# Supplementary material for: Deciphering Alzheimer’s disease transcriptomics: exploration and validation of core genes in tau and Aβ pathological models toward novel therapeutic targets
Source: Front Aging Neurosci. 2025 Oct 10;17:1621153. doi: 10.3389/fnagi.2025.1621153 (PMC12549628; doi:10.3389/fnagi.2025.1621153)
Supplement: Supplementary file 3 [file Data_Sheet_2.ZIP]

Archive with 25 entries (24 files):
- Figure/
- Figure/CXCL1-GSEA.highExp.pdf
- Figure/DMXL2-GSEA.highExp.pdf
- Figure/FIBP-GSEA.highExp.pdf
- Figure/Figure1.pdf
- Figure/Figure10A.pdf
- Figure/Figure10B.pdf
- Figure/Figure10C.pdf
- Figure/Figure12.pdf
- Figure/Figure2.pdf
- Figure/Figure3.pdf
- Figure/Figure4.pdf
- Figure/Figure5.pdf
- Figure/Figure6.pdf
- Figure/Figure7A.pdf
- Figure/Figure7B.pdf
- Figure/Figure8.pdf
- Figure/Figure9.pdf
- Figure/FUCA1-GSEA.highExp.pdf
- Figure/GSEA.highExp.pdf
- Figure/METTL7A-GSEA.highExp.pdf
- Figure/SERPINB6-GSEA.highExp.pdf
- Figure/SORCS3-GSEA.highExp.pdf
- Figure/TARBP1-GSEA.highExp.pdf
- Figure/VASP-GSEA.highExp.pdf
