# Supplementary material for: Deciphering Alzheimer’s disease transcriptomics: exploration and validation of core genes in tau and Aβ pathological models toward novel therapeutic targets
Source: Front Aging Neurosci. 2025 Oct 10;17:1621153. doi: 10.3389/fnagi.2025.1621153 (PMC12549628; doi:10.3389/fnagi.2025.1621153)
Supplement: Supplementary file 4 [file Data_Sheet_3.ZIP]

Archive with 3 entries (2 files):
- PCR analysis/
- PCR analysis/PCR results.pzfx
- PCR analysis/~$张慧娥老师CXCL1等基因qPCR相对表达水平 2025-04-20.xlsx
