# Supplementary material for: Deciphering Alzheimer’s disease transcriptomics: exploration and validation of core genes in tau and Aβ pathological models toward novel therapeutic targets
Source: Front Aging Neurosci. 2025 Oct 10;17:1621153. doi: 10.3389/fnagi.2025.1621153 (PMC12549628; doi:10.3389/fnagi.2025.1621153)
Supplement: Supplementary file 5 [file Data_Sheet_4.ZIP]

Archive with 3 entries (2 files):
- PCA and code/
- PCA and code/code.txt
- PCA and code/merge.preNorm.txt
