# Supplementary material for: Deciphering Alzheimer’s disease transcriptomics: exploration and validation of core genes in tau and Aβ pathological models toward novel therapeutic targets
Source: Front Aging Neurosci. 2025 Oct 10;17:1621153. doi: 10.3389/fnagi.2025.1621153 (PMC12549628; doi:10.3389/fnagi.2025.1621153)
Supplement: Supplementary file 5 [file Data_Sheet_4.ZIP › PCA and code/merge.preNorm.txt]

geneNames	GSE138260_GSM4103866_Control	GSE138260_GSM4103867_Control	GSE138260_GSM4103868_Control	GSE138260_GSM4103869_Control	GSE138260_GSM4103870_Control	GSE138260_GSM4103871_Control	GSE138260_GSM4103872_Control	GSE138260_GSM4103873_Control	GSE138260_GSM4103874_Control	GSE138260_GSM4103875_Control	GSE138260_GSM4103876_Control	GSE138260_GSM4103877_Control	GSE138260_GSM4103878_Control	GSE138260_GSM4103879_Control	GSE138260_GSM4103880_Control	GSE138260_GSM4103881_Control	GSE138260_GSM4103882_Control	GSE138260_GSM4103883_Control	GSE138260_GSM4103884_Control	GSE138260_GSM4103849_Treat	GSE138260_GSM4103850_Treat	GSE138260_GSM4103851_Treat	GSE138260_GSM4103852_Treat	GSE138260_GSM4103853_Treat	GSE138260_GSM4103854_Treat	GSE138260_GSM4103855_Treat	GSE138260_GSM4103856_Treat	GSE138260_GSM4103857_Treat	GSE138260_GSM4103858_Treat	GSE138260_GSM4103859_Treat	GSE138260_GSM4103860_Treat	GSE138260_GSM4103861_Treat	GSE138260_GSM4103862_Treat	GSE138260_GSM4103863_Treat	GSE138260_GSM4103864_Treat	GSE138260_GSM4103865_Treat	GSE29378_GSM726117_Control	GSE29378_GSM726088_Control	GSE29378_GSM726100_Control	GSE29378_GSM726140_Control	GSE29378_GSM726109_Control	GSE29378_GSM726125_Control	GSE29378_GSM726134_Control	GSE29378_GSM726084_Control	GSE29378_GSM726139_Control	GSE29378_GSM726090_Control	GSE29378_GSM726102_Control	GSE29378_GSM726103_Control	GSE29378_GSM726099_Control
A1BG	6.264001	6.30071	6.517915	6.530339	6.371513	6.745291	6.545588	6.605821	6.826447	6.769834	6.691616	6.459101	6.501266	6.750163	6.781489	6.398748	6.470802	6.307189	6.329607	6.161529	5.9812	6.062974	6.765058	6.014469	6.769096	6.617754	6.31213	6.800115	6.245254	6.623517	6.802662	5.986818	6.31213	6.421862	6.39686	6.402263	7.436954	7.111161	7.372368	7.809774	7.254711	7.292987	7.261447	7.375011	7.480211	7.388317	7.537961	7.332523	7.2117
A1CF	4.276631	3.102939	4.460933	3.750655	3.993849	2.938522	3.972619	4.207764	3.677703	3.570477	3.581056	2.913823	2.769665	4.089039	2.84707	2.770293	3.335518	3.198618	2.951704	5.822178	3.114557	3.262851	3.841902	4.661828	3.691623	3.711738	3.812901	3.450148	4.164611	3.750655	4.922913	3.755717	3.000801	2.994876	3.092191	3.451217	7.300179	7.188286	7.339826	7.253019	7.326654	7.340713	7.150951	7.245871	7.426258	7.254276	7.150445	7.251763	7.164504
A2M	9.97269	9.06903	9.030509	9.74003	11.74094	10.090403	9.598633	10.603328	11.068053	11.075575	9.325546	10.45264	9.140046	10.281637	10.759665	10.662525	10.116162	10.748491	9.575416	8.936385	9.207531	10.456984	10.001813	10.906995	10.053277	10.072509	9.497072	8.921499	10.58688	10.79312	10.774293	12.085848	10.589587	11.860984	11.372099	10.663963	10.98018	10.585179	11.886512	12.125494	11.715912	11.736957	11.771381	10.836875	11.847049	11.18553	11.450012	11.013987	11.326794
A2ML1	3.274036	2.363892	3.343732	2.937234	3.226379	1.783088	3.577302	3.275685	4.198996	3.106478	2.777064	3.220406	2.145353	3.67331	4.428211	3.185512	3.885552	4.068634	3.199966	2.440588	3.265308	2.837998	4.653424	1.789623	4.447043	2.999274	3.294066	3.688977	1.876299	3.731019	4.082517	2.742786	2.32812	3.457354	1.868479	1.803699	7.373537	7.550974	7.079431	7.083868	7.379167	7.527387	7.339383	7.75086	7.84053	7.656402	7.477201	7.258006	7.5207
A4GALT	10.540583	10.317714	10.12383	10.668639	10.575955	10.347679	10.443979	10.446061	10.523576	10.598983	10.702529	10.061771	10.777576	10.945142	10.326497	10.183526	11.182866	10.220528	10.376237	10.668639	11.217963	11.188075	10.741921	10.780879	11.1307	10.977168	10.888941	11.212543	10.403294	10.621791	10.914895	10.923335	10.628675	10.524837	10.484485	10.743357	7.488671	7.416355	8.186535	8.456098	7.831084	7.59404	7.971379	7.819227	7.80804	7.598872	7.72123	7.72136	8.007546
A4GNT	1.924053	1.929114	1.85281	2.174179	1.952879	1.96259	2.113589	2.27255	2.603729	1.954687	2.384377	2.092294	2.003517	2.335052	2.147745	2.117446	1.924647	3.274036	2.111615	2.667347	1.904349	2.069177	2.043156	2.139592	2.216752	2.107953	1.883642	2.200406	3.403384	2.118595	3.4293	2.392076	2.03512	1.872197	1.823161	1.92134	7.4008	7.635642	7.731226	8.08183	7.811956	7.509429	7.658361	7.425835	7.596148	7.854686	7.835484	7.732831	7.208928
AAAS	9.441171	9.200342	9.263003	8.963367	9.29086	8.605772	8.516901	9.527648	9.161968	8.863867	8.55259	9.002301	8.603951	9.06903	8.525987	8.963858	8.661908	8.832604	8.756363	9.204651	8.980791	9.35227	9.298454	9.435059	8.997041	9.157626	9.209797	8.645023	9.111325	8.976732	8.988421	9.304916	9.099037	9.127964	8.968496	8.995474	8.025728	7.665283	8.050916	7.894325	8.116048	8.004775	7.686018	7.959289	7.564705	8.081604	7.708348	7.71641	8.189423
AACS	8.57265	8.799972	8.368507	8.38377	8.884461	8.345649	8.805712	8.323127	8.189438	8.67469	8.424543	8.640829	8.346888	8.108913	8.47858	8.725105	8.553101	8.33678	8.457829	9.027735	8.571714	8.339071	8.58883	7.69422	8.570039	8.391065	8.736401	8.6886	8.659756	8.341712	8.409842	7.854793	8.479122	8.429658	8.570489	8.608854	9.567724	9.611141	8.68187	8.579113	8.776169	8.903505	8.913352	9.531082	8.893784	8.81684	9.161628	9.785831	8.692583
AADAC	3.092191	2.681008	2.539619	4.342064	3.677183	3.973154	3.986483	3.750005	4.139742	3.156871	3.466775	2.939015	3.041394	4.07826	2.961828	2.833419	3.677183	3.363282	3.332319	4.274589	3.219806	3.19624	3.579445	4.763042	4.171628	4.192636	4.243353	3.645916	3.961561	2.689202	4.088006	3.92288	3.654173	3.939258	3.792808	3.831784	7.114936	6.994579	7.276724	7.156476	7.184447	7.063541	7.315122	7.341991	7.16505	7.092099	6.976114	7.193659	7.253316
AADACL2	1.781445	1.791358	1.783295	1.791768	1.80032	1.796837	1.806774	1.785944	1.799618	1.791002	1.817554	1.789217	1.782106	1.793773	1.824322	1.810298	1.797134	1.819237	1.803651	1.801285	1.795102	1.805628	1.827381	1.792479	1.792558	1.782773	1.79614	1.870637	1.804558	1.786229	1.806924	1.795925	1.802159	1.82198	1.807677	1.831873	7.269761	7.090644	7.040569	7.258878	7.008535	7.154546	7.147668	7.157303	7.108931	7.173193	7.126994	6.966596	7.125329
AADAT	7.205825	7.27478	6.714805	6.469724	7.32983	6.682172	7.246771	6.623818	6.962995	7.492419	6.566135	7.174085	6.810459	6.57666	6.409732	7.027966	6.893879	6.770576	6.816249	6.901644	6.973753	7.375825	6.690911	6.412509	6.756828	7.232686	6.73157	7.038194	6.95703	7.101489	6.870183	6.885184	6.730219	6.889593	7.134881	6.917889	7.718981	7.541589	7.722613	7.784895	7.772677	7.790282	7.669753	7.582578	7.711329	7.678912	7.528301	7.578343	7.718572
AAK1	7.975356	8.081848	7.953101	7.938805	8.072511	8.052109	7.747565	7.808537	7.730413	7.826546	7.533916	8.117633	7.860658	7.554227	7.929129	8.027281	7.676274	7.733363	7.923953	8.033266	7.907899	8.099699	8.311016	7.517668	8.220789	7.981747	7.913736	7.932494	7.959542	7.963925	7.546694	7.6262	7.864658	7.916181	7.961073	7.886011	8.385023	8.447882	7.576928	7.459139	7.45267	7.964827	8.179269	8.734866	7.704328	7.793877	7.987679	8.719009	7.824704
AAMP	9.766899	9.736627	9.463234	9.400352	9.560219	9.775257	9.494331	9.408738	9.274134	9.469969	9.978317	9.603748	9.838394	9.408738	9.732956	9.553976	9.578589	9.794224	9.687729	9.811826	9.586667	9.455367	8.716208	9.458387	9.354596	9.245071	9.529037	9.599474	9.596428	9.192319	9.207531	9.41003	9.455367	9.506629	9.322395	9.453467	9.269019	9.340131	8.94116	9.129899	9.327624	9.050469	9.105188	9.129899	9.078053	9.231445	9.207745	9.091429	8.919661
AANAT	3.893741	2.988521	3.507711	2.777064	3.321315	3.736083	3.54931	3.319328	3.110489	2.832814	3.281505	2.655864	3.90947	3.544937	2.048957	2.794501	3.358019	3.333476	3.6717	3.83061	3.290937	2.253759	4.000308	3.873264	4.112933	1.829607	4.222837	3.729863	3.032737	4.000707	4.072236	3.395625	2.074495	2.892658	3.600968	3.500343	7.336308	7.167263	6.988288	7.37994	6.910043	7.201863	7.058177	7.055931	7.042514	7.210666	7.338272	7.201392	7.071133
AARS	11.731001	11.783841	11.384018	11.295797	11.569437	11.113653	11.376502	11.443874	11.141235	11.224811	11.188075	11.422071	11.069629	10.918988	11.08908	11.640391	11.011298	11.391274	11.495324	11.596968	11.309094	11.449181	11.330167	11.145366	11.438393	11.398672	11.582463	11.224811	11.40459	10.957791	10.543228	11.080265	11.290979	11.369485	11.045143	11.462918	13.141364	12.662305	12.603903	12.440719	12.580718	12.635053	12.770114	12.873718	12.582845	12.545562	12.683261	12.882381	12.802336
AARS2	7.034467	7.058496	6.921309	7.085271	7.095426	6.67963	6.801757	7.093634	6.915282	6.978931	6.774586	6.922887	7.111852	6.755619	6.757507	7.662035	7.100001	6.797748	6.684274	6.893879	7.019435	7.056289	7.144612	6.464015	6.742105	6.884197	6.802904	6.288789	6.79657	6.780779	6.410719	6.648377	7.07409	6.773491	6.926346	7.221149	9.029347	9.215286	9.108033	9.169828	9.458981	9.030958	9.133134	9.104518	9.030958	8.77775	9.365897	9.212708	9.359171
AARSD1	7.337678	7.168363	7.170042	7.492696	7.311355	7.399191	7.339174	7.149556	6.997355	7.101205	7.476635	7.16774	7.239326	7.09232	7.433292	6.910174	7.310716	7.441853	7.244484	7.41196	6.939133	7.11246	6.951383	6.8603	7.122847	7.244484	7.144955	7.04167	7.181272	7.373675	7.223021	6.912243	7.292597	7.321179	7.276586	7.500546	9.866712	10.117804	9.166266	9.281879	9.129566	9.43404	9.364632	9.611141	9.326534	9.319595	9.306981	9.312056	9.578867
AASDH	6.151244	6.666381	6.640587	6.01661	6.032031	6.318195	6.634954	6.408443	6.532837	6.59191	6.095094	6.61735	6.616907	6.148219	5.917757	6.45191	6.47589	6.231787	6.635941	6.188831	6.639037	6.72914	5.461567	6.140952	5.913111	6.464348	5.711281	6.238909	6.660154	6.478734	5.870242	6.12321	6.855093	6.777755	6.061367	6.382985	8.453327	8.423553	8.284982	7.974123	8.098609	8.121769	8.528999	8.365519	8.417781	8.522721	8.172285	7.827222	8.269215
AASDHPPT	8.867449	10.434767	9.403153	9.071305	8.608854	9.687045	10.199622	8.896582	9.274606	10.186023	10.47838	10.591485	10.296035	8.945239	9.327004	10.258003	10.493438	9.960146	10.288731	8.951321	10.16355	9.591232	8.487825	8.829386	9.746381	9.312803	9.35227	10.067356	9.299365	9.418173	7.842417	8.810471	10.052416	9.87447	8.907812	10.202668	10.879637	10.727792	8.897534	8.74854	9.113805	9.760035	10.470108	10.558248	9.915073	9.795344	9.451462	10.32268	9.947996
AASS	7.899852	6.758884	8.001447	8.007647	8.326202	7.256151	8.033576	7.799742	8.161837	7.340975	6.487233	6.951015	7.331184	7.918537	7.515533	6.988361	6.818583	7.569499	7.5055	6.473059	7.453329	7.756368	7.222413	8.498253	6.449769	7.175757	7.252599	6.228455	7.654257	7.174085	8.282528	8.038993	7.710979	7.122847	7.917528	6.89606	7.697573	7.540328	7.549915	7.600027	7.607426	7.821201	7.868963	7.596741	7.676406	7.839453	7.493872	7.592223	7.545218
AATF	8.025352	8.021702	8.035234	7.766366	8.268214	8.024048	7.820383	8.083567	7.960317	7.672287	8.113646	8.090352	7.972559	7.92975	8.017729	8.076767	7.728864	8.141357	7.768464	7.551694	8.072511	7.773618	7.874813	8.375668	7.72931	7.682466	7.688087	7.70583	7.882123	7.774672	7.715139	8.528432	8.016807	8.045188	7.92975	7.676635	9.423332	9.503411	10.171129	10.485713	10.155593	10.005724	9.673242	9.539246	10.10649	10.334627	10.279785	9.986931	10.01541
ABAT	8.097863	8.478144	8.10013	8.208116	7.640907	8.254279	8.423765	8.179134	8.217183	8.438402	8.486858	8.51506	8.185574	8.181955	8.142738	8.49216	8.639884	8.387637	8.411806	8.433528	8.376897	8.30033	7.940269	7.414752	8.430476	8.509189	8.38497	8.302602	8.044904	8.263781	7.920025	7.123094	8.319646	8.47222	8.170088	8.547614	9.629836	8.998404	8.779627	8.561	8.625257	8.609213	9.027369	8.764211	8.828927	8.618911	8.856958	8.822124	8.911583
ABCA1	6.132584	5.848029	6.6088	7.338702	6.391784	8.046784	6.514348	6.722659	7.278828	6.392755	6.202618	6.108573	7.469125	7.131177	7.294841	5.937122	5.87662	6.951743	6.120433	4.745837	6.190411	6.706568	5.736761	7.521426	6.339432	6.37783	6.432229	6.639037	6.165581	7.11246	7.681708	7.606475	6.646012	6.868764	6.03024	5.730961	9.590551	10.103963	12.055223	11.918012	11.83963	11.099178	10.757837	10.359294	11.612192	11.301545	12.066196	11.318396	11.567663
ABCA12	1.872379	1.880572	1.834095	1.980849	1.89583	1.89745	1.914496	2.018666	2.245997	1.880572	5.197128	1.931086	1.8946	2.049297	1.929114	1.870362	1.888079	1.915806	1.878719	1.862845	1.862416	1.805969	1.945907	1.98536	1.999366	1.932725	1.832518	2.040193	2.100977	1.948328	2.54231	1.900111	1.847518	1.840602	1.805628	1.885592	7.517656	7.435497	7.419073	7.320483	7.447693	7.255465	7.514142	7.3986	7.446528	7.209954	7.551125	7.454854	7.518794
ABCA13	2.022316	2.018666	1.878214	3.286901	2.387966	2.064121	2.590711	2.541756	2.921698	2.4809	2.675144	2.281477	2.188925	2.800904	3.45781	2.073854	2.174613	2.304874	2.041193	1.965703	1.950304	2.352077	2.128164	2.356921	2.555043	2.474619	2.148736	2.437781	2.090526	2.633089	3.058915	2.104591	1.972181	2.497963	2.299948	2.176196	6.977602	7.018059	7.129288	7.177251	6.897164	6.944021	7.269545	7.089599	6.841091	7.356752	6.981918	7.081617	7.019809
ABCA2	11.938259	10.539152	11.248633	10.906995	11.230662	10.10096	10.830397	11.538471	11.309094	10.395501	9.796825	10.096118	10.207994	11.145366	10.604386	10.47052	9.785155	10.677322	9.978317	10.38487	10.802507	11.132936	10.625696	11.640391	10.088254	10.549799	10.361713	9.509752	10.754381	10.611707	10.493438	11.126574	10.980735	10.422793	10.403294	10.556743	9.823633	9.835615	10.217101	10.577734	10.579008	10.830306	10.104869	10.09525	10.352562	10.701344	9.819963	10.038887	10.289202
ABCA3	9.907579	9.960146	9.554991	9.725043	9.988251	9.832735	10.094288	9.694524	9.661394	9.694524	9.930784	9.813387	9.636619	9.235816	9.82001	9.928927	9.616698	9.955403	9.597922	10.099731	9.484349	9.836606	9.749578	8.736401	9.774283	9.625121	9.641933	9.71279	9.891101	9.479819	9.366337	9.357308	9.620243	9.754293	9.740572	9.731271	10.740314	10.806795	10.323755	10.785202	10.734632	11.034802	10.768149	11.003715	10.506424	10.921459	10.618363	10.822236	10.505821
ABCA4	2.482244	3.792808	3.107883	4.277236	2.608698	3.464027	3.69805	3.713519	3.812901	3.321315	3.618775	3.302275	3.328712	4.35993	1.882404	2.479896	3.310426	3.86966	1.969951	3.306815	3.791282	3.499848	4.195068	4.116169	3.018351	3.149189	2.665237	2.776307	2.591312	3.795284	4.742896	3.09029	2.772006	2.945875	3.614224	2.846326	7.479056	7.578531	7.531485	8.2876	7.681884	7.798382	7.632647	7.604826	7.396857	7.49716	7.609074	7.485387	7.664963
ABCA5	6.234098	7.011803	6.45191	6.502353	6.23818	6.58541	6.947854	6.157703	5.93909	6.976568	6.261905	7.100899	6.779953	5.801649	6.324936	6.580317	6.470481	6.373349	7.151601	6.447833	6.684585	6.645069	5.520624	5.367311	6.379836	6.778081	6.36976	6.563226	6.400104	6.252592	5.734861	5.550201	6.904062	6.478734	6.029496	7.266694	8.411107	7.750589	7.623698	7.760593	7.498848	7.692346	7.633335	7.767913	7.567648	7.650434	7.573885	7.687548	7.682235
ABCA6	4.8868	4.878681	4.250484	4.623572	4.47379	4.195983	5.138021	4.597939	4.628681	3.986928	3.180302	4.590622	3.51887	4.161784	3.207697	4.389076	3.974314	4.845025	4.763481	3.919495	4.426993	4.915673	2.718338	4.92709	4.482425	4.356708	4.327145	4.737071	3.944594	4.552734	1.809303	2.787232	4.72334	4.176551	4.180632	4.533904	7.465509	7.48939	7.581799	7.527746	7.786899	7.932297	7.608966	7.410198	7.416777	7.594892	7.530167	7.512807	7.905673
ABCA7	6.111116	5.759832	4.706543	6.450966	6.794476	5.951342	5.290019	6.276764	5.605194	5.21977	4.973737	5.187075	4.257054	6.324297	6.388887	5.566117	5.447638	5.9242	5.188847	6.31846	5.198061	5.585268	7.249899	5.317386	6.533177	6.350975	6.137505	5.338337	5.911569	6.471098	6.744011	5.974525	5.024801	5.577066	6.520861	4.802144	7.568079	7.463972	7.46003	7.323099	7.262821	7.512895	7.388016	7.380551	7.154996	7.367251	7.442171	7.436764	7.37762
ABCA8	8.578483	7.573504	8.239498	7.306052	8.190209	5.839645	7.159887	9.22192	8.948256	6.918566	5.87272	6.445216	7.491805	8.556349	6.542436	7.469554	6.100054	7.268064	6.686166	6.172381	7.981063	8.95491	6.51172	9.122495	5.477234	7.179288	6.677363	5.054499	7.811543	8.131494	7.246771	8.204143	9.154777	7.01447	6.472406	7.345552	9.086869	9.103412	9.441115	9.303195	9.487787	10.482597	9.888402	9.305613	9.422956	9.888861	9.5014	9.890354	9.644087
ABCA9	13.552794	12.948473	13.373782	13.296973	13.455065	12.933571	12.967282	13.18652	13.016874	12.797929	11.39402	12.520705	12.239369	12.729662	12.984151	12.208966	12.24424	12.565657	12.948473	13.070811	12.764212	13.236682	13.278208	12.644689	12.836826	13.051133	13.270941	12.649476	12.967282	13.016874	13.111693	12.63096	13.051133	12.712684	13.111693	12.948473	7.818452	7.794174	7.925084	8.43154	7.764686	8.294474	7.944665	7.872415	7.897418	8.055822	8.06569	7.964678	8.036234
ABCB1	6.811035	5.734861	5.513758	6.583311	7.699642	5.794995	6.158907	7.195418	6.912599	6.987966	6.441578	6.715823	7.407026	7.398451	6.744733	6.669714	6.772054	6.761528	6.375691	6.105232	5.376512	6.927664	6.939133	6.281785	6.07636	5.737952	6.174834	4.557556	7.043323	7.157717	7.59458	7.480886	6.685617	7.31539	8.115991	6.939506	8.895284	9.296515	10.279331	10.359294	9.911659	9.95936	9.671957	9.136523	9.894143	9.617557	9.875101	9.463622	9.831952
ABCB10	3.28284	4.459414	3.253238	2.837226	2.710097	3.842393	3.871851	2.946996	3.247627	4.201226	4.714979	4.359419	4.252779	2.541063	3.659987	4.56856	4.172138	3.965975	4.365314	3.258408	4.206008	4.063669	2.367202	4.383345	3.658169	3.561346	2.906031	4.333204	3.905951	3.118047	2.377364	3.948097	4.201226	3.801476	3.424033	4.669527	8.897534	8.562368	8.448384	8.308416	8.20484	8.607327	8.399299	8.438797	8.486385	8.521917	8.491676	8.526076	8.482007
ABCB11	1.803395	1.80544	2.416485	1.817293	1.813329	1.805229	1.821204	1.819368	1.827007	1.821159	1.81818	1.829839	1.819322	1.842137	1.973536	1.811217	1.797785	1.809074	2.356921	2.000177	2.255282	1.800251	1.855924	1.80184	1.826789	1.816391	1.801285	1.994953	1.814057	1.821927	1.81966	1.813815	2.008608	1.888079	1.820961	1.885988	7.11877	7.232452	7.171356	7.165279	7.269078	7.151673	6.850071	7.124696	7.23788	7.056304	7.226588	7.279027	7.011953
ABCB4	1.817418	3.280009	1.904651	1.805581	2.13011	1.808926	1.81737	1.814786	1.795542	1.810747	1.814381	1.796897	1.804354	1.808525	3.09029	1.785159	1.780372	1.783938	1.781926	3.944049	1.804187	2.144982	1.790444	1.803395	1.794479	1.818262	1.822904	1.802098	1.813088	3.375204	1.82686	2.586817	1.833268	1.792148	1.829997	1.79544	7.033098	7.138765	7.087784	7.277573	7.719129	7.53008	7.366443	7.245623	7.189517	7.253019	7.534715	7.166004	7.105171
ABCB5	2.071167	1.934486	1.953154	2.412793	2.463943	2.088972	2.147391	1.91786	1.944581	1.861371	1.909076	1.882933	1.875608	2.384377	1.957166	1.828965	2.399882	2.003289	2.161838	2.212818	2.126739	1.91628	2.057798	1.955516	1.919408	1.911422	2.074495	2.108721	1.879999	2.001836	2.154941	2.147745	2.036829	1.846804	1.86387	1.933549	6.977144	7.055419	6.93913	7.553696	7.097736	6.95325	7.087103	7.049971	7.018434	7.008013	7.083685	6.904524	7.19572
ABCB6	5.308347	5.63217	5.27061	4.843497	5.608068	5.621346	5.476602	5.465566	5.393462	4.245657	5.3991	5.41479	5.243909	4.970513	5.257824	5.739338	5.528614	5.695075	5.693148	5.914836	5.56327	5.150295	5.297086	4.47379	5.217132	5.21244	5.31358	4.933641	5.391978	4.735695	4.747262	5.446198	5.549502	5.126916	5.328899	5.45203	9.961818	10.027739	9.879261	10.227959	10.082312	9.687571	9.708924	9.700598	9.491281	9.468144	9.961818	10.0039	9.816823
ABCB7	6.759405	7.219822	6.846891	6.709874	6.983618	6.284511	6.618638	6.538179	6.842122	6.590132	6.654193	7.09684	6.827094	6.758565	6.642179	7.042338	6.587811	6.577264	7.050486	6.597161	6.996775	6.755619	6.617754	6.645777	6.371116	6.578892	6.624113	6.681545	6.932824	6.453814	6.539561	6.984417	6.915608	6.855699	6.680924	6.530798	8.525818	8.502129	9.757954	9.637421	9.60809	9.245668	8.927281	8.850504	9.428495	9.405022	9.325797	9.161246	9.511162
ABCB8	6.77522	6.265027	6.372206	6.909844	6.328551	6.169541	6.184795	6.824653	6.757889	6.247921	6.042165	6.140381	6.218204	6.599208	6.363032	6.162908	6.256813	6.324936	6.003406	6.441862	6.004903	6.444202	6.649008	6.491847	6.330538	6.61232	6.480331	6.036963	6.121833	6.481545	6.297168	6.199809	6.036314	5.79225	6.38993	5.906077	7.258471	7.711919	7.110284	7.304454	7.308065	7.163795	7.536116	7.504485	7.279762	7.318843	7.357393	7.155428	7.295386
ABCB9	6.966305	6.893217	6.36976	6.939506	7.212601	6.465736	6.653818	6.820549	6.791596	6.487547	6.459804	6.810143	6.206267	6.479972	6.628924	6.674792	6.716705	6.791252	7.251183	7.0987	6.422131	6.67963	7.40728	6.218588	6.884197	7.134213	7.281642	6.57666	6.61232	6.429885	7.244763	6.285545	6.646771	6.934039	7.135884	6.966571	9.460641	9.174825	8.419839	8.389953	8.80026	9.093887	9.228121	9.707112	9.062153	9.160521	8.213355	8.982574	9.102314
ABCC1	5.121858	5.678658	4.898138	5.119868	5.306886	5.651041	5.3875	5.335332	5.119868	5.029312	5.203179	5.51763	5.366646	4.260201	5.432508	5.495504	5.42075	5.406557	5.298799	5.826901	5.125403	5.131013	5.045265	4.47516	5.574548	4.873021	5.401605	4.759291	4.897828	4.808966	3.696915	5.111025	5.063943	5.212796	5.009318	5.540458	7.319675	7.042788	7.067632	7.112632	7.163352	7.394098	7.173762	7.278333	7.106155	7.27864	7.196881	7.176913	7.044776
ABCC10	8.163689	7.772845	7.858391	8.239498	8.343799	8.035535	7.845143	8.129604	8.11501	8.001756	7.698911	7.649541	7.747917	8.25525	7.896148	7.852558	7.985607	7.961497	7.587071	8.134486	7.75092	8.076035	8.263444	8.255512	8.354149	8.17946	8.302126	8.054959	8.059666	8.089974	8.362425	8.037478	7.744649	7.891222	8.101334	7.90102	8.109664	8.14259	8.458133	8.335479	8.495963	8.100721	8.076822	8.163127	7.982479	8.131054	8.399299	8.041639	8.257489
ABCC11	1.811013	1.97844	2.0753	1.798285	1.790739	1.802159	1.8144	1.807301	1.789797	1.806977	1.809704	1.788863	1.797457	1.799092	1.791288	1.784249	1.780151	1.784413	1.784156	1.790205	1.803205	1.831592	1.79169	1.796722	1.788476	1.810704	1.81928	1.805532	1.805388	1.806264	1.814673	1.802572	1.830573	1.792904	1.830624	1.797457	7.21727	7.232325	7.232116	7.384781	7.205326	7.197536	7.19692	7.353787	7.28294	7.315641	7.124111	7.168546	7.220677
ABCC12	3.533434	4.767792	3.659463	2.885218	3.378297	3.258408	4.332359	1.945246	2.011822	4.47379	4.778738	5.075407	4.315479	2.094307	2.500042	5.006462	4.657351	2.804141	4.599856	4.72898	4.025392	3.73923	4.128093	1.959658	3.725677	2.017947	2.236969	2.895056	3.039895	2.1588	2.240545	2.108269	4.016863	3.44282	2.347188	2.924644	8.228478	9.273669	8.346079	7.463209	8.299368	7.540745	9.231826	7.773252	8.315115	7.55286	8.571888	7.611424	7.670558
ABCC13	1.871054	1.874365	1.836428	1.982288	1.893772	1.897191	1.852671	2.03933	2.215043	1.859177	2.091871	1.959968	1.899306	2.047215	1.90269	1.848805	2.059344	1.884654	1.860473	1.954687	1.861043	1.798601	1.958987	2.749447	2.001836	2.117446	1.827616	1.985998	2.096077	1.951278	2.308203	1.910657	1.83016	1.885445	1.798285	1.905045	7.331859	7.264376	7.308121	7.269383	7.317639	7.268188	7.234861	7.203454	7.289996	7.367355	7.254315	7.366559	7.134197
ABCC2	5.286857	4.510725	4.714553	5.111575	4.891027	4.637721	4.578884	5.144389	4.935659	4.35993	5.261488	4.268337	4.48838	5.99623	4.97011	4.458929	5.069508	4.675188	4.541582	5.267228	4.840513	4.727318	5.098346	6.176494	5.078184	5.56901	4.872575	5.147852	4.946837	5.069123	5.713044	4.677292	4.287108	4.827762	4.728631	4.785712	7.054989	7.12559	7.097106	7.166004	7.251116	7.093227	7.095439	7.295691	7.162669	7.33195	7.234054	7.163645	7.100586
ABCC3	3.81495	4.00917	4.214025	4.236879	4.168342	3.67104	3.672695	3.587395	5.069919	4.094664	4.03255	3.869195	3.599558	4.934316	5.184731	3.647978	4.192268	3.632165	2.996836	3.647389	3.96817	3.741202	4.39551	4.149776	4.208921	4.221806	4.285706	3.926266	3.858638	3.517253	5.051449	3.999731	2.952316	4.336828	4.954034	3.677703	7.15663	7.086848	7.998037	8.523256	7.357274	7.392321	7.43625	7.31005	7.403777	7.303758	7.288549	7.456777	7.193307
ABCC4	4.629793	4.928391	5.409022	5.643103	6.192876	5.596616	4.654282	6.12321	5.421115	5.441734	6.040467	5.185182	5.478307	5.256252	5.696803	5.634255	5.699741	6.014131	5.791009	4.679684	5.319237	5.170174	5.967524	6.26067	5.648423	4.434955	5.220924	5.648423	4.139742	5.669983	6.074186	6.122831	5.752383	6.256813	5.655805	5.457778	7.88089	7.774403	7.925758	7.782625	7.504904	7.375688	8.428975	8.046415	7.888832	7.568327	7.701504	7.85384	8.106991
ABCC5	7.270365	7.625139	7.044466	6.760323	7.316772	7.095426	7.136536	6.747577	6.316563	7.081628	6.44548	7.348961	6.779136	6.116084	6.778382	7.374831	6.691965	6.538568	7.17865	7.362724	7.248973	7.310716	6.672046	5.657158	7.085271	6.676611	7.18542	6.712538	7.060223	6.8603	5.354914	6.327075	7.200349	6.57455	6.88113	6.920016	9.56317	9.527747	9.558599	9.466883	8.918703	9.411536	9.387026	9.629836	9.368854	9.451078	9.710144	9.938963	9.915073
ABCC6	4.258664	3.989252	4.253178	4.321352	4.507506	4.088006	4.214375	4.69957	4.403829	4.376837	4.196882	4.140092	4.047186	4.553588	4.616732	4.149776	4.073563	4.062273	4.033582	4.585462	4.495933	4.253178	4.703472	4.472411	4.572067	4.324125	4.516231	4.284301	4.359033	4.278807	5.428965	4.349773	3.979903	4.231119	4.136284	4.222837	7.432819	7.383683	7.501411	7.950479	7.545886	7.35204	7.413858	7.24358	7.295984	7.527825	7.399557	7.413294	7.442774
ABCC8	9.078554	9.12978	9.465283	9.480607	8.900145	9.425526	9.296048	8.78748	8.571714	9.008378	8.232845	9.299365	8.852895	8.925746	8.676163	9.035907	9.103159	8.748201	8.443314	8.889476	8.395766	9.061368	9.654183	8.178043	8.660277	8.899145	9.49842	8.271727	8.680466	8.992817	8.817634	8.084315	8.879123	8.812108	9.736627	8.852455	9.616781	9.665774	9.04454	8.812156	9.594916	9.629461	9.160521	9.634997	9.425303	9.268659	10.006715	9.54793	9.582244
ABCC9	6.315892	5.603753	5.95683	6.628218	5.430437	6.787138	6.029496	6.452598	6.691616	5.854325	5.394142	5.82928	6.342868	7.269983	6.035027	6.161135	5.771913	6.162908	6.162908	5.46891	6.472771	5.852335	6.751768	6.59191	5.493174	5.885102	6.266526	5.651041	7.028238	5.801649	5.766062	6.875546	6.044772	6.312815	6.892118	5.365616	7.594987	7.549192	7.848883	7.806604	7.660513	7.592592	7.743855	7.537884	7.561577	7.709773	7.813241	7.635022	7.510465
ABCD1	4.408666	3.53054	4.618726	4.392697	4.368969	4.202205	4.881599	4.727769	4.885614	4.198455	4.682085	4.13281	3.908064	4.89464	4.471923	4.13919	4.496799	3.700103	4.181547	4.298634	3.688977	4.124182	4.325292	5.301775	4.269737	4.165576	4.833299	4.503075	4.182666	4.210732	5.448637	4.850711	4.379335	4.381173	3.867087	3.447667	7.607736	7.544382	7.452806	7.325602	7.978731	7.842106	7.626024	7.72626	7.806029	7.534472	7.783575	7.679475	7.616207
ABCD2	6.262717	7.50117	6.762376	6.578309	5.209185	6.170968	7.125512	5.361446	7.382345	7.813292	7.703206	7.96191	7.240027	7.09684	6.102807	7.277592	7.478763	6.737505	7.397513	5.883673	7.35649	6.816963	6.407724	5.175184	6.753718	7.748964	6.36206	6.96779	6.978564	7.13935	6.763633	6.045084	7.028656	7.964403	7.292964	7.383355	7.19602	7.286578	7.06478	7.167044	7.210148	7.081617	7.099956	7.294062	7.095439	7.291599	7.087963	7.130386	7.184953
ABCD3	5.885459	5.797829	5.79752	6.208456	5.898813	5.872402	6.228872	6.43343	6.374729	6.01584	5.975443	5.691694	5.724068	6.485112	5.944893	5.497364	5.683206	6.477094	6.094749	6.285545	6.224766	6.318811	6.3725	6.338099	6.460475	6.486535	6.460071	6.906268	6.108953	6.524845	6.869082	6.88113	6.348405	6.373349	6.490054	6.408746	8.545394	8.369258	8.417528	8.219963	8.727217	8.720714	8.93723	8.546967	8.793305	8.617176	8.576641	8.149142	8.288033
ABCD4	5.305145	6.160323	5.524174	6.379251	5.753785	5.691961	5.113953	5.778342	5.27458	5.704702	5.380513	4.907804	5.91188	5.320992	5.252466	5.848273	5.598659	5.004334	5.349646	5.415649	5.689351	5.763422	5.984909	5.99952	5.267631	5.223429	5.486721	5.840045	6.14911	5.288063	5.444459	6.101696	5.642	5.656239	6.365134	5.57648	7.26599	7.231214	7.238668	7.335766	7.190031	7.187906	7.132201	7.138801	7.261972	7.187939	7.300892	7.331186	7.248343
ABCE1	6.99391	7.530241	7.161079	6.739477	6.77304	7.328622	7.395695	6.550514	7.007418	7.247401	7.242282	7.497306	7.461493	6.824653	6.88817	7.50117	7.557711	7.04101	7.41196	7.031075	7.456683	7.27854	6.659852	7.143947	7.12508	7.148063	6.64996	7.398451	7.037619	6.943457	6.421202	7.142153	7.410643	7.593875	7.066054	7.463805	9.878785	9.686241	8.232432	8.255431	8.932062	9.144911	9.825764	9.785298	9.293708	9.428892	8.566374	9.018439	9.155213
ABCF1	8.93515	8.986401	8.809854	8.750303	9.04168	8.818135	8.992352	8.680001	8.584546	8.822702	8.760222	8.887693	8.772271	8.629725	8.459535	9.061368	8.785825	8.689026	8.922012	8.751195	8.722193	8.899656	8.46571	8.826555	8.614961	8.746574	8.712215	8.811363	8.822702	8.48032	8.24466	9.141682	8.946333	8.724674	8.711822	8.786702	10.191649	10.278924	10.308726	10.206811	10.51086	10.397282	9.913676	10.237467	10.30717	10.247915	10.295315	10.295832	10.138968
ABCF2	9.023936	9.143394	8.844884	8.853889	8.979722	8.867449	8.933569	8.798963	8.603951	8.603951	8.956421	9.015497	8.851318	8.730953	8.749387	8.978119	8.690351	8.914747	8.866966	8.963858	8.841081	8.907382	8.736401	8.587094	8.915708	8.814941	8.874888	8.758878	8.775812	8.570039	8.332974	8.742502	8.916117	8.999586	8.776312	8.962145	8.442491	8.478762	8.0969	8.018844	8.211475	8.115162	8.066075	8.241842	8.141732	8.351085	8.29912	8.411107	8.215645
ABCF3	8.259055	8.435148	8.075184	8.055625	8.477643	8.139834	8.231294	8.032949	7.877786	8.126229	8.358962	8.229209	8.077643	7.956545	8.203812	8.343391	8.189856	8.098648	8.212187	8.68369	8.250364	8.319646	7.902009	8.065636	8.242733	8.236908	8.349017	8.392828	8.369292	8.055625	7.786527	7.939112	8.193962	8.131049	8.148307	8.215463	8.292068	8.446624	7.747953	7.844518	8.462674	8.265538	7.841348	8.322584	8.112826	8.178645	8.144277	8.172514	8.208495
ABCG1	8.683176	8.236063	8.390279	8.194764	8.864966	8.101764	8.541887	8.67429	8.521118	8.074269	8.211255	7.749602	8.123322	8.461988	8.63348	7.358398	7.700718	8.138371	8.28625	7.804748	8.052109	8.128386	7.732783	8.292895	7.851879	8.054959	8.423409	8.017106	8.32809	8.167783	8.582867	7.867728	8.096255	7.835282	7.960007	7.818685	7.847618	7.934582	8.204142	8.465868	8.26968	8.538897	7.897705	7.805395	8.116501	8.104587	8.121354	8.02031	8.079297
ABCG2	7.0987	6.727357	6.911015	7.022517	7.892475	6.289614	6.777405	6.513335	7.934618	7.710419	6.413875	7.401768	5.969719	7.525522	7.23968	7.02766	7.616991	7.59316	7.07575	7.215142	6.811268	7.530241	7.61369	7.4437	7.147416	7.124043	6.482429	6.155996	7.43555	7.635289	8.555426	6.944048	7.091486	8.064452	8.27469	7.525861	8.310094	8.567173	9.034422	8.57477	8.755041	8.850504	8.78994	8.206193	8.466958	8.511981	7.873568	8.179903	8.697833
ABCG4	3.887767	4.234469	3.207001	2.552435	2.112505	3.6717	2.559919	3.379691	3.044568	2.58287	4.738268	3.953445	4.192268	3.131153	3.794225	5.288444	3.84457	3.376386	3.252641	4.542065	3.392449	3.584996	2.219837	2.526206	3.772728	3.808039	3.577836	2.514553	3.398163	5.305604	2.875879	2.159245	4.610481	3.717762	3.640833	4.689175	9.812747	9.794905	7.974454	8.299836	8.599921	8.786812	9.20296	9.640747	9.034118	9.010519	8.707642	9.324596	8.787448
ABCG5	7.003658	6.454727	6.826051	7.516439	7.067629	7.282004	7.145564	7.897094	7.715782	7.019092	7.03683	6.706568	6.776175	8.17946	7.381042	6.707975	7.049844	7.283059	6.922554	7.1406	7.15562	7.006472	8.164493	8.025678	7.869141	7.815381	7.796177	7.359616	8.309218	8.011076	8.259055	7.695398	7.163308	7.484793	7.845777	7.455247	7.761819	7.316999	7.636672	7.422769	7.635956	7.640167	7.591817	7.742707	7.448195	7.782625	7.736121	7.620901	7.495313
ABCG8	4.850711	4.111227	4.746585	4.530178	4.272215	3.758385	2.959609	5.344271	3.791728	3.464027	3.849894	4.52063	4.115112	4.042394	3.664669	4.288645	3.391144	3.423532	3.64223	3.768972	3.281983	3.957859	4.343762	2.412793	3.482515	3.272097	4.668742	2.708252	4.425269	4.375975	5.08046	3.495711	4.023091	3.517751	4.481447	4.287695	7.272425	7.018631	7.124421	7.173693	7.005564	7.08341	6.937582	7.210666	7.306478	7.264089	7.0722	7.194012	7.138831
ABHD1	5.415649	4.560879	4.407874	4.707479	5.069123	4.69758	4.732656	5.096309	4.713588	4.226725	4.81977	4.55965	4.967993	5.427895	4.895006	4.550208	4.999598	4.601669	4.632301	5.015959	4.523775	4.684586	4.802144	5.0718	4.261659	4.572979	4.497204	4.854464	4.522115	4.518352	5.950725	5.053399	4.300988	4.511549	4.73202	4.53613	7.688503	7.784003	7.63787	7.669511	7.494892	7.658031	7.834852	7.857981	7.606402	7.7552	8.030852	7.640833	7.866497
ABHD10	1.845335	1.829305	1.815144	1.852452	1.820769	1.832127	1.82073	1.843028	1.84246	1.854611	1.824417	1.821389	1.825391	1.855172	1.807422	1.845548	1.871363	1.85281	1.856368	1.80078	1.799345	1.846804	1.789553	1.838998	1.838932	1.88375	1.8499	1.789797	1.863486	1.95572	1.985998	1.836228	1.858629	1.796359	1.907341	1.791978	9.663642	9.71995	9.615149	9.49856	9.333668	9.122535	9.084403	9.441115	9.179348	9.414914	9.22178	9.368854	9.46286
ABHD11	7.359022	7.204114	7.17765	7.416375	7.500187	7.106123	7.16774	7.316059	7.617729	7.197202	7.1171	7.257037	7.346693	7.511446	6.993102	7.19387	7.108435	7.248354	6.761789	7.416375	6.825622	7.290379	7.494463	7.402428	7.166183	7.409102	7.020337	6.77522	6.912873	7.103842	7.361715	7.213577	7.039247	7.429901	7.567832	7.335462	7.372368	7.472732	7.316546	7.343753	7.421604	7.418473	7.548842	7.395538	7.518878	7.473671	7.255159	7.231997	7.48124
ABHD12	10.714974	10.537831	9.978317	10.051409	10.554101	10.08936	10.205046	10.378764	9.965104	10.366299	10.289812	10.27343	9.963086	9.770515	9.856564	10.668639	10.215672	10.274628	10.543228	10.743357	9.994736	10.582771	9.806417	10.401167	10.164498	10.238944	10.403294	9.714876	10.039709	9.529037	9.557547	9.795085	10.449	10.42909	9.551961	10.346606	9.734693	10.224682	9.677128	9.66288	10.041828	10.458696	9.999872	10.666772	9.951167	10.418695	10.158627	10.87162	9.614323
ABHD12B	5.63753	6.021376	5.700321	4.597939	5.84262	5.46593	5.545094	5.134238	4.748547	5.330639	5.857984	6.424322	5.330639	5.526615	5.106177	6.212697	5.916734	5.603372	6.670563	6.776527	5.824775	4.71895	5.584876	4.635799	5.754084	5.148691	6.051218	5.825079	6.088829	4.870271	5.156894	4.716146	5.784526	5.56901	5.535965	6.410106	7.454234	7.368785	7.2169	7.29933	7.243059	7.177466	7.427353	7.294013	7.331623	7.390527	7.231655	7.276405	7.456183
ABHD13	1.834795	1.837341	1.8826	2.504367	1.848599	1.844415	1.796837	1.883642	1.931286	1.826168	1.910206	1.89154	1.855546	1.920282	1.970472	1.800617	1.810747	1.820487	1.828026	1.836791	1.824393	1.782702	1.908562	1.839445	1.883065	1.843223	1.79569	1.959449	1.873792	1.873924	1.907926	1.855398	1.797075	1.889928	1.795102	1.903413	7.387114	7.32775	7.345942	7.351995	7.316546	7.342407	7.350821	7.332523	7.34922	7.435937	7.404782	7.346516	7.428198
ABHD14A	9.41003	9.699262	9.395523	9.199336	9.569433	9.078113	9.238264	8.977224	9.258266	9.245071	9.219861	9.397305	9.374615	9.492969	9.173652	9.140493	9.083303	9.200342	9.079153	9.499877	9.371404	9.230147	9.332154	8.528432	9.206299	9.295378	9.004398	9.387076	9.154777	9.250166	9.299365	8.189856	9.053502	9.338403	9.197196	9.362888	11.078843	10.901883	10.121237	10.171626	10.102418	10.148899	10.116876	10.595025	10.296341	10.269746	10.54814	10.668818	10.114293
ABHD14B	5.2837	5.05301	5.332994	5.369201	5.143132	5.217381	3.909903	5.158279	5.648423	5.2837	4.279197	4.913311	4.626535	4.213226	4.9174	4.572067	4.617541	5.51763	4.807443	4.393078	4.856663	5.184731	5.365938	4.949443	4.402427	4.608234	5.038214	4.232939	5.201977	5.445485	5.019008	5.409721	5.053399	5.575602	5.04897	4.831118	7.521759	7.693801	7.542451	7.608162	7.806604	7.657818	7.573683	7.580382	7.822262	7.692881	7.263288	7.452806	7.568753
ABHD2	7.220608	7.710419	7.564149	7.757972	7.302613	7.811543	7.838851	6.740933	7.567832	7.905526	8.16744	7.957848	7.931095	7.287985	8.240742	7.920324	8.149583	8.066854	7.850666	7.575878	7.687036	7.695702	7.149304	6.787392	7.230129	7.211625	7.435139	8.031248	7.5902	7.335076	7.495186	7.437458	7.84376	7.719405	7.792158	7.724485	7.699572	7.796621	8.215645	8.571888	8.233122	8.104819	7.866085	7.858634	7.938932	8.149333	8.174513	8.013805	7.993365
ABHD3	4.282024	4.684097	4.684586	4.554954	4.124967	4.739081	4.587439	3.514301	4.844587	5.058662	5.551673	4.43674	6.467029	4.175972	5.082539	4.946416	4.226188	4.693414	4.414293	3.664066	4.892247	4.489095	3.343732	4.766038	3.460463	4.259756	4.023633	4.38204	3.997084	4.015597	4.627134	3.944049	5.050305	5.393462	4.69957	4.273217	7.961969	8.267393	8.511731	7.973192	7.838386	8.181455	8.699904	8.198823	8.345816	7.997688	8.56663	8.671886	8.379634
ABHD4	9.148712	8.473898	8.968496	9.332154	9.175327	9.18715	8.891387	9.573196	9.419698	9.015497	8.889942	8.372718	8.713861	9.988251	9.232452	8.515703	8.964926	8.985355	8.576861	9.209797	9.127964	9.171855	9.558754	9.962016	9.575416	9.690155	9.557547	9.335227	9.519769	9.468192	9.808921	9.477566	8.667395	9.06903	9.327004	8.948694	7.810057	8.126781	8.872871	8.890811	8.86145	8.464137	8.275144	8.361483	8.45944	8.545633	8.724773	8.547802	8.615001
ABHD5	7.187892	7.169696	7.310146	7.564149	7.407615	7.532964	7.340396	7.544259	7.711648	7.361169	7.491805	7.272766	7.67454	7.494073	7.575513	7.082986	7.177997	7.377049	7.346014	6.790306	7.187546	7.564581	7.276993	9.113949	6.624474	7.361478	7.350476	7.306788	7.512157	7.317984	7.431998	8.341227	7.582594	7.570881	7.761685	7.298096	8.041852	7.907602	8.002219	7.798237	8.006488	8.342685	8.254266	7.997879	8.167547	7.861332	8.286899	8.438562	8.123011
ABHD6	7.991068	7.643097	7.922546	7.113415	7.884442	7.149856	7.723475	7.622756	7.672616	8.057792	7.917528	8.339071	7.938805	7.667808	7.203244	8.534845	7.218305	7.548391	7.302923	8.055889	8.297731	7.816362	7.362089	7.870434	7.63346	7.638479	7.260669	8.065636	8.017106	7.722116	7.32369	7.663441	8.133826	8.158201	7.600445	8.174106	10.477004	10.451041	10.078729	9.94716	10.414202	10.681923	10.348047	11.153559	10.105957	10.38835	10.009121	10.624358	10.044292
ABHD8	8.015961	8.081393	7.567832	7.791752	7.941023	7.759941	7.894906	7.712555	7.667808	7.901715	8.566404	8.351355	7.731597	7.739342	8.287154	8.077952	8.248471	7.615173	8.125833	8.145826	7.786861	7.336101	8.004155	6.552184	7.949427	7.701106	7.789911	8.360817	7.910293	7.626592	7.848787	6.927664	7.562795	7.745617	8.015961	7.782594	11.91209	12.043178	12.058452	11.975462	11.827953	11.755315	11.847049	11.659658	12.003029	11.489891	12.503875	12.135338	12.112906
ABI1	5.75766	6.707098	6.219216	5.844635	5.020236	7.043323	6.786189	4.674737	6.138782	6.750163	7.473605	6.928296	7.383661	6.064661	6.709874	6.812199	7.199986	6.783506	7.207565	5.84035	6.801757	6.197572	5.367619	5.979229	6.185472	6.008128	5.634957	6.566468	5.540827	5.827488	5.923744	5.910895	6.304989	6.787138	5.820679	6.388204	9.016347	9.238034	8.864964	8.762303	8.947881	8.513759	9.318186	9.718706	8.801582	8.801921	9.090049	9.33407	9.14276
ABI2	9.110573	9.899312	9.635253	9.016098	8.595976	9.438191	9.639812	8.571287	8.747166	9.775257	9.8072	9.928927	9.816828	8.698592	8.877749	9.593189	10.132725	9.707162	10.081371	9.393609	9.755339	9.529037	8.429658	8.218069	8.950865	9.051908	8.889942	9.283954	9.298855	8.980791	8.303358	8.454938	9.558754	9.330959	8.789356	9.768774	8.124604	8.151373	7.872259	7.646339	7.884318	7.849809	7.950094	8.082012	7.944252	7.841348	7.854872	8.001808	8.011305
ABI3	6.871719	6.442196	6.951015	7.616991	7.952507	7.753855	6.8449	7.674799	7.121177	7.397513	7.353279	6.958265	7.100368	7.221149	7.612435	7.126943	6.845773	7.040014	6.879556	7.446615	7.01447	7.36615	7.369402	8.846642	7.494073	7.327664	7.946921	7.870434	7.205033	7.567184	7.809985	7.996312	7.23424	7.40728	7.474869	7.027293	8.025161	8.037637	8.739813	8.720714	8.870215	8.369464	8.309106	8.213996	8.425221	8.07642	8.423553	7.979439	8.452487
ABI3BP	2.991347	2.913823	3.196854	2.693449	3.014228	2.744662	3.345691	3.11125	3.845845	4.035578	2.398071	3.038893	3.314626	3.302275	2.784249	3.499848	3.32938	2.945875	3.422515	2.836575	2.971822	2.976557	3.60336	3.496495	2.884568	2.983054	2.953161	3.172837	3.073433	3.704799	3.840998	2.887756	3.195658	2.904447	4.161009	2.78366	7.826509	8.187937	9.263517	9.934271	8.700725	8.501861	9.177148	8.90773	9.052922	9.800941	8.776812	8.930132	8.682693
ABL1	7.680611	7.355781	7.428622	7.486273	7.518759	7.421406	7.175289	7.574156	7.856149	7.395391	7.379073	6.902476	7.505293	7.368	7.828051	7.24281	7.255819	7.682466	7.26576	6.971556	7.391414	7.507398	7.622756	7.606475	7.27249	6.966571	7.078747	6.88817	7.218305	7.386846	7.421652	7.728145	7.452233	7.231711	7.344977	7.166535	9.003336	9.064421	9.571821	9.68418	9.554025	9.526489	8.991641	9.040051	9.093887	9.248493	9.259127	9.150207	9.560654
ABL2	5.771209	6.163155	6.162908	5.917757	5.981937	6.104927	6.106876	5.975443	5.755171	5.934707	5.941044	6.402947	5.939393	5.558081	6.367728	6.035998	5.519059	5.441734	6.122508	5.904269	6.372206	5.69466	5.808368	5.856007	5.886861	5.705063	5.782775	6.170598	6.018108	6.000566	5.945973	5.793593	5.916734	5.887269	6.517331	5.690726	7.296763	7.313531	7.13062	7.131882	7.230043	7.32366	7.327856	7.479056	7.251694	7.354278	7.260677	7.373405	7.393965
ABLIM1	8.725105	8.666887	8.775323	8.663299	8.738474	8.504335	8.522534	9.02271	8.98381	8.719437	8.532126	9.086616	8.437446	8.998531	8.601811	8.799972	8.577184	8.766662	9.023936	8.643548	8.561962	8.839554	8.966062	8.241096	8.589334	9.094112	8.846642	8.343391	8.616291	8.814571	9.027735	8.973681	8.924968	8.963858	9.112474	8.631625	10.408576	10.292664	11.051077	10.55512	10.660721	10.097775	10.79828	10.500379	10.543878	10.572529	10.72375	10.258058	10.654177
ABLIM2	7.119058	7.459252	7.029446	7.174598	7.281642	6.653818	6.975146	6.685617	5.741793	7.213577	6.079383	7.341498	6.724042	5.791399	6.425847	7.105302	7.009417	6.881931	7.039247	7.379443	6.776527	7.319406	7.135244	5.478661	7.148389	6.850878	7.22764	6.456666	6.89606	6.789731	6.420419	5.99952	7.222099	6.56753	7.046447	7.147724	11.419622	10.652722	8.971859	8.783703	9.135153	9.485489	9.465729	9.97834	9.13549	9.297246	9.588269	9.678769	10.715862
ABLIM3	8.610225	8.498253	8.5692	8.945714	8.704015	8.669127	8.854206	8.871563	8.761673	8.687133	8.394069	8.465272	8.337935	9.103159	8.73376	8.503658	8.717935	8.874888	8.6065	8.596961	8.259055	8.408327	8.975711	8.090622	8.665953	8.739431	8.360817	8.247283	8.221568	8.908296	8.742007	8.515703	8.186708	8.278564	8.797407	8.349407	8.990308	9.364632	9.582975	9.387833	9.882088	9.373923	8.979952	9.159802	9.940878	9.808105	9.246403	9.038738	9.511888
ABO	6.034703	5.898509	6.273863	5.699335	6.572358	6.772403	6.530154	6.859649	7.124723	6.926638	5.634957	6.730862	6.034118	7.158617	6.616194	6.606703	5.770863	6.38993	5.777974	6.345084	5.88307	6.128911	7.93077	6.898692	7.295472	7.451923	7.021494	6.768755	6.728675	7.541668	8.359845	7.009994	6.756828	6.432505	7.293545	6.182809	7.507107	7.455127	7.366878	7.37803	7.385685	7.437956	7.306769	7.262295	7.249811	7.22676	7.42137	7.258956	7.157303
ABR	12.55881	12.86614	12.385096	12.393086	12.393086	12.513972	12.844843	12.166324	12.373061	12.665928	13.155071	13.197946	12.722136	11.97214	12.454159	12.805483	13.043743	12.644689	12.501035	12.483946	12.322524	12.216897	12.105842	11.40459	12.292456	12.160459	12.063113	12.343523	12.418464	12.297219	11.75855	11.42434	12.448811	12.322524	12.194333	12.322524	11.437369	11.723753	11.09656	11.013987	10.93406	10.465939	11.129491	11.213712	11.122877	10.83118	11.038159	10.848656	11.18364
ABRA	2.353421	2.401799	2.030691	1.82622	1.822788	1.821014	1.790739	2.99806	1.842652	1.782282	1.852207	1.805969	1.800251	1.803651	2.17887	1.85624	2.597087	1.922628	2.765573	2.17887	2.185986	1.999871	1.852937	1.845256	1.811217	1.793539	2.48875	1.835125	1.84873	1.827051	1.882404	1.819368	1.951762	2.511456	2.972474	1.873568	7.203132	7.230476	6.907458	7.159596	7.158311	7.235062	7.240415	7.109657	7.164985	7.040015	7.103586	7.124696	7.339224
ABT1	3.607681	4.457613	4.513973	1.810805	3.464027	3.040595	4.004045	3.733669	1.824464	2.817316	4.06007	4.011266	4.00746	1.80175	1.830772	3.751765	3.539766	3.015528	4.384684	4.080169	4.013573	4.332851	2.32001	1.80507	1.798968	3.687211	3.97152	3.358019	3.913376	1.810153	1.853336	3.005563	4.410038	3.321315	3.641601	3.861878	7.463501	7.323617	7.368555	6.972319	7.305586	7.282562	7.402248	7.448128	7.300425	7.143571	7.293343	7.711692	7.413464
ABTB1	9.305627	9.362149	8.988421	8.73376	9.054513	8.711822	8.672818	9.208056	8.608171	8.853889	8.65122	9.393609	8.663948	8.855732	8.317737	9.128585	8.775323	8.656377	9.156287	9.534766	9.16318	9.190634	8.983278	8.466406	9.321126	8.986401	9.055639	8.934082	9.044642	8.734931	8.859131	8.58414	8.953665	9.078113	8.766662	9.031506	10.118242	10.176545	10.133531	10.366765	9.860377	10.06225	9.582975	9.55358	9.775806	9.779825	9.91323	9.653947	10.0202
ABTB2	6.197572	5.570722	5.701049	6.110053	6.106161	6.19165	5.621346	6.210673	6.117863	5.791907	5.591255	5.873589	6.177238	6.575286	6.316964	5.986082	5.898509	5.918413	5.471775	5.823979	5.629014	5.790762	6.218204	6.418215	6.02502	6.120964	6.031609	5.397386	6.018407	6.337878	6.822123	6.480331	5.831702	5.896531	5.870242	6.382652	7.686948	7.895153	8.322584	7.935586	8.639497	9.005222	8.337604	7.979274	8.196227	8.216349	8.314215	8.189835	8.203913
ACAA1	7.741192	7.610009	7.518759	7.784272	7.636303	7.778901	7.770991	7.297281	7.859231	7.64885	7.619224	7.702112	7.336101	7.736627	7.56373	7.416079	7.57487	7.557105	7.471851	7.68573	7.558056	7.680969	7.234953	7.746773	7.22764	7.508231	7.467834	7.540439	7.747917	7.462864	7.720767	8.089495	8.026429	7.829657	7.654591	7.538592	9.817182	10.092614	9.976398	10.050052	10.377957	10.290866	9.995597	10.101918	10.180867	10.245978	10.083383	10.018379	10.050486
ACAA2	6.423907	5.742191	6.916284	6.605821	5.476602	6.285247	6.633162	5.815423	7.492419	7.07673	6.300979	6.493918	6.508074	7.105302	6.213746	5.941777	5.558781	6.571649	6.285545	5.602561	6.629232	6.884733	7.010859	6.81378	6.045084	6.678623	5.461567	6.140381	6.187998	6.801282	7.190703	6.568959	6.19165	6.846636	6.765058	5.304323	8.98733	9.066509	9.247126	9.240383	9.439975	9.479914	9.60809	9.126299	9.566375	9.761516	9.420109	9.083027	9.231826
ACACA	7.137986	7.142153	7.025828	6.928296	6.949994	6.975146	7.016143	6.890311	6.694737	7.169052	6.789393	7.123694	6.906623	6.77522	6.830247	7.307799	6.840414	7.00683	6.812199	7.168736	6.936366	7.010408	7.146754	6.342868	7.271013	6.930458	7.06897	7.029816	7.099369	7.065789	6.881491	6.899275	6.938469	6.912873	6.838751	7.057161	10.449394	10.198491	9.809985	9.664051	9.870073	10.116876	10.207325	10.395544	10.000995	10.035321	9.917933	10.198491	10.257442
ACACB	6.315551	5.185886	6.501601	5.990869	6.72679	3.756687	6.473059	6.865063	6.304608	5.318118	5.083048	5.691098	4.325292	6.568959	6.493918	4.973737	4.667278	5.710913	6.337878	5.843899	5.607265	6.395767	6.41685	6.05449	5.437675	5.533747	6.419199	5.840708	5.257824	5.680379	6.335517	5.241584	5.956531	5.8653	5.606995	4.795292	9.786312	9.596269	10.706147	10.632377	10.939229	10.281761	9.58914	9.958846	10.400244	10.33416	10.415342	9.685006	10.878859
ACAD10	9.087772	8.611076	8.737941	9.000691	8.965545	8.803973	8.716208	9.207531	9.152409	8.998974	8.838001	8.614961	8.563632	9.170081	8.943645	8.710724	8.892817	8.917226	8.6951	8.870179	8.824187	9.025056	9.188409	9.308133	9.170632	10.322887	9.076882	9.052246	8.927265	9.269539	9.177057	9.37563	8.94423	8.922012	9.082318	8.894539	8.256378	8.170775	8.181256	8.008742	8.470553	8.375482	8.50317	8.307174	8.362534	8.200819	7.924587	8.015588	8.47415
ACAD11	6.227839	6.006096	6.288159	6.341217	6.225415	6.039379	5.912753	6.101696	6.081364	6.421862	5.768171	6.14911	6.511044	5.354515	5.857033	6.04437	5.688208	5.978923	6.537888	5.981623	6.507379	6.545588	5.906615	6.870841	5.673687	6.19165	6.148504	5.716488	6.246682	5.756227	5.890593	6.636253	7.012725	6.464348	6.07037	5.187454	10.116876	9.550149	10.087636	10.159164	9.936246	10.050486	9.817684	9.688447	9.988425	9.745117	10.108814	9.979265	10.281761
ACAD8	7.675227	7.588345	7.420275	7.740809	7.661118	7.585947	7.492696	7.724485	7.606097	7.464095	7.678407	7.468111	7.424056	7.582311	7.593875	7.615173	7.376479	7.382612	7.222672	7.600445	7.413765	7.265143	7.445692	7.370883	7.428046	7.661118	7.640644	7.472535	7.618643	7.299394	7.251946	7.200349	7.170278	7.208995	7.189431	7.245116	8.511207	8.500468	8.453777	8.01901	8.210984	8.435697	8.589512	8.666676	8.232432	8.297242	8.299368	8.482712	8.514271
ACAD9	8.956421	8.984363	8.798963	8.690868	8.711272	8.776783	8.980301	8.435877	8.695976	8.872951	8.819902	9.057211	8.919987	8.392828	8.525506	8.872036	8.934082	8.779937	8.713436	9.023254	9.032423	8.84209	8.350953	8.220789	8.082817	8.611076	8.511914	8.460426	8.483363	8.412859	8.360108	8.56958	8.917226	8.753704	8.586673	8.754846	9.306981	9.515127	8.715124	9.434797	9.26714	9.066822	9.009501	9.200256	9.241513	9.206638	9.067571	8.964283	8.851759
ACADL	1.972421	2.590217	1.86372	2.290099	1.978938	1.988563	2.360861	2.364478	2.730291	2.080849	2.458636	2.176196	2.100649	2.59902	2.254325	1.938843	1.968155	2.036136	1.927916	1.923688	2.586314	1.929114	4.255202	2.207505	2.391594	2.326985	2.041193	2.16676	2.160953	2.572716	3.126591	2.044653	1.952642	2.154101	2.064897	1.891082	7.422946	7.306572	7.530418	7.532455	7.317992	7.518469	7.92342	7.683616	7.426915	8.028235	7.445999	7.591642	7.421998
ACADM	7.196627	7.999416	7.843016	7.649923	7.320141	7.404522	7.824732	7.29978	7.958615	7.910293	7.709748	8.24373	7.633919	7.70583	6.936631	7.713228	7.729684	7.716853	7.829657	7.207565	8.018101	7.85729	7.002684	7.506173	7.313308	8.081393	7.533916	7.475948	7.69055	7.553621	7.65318	7.529248	8.130373	8.091353	7.535303	7.795474	10.942361	10.858727	10.547026	10.669392	10.868691	10.890591	11.359354	11.132811	11.143436	11.140167	10.842279	10.725791	11.047683
ACADS	5.488704	4.597433	5.222064	5.580005	5.150659	4.307875	4.895006	5.215618	5.486721	4.665284	5.197535	4.419883	4.096666	4.972848	5.50332	4.315973	3.927649	5.38568	4.856186	4.942148	4.724162	5.341705	5.186658	5.301061	5.039727	5.026559	4.943251	4.897828	5.076849	5.379343	5.703686	4.970921	4.316509	5.290019	5.415219	4.834895	7.961243	8.256595	7.924042	7.739452	8.41828	7.786337	8.231313	8.084994	8.412077	8.503433	8.010918	7.758107	7.988775
ACADSB	6.04728	6.041441	5.423405	5.811927	5.428965	5.382453	6.09781	4.752608	5.290737	5.91375	6.358041	6.357044	5.927051	4.906501	5.443284	5.958212	6.094482	5.79455	6.393081	5.702016	6.320103	5.805012	5.226302	5.160483	4.788822	5.927463	5.253109	5.544278	4.869459	5.609772	5.054074	4.736727	6.09288	5.811927	5.104581	6.392162	7.381365	7.415339	7.343465	7.089046	7.214748	7.113629	7.517509	7.610711	7.412606	7.432485	7.381365	7.140185	7.238356
ACADVL	11.492537	11.157857	11.214122	11.398672	11.472136	11.55548	11.160045	11.551832	11.457643	11.51327	11.126574	11.679036	11.575836	11.384018	11.881834	11.487531	11.111773	11.212543	11.167213	11.216192	11.253942	11.594243	11.776072	11.591097	11.551832	11.293574	11.198328	11.367126	11.330167	11.528107	11.869339	11.508018	11.271978	11.480954	11.825215	10.894795	10.81447	10.825187	11.429775	11.41672	11.469292	11.168491	10.84584	10.85146	11.175779	11.060604	11.378915	11.007556	11.303504
ACAN	6.694737	6.348732	6.175477	6.430178	7.783928	6.529324	6.211703	6.9656	6.26905	5.391119	6.853276	6.059715	5.8653	6.36976	7.360537	6.059715	6.154922	5.998813	5.990581	6.422131	5.889953	6.213432	6.677939	6.741482	6.772403	6.681545	6.864757	6.959576	6.471408	6.238568	7.101796	6.395501	5.959801	6.237491	6.988793	6.525612	7.204811	7.156202	7.038174	7.180467	6.935156	7.19692	7.102408	7.085347	6.876353	7.006125	7.131842	7.066109	7.01915
ACAT1	8.47317	9.060842	8.981776	8.850483	8.448942	8.716629	9.118294	8.765817	9.138481	9.164316	9.229484	9.518261	9.208635	8.913144	8.874356	9.217531	9.208056	9.225696	9.241698	8.752683	9.431079	9.058185	8.481173	8.979339	8.528108	8.893432	8.731456	8.963367	8.748201	8.740495	8.949828	8.818135	9.49215	9.591232	8.98381	9.238896	11.324931	11.158109	10.521349	10.279331	11.277227	11.058883	11.44162	11.136115	11.210874	11.180028	10.632377	10.412361	11.176587
ACAT2	8.357028	8.549027	8.325923	7.475948	8.154311	7.662035	8.511057	7.364782	7.899852	8.533784	8.336318	8.456124	8.616291	7.499108	7.807476	9.052246	8.974768	8.452754	8.124524	9.190634	8.277185	7.825487	7.972559	7.638479	7.56373	8.103487	7.266066	8.220789	8.182327	7.747917	7.330512	8.157174	8.429658	8.311688	8.133826	8.617087	9.461061	9.032398	7.841039	7.463841	8.053379	8.47184	9.139382	9.235912	8.498659	9.121907	8.092633	8.562977	8.441768
ACBD3	5.797829	6.613033	6.275088	5.932494	5.768852	6.04005	6.056559	6.25749	6.284155	6.483473	7.016898	6.831501	6.992812	6.146314	6.044772	6.640914	6.648377	6.236101	6.54491	5.738285	6.687147	6.385366	6.15635	6.504497	5.948608	6.202243	5.691098	6.514616	5.847722	6.158005	5.70658	6.539561	6.432505	6.536382	5.719646	6.487801	10.155125	10.177692	10.201997	10.255258	9.93806	10.357118	10.196489	10.17376	10.384851	10.180867	10.270837	10.366765	10.005245
ACBD4	10.349118	10.339829	10.458312	10.6563	10.467792	10.230543	10.120703	10.290945	10.338677	10.447552	10.175834	10.103176	10.248743	10.234104	9.882755	10.099731	10.170965	10.316518	10.321653	10.505504	10.815079	10.906995	10.841197	10.259969	10.711705	10.628675	10.614374	10.426596	10.190236	10.417858	10.535912	10.170965	10.196508	10.361713	10.311767	10.274628	8.018844	8.107213	7.987451	8.604733	8.337604	8.42034	7.94055	7.846223	8.002006	7.768038	8.135475	7.856623	7.971558
ACBD5	6.013614	5.965272	5.953913	5.95492	5.870242	5.752045	6.113815	6.549375	6.393555	5.903814	6.047623	6.210349	5.913111	6.31213	5.99623	5.996553	6.014131	6.107705	5.978612	5.82928	5.93379	5.875235	5.853232	6.344191	5.990191	5.982319	5.852001	5.78582	5.983043	6.134263	6.523185	5.868803	6.02215	5.88935	5.886425	5.835263	7.40512	7.321649	7.500955	7.64796	7.421667	7.551725	7.499855	7.389319	7.336206	7.455067	7.46066	7.524981	7.518554
ACBD6	8.3557	8.752178	8.637231	8.254686	8.476599	8.680863	8.974279	8.314396	8.624475	8.618845	8.793469	8.878241	8.608854	8.19848	8.65833	8.494079	8.391431	8.357028	8.850483	8.136675	8.209332	7.963384	7.698043	7.991517	8.330866	8.213841	7.827357	8.497745	8.424956	8.241096	8.086646	8.207761	8.26282	8.28625	8.182763	8.309218	8.849256	8.796535	7.950276	7.888497	8.586557	8.447398	8.517847	8.661574	8.538068	8.697514	7.578009	8.093324	8.187458
ACD	7.402428	7.18865	6.698368	6.346972	6.998497	7.080974	7.229415	6.625756	6.859939	6.819192	7.348588	7.455905	7.36511	6.515369	6.81069	6.989878	7.364098	6.972726	6.812978	7.494463	7.03683	6.971783	6.877852	6.752059	6.843611	6.870548	6.879556	7.267749	7.15522	6.992398	6.26459	6.923855	7.002684	6.979277	6.711189	6.917268	9.170172	8.986089	9.176069	9.278906	9.127872	9.350629	8.77134	9.09042	9.076324	8.805704	9.35735	9.311616	9.25505
ACE	5.673359	5.258225	5.550201	5.523781	5.540827	5.434475	5.381578	5.524382	5.70658	5.527321	5.268413	5.339244	5.381578	5.816597	5.674832	5.402334	5.477498	5.311773	5.333673	5.584141	5.440283	5.584521	6.073234	5.822875	5.843337	5.808148	5.686367	5.63753	5.573493	5.811927	6.049802	5.475914	5.425545	5.591976	5.665715	5.428128	7.12502	7.24559	7.240337	7.146114	7.132007	7.331103	7.101716	7.159371	7.146223	7.178739	7.227103	7.132829	7.164329
ACE2	1.793602	1.786021	1.791002	1.796317	1.785313	1.781847	1.831535	1.797842	1.801134	1.827239	1.783452	1.804405	1.804731	1.798968	1.84917	2.242414	1.825511	1.80163	1.807528	1.783852	1.811392	1.825099	1.806705	1.801669	1.799307	1.82198	1.815904	1.823592	1.792457	1.81908	1.802937	1.78509	1.829839	1.817293	1.91628	1.812738	7.404648	7.304399	7.45787	7.649774	7.559618	7.427423	7.400367	7.56595	7.496314	7.477584	7.415073	7.599195	7.467391
ACHE	9.469373	9.319923	9.037547	10.029117	9.586021	9.265929	9.197196	9.289056	9.237108	9.265335	9.579112	9.606398	9.378231	9.703754	9.332739	9.795085	9.761181	9.38263	9.36556	9.65665	9.44262	9.236466	9.553391	9.429115	10.059737	9.690895	9.798462	9.633102	9.222506	9.355891	9.450614	8.96098	9.047174	9.401191	9.414208	9.276517	8.062754	8.30864	7.652139	7.56595	7.803382	7.726124	7.815825	8.042433	7.609722	7.514898	7.931595	8.147169	8.132759
ACIN1	10.113999	9.761181	9.821561	10.170965	10.436074	9.909278	9.766061	10.561022	10.018009	9.556609	9.414208	9.598633	9.380167	10.000112	9.930049	9.790912	9.545138	9.903701	9.394804	9.719097	9.629485	9.806417	10.268026	10.057747	10.153652	10.121886	10.258003	9.677835	10.010706	10.059737	10.162393	10.095056	9.835728	9.643251	10.024004	9.588079	9.799638	9.408094	10.397282	10.454607	10.366072	10.142181	9.56674	9.741868	9.933842	10.158125	10.346282	10.320522	9.967259
ACLY	9.898488	10.472071	10.036518	9.808133	9.920996	10.133885	10.254247	9.984601	10.024727	10.258985	10.427959	10.569283	10.652968	9.794224	10.028292	10.727562	10.467792	10.143568	10.213597	10.373783	10.134747	10.000112	9.935218	10.035408	9.930049	10.164498	9.778499	9.930049	10.228027	9.857975	9.744802	10.282859	10.351696	10.325519	10.144377	10.312936	11.002874	11.227709	10.436757	10.465939	11.105952	10.962436	10.860982	11.241767	10.808782	11.007556	10.444395	10.835403	10.688719
ACMSD	1.858835	2.031798	1.83616	2.876566	1.863037	3.01621	1.948804	1.963049	1.914188	1.892371	3.660864	2.438293	3.062797	2.022008	1.814177	1.843155	2.434118	1.819416	1.810704	2.110029	2.494172	2.322044	1.803934	1.944782	1.95572	2.689202	1.910492	1.802888	1.853045	2.26165	1.911422	2.646295	2.188426	1.816585	2.677778	1.80602	7.846728	7.741112	8.001401	8.087981	8.127873	7.775468	7.911728	7.930664	7.797959	7.919923	7.689101	8.01938	7.877042
ACN9	3.226379	5.042908	3.514301	3.130572	3.711738	3.51887	3.1088	1.851634	3.27751	4.161784	4.321715	4.507926	4.453321	1.953901	3.300036	4.872575	3.915583	3.22377	4.280023	3.415945	4.453321	4.183623	3.714812	2.919544	3.943688	4.003077	3.638513	4.277777	3.808039	1.992587	2.006595	3.464027	4.21515	4.285706	3.762328	4.180998	9.501003	9.073567	8.717213	8.822729	8.672521	8.915785	9.339722	9.076027	9.171232	8.99368	8.645462	8.816504	8.920983
ACO1	4.85964	5.084223	5.04897	4.857423	4.741187	5.514384	4.803961	4.050342	5.338552	4.983664	4.704605	5.166707	5.001251	4.985711	4.569376	4.816034	4.416769	4.972453	4.570381	4.513604	4.920441	4.979659	4.781145	4.43674	4.678476	4.759656	4.43674	4.922558	4.659161	5.025086	3.493895	5.096694	5.558393	4.983664	4.600328	4.754634	10.232829	10.119122	10.824446	10.668126	10.920637	10.894623	11.001258	10.623792	11.039791	10.790085	10.682646	10.543127	11.021094
ACO2	10.532848	10.634703	10.678664	10.410505	9.979342	10.535912	10.511171	10.08232	10.558103	10.651596	10.783268	11.002083	10.948489	10.250376	10.360361	10.890938	10.675785	10.537831	10.523576	10.621791	10.594308	10.555654	10.495069	9.824702	10.187197	10.408326	10.115148	10.433928	10.318667	10.327604	10.001813	9.823916	10.640369	10.657998	10.305812	10.364063	10.301226	10.404454	9.411942	9.112719	10.034888	9.872745	10.277788	10.320522	10.43554	9.798454	10.246448	10.17376	9.778957
ACOT11	7.341498	6.844525	6.910174	7.20963	7.23295	6.864434	6.897079	7.732783	7.609318	6.957302	6.43343	7.045462	6.456666	7.692811	6.946118	6.887551	7.037933	7.262124	7.049844	7.064635	6.717687	7.052065	7.778077	7.496101	7.346381	7.461493	7.617729	6.672046	7.182024	7.439866	7.602543	7.16774	7.122519	7.121177	7.251563	6.770576	7.558128	7.710947	7.526507	7.570739	8.041416	7.731762	7.63755	7.594892	8.1407	8.033654	7.642097	7.447099	7.688268
ACOT12	2.077537	2.40968	3.385901	2.838548	2.557176	3.327055	1.827722	2.135374	1.786666	3.072789	3.312781	2.980021	2.496898	1.798472	1.809787	2.290672	2.881202	1.799522	2.453957	2.248124	3.481879	1.896871	3.507242	2.820267	3.020303	2.553063	2.648109	1.8394	1.787918	3.27062	1.784798	1.78991	2.613821	1.808673	2.209111	1.817667	7.222643	7.190454	7.118656	7.277904	7.287467	7.277953	7.554562	7.284264	7.186429	7.15313	7.217479	7.308016	7.287252
ACOT4	6.583973	7.286553	7.23424	7.193175	6.963604	6.845773	7.522226	6.044772	7.00683	6.928296	7.312259	7.821375	7.740019	6.670563	6.780283	7.162627	7.314361	7.326009	7.61369	7.438855	7.075062	7.144955	6.681277	6.534155	6.41046	6.853276	6.150571	6.246682	7.123369	6.763858	6.59958	6.897396	7.282004	6.963604	7.058496	7.302271	9.243012	8.488472	7.728762	7.631267	7.780088	7.631488	8.427192	8.550769	8.551838	8.384478	8.127645	8.072118	7.791714
ACOT7	10.857557	11.304211	10.69748	10.896811	10.57433	11.145366	11.364209	10.126975	10.397844	11.028938	11.441438	11.043244	11.105877	10.045025	10.872346	11.217963	11.048582	11.276905	10.984113	11.276905	10.98259	10.811862	9.941694	9.301212	10.774293	10.519336	10.430357	10.767574	10.643681	10.582771	9.924618	9.920123	10.970812	11.111773	10.405922	11.059716	10.302211	10.058825	9.095657	9.217667	8.966742	9.514687	9.462134	10.407486	9.049755	9.31379	9.876427	10.493721	9.197275
ACOT8	8.670069	8.645023	8.702502	9.024433	8.732433	8.717542	8.635736	8.633135	8.274447	8.351742	8.530291	8.052509	8.422316	8.83699	9.005906	8.26667	8.593663	8.713436	8.474317	8.729424	8.466053	8.749851	8.96696	8.362758	8.590354	8.722193	8.507738	8.489763	8.510545	8.736964	8.889067	8.297031	8.313598	8.400134	8.772672	8.454101	8.379349	8.475464	7.830619	7.545387	7.916749	7.897705	7.923725	8.297499	7.878904	7.768879	8.03661	8.215879	8.108885
ACOT9	5.919171	6.496363	6.253524	6.067303	6.228872	6.199075	6.418573	5.929526	6.07636	6.342163	6.384061	6.585028	6.415181	5.811927	5.957891	6.345394	6.049294	6.438959	6.324936	6.239187	6.566468	6.447476	5.93503	5.921016	6.207828	6.326334	6.391177	6.438959	6.407724	6.075598	6.064661	6.625994	6.470481	6.325503	6.498077	6.332818	7.880586	7.927631	7.945866	8.060842	8.244394	7.944072	8.086987	7.934582	7.878073	7.800439	7.960528	8.039738	8.068766
ACOX1	7.433036	7.271013	7.293239	7.633171	7.803318	7.477028	7.392086	6.899011	7.653578	7.466808	7.184268	6.912873	7.04167	7.522587	8.084315	7.440268	6.990575	7.233257	7.437752	7.109029	7.202694	7.151905	7.599778	6.536037	7.142153	6.971236	6.599861	7.591299	7.223316	7.132901	7.821073	6.439482	6.978931	7.085271	7.259707	6.856365	7.486717	7.602047	7.912587	7.916749	7.768564	7.788352	7.841807	7.701128	7.785894	7.774403	8.037637	7.5447	7.684732
ACOX2	5.389266	5.2876	5.685344	5.79042	5.711681	4.833299	5.362249	5.567531	6.166847	5.715106	5.393462	5.309505	5.137201	6.02387	4.976828	5.119868	5.185512	5.72574	5.495504	5.50332	5.88477	6.00665	6.26706	5.654815	5.557697	5.983432	5.825079	5.437882	5.518731	5.655138	6.283465	6.177583	5.94275	5.672003	5.648808	5.016673	8.193786	8.280226	9.31891	9.09042	8.882924	7.943694	9.363472	8.728486	9.001355	8.639497	9.380897	8.646558	8.820257
ACOX3	7.886803	7.558726	7.717191	7.902785	8.025352	7.846259	7.944732	8.12752	7.866691	7.686779	7.396262	7.492696	7.100001	7.871155	7.843396	7.235279	7.477398	7.899556	7.702112	7.951583	7.568141	7.487731	8.128914	7.920782	7.93567	7.925287	7.858098	7.682072	7.525861	8.000645	7.690143	7.657582	7.575214	7.733896	7.919619	7.406582	8.798661	8.934204	8.430756	8.390759	8.923749	8.357849	8.659455	8.682693	8.879106	8.947195	8.847743	8.667192	8.683296
ACOXL	2.824634	2.786015	3.440482	1.806829	2.033519	2.414669	1.859177	2.577254	2.935224	2.523238	1.809657	2.452654	2.784829	2.513339	1.924243	2.474051	2.933721	2.294678	1.94753	2.896277	2.548951	2.458636	2.337129	2.133537	2.738614	2.317588	1.823451	1.880924	2.285711	1.804091	1.797842	2.574334	2.244499	1.88443	1.935218	2.152039	7.116161	6.929827	7.031834	7.129288	7.370626	6.984936	7.145844	7.137382	6.946234	7.155055	7.140996	7.200659	7.216983
ACP1	6.950744	7.393149	7.366715	7.32925	6.757889	7.417581	7.202355	6.487233	6.481545	7.472535	6.723341	7.117476	6.88113	6.325963	6.988361	7.121454	7.220226	7.164962	7.595312	6.933004	7.013764	6.950744	6.784812	6.615234	6.773298	6.478408	6.788322	6.565885	6.605821	6.560289	6.338711	7.106123	7.077377	7.28035	6.714437	7.395695	10.067288	10.004793	8.888002	8.77521	9.076027	9.490092	10.061271	10.045237	9.583339	9.561576	9.17511	9.474331	9.423332
ACP2	7.87851	7.659389	7.601802	8.113646	7.920324	8.031977	7.951583	7.962606	8.030235	7.758708	7.871794	7.710979	7.62157	7.96563	8.091353	7.817417	7.833812	7.938018	7.657283	8.050973	7.466432	7.570881	7.989963	8.065192	7.857048	7.738632	7.72171	7.610009	7.721105	7.902785	8.147797	7.696702	7.405618	7.713681	7.956275	7.618877	9.223922	9.429312	8.162043	8.212436	9.170526	9.459398	9.120081	9.8857	9.432913	9.174422	8.400291	9.124328	8.959819
ACP5	5.200247	4.423557	5.145846	4.485287	4.73796	4.995584	4.804394	5.549208	5.482455	4.806549	4.775994	4.197831	4.146505	5.312851	4.504738	4.314204	4.804818	5.407917	4.332359	5.127582	4.322215	4.665618	4.836873	5.613882	4.342441	5.061863	4.640637	4.553588	3.945137	4.768999	5.362903	5.582147	4.611976	4.802144	4.601252	4.791864	7.296808	6.978131	7.049042	7.280016	7.229523	7.217536	7.469438	7.491972	6.940961	7.332373	7.366682	7.195294	7.040125
ACP6	7.061818	6.819817	7.483414	7.365807	6.543916	6.730862	6.605821	7.472201	6.834665	6.735664	6.651862	6.87379	6.223044	7.269635	7.339723	6.135283	6.605255	6.737791	7.241935	6.637262	7.053594	7.09327	7.377443	6.901923	7.320512	7.397513	7.337063	6.714805	6.892423	7.345552	7.895211	7.30498	6.879269	6.572003	7.247981	6.664522	7.81222	7.949586	7.782904	7.598983	7.98635	7.629162	7.899789	7.750271	8.157414	8.030083	7.439796	7.499855	7.7469
ACPP	1.805628	1.953548	1.800731	2.531403	2.123205	2.331995	1.80078	1.826438	1.847644	2.588847	1.913726	2.021543	1.812529	1.882824	1.96786	2.798716	1.82208	1.845613	1.82628	1.816665	1.8826	1.794422	2.452654	3.51887	1.826822	3.13565	2.097025	1.908907	1.833826	1.824166	1.850859	2.774657	2.730955	2.185336	1.810026	2.17511	7.024619	7.261817	7.145205	7.134667	7.023668	7.180932	7.19526	7.171883	7.12515	7.164945	7.169182	7.097287	7.254053
ACPT	6.560924	5.894752	6.570685	6.534732	6.453814	6.445798	6.35288	6.715108	6.457841	6.625756	6.063257	6.281785	6.489488	7.085634	6.705099	6.244847	6.339432	6.324028	6.21404	6.4576	6.144974	6.313066	6.835557	7.166183	6.767772	6.994242	6.705371	6.758884	6.830566	6.993664	7.38653	6.323006	6.218885	6.498077	6.568595	6.064661	7.682473	8.048244	9.70669	9.997482	9.742699	9.2713	7.895499	7.958411	8.756557	8.623861	9.32185	8.423772	8.41961
ACR	8.238527	7.659006	8.378883	8.487381	8.413411	8.22292	8.196321	8.523849	8.502509	8.253801	8.151513	7.724485	8.139406	8.995474	8.696915	8.121056	8.450197	8.462702	8.374645	8.399247	8.093879	8.386461	8.805712	8.796185	8.686745	8.745145	8.806879	8.706735	8.486858	8.847092	9.268853	8.596488	8.139406	8.388057	8.703614	8.370734	7.46066	7.526106	7.679841	8.088748	7.654874	7.518966	7.42831	7.611005	7.389436	7.714608	7.759396	7.484926	7.297225
ACRBP	6.761224	6.117058	6.126702	6.747973	6.743163	6.26459	6.258117	7.07673	6.601913	6.065035	6.397143	6.167172	5.989763	7.39028	7.216551	6.444202	7.094355	6.68055	6.159267	6.52731	5.980539	6.342467	7.109029	7.002943	6.886901	6.961435	6.547863	6.687791	6.392511	6.874468	7.267749	6.668724	5.849792	6.875155	6.820169	6.630354	7.128086	7.114892	7.21808	7.206534	7.186231	7.096549	7.214897	7.139944	7.155335	6.97116	7.281221	7.083233	7.373137
ACRC	5.40095	5.441734	5.088385	5.474783	5.718987	5.8653	5.947516	5.018557	5.245959	5.245571	5.500466	5.2668	5.343473	4.726997	6.107544	5.697926	3.800549	5.055626	5.561288	5.268011	5.406985	5.051764	5.940009	5.462552	5.770415	4.820469	5.12586	6.177238	5.017773	5.312851	5.074678	5.335332	5.079682	4.4949	5.073821	4.726562	8.272924	8.234957	8.588116	8.871204	8.360765	8.488981	8.239959	8.095866	8.179105	7.995913	9.012349	8.824651	8.366775
ACRV1	4.135184	4.440634	4.599099	2.920322	4.572067	4.061791	3.823368	1.946946	2.027755	4.477343	4.373482	3.69432	3.732591	3.28284	4.029944	3.761907	3.722275	3.474702	4.563376	3.682403	3.651272	3.323023	3.569467	1.785374	3.919495	4.063267	3.022725	3.564003	4.272215	3.523122	3.631352	2.948144	3.726277	3.557224	4.641072	4.410801	8.272225	8.187458	7.423276	7.374121	7.460234	7.206868	7.796061	7.931429	7.51433	7.433419	7.562681	7.623816	7.693337
ACSBG1	6.089863	5.382453	5.848637	6.00665	5.642	5.384546	5.844951	5.896844	6.110459	5.892808	5.589935	5.617494	5.430437	6.092575	5.796491	5.3801	5.688894	5.870242	5.813473	5.496953	5.510681	5.912753	6.026555	5.767788	5.471443	5.998482	5.764645	5.250182	5.4769	5.926136	6.14567	5.496953	5.720763	5.972032	5.93503	5.370911	9.983124	10.645139	11.311974	10.803178	11.87795	10.070789	11.410992	10.731198	11.80572	11.090488	11.130301	9.885318	11.003715
ACSBG2	7.125512	6.334385	7.020572	7.640328	7.116822	6.712784	7.013075	8.007992	7.616991	6.815981	6.585718	6.481545	6.372206	8.095767	7.59316	6.541794	7.139997	7.038194	6.332477	7.090129	6.597161	6.743754	8.202952	7.894906	7.606843	7.549793	7.286905	7.119708	7.340396	7.891222	8.538652	7.44841	6.226286	6.598141	7.515813	6.601256	7.425219	7.226741	7.607736	7.578093	7.303474	7.251448	7.469929	7.301297	7.417221	7.228706	7.872576	7.801117	7.362729
ACSF3	7.880944	7.489707	7.367335	7.783633	7.753196	7.497698	7.558406	8.114007	7.689836	7.435931	7.492419	7.421406	7.290803	7.837865	7.564964	7.468827	7.637089	7.608193	7.370276	7.670575	7.382023	7.658305	7.997063	7.885146	7.855159	7.852558	7.960317	7.509775	7.664071	7.622312	7.800751	7.723198	7.547682	7.583663	7.808185	7.612973	7.233895	7.445573	7.192235	7.173482	7.145369	7.31898	7.225298	7.392795	7.142889	7.160741	7.168508	7.120451	7.252897
ACSL1	9.802807	9.11516	9.518925	9.474152	9.966206	10.643681	9.445819	10.018009	9.49842	9.026702	9.099037	8.847092	9.753525	9.615368	9.606398	9.184167	9.189468	9.268853	9.210444	9.270819	9.273562	9.364404	9.285048	10.752814	9.323636	9.025056	9.696095	9.144558	9.623746	9.233055	9.469373	9.986575	9.156287	9.141158	9.190104	9.290238	9.749231	9.224999	9.360327	9.688097	9.390598	10.330371	9.891393	9.460641	9.406861	9.823633	9.061508	10.051005	9.364632
ACSL3	6.97748	8.289228	7.706196	7.281642	6.168836	7.29784	7.681708	7.017642	7.261313	8.195141	8.053317	8.529817	8.628373	7.575878	6.76639	8.425518	8.017106	7.722863	8.033576	7.356105	8.463558	7.835282	6.917595	7.241935	7.909911	7.894413	7.692811	7.864356	7.2654	7.434091	6.719707	7.015107	8.136046	8.114317	7.035315	8.392275	9.853425	9.910165	9.345624	9.008861	9.413817	9.545413	9.966713	9.941432	9.784039	9.861273	9.797058	9.623526	9.347889
ACSL4	6.716083	7.523279	7.183314	6.92488	6.79562	7.57487	7.399758	6.648693	6.672976	7.590985	8.100491	7.695398	7.888787	6.227561	7.157373	8.007647	7.849163	7.541974	7.978392	7.518337	7.887694	7.079356	6.72229	6.724042	7.405935	6.819192	6.930281	7.577457	7.163918	6.950314	5.746521	6.801282	7.414752	7.146336	7.027293	7.570881	8.78168	9.002962	8.320696	8.170576	8.103078	8.387153	8.818681	9.376709	8.360765	8.384218	8.425221	9.060474	8.370458
ACSL5	9.170632	7.831011	8.555426	8.833955	9.397305	8.692067	7.007041	8.851861	9.161464	7.767724	8.204143	6.484096	8.553425	9.300754	9.100238	8.165198	6.787666	7.998592	7.515533	8.321297	8.770932	9.228896	10.381269	9.014911	9.939986	8.716208	9.900351	8.112876	8.205041	8.376897	9.31788	8.648693	8.049077	8.027281	8.95491	7.840381	7.689283	7.846867	9.23481	9.239348	9.20704	8.74695	7.943507	7.774088	8.421109	8.392995	8.609456	8.222484	8.902841
ACSL6	9.043622	9.783726	9.056038	9.505007	8.934082	9.193395	9.701869	8.503273	9.312803	9.675477	9.240942	9.938196	9.105646	9.251513	8.778658	9.600825	9.505657	9.367372	9.435059	9.274134	9.109369	9.590637	9.272245	7.931924	8.96696	9.618665	8.807794	8.877327	9.155749	9.175327	8.920462	8.241901	9.797733	9.690895	9.636619	9.922997	7.322502	7.506881	7.274482	7.323429	7.239235	7.236848	7.591642	7.530453	7.667218	7.504485	7.402007	7.397793	7.330779
ACSM1	4.107944	3.717193	4.642514	3.986928	3.912858	3.662924	3.832641	3.802731	3.734335	3.718783	2.246597	3.000801	2.637005	2.975877	2.795125	2.222983	1.894705	3.186931	3.253841	3.950687	2.929354	3.330662	3.816969	2.094695	2.727301	3.043829	2.871007	2.725763	3.255835	2.557755	3.149753	3.103844	3.532375	1.916141	4.006402	3.266012	6.920813	7.034848	7.054139	6.905783	7.014647	7.19892	7.030609	7.088705	6.631066	7.121123	6.891178	6.982634	7.142225
ACSM2B	4.725612	4.245156	5.004751	4.445363	5.013659	4.916993	4.458929	4.781736	5.001978	5.033348	4.782101	4.871454	5.048439	5.425887	4.554566	5.009938	4.272215	4.866468	4.753569	4.677292	4.736424	5.076412	5.828131	5.252156	5.821038	5.572412	5.07851	5.009938	5.577066	5.36798	5.951074	4.840887	4.740871	4.953082	5.263129	4.404249	7.312494	7.194613	7.192198	7.289788	7.272013	7.163166	7.293038	7.217776	7.236353	7.064087	7.247304	7.226982	7.132082
ACSM3	1.805229	2.012573	2.168336	1.812135	2.352077	2.971822	1.927394	1.845548	1.875781	2.428716	1.796085	2.490438	1.8342	1.823249	3.355636	2.684197	1.83821	1.837124	2.441247	4.210213	2.431125	2.322612	2.693449	3.134973	1.841673	2.597701	2.438855	2.583508	2.627627	1.810112	1.797726	1.823161	2.345345	2.01329	3.09904	3.278742	7.284346	7.173762	7.198527	7.212525	7.214523	7.23927	7.154346	7.043921	7.166935	7.17976	7.125553	7.091355	7.111944
ACSM5	6.820169	6.013167	6.560554	7.571227	6.931055	6.606703	6.439753	7.19193	7.50777	6.670563	6.20689	6.030625	6.099702	7.536767	6.369361	5.742191	6.735664	7.392086	6.650919	6.103154	6.432229	6.415181	7.35383	7.719013	6.910174	6.453434	6.625756	6.429477	6.654193	7.173476	7.745265	6.612042	6.35169	6.74555	6.911652	6.727695	7.426113	7.609722	7.940893	8.350425	8.007954	7.710231	8.019757	8.02031	8.290786	8.124604	7.989861	7.677633	7.864867
ACSS1	8.901806	7.964999	8.412547	8.430476	8.753704	6.538179	7.673799	9.074609	9.094112	7.994522	7.455905	8.246261	6.772403	8.979339	7.026242	7.484793	8.257768	8.435148	8.218069	8.429658	7.793281	8.374203	8.604458	8.215463	7.72171	8.657212	8.301282	6.542691	7.698403	8.67814	8.573937	7.69055	8.437052	8.52076	7.98031	7.564149	9.403876	9.700186	10.226749	9.726524	10.602102	9.563586	9.85294	9.963789	9.932487	9.938482	10.040777	9.384697	9.985975
ACSS2	9.460212	8.962145	9.028217	9.616109	9.273562	8.441233	8.561355	9.185353	9.124534	8.454529	8.328743	8.522918	8.30764	8.966062	8.452754	8.675179	8.007195	8.619847	8.414129	8.87956	8.985355	9.013184	9.437052	9.174644	8.792489	8.980301	9.076289	8.423025	9.611908	8.640829	8.831339	9.19653	8.833123	8.958081	9.118869	8.862487	9.907374	9.750066	10.010103	10.182353	10.028722	10.193258	9.747942	9.763996	9.819963	10.051915	9.85992	10.041293	10.145328
ACSS3	7.551694	6.46178	8.427137	8.164849	7.201705	7.979974	7.552775	7.903635	8.649683	7.440715	7.438855	7.47811	7.468111	7.99583	8.004954	6.936631	7.09645	7.753196	7.421877	6.840673	7.85729	7.5792	8.459535	7.821375	7.290803	7.844076	7.45833	7.434091	7.614558	8.121056	8.720459	7.717976	7.486273	8.048014	8.050973	6.542436	7.534055	7.305586	7.374207	7.320249	7.451205	7.365108	7.529549	7.134667	7.570185	7.232642	7.169436	7.356513	7.351942
ACTA1	5.027788	5.580364	4.809892	4.745066	5.468157	4.935659	5.604549	4.709901	4.538907	5.173655	8.30033	6.25749	7.276993	5.021427	5.391119	6.162205	6.2324	4.741684	6.154338	5.984523	5.056866	4.728631	5.342762	3.904383	5.463135	4.86085	4.632682	5.899185	5.227706	4.680061	4.171122	5.459729	5.160483	5.288444	4.596918	5.559597	8.117544	8.295359	7.286722	7.194196	7.202088	7.259167	7.671748	7.974805	7.298606	7.417677	7.691704	8.223329	7.924042
ACTA2	7.391801	6.600877	6.3725	7.089166	8.304016	6.323712	6.442554	6.811834	8.031977	7.596843	6.998497	6.897887	6.270321	7.68411	6.286707	5.841593	7.385714	7.131518	6.486909	6.113109	6.421202	7.454489	7.14113	5.93443	7.641316	6.029231	6.542123	6.708305	6.39846	6.422489	8.099699	7.5902	6.917889	8.358587	8.433822	6.900143	9.769669	10.926026	11.743552	11.195856	12.632496	11.923662	11.894643	11.254259	12.346641	11.506524	11.534164	11.213712	11.367187
ACTB	15.128322	15.128322	15.017478	14.341361	14.704322	15.166293	15.213125	14.317272	14.682739	14.984539	15.128322	15.427525	14.984539	13.987733	14.664776	14.984539	14.92069	14.811232	14.838004	14.858248	14.604114	14.77935	13.791157	15.128322	14.474342	14.604114	13.850089	14.496699	14.838004	14.244064	13.987733	15.213125	14.888967	15.046664	14.474342	14.727062	13.934417	14.246557	13.636278	13.480519	13.868411	13.595906	14.019337	14.228666	14.010638	13.964732	13.613476	13.868411	13.729958
ACTC1	1.815101	1.816145	1.808211	1.83519	1.821438	1.82339	1.876624	1.83616	3.236499	1.81737	2.118248	1.825553	1.828639	1.859824	1.847123	1.831748	1.821587	1.832801	1.796042	1.815601	1.844415	1.841238	1.822788	1.844415	2.529963	1.851544	1.846086	1.846603	1.806829	1.816256	1.815687	1.82628	1.817331	1.850926	1.8594	1.823592	7.319305	7.202717	7.278807	7.065193	7.225979	7.170577	7.253684	7.266711	7.232909	7.227907	7.149819	7.300143	7.082905
ACTG2	4.414293	4.060596	4.606867	4.145549	4.4619	3.915043	4.017458	3.997084	4.303499	4.302299	3.678208	4.032156	4.388694	4.248561	3.985777	3.832269	4.013573	3.935962	4.157113	4.186062	4.18992	4.356336	4.262679	4.07776	4.373482	4.16055	4.078744	4.283473	4.187328	4.643344	4.63939	4.019656	4.072236	4.200363	5.532203	4.089039	7.417567	7.853991	7.931155	7.637655	9.730428	7.874368	8.187458	7.817271	8.350667	8.01486	7.780498	7.86177	7.230774
ACTL6A	6.925645	6.322706	7.171421	6.814087	6.946496	6.746558	6.351324	7.101489	7.540813	6.879817	6.52731	6.247921	7.091486	7.468827	6.807206	6.803237	6.09288	6.728675	6.292481	5.542245	6.812674	6.716421	6.917268	7.884086	6.318811	6.562616	6.72031	6.282813	6.829889	6.895472	7.2218	7.82926	6.980882	6.964177	6.746135	6.460071	8.664165	8.945579	9.037035	8.618359	8.816181	9.329074	9.363028	8.986972	9.005222	9.335966	8.866229	9.051259	9.274891
ACTL6B	12.044744	12.120635	12.160459	12.818378	12.363382	12.23468	12.101513	12.208966	12.212926	11.942797	12.076619	11.649531	11.920034	12.454159	12.748061	12.153422	12.050049	12.194333	11.905215	11.860984	12.748061	12.77786	12.385096	12.271951	12.464739	12.302716	12.044744	12.252184	11.964515	12.388948	12.520705	11.728662	11.591097	12.124973	12.292456	11.804524	10.117287	9.757133	7.72626	7.731619	7.956629	8.224309	9.117192	9.366558	8.672823	8.167782	8.748827	9.019385	8.779627
ACTL7A	6.978931	6.07037	6.628218	6.933004	6.959576	6.43053	6.732436	7.51805	6.988361	6.305771	6.505159	5.793952	6.197389	7.555051	7.083601	5.991227	7.007041	6.999366	6.395222	7.173116	6.604316	6.632465	7.176022	7.728275	7.502571	6.75121	7.672903	7.121808	6.649598	7.028656	7.938805	7.407615	5.640932	6.718637	7.029816	7.252599	7.107545	7.131423	7.026159	7.182914	7.174018	7.12462	7.028032	7.163974	6.902722	7.035913	7.206868	6.963565	7.199338
ACTL7B	1.81603	1.79458	1.92991	1.802351	3.151703	2.667347	1.78715	1.800617	3.045626	1.814786	1.793977	2.782069	1.796262	3.240548	1.792821	2.730955	1.817928	2.564753	2.586314	3.087384	5.546442	3.655962	2.726472	2.724313	1.781926	3.4324	2.28043	1.790559	2.860895	3.097399	1.845685	2.30188	2.896277	2.887756	3.228228	2.398071	7.241951	7.178939	7.335245	7.129741	7.240698	7.11831	7.246587	7.556392	7.40962	7.552081	7.044096	7.163752	7.302576
ACTL8	4.410801	4.163451	4.310978	5.102875	4.591621	4.474264	3.836312	5.082192	4.912866	4.089039	4.394471	3.729205	4.317382	5.149106	4.595681	3.977325	4.508456	4.812095	4.228804	5.054865	4.327636	4.594346	4.595681	5.272253	4.68365	4.859259	5.046849	4.970921	4.550683	4.437591	5.097723	5.09147	4.507506	4.349221	4.499494	4.745388	7.849354	7.905673	7.623147	8.696035	7.638078	7.731619	7.419673	7.362505	7.808746	7.71734	8.325553	7.947149	7.860869
ACTN1	10.215672	10.552598	9.966206	10.601902	10.292137	11.027086	10.381269	9.768774	9.894562	10.391807	10.810177	10.472071	10.585098	9.655597	10.318667	10.464194	10.47739	10.184956	10.01454	10.10426	10.296035	10.021134	10.254247	9.812654	10.271307	9.850473	10.306982	10.41649	10.332169	10.08622	9.88723	10.535912	9.997589	10.065332	10.23984	9.858703	10.811624	11.311974	11.969767	11.70423	11.842112	11.38573	11.126343	10.759621	11.623476	11.066478	12.23351	11.273461	11.650212
ACTN2	7.944399	8.386461	8.071124	8.381568	8.088662	8.405215	8.17849	8.221913	8.1325	8.194276	8.252632	8.1147	8.389437	8.774909	8.366978	8.164849	8.136675	8.158548	8.248111	8.481173	8.78691	8.760615	8.533784	8.869696	8.976732	8.897156	8.675571	8.562379	8.49216	8.801523	9.092407	8.446669	8.31269	8.595479	8.572243	8.465272	8.380164	8.480927	7.918934	7.78431	7.945866	8.074925	8.001245	8.196227	7.889156	7.682716	7.937776	8.103716	8.13801
ACTN3	5.939725	5.876934	5.883673	6.234098	6.499036	6.126702	5.655461	5.705796	5.585268	6.193858	6.278594	5.752045	6.17416	5.917757	5.319545	5.857033	5.991565	5.890847	6.133298	6.269679	6.442196	6.691965	6.593319	6.299423	6.536037	6.375032	6.747012	6.845223	6.131561	6.239187	5.744975	6.887845	6.425144	6.170256	6.191908	6.394498	7.423655	7.554647	7.469262	7.778866	7.45948	7.218757	7.296478	7.317193	7.504335	7.218349	7.310964	7.314398	7.414604
ACTN4	9.035241	8.506998	8.384643	8.480627	8.905433	8.346888	8.060097	8.315589	8.241567	8.127161	8.253444	8.239498	8.023454	8.394953	8.088342	8.483781	8.37306	8.338627	7.970965	8.342589	8.208527	8.837422	8.876927	8.641279	8.351355	8.281873	8.447741	8.224855	8.56095	8.104402	8.160038	8.736964	8.510545	8.753226	8.488342	8.512852	10.288091	10.234037	11.558719	11.56666	11.082017	11.179119	10.609315	10.458138	10.818033	11.003715	10.745345	10.589417	11.028962
ACTR10	1.862255	4.206856	2.384377	1.968435	1.872286	2.836575	4.655656	1.988266	3.254593	3.514978	1.907653	3.766048	3.686471	3.584996	1.806977	3.75892	3.987475	1.832323	4.041291	2.494793	4.054517	3.036811	1.80544	1.96259	3.19624	2.758455	2.106704	3.823368	1.848863	1.915982	1.89097	1.879154	3.403939	3.114557	2.222457	3.586187	11.044456	10.756399	9.280438	9.302495	9.600554	9.906013	10.522491	10.594408	10.202526	10.103963	9.733803	10.053462	10.022455
ACTR1A	10.087297	9.830016	9.859749	9.834811	9.950733	9.903701	9.985619	9.743132	9.657778	9.655597	9.923794	9.835728	9.612525	9.551961	10.166965	9.904424	9.847876	10.028292	9.885529	10.206861	9.674742	9.881874	10.016509	9.542284	9.662351	9.549809	9.587333	9.505007	9.820791	9.730441	9.571013	9.527648	9.74553	9.844273	9.868806	9.865372	11.585473	11.899629	11.290005	11.654818	11.77904	11.68018	11.536329	11.606275	11.659658	11.932141	11.496137	11.528877	11.29791
ACTR1B	9.853358	9.977301	9.785155	9.670006	10.009866	9.543067	9.948252	9.245721	9.591232	9.653222	9.77772	9.80092	9.660578	9.212498	9.335875	9.658462	9.56803	9.541013	9.877626	9.748061	9.503033	9.985619	9.673225	8.822364	9.318613	9.555725	9.094112	9.447562	9.595421	9.378898	9.255348	9.210444	9.620999	9.48111	9.851296	9.869704	10.793961	10.416463	9.694598	10.213506	10.389336	10.418695	10.10929	10.96316	10.385503	10.384283	10.040336	10.265276	10.139537
ACTR2	7.690893	8.928404	8.212941	7.865344	7.53091	8.467108	8.657854	7.592397	7.764956	8.844884	8.985355	9.070711	8.931558	7.698911	7.951583	8.624475	8.711272	8.303358	8.918847	8.36645	9.042608	8.760222	7.636656	8.473512	8.648693	8.216688	8.489519	9.223766	8.320362	8.113646	7.404919	8.5202	9.072836	8.685788	7.942175	9.043125	12.255307	12.521294	11.539594	11.50848	11.838366	11.745955	12.18423	12.264294	11.922338	11.91209	11.70423	11.948264	11.929403
ACTR3	8.300881	9.673225	8.989643	8.812108	8.297031	9.949813	9.297382	8.952328	8.970567	9.456137	9.997589	9.885529	9.967223	8.997596	9.191228	9.80092	9.753525	9.349521	9.476322	8.841081	9.4488	9.055639	8.55128	9.719097	9.064189	8.979339	8.646906	9.524317	9.092407	8.970006	8.637231	9.840341	9.616698	9.44949	8.94423	9.532005	9.75877	9.417863	8.712224	8.911184	8.669868	9.670259	9.852031	9.694229	9.074716	9.049755	9.227083	9.853425	9.106664
ACTR3B	6.245254	7.224544	6.285793	6.613762	5.550918	6.524457	7.154971	5.768558	5.615486	7.003223	7.698403	7.106123	7.419074	5.752045	5.932832	7.319406	7.695398	6.753718	7.057551	6.796303	6.723655	6.532837	5.800323	5.430437	6.31988	6.518236	6.558371	6.888478	6.585718	5.899892	6.358607	5.310229	6.784504	6.477696	5.655461	6.937718	7.72687	7.854274	7.527553	7.904019	7.327253	7.498053	7.530538	7.810492	7.433552	7.484509	7.430678	7.57296	7.484509
ACTR5	6.79562	6.710872	6.783777	6.687791	7.159295	6.768755	6.742449	7.088826	6.597832	6.649598	6.474185	6.601256	6.27422	6.711516	7.021494	6.294823	6.117487	6.62184	6.684884	6.69608	6.807791	6.861283	6.994242	6.62638	6.63411	6.65451	6.872476	7.115202	6.897079	7.031966	6.755338	6.388204	6.657912	6.558759	6.654193	6.589123	8.530156	8.168472	8.290786	8.784305	8.643327	8.594461	8.264573	8.224826	8.37786	8.353749	8.278802	8.105026	8.406747
ACTR6	5.00091	6.334982	5.935995	4.408666	4.336381	5.490486	5.736267	3.822329	4.534783	5.670295	6.555194	6.384061	6.586087	4.773341	5.276287	6.213432	6.051649	5.370195	6.087658	5.37434	6.059715	5.222064	2.714237	5.449248	4.79725	4.96344	5.011928	5.717422	5.604144	4.538171	4.253714	4.935951	5.654542	5.814116	4.710666	6.083904	11.432622	11.208836	10.506732	10.324863	10.596393	10.903893	11.377144	11.428804	10.872332	10.691614	10.584526	11.19664	10.744606
ACTR8	8.06485	8.24466	7.912988	7.690143	7.855855	7.397106	7.466095	8.007195	7.634199	7.801808	7.618067	8.021702	7.723475	7.582945	7.281642	7.833172	7.905062	7.75092	7.923233	7.902785	7.828444	7.802958	7.673799	7.277262	7.482421	7.684832	7.584945	7.668862	8.005644	7.500546	7.437458	7.818257	8.069708	7.250687	7.701106	8.165198	8.193351	7.959128	7.967161	7.527032	7.802232	8.190007	8.171828	8.33125	8.29558	8.368017	8.163975	7.930995	8.017694
ACVR1	5.755171	6.538179	6.077314	5.973754	6.422794	6.485445	6.364806	6.233862	6.824262	6.791947	6.731258	6.963321	7.015435	5.782091	6.716421	7.03656	6.751768	6.337165	6.463126	6.140048	6.242212	6.428034	6.154019	6.291923	6.026873	6.040744	5.666193	6.44548	5.953095	6.44063	6.44091	6.761224	6.642686	6.891572	6.839073	6.517915	10.074685	10.608049	10.329267	10.409936	10.749523	10.864683	10.901883	11.270746	10.99107	10.640666	10.395544	10.595025	11.016262
ACVR1B	8.195876	8.72562	8.093879	7.743865	8.011432	9.204063	8.51407	7.373299	7.357866	8.259528	8.787119	8.601404	8.6592	6.953037	8.209332	8.555905	8.556349	8.384643	8.525987	8.506569	8.639412	8.143533	7.228282	6.97748	8.055126	8.11063	8.330866	8.577184	8.440802	7.374088	6.551884	7.502571	8.412547	8.130696	7.88123	8.375983	9.581369	9.564854	8.648775	8.620421	8.730651	8.907109	9.174057	9.548344	8.957427	9.11162	8.773886	9.356994	9.086869
ACVR2A	6.022496	6.857047	6.502561	6.018108	6.817281	6.800115	6.768755	6.095094	6.182491	7.004271	7.50921	6.874093	7.246149	5.588429	7.015714	6.834665	7.381042	6.969567	7.148689	6.728675	7.409731	6.446889	5.491942	5.457778	6.481228	6.517607	6.107544	7.019435	6.408106	6.590796	6.233862	5.609772	6.719993	6.469724	5.654542	7.010408	9.364632	8.560698	8.452487	8.574479	8.363769	8.254516	8.378816	8.504792	8.32115	7.965858	8.540944	8.859484	8.532924
ACVR2B	2.456398	3.860237	2.23862	1.797457	2.22203	2.555638	3.076254	3.815568	1.804948	3.082935	3.018949	2.643577	2.343465	1.805532	3.230302	3.932115	3.032737	3.90717	3.667412	2.625604	4.038775	2.627107	2.73569	1.802689	3.205645	2.81075	1.90295	2.985144	2.543676	3.33406	1.797785	1.786746	2.907844	3.315394	1.920665	2.947643	7.439365	7.140293	7.531211	7.676279	7.607333	7.447158	7.397255	7.330447	7.314661	7.423715	7.468594	7.347985	7.523683
ACVRL1	4.234935	1.828113	2.925282	3.254593	5.286115	5.019008	4.496799	5.252466	2.692224	3.83061	1.852055	3.078251	3.777466	3.778547	1.781193	4.521553	3.843389	3.583011	2.882252	2.762327	3.094541	4.403829	2.820936	2.960625	3.370619	1.874133	4.334206	2.971019	5.186658	4.398678	3.783652	6.07602	3.631727	4.026901	5.693603	3.81873	7.611005	7.879399	8.564936	8.874167	9.250591	8.576361	7.832648	7.769026	8.286663	7.957525	8.141116	7.561481	8.486108
ACY1	8.019322	7.424056	7.905526	7.521746	7.799742	7.523665	7.970965	7.643597	8.177615	7.878145	7.717976	7.652456	7.646971	8.195603	8.066854	7.554652	7.798614	8.014961	7.457468	7.596843	7.359616	7.797531	7.917528	8.122938	7.273741	7.829657	7.608934	7.335076	7.505293	7.697396	8.371647	7.953101	7.485544	8.046046	8.168857	7.516884	8.231756	8.565221	8.766644	7.886393	9.111941	8.479842	8.752171	8.56796	8.812156	8.64771	8.523256	7.933762	8.504183
ACY3	3.107038	3.761907	2.765573	2.237933	4.37437	1.976034	3.060074	2.309998	4.070153	5.176621	2.288459	2.897788	3.453576	3.453015	3.708807	3.525939	5.326292	5.64384	2.134464	4.408666	2.770293	4.08212	4.36196	4.36482	4.596918	4.582995	2.602349	1.82329	3.363765	3.555354	3.918868	3.13841	4.327636	4.689549	1.952404	3.659987	7.710138	7.862844	7.387508	7.172987	7.527971	7.643393	8.187227	8.181455	8.373545	8.059269	7.366005	7.5563	8.021049
ACYP1	8.386461	8.192042	8.463123	8.502813	8.341712	7.957047	8.042406	8.58414	8.358587	8.164849	7.8449	7.818685	7.933905	7.904774	8.218354	7.890551	7.754323	8.350953	7.996312	8.11136	8.201322	8.062555	8.362026	7.967655	8.222546	8.489763	8.38415	7.580467	8.325206	8.454101	8.004155	7.59635	8.175775	8.292469	8.106691	8.334639	10.051005	9.599559	8.881912	8.940509	8.639849	8.988337	8.835189	9.240785	8.72164	8.781345	8.958386	9.256611	9.203367
ACYP2	10.588223	10.544619	10.303252	10.368746	10.548467	9.951409	10.451217	10.504416	10.372585	10.063991	9.944298	10.276975	9.780287	10.105086	10.354682	10.328726	9.931495	10.210189	10.304859	10.704185	10.125029	10.409412	9.911706	10.013454	10.281637	10.206861	10.20178	9.936218	9.930049	10.278254	10.007814	10.039709	10.347679	10.508054	10.446061	10.554101	10.458696	10.494261	9.671129	9.543912	9.578401	10.014345	10.458138	10.448695	10.166226	10.248455	9.839455	10.012462	9.937138
ADA	5.435897	4.707479	5.060469	4.967993	5.141954	5.918413	4.580209	4.893035	5.067663	4.708359	4.68784	4.296493	5.40095	5.071018	4.869108	5.175602	4.592808	4.630158	4.556207	4.942434	4.870271	4.751513	5.603753	4.668194	4.85155	4.334206	4.477773	4.660767	5.179136	5.061357	4.193985	5.338904	5.189492	4.989924	5.326718	4.845744	8.267393	8.881637	8.128112	8.245124	9.518004	10.157128	9.37981	9.141212	8.753912	8.905836	8.879417	8.422144	9.088384
ADAD1	1.824464	1.823161	1.814381	1.846086	1.827572	1.833113	1.88858	1.853829	1.825553	1.829699	1.857458	1.842759	1.846258	1.884764	1.839502	1.86729	1.823212	1.825806	1.795594	2.068834	1.849226	1.847644	1.818956	1.855998	1.862416	1.874365	1.858212	1.831275	1.814592	1.83132	1.828067	1.836724	1.821673	1.844892	1.867624	1.819503	7.11744	7.079718	7.062718	6.998258	7.137234	7.245132	7.018187	7.010036	7.08059	7.363093	7.161557	7.121277	7.337117
ADAD2	7.060644	6.425847	6.562881	7.016143	6.63411	6.290622	6.481019	7.091486	6.663514	6.341862	6.726337	6.322706	6.414573	6.949994	6.95854	6.226683	7.003223	6.617986	6.419199	7.170825	6.700678	6.994242	6.639037	6.943771	6.778081	7.086693	7.284944	6.844202	6.588077	6.625052	7.301466	6.773491	6.489488	7.003658	6.851647	7.21197	8.095866	8.433358	7.983447	7.744669	9.258761	9.081653	7.708585	8.169743	8.426357	8.082012	7.991571	7.884455	8.585501
ADAL	4.590622	5.455515	5.09033	4.773747	4.930018	5.296756	5.41479	4.481095	5.357817	5.511061	5.364583	5.522594	5.727259	2.356921	5.550918	5.65173	4.96344	5.170805	5.796205	5.193421	5.807174	5.533479	5.372651	4.527362	5.198061	5.557697	4.841345	5.431252	5.169403	4.809892	4.46561	5.164583	5.478661	5.690082	5.632484	5.682094	8.624948	8.680928	8.063163	7.892805	8.281494	7.930995	8.263401	8.156715	8.541742	8.150039	8.493534	8.18862	8.484157
ADAM10	7.573053	7.918537	7.46346	7.524709	7.50117	7.66379	7.939112	7.85411	8.115721	7.98402	7.801808	7.807023	7.897452	7.860658	7.687804	7.848482	7.934948	7.963029	7.992384	7.077662	7.833453	7.923233	7.379073	8.258531	7.335462	7.519811	7.230129	7.909088	7.598286	7.568141	7.119058	8.137937	8.298785	7.786185	7.491805	7.712986	7.706967	7.707973	7.419736	7.614231	7.393431	7.884766	7.677299	7.722613	7.575572	7.691103	7.496692	7.442965	7.679601
ADAM11	7.380784	7.288373	7.151905	7.331184	7.307799	7.247401	7.369402	7.204719	6.883611	7.085271	7.371624	7.424392	7.137029	7.128848	7.443328	7.439138	7.268732	6.980212	6.997082	7.542504	6.968927	7.191592	7.36027	6.595542	7.388951	7.152616	7.110289	7.200931	6.950314	7.088143	6.972726	6.27422	6.717186	7.020572	7.372249	7.028967	10.152051	10.38985	9.601811	10.247372	10.069846	10.840174	9.995184	10.54814	10.083968	10.344942	10.18542	10.307731	9.327928
ADAM12	4.550683	4.099026	4.148989	4.706272	4.513207	4.380654	4.426993	4.807443	4.082517	4.128577	4.605955	4.178916	4.445905	5.132191	4.749475	3.89207	4.320144	4.278807	4.042927	4.893967	3.827533	4.100088	4.433707	5.185182	4.642686	4.409162	4.481447	4.531665	3.923878	4.470642	4.904837	4.829038	4.545556	3.983251	4.086876	4.274589	7.483779	7.48139	7.837594	8.385247	7.677095	7.663644	7.483563	7.406274	7.597304	7.620051	7.765815	7.701374	7.664235
ADAM15	9.036565	8.404336	8.693916	8.489135	8.840037	8.667716	8.345222	9.008378	8.712215	8.489135	8.048791	7.870091	8.457448	8.754414	8.474755	8.260165	8.046397	8.715177	7.946581	8.102962	7.693228	8.589949	8.257008	8.713436	7.923233	8.296618	7.995369	7.647722	8.94673	8.270367	8.602693	9.855285	8.027558	8.535906	9.139462	8.008414	9.584195	9.620892	11.067404	11.135346	10.739542	10.477004	9.859535	9.603431	10.016408	10.02289	9.86539	9.387423	10.053462
ADAM17	7.46346	7.524709	7.634527	7.786861	7.423395	8.013387	7.726673	7.600445	7.858098	7.82926	7.159	7.808185	7.698911	7.712555	7.681353	7.441853	7.295784	7.67923	7.797912	7.250907	7.473605	7.428335	7.57237	7.513428	7.440715	7.562237	7.263604	7.101796	7.646971	7.592397	7.328291	7.802243	7.668862	7.661527	7.488745	7.651832	8.392035	8.215425	9.347254	9.438129	9.137911	8.679444	8.437246	8.392995	8.96984	8.838399	9.049398	8.807591	8.795503
ADAM18	1.793434	1.787463	1.785374	1.786412	1.792344	1.794199	1.826648	1.793663	1.784798	1.800617	1.8099	1.783761	1.786505	1.796837	1.805276	1.791913	1.784005	1.79544	1.791556	2.044653	1.811217	1.822904	1.80587	1.79169	1.791228	1.795882	1.814096	1.829882	1.78836	1.784073	1.786814	1.789676	1.818677	1.804354	1.829792	1.813329	7.059935	7.021835	6.990097	7.067803	6.967213	6.884028	7.024685	6.974465	6.935691	6.957449	7.082208	7.092908	7.044935
ADAM19	6.392511	6.498077	6.138086	6.210349	6.384295	6.246017	6.201921	6.077979	5.75812	6.299785	6.195286	6.316563	6.377237	5.574141	5.685071	6.760041	6.71391	5.850188	6.00467	6.448109	6.065757	6.271856	6.408106	5.716805	6.247352	5.977497	5.900223	5.589536	6.119238	5.991227	5.770863	6.291631	6.537012	6.159961	5.93909	6.2203	7.898676	7.884616	7.713598	7.803919	7.943878	8.367772	7.836729	7.847024	7.783298	7.944843	7.858802	7.968784	7.744911
ADAM20	5.807174	6.103883	5.904567	5.988536	4.918508	6.233272	6.244165	5.663096	4.761022	6.03024	4.922197	6.132928	5.868053	4.980844	5.843899	5.800323	5.243201	5.163273	6.485445	5.604549	5.974124	5.922599	5.505523	4.438778	5.859229	5.941442	5.787645	6.035625	6.193167	5.713044	4.326234	5.092175	6.33687	5.39624	5.620286	5.74076	7.313496	7.429534	7.234301	7.137382	7.221583	7.257399	7.189951	7.061459	7.13205	7.341836	7.079342	7.292429	7.034723
ADAM21	4.008072	3.918233	3.757889	3.952335	3.036274	3.024732	3.369344	3.066745	2.865509	3.217422	2.525483	3.667904	3.164391	2.673561	3.096169	3.41253	3.036274	3.030878	3.483055	3.899637	3.404603	3.209259	2.878427	2.932982	3.144062	3.738464	3.132418	2.879267	3.541475	2.773346	2.465664	2.759661	3.227618	3.004722	3.078878	3.19624	7.465581	7.360482	7.536358	7.524652	7.31922	7.189787	7.406629	7.374734	7.193975	7.391353	7.350984	7.464719	7.364944
ADAM22	8.93874	9.706358	9.036565	8.229209	8.614043	8.898663	9.233624	8.295347	8.044904	8.995898	9.062474	9.766899	9.298454	7.841334	8.575805	9.522849	9.34439	8.740066	9.356635	9.095327	9.304416	8.871102	7.921719	7.856805	8.811696	8.880496	8.826555	9.154144	9.243308	8.19848	7.665254	7.817417	9.264309	8.903383	8.526438	9.513897	7.483425	7.688735	7.780374	8.17292	7.784895	7.919753	7.803209	7.613624	7.819871	7.796909	7.977789	7.757729	7.78064
ADAM23	9.488622	9.965104	9.203482	8.736964	8.989643	9.435059	9.388507	8.698592	8.534154	9.111325	9.263603	9.97269	9.330368	8.167104	8.971016	9.796036	9.351104	8.998974	9.524317	9.752686	9.301711	9.130388	8.558058	7.861338	9.021171	9.199806	9.071305	9.251513	9.360764	8.770932	8.184784	8.380555	9.465863	9.372704	8.992352	9.764796	9.133467	9.048361	7.495313	7.522942	7.57961	7.520448	8.212684	8.774499	7.696744	7.636047	8.220701	8.099684	8.135475
ADAM28	5.466313	5.559172	5.895035	6.845773	7.582594	6.320103	5.899538	6.672669	6.538179	6.855699	6.394498	6.378914	6.098626	6.797748	7.260035	6.061367	6.672046	7.083601	6.40541	6.076671	5.568625	6.220662	6.222003	7.438855	6.630695	6.635941	6.931055	6.899275	6.378561	6.863709	7.316059	7.152936	6.876481	7.177266	6.416524	6.320416	7.39481	7.387615	7.587366	7.682024	7.581511	7.622436	7.452744	7.290187	7.515211	7.461673	7.495924	7.446316	7.452744
ADAM29	2.068089	1.792203	2.825643	1.793215	2.304466	1.799184	2.841813	3.064274	1.796394	1.813415	1.817808	1.787713	3.688977	1.799403	1.825709	2.545102	1.8748	1.825391	1.799894	3.610081	1.970218	1.812874	3.491751	3.183758	3.072789	3.130572	3.102939	2.146376	2.499365	3.943688	1.799569	3.243897	1.983739	1.828223	2.574334	1.829009	7.240568	7.159969	7.373858	7.73636	7.571029	7.312703	7.357786	7.426036	7.220899	7.427423	7.482386	7.442379	7.714833
ADAM30	2.19887	1.926812	1.980849	1.82064	1.813815	1.812989	1.826503	3.183166	1.81928	1.785944	2.38861	1.810153	2.534668	1.818485	2.089665	1.845475	1.849584	2.991347	2.008263	1.816906	1.805969	1.941263	2.107953	1.840009	1.817158	1.797255	1.936959	1.904904	1.818433	1.805532	1.829882	1.842759	1.792267	1.897021	1.818485	2.153027	7.134486	7.234775	7.091087	7.209716	7.164804	6.986053	7.185866	7.203336	7.07436	7.113127	7.190031	7.078169	7.036689
ADAM32	4.677292	4.410801	4.271021	4.634984	4.075474	3.918233	4.809462	4.158689	3.255835	4.528961	4.540296	4.719466	4.597433	4.957318	4.334639	4.395002	4.068634	4.515347	4.893377	4.21515	4.091758	4.186531	4.532468	3.503514	4.521035	4.592388	4.216224	4.827251	4.413449	4.874968	4.935235	4.056594	4.415711	4.244602	4.183063	5.17956	7.360528	7.258366	7.335513	7.254053	7.477443	7.48582	7.430448	7.376754	7.205182	7.182521	7.441639	7.536276	7.295434
ADAM33	6.855093	6.021763	6.443934	6.875546	6.787392	6.162205	6.250943	6.786867	6.888829	6.65255	5.784526	6.335266	5.949142	6.843088	6.509322	6.517915	6.50995	6.207201	6.610044	7.097594	6.146078	6.76639	7.280924	6.781147	7.048044	6.771717	7.344977	6.499471	6.316563	6.959576	7.993441	6.459804	5.93567	6.487547	6.715823	6.278975	7.388404	7.396356	7.723916	7.958627	7.77532	7.491132	7.443724	7.428441	7.495844	7.424382	7.571399	7.482169	7.626552
ADAM3A	1.964006	1.832685	1.818133	1.861371	1.830917	1.845194	1.864058	1.880667	1.842394	1.847644	1.877811	1.84873	1.855172	1.900997	1.795741	1.788536	1.801893	1.792502	2.635527	1.816629	1.836791	1.851273	1.792713	1.853829	2.959609	1.899426	1.85281	1.794029	1.841297	1.888732	1.881554	1.853336	1.846448	1.797036	1.847123	1.794086	7.068284	7.068034	7.030449	7.100633	6.972726	7.098157	7.210902	7.077493	7.046198	7.185866	7.064355	7.016269	7.19166
ADAM6	1.787088	1.781193	2.386789	1.783452	1.788045	1.782773	1.823497	1.782849	1.78715	1.81209	1.795495	1.794479	1.793477	1.794793	1.822572	1.795495	1.796449	1.793084	1.799	1.78695	1.811352	1.82003	1.809787	1.785159	1.791978	1.802572	1.808099	1.83821	1.780862	1.791556	1.782551	1.781445	1.820118	1.8099	1.854946	1.817128	7.383289	7.48595	7.500318	7.542536	7.579712	7.450326	7.381883	7.403421	7.49861	7.540184	7.488968	7.624096	7.486333
ADAM7	2.675144	2.683418	2.938522	3.13841	4.193985	1.859897	1.80028	1.930956	2.821426	2.618922	1.954205	1.923513	2.67908	2.058921	1.964006	2.465073	1.822131	2.557755	2.886476	3.618775	3.300662	3.641601	3.254593	2.817996	3.296079	3.021638	2.718338	1.97715	1.914188	1.896487	1.963777	3.476662	2.796561	1.92115	1.906472	3.609597	7.444124	7.484443	7.480446	7.733632	7.632854	7.568594	7.402186	7.478679	7.428818	7.689734	7.748577	7.614032	7.521687
ADAM8	3.920551	4.155285	3.861878	2.780053	4.301384	4.451021	4.567269	4.104885	1.829305	4.243737	1.798031	3.932986	3.841902	3.032134	2.039795	4.384684	3.120549	4.244213	3.33811	3.755075	3.881162	4.377485	4.00746	4.185005	4.530924	2.040545	3.916795	3.591448	3.598969	3.267215	4.220911	5.370637	3.423532	3.685945	3.880765	3.078251	7.238017	7.351333	7.389658	7.259097	7.179868	7.478457	7.361548	7.178646	7.142387	7.220261	7.450657	7.136445	7.325502
ADAM9	1.794646	1.813693	1.802689	1.828729	1.818133	1.815992	1.847945	1.816707	1.820917	1.792558	1.835125	1.818677	2.823414	1.836228	2.101729	1.849347	1.848533	2.472927	2.371535	1.915141	1.829472	1.916998	1.847867	1.846738	1.827671	1.810862	2.231017	1.951762	1.812779	1.806324	1.821064	1.81818	2.117446	1.911134	1.827152	2.099669	7.719377	7.673743	7.760332	7.627784	7.615809	7.555794	7.692881	7.749515	7.939418	7.544617	7.603048	7.625533	7.805395
ADAMDEC1	1.885079	1.879999	1.840263	2.892658	1.884106	1.885079	2.040888	1.978115	2.088582	1.940429	1.996393	1.915806	1.901672	2.134924	2.170585	1.934679	1.984523	2.007924	1.926812	1.857895	1.867542	1.88431	1.836428	1.968435	2.042831	2.042545	1.938606	1.853989	1.928081	2.211078	4.79725	1.89789	1.889448	2.021543	2.051578	1.84558	7.163166	7.04569	7.149239	7.15462	7.155111	7.241008	7.159483	7.152106	7.29635	7.155382	7.005351	7.103762	7.138695
ADAMTS1	7.400478	6.409039	6.717186	8.22723	7.552389	9.593756	7.012445	7.629022	7.982133	8.206983	7.104679	7.436478	8.912732	7.364466	8.567709	6.800115	7.448773	7.33729	6.494182	5.745649	6.868439	6.880487	8.105935	8.96098	6.826447	6.177973	7.15522	6.776801	8.449355	6.477094	6.946496	10.411393	6.988361	6.52218	8.930233	6.205923	8.447643	8.395515	9.941432	10.076615	8.573675	9.363901	8.424538	8.491676	9.707112	9.871831	8.794625	9.022207	8.88677
ADAMTS10	5.818842	5.651041	5.726457	6.017319	6.466727	5.850188	5.584876	5.762422	6.210673	5.823979	5.574548	6.018108	4.987442	5.85055	6.07702	5.681734	6.027218	5.74076	5.475557	5.813022	5.72574	5.85055	6.807791	5.470628	5.838759	6.138086	6.253524	5.936452	5.950307	5.711681	6.435848	5.867274	5.499712	6.056847	6.552438	5.559884	7.416974	7.157845	7.619946	7.692074	7.334369	7.402122	7.288467	7.312091	7.352566	7.556629	7.426593	7.619527	7.355753
ADAMTS12	1.850319	2.247638	1.823743	1.89745	1.872581	1.869981	1.867357	1.92115	3.413778	1.844515	1.981963	3.043829	2.745369	1.890148	2.686288	2.396758	1.96286	2.025458	1.899306	2.168336	1.819469	1.803934	1.912268	4.578066	3.585562	1.88721	2.219227	2.714969	2.686948	3.151703	2.236497	3.126591	2.289712	2.066844	1.88885	1.979208	7.215203	7.221917	7.227383	7.237622	7.27058	7.304932	7.303805	7.30545	7.221468	7.262009	7.191055	7.35066	7.338376
ADAMTS13	6.95588	6.574233	6.719993	7.216192	6.774586	6.614971	6.334082	6.903007	6.791252	6.634954	5.957891	6.575942	6.100423	6.809023	6.263014	6.700329	6.222721	6.427781	5.911264	6.792345	5.771209	6.917268	6.937718	6.346972	6.962995	6.740063	6.690208	6.350629	6.096493	6.514348	6.551192	6.440421	6.57666	6.333722	6.65344	6.627671	7.620277	7.477513	7.817139	8.172514	7.718044	7.711461	7.59593	7.549192	7.618203	7.639403	7.820902	7.653551	7.655847
ADAMTS14	5.805325	3.635999	4.772598	5.537024	4.552311	3.471403	4.857062	4.965935	5.144721	4.397747	4.330011	4.235406	5.090673	3.697517	4.041866	4.375242	4.388168	4.900975	3.713086	4.913311	6.010257	5.747566	4.549348	5.225918	4.624479	4.510725	4.672283	3.127812	4.578884	4.653424	4.397747	7.635953	4.753085	4.255769	4.634984	4.668194	7.398246	7.31935	7.294295	7.251016	7.371494	7.262408	7.359509	7.443251	7.369663	7.318792	7.420514	7.431323	7.473319
ADAMTS15	2.502238	2.092294	2.827592	1.810747	1.803743	2.40968	1.899846	1.833544	3.022725	2.62493	3.488475	1.829152	3.77906	1.827774	3.205645	1.824417	1.83348	3.497682	2.385649	3.846338	2.599602	2.004063	3.492427	2.674427	1.836331	1.846864	2.803505	3.129875	2.949453	1.816707	3.687211	3.27062	2.825643	3.093383	1.970745	1.877591	7.229711	7.564253	7.590834	7.488591	7.279725	7.570436	7.366779	7.440239	7.346606	7.615071	7.590914	7.517848	7.438161
ADAMTS16	3.959791	5.330289	4.590113	4.695445	4.874223	5.145846	4.638135	3.941182	5.366273	5.786803	4.295453	5.331337	4.158043	4.554566	5.683206	4.755548	4.931459	5.249548	4.709137	5.688894	5.094439	4.65026	5.763688	4.058195	5.167933	5.424994	4.932508	5.771913	4.899402	5.282665	5.150659	4.230679	4.844587	4.353342	5.467212	4.737071	7.360694	7.164056	7.104436	7.21702	7.469644	7.155294	7.126919	7.278767	7.370549	7.142002	7.300732	7.23378	7.259044
ADAMTS17	4.449106	4.184011	4.076548	4.097189	4.361034	3.613589	3.727237	3.98173	3.920551	3.80011	3.418226	3.871592	3.429975	3.850412	3.844028	3.903894	4.038094	3.80866	3.813918	3.962019	3.704799	4.20472	4.300988	4.04667	4.016104	4.044299	3.964382	3.687211	3.982794	4.028969	4.302299	3.822873	3.766814	3.74557	4.214025	3.860237	7.450588	7.136798	7.137382	7.334369	7.532782	7.430379	7.334504	7.405313	7.277338	7.294645	7.274482	7.303025	7.32746
ADAMTS18	1.99857	1.994302	1.905243	2.353421	2.034811	2.056375	2.441247	2.54679	3.097913	2.099109	2.615319	2.718338	4.300575	2.594879	3.372726	2.78366	2.823414	2.510176	1.978688	2.015216	4.342892	9.948252	2.489867	5.824367	2.465073	2.381702	2.010256	2.78366	4.480456	2.189425	2.870267	3.659463	3.97886	3.55792	2.106704	2.110906	7.482009	7.342726	7.375907	7.467391	7.367297	7.373589	7.365535	7.450869	7.446316	7.405362	7.466265	7.459279	7.391568
ADAMTS19	6.06229	6.00892	6.425847	6.349657	6.511044	6.219216	6.320103	6.572358	6.339783	6.330848	6.149783	6.251339	6.088473	6.644761	6.139695	6.174834	6.283172	5.972427	5.947103	6.427351	6.223044	6.432505	6.809269	6.435533	6.714437	6.871719	6.696377	6.612042	6.802046	6.912873	6.866436	6.519861	6.481545	6.291269	6.645777	6.207828	7.907421	7.512085	7.571833	7.811277	7.611923	7.652139	7.703084	7.581799	7.316999	7.691583	7.579146	7.341429	7.71641
ADAMTS2	5.993634	5.679001	4.853399	5.471443	7.252206	4.98006	4.949147	6.333205	6.353995	4.641072	5.025563	5.338552	4.565869	5.271934	5.628641	5.443284	4.957318	5.296756	5.415219	6.592992	5.958674	5.04648	5.951667	5.948887	6.868764	6.306875	6.576359	6.354654	5.824367	4.602566	5.995523	5.708428	5.281975	5.531597	6.666899	5.231602	7.133669	7.100809	7.261324	7.16391	7.244557	7.241129	7.341836	7.332949	7.246622	7.161271	7.298883	7.206153	7.179723
ADAMTS20	1.865431	1.865227	1.8337	1.977359	1.878827	1.875692	1.976034	1.969251	2.077038	1.904513	1.986826	1.931667	1.901113	2.100649	2.342752	1.91082	1.970745	2.001836	1.911265	1.856422	1.854752	1.837902	1.907787	2.786015	2.015581	1.991122	1.894146	2.043156	1.89805	2.067269	2.163216	1.888173	1.842652	2.131769	2.011188	1.969251	7.290709	7.519294	7.105296	7.100341	7.052116	7.145916	7.331372	7.283246	7.136593	7.311641	7.178939	7.283571	7.291421
ADAMTS3	3.245004	5.292717	4.631125	3.913376	3.288647	5.625581	5.117979	4.049727	2.937234	6.181084	6.366373	5.978381	6.337165	2.965276	4.747696	5.883673	5.618176	5.098631	5.903459	4.415219	5.528614	4.030375	3.755075	3.643413	5.271507	4.186062	4.342892	5.251771	4.393078	4.632301	2.255282	3.119946	4.596496	4.647299	3.352525	3.569939	7.587979	7.420135	7.48952	7.303617	7.622241	7.694982	7.391222	7.571924	7.245749	7.538995	7.341526	7.751962	7.607736
ADAMTS4	7.14595	5.983043	6.744733	6.245567	6.152385	7.73901	6.022805	5.542245	6.303408	5.082539	5.799354	4.914132	6.785218	6.707975	6.334982	5.828906	4.809462	5.773547	5.091135	4.686283	6.146314	6.019689	5.614144	7.306052	1.936548	4.973347	3.28935	2.919544	6.775504	4.412966	4.476352	7.948374	7.287985	5.699335	6.896464	6.554845	7.053121	7.196809	7.368896	7.250682	7.055841	7.552258	6.973735	7.156045	7.134234	7.297517	7.114434	6.981752	7.06303
ADAMTS5	1.859325	1.855998	1.83766	1.946758	1.864976	1.873568	1.953326	1.967408	1.918544	1.895688	1.916491	1.938451	1.942634	2.025639	1.814293	1.848475	1.841297	1.823075	1.81956	2.253184	1.865363	1.866065	1.804731	1.948328	1.96259	2.002926	1.919223	1.803495	1.851706	1.934847	1.905675	1.879818	1.836428	1.818286	1.889981	1.807422	7.374039	7.161005	7.095698	7.249441	7.094599	7.200504	7.103146	7.248665	7.194918	7.000867	7.028675	6.936126	7.170388
ADAMTS6	2.436898	3.278742	2.658891	3.095464	3.415945	2.613246	3.571507	3.366528	3.528247	3.260945	4.085409	3.507242	3.147666	3.336756	3.507711	3.214624	3.234497	3.19624	3.454736	3.22377	3.018949	2.877251	2.975877	2.394275	3.142704	3.509878	2.747964	3.047157	2.971822	3.340796	3.255835	2.553063	2.823414	3.40965	3.279429	3.358796	7.428699	7.428253	7.873066	8.040558	7.793751	7.136992	7.369663	7.402007	7.251954	7.358994	7.635237	7.51644	7.633335
ADAMTS7	10.368746	9.913761	10.347679	10.640369	10.544619	10.701101	10.007163	10.904994	10.565811	10.460814	10.053277	9.732956	9.870534	10.878195	10.585098	9.885529	10.356808	10.377676	10.364063	10.315508	10.113999	10.455748	11.14318	10.720961	10.857557	10.870166	10.791005	10.597504	11.048582	10.837914	11.147416	10.714974	10.493438	10.38811	10.752814	10.442378	7.563051	7.486979	7.412198	7.188253	7.256508	7.259785	7.370763	7.309266	7.203132	7.154843	7.211895	7.355539	7.474389
ADAMTS8	4.482425	5.091135	4.962513	4.574269	4.482425	4.255769	5.723606	4.758846	3.46769	5.622972	5.012918	4.510725	4.999598	4.751513	3.790077	5.16869	4.833666	4.462234	4.962187	3.960264	4.014126	3.902869	4.180156	2.815371	4.430978	2.690318	4.743866	3.893741	4.191464	4.58503	3.764251	4.003608	4.906877	4.274138	3.676143	4.507506	8.284728	8.13589	7.979802	7.912587	8.505308	8.558933	8.509283	8.67884	8.406998	8.093324	7.878585	7.60587	8.360084
ADAMTS9	5.211757	4.197354	5.192629	6.074851	5.237237	8.403586	5.069919	5.861905	4.945588	5.070288	6.258963	5.677164	7.049437	4.692355	7.243781	5.858469	5.458994	4.768199	6.28792	4.032156	5.743579	5.212084	6.49878	5.972427	4.196459	2.588111	5.094133	5.50332	6.560554	4.571568	3.883971	8.298406	4.776743	5.044517	8.275079	4.752608	8.094824	7.701374	9.485885	9.636649	8.453067	8.14763	7.603319	7.974977	8.340533	8.287112	8.640191	8.207063	8.44278
ADAMTSL1	4.616732	4.798169	4.206856	4.263113	4.135184	4.745066	4.327145	4.640637	4.128093	4.776743	5.060469	5.384228	4.70539	4.187328	4.800698	4.687286	4.631948	5.101033	3.902197	5.060001	3.96499	4.641576	3.992819	4.006402	3.986928	4.067177	4.051392	4.305995	4.095534	4.479108	4.315067	4.338409	4.647299	3.966897	4.142563	4.626535	7.237733	7.403233	7.286438	7.268744	7.160518	7.299737	7.311105	7.270284	7.117275	7.288388	7.291331	7.322109	7.169144
ADAMTSL3	4.188437	4.310978	4.015025	3.824835	4.121293	3.240004	3.183166	5.509125	4.770206	4.83156	2.839163	3.488475	3.505956	3.45781	4.791864	4.488757	4.34428	3.586187	4.382387	3.778017	4.919754	4.482831	3.822873	4.809462	3.714432	3.571507	3.86512	4.213226	3.614224	3.903894	3.764804	3.946649	5.047259	4.171628	3.537414	4.201226	7.841348	8.025161	7.855954	8.626127	7.889965	8.088966	8.011102	7.904955	7.888343	8.120303	7.890116	8.120963	7.72108
ADAMTSL4	4.568076	4.273723	4.72898	5.031791	4.684097	5.201977	5.061863	4.898527	4.457613	4.953082	4.877442	4.680883	5.299826	4.76012	4.886052	4.499055	4.506984	4.824974	4.399755	4.627134	4.310018	4.665284	4.848357	5.657565	4.575693	4.782512	4.801534	4.999981	5.401605	4.770943	5.258738	5.652281	4.428211	5.013219	4.90726	4.284781	7.261027	7.177993	7.391568	7.355258	7.293915	7.41579	7.252237	7.200381	7.196809	7.129774	7.256001	7.357451	7.221206
ADAMTSL5	12.222123	11.905215	12.072309	12.332458	12.302716	12.111239	12.124973	12.400063	12.400063	12.418464	12.090709	11.865406	11.865406	12.609405	12.267039	12.105842	12.283505	12.11628	12.063113	12.252184	12.302716	12.327584	12.68424	12.553245	12.671214	12.501035	12.464739	12.494654	12.120635	12.337416	12.448811	12.278462	11.908218	12.28811	12.418464	12.230463	7.572101	7.578009	7.822114	7.967318	7.75086	7.568171	7.605226	7.66216	7.619128	7.510322	7.800021	7.512554	7.501098
ADAR	8.722742	8.963858	8.755865	8.371158	8.57265	8.762182	8.817076	8.322081	8.467842	8.799972	8.611412	8.731456	8.778658	8.251797	8.389827	8.770056	8.894539	8.599742	8.986401	8.909846	8.916713	8.914747	8.323958	9.060245	8.827508	8.430016	9.649478	8.756932	8.739431	8.340289	7.835768	8.613671	8.965545	8.532126	8.461158	8.76312	11.16162	10.640666	10.691614	10.570627	10.828749	10.524955	10.408576	10.750881	10.681244	10.793154	10.677142	10.719725	10.807421
ADARB1	8.337149	8.671887	8.412123	8.552113	8.494867	8.458979	8.685409	8.507738	8.277607	8.466723	8.429658	8.431677	8.182327	8.289671	8.6085	8.467108	8.648693	8.485201	8.451087	8.621863	8.282982	8.330866	8.635297	8.018897	8.706261	8.925335	8.882966	8.659756	8.389827	8.493208	8.270847	8.021293	8.25731	8.334639	8.490268	8.583277	9.672396	9.288167	8.875728	9.001355	8.712224	9.21306	8.9311	9.985039	9.28074	9.445555	9.164803	9.804691	9.697623
ADARB2	8.883358	7.729684	8.382947	8.380555	8.631111	7.493634	7.996312	8.827096	8.495234	7.818257	7.992384	7.960317	7.949427	9.043125	8.242278	8.215463	8.245147	7.986655	8.26941	8.370734	8.190942	8.545599	8.274447	9.058793	8.114007	8.339552	8.449355	8.024048	8.448533	8.511454	8.91833	7.387206	8.552113	8.336318	8.012085	8.273676	8.821796	9.032756	9.676717	9.73757	9.711302	10.649515	9.489379	9.250937	9.227786	9.789866	8.932977	9.051569	10.024841
ADAT1	7.855159	8.411806	7.912183	7.157373	7.813056	7.513148	7.729684	7.113845	7.595312	8.233254	7.949876	8.578987	8.14705	6.880487	7.245785	8.105441	7.743503	7.249311	7.706542	7.691643	7.68312	7.882523	7.10299	7.453005	7.440268	7.466095	7.422641	7.279951	7.680611	7.630512	7.034745	7.3473	8.02377	7.439866	7.268064	7.664653	8.424538	8.458133	8.211946	8.394227	8.198823	8.295359	8.477283	8.50609	8.349516	8.373834	8.217924	8.138225	8.459197
ADAT3	8.749011	8.100491	8.503983	8.675571	8.678657	8.512852	8.122261	8.838001	8.53296	8.35377	7.982473	7.976198	8.293683	9.003955	8.799972	8.049845	8.414946	8.397417	8.310069	8.687677	8.473512	8.773166	9.126117	8.662774	8.978847	9.003324	9.186535	9.183101	8.958081	8.962145	9.319299	9.457848	8.66066	8.80106	8.80055	8.932032	7.838386	7.49625	7.746001	7.58468	7.891966	7.784895	7.593656	7.580483	7.892805	7.742707	7.641763	7.593755	7.671304
ADCK1	6.117058	6.254468	5.843337	5.885459	5.939393	5.941044	6.095511	5.567889	5.967524	5.923403	5.231039	5.774799	5.96156	5.650219	5.824367	6.056847	6.087658	5.875983	5.78582	6.182169	5.917428	5.9751	6.247649	5.502274	5.695075	5.430081	4.816855	5.3991	4.737071	6.055553	5.292344	5.33619	5.897549	5.717101	5.490486	5.762757	8.824329	8.649025	8.279238	8.027302	8.28074	8.444318	8.304971	8.727885	8.476206	8.629948	8.10847	8.315115	8.466685
ADCK2	7.257362	7.575214	6.964177	7.115202	7.069602	7.30708	7.576123	7.397786	7.115202	7.450964	7.776267	7.49327	7.602543	7.1171	6.933004	7.769518	7.597952	7.660706	7.40624	7.387913	7.45876	7.224867	7.103559	6.743754	7.0987	7.181272	7.359616	7.082311	7.392086	6.892423	6.607645	7.218646	7.65318	7.075062	7.124723	7.435139	10.283935	10.508849	10.346282	10.141663	9.930018	10.252451	9.907018	10.226245	10.052918	9.897226	10.494261	10.71149	10.127029
ADCK4	8.483781	7.894	8.247283	8.423765	8.381568	8.672818	7.877474	8.664957	8.238527	7.849163	8.388658	7.810962	8.342589	8.191681	8.663646	7.828806	7.816673	8.022483	7.8533	8.059666	7.796465	7.984371	8.205041	8.432629	7.878145	7.859231	8.589949	8.031631	8.689026	8.097061	8.507738	8.838579	7.793623	8.012445	8.340792	7.742254	8.263006	8.609213	8.316552	8.466418	8.998404	8.747871	8.238	8.575017	8.990308	8.423772	8.30315	8.193595	8.252303
ADCK5	5.615964	5.446526	5.14959	5.584876	5.891472	5.472998	5.570017	4.900651	4.826476	5.156894	5.636479	5.509981	5.203617	4.745388	5.332994	5.495828	5.867652	5.565332	5.342762	6.293403	5.45203	5.26588	5.482135	5.342762	5.603372	4.958035	5.269003	5.376802	5.2668	5.574548	4.996369	4.326813	5.083473	5.284606	5.428965	5.134238	8.189835	8.184542	8.221838	7.772406	8.371796	8.083188	7.973192	8.075582	8.085164	7.920744	8.240643	8.367514	8.279965
ADCY1	9.056038	9.306945	8.599127	8.24922	8.951321	8.619213	8.792063	8.706261	8.040771	8.704381	8.727061	9.404512	8.730516	7.885146	8.289671	9.031506	8.713861	7.991517	8.557215	9.063083	8.349017	8.47222	8.344267	7.328007	8.635297	8.816132	8.816132	8.472759	8.68946	8.438402	7.420275	7.5502	8.539107	8.471924	8.58144	8.80055	10.888997	10.386025	9.353778	8.569441	8.546186	8.591339	9.231445	10.040336	9.778957	9.047996	9.653124	9.937634	9.95164
ADCY2	7.042338	6.815981	6.783035	7.283059	6.980212	7.549471	7.495186	7.15706	7.107738	7.420034	7.577849	7.191592	6.880487	6.8449	7.439866	7.309449	7.529957	7.351804	7.502992	7.561896	7.29784	6.575942	7.16588	5.489476	7.450964	6.957302	6.790985	7.1428	7.010408	7.235894	6.631003	5.917428	6.929908	7.084627	6.846423	7.185715	10.810905	12.130393	11.579999	10.084461	12.308483	10.822236	11.746872	9.947996	11.654818	9.882088	12.530747	10.680521	10.335782
ADCY3	10.145516	9.885529	9.963086	10.10426	10.265681	9.885529	10.022955	10.207994	10.024004	9.886494	9.702751	9.766061	9.715501	9.911706	9.748061	9.740572	9.635253	9.44516	9.80092	9.87853	9.832735	10.159096	10.015252	9.927326	10.001813	10.147691	10.107736	9.88813	10.011615	9.818431	9.752686	9.685387	9.677105	9.687045	9.917224	9.705417	12.056662	11.89056	11.98547	12.033627	11.85501	12.063203	11.861184	12.072704	12.060052	11.953743	12.167755	11.894643	12.37776
ADCY4	6.827094	5.794249	6.265315	6.746135	7.109925	6.998725	6.64295	7.35649	7.061388	6.854091	6.375032	6.43184	6.343181	6.954077	6.588748	6.725968	6.912873	6.7492	6.145291	6.667755	6.352525	6.739477	6.793636	7.26636	7.187892	6.550514	7.030469	6.577947	6.735664	6.9656	7.243781	7.375144	5.989763	7.148984	7.435931	6.594375	7.899137	7.974281	9.235912	9.602664	8.76294	8.246878	8.002564	8.092888	8.189233	8.310094	8.244394	7.647367	8.752479
ADCY5	9.123511	8.620343	8.801984	9.093504	9.200342	8.832604	8.818434	9.144065	9.008378	8.450618	8.26456	8.319148	7.982792	8.849149	9.234776	8.403942	8.612349	8.936785	8.592101	8.814941	8.397893	8.37925	8.916117	8.808302	9.121173	8.662361	8.811363	8.284544	8.466723	9.214456	9.018676	8.273337	8.323127	8.503983	8.741025	8.577685	7.464443	7.475248	7.262375	7.146223	7.582176	7.720432	7.50156	7.617407	7.640271	7.560678	7.40453	7.529549	7.985103
ADCY6	4.631948	5.642	4.710338	5.001622	5.115167	5.398261	4.864311	4.374732	3.399911	5.503985	5.365938	5.673687	5.811927	4.248151	4.188913	5.059084	4.997063	5.169015	5.291219	5.731767	5.218871	5.487176	4.478623	3.548754	4.552734	4.484093	5.136078	5.655138	4.900651	4.197831	2.283189	4.669527	5.384829	5.01973	4.777118	5.386579	8.642733	8.867486	8.845301	8.838713	8.868077	8.47415	8.439304	8.813336	8.599368	8.577757	8.866909	8.723191	8.756557
ADCY7	1.795311	1.798646	1.797036	1.80622	1.800071	1.791002	3.005563	4.023091	1.821953	3.812376	1.797582	1.823691	1.818845	1.82995	2.016796	2.891666	2.415959	1.811217	1.811924	1.796359	1.831011	1.816906	1.96874	1.80622	1.826915	2.215654	1.823342	1.923891	1.788156	1.811691	1.792457	1.800667	2.048957	1.914188	1.91786	1.868401	7.999358	8.290968	8.708583	8.828927	8.35979	8.447643	8.069695	8.186099	8.204364	8.124822	8.792079	8.539652	8.297499
ADCY8	6.677939	7.189431	6.528264	6.289614	6.609416	6.646012	6.552755	6.951743	7.434783	6.39686	7.046447	6.883442	6.814376	6.698106	7.158383	7.051103	7.020892	6.926085	6.997856	6.915914	6.713469	6.772403	6.2991	5.955257	6.483127	6.611766	7.038881	6.56753	6.365662	6.555975	6.480331	5.911569	6.8714	6.765367	6.811834	7.030135	8.199034	8.417781	7.786184	7.788872	8.430012	7.873568	8.376515	8.311744	8.316813	8.497125	8.200399	8.564632	7.906392
ADCY9	5.852804	6.210349	5.545094	4.753085	6.302649	5.312851	5.941442	4.952663	4.784482	5.802975	5.845909	6.04374	5.566481	5.072967	5.855346	6.00892	5.230615	5.298799	5.406557	5.637883	5.336963	5.655138	5.801361	4.404249	5.904567	5.957519	5.671401	6.344842	5.660971	5.567531	5.32234	5.286857	5.508712	5.523781	5.541838	5.257012	8.995723	9.504148	8.798661	8.806363	8.560135	8.247295	8.822729	9.276366	8.864034	8.810626	9.142421	9.351888	9.129899
ADCYAP1	3.136258	4.487739	2.985144	3.232171	1.835321	3.393782	1.857562	1.832518	1.851867	3.762328	4.095534	4.410801	4.942148	1.87312	2.1588	4.313354	3.378297	2.854317	4.265681	3.065526	3.817546	3.591448	1.868401	1.869303	4.542924	2.505976	1.869303	2.03108	1.819854	2.797879	1.827919	1.831563	4.363423	3.927204	1.807301	4.46442	9.174422	8.086617	7.434399	7.194613	7.243346	7.355701	7.722256	7.682578	7.729176	7.565655	7.418228	7.746364	7.492927
ADCYAP1R1	10.613032	9.769641	10.367657	9.956321	10.116162	9.600178	9.806417	10.339829	10.914895	10.170965	9.593189	10.010706	9.483125	10.231658	9.991036	9.830978	10.099731	10.297006	9.986575	10.601902	10.019132	9.966206	10.308005	9.850473	9.846657	10.256805	10.004493	10.027355	9.586021	10.029117	10.534184	9.653222	9.872524	10.12383	10.159096	9.53812	7.273079	7.202976	7.291155	7.677875	7.303805	7.361109	7.500567	7.272768	7.389206	7.386305	7.378086	7.276097	7.303669
ADD1	11.355095	11.210185	11.357727	11.19443	11.352279	10.890938	11.290979	10.935374	10.97288	10.97874	11.153826	11.316135	11.137358	10.909312	10.959966	11.192724	11.162771	11.290979	11.128959	11.080265	11.178803	11.200456	10.657998	10.738357	10.928549	10.903441	10.975472	10.882207	11.167213	10.777576	10.892666	10.898533	11.386183	11.190248	11.13512	11.149674	12.689215	12.700347	12.528891	12.401102	12.605813	12.398956	12.543428	12.557965	12.747644	12.763063	12.491982	12.503875	12.709867
ADD2	8.046397	8.1927	8.11063	8.127888	8.233254	8.372718	8.214337	7.635289	7.460803	8.060097	7.863255	8.131494	7.659389	6.989064	7.883808	8.180178	8.046784	8.050973	8.069708	8.62882	8.181482	8.24466	8.011754	6.258963	8.323127	7.916181	8.093044	7.98031	7.757073	8.006065	6.744733	6.687535	8.074499	7.896673	7.858098	8.098237	7.344259	7.48993	7.370763	7.309204	7.290525	7.328198	7.330166	7.511599	7.334415	7.404747	7.316319	7.355203	7.230162
ADD3	8.5692	8.470076	9.16086	9.018676	7.903635	8.427993	8.876245	8.785379	9.804541	9.403153	8.330487	8.876927	9.243308	9.82323	8.456591	8.441694	8.596961	9.53812	8.765425	7.632179	8.974768	9.023254	8.437052	9.056526	7.770525	9.106645	8.357936	8.244169	8.701709	9.129167	9.376168	9.243918	9.185963	9.576145	8.936385	8.320805	10.35485	10.340757	11.393223	11.390041	10.991684	11.191192	11.649041	11.264103	11.608697	11.595653	11.333416	11.013156	11.089549
ADH1A	5.293405	4.588322	5.360038	6.233005	5.232927	5.703686	5.991565	6.979277	5.925392	5.089991	5.562293	5.149944	5.123632	5.845566	5.749195	5.279176	5.659934	5.625581	5.377162	5.439944	5.149944	4.977149	5.889953	6.868074	6.405738	6.710501	6.942598	6.217951	6.340127	5.895932	6.467661	5.422281	5.328899	5.347537	6.038651	5.401605	7.739701	7.674177	7.683762	7.511765	8.355865	8.174309	7.845787	7.635642	7.774575	7.638519	7.488671	7.690356	7.881704
ADH1B	1.819773	1.841596	1.823592	1.863979	2.781299	1.827427	3.064945	1.832753	1.856368	1.806705	1.843462	1.87054	1.874365	1.875527	3.455329	1.909802	1.90424	2.746792	1.867074	2.090137	2.250238	1.818433	1.869803	2.909284	1.856162	1.814877	1.873013	2.025458	1.822253	1.811924	1.829699	2.563378	1.780862	1.928805	1.802483	1.880764	7.10393	7.134797	7.333312	7.254998	7.380836	7.335662	7.284968	7.296568	6.976028	7.205182	7.26094	7.219859	7.165614
ADH1C	6.843611	6.094482	6.906977	7.549793	7.31042	7.102453	7.206144	8.302126	7.528973	6.887551	5.890328	6.50995	6.606146	8.086209	7.535004	6.828408	6.341217	7.605136	6.794797	6.934402	6.55938	7.121177	8.69123	7.631869	8.027281	7.859927	7.915867	7.313898	8.300881	8.423765	8.94146	7.179862	6.59958	7.426746	7.915867	7.218646	7.21723	7.028032	6.955403	7.032364	7.239896	7.023283	6.920151	6.803872	7.209686	6.836077	7.246914	7.184864	7.037654
ADH4	2.541063	1.854475	1.83016	2.985144	2.574906	1.842977	1.831873	1.849974	1.898196	2.468761	1.885079	1.887422	1.880764	1.897661	2.565392	2.421776	2.014008	2.055319	1.910492	2.036487	1.927394	1.986826	2.6291	1.906065	1.859824	2.538235	2.140067	1.900111	1.862033	1.854179	1.897021	1.850197	2.032265	2.177151	1.818433	1.990778	7.110903	7.225462	7.423339	7.200041	7.251323	7.265859	7.220899	7.120496	7.282391	7.295652	7.202906	7.255516	7.232827
ADH5	4.895459	5.659384	5.404008	4.299129	4.169735	5.227323	5.379021	4.290016	5.331337	5.779776	5.982671	5.815423	6.172984	5.669218	5.024801	5.530937	5.750416	5.538651	5.776304	5.193857	6.160323	5.270186	4.69427	3.279429	4.891027	5.174852	4.692355	5.762757	5.142624	5.337662	5.546442	4.931459	5.45203	5.464453	5.092978	5.428965	8.790829	8.252038	8.144482	8.35979	7.994088	7.58468	8.636088	8.201296	8.264354	8.464369	7.926497	8.157414	8.160543
ADH6	2.586817	2.123205	2.028483	2.140067	2.672194	1.952642	3.047962	2.199416	2.364981	1.90921	2.20645	2.067269	1.995231	2.264585	2.268612	2.172552	2.254794	1.937349	1.926073	2.540276	2.720483	2.452654	2.795932	2.849219	2.162733	2.980021	2.245171	2.184329	2.769665	2.080849	2.445261	2.367202	1.99732	1.968155	2.398071	1.91529	7.155152	7.178628	7.559947	7.255377	7.329265	7.463972	7.106971	7.244747	7.521109	7.152534	7.270793	7.109177	7.175955
ADH7	1.827869	1.833377	1.899578	1.87991	1.841406	1.843634	1.867981	2.329216	1.866247	1.932929	1.871682	1.866417	1.87287	1.893535	1.93547	1.856921	1.858458	1.871756	1.841596	1.832627	1.822663	1.827152	1.83122	1.88721	1.884211	1.882181	1.860069	1.821636	1.843681	1.850714	1.876403	1.843554	1.809481	1.849511	1.843797	1.841105	7.196551	6.912334	7.234421	7.153164	7.034103	7.560853	7.233696	7.317755	7.268819	7.027959	7.202323	7.087963	7.171398
ADHFE1	8.514569	7.329547	8.58883	8.53117	8.177615	7.326009	8.310344	8.179882	9.181053	8.333298	7.837865	8.188094	7.460803	8.607271	7.689153	7.247981	7.888032	8.761102	7.931417	7.969943	8.028226	8.653476	8.398281	8.104402	7.17177	8.36044	7.24281	6.8714	7.790635	8.074873	8.874356	7.311355	8.012778	8.552113	8.376897	7.582594	9.136156	9.211916	8.768455	8.784915	9.702067	8.927891	9.925319	9.524875	9.9424	9.652182	9.048361	8.65211	9.634146
ADI1	6.00665	6.392162	7.314056	7.0987	6.535745	6.989315	6.821843	6.414573	7.179032	6.936031	6.848042	6.618638	6.897396	7.295472	6.567852	6.532203	6.602872	7.07575	6.96779	5.888579	6.806879	6.805136	6.057511	6.339432	6.225415	6.784174	6.310882	6.380471	6.182491	6.775814	7.326657	6.459461	7.144612	7.003942	6.721654	7.064635	7.812496	7.684957	7.422769	7.277991	7.557856	7.632544	8.210348	7.738908	7.897128	7.648055	7.468896	7.716965	7.595586
ADIG	2.513843	1.84007	1.923042	2.073854	1.841846	2.668107	1.851336	2.38285	1.976283	2.020809	2.307168	2.191496	1.844892	1.902382	1.862033	1.825709	1.84038	1.857369	1.830261	1.827533	2.483479	2.11047	2.225977	1.886655	1.885079	1.873218	1.827335	2.233278	2.160365	2.497963	2.104163	2.40681	1.897332	1.818074	2.154101	1.840263	7.378358	7.204385	7.360369	7.356799	7.368506	7.362879	7.366619	7.622718	7.299103	7.459347	7.243059	7.295344	7.351838
ADIPOQ	1.86178	1.862255	1.870737	1.908053	1.858132	1.873924	1.886447	1.923206	1.978115	1.851986	1.928658	1.920192	1.90921	1.938136	1.983739	1.848927	1.880667	1.881554	1.863208	1.882404	1.844515	1.823026	1.872197	1.876088	1.926812	1.895341	1.866639	1.899051	1.894831	1.948073	2.019407	2.057119	1.944581	1.951478	1.958384	1.920992	7.543468	7.416715	7.781664	8.229189	7.621295	7.812496	7.4619	7.52627	7.91877	7.591463	7.580885	7.504097	7.558946
ADIPOR1	9.693508	9.496298	9.752686	9.364848	9.474901	9.682755	9.416854	9.282582	9.455367	9.569433	9.76384	9.474152	9.909278	9.508899	9.623219	9.707996	9.775985	9.570178	9.401191	9.472588	9.603748	9.50221	9.336579	9.718406	9.323153	9.44262	9.323153	9.618665	9.729441	9.646999	9.688634	9.659299	9.414858	9.714876	9.463977	9.259422	9.947996	10.045773	9.658237	9.532267	9.91655	10.137371	10.209828	10.107327	9.977382	9.954101	9.941933	10.088659	9.83475
ADIPOR2	8.352206	7.7342	8.467842	7.890054	9.152409	7.5902	8.098237	8.5735	8.302126	7.552389	7.694563	7.488356	7.766683	8.561962	8.233712	7.966909	6.819817	8.038185	7.999017	7.129719	8.415369	8.417066	7.974161	9.241698	7.348588	7.591716	7.464772	7.479499	8.247696	8.066468	8.123692	8.250364	8.509691	7.82277	8.26941	7.563124	11.342401	11.239002	11.900903	11.826469	12.292342	12.507808	11.354172	11.249113	11.595653	11.982495	11.723753	11.765334	11.700604
ADK	6.972726	7.427224	7.265143	7.147724	7.082311	6.959576	7.404919	6.931985	7.106391	7.163918	7.388951	7.576786	7.292964	6.864434	7.236587	7.161772	7.46197	7.343249	7.510659	7.308362	7.339174	6.909535	6.801451	6.723341	6.81566	6.917268	7.028238	7.282004	7.151601	6.790026	6.978303	6.947516	7.383355	7.294841	6.975963	7.422291	8.234035	8.076822	7.540099	7.67294	7.948511	7.921363	8.252038	8.038036	7.983244	7.867593	7.869434	7.901562	7.99175
ADM	7.176608	6.347343	6.552755	7.116468	6.89606	8.470548	7.717569	7.680165	6.936921	6.413617	7.06525	6.355978	8.509189	7.72931	7.007041	6.410106	6.202243	6.655867	7.637089	6.497071	6.561845	6.614971	7.168363	8.456591	7.402111	7.081989	8.189856	6.978065	8.654647	7.628387	8.004954	9.214456	6.946496	7.147129	8.042699	6.908592	9.398604	9.736551	11.470439	11.256166	12.267687	11.874121	11.617743	9.912617	11.997584	11.332538	11.2119	10.768149	10.578383
ADM2	8.864388	8.475241	8.839032	9.004962	9.322395	8.889476	8.678657	9.563318	9.305627	9.011522	8.843723	8.647826	8.850483	10.009866	9.028217	8.676163	9.043622	9.311185	8.766216	8.997041	8.904957	9.034706	10.000766	9.543067	9.57422	9.361598	9.391503	9.369921	9.447562	9.521389	10.000112	9.387763	8.919987	9.153058	9.699808	9.161968	7.695917	7.655115	7.522873	7.702209	7.763844	7.664122	7.768432	7.781089	7.697116	7.931429	7.829685	7.821939	7.825945
ADNP	8.780811	9.216838	9.077497	8.650759	8.575805	8.71998	9.191228	8.720459	8.796185	9.052947	9.355227	9.226303	9.065817	8.624475	9.144065	9.052947	9.090898	9.053502	9.289056	8.687133	9.279695	9.085216	8.260578	8.598639	8.926714	8.785379	8.611412	9.315389	8.937262	8.810471	8.427564	8.586194	9.154144	8.991899	8.460426	9.136784	8.562977	8.479578	8.748827	8.257925	8.095038	8.503433	8.623861	8.408491	8.70153	8.423553	8.650722	8.518647	8.453777
ADNP2	7.322407	8.126229	7.768133	7.67095	6.683365	7.45368	8.259528	7.286905	7.660423	8.099044	8.31269	8.403586	8.55164	7.817417	7.505293	7.94759	7.814667	8.029069	8.17946	7.234624	8.162455	7.767085	7.322995	7.492081	7.282741	7.319057	7.222672	7.72553	7.567547	7.154556	6.788322	7.747565	8.311016	7.695398	7.31539	8.076767	9.266746	8.968388	9.121249	9.024521	8.941537	9.051569	8.905165	8.994725	9.247765	9.105983	8.988711	8.996436	8.912976
ADO	4.416769	6.080716	4.763481	4.591206	4.081217	4.274589	5.464829	4.742896	4.72334	5.150295	6.104567	5.907731	5.807481	4.741684	3.720238	5.611582	5.752383	5.087995	5.672003	4.82602	5.621937	5.445485	3.033423	5.053399	5.254241	4.664041	4.887312	5.723606	5.233635	4.596135	3.081789	5.247844	6.493069	5.613505	4.155746	5.951667	10.954284	10.458138	10.268596	10.461485	10.540187	11.260141	10.914195	10.891345	10.401976	10.88472	10.430935	10.843764	10.691614
ADORA1	8.143072	8.180178	7.710419	7.924346	7.489146	7.302613	7.885615	7.680969	7.69422	7.676942	8.07179	8.046397	8.314004	7.742254	7.947997	8.329611	8.008414	8.122938	7.608934	8.122606	7.69055	7.982133	7.731597	7.606097	7.62871	7.474869	7.724867	7.852558	7.863921	7.685318	7.467415	7.844076	8.391065	7.811229	7.684475	8.040329	10.249006	10.07422	9.60574	10.212573	10.343298	10.654827	10.086487	10.340757	10.03071	10.56544	9.719537	10.400817	9.677128
ADORA2A	6.857319	6.050492	5.457386	5.221282	7.149304	7.515813	5.399759	6.956268	5.808368	5.496953	5.570722	6.168423	5.930026	6.425144	6.123793	6.689355	5.581765	6.087304	5.536723	6.394133	5.468608	6.138429	6.97748	5.989763	7.065789	6.139023	6.969567	6.617754	6.630695	6.181796	6.085134	7.535897	6.207828	6.709519	6.973075	5.799969	7.847302	8.009674	9.502156	9.600961	9.108395	8.889813	8.163746	8.430471	8.658915	8.850853	8.629349	9.182395	9.636922
ADORA2B	4.160156	3.499141	3.399911	4.979659	3.211635	3.210348	4.692741	2.128511	4.531373	5.252156	5.235585	4.982883	4.323539	4.987442	4.508456	4.51276	3.881162	4.454411	4.706272	2.304466	4.658308	4.187328	5.160204	2.019001	2.109649	4.341133	4.283663	3.609597	4.439152	4.561332	4.328097	4.737071	4.038775	5.143132	5.721567	3.305699	8.706711	9.144516	8.610918	8.485628	9.073988	7.979439	9.048672	8.407967	9.005548	8.687167	9.071422	8.286147	8.665069
ADORA3	4.728219	4.023091	5.651041	6.028205	7.469554	6.104567	5.03644	6.985849	5.87662	6.124805	6.776527	4.49788	6.175809	5.779155	7.041284	5.777302	4.939635	6.032031	5.476218	4.3873	4.896405	5.699335	5.0953	8.454938	5.747895	5.929247	6.222721	7.19193	4.462067	6.466727	6.204119	6.682669	6.140952	6.519299	5.550918	4.998717	9.659001	9.893659	9.396706	8.810929	10.590663	9.847165	9.857273	9.09879	9.675903	9.439975	9.654361	9.635785	10.33637
ADPGK	6.883949	6.846891	6.922887	6.631003	7.148984	7.363134	6.740613	6.815981	6.629232	6.676906	6.864757	7.032632	6.796968	6.314158	6.836525	6.802904	6.664522	6.54669	6.7492	6.812199	6.588381	6.588077	6.238909	7.274446	6.530524	6.686819	6.725389	6.733016	6.931055	6.554518	6.52218	7.302613	6.845505	6.701482	6.608019	6.642441	8.685003	8.920298	8.65798	8.916157	8.717213	8.544779	8.874456	8.612871	8.649289	8.724476	8.781021	8.720714	8.69088
ADPRH	1.795741	1.868145	1.96286	3.18616	2.441247	2.348399	1.827869	1.797255	1.786082	2.77115	1.810704	1.785159	1.789297	3.424033	1.804304	1.791487	3.177943	1.795311	1.790319	2.097025	3.180302	2.012573	2.992031	1.794328	1.793215	2.583508	2.317588	1.827477	1.790099	1.785227	1.789492	1.922033	2.055319	1.803792	1.830835	1.812623	8.3571	8.065291	9.171591	9.76566	9.198368	9.181333	8.356382	8.078315	8.535201	8.632542	8.565801	8.705505	8.762024
ADPRHL1	7.739342	7.003658	6.941633	6.465393	7.93077	6.531616	7.100636	6.472073	6.175161	6.272142	6.773298	7.204114	6.491091	5.630337	6.726337	6.978564	6.225698	6.152385	7.17118	7.733363	6.921623	6.920936	7.497306	5.429706	7.455905	6.953746	7.21102	7.361169	7.174598	6.28702	6.214792	6.196686	6.764795	7.203244	7.067629	7.013764	7.674508	7.518156	7.464443	7.598299	7.290885	7.403421	7.464443	7.519789	7.532782	7.364359	7.504485	7.539137	7.494178
ADPRHL2	6.726535	6.623517	6.150854	6.524055	6.929609	7.027966	6.75121	6.631791	6.759114	6.642686	6.870548	6.35329	6.395222	6.809613	6.797748	6.545588	6.304327	6.888829	6.670241	6.73157	6.508718	6.415785	6.364043	6.791252	6.673646	6.599861	6.800115	6.7074	6.732436	6.635941	6.481019	7.101796	6.525938	6.585718	6.327075	6.446164	9.157989	9.319239	9.674112	9.41271	9.555293	9.696802	9.192254	9.281503	9.302102	9.584555	9.364632	9.441938	9.479103
ADRA1A	8.433034	8.06223	8.17653	8.488342	8.375983	7.989126	8.215463	8.458577	8.748201	8.291125	8.211953	8.371647	8.030803	8.400469	8.434714	8.078691	8.418338	8.252115	8.284195	8.49216	8.001447	8.264102	8.586194	8.080292	8.189438	8.620919	8.198136	7.945065	7.908257	8.57265	8.57937	7.919314	8.009968	8.301768	8.545129	7.863255	7.418707	7.444323	7.450727	7.456987	7.416222	7.450798	7.477951	7.43254	7.403032	7.322635	7.264178	7.405065	7.430448
ADRA1B	5.528614	6.194585	5.752383	5.610075	5.21819	5.638307	6.121552	4.276631	5.406243	5.799969	5.972032	6.271235	6.562881	5.143546	5.563584	6.292481	6.502895	6.217951	5.443605	6.985849	5.33619	5.402334	5.272569	4.312928	5.228521	5.257012	5.113268	5.665048	5.306521	5.326292	4.625268	5.875235	5.880297	5.252466	5.643451	4.763042	8.87509	8.797423	8.366303	7.614445	8.542268	7.752974	8.239469	9.172941	9.486353	8.180796	8.468769	8.035862	9.211228
ADRA1D	2.642069	3.949703	3.150357	4.287695	3.617458	4.06585	4.280889	3.996641	4.06969	3.544274	5.447638	4.193583	3.576151	3.312781	3.655962	3.328712	4.345741	4.10439	3.69862	3.867512	3.693199	3.275254	3.680722	3.937099	4.706272	4.51671	3.887767	3.657497	3.365253	4.246697	4.804818	4.023091	3.417097	3.074937	4.368741	4.081679	7.373468	7.448704	7.260758	7.231803	7.479431	7.34636	7.542023	7.597946	7.453458	7.433684	7.343358	7.495553	7.609821
ADRA2A	5.497364	5.968703	4.2995	4.79725	5.218871	5.214767	5.388214	4.749836	4.735238	5.403688	6.100423	5.614807	5.94275	5.78541	5.072554	5.720458	5.778698	4.833299	5.216353	5.424629	5.141954	4.210213	4.442308	4.299129	5.041396	5.745394	5.04897	5.329239	5.622254	4.207314	3.950687	4.328899	5.333288	5.354914	5.08046	5.690082	7.677198	7.415073	7.526424	7.799626	7.739941	7.619006	7.570941	7.850554	7.42341	8.084994	7.37127	7.488296	7.534966
ADRA2B	4.310448	4.100983	4.199448	5.211757	3.330073	4.720437	4.87546	6.065413	5.207298	4.605026	5.570277	4.90726	5.158279	5.884052	6.131561	4.312928	4.560074	5.406243	4.474726	4.15977	4.768583	4.142563	5.043762	6.334694	5.800951	5.275315	5.815119	5.34793	5.763688	6.239828	6.315245	5.658612	5.262087	5.564252	5.895035	5.445485	8.194666	8.067141	8.499961	8.557299	8.475464	8.562977	7.899464	7.971037	8.029316	8.236629	8.372556	8.319748	8.305972
ADRA2C	7.0754	7.348171	6.774251	7.227941	7.116127	6.628218	7.09232	7.490716	7.400478	7.278828	7.453005	7.115804	7.249311	7.02382	7.076036	7.338928	7.864658	7.096103	6.958265	7.45038	6.892423	6.732747	7.701504	6.836525	7.268064	7.220226	7.347985	6.95854	6.436649	7.098336	7.123369	6.691274	6.77522	6.752828	6.845223	6.697068	7.172894	7.154772	7.588672	7.884149	7.726526	7.469722	7.308065	7.220774	7.546057	7.494532	7.584107	7.467742	7.514246
ADRB1	5.32401	5.978381	5.26019	4.865557	5.136455	5.248579	5.981623	5.189492	4.854464	5.918046	5.832655	5.524382	5.983848	4.977149	5.43478	5.466749	5.681734	4.959859	5.991227	4.601669	5.586655	5.586298	5.482786	4.320144	5.474459	5.237237	5.807818	6.195671	5.645891	5.068828	4.755121	4.567705	5.277755	5.043762	5.325143	5.889953	7.210864	7.364154	7.434211	7.395477	7.331372	7.023668	7.532957	7.318211	7.402746	7.271655	7.52201	7.362879	7.349303
ADRB2	4.231119	2.745369	3.755075	4.800267	5.088385	4.181547	3.707186	5.121141	4.905976	4.481095	3.257848	3.140865	4.624045	5.122188	5.559597	4.405589	4.238527	4.804818	3.891632	3.060861	3.845845	4.315973	3.980284	3.991938	4.020697	4.092661	4.698371	4.030375	4.256615	5.152272	5.348412	4.639782	4.617541	5.11951	4.320144	3.540319	8.243936	8.683296	9.214215	9.210833	9.660669	8.901463	9.2709	8.862719	9.063063	8.588375	9.160208	8.758772	8.612871
ADRB3	6.771309	6.459804	6.517607	6.694387	6.637643	6.271856	6.501002	6.242567	6.453434	6.512363	6.537299	6.087658	6.255184	6.968104	6.698908	6.261217	7.238428	6.563636	6.197798	6.902476	6.498423	6.644096	6.681902	7.297281	6.970531	6.77304	6.784504	6.809613	6.530524	6.694047	6.876815	6.018108	5.93503	6.205569	6.289614	6.094749	7.560045	7.32222	7.262495	7.266648	7.30686	7.351333	7.324297	7.232991	7.579054	7.294013	7.221356	7.244848	7.327358
ADRBK1	7.638479	7.852558	7.445692	7.997063	7.847678	7.72553	8.011754	7.224867	7.54636	7.923615	7.812779	7.967655	7.465826	6.945564	7.701504	7.747917	8.345649	7.796773	7.8001	8.448533	7.741939	8.047242	7.942175	6.610701	7.973808	7.523279	7.984371	7.902785	7.747167	7.716853	7.405214	7.377049	7.881678	7.713228	7.730413	8.07831	7.131842	7.107101	7.06715	7.116	7.053121	6.950659	7.167759	7.098845	7.039959	6.987842	6.964946	7.079111	7.087832
ADRBK2	6.698636	6.882953	6.288789	5.871352	6.616907	6.261217	6.450741	6.175477	5.63907	5.957519	6.389583	6.899821	6.194244	5.499366	6.375032	7.139697	6.645777	6.199075	6.678623	7.297281	6.422489	6.333432	6.03024	4.437591	6.647361	6.366704	6.501002	6.180024	6.339432	5.891472	5.256607	4.955347	6.75059	6.668361	6.247921	6.665775	7.470443	7.522942	7.591545	7.64372	7.669039	7.300276	7.567212	7.487013	7.601851	7.989709	7.616597	7.587863	7.306216
ADRM1	8.656377	8.575805	8.581938	8.622673	8.828561	9.018056	9.029325	8.302983	8.737433	8.661908	9.352858	8.711822	8.879123	8.837422	9.023936	8.902474	8.902911	8.944698	8.752178	8.790967	8.501402	8.402683	8.376897	8.852455	8.550506	8.721358	8.3557	8.907382	8.616773	8.443997	8.744008	8.895988	8.493624	8.80055	8.59739	8.512336	10.426177	10.44317	10.156644	10.173252	10.489085	10.286581	10.128584	10.33416	10.440123	10.316632	10.55642	10.430935	10.335232
ADSL	7.31268	7.585947	7.506173	7.463147	7.478466	7.770525	7.763467	7.493012	7.550586	7.638479	8.212551	7.825915	7.799059	7.547297	7.75207	7.80664	8.025352	7.723198	7.663441	7.827357	7.698403	7.489419	7.293545	7.53222	7.473968	7.385714	7.389953	7.670575	7.798272	7.875584	7.946921	8.145504	7.846929	7.879817	7.283059	7.793623	10.375253	10.327513	10.050486	10.041293	10.172237	10.04476	10.042244	10.256851	9.966713	10.044292	9.887462	10.10649	10.200816
ADSS	8.716629	8.979722	8.627309	8.287622	8.622306	8.644506	9.307483	8.306903	8.582867	9.11755	8.821984	8.931558	8.805173	8.402229	8.802491	8.769251	8.887381	8.895988	9.189082	8.818434	8.876245	8.836169	7.816362	8.728478	8.324896	8.374645	8.014212	8.750766	8.489519	8.839032	7.5902	8.362758	8.880121	8.775323	8.218069	9.120501	10.860982	10.430935	9.473927	9.532673	9.59669	10.151574	10.016904	9.989766	9.836054	10.17376	9.284454	9.770169	9.83241
ADSSL1	8.376421	7.658658	7.786527	8.05825	8.086209	6.970531	7.601802	7.300045	7.769878	6.609093	6.887551	7.541974	7.09796	7.592011	7.711648	7.119331	7.068298	7.161772	7.526212	7.578173	7.4381	7.60151	7.47811	7.827022	6.753046	7.120843	7.735598	6.749476	7.78141	6.83849	8.31269	8.413804	7.983527	7.86364	7.878145	7.828444	8.042613	8.055614	8.012058	8.006675	8.643042	8.203479	7.983992	7.915895	8.235388	8.365244	7.905673	7.929109	7.806481
AEBP1	8.882966	8.004954	8.926173	8.621357	9.404512	8.877749	8.665421	9.438791	11.646334	8.813147	8.855306	7.780663	8.913144	9.643251	8.008414	9.390923	8.250807	9.058185	9.643251	8.388057	8.859131	8.537458	9.839357	9.457848	9.554484	10.110556	9.857975	9.248729	10.12793	9.060842	8.928404	10.665435	9.018676	9.072219	9.308133	7.407026	9.240785	8.928876	12.482313	12.491982	10.783138	10.802444	10.714316	10.672694	10.760375	11.280023	11.082017	11.331745	10.523185
AEBP2	5.822875	7.473605	6.621206	6.445798	5.624736	6.701482	6.962995	6.27964	6.361743	7.385714	7.123694	7.494886	7.707335	6.171651	6.612042	7.402428	7.315071	6.889137	7.386846	6.040744	7.30498	6.942598	5.666193	6.481019	7.02766	6.670913	6.391784	7.38653	6.537012	6.462446	5.283368	6.152385	7.037619	6.75404	6.06697	7.191592	8.845586	8.717721	8.792079	8.740162	8.600714	8.697833	8.850853	8.742903	8.877542	8.667806	8.773187	8.825609	8.843738
AES	10.032815	10.554101	10.117863	9.837725	9.790912	10.157864	10.290945	9.487277	9.686199	10.309144	10.16355	10.834257	10.319652	9.518925	9.924618	10.636039	10.615781	10.154972	10.598983	10.387349	10.228027	9.908359	10.024727	8.66066	10.128878	9.788517	10.073422	10.094288	10.008781	9.815185	9.388507	9.2939	10.534184	10.093035	9.956321	10.649055	11.601453	11.707868	11.474536	11.378053	11.366231	11.455694	11.11978	11.108726	11.521341	11.467194	11.56211	11.417576	11.287449
AFAP1	3.630334	4.96924	3.88354	4.13375	3.226933	4.658308	4.303979	4.771388	4.475935	4.638654	5.235229	4.604218	5.32401	2.681008	2.811501	4.659161	4.975953	4.188437	4.416769	1.862165	3.742938	3.989771	4.310018	5.073463	4.859259	4.324499	3.855661	4.2995	2.40886	3.67439	2.186627	3.237106	3.949325	3.861457	4.067177	3.182508	8.132154	8.409326	8.427692	8.225093	8.733295	8.620421	8.373042	7.852305	8.111782	7.993559	8.846532	7.985978	8.359003
AFAP1L1	4.742386	4.665284	4.231547	4.042927	5.672003	5.472595	5.063523	5.21058	4.215761	5.446198	5.163926	4.623572	4.543438	5.293895	4.831118	5.269361	4.674737	4.457063	4.878304	4.46561	4.717434	4.586378	4.363056	4.866468	4.860404	4.199448	4.533461	4.655248	5.747895	5.018557	5.852335	6.940766	4.555768	5.227053	5.388929	4.867534	7.49662	7.676172	8.005688	8.044827	7.908944	7.802232	7.689349	7.541848	7.508726	7.704174	7.804927	7.724551	7.680922
AFAP1L2	5.926427	6.732436	5.888579	5.743207	6.185827	6.488089	6.069622	6.41046	6.083904	6.315551	6.073543	6.539888	6.201565	6.353717	5.943215	6.598141	6.840133	6.521963	6.626792	5.774193	6.464961	6.102807	6.384295	4.843039	6.101696	5.920218	6.380118	5.806077	5.740422	6.249902	6.595542	5.359286	6.203016	6.372753	6.138086	6.456666	9.622566	9.068531	10.452913	10.356022	9.912617	9.674491	9.145259	8.863317	9.423752	9.559392	10.252949	9.741418	9.698142
AFF1	6.435533	6.109786	6.265918	6.192198	6.727357	6.640246	5.485017	6.574233	6.302016	5.787963	5.056866	5.876284	6.116687	6.394498	6.665775	5.685344	5.652281	6.014748	6.11251	5.987693	5.957217	6.23531	6.833362	6.765058	5.984221	6.366035	6.447833	5.896217	6.31115	5.301417	6.743396	6.771309	6.07636	6.025393	6.646012	5.8185	7.548252	7.709901	7.850554	7.768038	7.367097	7.430623	7.730304	7.746364	7.676172	7.762254	7.903083	7.7267	7.723419
AFF2	3.720238	3.96934	3.811315	3.692667	3.765564	3.865602	3.84926	3.700635	3.75404	3.668581	3.620092	3.838514	3.731019	3.468926	3.982214	3.778017	3.775562	3.714012	3.795284	3.853019	3.603964	3.597694	3.757372	3.4219	3.895757	3.676143	3.595274	3.755717	3.638014	3.746752	3.534458	3.061393	3.654764	3.746144	3.644528	3.613097	8.847743	9.198368	7.586195	8.033467	7.997507	8.950546	9.09879	10.085441	8.102672	8.779371	8.345584	9.609422	8.442491
AFF3	5.931332	6.172037	6.049024	6.495141	6.106876	6.320416	6.291269	6.423454	5.873921	5.125403	6.561214	6.014748	5.8371	5.851603	6.846636	6.060672	6.457317	5.542825	5.840045	6.341217	6.155996	6.161135	6.539218	6.087658	6.005777	6.150854	6.655212	6.26706	6.49147	6.451273	6.500634	5.831938	5.826901	5.923403	6.181796	6.144974	9.613954	10.308726	9.007651	8.881637	9.204524	9.517625	9.653124	9.808105	9.537981	9.500607	9.603431	9.622566	9.476752
AFF4	7.406582	7.824732	7.902009	7.918139	7.4845	7.966459	8.126229	8.072201	7.690893	7.967292	7.940269	7.775351	7.944399	7.865344	8.205749	7.429289	7.568568	7.859231	8.076035	7.926108	8.093044	7.787946	7.826201	7.823087	7.720767	7.821073	8.069708	8.013387	7.780663	7.527651	7.248626	7.861338	7.821628	7.449463	7.604209	7.468827	9.58581	9.20296	8.66096	9.158709	8.946863	9.307364	9.127047	9.253158	8.841037	9.359568	9.025588	8.985041	9.08801
AFG3L2	7.525861	8.435877	7.786185	7.673799	7.488745	7.769166	8.290527	7.328291	7.287985	8.079386	8.49157	8.350053	8.281873	7.410325	7.874326	8.273676	8.445915	8.073298	8.442857	7.854793	8.160868	8.048543	6.992812	6.979897	7.632446	7.70474	7.801808	8.189438	7.979626	7.317381	7.024933	7.616991	8.330487	8.17167	7.698911	8.536319	10.343298	10.515257	9.353448	9.459398	9.903798	10.031199	10.100329	10.346282	9.895919	9.767409	9.627278	9.766059	9.690275
AFM	1.811747	1.816812	1.799465	1.82599	1.82628	1.823691	1.781517	1.820074	1.851273	1.791358	1.86876	1.809328	1.803395	1.808255	1.846555	1.831171	1.835441	1.866417	1.839806	1.816435	1.781517	1.78715	1.846155	1.826544	1.812396	1.791111	1.782282	1.830403	1.857369	1.829882	1.898603	1.821783	1.804665	1.821283	1.793084	1.84373	7.199374	7.069922	6.944294	6.834237	6.930157	6.846571	6.747716	6.862793	7.040789	7.067988	6.982006	6.787168	7.042944
AFP	1.870362	1.875964	1.836492	1.995535	1.891437	1.89598	1.841879	2.025045	2.213836	1.859472	2.102142	1.984013	1.910492	2.098631	1.919773	1.832627	1.84232	1.8499	1.849052	1.864529	1.867624	1.793602	1.96286	1.962055	1.998895	1.912575	1.808926	2.072802	2.112999	2.005827	2.350823	1.906611	1.830624	1.845475	1.783515	1.877711	7.471725	7.336206	7.450109	7.382214	7.475099	7.457255	7.474323	7.591642	7.656623	7.253643	7.514719	7.374835	7.366682
AFTPH	6.834665	7.553241	6.768462	6.211085	6.376647	6.949708	6.96779	6.551192	6.35169	6.918238	7.536767	7.689153	7.431998	6.177238	6.795912	7.550911	7.175289	6.846423	7.536454	7.391414	7.30916	6.965266	5.903814	6.521602	7.136768	6.942598	6.939506	7.640328	6.931375	6.530798	5.067663	6.643301	7.439502	7.245785	6.444202	7.47811	9.213436	8.96879	8.408491	8.510086	8.485628	8.456387	8.645462	8.932977	8.370458	8.548333	8.831868	8.915785	8.676229
AGA	4.689549	5.153447	5.541184	4.589151	5.13253	4.523036	5.579656	4.70539	5.864565	5.490969	5.374688	5.779776	5.152272	5.393771	4.108637	5.081469	4.845025	6.235047	5.420441	4.555768	5.429706	5.510681	4.432336	5.861905	2.633089	4.917777	4.066289	4.836873	4.979188	4.986608	4.572067	5.908129	5.401295	5.750416	4.854464	5.554695	9.472359	9.27972	9.292616	9.233324	9.387833	9.564415	9.931056	9.604903	9.843404	10.170605	8.795857	8.806363	9.558932
AGBL1	4.680061	4.359419	4.658706	5.129194	4.551917	4.765199	4.977589	4.991609	4.950241	4.835257	4.807443	4.555768	4.661461	5.269003	5.144721	4.419883	4.754173	4.844587	4.634984	4.838759	5.019008	4.564681	4.696648	4.905976	4.975953	4.843039	4.711574	4.79062	4.76224	5.259802	5.614439	4.611976	4.414293	4.69076	4.726997	4.435414	7.291155	7.232366	7.165655	7.242724	7.066306	7.17964	7.191287	7.180784	7.142036	7.158081	7.175046	7.228468	7.042189
AGBL2	2.181258	1.838545	1.942634	1.886873	1.844892	1.847587	1.923042	1.890364	1.851634	1.857151	1.867215	1.886236	1.892586	1.933064	1.844585	1.855315	1.842195	1.842759	1.820769	2.109649	1.860381	2.006846	1.823743	1.896487	1.907341	1.914188	1.896487	1.833544	1.820288	1.840435	1.836614	1.852452	1.809704	1.855315	1.871604	1.824073	7.117602	7.009601	7.194918	7.197267	7.001334	7.090276	7.05473	7.237693	7.153468	7.211335	6.981752	7.184907	6.913346
AGBL3	5.166707	5.240587	5.718649	5.363649	5.862247	5.301417	6.078257	5.181331	5.5432	5.353779	5.209553	5.180488	5.26588	5.629331	5.200658	5.232593	5.214477	5.587835	5.75812	5.241584	5.644249	5.838997	5.722007	5.471775	5.614807	5.469978	5.239426	5.860893	5.798469	5.476218	5.753421	5.272569	5.332615	5.161324	5.286564	5.709468	7.045753	6.995872	6.738708	6.952923	7.13684	6.885722	6.963271	7.10393	6.919494	7.029409	7.197497	6.878494	7.042072
AGBL4	6.966571	7.294176	6.946811	7.162399	6.934803	7.234624	7.22764	7.042628	6.707098	7.343594	6.451273	7.363844	6.946118	6.637262	6.927664	7.185715	7.034065	6.450741	7.154152	7.387505	7.110611	7.255508	7.291127	6.476171	7.478763	7.17765	7.181658	7.154152	6.968104	6.998208	6.445798	6.01584	7.06525	7.044189	7.095084	7.055255	7.55053	7.617896	7.697453	7.373589	7.642097	7.577003	7.555622	7.553795	7.547225	7.353044	7.574278	7.412606	7.328875
AGBL5	7.025198	6.931985	6.870548	6.961659	6.911405	6.805823	6.643887	6.64295	6.628606	6.786569	6.727973	7.290803	6.97748	6.828408	6.488089	6.982882	7.424716	6.899821	6.807206	7.08493	6.936031	6.848796	7.180934	6.300362	6.916284	6.885551	6.835061	6.718637	6.980212	6.586087	6.957902	7.158617	6.790306	6.873151	6.594375	6.820792	8.334707	8.366775	8.685892	8.329043	8.507679	8.532327	8.175823	8.205274	8.350002	8.473912	8.452487	8.410844	8.459972
AGER	4.932835	4.26709	4.761253	4.887312	4.95689	5.005527	4.438125	5.137607	4.870574	4.493153	4.449841	4.522565	4.738727	5.297733	4.586378	4.703472	4.633612	4.742386	4.749004	4.811707	4.564681	4.606397	5.27662	4.846606	5.087526	4.587439	4.693803	4.259129	4.633612	4.383845	4.76224	4.763481	4.240723	4.110633	5.145846	4.352871	7.372193	7.392552	7.88223	8.197503	7.847302	7.62789	7.447038	7.373353	7.410511	7.670978	7.613925	7.714723	7.570339
AGGF1	4.334639	5.327847	3.141358	4.403417	3.32365	4.460933	4.780243	3.942474	3.928499	4.965935	4.566338	5.008544	4.66113	3.965975	3.733186	4.892639	4.871002	4.406398	4.979659	4.582995	4.885131	4.736077	3.18616	3.884651	4.3873	4.143432	3.989771	4.415711	3.589831	3.436433	2.103427	3.926676	4.926234	4.252779	3.449397	5.097723	9.172279	9.054399	8.210144	8.540399	8.280469	8.511731	8.855695	9.077382	8.668678	8.703676	8.336892	8.708245	8.627636
AGK	8.422316	8.399629	8.30371	8.170088	8.17653	7.940269	8.246795	7.296959	7.526942	7.945065	8.044504	8.268975	7.790206	7.37614	7.925667	8.046397	8.094165	7.878145	8.283497	8.547209	8.265278	8.194764	7.712986	7.135244	7.870735	7.818685	7.718679	7.784648	7.917871	7.813056	6.795383	7.30879	8.072511	7.952811	7.899556	8.227551	10.520009	10.365447	8.327244	8.356884	8.85278	8.706118	9.549783	9.94716	9.111941	8.732475	8.661252	9.576691	9.128552
AGL	3.215863	3.630774	3.680066	2.685632	1.812874	2.308867	2.950187	2.46051	1.827381	3.977728	3.920111	4.631125	3.58801	2.484132	2.687568	3.67104	3.480197	3.496495	3.627192	3.452425	3.626489	3.855661	1.856719	1.802381	1.827722	1.852671	1.802427	3.2935	2.566792	3.000801	1.817445	2.362339	4.448568	4.149776	3.846932	3.807361	8.318982	8.269041	8.517847	8.447882	8.529838	8.461583	8.596915	8.431268	9.162677	8.935542	8.573934	8.277565	8.47184
AGMAT	4.369812	5.786525	3.980284	3.44282	4.26915	4.38558	4.808149	4.327636	3.904798	5.060469	5.492772	5.980129	5.525193	4.059358	3.976934	6.04374	6.0129	4.763481	5.140975	5.930026	5.50332	4.111783	3.589238	4.271335	4.304625	4.327145	4.144481	4.757241	4.50946	3.872109	2.309998	3.689471	5.314399	5.08326	3.749059	5.589935	7.669039	7.504024	7.35394	7.293079	7.307194	7.089172	7.39104	7.350161	7.434862	7.266711	7.429672	7.364944	7.254009
AGPAT1	9.490725	9.065817	9.218409	9.576825	8.733375	9.009941	9.200342	9.602987	9.12978	8.98381	9.065293	8.874356	8.923915	9.343737	8.997596	8.995898	8.93257	9.272245	8.992352	9.249409	8.809355	9.042173	9.16086	8.727061	8.762182	8.985355	9.225696	8.616773	8.968496	9.347005	9.086616	9.306945	8.948694	9.082896	9.250166	9.234776	8.446156	8.66096	8.941851	8.797108	8.773565	8.68776	8.547243	8.765698	8.631083	8.647979	8.761384	8.934902	8.52928
AGPAT2	8.358587	7.674171	8.225195	3.024732	8.522047	8.637231	8.371988	8.760615	8.317737	8.334108	8.262414	7.970327	8.469667	8.709571	8.740495	8.017729	8.099323	8.420243	8.120758	8.627885	8.253444	8.448533	8.655983	8.592926	8.855732	8.617087	8.894007	8.907812	8.411806	8.552113	8.875334	8.804577	8.293315	8.672411	8.737941	8.556349	8.071291	7.854413	8.030083	8.058373	8.205531	8.026563	7.772677	7.711217	7.914162	7.974641	7.964981	7.78447	8.047838
AGPAT3	9.304416	9.265929	9.443307	9.394804	9.334457	9.194016	9.170081	9.490148	9.494331	9.283286	8.892345	9.14663	8.922534	9.892882	9.304416	8.979722	8.984363	9.333951	9.249409	9.313936	9.358245	9.768774	10.115148	9.552634	9.808133	9.900351	9.730441	9.351632	9.634651	9.820791	9.893736	9.542284	9.411472	9.535308	9.778499	9.491469	7.55034	7.58171	7.834683	8.499374	7.899137	7.764938	7.713719	7.684603	7.849939	7.872576	8.018447	7.782481	7.724551
AGPAT4	8.084315	7.740019	8.040329	7.741533	8.079111	7.707729	7.687804	7.801808	7.838503	7.734921	7.576123	7.644682	7.726297	7.561375	7.701106	7.797531	7.513707	7.868764	7.379443	7.658305	7.934948	7.809245	7.765224	7.93077	7.399439	7.437752	7.46197	7.51283	7.853545	7.85442	7.468111	7.751685	8.079836	7.393434	7.359964	7.875584	10.015892	9.565631	9.314119	8.952654	9.205969	10.174929	9.760035	10.100329	9.560654	9.957973	9.166266	9.674491	9.549061
AGPAT5	2.262271	3.904798	3.206242	5.300667	3.333476	3.622665	3.231596	3.218543	2.22203	2.229393	2.097025	3.37579	3.677183	2.212346	1.821283	3.287544	2.382145	1.899051	3.576151	2.588847	3.567077	3.500976	1.824627	1.996744	2.076575	2.079652	2.269159	2.160953	2.014884	2.992031	2.789712	1.92446	3.423066	3.413778	1.930094	3.614224	8.437497	8.251184	7.868421	7.371208	7.780374	7.9138	8.824329	8.617176	8.453327	8.277565	7.943347	7.995381	8.074925
AGPAT6	7.907459	7.848787	7.830634	7.821628	8.212187	8.035234	7.716853	8.097478	7.501526	7.540167	7.672287	7.773261	7.727426	7.221429	7.98031	7.763467	7.562237	7.707335	7.746773	7.8511	7.68837	8.218354	7.610271	7.892049	7.796465	7.702112	8.049077	7.747167	8.080681	7.452233	7.591716	8.379685	7.951583	7.601272	8.036659	7.801129	7.974641	7.881073	7.844518	8.546186	8.543864	7.893817	7.862844	7.727545	8.533665	8.116247	8.180332	7.779011	8.075349
AGPAT9	3.828207	5.898157	3.455329	2.443162	3.905951	2.529221	3.253841	2.55052	2.930812	4.627134	4.968823	5.629331	4.679236	2.788464	3.352525	5.413162	3.319328	2.890092	3.627902	4.141569	3.579445	4.537409	2.476084	2.754707	4.449841	4.996724	3.48652	3.387349	3.741202	2.851294	3.178755	4.287108	4.769878	4.645575	3.678779	5.743207	8.26571	7.908099	8.310775	7.856772	7.701262	7.820336	8.103716	7.624194	7.821611	7.834852	8.090426	7.842106	7.868077
AGPS	7.223316	7.733363	7.353279	6.945269	6.90371	7.100001	7.465115	7.09261	7.389633	7.498785	7.419433	7.732325	7.772129	7.161772	6.923491	7.780297	7.749961	7.21394	7.424716	7.228554	7.650683	7.2218	6.800399	7.498383	7.137029	7.362724	6.75404	7.300045	7.461073	6.964177	6.870841	7.322081	7.493634	7.37614	6.824034	7.470734	7.870109	7.748219	8.285691	7.588714	7.88493	7.973929	8.192132	7.970877	7.878256	7.752839	8.094617	8.028823	8.070693
AGR2	2.125339	2.654159	2.881202	3.725677	2.046496	3.307439	3.19918	2.581938	4.426993	4.061019	2.811501	2.940526	3.326405	3.491273	3.297881	3.893741	3.524762	2.633089	2.807376	1.963777	1.951762	2.462814	4.14114	7.326364	4.53695	4.153654	3.150357	3.791282	2.978008	3.578237	3.467202	3.257848	2.733105	1.998122	2.648802	3.053806	7.86502	8.010117	8.057333	9.213807	8.142379	8.186317	7.561306	7.57961	8.032577	8.016156	7.981127	8.286899	8.048244
AGR3	3.725677	1.831873	3.091511	1.855094	1.842078	1.838253	2.83579	3.199966	1.893037	1.815726	3.091511	1.861631	1.836102	1.886655	1.868046	1.802635	1.805677	1.821725	1.830211	3.019779	2.43734	2.440011	3.543029	2.843119	3.59592	1.82064	3.18616	2.49187	1.871363	1.86387	1.913317	1.847518	1.805581	1.833424	1.786283	2.578177	7.216788	7.238833	7.322297	7.162429	7.290336	7.292596	7.258161	7.311105	7.221844	7.401269	7.225298	7.277521	7.156927
AGRP	6.033044	5.357817	5.741793	5.556187	5.89182	5.503631	5.605834	5.888579	5.648071	5.205443	5.521337	5.110339	5.388929	6.073871	5.473357	5.068063	5.528201	5.608453	5.470304	5.833998	5.686655	5.711281	6.091865	6.154922	6.163155	5.88056	6.50551	6.207828	5.727259	5.930354	6.494182	6.001559	5.415649	5.87915	5.951342	5.826901	7.454584	7.850388	7.670108	7.628627	7.646447	7.762948	7.589616	7.554374	7.5111	7.545309	7.602577	7.630968	7.574374
AGT	10.874391	9.314569	10.783268	10.787876	10.813297	10.141394	10.339829	10.718318	11.710946	10.49767	10.155782	9.861512	10.565811	11.111773	10.811862	9.266424	9.473319	10.486897	9.889202	9.089005	10.467792	10.567134	10.194366	10.620378	9.134028	10.965772	9.802807	9.433552	10.223835	10.380092	11.242372	10.723807	10.237953	10.866221	10.773037	9.369921	10.970147	11.502322	11.97125	11.749283	11.632476	10.321612	12.195959	11.592274	12.547644	12.255307	11.886512	11.086181	11.169367
AGTPBP1	6.81824	7.409102	7.144612	6.572003	6.855699	7.030135	7.378015	6.995835	6.77953	7.238428	7.26576	7.335076	7.220608	6.888829	6.824998	7.260035	7.221149	7.325193	7.508231	6.655212	7.451499	7.170278	6.348732	7.121454	6.868074	6.811571	6.583311	7.208669	7.049844	6.558371	5.923403	6.77272	7.46197	6.885551	6.492494	7.263881	9.526093	9.379054	8.527647	8.504183	8.872252	9.729521	9.228788	9.261186	9.13824	9.56921	8.150958	8.681237	9.083415
AGTR1	1.927545	1.927741	3.204954	2.841813	2.279137	2.159245	2.23482	2.302565	3.954959	2.189425	2.361599	3.020303	4.162874	3.968764	2.671648	1.999366	3.445498	2.165354	3.5619	2.90656	2.935224	2.040888	2.047875	2.182253	3.097913	3.644049	3.044975	2.179792	2.4754	3.772081	3.61614	1.956703	1.89583	2.28043	2.096077	2.119564	7.378249	7.034103	7.143744	7.353547	7.263149	7.258757	7.160168	7.366341	7.328247	7.221844	7.14588	7.211504	7.446385
AGTR2	1.841406	1.847945	1.838606	1.919074	1.852055	1.856303	1.908394	1.92276	1.928462	1.852529	1.913485	1.90624	1.90195	1.975553	2.043529	1.863037	1.866842	1.875608	1.837458	2.060836	1.84776	1.839934	1.835653	1.925528	1.920499	1.93147	1.87651	1.89154	1.862327	1.955516	1.964006	1.867457	1.822106	1.901831	1.853045	1.842759	7.700438	7.862212	7.982836	9.246744	8.303374	8.386939	7.840876	7.775749	8.212436	8.042221	8.140924	8.300069	8.037073
AGTRAP	6.768462	5.805325	6.519299	6.486909	6.716421	6.295145	5.828131	6.96983	6.554518	5.637128	6.448373	5.389266	5.736761	6.714149	6.124112	5.500828	5.798747	6.327779	5.566117	6.236101	5.801361	5.316326	6.013866	7.952192	5.376061	6.155255	6.666605	5.736267	6.433798	6.325503	7.585311	7.895211	5.56327	5.867652	6.302649	5.330289	7.868421	7.900784	8.482507	8.771647	8.685292	8.440098	8.141116	8.143816	8.391266	8.514004	8.374749	8.012792	8.279724
AGXT	7.513707	6.908592	7.349809	7.660423	7.669536	7.318304	7.050836	7.920782	7.836131	7.043938	6.983951	6.591462	6.76211	8.24466	7.582025	6.886103	7.588665	7.329547	7.034745	7.623147	7.267397	7.280639	8.205749	8.164849	8.02377	7.923615	7.970965	7.811894	7.342837	7.990712	8.564987	7.884748	7.000597	7.364098	7.661527	7.469125	7.068652	7.23418	7.629273	7.414777	7.473193	7.369964	7.334805	7.108535	7.30162	7.34856	7.212487	7.247933	7.197617
AGXT2	1.922169	1.901553	1.856581	2.164291	1.923688	1.943061	2.116591	2.226557	2.338664	1.986826	2.12626	2.12046	2.085423	2.338664	1.818629	1.871054	1.877811	1.86691	1.854752	1.888079	1.890364	2.017947	1.817097	2.119121	2.209765	2.222983	1.979714	1.804354	2.08165	2.375656	2.803505	1.963049	1.891943	1.814722	1.932079	1.80078	7.371048	7.088013	7.1273	6.763111	6.983841	6.996958	7.129043	7.107586	6.82012	7.134629	6.890236	7.105413	7.066755
AHCTF1	7.479813	7.755461	7.822006	7.763467	7.584278	7.821375	8.030235	7.966909	7.623147	7.75356	7.597155	7.641316	7.841334	7.784272	7.764153	7.604209	7.523279	7.629714	8.086209	7.45368	7.93993	7.790635	7.712555	7.758366	7.923953	7.815681	7.797531	8.183596	8.263781	7.845143	7.780663	7.77501	7.807476	7.639516	7.893666	7.858391	8.809679	8.761032	8.689727	8.447398	8.682693	8.789618	8.669868	8.93869	9.053651	9.067885	8.799956	8.933587	9.028412
AHCY	7.415694	7.778426	7.539483	7.670575	7.575513	7.999017	7.676942	7.65318	7.31042	7.523279	8.028226	7.432687	7.672287	7.199986	7.941798	7.768464	7.66855	7.744649	7.721105	7.61369	7.414466	7.4437	6.897079	7.465826	7.214796	7.298096	7.288996	7.348357	7.751685	7.148389	6.894501	7.735284	7.482811	7.412944	7.252961	7.565915	10.466511	10.376837	10.328103	9.799638	10.056241	10.31321	10.366072	10.354542	10.012462	10.35822	9.995597	10.426177	10.079773
AHCYL1	12.225458	11.055741	11.97214	12.058093	11.55548	11.561181	11.401518	11.808333	12.379698	11.32115	11.640391	11.417231	11.411829	12.090709	11.248633	11.075575	10.704185	11.689607	11.893669	10.914895	11.772948	11.884964	11.540764	11.869339	10.952503	11.860984	11.797187	11.468108	11.953311	11.406823	12.028165	11.411829	11.561181	11.881834	12.132838	10.666911	12.964948	13.044606	13.761863	13.515782	13.475909	13.028755	13.590287	13.654763	13.825923	13.868411	13.439105	13.192338	13.643114
AHCYL2	3.919495	3.545636	3.344966	2.849219	2.479247	2.160953	3.233928	2.607318	3.996101	4.284301	3.483638	3.696915	3.952335	2.972474	2.064462	3.7933	4.019656	3.631352	4.126518	2.428716	3.856556	4.027846	3.187509	5.127178	3.829339	3.034749	3.858638	4.020145	2.276194	4.211199	4.553221	2.358182	3.825288	4.152259	4.388168	3.038893	9.702067	9.848071	9.59713	8.889117	10.170605	9.160521	9.83241	9.388209	9.843031	9.31891	10.022455	9.455781	9.733803
AHDC1	9.16318	8.871102	8.947298	9.562658	9.545138	9.287323	9.166699	9.359666	9.44516	9.121719	8.947298	8.777207	8.62882	9.577743	9.654183	9.146176	8.83038	9.261118	8.982784	9.057699	8.931558	9.113364	9.893736	9.314569	9.651109	9.440555	9.174032	9.283286	9.354096	9.418989	9.757161	9.164885	8.92346	9.087191	9.714876	8.907382	9.167191	9.285995	9.837353	9.744124	9.628664	10.062718	9.421348	9.463622	9.520601	9.817684	10.118242	9.843404	9.835194
AHI1	6.579989	7.394077	6.859366	6.21206	6.560289	6.488603	6.785218	6.07602	5.854325	6.81378	5.888579	7.072236	6.796303	5.612371	7.02382	6.830566	6.461454	6.25749	7.000995	6.593319	7.062836	7.223897	6.303408	6.016232	6.846891	7.044189	6.943192	7.106391	6.752059	6.550009	6.320416	6.316563	6.905052	6.79657	6.721377	6.998208	10.42885	9.818998	9.154093	9.45776	8.996436	9.330202	9.592111	10.343814	9.625613	9.666742	9.318555	9.897226	9.729932
AHNAK	6.390528	4.910524	6.239828	6.157428	6.848439	6.307538	5.869401	7.04167	7.171421	6.086652	5.713706	5.922599	5.68136	6.775814	6.456337	5.445882	6.168094	6.502561	6.519299	5.908129	5.819275	6.101006	6.551192	6.093283	6.193577	6.013167	6.036963	5.58053	5.859229	6.084764	7.517347	6.752469	5.890328	6.38733	6.6885	5.12586	9.737079	9.676344	11.410095	11.470439	10.581782	10.181419	10.628862	10.562888	10.984708	11.070647	11.0061	10.441278	10.718996
AHR	5.41925	5.830298	5.86155	5.401901	5.326292	6.165581	5.821361	5.27586	5.734861	6.06229	6.276458	5.583743	6.707719	5.986818	6.477397	5.841977	5.811927	5.736761	5.966542	4.818108	5.758469	5.793952	4.683171	6.350266	4.726997	5.579009	5.191143	5.947516	6.09781	5.556957	5.098032	6.610044	5.908979	5.233635	5.515535	5.672749	11.773711	11.422656	12.689215	12.810951	12.506062	12.587463	11.874121	11.561099	12.311952	12.100256	12.641717	12.182604	12.527125
AHRR	1.839668	3.669933	3.332968	2.743372	3.418226	4.072236	4.644446	3.27751	2.773924	5.272253	2.890092	4.164311	3.673786	2.952316	4.383345	3.17932	5.036861	2.54679	3.585562	3.377136	4.068234	2.871865	2.764866	1.847246	2.691537	1.844892	2.920322	3.458607	3.275685	3.154843	1.958602	2.341459	3.511746	1.850197	3.919495	2.527726	7.148438	7.114936	7.235702	7.254746	7.20392	7.058557	7.089556	7.205326	7.199685	7.096265	7.184196	7.372424	7.310573
AHSA1	10.681685	11.306605	10.501812	10.311767	10.549799	10.734673	10.820875	10.729471	10.442378	10.720961	11.614779	11.290979	11.397056	10.449	10.723807	11.391274	10.832347	10.771026	10.965772	10.901665	11.184823	10.585098	10.214426	10.488234	10.729471	10.489834	11.007309	10.913017	10.933505	10.425399	9.795085	10.771026	11.188075	10.989534	10.437016	11.030814	11.055866	10.955046	11.772496	11.389069	10.363734	10.644542	10.800359	10.903893	10.136733	10.388819	12.100256	12.118178	10.767484
AHSA2	11.101496	10.975472	10.991307	11.018728	11.084814	10.802507	10.681685	10.913017	11.188075	11.111773	10.447552	10.95651	10.942153	11.222371	10.808206	10.789424	10.561022	10.767574	10.794768	10.516652	11.048582	11.355095	11.495324	11.032276	11.099383	11.145366	11.137358	10.654356	11.046744	11.306605	11.126574	11.1307	11.230662	10.732842	10.991307	10.916594	9.485489	8.96984	10.18037	10.268596	8.877847	9.632009	9.51681	9.122209	8.814873	8.840108	9.740608	9.396333	9.768294
AHSG	4.449841	4.701361	5.092175	5.63074	4.33885	4.185005	4.730576	4.925069	5.163567	5.074296	4.664041	5.004334	4.707479	5.660328	5.057108	5.241584	4.819314	5.013219	4.942434	5.193087	4.947548	5.002393	6.005777	5.938749	5.253478	5.734186	4.58503	5.2837	4.704334	5.347537	5.97613	4.492205	4.770943	4.955637	4.764759	4.830301	7.714329	7.678221	7.705396	7.992293	7.647822	8.033235	7.498219	7.614445	7.799204	7.39162	7.577287	7.629901	7.59822
AICDA	2.871865	2.053655	1.923891	2.537569	2.107087	2.154101	2.567986	2.719625	3.040595	2.466872	2.808618	2.372955	2.439553	2.84707	3.281983	1.999871	2.117859	2.091465	1.963777	1.982922	1.987957	2.313564	2.50074	2.51738	2.614591	2.926677	2.311767	2.817996	2.990012	2.52181	3.599558	2.155539	2.241549	3.678779	2.60027	2.245997	7.352518	7.385156	7.272283	7.106247	7.069305	7.148916	7.342249	7.320747	6.917385	7.148596	7.303848	7.241353	7.353301
AIF1	5.760167	6.009643	6.399081	8.176851	7.480545	8.418338	6.097215	7.401067	7.412656	7.880176	7.785835	6.662093	7.541668	7.348961	8.213841	7.198163	6.975528	6.988361	6.43343	6.207828	6.523185	6.815364	6.968927	9.026285	7.366715	7.444945	7.6262	7.824732	7.002414	7.809985	7.656565	7.987475	7.220226	7.738249	7.431629	6.947854	8.977921	9.363028	9.168304	8.894065	10.084461	9.511525	10.531424	9.63991	9.474722	9.078456	8.707349	8.817433	10.144346
AIFM1	5.259158	5.426678	5.270186	4.545556	4.451543	4.953557	5.13918	3.633204	4.895459	5.256252	5.384829	5.521337	5.390283	3.895251	5.273234	5.199678	5.05772	4.554954	5.490189	5.747194	5.13577	4.798169	4.68501	4.769878	4.606397	5.127966	4.664041	5.356038	4.782512	4.341133	3.435294	5.061863	5.560237	5.541838	5.207972	5.297086	8.571101	8.625553	8.365519	8.189423	8.596628	8.370458	8.44564	8.48669	8.314425	8.305452	8.285201	8.438797	8.201061
AIFM2	3.24906	3.31651	4.248561	2.898474	4.036129	1.846319	2.617635	2.268612	3.255202	3.435294	1.842137	2.586314	2.443859	1.856303	3.034209	2.569329	1.87529	3.248429	2.915198	3.398674	3.532375	3.774915	3.901281	2.882252	2.939663	2.224929	3.33749	2.317098	3.082405	1.840489	2.831587	2.073529	2.815371	2.527726	2.795125	1.811392	7.475975	7.433083	7.748832	7.562957	7.482979	7.464802	7.500955	7.522479	7.638389	7.442899	7.823695	7.622436	7.434608
AIFM3	8.500038	8.556349	7.946261	8.525156	8.416726	7.116822	8.032949	8.851318	8.68369	7.979626	7.489146	8.489763	7.073761	8.720459	7.485182	8.230975	8.332094	8.469298	7.832317	8.721358	7.66304	8.550047	9.065293	7.600876	8.510119	8.712679	8.719437	7.733363	8.014212	8.476051	9.125083	7.660706	8.263122	8.844884	8.622673	8.622673	8.015588	8.499961	8.779891	9.609807	8.840713	8.752722	8.317372	7.991923	8.330748	8.52687	8.757461	8.513207	8.273119
AIG1	8.951321	8.936785	8.993376	8.522534	8.65688	8.53117	8.671887	8.663299	8.783098	8.758878	8.235518	8.613671	8.394069	8.566404	8.29574	8.812108	8.605772	8.77184	8.715177	8.750766	8.667716	8.677055	8.420243	8.055889	8.56095	8.919987	8.377233	8.431677	8.645023	8.718481	8.25731	8.46571	8.922534	8.903872	8.544618	8.799972	9.510413	9.231445	8.748213	8.31466	8.988009	9.071422	9.911659	9.70669	9.325003	9.25505	8.994419	9.449175	9.137911
AIM1L	4.068234	3.872109	3.895757	4.832852	4.893377	4.41947	3.78035	4.401916	4.643893	4.548884	3.453576	3.704799	4.015597	4.537409	4.594346	3.928	4.233464	4.224794	4.066289	4.696648	3.902869	4.224794	4.370727	4.796537	4.510725	4.585462	4.591206	4.354271	4.072791	4.345243	5.360794	4.641072	3.862986	4.282024	4.899402	4.463464	7.240919	7.216243	7.241418	7.329361	7.311197	7.296522	7.196163	7.166247	7.22212	7.237768	7.292341	7.161777	7.318939
AIM2	2.125809	2.935914	1.953724	3.352525	3.096169	5.269725	2.684197	2.03512	2.17887	2.734573	2.051931	1.982288	2.63855	2.574906	1.914332	1.823889	1.841349	2.72806	1.839556	1.870856	1.864627	2.024325	1.966414	4.150221	1.993455	1.895235	3.165868	2.044469	2.484132	1.950916	2.123205	3.381284	1.811747	1.928081	3.057642	3.205645	7.344309	7.339277	7.708585	7.661841	7.258878	7.334128	7.438351	7.431188	7.453726	7.363484	7.509429	7.472025	7.738908
AIP	9.28199	9.315389	9.055056	9.233624	9.332739	8.952728	9.073388	9.420444	9.241698	8.96696	9.063083	8.841081	8.76312	9.306945	9.303759	9.097616	9.145647	9.257036	9.036565	9.151195	9.192885	9.106188	9.373955	9.438191	9.349028	9.175327	9.384498	9.124003	9.210444	9.225077	9.281479	8.991428	9.159333	9.238896	9.068024	9.243918	10.633773	10.706782	11.07256	11.106852	11.190329	11.07256	10.354234	10.338029	10.312718	10.621714	10.987015	10.937908	10.709337
AIPL1	1.796722	1.818895	1.804948	1.834676	1.821389	1.817667	1.83766	1.816958	1.829607	1.789623	1.837124	1.822756	1.818723	1.836614	2.240545	1.861942	1.868046	1.902222	1.839668	1.823743	1.818895	1.812779	1.858629	1.855398	1.827477	1.807883	1.822663	1.954687	1.821204	1.815904	1.833987	1.821725	1.78836	1.953548	1.819854	1.868145	7.271655	7.390926	7.36484	7.33963	7.219646	7.228427	7.267879	7.129891	7.139831	7.105332	7.287423	7.152652	7.149963
AIRE	11.384018	11.050145	11.452201	12.256499	11.858256	11.508018	11.492537	12.475447	12.278462	11.751136	11.030814	10.689331	10.94006	12.283505	11.498485	10.942153	11.594243	11.961549	11.689607	11.487531	11.716509	11.961549	12.445161	12.076619	12.12859	12.212926	12.208966	11.76671	12.393086	12.047279	12.212926	12.156908	12.050049	11.543949	12.08198	11.762454	11.759069	11.431666	12.641717	12.591322	12.404837	12.511701	12.020238	11.653483	12.295912	12.066196	12.589365	12.207287	12.414557
AJAP1	8.061734	8.305631	7.782594	7.921719	8.134824	7.817834	8.201322	7.989963	7.774388	8.366978	7.755461	8.14472	7.701847	7.541076	8.108913	8.069049	7.585311	7.652456	8.076767	8.018475	7.778426	8.143072	8.017729	6.779953	8.454529	8.074269	7.75955	8.038185	7.903635	8.247696	7.740019	6.959249	7.817834	7.802958	7.744242	7.972559	8.438063	8.878507	9.061508	9.101324	8.724226	9.226482	8.787812	9.179969	8.841873	9.12157	9.506374	9.608996	8.849256
AK1	10.311767	9.891906	10.164498	10.198516	10.189286	9.732956	9.871584	10.222957	10.341883	9.832735	9.731271	9.904424	9.643251	10.20178	10.099731	9.744802	10.028292	10.057747	9.886494	10.209099	9.881015	10.029117	10.183526	10.222957	10.098359	10.190236	10.068406	9.837725	9.84228	10.116932	10.387349	10.030069	9.815185	9.991036	10.259969	9.897521	9.515946	9.11499	11.03735	10.911093	9.659783	9.586647	9.985975	9.860377	10.032126	9.806049	10.227375	10.37738	9.937634
AK2	6.227272	6.31115	6.327779	6.104215	6.348189	6.301733	5.977497	6.12736	6.29613	6.364043	4.888494	6.267772	6.083904	6.01584	5.801361	6.167172	5.225492	5.822875	6.024317	5.93345	6.030916	6.537634	6.171211	6.360352	5.910628	6.091549	6.203016	5.714087	6.025393	6.187338	5.993634	6.672359	6.49147	5.952418	6.158005	5.940697	9.47317	9.414914	9.95164	10.13106	9.954101	9.972874	10.024327	9.688097	9.989766	10.079265	9.656961	9.815867	9.91323
AK3	5.271934	5.64917	5.977731	5.680379	5.45117	6.093283	5.691961	5.103318	6.086367	5.449248	5.610075	5.892163	6.348405	5.506248	6.310354	5.345682	5.58339	6.026555	5.967937	4.863529	6.122135	5.878792	5.64384	5.360794	5.377162	5.392267	5.309505	5.611582	5.182834	5.872035	5.783762	5.891472	6.008128	5.992556	6.041441	5.136455	11.097459	11.261081	11.834469	11.713844	12.082305	11.607491	11.530893	11.45225	11.91209	11.804148	11.529828	11.094766	11.675072
AK5	8.245802	8.888128	8.291125	8.503658	8.02377	8.685409	8.984363	7.844076	7.965321	8.939325	8.863867	8.862487	8.360817	7.692355	8.497745	8.758329	8.701709	8.896582	9.031079	8.319646	8.986923	8.498253	7.535004	7.175757	8.518439	8.172374	8.165198	9.163744	8.337149	8.596488	7.300045	7.592011	8.827508	8.549027	7.982133	8.608171	10.902524	11.55091	9.114214	9.198758	9.276366	9.815867	11.017047	11.545287	10.072814	10.050486	10.241346	11.320265	10.18542
AK7	5.542524	4.868665	5.378272	5.176027	5.450868	5.134627	5.502876	5.095584	5.468157	5.365616	5.616252	5.272927	4.486777	4.211752	5.63753	5.347123	5.00595	5.457778	5.319237	5.606589	4.839113	4.514909	4.843952	4.993458	4.526593	4.665284	3.990972	4.87632	4.923358	4.972848	4.732656	5.168198	4.779962	5.054865	5.041396	4.697109	7.444257	7.2544	7.322635	7.413988	7.306673	7.440499	7.2693	7.159671	7.504165	7.394098	7.259241	7.389079	7.31526
AKAP1	7.59942	7.335076	7.517668	7.299148	7.538215	7.349477	7.408387	7.503872	7.054561	6.915914	7.366381	7.16513	7.105831	7.04167	7.767375	7.280924	7.05569	7.606097	7.609669	7.114856	7.290803	7.021924	7.008778	6.540207	6.75404	7.162627	7.030135	7.209913	7.26162	6.912243	7.148063	6.439753	7.17832	7.107738	7.248354	7.654257	7.654094	7.53619	7.314813	7.206234	7.374437	7.528063	7.687649	7.504804	7.541848	7.256039	7.479431	7.408321	7.519618
AKAP10	8.650227	8.702502	8.391431	8.699854	8.524759	8.311321	8.386461	8.567709	8.360108	8.380124	8.657212	8.755436	8.094995	8.052509	8.428817	8.512852	8.388658	8.335867	8.902474	8.635736	8.702095	8.513269	8.486456	8.181099	8.509691	8.514569	8.796645	8.629725	8.875742	8.358288	8.282982	8.485201	8.646906	8.480627	8.699854	8.564117	7.696646	7.875331	7.680421	7.802934	7.52963	7.471416	7.83657	7.777054	7.960341	8.087981	7.432819	7.632647	7.753757
AKAP11	8.406875	9.821561	9.005355	8.350053	7.907459	8.957473	9.282582	8.228443	8.494867	9.466512	9.644824	10.074369	9.804541	8.330124	8.655983	9.525134	9.762229	9.190634	9.497072	9.262381	9.511882	9.031506	8.14705	8.395766	9.087191	8.80055	8.777207	9.308133	8.850092	8.556349	7.838503	8.114007	9.530693	9.013862	8.350953	9.549809	10.475038	10.273032	9.243449	9.224655	9.052226	9.664051	10.021488	10.26471	9.620036	9.42092	9.414207	10.033497	9.808712
AKAP12	9.191654	9.683705	9.254016	9.346215	9.173652	10.288731	9.587333	9.202392	9.061368	9.375129	9.658462	9.879345	9.711344	9.121173	9.503733	9.743132	9.527648	9.458387	9.503733	9.790139	9.477566	9.351632	9.463977	8.603951	9.66394	9.560219	9.653222	9.653222	9.740572	9.408738	9.495487	9.749578	9.707162	9.679754	9.869704	9.629485	8.402712	8.18186	8.247295	8.591106	8.300786	7.962322	8.22311	7.821057	8.142171	8.189233	8.196793	8.105659	8.115162
AKAP13	7.47285	8.136046	7.715782	7.520804	7.33406	8.183219	7.964999	6.872843	7.418088	8.211255	8.068361	7.848482	8.071479	7.135617	7.798272	7.608193	7.66918	7.568141	7.763096	7.586256	7.799423	8.028226	7.457861	7.508231	7.789911	7.506582	7.370276	8.406073	7.487731	7.865873	7.01447	6.865987	7.790635	7.428622	7.774388	7.309449	8.674781	8.68187	8.753583	8.382495	8.347055	8.329043	8.600714	8.765971	8.408768	8.351825	8.535707	8.502389	8.565221
AKAP14	3.274596	2.719625	2.83579	4.147562	3.4293	2.648802	3.592701	3.704799	3.58863	3.084637	3.515722	2.631081	2.841813	4.074444	3.532375	2.89687	3.406843	3.243265	3.400585	4.051392	3.233365	3.757889	4.136725	3.449397	4.251835	3.792808	3.801476	3.894179	2.877251	3.848706	5.071333	3.315976	2.736687	3.877078	3.834883	3.291445	7.11932	7.260115	7.160322	7.218911	7.16483	7.076713	7.381123	7.377878	7.299982	7.337837	7.188956	7.275254	7.115016
AKAP3	1.847644	1.836005	1.892586	1.875871	2.466872	1.839668	1.849511	2.787789	1.862327	2.259979	1.824322	1.83821	1.838364	1.892371	1.909646	1.893428	1.933549	1.924053	2.355827	1.808624	2.171587	1.96259	1.799345	1.861043	1.8748	1.909931	2.1588	1.804558	1.866996	2.004063	2.019746	2.733105	1.863208	3.031432	1.996393	1.807776	7.664486	7.622541	7.659856	7.862538	7.827096	7.697952	7.689876	7.860705	7.493213	7.681274	7.744911	7.701949	7.647822
AKAP4	5.786525	5.422911	5.697926	6.087658	5.813473	5.843899	5.908614	6.351974	6.148504	5.797158	5.611582	5.650657	5.557309	6.330006	6.015094	5.388544	5.628213	5.857033	5.633581	5.745394	5.652638	5.700321	6.25712	6.258117	6.151244	6.172037	6.111444	5.813769	6.655517	5.87985	6.418906	6.002445	5.799652	5.791628	6.064661	5.703686	7.330779	7.417221	7.391526	7.44063	7.38641	7.31922	7.249235	7.463907	7.261739	7.354792	7.335567	7.325006	7.376085
AKAP5	6.847729	8.18587	7.44912	7.538843	6.792633	7.932117	8.161837	6.670241	6.193858	8.394953	9.504365	8.454938	8.776312	6.73439	7.552775	8.306903	8.95457	7.888032	8.595976	7.511446	8.034383	7.350092	6.983618	5.388929	7.734921	7.551299	7.487731	8.579811	7.585651	8.096255	7.198781	6.614408	7.716123	7.580078	6.694737	8.070104	7.66161	7.160671	7.449274	7.353831	7.402911	7.844518	7.188641	7.107367	7.503437	7.159822	7.35066	7.401163	7.265595
AKAP6	5.074678	6.1356	5.536723	3.461583	4.835757	4.982513	6.448999	4.82602	5.310229	5.648808	6.086005	6.674393	5.661344	4.515814	4.531665	6.005278	5.88477	5.271058	6.060042	6.19165	6.124508	5.618176	4.786649	4.004946	5.579267	5.308347	5.024801	5.565643	4.671283	3.581056	2.197982	4.526175	5.885102	5.239106	4.849073	5.93567	9.502525	9.275273	7.86977	7.542177	7.990217	8.198823	8.856366	9.380488	8.021979	8.228244	8.048024	8.795857	8.568585
AKAP7	6.35329	6.917595	6.154338	6.116687	6.035348	5.998095	6.379251	6.081742	6.745291	6.717186	7.031345	6.702434	6.878331	6.883273	6.703271	6.743754	7.05138	6.448109	6.509684	5.881304	6.392755	5.901043	6.141279	6.539561	6.597542	6.7074	6.19165	6.376036	5.93345	7.004271	6.550514	5.729728	6.301733	6.669714	6.553383	6.48215	9.184948	8.944206	8.704888	8.441239	8.859749	9.031722	9.086534	8.745065	9.217998	9.030958	9.031331	8.812156	9.09321
AKAP8	3.917852	3.363282	3.52932	2.19887	3.405194	2.873982	2.599602	2.292988	2.601641	3.13841	2.392076	3.917415	2.751419	3.519602	2.063694	3.284825	2.692224	3.687211	4.050805	3.87107	2.902364	3.041855	3.281983	4.859999	2.757181	2.508648	1.887635	4.49449	3.820509	3.332968	3.330073	2.621471	3.734772	1.858629	1.803536	3.276169	9.186081	9.129566	8.834518	8.641052	8.998054	9.099162	8.613699	8.790247	8.994036	9.024178	8.928203	8.902236	8.885176
AKAP8L	9.138962	9.237108	9.164316	9.37563	9.557547	9.661394	9.259847	9.393609	9.116879	8.951321	9.652387	8.951321	9.45005	9.035241	9.548256	9.303065	9.112474	9.105217	9.149338	8.973681	9.227711	9.215824	9.245071	8.920905	9.187759	8.888128	9.160424	9.275243	8.899145	9.09591	9.044158	9.172999	9.101578	8.772271	9.604611	8.787119	9.091768	9.504519	9.650853	9.618302	9.431326	9.368503	9.027652	9.219854	9.143487	9.19326	9.830627	9.76649	9.58628
AKAP9	4.054861	4.620878	4.136284	4.266718	4.162874	4.806929	4.644814	4.3829	4.080696	4.367753	4.192268	4.709901	4.01237	4.222348	4.377485	4.565463	4.588748	4.385099	4.988229	4.080696	4.638135	4.461366	3.883971	4.245156	4.299129	4.110633	4.117586	4.73479	4.514433	4.330906	4.638135	4.278093	4.737071	4.339695	4.18795	4.808966	7.615164	7.543873	7.359366	7.4175	7.338322	7.40694	7.40525	7.344207	7.331521	7.527746	7.343115	7.370821	7.580034
AKNA	4.460933	4.21515	4.104885	4.453321	4.616299	4.579313	4.063267	4.407479	3.554219	4.028359	3.821814	4.141569	3.828707	4.582995	3.952335	3.986483	4.064967	4.047186	4.047557	4.233464	3.604668	4.001323	4.373482	3.831084	3.480867	4.095121	3.894179	3.104432	3.88662	3.682786	3.460463	3.775562	3.842393	3.424033	4.095534	3.62452	8.489668	8.478519	9.361154	9.319595	8.754226	8.603838	8.512411	8.336892	8.799617	8.582791	8.948617	8.712224	9.140471
AKR1A1	7.689153	7.863921	7.7646	7.783928	7.70543	7.724867	7.608934	7.84085	7.732783	7.834916	7.558056	7.630512	7.576123	7.670238	7.9006	7.66379	7.706865	8.002264	7.713681	7.888434	7.678069	7.490716	7.263604	8.2074	7.243453	7.637089	7.495514	7.467415	7.587403	7.529957	7.234624	7.998592	7.65621	7.740809	7.374088	7.833812	10.213989	10.02289	9.612693	9.666742	10.261061	10.049083	10.157643	10.113695	10.263179	10.090196	9.041098	9.303195	9.9424
AKR1B1	10.314124	10.637319	10.577079	10.16355	10.708733	10.41649	10.368746	9.948252	10.344636	10.432729	10.811862	10.609029	10.661183	9.830978	10.554101	10.637319	10.555654	10.424163	10.609029	10.565811	10.551684	10.396729	9.911059	10.229337	10.108689	10.225929	10.243981	10.556743	10.271307	10.050752	10.166965	10.237953	10.561022	10.640369	10.387349	10.509678	11.597959	11.487851	11.158999	10.955046	11.113131	11.280023	11.227709	11.290966	11.410095	11.279159	11.159942	11.266056	11.025165
AKR1C1	4.974066	5.450532	4.908446	4.803036	5.383536	5.141954	4.709484	5.410996	5.319545	5.019008	4.037703	5.444459	4.871801	4.841774	5.224471	4.779962	5.285731	4.618016	5.223797	5.635448	5.615163	4.826827	5.251379	4.541044	5.266286	4.990852	4.858147	4.777118	4.932215	4.829038	6.835061	4.686283	5.161959	5.700321	6.081364	4.611437	7.287083	7.164468	7.220177	7.066988	7.104833	7.07554	7.33007	7.13493	7.151387	7.01915	7.5542	7.286023	7.233074
AKR1C3	8.490268	7.821628	8.181099	8.596961	8.398756	7.489707	7.978193	8.979722	9.220146	8.503983	8.71998	7.980748	7.689836	8.926714	8.576344	7.7646	8.154311	8.632085	8.064452	7.783928	8.623216	8.163689	9.166274	8.466053	8.181482	8.38251	9.092045	8.094513	8.528108	8.987866	10.364063	8.302602	8.292024	8.953187	9.483125	7.976987	9.846206	9.933842	11.785188	11.978541	11.38573	10.834637	11.267017	10.926812	11.282783	11.319294	11.415047	11.140167	10.868691
AKR1C4	2.616008	2.84539	3.038893	2.840565	3.425382	2.164291	2.812874	2.992031	3.424033	3.334828	2.503732	2.551021	2.580525	3.310995	1.820487	2.379106	2.677124	2.792497	2.90106	3.149189	3.606406	3.40965	3.618775	3.068965	2.944111	3.274596	3.511187	3.358796	2.932266	2.965912	3.834276	3.074937	3.419416	3.524128	3.599558	2.764866	7.853383	7.913989	8.199879	8.460835	7.926333	8.138657	8.58759	8.394744	8.311744	8.125955	8.185279	8.366546	8.164622
AKR1D1	2.258659	2.98777	1.882293	3.13894	2.123989	1.937155	2.152604	2.195116	2.290672	1.97715	2.127692	2.151464	2.012916	2.200406	2.382145	1.978938	2.049297	2.444693	1.934315	1.884211	1.893173	1.93038	1.941868	2.117859	2.674427	2.167413	1.976588	2.162733	2.734573	1.956433	2.282024	2.082382	1.864372	2.131214	2.512587	2.010852	12.898763	12.673527	13.490917	13.602099	13.480519	13.422527	13.075934	13.141364	13.227405	13.252466	13.471302	13.244775	13.40046
AKR7A2	9.961062	9.599474	10.278254	9.955403	9.562658	9.633805	9.592643	9.823916	10.378764	9.986575	9.822458	9.743944	9.984601	10.08936	9.625719	9.582863	9.826412	10.164498	9.699262	9.881874	10.053277	9.965104	9.833505	9.869704	9.245071	9.797733	9.412194	9.549809	9.538834	9.931495	9.933319	9.862812	10.069823	10.275902	9.764796	9.596931	11.213712	11.292727	11.934761	11.899629	11.965404	11.437369	11.790679	11.568745	11.817327	11.802987	11.825266	11.398317	11.71721
AKR7A3	8.488757	7.982133	8.531764	8.665953	8.371988	8.238194	8.285896	8.735879	8.841667	8.058942	8.133404	7.853782	7.878145	8.703614	8.549027	8.063456	8.190209	8.822702	7.999847	8.365637	8.188094	8.117227	8.504335	8.482071	7.907459	8.275079	8.231715	7.915867	8.208527	8.591209	8.785825	8.323958	8.172374	8.511914	8.273337	8.008739	8.720455	8.890441	9.131218	9.103071	9.485885	8.898687	9.406452	9.107755	9.299524	9.099581	9.362368	8.746331	9.13549
AKT1	12.734661	13.343157	13.351933	13.285187	13.163974	13.543271	13.59266	13.252281	13.912081	13.791157	13.481074	13.390738	13.172464	14.00798	13.806483	13.942609	12.924016	13.270941	13.455065	12.368292	12.992014	12.984151	13.776934	13.455065	13.677357	13.688122	13.061424	13.373782	13.087075	13.751583	13.765762	12.940307	13.226339	13.010107	13.226339	12.791486	10.535659	11.018671	11.23391	11.146878	11.483789	11.061428	10.603425	10.387246	11.068131	10.997452	11.115543	10.673348	11.103177
AKT1S1	9.246231	9.275957	9.176021	8.989119	9.104138	9.014911	9.342363	9.048981	9.518261	9.330368	9.619559	9.401191	9.430421	9.579112	9.056038	9.397834	9.57422	9.41003	9.152409	8.917226	9.258802	9.122495	8.910273	9.516964	9.054513	9.205248	8.94255	9.118869	9.275957	9.031975	9.323153	9.097063	9.277873	9.274606	8.93874	9.092045	7.756818	7.644449	7.627984	7.49909	7.631267	7.720696	7.755815	7.915586	7.694022	7.708585	7.833993	7.87128	7.780938
AKT2	7.962188	7.652844	7.957848	7.926108	7.873423	7.744242	7.553241	8.071124	7.817083	7.568141	6.920686	7.407026	7.36027	7.751685	7.665617	7.638479	7.244763	7.520111	7.381738	7.652102	7.438514	7.66746	8.193962	7.618643	7.625539	7.755803	7.894906	7.352422	7.638155	7.736627	7.636303	7.686083	7.619564	7.362544	7.769166	7.40624	7.331521	7.218757	7.132159	7.066808	7.588985	7.213714	7.363251	7.415149	7.268782	7.278876	7.251404	7.037324	7.253151
AKT3	9.425526	10.258003	9.743944	9.451217	9.216838	9.620243	9.942652	9.131774	8.961584	9.757161	10.031976	10.439516	10.003481	8.876927	9.362149	10.054014	10.225929	9.662351	10.147691	9.636619	9.942652	9.766899	9.280309	8.806879	9.589278	9.322395	9.609587	9.788517	9.570178	9.367372	8.841081	9.083303	9.915577	9.604611	9.264309	9.877626	7.577003	7.633235	7.623816	7.503006	7.762658	7.720922	7.566594	7.487992	7.512316	7.656185	7.511023	7.50441	7.594706
AKTIP	7.410325	7.887294	7.408387	7.034065	6.956268	7.048044	7.549086	6.999038	7.483827	7.528442	7.655251	7.983199	7.5055	7.324301	6.440068	7.758708	7.8449	7.612973	7.738249	7.40624	7.75955	7.468111	7.052579	7.162399	7.349218	7.317115	7.33406	7.679884	7.410643	7.53091	7.033342	7.293545	7.872068	7.723807	6.946118	7.768133	11.214607	11.172251	10.769821	10.642632	10.465939	10.73688	11.180851	11.164034	11.010799	11.021955	10.85146	10.980984	10.62951
ALAD	7.011501	7.378015	7.491426	7.06897	7.289802	6.705371	7.024933	7.445692	7.30916	6.835853	6.692508	7.091963	7.032271	6.768115	6.747973	7.384721	6.265027	7.533261	7.007794	6.957902	7.361478	7.421007	7.384412	7.05657	6.796968	6.811268	6.949708	6.490054	6.706568	6.648109	6.562616	7.276993	7.627193	6.947516	6.918238	6.939133	9.336791	9.313491	9.510004	10.003456	9.603431	9.790762	9.683425	9.639475	9.390996	9.746091	8.94454	9.100357	9.404586
ALAS1	7.646579	8.027844	7.696339	7.301091	7.736979	8.526438	7.903635	7.234953	7.219822	7.69206	8.535096	8.207761	8.533431	7.181658	7.846259	8.239	8.215117	7.716479	7.811229	8.100491	8.060097	7.669536	7.338702	7.439502	7.432343	7.525861	7.333067	7.987879	7.946581	6.963604	6.716083	7.852208	7.974734	7.841334	7.797531	7.912641	7.647367	7.510542	7.675849	7.794894	7.577287	7.480275	7.48066	7.511023	7.447972	7.520609	7.508212	7.548002	7.46495
ALAS2	7.619224	6.316964	7.352137	5.994507	6.823744	7.771726	5.603019	7.013463	6.256464	7.007041	5.722007	7.242282	6.00368	6.560554	6.784812	7.376479	5.971099	6.55313	6.225941	7.0754	6.409039	6.945564	7.048412	6.533558	7.574156	6.578634	6.774586	7.334415	7.107381	7.748964	7.279324	6.853747	6.459461	7.93567	6.985327	6.451273	7.459008	7.648907	7.636492	7.790985	8.161807	7.743075	7.294878	7.457255	7.397793	7.505128	7.358519	7.416605	7.436004
ALB	2.252484	1.826822	1.817418	1.855865	2.342752	2.291862	1.89598	1.862778	1.83122	1.837292	3.023938	2.354587	1.85624	1.89755	1.838708	1.835727	2.531403	2.442607	1.796955	2.469442	1.851544	1.849974	1.818262	1.862692	1.873013	1.886557	2.434118	1.827427	2.610215	2.396758	1.877811	1.842195	1.82198	1.844164	3.465719	1.818629	7.511023	7.36756	7.377011	7.251077	7.227744	7.274124	7.494958	7.460234	7.465641	7.477365	8.270322	7.691583	7.369083
ALCAM	6.866815	7.289802	7.520804	6.673355	6.742884	6.937205	7.27854	6.918566	7.60717	7.365444	7.555631	7.229415	7.537432	7.421877	7.095426	7.48149	7.696339	7.491426	7.322081	6.324936	7.36349	7.497306	6.288159	8.114317	6.443934	7.04101	6.357407	7.081989	7.070309	6.760323	6.646012	7.397786	7.869655	7.190128	6.710138	7.198455	11.705442	11.039791	10.797589	10.803909	11.43535	11.968445	11.672794	10.910311	11.455694	11.71268	10.933443	11.200461	11.371163
ALDH16A1	6.631003	6.12736	5.997278	6.523777	7.10868	6.509684	6.419199	6.944048	6.708305	6.169541	6.424601	6.330006	6.472771	6.614971	7.127339	6.432229	6.435243	6.818583	6.2005	5.990869	6.024716	6.258704	6.598971	7.713681	6.079045	6.167475	6.350975	6.565312	6.707719	6.448651	7.012445	6.738484	6.450741	6.682172	6.27964	6.426143	7.452057	7.852162	7.619609	7.56555	7.893663	7.728246	7.73462	7.825651	7.614119	7.609722	7.449013	7.349942	7.576462
ALDH18A1	8.185574	8.422633	8.458138	8.535096	7.966459	8.461988	8.592602	8.210484	8.51899	8.29574	8.407219	8.326202	8.526976	8.707888	8.701709	8.58144	8.357028	8.437446	8.410593	8.530703	8.596961	8.361183	8.489135	8.556804	8.611412	8.719082	8.419135	8.482485	8.439253	8.692554	8.937828	8.624062	8.306903	8.626908	8.709178	8.435148	9.056394	8.784028	8.892506	9.091768	9.231445	8.956734	8.925334	9.133467	9.035056	9.028412	8.730651	8.993358	8.958386
ALDH1A1	8.699466	8.371158	8.835312	8.494421	7.861848	8.064452	8.330124	8.412859	8.75782	7.755087	8.350953	8.139834	7.547297	8.474317	7.392351	7.487112	8.1927	7.928347	8.62882	7.349477	8.456124	8.872951	8.276215	8.37306	7.663441	8.396625	8.143072	7.439866	8.179882	7.860334	7.37061	7.914169	8.57531	8.998164	8.305258	8.212187	9.281879	9.816823	10.207325	9.883374	9.944445	9.640344	10.731877	10.30548	10.525619	10.580884	9.89856	9.676717	10.509431
ALDH1A2	2.172152	3.711738	3.454124	2.910276	2.982369	3.27751	4.452508	3.189522	2.776307	4.554566	3.601593	3.857174	4.474264	3.957859	4.507926	2.956764	4.31865	3.219806	4.476824	4.777118	2.60654	4.038094	2.656764	3.07558	1.878337	3.667904	1.884853	3.648511	2.904447	3.76954	4.384684	3.566504	3.629137	4.081679	2.882961	4.014126	8.0647	8.412307	7.742173	7.73688	7.461342	7.593189	7.616887	7.986892	8.877847	7.875506	7.804777	7.604341	8.931378
ALDH1A3	5.838997	6.914965	5.531281	5.279539	4.812884	5.083473	5.625195	5.596202	5.495828	5.373124	4.463039	6.544215	4.947151	5.437062	4.773341	6.01661	5.433122	5.819645	4.879898	4.661461	5.491669	5.752045	5.366273	4.73379	5.311436	5.524174	5.468157	5.553635	4.983664	4.98861	5.40549	4.989924	5.262812	5.741134	5.544278	6.325503	8.422144	8.437497	8.41961	8.763543	8.9311	8.421109	8.283544	8.25593	8.358526	8.431821	8.098825	7.960528	8.112611
ALDH1B1	8.004954	8.092241	7.652844	7.70543	7.467415	7.641316	7.89818	8.038634	7.89818	7.70474	7.632446	7.770204	7.866691	8.132117	7.763096	8.035234	8.350677	7.756368	7.668142	8.071124	7.816054	7.802478	8.062555	8.278075	8.037886	8.069708	8.068678	7.992384	7.771726	7.929431	8.281463	7.913277	7.697765	8.091017	7.852882	8.137046	7.665483	7.383991	7.196551	7.206935	7.416282	7.410555	7.492699	7.544294	7.401674	7.299197	7.258585	7.47312	7.245422
ALDH1L1	9.644824	8.311688	9.768019	10.675785	10.041607	9.989879	9.628701	10.016509	10.006204	9.14663	10.066301	9.190104	9.120501	10.117863	9.473319	8.591666	8.762646	9.868201	9.875974	8.703614	9.185963	9.818431	9.611227	9.799359	9.140493	9.741261	10.071505	9.194016	9.198046	9.674742	10.279125	9.697746	9.093504	9.546646	10.813297	8.335867	10.540187	10.652119	10.701344	10.397282	11.634669	9.533034	10.779643	9.857707	11.378053	10.772095	11.09138	9.650049	10.140136
ALDH2	9.546646	9.288465	10.1021	9.900351	9.489478	9.971626	10.16355	9.586667	10.606109	10.116162	9.891906	10.007814	9.987372	10.312936	10.138554	9.280989	9.681016	10.224951	10.174937	9.163744	10.083248	10.068406	10.247549	9.77772	9.356635	10.959966	9.618099	9.669225	9.490725	9.659768	10.264533	9.285644	10.117863	10.295114	9.947089	9.144558	11.415047	11.772496	11.477604	11.03057	11.879264	10.702706	11.88399	11.23984	11.925112	11.682976	11.842112	11.307224	11.811027
ALDH3A1	4.115112	3.822873	3.947561	4.273723	4.090495	4.064585	4.048613	4.18992	4.467613	4.036555	4.469476	3.963133	3.992372	4.438125	4.306583	4.171122	4.236879	3.954959	3.97886	4.370727	4.00246	4.126518	4.243353	4.330011	4.229262	4.26915	4.08212	4.400976	4.474726	4.155285	4.688799	4.229262	3.959791	4.044937	4.796145	4.183623	7.316225	7.648794	7.526902	7.636492	7.311294	7.610799	7.434804	7.802934	7.705171	9.001964	7.190565	7.806332	7.211581
ALDH3A2	7.865873	8.5735	8.368064	7.772129	8.253801	8.087418	8.200997	8.343799	8.373837	8.478144	8.354772	8.463123	8.770056	7.697396	7.894413	8.600148	8.11136	7.902495	8.480627	7.717569	8.814137	8.097061	7.814315	8.527354	8.414946	8.033266	8.403586	8.805173	8.390708	7.779635	8.011754	8.519382	8.265278	7.879489	8.378008	7.801458	9.806049	9.598733	9.840025	9.438824	10.06225	10.047599	10.14585	10.383779	10.236414	10.41757	9.639041	10.013358	9.903242
ALDH3B1	7.172881	6.473318	6.971556	7.240755	7.327338	6.901342	6.766071	7.700718	7.330512	6.950314	6.714149	6.624113	6.524845	7.612973	7.327664	6.670913	7.068559	7.084267	6.790614	7.323315	6.83748	6.94019	7.555347	8.208527	7.496897	7.561375	7.533637	7.228843	7.199157	7.59316	8.006065	7.530241	6.858362	7.031075	7.352137	6.994797	7.664594	7.575478	7.578266	7.401775	7.769167	7.944474	7.783298	7.518647	7.655462	7.667532	7.332115	7.327208	7.468094
ALDH3B2	5.387007	4.546361	5.382073	4.838441	5.307668	5.081858	4.546361	4.63939	4.572067	4.999598	4.49629	4.682636	4.935659	5.090673	4.862588	5.122188	4.839113	4.732656	4.914132	5.269725	4.944522	5.054074	5.315272	5.248205	5.063114	5.065112	5.187454	4.850356	4.709901	4.987442	5.121435	5.130587	4.798654	5.113671	4.690014	4.730932	7.333603	7.2602	7.475036	7.437024	7.464885	7.440239	7.200177	7.253316	7.286722	7.35857	7.389756	7.300892	7.375688
ALDH5A1	8.326929	8.872036	9.032423	8.624062	8.015275	8.846642	8.956032	8.249616	8.755865	8.975241	8.839554	9.045147	9.169518	8.553101	8.550896	8.601811	8.790967	8.840037	8.971949	8.626908	8.871563	8.790967	8.564987	7.858098	8.501939	8.684474	8.260578	8.577685	8.368906	8.632616	8.5202	7.485544	8.898663	8.758329	8.382118	8.630653	10.721777	10.453461	9.756682	9.712653	9.726524	9.907018	10.595676	10.364859	10.470108	10.100329	10.309788	10.425647	10.190524
ALDH6A1	8.697743	7.931731	8.906493	8.70081	7.873094	8.498253	8.403133	8.442857	9.357308	8.63677	8.244169	8.571287	8.343391	9.097985	8.809355	7.987879	8.372718	8.965545	8.376897	7.999017	8.565449	8.583277	8.990628	8.626419	7.943307	8.690351	8.066468	8.049077	8.443684	8.610225	9.023254	8.04117	8.939325	8.803973	8.656377	7.703672	10.642027	10.253454	11.175779	10.359831	11.076502	10.440123	10.930523	10.548709	10.988658	10.875378	10.995004	10.183917	10.730428
ALDH7A1	7.204114	6.817625	8.036253	7.351804	7.1428	7.600876	6.785888	7.207924	7.620607	7.195086	6.769096	6.853747	7.733073	7.50777	7.689836	6.543568	6.527648	7.425606	6.762376	6.739201	7.013463	7.271013	7.31042	6.7058	6.422489	6.856365	6.20689	6.770189	6.44548	7.020077	7.886329	6.628924	7.169052	6.668724	6.904636	6.598426	10.371089	10.777641	10.881116	10.493097	11.333416	10.475038	11.290005	10.838899	11.739742	11.315735	11.25171	10.265818	11.227709
ALDH8A1	6.770912	5.866637	6.036696	6.809862	6.244546	7.219366	7.02382	6.981224	6.750891	6.106498	6.100709	5.465159	5.886861	6.955294	7.167446	5.605834	5.939725	6.440068	6.042165	6.643301	6.069622	6.476171	7.027293	6.331596	6.801451	6.548484	6.171651	6.370115	6.386974	6.226683	7.064953	6.483473	6.271856	5.942382	6.643887	5.495828	7.480828	7.415713	7.364729	7.513759	7.548842	7.408493	7.549283	7.513672	7.511315	7.219202	7.418473	7.410983	7.620482
ALDH9A1	6.669377	6.539888	7.41196	7.354947	6.450404	7.59316	7.13935	6.459461	8.163689	7.831379	7.311929	7.136238	7.795474	7.930159	6.787138	6.479073	7.28628	7.635953	6.979277	6.46178	7.57237	7.06435	6.848042	7.197202	6.130613	7.165549	6.559676	6.984984	6.727973	7.340975	7.911044	6.978065	7.599778	7.66272	7.151278	6.328878	12.565705	12.770114	13.015294	12.935598	13.169952	12.565705	13.427304	13.289226	13.384077	13.434621	13.13765	12.951432	13.207673
ALDOA	14.604114	14.682739	14.428881	14.187958	14.341361	14.428881	14.548848	13.987733	14.071804	14.401542	14.623331	14.811232	14.365965	13.612424	14.428881	14.548848	14.450728	14.704322	14.548848	14.646917	14.401542	14.266249	13.533592	13.410732	14.071804	13.806483	13.892906	14.00798	14.138386	14.164496	13.776934	13.850089	14.548848	14.365965	14.266249	14.187958	11.491963	11.426842	11.069826	10.650742	11.157282	10.604087	11.280023	11.471486	11.080356	10.947436	11.425827	11.422656	10.87162
ALDOB	3.21223	2.889174	3.535642	2.955351	2.86899	3.197421	3.517253	3.355636	2.988521	2.63046	2.443162	3.017389	3.047157	3.424714	3.354018	2.811501	3.398163	3.259626	3.046482	2.928579	3.223135	3.020303	3.294066	2.584795	3.271262	3.023277	2.939015	3.876488	3.478354	2.797315	3.374562	2.702024	2.596519	2.914653	2.755759	3.497682	7.633554	7.769026	7.991571	8.148731	8.20576	7.647482	7.825012	7.72889	7.711588	7.460716	8.055008	7.648055	7.523033
ALDOC	11.665743	11.693261	11.575836	11.643161	11.167213	11.29932	11.612209	10.775939	11.655469	11.441438	11.397056	11.915944	11.388648	11.649531	11.531969	11.869339	11.239634	11.675207	11.251253	11.540764	11.414875	11.388648	11.220799	10.630275	10.668639	11.449181	10.870166	10.610411	10.544619	11.258448	11.720584	9.699808	11.384018	11.829024	11.478136	10.8505	13.860356	14.382964	13.790312	13.551602	14.310875	13.551602	14.034788	14.143327	14.643088	14.136244	14.254687	13.920552	13.577722
ALG1	8.524255	8.529817	8.371988	8.407997	8.419791	8.260165	8.322644	8.56095	8.344747	8.464857	7.541076	8.25525	7.942514	7.863921	8.183596	8.024918	8.160468	7.877013	8.427137	8.558603	8.278564	8.835312	8.47154	8.13766	8.329611	8.092241	8.112876	8.027281	8.242278	8.270847	8.174106	7.917136	8.341227	8.165897	8.332534	8.284915	7.319586	7.177546	7.355478	7.141966	7.314575	6.92527	7.438903	7.335612	7.241315	7.190031	7.380656	7.124075	7.321513
ALG11	7.364782	7.491805	7.55393	7.173476	7.273741	7.120843	7.233921	7.44144	7.35721	7.220226	7.157373	7.529957	7.159887	7.35082	6.892873	7.161079	7.123094	7.444039	7.480545	6.949994	7.28035	7.179032	6.890891	7.126574	7.223021	7.430266	7.368859	7.135617	7.443328	7.439502	7.339174	7.561896	7.58936	7.195671	7.168095	7.457049	7.560678	7.371048	7.20236	7.140917	8.323115	8.695459	7.58305	7.557358	7.211668	7.661943	7.297003	7.369243	8.349516
ALG12	8.755436	8.230526	8.223301	8.317118	8.712215	8.376897	8.174859	8.792063	8.677055	8.436548	8.374645	8.013856	8.339071	8.567709	8.67814	8.350053	8.485201	8.459535	8.128914	8.710724	8.487381	8.312155	8.947298	8.464857	8.781831	8.773166	8.71017	8.719437	7.529248	8.699095	8.754054	8.528108	8.223301	8.57265	8.615814	8.539428	7.722376	7.829417	7.914656	8.254018	8.072522	7.763309	7.721842	7.713838	7.72626	7.772162	8.228478	7.752219	7.655115
ALG13	5.588065	5.80467	5.569381	5.430081	5.568625	5.544576	5.645312	5.494798	5.683206	5.659934	5.210276	5.869401	5.474783	5.522594	5.498649	5.542245	5.543938	5.361446	5.534147	5.432159	5.463778	5.485017	5.507295	5.75127	5.570722	5.486721	5.356475	5.545894	5.477234	5.521778	5.572767	5.527321	5.539622	5.560943	6.060995	5.464453	8.07392	8.212436	8.225093	8.152685	8.225561	8.615001	8.640757	8.242564	8.284287	8.391038	8.409326	8.409068	8.46135
ALG14	5.05603	5.52099	5.227706	4.820469	4.200812	5.068063	5.342103	4.185401	5.235229	5.298093	5.494082	5.707801	5.799121	4.354716	4.613326	5.029312	5.109305	4.68501	5.228915	4.645575	5.306063	4.438355	3.61951	4.451021	3.222501	4.040763	4.300175	4.445905	4.438125	4.723771	3.953445	4.922913	5.452377	5.164583	4.522115	5.338904	7.801987	7.891632	7.395359	7.19921	7.583917	7.613837	8.097949	7.966614	8.019956	8.028413	7.465364	7.654094	7.650014
ALG2	3.330073	4.010209	3.087384	3.377136	2.985858	3.651823	4.356336	2.558082	3.343154	3.398674	3.217422	3.994189	3.699195	2.782764	3.24906	4.369198	3.350756	3.931118	3.599558	3.496495	3.805657	3.609597	2.85194	2.934614	3.284254	3.361996	3.193282	3.608896	3.600968	2.971822	2.080453	4.303499	3.897606	4.022027	3.891632	4.34336	7.263067	7.240021	7.07291	7.089172	7.025242	7.174872	7.224611	7.14397	7.213307	7.185788	7.276405	7.29295	7.110857
ALG3	8.289671	7.896673	8.136046	8.834956	8.417066	8.477643	8.410323	9.257036	8.977555	8.40761	8.409842	8.187567	8.098648	9.209797	8.651663	7.92674	8.137046	8.547614	8.084742	8.423409	8.358962	8.318629	9.191654	9.363754	9.191228	9.052246	8.950416	8.593981	9.119969	9.270819	9.586021	8.922898	8.6065	8.578483	9.315976	8.547209	8.037637	8.392995	8.048024	8.113682	8.516452	8.140487	8.070693	8.189625	8.239469	8.156136	7.972153	8.010475	8.15048
ALG5	4.777118	5.328239	5.361446	5.445882	5.060001	5.47408	5.98529	3.657045	5.268011	5.43358	6.026873	5.582147	5.768171	4.278807	5.8185	5.232927	5.120707	5.665404	5.484638	4.803961	5.104951	5.288444	4.862128	5.181653	4.087456	4.727318	3.962019	5.118291	5.622972	5.234074	5.417983	5.408677	5.488704	5.456688	5.545407	5.469978	9.900029	9.569698	9.693357	10.008586	9.834248	10.191649	9.942992	9.906467	9.977903	10.115449	9.430124	9.568811	9.752226
ALG6	5.259802	6.080499	5.584141	5.440283	5.00091	5.737952	5.750869	4.562846	5.167502	6.002171	5.771209	5.932832	6.140381	5.539622	5.238748	5.932832	5.885781	6.018985	5.853972	5.369201	6.00368	5.598331	4.510725	5.539244	5.314012	5.375336	5.096309	5.539622	5.711681	5.509125	5.261488	5.402334	5.970401	5.61851	5.31661	6.054822	8.676527	8.816181	8.387425	7.810597	8.554798	8.74854	8.784028	8.508734	8.730954	9.006891	8.692583	8.383969	8.665987
ALG8	6.577947	6.398748	6.516944	6.282813	6.699244	6.232025	6.203744	6.261905	6.609767	6.530154	6.424322	6.324297	6.483473	6.401344	6.344191	6.610336	6.331897	6.270065	6.211085	6.471408	6.582136	6.303681	6.735951	6.759405	6.489488	6.598141	6.184456	6.379251	6.369037	6.613033	6.583634	6.251339	6.061993	6.457841	6.388204	6.050492	8.888806	9.008012	8.809382	8.475948	8.714197	8.896901	9.295803	9.10635	8.67568	8.868077	8.67043	8.885466	9.002962
ALG9	4.905976	5.151848	5.035456	3.895757	4.194552	4.500656	4.725985	4.701361	4.688003	4.692741	4.711183	5.001978	4.620478	4.044299	4.05766	4.810985	3.966445	4.196882	4.924277	4.526593	4.291277	4.503469	4.167285	3.847404	4.462234	4.995976	5.081469	4.655656	4.814062	4.827762	3.801892	4.895892	4.497204	3.975877	4.801139	4.844244	9.530701	9.293318	9.416736	9.552389	9.47317	9.266746	9.315284	9.188886	9.285632	9.205225	9.306278	9.245985	9.458531
ALK	6.140381	6.317233	6.141279	6.442554	6.476467	6.418215	6.4132	6.035998	6.190411	6.173576	6.557396	6.899011	6.481545	5.733016	5.575973	6.921309	7.167065	6.053179	6.836189	6.939506	6.095511	6.240193	6.473674	5.13253	6.805823	6.386341	6.519861	5.981937	6.030625	5.91949	6.09222	6.23818	6.469399	6.273198	6.681545	6.411394	8.613699	8.208044	8.041176	7.888832	8.51915	7.836401	8.088133	7.875194	8.001808	7.984404	8.54646	8.231099	8.413286
ALKBH1	6.735036	7.318691	7.08781	6.882391	6.737505	6.979277	7.071182	6.363691	7.126163	7.145564	7.488745	7.362364	7.344977	6.725755	6.993377	7.254503	6.793937	6.658869	7.154556	6.693739	7.383355	7.19359	6.843611	6.69962	6.786867	6.904315	6.925645	7.240432	6.953385	6.983618	6.322419	7.171421	7.241648	7.103276	6.607365	6.792345	7.730813	7.728246	7.559776	7.169436	7.644664	7.602147	7.653997	7.761819	7.694627	7.673387	7.544963	7.644449	7.564615
ALKBH2	7.533637	7.124723	7.494886	7.567184	7.304097	7.175757	7.601272	7.096103	7.27621	7.009144	7.762373	7.258012	7.562237	7.28628	7.287985	7.129719	7.048412	7.213249	7.15522	7.189852	7.253543	7.08633	7.523279	7.250907	6.944048	7.130948	7.027966	7.144612	7.282004	7.166183	7.493012	7.458191	7.073424	7.30879	7.49327	6.984984	8.664471	8.730349	8.42869	8.502674	8.348189	8.330177	8.421364	8.727548	8.654913	8.797423	8.692302	8.612602	8.587044
ALKBH3	6.975528	7.156733	6.959576	6.749778	6.566468	6.840414	7.394454	5.994849	6.718379	6.753046	7.642384	7.49009	6.890891	6.402603	7.053594	6.744319	6.999038	7.0582	7.392086	7.172107	6.80421	6.53441	6.275088	6.573906	6.506752	6.580317	6.295403	7.229415	6.972407	6.042712	6.288461	7.400478	6.876156	7.0754	6.952051	6.996491	8.788751	8.81456	7.850388	7.70184	8.616616	8.77521	8.803487	8.834853	8.590052	8.832526	8.321386	8.500781	8.65211
ALKBH4	5.674168	5.774193	5.236866	5.322687	5.293405	5.113268	5.505523	5.331337	4.773037	4.953557	5.581765	5.337662	5.053399	3.241974	5.709468	5.401901	5.730961	5.490486	5.428578	5.583743	5.333288	5.65345	5.132941	4.079186	5.070559	5.243909	5.121435	5.278894	5.081858	4.664041	3.65351	4.700026	5.449248	4.977945	5.277085	5.279176	8.49252	8.359003	7.952961	7.993559	8.423314	8.443796	8.114695	8.254727	8.255431	8.34484	8.071687	8.300786	8.048812
ALKBH5	10.147691	9.804541	9.756326	9.834153	9.82323	9.651109	9.653222	9.696836	9.552634	9.565205	9.728417	9.313936	9.53636	9.487277	9.742467	9.461686	9.520607	9.659299	9.694524	9.959239	9.736627	9.989123	9.857256	9.676203	9.883499	9.724449	9.986575	9.65631	9.606398	9.718406	9.558754	9.752025	9.627898	9.705417	9.571013	9.706358	13.116613	13.089467	13.005384	12.993704	13.022858	12.918829	13.058352	13.145492	12.971019	12.778206	13.196593	13.248641	13.252466
ALKBH6	8.405215	8.326528	8.206175	8.384643	8.130373	8.068678	8.38415	7.896673	7.835768	8.192042	7.982133	8.279526	7.96563	7.7342	8.136046	8.334992	8.329856	8.315589	8.237787	8.846328	7.953101	8.245802	8.29989	7.62871	7.833812	8.102962	7.859927	7.773618	7.987062	8.153159	7.605136	7.699642	8.165897	8.345222	8.239498	8.207761	9.407739	9.356994	8.783311	9.032398	9.320718	9.124737	9.016979	9.485885	8.956397	9.116803	8.884855	9.328329	8.786812
ALKBH7	8.309218	7.828444	8.257768	8.440069	8.213841	7.965321	8.001756	8.503983	8.331638	8.011432	7.98828	7.791752	7.8449	8.516901	8.263444	7.817083	7.899273	8.417521	8.027844	8.605772	7.998592	8.102484	8.275478	8.57937	8.30731	8.317737	8.173702	8.021702	8.314004	8.516054	8.454101	8.327637	7.856475	8.314396	7.943307	8.097061	8.951947	9.145934	8.985041	9.132421	9.342917	8.927281	9.153737	8.988009	9.338703	9.303523	9.353079	9.23481	8.977921
ALKBH8	6.007767	6.132225	5.768852	6.292481	5.751598	5.540076	6.098626	6.155996	5.425887	6.008647	5.934099	6.1356	5.893975	6.169541	5.777302	5.888579	6.191293	5.928412	6.067303	5.921337	5.861177	5.895035	5.904269	6.209508	6.317869	5.921016	5.930995	5.770415	5.595182	5.642345	5.794995	5.760573	6.016971	5.86155	5.762757	5.952716	8.471562	8.050572	8.434964	8.078671	8.276151	8.166735	8.306668	8.062364	8.662494	8.231313	8.248698	8.080611	8.434423
ALLC	4.087456	5.1417	4.736727	3.778017	5.360794	3.351941	4.287108	4.106306	4.513207	3.835564	4.361034	2.617635	3.543029	4.096178	5.609772	2.990676	3.666352	3.38471	5.950725	5.426163	3.717762	3.023938	4.123322	4.749475	5.438403	3.069538	4.41947	5.698722	3.150922	5.241584	5.716488	4.240723	4.909719	4.006402	4.092154	4.051941	7.129774	7.153732	7.191507	7.177174	7.228966	7.229295	7.263927	7.306075	7.241418	7.106814	7.26357	7.280634	7.349621
ALMS1	7.650249	7.323315	7.842108	7.586701	7.383355	7.192861	7.111852	7.773994	7.381738	6.985327	6.45191	7.236587	6.859939	7.460498	7.067629	7.068559	6.974383	7.351112	7.377892	7.368523	7.16588	7.607506	8.029494	7.378695	7.528973	7.629315	7.5897	6.925645	7.359964	7.515533	7.40728	7.326009	7.434499	7.275155	7.279324	7.369636	7.861332	7.642994	7.94055	7.928766	8.258795	7.759911	7.971037	7.907091	7.854413	7.981323	8.339536	7.844362	8.351825
ALOX12	1.782377	1.802991	1.792037	1.808926	1.808834	1.80872	1.80953	1.800883	1.814152	1.782458	2.974416	1.798031	1.791161	1.802054	1.909076	1.835947	1.836228	1.86876	1.822984	1.913164	1.793889	1.805488	1.838932	1.826125	1.803699	1.786666	1.7972	1.871604	1.995798	1.798031	1.82995	1.808775	1.79458	1.861213	1.811508	1.846738	7.097287	7.283078	6.988855	6.92233	7.170703	7.130041	7.139909	7.125103	6.926068	7.244174	6.850575	7.080266	7.094698
ALOX12B	5.562967	5.342762	5.206881	5.293405	5.296352	5.286857	5.344615	5.458144	4.954034	5.334438	5.440283	5.430437	5.195569	5.235994	5.718987	5.170805	5.443605	5.227706	5.167502	5.623578	5.199138	5.403688	5.195134	5.308004	5.567889	5.300303	5.31661	5.159807	5.697185	5.301061	5.827176	5.011187	5.407917	5.150295	5.468608	5.514384	7.63986	7.359668	7.295216	7.318353	7.204778	7.473049	7.409557	7.449472	7.447038	7.281829	7.366732	7.375327	7.278248
ALOX15	5.018557	5.086705	4.915673	4.696216	3.987886	4.57653	4.613326	6.406498	4.822425	5.080772	4.207764	5.204952	4.916993	5.139617	5.050305	5.421115	4.47516	4.476352	4.470642	5.254241	4.422564	3.863456	5.211339	5.042908	5.498282	5.438403	5.174852	4.842163	4.374732	5.158981	5.062751	4.675188	4.376317	4.753085	4.786205	3.800912	7.339521	7.260477	7.480962	7.641585	7.562681	7.513055	7.328824	7.328729	7.414717	7.46066	7.402061	7.397737	7.347881
ALOX15B	8.370357	7.848482	8.273676	8.786702	8.57807	8.576861	8.24373	9.016098	8.762182	8.12752	8.2074	7.62871	7.877474	9.207531	8.802983	8.190209	8.615814	8.778658	8.299568	8.380983	8.235518	8.30614	8.970567	9.179631	9.042173	8.762182	9.043125	8.474317	8.839032	8.708192	9.340187	8.686276	7.761685	8.293683	8.576861	8.118079	7.216353	7.560045	7.670558	7.7106	7.685209	7.674852	7.37747	7.314525	7.361319	7.542633	7.502932	7.710138	7.39512
ALOX5	1.882181	1.834945	1.954687	3.062124	3.541475	3.580436	1.840602	2.775361	1.887097	2.490438	2.545624	2.218801	2.243985	1.972421	3.203055	2.681008	2.118595	2.514553	2.884568	1.936002	1.844631	2.465073	1.92446	3.599993	1.930956	2.458636	3.602158	2.934614	3.210909	2.467576	3.092797	3.461583	2.684931	2.953161	3.202658	1.977573	7.851986	8.189423	8.212176	8.484157	8.760686	8.285691	8.485851	8.029495	8.109093	7.919753	7.849354	8.000704	8.34927
ALOX5AP	3.105091	4.380654	4.495933	5.99623	6.958265	7.974161	4.79062	6.509684	5.816879	6.632104	6.993102	4.776743	7.221429	5.973086	7.153421	6.082108	5.092567	5.377466	5.305145	3.923303	4.37308	5.673359	5.254871	8.640372	5.923403	6.015485	6.082832	8.428362	6.119863	6.011612	6.361369	7.36027	5.31991	6.824034	5.708164	4.948393	10.595025	10.536835	10.476357	10.100821	11.015415	10.394972	11.017806	10.161275	10.132515	9.918381	9.929051	10.573085	11.241767
ALOXE3	6.683047	6.471098	6.856365	6.986566	6.839845	6.727093	6.570022	6.945564	7.067395	6.859939	6.604316	6.417832	6.662493	7.49327	7.004271	6.711807	6.313841	6.775504	6.599861	6.842122	6.912243	6.905052	7.68312	7.31539	7.574542	7.206952	7.071833	7.236863	7.138293	7.257686	7.459252	6.79657	6.393801	6.619795	7.111153	6.72679	7.385685	7.384106	7.275534	7.035326	7.162789	7.374952	7.177957	7.301433	7.236025	7.20561	7.175683	7.277904	7.227466
ALPI	5.72798	4.774513	5.463135	5.331015	5.958674	5.082192	5.110672	5.45028	5.413162	5.126916	5.238419	5.116753	5.443284	6.091865	5.09147	5.208394	5.416825	5.470304	5.300667	5.605834	5.066184	5.449554	5.833326	5.987693	6.091101	5.811255	5.733016	5.607638	6.091101	5.826585	5.418441	5.601224	5.278098	5.364583	5.469245	4.916085	7.352846	7.405362	7.374378	7.572594	7.472976	7.455718	7.469578	7.346301	7.306305	7.40809	7.426333	7.174128	7.268012
ALPK1	6.550259	6.033813	6.451273	6.704712	6.653818	6.223423	6.164468	6.854746	6.520626	6.042712	5.748532	5.8185	5.883394	6.666381	6.72229	5.892487	6.277928	6.517331	6.242567	6.44063	6.169152	6.585718	6.859649	6.625756	6.649008	6.624113	6.898397	6.31988	6.3725	6.683988	7.008073	7.277592	6.537299	6.507102	6.704438	6.526332	7.509935	8.870842	8.151373	7.566594	7.938618	8.095231	8.271998	8.654913	8.160279	8.038994	8.680651	8.897534	8.015234
ALPK2	1.849052	1.832854	1.815029	2.134924	1.824417	1.840317	1.834536	1.863383	3.357035	1.846738	1.864126	1.829305	1.836614	1.871862	1.782195	3.092797	1.80579	1.788421	1.793215	1.811013	1.806774	2.752641	3.302275	1.838253	1.838819	1.884106	1.842922	1.781847	1.858542	1.930528	1.945246	1.848012	1.856921	1.784413	1.826503	1.781847	7.453001	7.619481	7.610711	7.644348	7.514404	7.707843	7.437431	7.590914	7.315992	7.538922	7.27131	7.697	7.602971
ALPK3	3.441785	3.749525	3.142704	2.945875	3.518427	3.903345	3.49003	3.61951	1.817418	3.555992	4.158043	3.47251	3.684628	3.481397	2.046496	2.3552	3.659987	2.543676	3.285719	3.83812	2.858688	3.271262	3.827533	1.838413	3.231596	2.801858	1.811114	3.004722	2.147391	3.084637	1.900391	3.225213	3.245004	1.892474	1.819893	3.190195	7.08104	7.006771	7.060846	6.9564	7.278333	7.289887	7.452115	7.008737	7.284299	7.025969	7.259167	7.005001	7.123961
ALPL	6.673646	5.249913	6.322706	6.992049	8.051656	5.898813	7.115804	6.818871	6.734008	7.619897	7.88123	6.793636	6.500235	7.264473	7.587071	6.793636	8.111747	7.346693	6.835557	6.624474	6.351324	6.81465	6.376036	6.950744	6.832637	5.867652	6.564142	6.537888	7.413765	6.917889	8.745676	7.805886	6.512363	7.673799	8.424543	6.161529	10.176545	10.530275	10.523869	10.710033	11.503382	11.029825	10.717125	10.294182	10.776221	10.571831	11.226681	10.672694	11.759069
ALPP	10.009866	9.69272	10.024727	10.508054	10.262002	10.214426	9.911706	10.364063	10.483412	10.269307	10.026594	9.709814	10.066301	10.883875	10.748491	10.085278	10.058642	10.176861	9.969019	9.971626	10.262002	10.262002	11.011298	10.773037	10.848509	10.767574	10.516652	10.585098	10.278254	10.745212	11.036599	10.212425	9.805538	10.449	10.79312	10.216776	12.135338	11.785188	13.354725	13.846458	13.406154	13.499906	12.422572	12.308483	12.958602	12.802336	13.148991	12.72999	13.266131
ALPPL2	10.894795	10.545691	11.160045	11.082615	11.188075	10.996687	10.637319	11.25634	11.226646	11.10789	10.454293	10.552598	10.859571	11.422071	10.714974	10.603328	10.649055	10.6188	10.771026	10.989534	11.234416	11.43001	11.325653	11.270037	11.328346	11.475413	11.384018	11.253942	11.07149	11.367126	11.716509	11.222371	11.013356	11.007309	11.29932	10.680218	7.196404	7.23446	7.39582	7.617896	7.595095	7.497976	7.305722	7.347131	7.518396	7.377563	7.375565	7.343465	7.591545
ALS2	6.398189	6.428432	6.372753	5.973384	6.224101	6.250511	6.161135	5.856007	5.638657	6.257305	5.733016	6.190411	5.853972	5.621012	5.708428	6.151672	5.978923	5.691427	6.286707	6.282813	6.332818	6.350266	5.822178	5.522594	6.128148	6.288789	6.129661	6.147358	6.002445	6.068952	5.397386	5.82621	6.230629	6.268461	5.976437	6.150854	11.170326	10.31321	10.246934	10.383207	9.848597	10.189604	10.303335	10.955046	9.998885	10.179774	10.142181	10.409294	10.198491
ALS2CL	7.610271	7.009144	7.253855	7.17177	7.464425	7.299148	7.160185	7.562237	7.295186	7.379443	7.245116	7.247981	7.30879	7.526037	7.256449	7.09089	7.410879	6.961435	6.974383	7.627193	7.286905	7.518759	7.641732	7.457468	7.785835	7.770525	7.757073	7.5897	7.4958	7.838851	7.994068	7.420581	7.308362	7.342837	7.667022	7.268064	7.263387	7.17859	7.243019	7.295171	7.341046	7.275209	7.16425	7.408814	7.306121	7.35066	7.21723	7.160088	7.247362
ALS2CR11	2.360319	1.828223	1.903697	1.835553	1.823838	1.815029	1.984212	1.875527	1.978938	1.882824	1.801417	1.846155	1.859682	1.835781	1.821636	1.859034	1.904349	1.89583	1.855023	2.097386	1.981596	1.951278	2.438855	1.836005	1.849735	1.858779	2.16791	2.134924	1.81451	1.857596	1.841846	2.229774	2.267037	1.896354	2.099109	1.823971	7.087065	7.122661	7.004195	7.029905	7.163433	6.937744	7.164693	6.983641	7.066109	7.272955	6.953045	7.113376	7.089648
ALS2CR12	3.613589	3.101428	2.837998	4.592388	3.721775	2.75776	4.000707	3.843389	4.542417	3.475044	2.401073	3.11125	2.808618	3.538677	3.096789	3.046482	3.747438	2.689202	3.600968	3.882999	3.552113	3.620092	3.939258	2.817316	3.866187	3.362685	3.918233	3.872784	3.358796	3.843389	3.849894	2.513339	3.761907	3.815568	4.136725	3.54247	7.328824	7.691482	7.711692	7.576462	7.318557	7.375011	7.43085	7.466563	7.638078	7.541848	7.405673	7.582077	7.553096
ALX3	6.407724	5.711681	6.067892	6.524457	6.445216	6.327779	6.24322	6.3725	6.729867	6.216831	6.279274	5.84262	6.035027	6.969567	6.149783	6.297168	6.179678	6.511044	6.101696	6.367728	6.244165	5.949901	6.882391	7.012104	6.963321	6.855405	6.773298	6.524457	6.634749	6.752469	6.990575	6.381896	5.896217	6.237078	6.506106	6.154338	7.42173	7.404592	7.961243	7.67473	7.538995	7.522572	7.354991	7.354278	7.452408	7.387561	7.792271	7.582963	7.524652
ALX4	6.294823	5.478307	5.928412	6.368398	6.1356	6.186479	6.276458	6.749476	6.553383	6.035998	5.98529	5.810457	5.841977	6.824034	6.771309	5.88935	6.139318	6.12321	5.969719	6.170256	5.844951	5.786294	6.682172	6.723655	6.768755	6.617986	6.241508	6.421862	6.209508	6.68588	7.056289	5.84527	5.748145	6.207201	6.432229	6.062612	7.258366	7.469045	7.322388	7.369141	7.163502	7.535695	7.505063	7.300232	7.18256	7.173833	7.4619	7.621598	7.295831
AMACR	7.349218	7.288639	7.1171	7.275561	7.366381	7.15562	7.561896	6.220662	6.584654	7.383355	7.052065	6.827382	6.724629	6.892118	6.938469	7.244097	7.384412	6.727973	7.471446	7.680611	7.306438	7.09684	6.448651	6.391784	6.797312	6.906623	6.644385	6.609416	7.284238	6.26706	6.268899	6.663208	7.042628	7.422641	6.97748	7.322407	7.524652	7.529549	7.333943	7.243624	7.314354	7.322243	7.58689	7.477062	7.400992	7.453458	7.337402	7.307682	7.314623
AMBN	7.493634	6.644096	6.982882	7.211294	7.396541	7.189431	7.190128	7.37553	7.648137	7.566567	7.273741	7.148063	7.126574	7.379443	6.967284	7.050167	7.90102	7.449844	7.189852	7.284944	7.067	7.228843	7.420275	7.711648	7.941383	7.548712	6.783641	7.837522	8.227551	6.693427	6.647061	6.878677	7.37614	7.095426	6.926638	7.485182	7.098845	7.108744	7.165401	7.140185	7.153933	7.321602	7.143861	7.146859	7.26357	7.16093	7.19302	7.187755	7.207632
AMBP	2.897788	1.797685	2.513843	1.808446	1.791111	1.789107	2.820936	1.814877	1.823838	1.844957	1.782773	1.817158	1.817052	1.810608	1.890614	2.281003	1.846738	3.259094	1.826601	1.788506	1.817158	1.832014	2.540276	1.819416	1.815415	1.842261	1.826915	1.823497	1.798541	1.835441	1.813088	1.792148	1.835321	1.843223	1.967595	1.817293	7.341251	7.409297	7.24493	7.387454	7.334607	7.454168	7.482913	7.609821	7.339683	7.594215	7.142187	7.382999	7.233256
AMBRA1	8.397893	8.608854	8.358962	8.443997	8.411806	8.486858	8.498253	7.974457	8.076035	8.291566	8.459981	8.38912	8.302126	7.826201	8.480627	8.219503	8.087418	8.370357	8.38415	8.349017	8.30614	8.380555	8.127888	8.131494	7.98402	8.067958	8.223727	8.340792	8.367309	7.894906	7.710419	8.009508	8.437446	8.254686	7.999416	8.365189	7.874038	7.777173	7.872088	8.541257	7.670005	7.831536	7.858469	7.794757	7.814422	7.979112	7.757462	7.816144	7.713598
AMD1	8.325923	8.816132	8.525506	7.996312	8.445915	8.259528	8.30764	8.231294	8.415841	8.396625	8.525156	8.78748	9.011522	8.519382	8.346521	8.735425	8.504829	8.37497	8.586194	8.230067	8.718481	8.543342	7.977338	8.664957	8.375983	8.362758	8.359845	8.957473	8.50813	8.330124	8.170482	8.665953	8.581112	8.212187	7.894906	8.504335	10.826687	10.890591	10.407486	10.311548	10.62951	11.457887	11.074166	10.736109	11.000559	11.206248	10.217101	10.741714	11.018671
AMDHD1	2.601641	2.487429	1.980224	1.802519	1.796897	1.788221	1.855804	2.997407	1.815471	2.742008	3.10928	3.931118	1.814917	3.045626	1.966959	3.271262	2.618298	2.315269	2.42801	2.548285	3.42678	2.453957	2.6526	4.34428	3.150922	3.540319	4.033107	2.303918	2.242414	1.809599	1.790622	3.40129	2.282599	1.881164	3.1088	2.426104	7.458726	7.62059	7.327253	7.559153	7.583311	7.467529	7.142145	7.332802	7.331053	7.297268	7.396679	7.294062	7.391794
AMDHD2	6.945848	6.310882	6.530154	6.878995	6.865629	6.528985	6.702147	7.117744	6.716421	6.403676	6.560554	6.401603	6.258434	6.859002	6.570022	6.403285	6.945848	6.814376	6.459804	6.979609	6.448373	6.688795	6.60824	6.507102	6.751503	6.723655	6.822556	6.581509	6.548184	6.786189	6.777755	6.914965	6.581009	6.364043	6.686819	6.271856	7.583223	7.867133	7.521687	7.11744	7.392389	7.868077	7.812095	7.840051	7.763188	7.676172	7.360746	7.296391	7.512554
AMELX	2.843119	1.980224	2.533041	2.338243	2.012573	2.036136	2.277832	3.148584	2.817316	3.002895	2.572716	2.54679	2.102989	2.564753	2.311154	2.293635	2.620273	1.980488	1.919074	3.153665	2.710097	2.245997	2.911651	2.297453	3.627902	3.014228	2.392591	2.331995	2.523822	2.260379	4.161784	2.780053	2.504367	1.953326	2.50074	3.129125	7.01181	6.887504	7.116401	6.971354	7.2188	7.127973	6.961694	7.005774	6.765472	7.066808	7.082433	6.989423	7.033307
AMELY	1.856368	1.883642	1.820917	1.876403	2.149618	1.848012	1.848533	1.882293	1.872948	1.863979	1.883306	1.843028	1.847518	1.906472	1.787645	1.8092	1.831923	1.806576	1.846685	2.019001	1.81258	1.855865	1.787645	1.852332	5.538266	1.905045	1.856368	1.784249	1.879818	2.007455	2.064897	1.882727	1.8659	1.787713	1.844892	1.784073	7.367509	7.200923	7.184196	7.183422	7.259992	7.335003	7.380896	7.435175	7.228505	7.280363	7.179052	7.274952	7.241169
AMFR	9.586667	9.707162	9.611227	9.225077	9.441792	9.321751	9.671848	9.01117	9.44949	9.707162	9.752025	9.438191	9.666064	9.298855	9.673939	9.643251	9.400352	9.701235	9.753525	9.23134	9.293093	9.454201	8.671292	9.231931	9.404512	9.385844	9.195794	9.644136	9.230147	8.991899	9.303065	9.60878	9.783726	9.487277	9.125083	9.505007	10.26257	10.604823	9.587461	9.320369	9.919742	9.760548	10.218134	10.16028	9.561039	9.630279	9.509615	9.935745	10.232314
AMH	5.782091	5.199678	5.485342	5.87662	5.88477	5.655138	5.471005	5.818065	5.793593	5.59034	5.8307	5.217132	5.893597	6.161529	5.93909	5.276287	5.39624	5.435554	5.3991	6.155255	5.959073	5.773547	6.227272	6.112774	6.106498	5.977159	5.716805	5.933168	5.715797	5.852335	6.047623	5.94783	5.232927	5.715797	5.828906	5.876934	7.73517	7.577916	7.915895	7.654752	7.639292	7.626943	7.448058	7.251733	7.279161	7.295029	8.031836	7.462182	8.192809
AMHR2	3.590932	2.619622	3.457354	3.218543	3.102939	3.838942	3.562453	4.65026	4.268337	3.868673	5.13577	2.973168	3.70818	4.658308	4.115744	3.590451	3.861878	2.474619	4.291277	3.58226	3.008464	2.861875	4.424649	4.696648	3.631352	3.626489	3.451217	3.573119	4.541044	3.972619	4.812095	3.794764	3.192596	3.862352	4.39551	3.48962	7.2771	7.219607	7.258201	7.345064	7.317342	7.268579	7.193813	7.140032	7.197459	7.388779	7.231878	7.210944	7.515708
AMICA1	3.313441	3.461583	3.217422	4.513973	3.80866	3.287544	2.953161	3.618775	4.330536	3.993849	3.902197	4.358096	3.332968	4.533062	3.703183	3.548105	3.647978	3.696915	3.209744	3.508848	3.112674	3.494933	3.512982	4.188437	4.163854	4.018441	4.074007	3.308876	4.54839	4.16775	5.110672	4.048066	3.685238	4.074444	4.493153	3.157588	7.348503	7.300868	7.332949	7.166935	7.181917	7.523201	7.359997	7.412665	7.393965	7.388377	7.481938	7.332003	7.400492
AMIGO1	8.423025	8.805712	8.427993	8.47222	8.21631	8.217183	8.540219	8.485201	8.155433	8.559076	8.271727	8.404336	8.089495	8.060479	8.2222	8.348642	8.011076	8.326528	8.670069	8.515703	8.409842	8.371988	8.393216	7.790635	8.574994	8.661467	8.684928	8.528887	8.528432	8.443684	8.159708	7.710419	8.45584	8.368064	8.528887	8.677589	8.126341	8.323115	8.395772	8.429536	8.610053	8.923041	8.311536	8.302418	8.587857	8.611176	8.261123	8.545944	8.294875
AMIGO2	3.693791	4.186898	4.499055	2.710097	3.041394	5.232135	4.685469	4.22974	4.684097	6.173969	6.6605	5.930995	7.132544	4.342064	4.053627	5.886425	6.441862	6.059715	5.746521	6.061367	6.210673	4.484093	3.284254	3.157588	4.903017	3.233365	3.292741	4.00917	4.41172	4.607762	3.782655	4.362503	4.879128	5.031791	4.015597	4.615456	7.763309	7.63986	7.563427	7.901915	7.717195	7.72687	7.667757	7.611519	7.586195	7.785492	7.757615	7.881879	7.814106
AMIGO3	5.288444	5.074296	5.062751	5.930995	5.143908	5.490189	5.390283	5.911264	5.009938	4.829038	4.669089	4.73796	5.063943	5.554395	5.197128	5.239106	5.097054	5.869401	4.825494	5.377466	5.015959	5.352011	5.700717	5.306886	5.853574	5.113268	5.484268	4.933929	4.806929	5.106508	5.430081	5.522594	4.835257	4.863529	4.981219	4.975212	7.223475	7.282562	7.262626	7.213757	7.315168	7.60138	7.156738	7.339436	6.98615	7.33007	7.36526	7.171655	7.32967
AMMECR1	7.756368	6.975146	6.872115	8.017394	7.535303	6.613033	6.590132	7.549086	7.154152	6.528709	5.962889	6.52347	6.751768	7.217662	7.107738	6.733647	6.815981	6.727093	6.892118	7.392768	6.851647	7.677688	7.046878	6.620517	6.787666	7.149856	7.186774	6.105578	7.001413	7.287985	7.304593	6.936921	7.236863	6.114812	7.531218	7.370276	7.574638	7.477131	7.396977	7.23817	7.554046	7.755071	7.551453	7.666651	7.563427	7.562861	7.601953	7.547566	7.585803
AMMECR1L	3.982794	4.882964	4.469476	3.909903	3.471403	4.505196	4.781145	3.690609	4.332359	4.941729	4.99911	4.565052	4.916085	3.308141	4.240723	4.602566	4.481932	4.285706	5.094439	4.372166	4.964756	4.730576	3.676714	4.197831	4.03255	4.691999	5.001622	4.599526	4.456185	3.161681	2.784249	3.972619	4.793563	3.903894	4.595229	4.651094	8.769301	8.48669	8.902521	8.897244	8.697243	8.663334	8.637745	8.583338	8.404221	8.515085	8.787125	8.646004	8.688077
AMN	13.322617	13.481074	13.367574	13.481074	13.621715	13.576477	13.576477	13.285187	13.72401	14.028595	13.765762	13.455065	13.663298	13.836729	13.333319	13.677357	13.633329	13.533592	13.633329	13.322617	13.633329	13.701382	13.59266	13.72401	14.00798	13.942609	13.648718	13.701382	13.343157	13.564056	13.543271	13.473707	13.688122	13.473707	13.434091	13.390738	7.439188	7.510718	7.115746	7.054525	6.928106	7.09765	7.203174	6.991052	7.426694	7.291063	7.082961	7.02642	7.024429
AMN1	4.871002	6.287617	5.679702	5.534792	4.560074	5.739626	6.017319	4.436291	4.704605	5.876934	6.428034	6.493069	6.387851	5.163926	4.402885	6.186479	6.482724	5.79596	6.304989	5.476218	6.269353	5.489866	5.171876	4.871454	5.715106	5.555346	4.879535	5.730961	5.382073	5.243201	4.145549	3.422515	5.930026	5.601918	4.90529	6.298406	9.465313	9.276002	7.753869	7.622901	7.744776	8.453067	8.821516	9.032756	8.542021	8.398821	8.203252	8.845301	8.315319
AMOT	5.488048	5.520012	5.588065	5.570722	5.773822	5.116388	5.431252	6.015094	5.849031	5.367311	4.998368	5.3801	4.802144	5.738285	5.358255	5.13253	5.242748	5.640478	5.41925	5.379021	5.372651	6.137505	6.301322	5.249913	5.197535	5.685344	5.854325	4.948778	4.998717	5.648423	6.324621	5.264796	5.59034	5.892163	6.062974	4.954424	9.908345	10.052918	10.858727	10.533104	10.413697	9.634997	11.173051	10.77272	11.207066	10.879637	10.750881	9.892251	10.51086
AMOTL1	7.103842	6.702748	6.841371	7.163308	7.28035	7.026242	6.866436	7.387913	7.267749	6.911946	7.0084	6.782722	6.646379	7.481813	7.511446	7.055255	7.164962	7.187099	6.943457	7.601802	6.961943	7.261066	7.559536	7.292964	7.53709	7.362364	7.584278	7.187099	7.152616	7.375144	7.68411	7.500871	7.190703	7.333067	7.446615	7.421877	7.062861	7.375264	7.312091	7.40317	7.472588	6.995509	7.13625	7.03051	7.045606	7.079837	7.045857	7.223226	7.415149
AMOTL2	5.157737	4.895892	5.241584	4.764381	4.945189	4.958361	5.152272	5.371743	5.802624	4.945189	5.354515	4.831969	4.87546	6.013866	5.610826	5.158981	4.766942	4.915673	5.113671	4.511062	5.218607	5.252466	5.566911	5.705063	5.373995	5.558081	5.43358	5.591255	5.407917	5.361793	5.448886	5.124066	5.107296	5.063943	5.248205	5.225194	7.704174	7.950276	8.010918	9.027369	8.094824	7.997507	8.031266	7.699319	7.740564	7.959947	8.392479	7.956081	8.077492
AMPD1	1.82339	1.826544	1.953548	2.536727	1.834095	1.832014	1.861213	1.849421	1.889752	1.84007	1.83935	1.838253	1.834404	1.866334	2.061211	1.886084	1.932224	1.950559	1.877922	1.821014	1.809787	1.824671	1.829882	1.861293	1.850633	1.853923	1.830835	1.826125	1.851916	1.920282	1.926073	1.829049	1.837341	1.945246	1.987724	1.835836	7.08214	7.119476	7.240919	7.049592	7.11078	7.221877	7.114304	6.980043	7.206935	7.302352	7.122	7.16582	7.040514
AMPD2	7.972559	7.354947	7.581664	7.546694	7.706865	7.459588	7.346014	7.326963	7.299394	7.473968	7.735284	7.262124	7.391089	7.511828	7.627193	7.430266	8.103866	7.215142	7.371624	8.374203	7.739342	7.56529	7.957848	7.734491	8.051656	7.770991	7.78141	7.938389	7.41196	7.4845	8.064452	7.149856	7.084267	7.377049	7.880592	7.627768	7.443323	7.321414	7.479595	7.699183	7.478235	7.515794	7.481558	7.455067	7.425835	7.455718	7.328382	7.570339	7.490083
AMPD3	5.774454	5.551673	5.956204	5.225918	5.627275	4.901805	5.583743	5.642721	5.020643	5.663096	5.043762	5.672003	5.404008	5.364901	5.296756	5.497811	4.806549	5.865585	5.253109	5.494082	5.97081	5.813473	5.357817	6.061367	5.027408	5.473357	5.895392	5.703014	5.714425	5.774454	5.328899	6.232025	6.17416	5.787645	5.875625	5.968266	7.435238	7.332115	7.42065	7.412973	7.349054	7.307635	7.261936	7.385565	7.274525	7.323429	7.281139	7.338584	7.35139
AMPH	7.825487	9.375129	8.614961	7.773994	8.079836	8.696915	8.837422	7.75059	7.456386	8.864388	9.223165	9.579112	9.339037	7.367666	8.611076	9.429837	8.977555	8.437845	9.109369	8.857076	9.348273	8.564117	7.716123	7.1322	8.741507	8.486041	8.457829	9.411472	8.436548	8.190574	6.605546	6.859649	8.964402	8.687133	7.984846	8.816588	10.553164	9.949929	8.246442	7.973547	8.218545	8.656419	9.29296	10.796152	8.814246	8.844644	9.086187	10.276133	8.858834
AMT	8.88581	7.966124	8.617489	8.771389	8.814941	8.255512	7.975777	8.879123	8.57265	8.098237	7.722116	7.646178	7.955344	8.5202	8.18587	7.539182	8.203349	8.375983	8.089046	8.489519	8.24466	8.516054	8.819902	8.494421	8.680863	7.778901	8.980791	8.100903	8.024048	8.47858	9.054513	8.574488	7.226703	8.406073	8.305631	8.507738	8.667499	8.39604	9.789866	9.665384	9.654776	8.96879	9.044871	9.094607	9.439975	9.352618	9.129256	8.945579	9.587082
AMZ2	8.978847	9.190634	9.330368	8.915313	8.727952	8.768301	9.208635	8.503658	9.128585	9.07171	9.308654	9.316584	9.161464	8.963367	8.516054	9.038702	9.197683	8.910867	9.456137	8.731456	9.318613	8.96098	8.354149	8.607271	8.525506	8.974768	9.020615	8.852895	8.902911	8.653124	8.653124	8.993376	9.01441	9.211128	9.208056	8.998164	10.812976	10.862498	10.748172	10.223099	10.258607	10.056824	10.827271	10.660721	10.744606	10.63689	10.437333	10.508253	10.537505
ANAPC1	7.517668	7.862569	7.614868	7.431998	7.283393	7.556041	7.693228	7.229415	7.060984	7.598904	7.472535	7.717976	7.381042	7.190703	7.378405	7.631869	7.596843	7.588345	7.861338	7.615932	7.657283	7.600445	7.000238	7.001763	7.412656	7.412944	7.287266	7.469125	7.551299	7.296959	6.7058	7.31042	7.703206	7.53046	7.164962	7.669813	8.285201	8.200611	7.966614	7.912921	7.890946	8.010117	8.055614	8.055424	7.987289	8.103078	7.804406	8.123011	8.024572
ANAPC10	6.589123	6.971783	6.97017	6.644096	6.48215	6.54669	7.218646	6.256464	6.924544	7.012725	7.225665	6.951743	7.257362	6.778382	6.606146	6.981575	6.919339	7.018774	6.927664	6.995086	7.128848	6.747577	6.450404	6.527648	6.782346	6.877071	6.569768	6.937205	6.940766	6.787138	6.825363	6.62638	6.981575	7.003223	6.785589	6.958888	8.991641	8.769829	8.267393	7.624922	8.56155	8.980664	9.156251	8.904809	8.891479	8.950885	8.622957	8.522155	8.808715
ANAPC11	10.203837	10.156948	10.146668	10.073422	10.04673	10.200888	10.207994	10.258985	10.08622	10.056871	10.591485	10.084344	10.336547	10.335784	10.322887	10.12383	10.544619	10.20178	10.08043	10.541954	10.117863	9.900351	9.666064	10.347679	10.12383	9.959239	10.235274	10.318667	10.066301	10.162393	10.484485	10.464194	10.012582	9.97456	9.85435	10.228027	9.134193	9.137254	9.11162	9.422956	9.278498	8.850853	8.88705	8.928203	8.966361	9.027652	9.408911	9.216356	9.166568
ANAPC13	9.977301	10.263092	10.451217	10.061771	10.136761	9.979342	10.474525	9.867276	10.170965	10.364063	9.986575	10.606109	10.094288	9.729441	10.176861	10.213597	10.10096	10.279125	10.654356	10.368746	10.225929	10.238944	9.670006	9.928927	10.165673	10.235274	10.084344	10.198516	10.197516	10.040756	10.043788	9.820791	10.378764	10.36282	10.210189	10.378764	12.10655	12.000149	11.255259	10.89897	11.782584	11.488856	12.108312	12.10655	11.858176	11.563385	11.342401	11.85501	11.809694
ANAPC2	8.437845	8.053768	7.999847	8.181482	8.377233	8.131494	8.033937	8.161245	8.017106	7.874326	7.748518	7.905062	7.524112	8.096676	8.302126	7.921719	7.909911	8.127888	7.7646	8.124524	7.820034	7.904774	8.115991	7.86364	7.953479	8.149193	8.122938	8.009508	8.100903	7.945505	7.829657	7.838851	7.797912	7.995369	8.102484	7.823087	7.396561	7.540409	7.412432	7.137192	7.286722	7.451666	7.362565	7.401322	7.205257	7.289749	7.482081	7.326794	7.328824
ANAPC4	7.19359	6.880148	6.961435	6.846036	7.099369	6.811571	6.918914	6.956668	7.263199	6.777405	6.335877	6.77867	6.547863	7.115202	6.784504	6.562274	6.53441	6.727695	6.866815	6.879269	6.751503	6.654193	6.802046	6.372206	6.383787	6.979897	6.697774	6.632465	6.868074	6.741482	7.222413	6.469152	6.835853	6.631003	6.662897	7.020077	9.78719	9.802758	9.804253	9.738835	9.997028	9.843826	9.745117	9.895919	9.82754	9.90975	9.659001	9.475985	9.87426
ANAPC5	10.708733	10.904994	11.040936	10.210189	10.647546	10.52834	10.903441	10.250376	10.994676	11.040936	10.683506	11.073617	10.759665	10.604386	10.315508	10.984113	10.589587	10.627166	10.710518	10.592705	10.866221	10.723807	10.275902	10.678664	10.47739	10.592705	10.08622	10.58688	10.589587	10.324247	10.141394	10.347679	10.853759	10.504416	10.396729	10.426596	11.518555	11.462103	11.24819	11.226681	11.506524	11.6585	11.256166	11.518555	11.426842	11.412056	11.090488	11.276314	11.294843
ANG	5.290362	3.917852	5.322983	4.140092	5.352779	3.500976	3.866187	5.008986	5.095584	5.391521	4.936749	4.507506	3.796956	5.411739	5.055301	4.468564	3.876488	4.367323	4.048613	3.87487	4.497204	4.564201	5.396541	5.515032	5.114776	4.477343	4.86085	4.607288	5.057108	4.393078	5.945641	6.317233	4.16775	4.574269	4.935235	3.127301	7.770171	7.969302	8.465616	8.856366	8.482258	8.237125	8.549669	8.518117	8.537057	8.733009	8.340533	8.387153	8.457583
ANGEL1	7.429901	7.330512	7.432343	6.788322	7.41877	6.962294	7.17765	6.928008	7.478466	7.253543	7.064953	7.624171	6.645069	6.263341	6.594375	7.146754	7.107381	6.633471	6.92931	6.732105	7.049165	7.248973	7.204114	6.944402	6.996775	7.192543	6.8603	7.035698	6.787138	6.813553	6.399081	6.952051	6.963865	6.990575	7.031345	6.77867	9.073194	9.415279	9.659783	10.000406	9.556488	9.673722	9.403468	9.587851	9.327254	9.632493	9.544698	9.74836	9.587461
ANGEL2	4.69957	5.630036	5.144721	4.544353	4.95197	4.985711	5.699103	5.441734	4.616732	5.809621	5.848637	5.498282	5.523781	4.555768	5.114322	5.272927	5.430437	5.081469	5.546442	4.837324	5.64744	5.371743	4.46679	5.138415	4.67386	4.375572	5.058662	5.656848	5.405049	4.515347	4.442308	5.073463	5.365616	4.578066	5.132191	5.549955	10.878859	11.142625	11.232911	10.747442	11.073345	11.024346	11.144325	10.686764	11.305345	11.006785	11.252537	10.473888	11.569724
ANGPT1	6.595197	5.781701	6.689355	6.851647	7.411612	6.716421	6.241508	7.133422	7.648582	6.46178	6.895088	6.629232	6.479972	7.596843	6.921623	6.658547	5.945973	6.655212	6.114496	6.817926	6.615534	6.672359	7.605424	7.538215	7.284944	7.383355	7.230518	7.02382	7.824732	6.983951	8.201322	7.078747	6.60852	7.206952	7.390599	6.695425	7.775468	8.289658	9.525267	9.849531	9.12324	8.661931	9.513779	9.510758	9.21306	10.016904	8.950885	9.377128	8.67909
ANGPT2	2.791004	3.717762	3.136258	5.344271	6.184456	7.030469	3.27751	4.449841	2.104591	2.768867	4.964395	4.456641	4.884742	2.110906	6.762672	6.550514	2.256779	2.320616	4.433707	3.363765	5.03862	3.274036	4.514433	7.376479	4.535233	1.946758	5.756227	5.502583	7.607872	4.31865	5.340934	8.37497	3.458607	2.819352	8.014961	2.521265	8.600499	8.687167	10.529634	10.261485	10.770469	11.022829	9.260129	8.493285	9.918381	9.494163	9.247765	9.072463	10.294754
ANGPT4	6.012556	5.149944	5.759508	6.136401	5.917757	5.962889	5.721144	6.511044	6.210349	5.767404	5.802624	5.287338	5.459364	6.574867	6.119589	5.299516	6.237491	6.122135	5.793593	6.516944	5.687071	5.654206	6.651223	6.674792	6.48448	6.188831	6.398748	6.065413	6.72064	5.987262	7.035064	6.560924	5.223021	6.073234	6.442554	6.254153	6.980216	6.986845	6.994579	7.106372	6.998258	7.19202	7.268538	7.041105	6.97116	7.446599	7.094678	7.17649	7.301065
ANGPTL1	3.543651	3.740829	4.368741	3.916197	3.180302	2.808618	3.741939	3.403939	4.309092	3.907687	2.786015	3.987886	3.029343	4.390151	2.935224	3.099735	3.583011	4.793219	3.861668	3.478354	3.570914	3.547687	3.861878	3.868081	3.172286	4.070153	3.349279	2.568756	2.807376	4.226188	4.017458	3.372726	3.773819	4.546936	3.624958	3.424714	7.08973	7.157923	7.278171	7.339786	7.030908	7.030028	7.311595	7.322939	7.082342	7.116041	7.219315	7.190869	6.990578
ANGPTL2	6.52218	5.856007	5.84527	5.700321	5.683945	5.498649	4.90726	6.139318	6.605546	5.620286	5.217381	5.040497	6.290622	6.211085	5.625581	5.2467	5.692774	5.994849	5.272927	4.865557	5.21058	5.469648	5.686367	6.021763	4.425269	5.706965	5.035792	4.333578	5.764356	5.3991	5.969361	7.222672	6.379836	5.853574	5.957519	6.50995	9.013292	9.15445	9.302495	9.168677	9.703989	10.203646	9.669349	9.298359	9.562372	10.179317	8.895053	9.018032	9.309618
ANGPTL3	1.916491	1.922376	1.850566	2.139592	1.946601	1.954924	2.128511	2.244499	2.569329	1.9577	2.352077	2.046854	1.979208	2.285034	2.231479	1.915806	1.952642	1.981048	1.910206	1.891943	1.898732	1.849735	2.031798	2.131214	2.193219	2.106704	1.890878	2.177771	2.185986	2.059753	2.856515	1.960936	1.883065	1.925691	1.874365	1.960936	7.081666	7.217927	7.150043	7.229446	7.208484	7.132637	7.229785	7.243095	7.492927	7.318602	7.184907	7.222199	7.160246
ANGPTL4	9.285048	7.266066	9.458387	11.192724	8.562379	12.120635	9.931495	9.593756	9.870534	8.505736	9.860774	8.854799	12.261776	10.637319	11.419729	8.967476	7.559135	8.934508	9.709814	7.477398	9.534192	10.297006	8.255846	10.270308	8.752178	8.189856	9.949175	9.674742	8.922534	9.44949	9.987372	11.369485	8.247696	9.732114	10.882207	7.457861	8.674206	8.856366	10.566078	10.520009	11.426842	9.857273	9.114214	8.971165	10.122658	10.082312	10.502213	9.946688	9.61595
ANGPTL6	8.342589	8.323958	7.921473	7.887294	8.191357	8.782432	8.564531	8.239825	8.19848	8.487381	8.403942	8.416726	8.166652	8.033266	8.564531	8.272207	8.5606	8.191357	8.326528	8.327298	7.93682	8.124524	7.906259	9.128585	8.398756	8.36357	9.082896	8.488757	8.221913	7.95193	7.970327	8.182327	7.998592	8.099699	8.317118	8.219886	7.317396	7.299306	7.226401	7.181262	7.325151	7.1966	7.137075	7.292389	7.198277	7.350278	7.376182	7.483133	7.145133
ANGPTL7	1.825806	1.835727	1.818764	1.854475	1.840009	1.83519	1.872459	1.864428	1.93955	1.859824	1.895444	1.843554	1.847191	1.853923	1.914013	1.848245	1.868678	1.876624	1.850633	1.831645	1.828899	1.836381	1.862101	1.899051	1.86857	1.855172	1.834352	1.87529	1.861705	1.875002	1.912575	1.838477	1.846685	1.873491	1.848674	1.860224	7.307732	7.055568	7.016715	7.041412	7.126011	7.164018	7.081957	7.135444	7.152502	7.08091	7.301578	7.162704	7.130083
ANK1	7.629714	8.134126	6.959979	6.859939	7.693591	6.478048	6.278594	6.941911	6.429885	6.265613	6.605546	7.839211	6.794797	5.695433	6.022496	7.465115	6.889593	6.316189	6.89121	8.022483	6.537299	7.569204	7.026242	6.185472	7.521746	8.020892	7.793623	6.729867	7.25028	5.976817	6.094022	6.949353	7.541076	7.430866	7.520496	8.182327	8.075582	7.810852	7.739052	7.725504	7.666651	7.907091	7.515289	7.547484	7.689349	7.672078	7.703449	7.635642	7.76595
ANK2	11.198328	11.409484	11.204475	11.120297	10.963693	11.045143	11.274617	11.07149	10.820875	11.204475	11.173446	11.452201	11.075575	10.763152	11.19629	11.270037	11.190248	11.224811	11.487531	11.462918	11.596968	11.380924	11.038758	10.652968	11.246656	11.139511	11.265907	11.446425	11.318288	11.095149	10.495069	10.735874	11.478136	11.304211	11.069629	11.39402	10.528205	9.927712	9.562372	9.131722	9.353778	9.42452	10.128085	10.348047	9.671536	9.590906	10.041293	10.129134	9.681219
ANK3	8.571714	8.418338	8.453171	8.032504	8.108913	7.793623	8.217529	7.977338	8.380555	8.248471	7.728864	8.306903	7.878846	8.139406	8.054959	8.117227	7.997063	7.885615	8.167783	8.080681	8.320805	8.16332	7.795474	8.072511	7.817083	7.982133	7.823626	7.7909	8.085583	8.223301	7.479184	7.533261	8.256169	7.943716	7.713228	8.214337	9.265302	8.702464	8.112611	8.357319	8.305704	9.183095	9.151968	8.805997	8.609213	8.582283	8.516982	8.774197	8.720714
ANKDD1A	6.757185	6.517915	6.523777	7.168363	6.684274	6.678623	6.665775	6.953037	6.92319	6.94472	6.707975	6.770576	6.481869	6.947854	7.271377	6.386341	7.332453	6.902235	9.925446	6.725968	6.774586	6.610336	6.795383	6.485112	6.901342	6.701791	6.747973	6.624474	6.807791	7.122519	7.745997	6.347603	6.661396	7.07575	7.266694	6.701482	10.951207	10.626899	10.558777	10.437937	10.704834	10.368928	10.42957	10.415923	9.95983	9.512274	11.046059	10.247915	11.10071
ANKFN1	4.58503	4.053116	4.606397	4.376837	4.296493	4.468564	4.37968	4.863529	5.330289	4.625268	4.644446	4.409588	3.765564	4.788822	4.510725	4.022027	4.654282	4.513604	4.989924	4.236329	4.601669	3.954959	4.753858	5.227706	4.103937	4.71895	3.461028	3.700103	4.241204	4.313808	5.407423	4.693414	3.999183	4.468162	4.799162	3.67331	7.281664	7.243391	7.607333	7.526829	7.81644	7.256771	7.289375	7.379575	7.465916	7.346147	7.243746	7.549014	7.462032
ANKFY1	5.59905	5.489047	5.354515	6.09024	5.94783	5.932832	6.031609	5.501219	5.657158	5.704333	4.843952	5.716033	5.345969	5.673036	4.741684	5.468157	4.923358	5.59034	5.505827	5.135345	5.511735	5.918413	6.038651	6.347862	6.010257	5.615486	5.868432	5.708164	5.484268	5.613098	4.858147	5.374688	5.896531	5.497811	5.394142	5.460177	8.773565	8.910296	9.294372	9.312788	9.184215	9.130919	9.011275	9.027369	9.159802	9.425303	9.047203	8.676845	9.023814
ANKH	4.978413	6.200764	5.636142	4.420941	4.808966	5.342467	5.974124	4.365757	4.729491	5.567531	5.720763	6.366373	5.795708	2.710619	5.442524	5.778698	5.64384	5.302138	6.166847	5.195569	5.83494	5.713388	4.495933	3.152325	5.926136	5.263129	5.26019	6.016971	5.587835	4.542924	2.266578	4.02589	6.0563	5.596202	5.281138	6.350629	7.321323	7.367842	7.711217	7.730813	7.771232	7.76169	7.383109	7.44907	7.377563	7.339989	7.498053	7.596148	7.454584
ANKMY1	8.001129	7.313308	7.925667	8.134486	8.139117	7.703999	7.692355	8.401395	7.966124	7.466095	7.675227	7.451923	7.527651	8.278075	8.279526	7.510659	7.646971	8.063854	7.612435	8.041978	7.580798	7.939112	8.287622	8.650759	8.221913	8.193075	8.225195	8.148307	8.443314	8.249945	8.593981	8.219161	7.78827	7.84996	7.972559	7.968499	7.506468	7.56595	7.855315	7.60443	7.874203	7.743983	7.474739	7.623242	7.915419	7.719796	7.504559	7.379625	7.558128
ANKMY2	7.312259	7.082674	7.724153	7.263199	6.497385	7.323315	8.013072	6.974704	6.972726	8.028226	8.148307	8.294885	8.082817	6.348405	6.976568	8.21172	7.9165	7.374473	8.143533	7.815681	7.836131	7.62871	6.177583	6.404432	6.808311	7.049165	7.756368	7.420034	7.379073	6.476171	7.057844	6.48448	7.426178	7.02352	6.897079	7.787646	9.820449	9.609807	9.13549	8.168231	9.132745	8.885466	9.558207	9.625232	9.375044	9.320718	9.054702	9.092154	9.153387
ANKRA2	5.726134	5.809004	5.574141	6.145291	5.552078	5.783101	5.648071	5.701709	5.052163	5.758469	6.225095	5.642721	5.73006	5.679001	6.038651	5.422911	6.159267	5.988536	6.131239	5.173991	5.958212	5.556957	5.805012	5.53548	4.847046	4.815686	5.020236	5.652638	5.171224	5.272569	6.070761	5.356862	6.103154	5.591636	5.830956	5.821361	9.128229	8.782998	8.662494	8.622957	8.46135	9.164051	8.996787	9.018439	8.817105	8.848961	8.217467	8.398821	8.882256
ANKRD1	2.2277	2.768166	2.251357	2.711473	2.303918	3.485883	3.597694	2.466379	2.762327	3.961561	3.65351	2.247638	2.555043	4.010209	3.862986	2.960625	4.132028	2.556471	3.134973	2.05047	2.521265	2.572034	3.40129	2.210288	2.426104	3.275254	2.12626	4.440634	2.665845	4.477343	3.116586	7.875584	1.963049	2.716536	2.545624	2.296834	7.23142	7.031939	7.081666	7.209101	7.276587	6.890465	7.000983	7.182832	7.555698	7.024619	7.098885	7.135371	7.142036
ANKRD10	7.855855	7.793932	8.057407	7.626592	8.076767	8.336318	8.191357	8.064452	7.768464	7.884086	7.833172	7.640907	7.979626	7.44226	7.980748	7.654591	7.637435	7.743096	8.181099	7.724485	8.077643	7.8001	7.394077	7.740809	7.758366	7.778077	7.931731	7.863255	7.970327	7.913277	7.367666	8.069349	7.947997	7.741939	7.622312	7.77501	9.113805	8.930453	9.183095	8.978895	8.454846	9.113099	8.749761	8.669519	8.622686	8.68037	9.215286	9.241868	8.892124
ANKRD11	8.369928	8.101764	8.060097	8.531764	8.768821	8.222546	8.235518	8.453171	8.167104	8.019322	7.957047	7.821073	7.536218	8.04117	8.348642	7.983199	7.936334	8.296618	8.19848	8.122261	7.823968	8.323958	8.663646	8.046046	8.38912	8.093426	8.530703	7.883458	8.15353	8.474755	8.602267	8.26706	8.148307	7.834543	8.429658	8.007992	10.032126	10.153557	10.327011	10.250242	9.569698	9.949929	9.706252	9.996051	9.643702	9.794905	10.405041	10.165294	10.237467
ANKRD12	4.538907	4.84867	4.904439	4.324499	4.821585	4.745388	4.622202	4.530924	4.297803	4.620014	4.327636	4.862128	4.704605	4.572516	4.349773	4.609423	5.170174	4.690014	5.916059	4.712515	5.223021	5.143132	4.653848	4.577641	4.820894	4.744815	5.395484	5.00595	5.114776	4.396828	4.675188	4.662241	5.106177	4.877874	4.299129	5.395157	9.809985	9.921077	10.021488	10.093181	9.78808	9.993707	9.791155	9.686241	10.023336	10.010527	9.912617	10.146358	9.768698
ANKRD13A	6.200119	5.896217	6.207828	4.599526	6.409039	5.530642	5.640478	6.098264	5.704702	5.445238	5.357271	5.502583	5.648071	5.646606	5.726838	5.567531	5.187454	5.778698	5.399387	5.367619	5.947516	6.031609	5.427596	6.414573	5.145157	5.428128	5.547161	5.477498	5.940412	5.329607	5.762084	6.333722	6.088473	5.827805	5.944054	5.944496	9.78759	9.722173	9.500607	9.585452	9.964735	10.595676	9.973906	9.488997	10.146827	10.28706	9.283007	9.292616	10.245978
ANKRD13B	8.449754	8.138709	8.115721	8.097061	8.415841	8.192042	7.804748	8.44441	8.188516	8.055625	8.049845	7.95082	7.998263	8.38497	8.258531	8.292895	8.218069	8.183219	7.828444	8.299148	7.979626	8.172006	8.699466	8.097863	8.206983	8.294685	8.184784	8.096255	8.174106	8.368906	8.428817	8.06485	7.944399	7.943307	8.206592	7.808537	8.072745	8.25971	7.895	8.261339	8.398044	8.266349	8.300297	8.230592	8.4587	8.539412	8.662494	8.504792	8.508734
ANKRD13C	4.923808	5.665715	4.694539	4.671835	4.528666	5.116753	5.597271	5.056866	4.39551	4.635406	6.283465	5.559172	5.75812	5.437469	5.11951	5.293037	5.351162	5.070559	5.195569	4.976328	5.322983	5.08112	4.475539	5.340934	4.975593	5.027408	3.985262	5.398261	4.565052	4.870574	4.96924	4.699115	4.786649	5.00091	4.740377	4.914132	8.414624	8.382495	7.704174	7.287289	7.620901	7.889306	8.130197	8.117952	7.971379	8.163336	7.656061	7.753637	7.896173
ANKRD13D	7.436163	7.675587	7.042338	7.166183	7.171421	7.494073	7.504727	7.09684	7.143543	7.68573	7.565915	7.773994	6.901135	7.099369	7.358145	7.633171	7.740809	7.441163	7.469554	7.820034	7.112792	7.409341	7.397513	6.796303	7.196627	7.214237	7.23968	7.462864	7.025828	7.228282	6.799376	7.162399	7.391801	7.413331	7.166535	7.676274	7.458151	7.505522	8.299368	8.280226	7.868963	7.842745	7.487992	7.537809	7.61262	7.733632	8.199879	8.028998	7.947676
ANKRD16	7.515209	7.720472	7.59942	7.168736	7.771414	7.47558	7.415009	7.223316	6.904315	7.0084	7.502571	7.499397	6.89061	6.481545	7.47623	7.091963	7.248626	7.108435	7.551299	7.692355	7.328971	7.513148	7.032632	6.354654	7.073424	7.440268	7.035064	7.336753	7.524414	6.95588	6.747283	6.875155	7.503347	7.556361	7.140288	7.632179	8.252303	8.041176	7.942237	7.67563	7.765063	8.000704	7.926811	7.976257	7.918109	7.981668	7.919579	7.831084	7.860382
ANKRD17	7.861338	7.693917	7.920025	8.174859	7.93682	8.060097	7.944018	8.641279	8.409152	7.838503	7.488356	7.617435	7.555631	8.532126	8.10825	7.717569	7.679884	8.124524	7.938018	7.946261	8.021293	8.022861	8.827508	8.781225	8.661027	8.60935	8.566404	8.212551	8.167104	8.761102	8.198136	8.251797	7.958615	8.072201	8.391431	8.153911	8.862719	8.695138	8.764211	8.487179	8.569724	8.862719	8.699027	8.657305	8.680928	8.672823	8.620144	8.76629	8.724773
ANKRD2	6.706863	6.622563	6.525612	6.503253	6.679295	6.545281	6.374729	7.115202	6.666381	6.467029	6.676906	6.322094	6.638349	6.873151	6.768755	6.858362	5.91375	6.53441	6.492186	7.426746	6.273863	6.254827	6.723341	6.716998	6.666899	7.19193	6.882391	6.391784	7.18542	6.926085	7.196885	6.544215	6.624113	6.865063	6.935175	6.693141	7.448823	7.323837	7.149309	6.985133	7.128579	6.966048	7.276631	7.168438	6.98034	7.469789	7.04376	7.222838	7.061961
ANKRD22	1.853336	2.027503	1.951978	1.90934	1.869981	1.86876	1.799184	1.976034	2.069556	1.836102	1.964487	1.935826	1.88204	1.956703	1.886557	1.80643	1.832323	1.835266	1.830772	1.864428	1.846448	1.785888	1.944071	1.88394	1.940429	1.864904	1.824073	1.90689	1.926812	1.880572	1.94919	1.985998	1.786666	2.023635	1.800934	1.969951	7.461552	7.382719	7.802104	7.589521	7.532106	7.390354	7.406879	7.326323	7.291285	7.18508	7.735691	7.472881	7.681036
ANKRD23	6.638019	6.311463	6.314843	6.456337	6.710501	6.007304	6.121833	6.742884	6.350012	5.701709	5.486721	5.953544	5.520012	6.245254	6.314158	6.093283	5.696803	6.034703	5.880297	6.016971	5.927463	6.175809	6.620143	6.178322	6.108237	6.113815	6.303982	5.870641	6.05895	6.196686	6.35288	6.208456	6.086367	5.617815	6.3725	5.783409	7.636393	7.575387	7.43689	7.740295	7.707339	7.575387	7.499951	7.443323	7.342726	7.631055	7.649013	7.470991	7.556225
ANKRD26	5.662618	6.663514	5.962216	6.038294	5.859631	5.827488	6.046574	5.966542	5.468608	6.046894	4.746901	6.547863	5.529447	5.304765	5.326292	6.225698	6.049802	5.905257	6.658206	5.789463	6.715823	6.339044	5.897896	5.139898	6.133913	6.03024	6.030916	6.378104	5.68098	5.733336	5.606995	5.12883	6.182491	6.321537	5.383245	6.844525	7.750453	7.620777	7.444902	7.34018	7.5447	7.421935	7.732831	7.763844	7.423276	7.314206	7.343516	7.603916	7.730039
ANKRD27	7.350092	7.471851	7.196216	7.224202	7.556701	7.23295	6.999366	7.288373	7.251183	7.240755	7.119928	7.17118	7.043323	7.085271	7.070309	7.468435	6.936031	6.88817	7.348961	7.235279	7.253201	6.999795	7.73114	6.679295	7.403339	7.346693	7.274136	7.006241	7.410325	7.19359	7.292964	7.343594	7.19359	7.359964	7.332453	7.230518	8.145086	8.01486	7.537884	7.277431	7.522572	7.526034	8.005688	8.067141	7.724957	7.669869	7.758689	7.794322	7.52513
ANKRD28	6.337878	6.044772	6.084764	6.176494	6.068952	5.728694	6.324621	6.157428	6.354379	6.212388	6.115372	6.453814	6.302649	6.500235	6.632104	6.383226	6.219877	6.105875	6.302649	5.685071	6.091549	5.827176	5.622673	6.531616	5.962216	6.0777	5.596202	6.022496	5.997797	6.121212	6.136401	5.510332	6.121833	5.855346	5.752693	5.930354	9.404231	9.033442	9.048672	8.881912	8.909399	9.393244	9.071422	9.08235	9.082646	9.247126	8.764211	8.843379	9.343327
ANKRD29	2.995452	5.844635	4.521553	3.995439	3.528247	4.193985	3.81873	2.895601	4.372166	4.740377	4.538171	6.002171	4.908812	1.845748	1.80712	5.621693	5.047259	4.00246	4.978413	4.682636	4.590113	4.942816	2.962627	12.400063	4.449447	4.385099	4.066753	4.441024	4.325292	3.917852	3.564473	3.434169	5.528201	5.05301	4.424127	5.87272	8.455605	8.404489	8.233339	8.241343	8.165474	8.122382	8.836168	9.549061	8.535982	8.729127	8.591895	9.416343	8.340533
ANKRD30A	1.942634	2.164755	1.849584	2.913025	1.918722	1.927199	2.307168	3.499848	2.338243	2.347798	2.376881	2.055319	1.943061	2.148375	1.851078	2.396076	1.872682	1.860804	2.529221	1.902071	1.997819	1.803453	2.20645	2.040888	2.396758	2.368248	1.857752	2.254794	2.155991	1.991122	2.269159	2.398071	1.974484	2.677778	1.798709	1.959658	7.166549	7.248742	6.996266	6.982219	7.122	7.069221	7.081296	6.909271	7.26478	7.041412	6.985028	7.124384	7.056607
ANKRD32	6.590796	7.586256	6.910488	6.899544	6.417535	7.159599	7.106692	6.830857	6.648109	7.62871	7.338702	7.505293	7.699642	6.942252	6.776527	7.263881	7.64273	7.529596	7.824387	6.680924	7.413331	7.007794	6.706568	6.526707	7.417858	7.221149	7.282741	7.319406	6.833686	7.118361	6.672976	6.7058	7.269066	7.27621	6.663208	7.778426	8.216349	7.952662	8.162475	7.921363	7.751682	7.471725	8.327445	8.133973	7.714608	7.805395	7.80747	7.954262	7.99442
ANKRD33	8.600148	8.105441	8.498986	8.593663	8.870179	8.555905	8.439253	8.942077	8.77184	8.775812	8.27469	8.180178	8.412859	9.205847	8.670707	8.358288	8.458138	8.565819	8.453171	8.753704	8.6035	8.910273	9.238896	9.209285	9.279074	9.291685	9.338403	9.054513	9.139462	9.161464	9.401191	8.991899	8.56958	8.751195	9.047714	8.678657	8.998783	9.271637	9.681219	10.246934	10.121674	9.780641	8.994036	9.346864	9.406114	9.825344	9.520601	9.410039	8.98733
ANKRD35	8.052887	7.559926	7.862145	8.631111	7.623445	7.198163	7.964681	7.756689	8.684474	8.033266	8.069349	8.370734	7.332757	8.429211	8.135649	7.811543	7.876272	8.365189	7.947319	7.785422	7.763763	7.57237	7.923233	8.091017	7.636656	8.030235	8.115991	7.907111	8.064452	8.050226	8.382118	8.164493	8.025352	8.442857	8.602267	7.537792	9.24111	9.507581	9.962717	10.137918	10.025337	9.30525	9.567255	9.484662	9.645872	9.870073	9.789408	9.42452	9.580096
ANKRD36B	9.880155	9.526378	9.812654	9.82001	9.869704	9.489478	9.340903	10.1021	9.830978	9.190104	7.271013	8.937828	8.382947	9.529037	9.254016	8.672411	8.585647	9.042608	9.240942	9.285644	9.251513	9.602987	9.992795	9.100937	9.570178	10.018009	9.811826	9.000691	9.566525	9.734399	9.416854	9.227711	9.230748	9.372063	9.647693	9.303065	7.837917	7.872882	7.668925	7.703198	7.697573	7.828845	7.82608	7.759653	7.833356	7.757851	7.792964	7.753869	7.764152
ANKRD37	5.963532	6.110053	5.147454	3.677703	4.706543	5.360357	3.848706	5.496953	5.508712	4.455326	5.075407	5.857276	6.265613	5.5432	3.70818	5.685655	5.700717	4.882492	6.756828	5.195134	5.581417	5.042227	5.575602	3.97831	5.763688	4.637192	6.105232	4.287695	4.758846	6.115059	3.747896	5.397835	5.321885	5.835102	5.307214	5.494798	9.351888	9.158336	11.5933	11.169367	10.419855	10.681244	9.515544	9.004328	10.294182	10.076615	11.519587	10.875378	10.562171
ANKRD39	8.104726	8.539811	8.092241	7.8511	8.013856	7.922919	8.546467	7.343963	7.715139	8.227959	8.323958	8.54103	8.273676	7.155908	7.53709	8.259528	8.715177	8.099699	8.435504	8.472759	8.276903	8.085583	7.944399	7.261313	7.825487	7.910293	7.555631	8.173702	7.820383	7.587071	7.318304	7.652844	8.454529	8.334108	8.066468	8.741507	9.15445	9.22992	9.16091	9.684566	9.676344	9.134853	8.8813	8.917098	9.141993	9.11499	9.144911	8.799291	8.918703
ANKRD40	7.107381	6.901135	7.325611	6.344191	6.653187	6.222721	6.473318	7.25423	7.195671	6.539561	6.578892	6.562274	6.475278	7.053594	6.677687	6.963604	6.355571	7.151753	6.414917	5.977159	6.980612	6.669377	6.901135	7.394686	6.791252	6.581009	6.198752	6.735036	6.364418	7.036191	5.938406	6.906977	6.639661	6.14777	6.141934	6.313066	8.098609	7.78781	8.444064	8.603838	8.148309	8.677397	8.226833	7.857355	8.129603	8.198176	8.439586	8.268115	8.249138
ANKRD44	5.015959	4.678476	4.85155	4.715739	5.500828	4.591206	4.482831	4.950241	4.926631	4.954034	4.259756	4.73479	4.4949	4.685881	5.094133	4.697109	4.780662	4.801806	4.869108	4.627802	4.68674	5.059387	4.874223	5.087526	4.631948	4.835257	4.547413	4.419043	4.651094	4.799457	4.983664	4.843497	5.158279	4.87632	4.620478	4.733142	7.874683	7.669753	8.791419	9.39522	8.573401	8.999496	7.763844	7.832185	8.273119	8.249747	8.676527	8.092888	8.300297
ANKRD45	10.432729	9.790139	10.359039	10.820875	10.636039	10.24127	9.823916	10.823792	10.39905	9.884556	9.532005	9.663254	9.736627	10.802507	9.965104	9.513184	9.840341	10.032815	9.909997	10.165673	10.194366	10.730945	10.690844	10.4665	10.454293	10.488234	10.766396	10.345689	10.134747	10.544619	10.970812	10.839324	10.402382	10.113122	10.604386	10.266744	7.266669	7.092146	7.705626	7.474739	7.427042	7.339521	7.371208	7.346924	7.660621	7.480892	7.416222	7.349732	7.484727
ANKRD46	3.571507	4.468564	3.998607	4.004946	3.219806	4.127164	4.898527	4.287108	3.749525	4.011705	4.301902	4.486777	4.5785	4.36196	3.900108	4.427348	4.888057	4.722956	4.385996	4.214025	4.34336	3.993849	4.142563	3.714812	4.539951	4.155746	3.862352	4.747696	3.713519	4.094664	1.865285	3.40172	4.292339	4.02496	4.055974	4.443932	11.801672	11.634669	10.714316	10.903213	10.776221	10.965655	11.494984	11.829327	11.340351	11.328764	11.134417	11.548832	11.152731
ANKRD49	4.222837	4.929566	4.544353	5.089048	4.653424	4.675188	5.022613	4.967609	4.865557	4.430012	5.05818	4.633151	4.991246	4.163854	4.938852	4.614221	4.567269	4.83239	4.922913	4.857423	5.364242	4.803961	5.193421	5.580364	5.660328	4.550208	5.428128	5.078184	4.621314	5.370195	5.563584	5.362628	4.677292	5.582968	4.755862	5.88056	8.672521	8.555276	8.530998	8.194872	8.515085	8.653221	8.584683	8.557005	8.632841	8.728177	8.790247	8.752722	8.710088
ANKRD50	2.358182	5.458994	4.098113	1.790205	3.18616	4.475539	4.53657	3.026834	4.174437	5.008986	5.346805	5.706965	5.612752	1.799345	4.739563	5.579009	6.282178	5.123632	5.604549	3.66356	5.143908	4.725985	3.376386	2.96843	4.20567	4.278093	3.861878	4.817656	3.771481	4.096178	1.792267	6.4271	5.268413	4.266718	4.169735	4.80519	9.01467	9.263517	8.128319	8.199235	8.307647	8.39654	8.930782	8.909989	8.623547	8.614358	8.04703	8.174309	8.724476
ANKRD53	7.151278	6.478734	7.049437	6.927306	7.04167	6.619229	6.601913	7.254844	6.800115	6.520626	6.587811	6.350975	6.791252	7.451252	7.500187	6.483473	7.326364	6.987279	6.745843	7.539879	6.874468	7.043043	7.040014	7.884442	6.987966	7.203657	7.385033	7.243781	7.154152	7.149304	7.834916	6.975963	6.504267	7.000995	6.889593	6.78872	7.283078	7.269927	7.431627	7.743353	7.534143	7.140759	7.086562	7.426761	7.270667	7.398127	7.23262	7.37585	7.42722
ANKRD54	7.661527	7.37061	7.402111	7.505026	7.633171	7.389953	7.625822	7.379073	7.52732	7.477687	7.912641	7.515209	7.3057	7.344669	7.778426	7.493012	7.608934	7.58456	7.444945	7.651832	7.207924	7.247682	7.613269	7.157373	7.716123	7.566263	7.203657	7.805886	7.31539	7.542905	7.5502	7.378405	7.252961	7.447638	7.511828	7.532592	9.387026	9.816343	9.489379	9.772219	9.298359	9.551953	9.104135	9.473927	9.540036	9.76649	9.700995	9.591727	9.507157
ANKRD55	1.92625	1.927916	1.866758	2.225977	1.96259	1.96668	2.319379	2.218801	2.41834	2.059753	2.229393	3.252029	2.04998	2.503732	3.050459	2.212346	2.337129	2.429304	2.092628	1.90689	1.907653	1.915003	1.985998	2.134464	2.30188	2.269715	2.061514	2.311767	1.948073	2.394275	2.513339	1.968155	1.923042	2.594384	2.41834	2.200406	7.317573	7.421873	7.337354	7.13648	7.105368	7.484291	7.51669	7.457682	7.303252	7.248054	7.454291	7.498761	7.646852
ANKRD6	3.403939	3.912494	3.297375	1.847704	1.845649	3.572625	4.239122	4.054861	3.947053	4.224794	4.843039	3.669198	4.230131	1.832956	1.898502	4.122366	4.669527	3.966897	3.805195	3.550924	4.356336	2.863385	1.866639	1.85608	2.728619	3.338662	3.181976	3.713086	3.704799	3.877078	3.6717	3.039411	3.908525	3.195658	1.882404	2.854317	8.864964	8.530684	8.800967	8.791688	8.284728	8.269913	8.59604	8.543316	8.398044	8.892124	8.763242	8.259971	8.640191
ANKRD7	2.935914	3.992819	3.479627	3.810356	2.677778	3.245755	4.190284	2.724313	1.943061	3.158341	3.448292	3.52769	3.513574	2.051578	1.811964	3.450148	4.07776	3.020303	3.437054	3.247112	3.005563	3.523623	2.422909	3.083649	1.983739	2.019746	2.764866	2.998588	2.602349	3.251468	1.929295	3.272097	3.794225	3.399359	2.911057	2.882961	7.630517	7.178257	7.570339	7.487385	7.590914	7.526829	7.262537	7.227951	7.45693	7.489096	7.267667	7.476562	7.384487
ANKRD9	9.242099	9.296675	8.851318	9.181763	8.977555	8.060479	9.265335	8.929673	9.141682	9.014911	8.879123	9.471951	8.349407	8.712679	9.25096	9.2702	9.269539	8.833955	9.120501	9.454201	8.82464	8.947789	9.402292	8.158864	9.28964	8.922534	9.115648	8.816588	8.721358	8.593297	9.141682	8.456124	8.878241	9.197683	9.135505	9.30627	10.341794	10.307731	10.449394	10.530275	10.59957	10.314844	10.17376	10.209828	10.51086	10.415342	10.944406	10.351421	10.912531
ANKS1A	7.338384	7.055255	7.228282	7.283393	7.563416	7.078747	7.14595	7.437135	7.441853	7.378695	6.779953	7.137029	7.122847	7.336101	7.136238	7.166535	7.247981	7.003223	7.333427	7.479499	7.250907	7.580798	7.62387	6.997082	7.765618	7.531564	7.776267	7.552013	7.259362	7.537432	7.504727	7.200608	7.35383	7.27249	7.409102	7.349218	10.36044	10.247372	10.906006	11.077321	10.361633	10.213506	10.236414	9.740185	10.033967	9.963178	10.836875	10.082312	10.274618
ANKS1B	7.836828	8.699095	8.206592	7.566941	7.499108	8.387262	8.600148	8.110007	8.115382	8.184459	8.629725	8.625407	8.590354	7.685318	8.089046	8.422633	8.49111	8.444876	8.578987	7.470734	8.449754	8.274447	7.54636	7.902495	8.392275	8.039359	7.923953	8.705769	7.748518	8.137937	7.089439	7.650249	8.387262	8.064047	7.866255	8.334108	11.858176	11.968445	11.894643	11.600233	11.537412	11.952258	11.703116	11.595653	12.031996	11.905242	11.862581	11.703116	11.596729
ANKS3	7.420581	7.052897	7.012104	7.339723	7.69055	6.708656	6.641842	6.843611	6.667755	6.716705	6.29613	6.936031	6.338099	6.721654	6.641542	6.805823	6.682669	6.824653	6.789731	7.1428	6.689112	7.28035	7.230875	6.153762	6.930635	6.516673	7.236863	6.694737	6.76333	6.788322	6.570685	6.889945	6.948122	6.539888	7.755087	6.993102	7.793877	7.792271	7.708979	7.405582	7.682578	7.634098	7.60138	7.43983	7.664825	7.672835	7.839907	7.671638	7.766078
ANKS4B	1.919074	1.89778	1.858047	2.160365	1.923891	1.939744	2.102142	2.221529	2.299369	1.990248	2.088421	2.12492	2.096507	2.311767	1.811013	1.883065	1.884211	1.865837	1.859824	1.886447	1.890488	1.889329	1.812692	2.116591	2.211866	2.218385	1.993455	1.801998	2.023348	2.308203	2.585625	1.951978	1.878924	1.81048	1.932224	1.802689	7.242724	7.297431	7.07963	7.096182	7.118848	7.317731	7.268901	7.320483	7.412549	7.180093	7.127216	7.168331	7.302352
ANKS6	7.833312	7.695398	7.618327	7.091963	7.87918	6.675185	7.124723	7.462864	7.583348	7.161079	6.038024	7.427224	7.015107	7.159295	6.481019	7.205033	6.404432	7.051708	6.997355	7.513148	7.229415	7.652102	7.801458	6.87379	7.417164	7.636303	7.542504	6.698908	7.065789	7.100001	6.613033	7.1406	7.640644	7.330226	7.625139	7.447992	6.944685	7.044935	7.132615	7.009222	7.136992	7.059314	7.026787	7.051457	7.137192	7.17964	7.401725	7.031441	7.030962
ANKZF1	7.952507	7.270365	7.502571	7.785835	8.147433	7.449844	6.628924	8.040771	6.97017	6.96983	6.339044	6.959979	6.540801	7.436163	7.224544	6.900498	6.624796	6.886515	7.022517	7.104679	6.762957	7.805071	8.026429	7.53091	7.433036	7.480886	7.864658	6.727695	7.200349	7.433292	7.445386	7.342222	7.364782	6.75121	7.802958	6.976278	7.842276	7.612518	8.262052	8.40057	8.145086	7.904473	7.623698	7.704444	7.864409	7.706206	8.200118	7.890803	8.111982
ANLN	9.011915	8.448942	8.507738	7.169335	8.923915	5.897171	8.050587	9.65631	8.994941	7.36511	6.171651	7.910293	8.143533	9.245071	5.577375	8.675571	6.600877	8.846328	6.65255	7.177997	9.007216	8.846642	7.693591	10.096118	6.846636	7.465115	8.109244	7.338044	8.67335	7.762701	7.839512	9.575416	9.23134	8.084742	7.451252	8.835727	10.762462	10.614331	11.238086	11.162474	10.863251	12.150089	11.365336	10.763808	10.830306	11.205207	10.688719	11.39635	11.109644
ANP32A	6.54591	6.502353	6.565012	6.389298	6.294457	6.193858	6.123513	6.646379	6.57455	6.492792	6.160323	6.503253	6.655867	6.389583	6.388204	6.555629	6.314571	6.367728	6.361743	6.351324	6.460475	6.457037	6.387851	6.740933	6.191293	6.46104	6.068952	6.027218	6.408443	6.332477	6.378561	6.730219	6.890891	6.267772	6.180024	6.601533	7.698435	7.59299	7.423586	7.652366	7.449955	7.792404	7.615572	7.537578	7.616887	7.572013	7.505451	7.497435	7.385156
ANP32B	9.38177	8.839032	9.477566	8.886319	9.344989	8.815478	9.065817	10.371426	9.553391	8.489519	8.615814	8.510545	8.581938	9.43224	9.183578	8.753704	8.516054	9.742467	8.66878	8.049845	9.174032	8.992352	9.357308	10.144377	8.775323	8.931558	8.570039	8.330487	9.01117	9.293093	8.971949	9.915577	9.226303	8.814571	8.892817	8.976732	12.841567	12.830865	13.736392	13.906824	13.354725	13.894118	13.345956	13.158833	13.234608	13.556839	13.145492	13.630224	13.316388
ANP32C	8.889067	8.681766	8.990628	8.796185	9.024433	8.561962	8.5202	9.351632	8.916117	8.909846	8.097863	8.077643	8.47858	8.979722	8.350053	8.233254	8.546467	8.840672	8.683176	8.641279	9.191228	9.259847	9.173652	9.250166	9.046347	9.281479	9.138037	8.757313	8.818135	9.2397	8.773989	9.455367	9.353495	8.901241	8.818434	9.312803	7.301852	7.106636	7.196881	7.196705	7.133932	7.36762	7.418115	7.1852	7.171152	7.215531	7.243948	7.24073	7.235471
ANP32D	9.23134	8.784507	9.057211	9.002816	9.034315	8.516901	8.808911	9.526378	9.082318	8.564987	8.245802	8.164493	8.129604	8.786702	8.522047	8.453171	8.538371	8.970567	8.555426	8.825217	8.776312	8.999586	9.087191	8.487825	8.773603	9.064189	8.828086	8.298785	8.748621	8.905896	8.500038	9.122495	9.089005	8.665421	8.650759	8.903872	7.211739	7.224975	7.108535	6.976028	7.093097	7.045188	7.394584	7.007461	7.024557	7.15963	7.202559	7.149497	7.150527
ANP32E	6.138086	6.262156	6.962598	7.159599	5.969361	6.668724	6.849498	6.603682	6.901644	6.790985	6.918914	6.630354	7.019435	6.981575	6.809862	6.292742	6.779953	7.28035	6.934402	6.12636	6.770189	6.684274	6.596601	7.068559	5.811927	6.725755	6.386974	6.315245	6.315245	6.862814	6.429015	6.537299	6.989878	6.610701	6.555194	6.412509	7.236734	7.335343	7.533032	8.217467	8.771049	7.677523	7.658939	7.640271	7.277706	7.728372	7.275915	7.5068	7.443463
ANPEP	7.116822	6.57455	6.320635	5.786525	6.91314	6.499867	6.362378	5.873327	5.663443	6.81824	5.565332	6.208724	5.764356	2.738614	6.464348	6.390148	6.423119	5.760167	5.647022	7.587403	5.627779	6.762957	5.028196	6.059715	6.393801	5.701049	5.940009	5.315272	6.426143	6.3731	5.782091	6.128544	5.993634	6.418215	6.676611	6.134977	7.240785	7.297888	7.311446	7.183801	7.528229	7.225093	7.152502	7.00366	7.608162	7.364268	7.46692	7.304591	7.469578
ANTXR1	6.746135	6.226286	7.057551	6.902235	6.219877	6.376036	6.480331	6.78872	7.902495	7.096103	6.519597	6.393081	6.648693	7.284627	6.842797	6.494182	6.605546	6.838173	6.04592	5.773151	6.613361	6.832265	6.645488	6.558371	6.338404	6.874093	6.010963	5.831938	6.123513	6.769473	6.883273	6.415511	6.625052	6.851647	7.129967	6.04437	9.182758	9.443492	11.133593	11.279159	10.568095	10.324273	10.703424	10.669392	10.702038	10.955046	10.577734	10.51774	10.475741
ANTXR2	5.588771	5.783762	5.754084	4.995285	5.834682	6.131945	5.545407	6.162908	6.458875	5.836384	4.438125	5.612371	5.068828	6.141934	5.671401	5.358255	5.46593	5.488704	5.373124	6.07037	5.717422	5.661786	6.198079	6.104567	6.102807	6.265315	5.78582	5.941777	5.849407	5.84262	6.341862	5.982319	5.771913	5.665404	5.709468	5.739338	8.077492	8.253538	9.108754	9.134534	8.743818	8.558619	8.768126	8.669161	8.809679	9.151337	8.8813	9.107415	8.684413
ANXA1	7.275858	7.943716	7.646178	8.317737	7.891222	9.650207	8.336318	8.585029	8.645023	8.637231	8.788429	7.986235	9.039941	8.533431	8.58144	7.907899	8.454101	8.745676	8.635297	7.204473	8.532126	8.29574	7.93682	10.243981	7.761685	7.66855	8.214337	8.433528	9.505657	8.466406	9.215824	11.452201	8.407997	9.070711	9.323636	8.737433	9.282264	9.403468	11.866272	11.900903	11.075005	10.815282	11.589823	11.539594	11.688637	11.686503	10.883257	11.328764	10.696063
ANXA10	1.876299	1.86575	1.83519	1.967595	1.869803	1.882517	1.956175	1.992907	2.008902	1.900256	1.98536	1.935673	1.92625	2.075726	1.797412	1.81737	1.827722	1.808673	1.802844	1.850633	1.858212	1.870637	1.79614	1.951762	1.969951	2.012916	1.890614	1.789856	1.916141	2.128164	2.23482	1.899714	1.874027	1.797105	1.865623	1.790257	7.14211	7.201464	7.212199	7.561481	7.166247	7.166625	7.081122	7.150751	7.18221	6.914229	6.967612	7.016932	7.257052
ANXA11	8.906493	8.969512	8.948694	9.105217	8.867811	8.984768	8.98381	8.440802	8.539811	9.186535	9.069578	9.135045	9.007726	8.58017	8.916117	8.80055	8.864966	8.736401	8.788429	8.995474	8.973681	8.909846	9.265929	8.528108	8.685788	8.646393	9.154777	9.223165	9.294544	9.198046	8.578987	8.652021	9.027735	8.964402	8.882379	8.829386	9.134534	9.265644	10.904652	10.54814	9.880282	9.51726	9.62597	9.520601	10.009121	9.484662	10.786543	9.847165	9.931056
ANXA13	2.544252	3.431122	2.32001	4.284301	3.210909	2.673561	2.730291	3.83061	1.800126	3.2935	4.034033	3.292055	3.106478	3.297375	1.826687	3.159581	2.684931	3.785229	2.512039	3.564473	2.591913	2.693449	3.269091	4.540684	2.272035	2.669608	2.879267	2.920322	2.407256	3.40738	3.4324	3.61125	3.778547	1.832956	3.326405	2.345345	7.113971	7.154509	7.269383	7.334706	7.11818	7.153888	7.219489	7.120617	7.234143	7.130299	7.114175	7.332802	7.116788
ANXA2	4.803961	4.522115	4.731247	5.080772	5.268011	6.009957	5.156088	5.52099	5.240587	5.372136	5.097372	4.936749	5.177494	5.161638	5.263663	5.007145	5.094133	5.009318	5.18788	4.544738	4.563376	5.060469	4.854464	5.78582	5.077874	4.469853	5.248579	5.16869	5.496953	5.218607	5.93567	6.492494	4.859259	5.489476	5.911569	4.691644	8.434423	8.912976	10.203646	10.056824	9.988849	9.669349	9.821352	9.540036	9.42092	9.768294	9.481035	9.461061	9.783106
ANXA2P1	6.235649	5.411345	6.048392	6.554845	7.0987	8.330487	6.802046	7.305321	6.980882	7.236587	7.212911	6.295403	6.428748	6.871719	6.879556	6.539218	6.319186	6.512073	6.8603	6.049802	5.999793	6.816609	6.213432	8.10825	6.568959	5.170174	6.596844	6.92488	7.29784	6.876481	8.218069	9.781988	6.178927	7.508564	7.996609	5.905257	7.715336	7.513672	8.224531	8.727885	8.24532	8.381995	8.523256	8.174733	8.114936	8.12502	7.847177	7.966797	8.139745
ANXA2P3	4.3829	3.41884	4.374026	5.09487	4.693803	5.164583	3.820509	4.426633	3.326405	4.415711	3.288647	4.028969	3.683259	3.78035	3.386708	3.473902	2.755759	3.654173	5.096694	3.522456	4.073203	4.671835	5.264796	4.96344	4.169009	3.724557	5.079682	5.024036	4.436291	3.629137	5.590826	7.163918	4.198996	4.877442	5.17956	4.243353	7.060212	7.147947	7.351615	7.16421	7.412489	7.201942	7.319813	7.24989	7.231694	7.033658	7.184525	7.339786	7.053182
ANXA3	6.6088	6.099042	6.670563	6.303982	7.089439	6.937499	7.146754	7.713228	7.499804	6.561214	6.258704	6.594642	6.069403	7.263881	6.975528	6.836801	6.135283	6.671572	7.289802	6.248915	5.782091	7.228282	6.734008	6.815981	6.897079	5.374688	6.648377	6.871138	7.335076	6.843088	7.428046	7.065456	6.88113	7.322407	8.178812	6.704712	7.968619	7.746364	7.996777	8.194666	8.625553	8.407967	7.961818	7.626943	7.982675	7.931155	7.703198	7.656732	8.48669
ANXA4	6.731258	6.513671	6.920016	6.686428	6.317869	6.944972	7.007418	6.686428	7.193175	7.349477	6.469724	7.225988	6.79562	7.335076	7.130231	6.972407	6.48448	7.198163	7.031966	6.713469	6.753718	6.959249	6.69673	7.391089	6.759405	6.928769	6.697417	6.898692	6.807206	7.199986	7.255819	6.917595	7.046132	7.410044	7.100899	6.795912	7.61262	7.491764	7.278552	7.33636	7.308456	7.63755	7.627165	7.101758	7.31797	7.434333	7.245908	7.43276	7.343069
ANXA5	9.852262	9.754293	10.282859	10.522259	10.372585	11.051756	10.220528	10.473296	11.149674	10.734673	10.087297	9.960146	10.613032	10.519336	10.44077	10.226895	9.909997	10.51797	9.893736	9.107008	10.11193	10.230543	9.977301	11.338708	9.493698	10.040756	9.84862	10.264533	10.368746	10.231658	10.687554	11.817535	10.613032	10.786188	10.950397	9.955403	9.965278	10.454035	11.213712	11.098356	11.776358	11.484843	11.373242	10.972359	11.291879	11.440652	11.025165	10.888997	11.240782
ANXA6	10.097064	10.646306	9.729441	9.607273	9.810986	9.762229	10.228027	9.483795	9.227711	9.897521	10.332169	10.73982	10.174937	9.061948	9.443307	10.522259	10.000112	9.7655	9.880155	10.501812	10.148449	9.904424	9.216369	8.66878	9.602472	9.734399	9.833505	9.729441	10.08622	9.414858	8.873401	9.1725	10.467792	10.192259	9.858703	10.282859	8.7591	8.465868	7.921703	8.274655	7.889306	7.679236	8.271268	8.838713	7.825945	7.970497	8.143398	8.848961	8.236902
ANXA7	7.631869	8.416273	8.433822	7.643097	7.433292	8.352206	8.54063	7.257362	7.8533	8.495636	8.359465	8.390708	8.54063	7.778901	8.16332	8.172374	8.154689	8.309534	8.482914	7.661118	8.285377	8.125833	7.123369	7.60717	7.722116	7.687464	7.250907	8.199789	7.735598	7.699352	7.271377	7.634854	8.079111	8.209035	7.926447	8.308063	10.760375	10.990317	10.129134	10.036252	10.379908	10.489085	10.59773	10.852242	10.784509	10.842973	9.979265	10.325404	10.454035
ANXA9	3.369344	2.640793	3.01348	2.212818	3.043829	2.167413	2.989195	3.14705	3.279429	2.658054	1.945907	2.662692	2.601641	3.06361	2.200406	2.64276	1.947364	2.753395	2.330834	2.2635	2.891666	2.790293	2.239286	3.162087	2.170186	2.884568	2.040193	2.564088	2.926677	2.046854	1.996121	2.817996	3.23281	2.16982	2.598251	2.033519	6.957885	7.274905	7.31526	7.315313	7.321465	7.271491	7.23974	7.174598	7.270134	7.19583	7.190907	7.33808	7.197725
AOAH	1.91628	1.795384	2.03933	1.803977	3.788849	3.064945	1.857151	1.812692	1.818376	3.055063	3.025501	2.995452	1.815072	1.811114	1.901252	1.825806	1.837124	2.908457	1.994634	1.788506	1.821225	2.833419	1.817868	3.256478	1.933064	2.545624	2.285711	3.606406	1.792713	2.788464	1.805276	2.840565	2.120005	3.235284	3.122649	1.822663	7.904776	7.671638	7.615483	7.867593	8.110911	7.674391	7.818622	8.009089	7.766715	7.559025	7.552258	7.740046	8.051751
AOC2	4.70054	4.611976	4.736077	4.472893	4.725306	5.350535	4.754173	4.95689	3.850412	3.848706	5.401605	4.521035	4.73796	4.621847	5.343473	4.624818	4.161423	4.656469	4.470222	4.660405	3.92288	4.634118	5.092978	4.140623	4.033582	3.78627	4.543977	4.818544	4.117586	4.57653	4.796537	4.799887	4.235406	4.342892	4.485287	4.029944	7.20917	7.318643	7.3608	7.316097	7.380775	7.191202	7.346195	7.182764	7.02238	7.261279	7.134747	7.286107	7.236508
AOC3	4.604673	4.432336	4.269737	4.443932	4.572516	5.033895	5.066184	2.822697	4.940338	4.8868	5.318118	4.479108	5.305145	5.421871	5.164182	4.099026	4.434095	4.442735	4.768583	5.006727	4.199922	4.745066	5.458144	5.104581	5.372136	4.625268	4.199448	5.311773	4.757241	4.947548	5.180867	4.595229	4.110633	4.722653	5.240587	4.378902	7.906573	8.114936	8.898274	9.561576	8.875728	9.078802	8.34682	7.869279	7.986506	8.988009	8.305452	8.341672	8.682159
AOX1	5.045265	5.581047	5.96466	6.095094	6.00842	5.966542	6.204897	6.078257	6.823436	6.856365	5.81084	5.571029	5.82621	6.768755	6.459101	5.560237	6.061682	6.188831	6.074451	5.78541	5.923403	6.31754	6.613361	6.405738	6.234748	6.029834	5.88307	5.916734	6.427351	6.57455	7.493634	5.849407	5.895932	6.222003	6.413617	6.275088	7.171231	7.496933	7.151949	7.262948	7.12185	7.291599	7.422558	7.038521	7.183727	7.511765	7.209615	7.50194	7.35066
AP1B1	8.801984	8.823095	8.504335	8.770497	8.858579	8.876245	8.788855	8.341227	8.680001	8.710724	8.83699	8.833955	8.605772	8.488757	9.018056	8.817076	8.578483	8.808911	8.67814	9.025056	8.443314	8.712215	8.58144	8.607675	8.463984	8.608854	8.48032	8.726067	8.477643	8.448942	8.528108	8.511454	8.684474	8.845781	8.696915	8.713861	9.507157	9.592111	9.451462	9.143487	9.401002	9.257641	9.391744	9.41455	9.371323	9.253158	9.47317	9.158709	9.449964
AP1G1	9.134028	9.393609	9.067369	8.777207	9.164885	8.861852	9.393095	8.662774	8.944698	9.458387	9.270819	9.590637	9.228896	8.639412	8.966062	9.259847	9.098456	8.900724	9.490148	9.334457	9.306945	9.175327	8.865707	8.776312	9.078113	8.937262	8.832185	9.340187	9.161968	8.83038	8.504829	8.747166	9.085563	8.987866	8.854206	8.970006	9.03065	8.978219	8.528172	8.676845	8.407554	8.581491	8.617176	8.897534	8.668364	8.668083	8.591339	8.764816	8.569987
AP1G2	8.261381	8.22292	8.645833	9.009941	9.339536	9.099037	7.798272	8.713861	8.440069	8.25731	7.375825	8.235518	8.25525	8.819902	8.592926	8.209698	7.494463	7.747167	7.884748	8.185189	8.011076	8.694189	9.525134	8.411418	8.973087	8.696485	8.878695	7.936334	8.565449	8.6592	9.053502	8.14705	8.032949	8.006473	9.4249	7.573504	8.502674	8.071291	8.214497	7.960869	7.931429	7.879209	8.217238	7.965696	8.097728	7.746364	8.479043	8.421364	8.845941
AP1M1	10.921455	10.750256	10.74665	10.598983	10.872346	10.6731	10.802507	10.402382	10.509678	10.735874	10.723807	10.387349	10.548467	10.367657	10.888941	10.551684	10.378764	10.636039	10.567134	10.798532	10.508054	10.71948	10.644825	10.115148	10.499142	10.442378	10.299285	10.710518	10.571938	10.737056	10.332169	10.425399	10.47052	10.628675	10.571938	10.651596	10.896867	10.85489	10.444395	10.727792	11.077321	11.129491	10.888997	10.71149	11.009155	11.18166	10.478882	10.243613	10.661973
AP1M2	4.406883	4.408339	4.753569	5.057108	4.599099	4.059358	4.596135	3.746752	4.355933	4.813605	4.622638	4.604673	4.575305	4.341701	4.223751	4.538907	4.768199	4.526976	4.471057	4.80858	4.815686	4.722956	4.884088	4.449447	4.647701	4.638905	4.118573	5.043322	4.566793	4.718011	4.43447	4.295453	4.891027	4.459967	4.241204	4.458929	7.748577	7.825501	8.571627	8.535982	7.797499	7.758389	7.927163	7.554822	7.746122	8.254266	7.9011	8.163127	7.568594
AP1S1	8.328743	8.692554	8.606124	8.434714	8.188516	8.882379	9.097985	7.747917	7.766366	8.369292	9.070711	8.776312	8.719437	7.67454	8.675571	8.833955	9.24266	8.602267	8.561962	8.84422	8.607271	8.105935	7.996312	7.654257	7.985245	7.949876	7.782594	8.318629	8.224855	8.411806	8.263444	7.82765	8.366978	8.170482	7.465522	8.461158	9.505991	9.918828	8.784915	8.752171	8.735522	8.87509	9.142421	9.511525	9.013964	9.086869	9.077382	9.268337	9.042535
AP1S2	5.321527	5.703686	5.466313	5.049846	4.973737	5.113953	5.414355	5.586655	5.43478	5.464829	5.991875	6.196335	5.766742	5.376802	4.646934	5.977993	5.758469	5.282665	5.799652	5.32401	5.72798	5.686367	4.656114	5.401295	5.01934	5.069508	5.065112	5.017773	5.394407	4.916993	4.748007	6.015485	5.994116	5.435897	4.918124	5.895035	11.152731	10.973077	10.478882	10.688023	10.948243	10.911093	11.214607	10.71511	10.515851	10.698041	10.459381	10.653448	11.088668
AP1S3	3.922307	4.676807	3.828707	3.796378	3.413778	4.457613	4.112268	3.672695	3.779478	4.375242	4.0884	4.752608	4.456185	3.718286	3.983251	5.488704	4.279197	3.873264	4.442308	3.893741	3.81191	4.101321	3.67439	3.876488	3.806182	3.447667	3.650192	4.428595	4.047186	4.084095	3.665211	3.581056	4.308188	4.380654	3.879823	4.562526	7.267576	7.060952	6.943881	7.115746	6.910966	7.080771	7.143897	6.912955	6.955764	7.060162	6.938846	7.034848	6.976497
AP2A1	9.920123	9.879345	9.596931	10.002655	9.920123	9.881874	9.844273	9.62995	9.814467	9.683705	9.821561	9.602987	9.243918	9.74553	10.073422	9.508899	9.534766	9.879345	9.439947	9.91798	9.352858	9.613228	9.735107	9.414208	9.814467	9.738448	9.398363	9.625719	9.648635	9.864413	9.708912	9.373955	9.45005	9.805538	9.877626	9.596428	8.499961	8.486385	8.152027	8.178203	8.146549	8.349516	8.137055	8.497894	8.172514	8.138444	8.607851	8.615569	8.14013
AP2A2	7.934618	8.299568	7.904394	7.756689	7.734921	7.975356	7.785835	7.831379	7.573504	7.845777	8.264102	8.092241	8.07383	7.447638	7.908257	8.166652	7.904394	7.99583	7.918537	8.311688	7.8511	7.665254	7.786185	7.50584	7.979276	7.555631	7.673799	7.792158	7.571227	7.844076	7.652844	6.908906	7.845777	7.629714	7.803318	7.587403	10.019339	9.868726	9.384697	9.340891	9.08801	9.251239	8.745065	9.73757	8.699904	9.126299	9.823633	9.972344	9.422173
AP2B1	10.264533	10.523576	10.484485	10.175834	10.011615	10.461859	10.644825	10.048667	10.052416	10.624474	10.735874	10.680218	10.696284	9.783726	10.143568	10.759665	10.810177	10.522259	10.696284	10.519336	10.561022	10.263092	9.905286	9.737597	10.355793	10.265681	10.200888	10.537831	10.345689	10.071505	9.493698	9.646999	10.366299	10.266744	10.193387	10.374912	9.750504	9.761884	9.228452	9.24993	9.384341	8.95337	8.904495	9.577585	9.312056	9.453772	9.327254	9.5014	8.989987
AP2M1	9.703754	10.311767	9.747243	9.412983	9.460212	9.810151	10.193387	8.930233	9.352858	10.151512	10.36282	10.597504	10.153652	9.151195	9.753525	10.411393	10.164498	9.82323	10.059737	10.449958	10.090403	9.673225	9.530015	9.034315	9.810151	9.539458	9.143394	9.975397	9.627898	9.404512	8.892345	9.223766	9.690895	9.646399	9.439947	9.716419	11.564465	11.340351	10.908128	10.906006	10.958851	10.640666	10.812264	11.469292	10.792393	10.704834	10.863251	11.291879	10.743136
AP2S1	10.565811	10.888941	10.421966	10.205046	10.150363	10.657998	10.8505	9.790139	10.035408	10.555654	11.057983	10.965772	10.789424	10.022955	10.847249	11.048582	11.046744	10.661183	10.589587	11.206422	10.6563	10.206861	10.126975	10.113999	10.38921	10.048667	10.41391	10.775939	10.422793	10.305812	9.740572	10.031976	10.614374	10.562613	10.425399	10.704185	12.977176	13.051434	12.372143	12.53904	12.621023	12.597715	12.737743	13.065207	12.603903	12.735455	12.772868	13.075934	12.554127
AP3B1	7.148389	6.86069	7.408	6.757889	6.984417	7.179862	6.922554	7.089439	7.069321	7.122519	6.70618	7.103559	7.227048	6.973075	6.619229	7.095426	6.350629	7.031966	6.954999	6.949708	6.993664	6.843909	6.829889	7.557371	6.743754	7.06435	6.843088	6.762957	6.983234	7.111153	6.8714	7.279324	6.840133	6.752059	7.115202	6.821286	10.335782	10.328755	10.840174	10.611171	10.793154	10.845191	10.822979	10.501603	10.68328	10.868691	10.688023	10.499692	10.386025
AP3B2	8.657854	9.16566	8.547209	8.643006	8.293315	8.881929	8.790604	8.043701	8.021293	8.63348	9.110573	9.148094	9.22126	7.813056	8.748201	9.230748	8.903872	8.582439	8.5606	9.104707	8.618429	8.537062	8.047644	7.592011	8.358587	8.403942	8.209035	8.416273	8.417066	8.454938	7.779635	7.416782	8.340289	8.431677	8.566404	8.65122	10.751512	10.885475	8.717464	8.365519	9.192572	9.001662	10.082312	10.69938	9.629062	9.297969	10.057785	10.105421	9.739248
AP3D1	11.022963	10.985944	10.830397	10.914895	10.998573	10.904994	11.077868	10.614374	10.8505	10.862826	10.883875	11.004066	10.774293	10.45264	11.226646	11.025098	10.677322	10.8505	10.718318	10.923335	10.522259	10.764718	11.002083	10.088254	10.745212	10.69748	10.425399	10.508054	10.624474	10.901665	10.526808	10.522259	10.642056	10.789424	11.034626	10.620378	9.675434	9.956104	9.536055	9.500239	9.3066	9.223138	9.487229	9.814598	9.387833	9.303195	9.617557	9.687183	9.520193
AP3M1	8.122938	8.32809	8.422633	7.883458	7.758366	8.167104	7.913277	7.956545	8.601404	8.223727	8.388057	8.380124	8.388057	8.359845	7.976644	8.55164	8.412547	8.334108	8.043701	8.022096	8.394069	8.018897	7.962188	8.366978	8.029885	8.076767	7.998263	8.025678	7.944399	8.147433	8.32915	8.586673	8.301768	8.438821	8.129312	8.001447	8.065291	8.25593	8.344376	7.996106	8.591106	8.519712	8.77876	8.350425	8.530421	8.518647	8.458133	8.437497	8.407774
AP3M2	3.281983	5.611582	4.633151	3.325829	3.980837	4.516231	4.937257	4.074007	2.654159	5.061863	5.866637	5.581417	5.58339	3.514301	3.917852	5.672341	5.523222	4.80519	5.096309	5.439154	5.562293	4.657351	3.477857	2.048146	4.194552	4.18992	4.037703	4.497531	4.224242	2.75199	2.429304	4.321715	4.937257	4.817656	3.656424	5.394758	11.71268	11.450012	10.652722	10.847303	10.718996	11.016262	10.972359	11.610912	10.895451	11.149315	10.64316	11.467194	10.988658
AP3S1	6.886515	7.809985	7.532592	7.146754	6.957302	7.836828	7.873937	7.046447	7.257037	8.1147	8.238527	8.409842	8.212941	7.243158	7.553241	8.304409	8.291566	7.773994	8.039359	7.670238	7.673291	7.38653	6.963604	7.147129	7.752488	7.53709	7.143121	8.072903	7.425606	7.650249	7.062448	7.104679	7.648137	7.782594	7.232025	7.847678	9.955592	10.470108	9.132421	8.775803	9.162677	9.603431	9.992238	10.242469	9.416001	9.411536	9.508451	9.900029	9.560266
AP3S2	8.71017	8.909846	8.808911	8.512336	8.476051	8.587094	8.940848	8.308063	8.808911	8.999586	9.206299	8.960468	8.861852	8.350677	8.808302	8.862487	9.008857	8.688164	8.927767	9.112894	8.943645	8.775323	8.622673	8.6951	8.587781	8.741507	8.454938	9.063083	8.855306	8.614515	8.486456	8.795771	8.918847	9.057699	8.276215	8.84755	8.639197	8.735822	8.824	8.544158	8.615569	8.620144	8.707939	8.755041	8.594748	8.756239	8.617176	8.619844	8.63493
AP4B1	6.171211	6.670913	6.324936	6.196992	5.908614	6.236413	6.423907	6.105578	6.049549	6.428034	6.10352	6.454727	6.273456	5.447638	5.737174	6.301322	6.154019	6.305771	6.255874	6.607081	6.286707	6.287617	5.689731	5.476218	5.865999	5.99917	6.115059	5.974124	6.169993	5.78419	5.310974	5.779776	6.527961	5.904931	5.966542	6.278594	9.87426	9.646278	10.010987	9.905666	9.416343	9.51681	9.610309	9.70489	9.644937	9.545824	10.035321	9.917933	10.027739
AP4E1	3.203583	3.664066	2.284459	1.96259	1.898732	2.470818	3.574487	2.017947	2.14212	2.753945	3.178755	4.064967	3.228928	2.020062	2.909284	2.637005	2.173045	2.254325	3.583657	1.875002	3.945137	3.821814	1.957881	3.998607	2.000792	2.747964	2.545102	3.156042	1.992587	1.913909	2.352077	1.893173	3.915043	2.387966	3.425944	3.468926	8.306951	8.318769	8.335479	7.756115	8.114517	8.217238	8.071291	8.421109	8.239706	8.37786	8.036234	8.056416	8.256841
AP4M1	6.812674	6.7074	6.344592	6.785218	7.101796	6.449405	6.527961	7.12508	6.906623	6.615833	6.694737	6.627671	6.508458	6.598141	6.765367	6.829529	6.637643	6.753477	6.518894	7.018094	6.654861	6.646771	7.08781	6.816249	6.668361	6.639403	6.744733	6.579989	6.709098	6.565885	6.72679	6.549655	6.592307	6.711516	6.52731	6.725755	7.558946	7.764938	7.490777	7.307098	7.474889	7.451598	7.533883	7.647822	7.324878	7.255516	7.389378	7.50727	7.72796
AP4S1	4.992535	6.377527	5.83494	5.058662	4.72898	5.329908	6.17416	5.271058	5.287338	5.978612	5.772848	6.571279	6.395767	4.943704	3.931118	6.221311	6.385366	5.630036	5.993634	6.142684	6.211703	5.70005	4.342064	4.926631	5.724698	5.20161	5.494425	6.269353	5.507691	4.50946	4.503075	4.472411	6.158907	5.555346	4.443932	6.360983	7.737135	7.945514	7.774575	7.547326	7.783182	7.961969	7.712886	7.946957	7.788352	7.87621	7.792404	7.95961	7.868805
APAF1	3.814439	5.051764	3.960264	3.18502	3.953445	4.851128	4.3873	2.44601	3.685238	4.773747	4.550208	4.845417	4.885614	2.68233	3.991529	4.185005	4.10439	4.454728	4.278093	4.671283	4.630624	4.538171	2.333281	2.277364	3.433593	3.711073	3.661685	4.807774	3.077546	3.520734	3.17932	5.957217	4.895892	4.188437	3.528247	4.497531	8.246878	8.059269	8.611682	8.825244	8.275885	8.493285	8.488981	8.286147	8.470269	8.281933	8.467215	8.32948	8.533453
APBA1	7.664926	8.054503	7.752868	7.494073	7.66379	7.952192	7.904012	7.30071	7.798614	8.232584	7.818685	8.101334	7.777722	7.478466	8.37306	8.266218	8.153159	7.895502	7.81941	8.06223	7.795782	7.551694	7.811894	6.820169	8.212941	7.701504	7.404919	7.877786	7.73114	8.241567	7.113111	6.503585	7.461073	7.664071	7.462266	7.29843	7.356574	7.124302	7.207596	7.139989	7.120136	7.324782	7.085537	7.243827	7.17976	7.20921	7.175873	7.148512	7.269206
APBA2	8.513269	8.615814	8.479483	8.529817	8.481634	8.482485	8.398518	8.490704	8.009968	8.351355	8.129604	8.427993	8.362026	8.043323	8.545129	8.709178	8.637755	8.482914	8.441694	9.106645	8.599127	8.869696	8.926173	8.288372	8.709178	8.589949	9.013184	8.773166	8.402229	8.432629	8.100903	8.076417	8.612349	8.565819	8.697743	8.963367	10.050486	10.306679	8.578344	8.14259	8.751281	9.244152	9.414207	10.178776	9.092154	9.082018	9.310045	9.789031	9.180308
APBA3	4.034404	4.086876	3.922307	3.669198	4.14204	4.55965	1.799718	4.65265	4.072791	3.127301	3.752644	3.473103	4.865557	4.688409	1.834605	4.297803	3.124402	3.69862	4.154157	4.26217	4.188913	4.031535	4.739563	4.169735	3.990972	3.96757	3.955557	4.131548	3.930695	3.977325	1.818433	4.926631	4.043733	1.825904	2.34483	3.970499	8.52687	8.65211	8.962982	9.049095	9.470089	8.957769	8.620144	8.742302	8.833261	9.004904	9.20098	8.776812	9.20175
APBB1	11.845353	12.166324	11.460547	11.162771	11.304211	11.357727	11.905215	11.099383	11.137358	11.646334	12.433933	12.313736	12.297219	11.173446	11.188075	12.194333	12.225458	11.652307	11.591097	11.884964	11.682659	11.609083	10.69748	10.975472	11.242372	11.258448	11.261004	11.43001	11.643161	10.928549	10.47838	11.12219	11.889392	11.525291	10.969243	11.808333	7.501026	7.447422	7.494245	7.598591	7.56139	7.575934	7.430623	7.448259	7.275119	7.53707	7.45775	7.531485	7.578343
APBB1IP	5.388544	5.63074	5.903095	7.073761	8.162897	7.416079	5.069508	7.525094	6.902235	7.451923	7.397106	6.620856	6.30071	6.488967	7.522587	7.308362	7.415694	7.211625	6.504267	5.709468	5.542524	6.586087	6.294457	8.760222	6.715823	7.335811	7.103559	7.590985	7.198163	7.488745	7.371624	8.134126	7.410879	7.798272	6.754979	6.578892	8.997109	9.315284	9.853988	9.58581	10.234037	9.741418	10.047599	9.498961	9.832937	9.586647	9.565631	9.611547	9.866319
APBB2	8.974279	8.758329	8.93874	8.451426	8.993833	8.359465	8.670707	8.703614	8.777207	8.878695	9.035907	8.737433	9.337152	8.888128	8.880121	8.869696	8.757313	8.762182	8.8576	8.926173	9.083303	8.971949	8.805173	9.154777	8.509189	8.67953	8.470548	8.808302	9.144558	8.682301	8.883814	8.749387	9.285644	8.968031	8.713436	9.141158	7.576191	7.580483	7.284171	7.122171	7.273734	7.597642	7.639614	7.499702	7.646648	7.392735	7.246787	7.370175	7.406215
APBB3	9.29086	9.341645	9.211128	9.021171	9.09591	9.258266	9.036937	8.878695	8.90878	9.144558	9.152409	9.323636	9.546646	8.745676	8.638985	9.300754	9.457403	8.998531	8.954097	9.397834	9.081045	9.182381	9.018056	8.863408	8.909289	8.993376	8.959936	8.790967	8.990628	8.843232	8.57531	8.730953	9.090361	9.045612	9.106645	9.1475	10.457509	10.562171	10.393722	10.303808	10.151574	10.152051	10.065694	10.661973	9.900926	9.945788	10.192148	10.323755	10.229573
APC	7.724867	8.640829	7.848077	8.313096	7.398812	8.315589	8.469667	8.121056	8.393658	8.605393	8.733375	8.909289	8.375983	8.51407	8.241901	8.850928	9.107008	8.694594	8.788855	8.120041	8.734931	8.437052	7.978913	7.716479	8.272879	8.542424	8.396625	8.636282	8.301768	8.566813	8.148307	8.436548	8.733375	8.801523	8.561962	8.872483	8.179686	8.082589	8.166049	9.394052	7.898962	8.650156	8.899016	8.591339	8.132759	8.674505	8.663916	9.00366	7.938285
APC2	10.597504	10.446061	9.947089	10.234104	10.404664	10.192259	10.446061	10.213597	10.501812	10.140334	10.482029	10.404664	10.137781	10.107736	10.364063	10.594308	10.248743	10.258003	9.97356	9.97456	9.926535	10.165673	9.928089	9.747243	10.107736	9.808921	9.725901	10.17371	9.822458	9.701869	9.8	9.618099	9.796036	9.970598	10.420385	9.903701	9.648772	10.144844	10.021093	10.375253	10.23174	10.007214	9.702067	9.855883	9.990172	10.166226	9.750926	9.662427	9.734173
APCDD1	6.620143	5.708428	7.252961	6.610044	6.890891	4.327636	6.871138	6.635613	7.324876	6.691965	5.666527	6.439482	6.09588	7.469125	6.503585	5.956531	5.645615	7.144311	6.344842	5.39073	6.226286	6.246682	6.517915	5.455515	5.118291	5.981937	5.580364	4.942434	6.00368	6.840133	8.022861	5.616564	6.330538	6.856636	6.327779	5.299174	9.448796	9.98463	10.452211	9.86539	10.532015	10.061271	10.806032	10.228521	11.033923	10.44193	10.812264	9.756256	10.064173
APCDD1L	1.780953	1.798863	1.789492	1.802427	1.805628	1.80517	1.813329	1.797075	1.807487	1.785374	1.825346	1.794029	1.786283	1.80078	1.858212	1.829247	1.823889	1.854041	1.809375	1.81048	1.797412	1.808055	1.833321	1.818806	1.801943	1.785819	1.798758	1.874879	1.811649	1.791358	1.817255	1.804665	1.799465	1.845335	1.812396	1.837727	7.246038	7.275661	7.706206	7.938285	7.505522	7.458928	7.446528	7.148802	7.408437	7.298363	7.297806	7.39618	7.305541
APCS	5.540076	4.926234	5.370911	5.539244	5.395157	5.144389	4.63149	5.407423	5.628641	4.986942	4.981219	4.86085	5.166707	6.099042	5.966542	5.031791	5.328899	6.847243	5.232593	5.857723	5.443882	5.367311	6.366035	5.881957	5.902446	6.00842	6.028608	5.873589	6.824998	5.79455	6.386028	5.734544	5.2436	5.513758	6.143057	5.565332	7.835003	7.899283	8.38298	8.500468	8.354267	8.40057	7.825945	7.789706	7.969125	7.829685	8.238737	7.919923	7.913989
APEH	7.862569	8.302126	7.7503	7.937125	7.823626	7.825915	7.987879	7.378015	7.640644	8.059292	8.58883	8.354149	8.083567	7.715506	7.983527	8.466406	8.349684	8.079111	7.993032	8.513783	8.055625	8.1147	7.675587	7.6262	7.75092	7.644284	7.720767	7.760313	7.869141	7.707335	7.755087	7.537432	8.123322	9.040529	7.5055	8.077952	10.480233	10.662663	10.165793	10.278405	10.562888	9.988425	10.280801	10.639361	10.443752	10.338571	10.253454	10.376837	10.327011
APEX1	8.758329	8.695547	8.786212	8.957473	8.94673	8.889942	8.788429	8.230526	8.643006	9.199336	8.661908	8.633135	8.339942	8.357936	8.691654	8.473512	8.753226	8.773603	8.707888	8.673802	8.441233	8.781225	8.227959	8.610225	8.340792	8.637231	8.450197	8.595479	8.477143	8.316317	8.447044	8.754846	8.648693	8.729424	8.845781	8.643006	10.638148	10.566078	9.715222	9.485489	10.154062	10.208339	10.621044	10.50397	10.520735	10.459381	9.996051	10.056241	10.225749
APEX2	7.424392	6.887324	6.897079	7.353279	7.195418	7.051708	6.896464	7.351112	7.455247	7.026242	6.972407	6.803939	6.789393	7.614868	7.236247	6.833686	7.117476	7.217992	6.585028	7.261313	7.09089	7.066054	7.653578	7.756689	7.635953	7.641732	7.402111	7.217992	7.482128	7.49327	7.69707	7.244484	6.921623	7.170825	7.317984	6.935175	8.652622	8.775803	8.692583	8.240859	8.850218	8.825609	8.455355	8.520603	8.638004	8.861123	8.535982	8.398044	8.566896
APH1A	8.718481	8.096676	8.495234	8.523849	8.581938	8.26706	8.692067	8.391431	8.669127	8.346521	8.517224	8.216688	8.210484	8.665953	8.563228	8.122606	8.354772	8.54103	8.38334	8.330866	8.091017	8.402229	8.035535	8.812108	7.597952	8.212187	7.985607	8.097061	8.429211	8.190942	8.55128	8.917226	8.466053	8.613671	8.601404	8.224855	9.199848	9.309618	9.793998	9.714476	9.754716	9.922534	9.594193	9.442357	9.9566	10.000995	9.483815	9.379054	9.634624
APH1B	8.039986	7.362724	7.986655	7.792158	8.003811	7.577849	7.649259	7.75356	8.242733	7.562237	7.151601	7.344669	7.228843	8.037886	8.049845	7.491805	7.064045	7.75207	7.569499	7.392351	7.572023	7.540167	7.882523	8.001129	7.442717	7.820746	7.44912	7.324579	7.728145	8.05825	8.319646	7.837865	7.478763	7.617729	7.801129	7.36027	8.236374	8.375482	7.932456	7.525457	8.423048	8.57315	8.295359	8.356119	8.369016	8.559571	8.043887	8.021049	8.185687
API5	8.489763	9.006547	8.920905	8.351355	8.28625	8.589334	8.47222	8.299148	8.380124	8.618023	8.849515	8.897156	8.937828	8.220317	8.562379	9.003955	8.617288	8.689895	9.022179	8.467108	8.864966	8.584546	7.992384	8.345222	8.457829	8.483363	8.584546	8.638634	8.611076	8.462702	7.876272	8.418782	8.916713	8.759809	8.276566	8.998974	10.99107	10.896867	10.043261	10.09525	10.380497	10.62498	10.698041	11.063871	10.594408	10.847303	10.179774	10.652722	10.624358
APIP	6.3961	6.902235	6.793937	6.822385	6.595846	6.49147	6.449769	6.57455	6.859366	6.651862	6.55938	6.907709	6.658206	7.05138	6.367096	6.639403	6.981575	7.069321	7.119928	6.320103	6.916099	7.026242	6.709519	7.131177	6.670563	6.702434	5.855032	6.789393	6.744319	6.402603	6.810459	7.355781	7.580467	7.0084	6.540801	7.410879	9.424148	9.313175	8.712567	8.400798	8.758772	9.671536	9.415279	9.096012	9.013654	9.270163	8.802583	8.984724	9.224999
APITD1	5.391978	5.151012	5.112941	5.566481	4.798169	4.907658	4.547954	5.025563	4.441411	4.918915	5.157737	4.994354	4.669089	4.139742	5.174852	5.168198	5.2837	4.354271	4.809462	6.291631	5.461893	4.789529	5.512394	4.266267	4.992535	4.479108	5.085017	5.284942	4.484093	4.530924	5.049357	4.908446	4.437128	5.156088	4.642859	4.814431	8.416586	8.40958	8.043529	7.893817	7.985978	7.939096	8.305972	8.491116	8.02419	8.007208	7.874683	8.238454	8.191474
APLN	3.810857	3.050459	4.051392	3.370079	4.013573	2.614591	3.267215	3.768972	4.355437	3.612545	2.994876	3.077546	3.020303	3.308876	3.937099	3.306815	2.957626	3.76384	3.705735	3.410825	3.686471	3.933345	3.939887	4.413449	3.453015	3.346273	3.664669	3.379691	3.568996	3.841902	3.83061	4.386908	3.82998	3.551595	3.629137	3.399911	8.128319	8.116919	7.922777	8.046229	8.594461	8.078671	8.385715	8.197951	8.396289	8.565221	7.546101	7.744537	8.035473
APLP1	13.97275	13.751583	13.434091	12.896055	13.305196	13.179633	13.836729	13.087075	13.120724	13.197946	13.942609	13.473707	13.533592	12.976054	13.146454	13.367574	13.648718	13.604047	13.179633	13.261631	13.285187	12.739526	12.302716	13.138076	12.602958	12.624168	12.507465	12.896055	13.444322	12.587606	12.019323	12.797929	13.59266	13.172464	12.553245	13.252281	12.153585	12.484075	12.005746	12.103624	12.15826	12.580718	12.304738	12.364659	12.355833	12.541496	11.744886	12.044662	11.903808
APLP2	11.534406	11.755171	11.614779	11.258448	11.492537	11.609083	11.575836	11.030814	11.286986	11.665743	11.545786	11.889392	11.75855	11.19443	11.737846	11.938259	11.232557	11.352279	11.634216	11.594243	11.427811	11.603722	11.355095	10.883875	11.572907	11.422071	11.157857	11.433104	11.561181	11.594243	11.149674	10.798532	11.545786	11.865406	11.625516	11.498485	9.52808	10.029211	9.402221	9.411942	9.39708	8.917694	9.401803	9.63776	9.480282	9.272389	9.498143	9.399027	9.351888
APOA1	3.736768	3.561346	3.728265	4.286631	4.282024	3.983251	4.111227	4.791295	4.383845	3.603964	3.669198	3.677183	3.215863	4.615456	4.153205	3.625876	3.343154	3.719763	3.724557	4.690391	3.569467	3.52769	4.417676	4.392199	4.213226	4.161009	4.061791	3.891632	4.249061	3.627192	4.356708	4.088006	3.315976	3.879823	4.214375	3.455896	7.324588	7.273036	7.365433	7.173326	7.318448	7.11612	7.226018	7.311294	7.310233	7.123129	7.509203	7.511686	7.273858
APOA1BP	8.590741	8.505736	8.556349	8.380124	8.338325	8.271337	8.405574	8.246261	8.396195	8.440802	8.54063	8.643548	8.057407	8.141736	8.198136	8.633985	8.428817	8.594468	8.71998	8.564117	8.460863	8.458577	8.32809	8.053317	7.959003	8.402229	8.164849	8.007195	8.21172	8.193962	8.209332	8.332534	8.667716	8.462377	8.267482	8.528432	10.73385	10.791546	10.994152	11.0061	11.125435	11.230282	11.156258	11.010799	10.822979	10.959603	10.868691	10.787232	11.405238
APOA2	1.800839	1.810862	1.894324	2.358182	1.816958	1.816256	1.863273	1.821587	1.814096	1.866247	2.566045	1.817293	2.449459	1.841734	1.889928	1.837458	1.829699	2.574334	1.802276	2.963349	1.83798	1.829152	1.83321	2.995452	1.831379	1.820402	1.8337	1.89755	1.803253	1.802483	1.809025	1.81802	1.808673	2.669608	2.472927	1.83388	7.064138	7.328247	7.343899	6.957885	7.179598	6.999619	7.273952	7.335205	7.297759	7.105134	7.2392	7.211375	7.289132
APOA4	1.82599	1.827427	2.414669	1.848245	1.837694	1.844164	1.79169	1.849851	1.879818	1.872581	1.886447	1.861449	1.835727	1.883195	3.292741	1.797726	2.373516	1.816485	1.826071	1.822034	1.805229	1.783608	1.882933	2.615319	1.8499	1.821389	1.902222	1.924053	1.858945	1.858542	1.885445	1.850319	2.287914	1.850859	1.79169	1.874524	7.087832	6.785478	7.288133	7.395414	7.20301	7.09833	7.135763	7.08934	7.25216	7.040789	7.147014	7.039482	7.128006
APOA5	4.649824	4.217605	4.610481	4.124967	4.48478	4.846174	4.300988	4.084967	5.057441	4.333578	4.655248	4.673137	4.584168	5.406557	4.857062	4.503075	4.480141	4.621847	4.290516	4.367323	4.312928	3.954266	5.351162	5.346573	5.409022	5.432159	4.942434	4.891428	5.197535	4.98006	5.471005	4.79775	4.261659	4.342441	4.766552	4.225714	7.188286	7.127107	7.201578	7.390238	7.224896	7.17803	7.407733	7.527343	7.016483	7.170776	7.195679	7.238281	7.091087
APOB	3.599993	2.916643	3.278742	3.294727	3.514301	3.145823	3.091511	3.274036	3.418226	3.294066	2.787789	3.100369	2.807376	3.100853	3.197421	2.920322	3.388063	3.208304	3.525409	3.40845	3.411384	3.533953	3.656424	3.400585	3.543029	3.603964	3.532375	3.461583	3.308876	3.543651	3.810857	3.327055	3.174499	3.376386	3.180302	3.354018	7.332949	7.398956	7.490466	7.387615	7.6639	7.394027	7.476357	7.363484	7.484576	7.338182	7.607026	7.538851	7.405475
APOBEC1	1.980488	1.980488	1.866639	3.755075	3.869195	1.994634	2.415345	2.390017	2.75776	2.103427	2.497963	2.183248	2.107953	2.634817	2.456398	1.979714	2.026651	2.120992	1.964487	1.932079	1.92276	1.935826	1.981272	2.225458	2.429813	2.350372	2.072434	2.250732	2.117859	2.574334	3.088819	2.051137	1.954205	2.27255	2.131769	1.995231	7.285484	7.466346	7.305809	7.158638	7.290976	7.131229	7.310665	7.156244	7.171398	7.199647	7.221622	7.348948	7.251448
APOBEC2	2.682943	1.853989	1.965703	1.92276	1.861293	2.921698	1.985678	3.019779	2.004063	1.910206	1.851986	1.899846	1.893648	1.992907	2.40968	1.965947	2.082382	2.090137	1.939223	1.842394	2.010564	2.994125	2.359805	1.923206	1.928961	1.947795	2.163216	1.8337	2.964059	2.065412	2.038953	1.855663	2.229393	2.186627	4.197831	3.204954	7.189041	7.302935	7.248536	6.990254	7.2128	7.089429	6.818413	7.18432	7.155829	7.330682	7.245303	7.343069	7.111294
APOBEC3A	1.894962	1.898502	1.843843	4.132028	1.924816	1.926997	2.112999	2.150026	2.384377	1.938136	3.55292	2.041516	1.927916	2.122773	2.610853	1.974484	2.066193	2.133537	1.950105	1.88375	1.880572	1.848566	1.988922	2.099109	2.116591	2.079235	1.899846	2.088972	2.075726	1.940076	2.64141	1.916998	1.870856	2.239987	2.023051	2.08122	7.076015	7.021715	7.206349	7.113416	7.107174	7.317049	7.15049	7.079385	7.203804	7.204034	7.232452	7.221242	7.232991
APOBEC3B	6.365662	5.771209	6.172037	6.556704	6.476761	6.475278	6.162908	6.908906	7.345243	6.00368	6.685248	5.919814	6.31115	7.138293	6.800399	5.898509	6.477696	6.367399	6.105232	6.585028	6.579417	6.485112	7.196885	7.069602	6.958888	6.864757	6.978931	6.718379	7.447992	6.672046	7.604807	6.827643	5.984221	6.730563	6.950314	6.516065	7.273424	7.451261	7.116355	6.956886	7.242106	7.044096	7.380497	7.556844	7.182133	7.229633	7.102568	7.234268	7.057206
APOBEC3C	1.932544	2.033519	2.581938	2.118595	3.023938	2.733105	1.88443	2.000177	2.046496	2.811501	1.96668	1.869022	1.876848	2.563378	2.304874	2.407256	2.287313	2.747333	1.953901	2.042203	2.055319	2.447437	2.298744	4.5785	2.027755	2.132302	2.326168	1.981272	2.029876	2.227125	2.4754	3.822329	2.769665	3.569467	2.830328	1.879696	7.497976	7.533292	7.870778	7.525049	8.092232	7.903562	7.816587	7.624733	7.687176	7.839193	7.724681	7.746616	7.496469
APOBEC3D	6.699244	5.595869	5.898813	6.642441	6.201196	6.43343	6.378104	7.048044	6.618905	5.789463	6.620517	5.689731	5.981937	7.122847	6.66081	5.264477	6.172381	6.390528	5.629744	6.467029	5.962889	5.819645	6.28702	6.89061	6.353717	6.26431	6.890311	6.44091	6.614971	6.454142	7.369636	6.724042	5.426678	6.355978	6.487233	6.501002	7.458426	7.596148	7.429726	7.521509	7.381944	7.075186	7.228074	7.380607	7.231964	7.385894	7.301526	7.36456	7.183368
APOBEC3F	3.78035	2.341034	2.967216	2.992748	3.718286	3.32938	2.67588	3.033423	2.85194	3.490663	2.315269	2.561539	2.018314	4.101321	3.730333	2.128511	3.18502	2.634817	2.664634	3.18502	2.426771	3.177235	3.032134	4.444921	2.370284	2.589571	3.191963	2.099109	2.898474	3.388625	3.176536	4.062788	2.907216	3.475625	2.861875	2.591312	7.469644	7.455526	7.510634	7.480046	7.725619	7.591463	7.640833	7.643501	7.66161	7.428755	7.587673	7.460908	7.628529
APOBEC3G	4.789896	4.049117	5.745394	5.163926	5.131783	5.539244	3.454124	5.577066	5.321259	5.373995	5.05116	4.216754	3.938622	4.273217	5.262477	3.952335	4.499905	5.213066	3.070239	4.158043	3.423532	4.397345	4.729893	6.692508	2.648802	3.852097	5.291219	4.203251	5.610826	5.155662	5.642	6.515369	4.724162	5.319545	5.031791	3.928499	7.43689	7.676406	7.351838	7.342506	7.551993	7.682827	7.735961	7.504559	7.567472	7.555794	7.425482	7.292168	7.566419
APOBEC4	1.834842	2.526799	1.815362	1.871604	2.245997	2.420351	1.791832	1.869889	1.924816	1.820455	1.923688	1.877922	1.847464	2.424247	1.875692	1.80733	1.810567	1.825294	1.832685	1.830717	1.811649	1.780151	1.894146	1.839502	3.051747	1.829009	1.787854	1.915806	1.887422	1.876728	1.946332	1.855804	1.80857	1.834998	1.784798	1.863621	7.203215	7.039428	7.06454	6.965057	7.113329	7.179174	7.044717	7.120658	7.078576	7.342407	7.172616	6.993478	7.293079
APOC2	2.794501	1.845895	1.908053	4.605473	3.804097	4.343762	1.836381	3.088136	1.867542	1.799048	4.793219	3.650192	1.87331	1.876205	3.546022	1.927394	3.621241	2.754707	1.883642	2.133899	2.320616	2.650247	2.405389	3.980284	3.315976	3.01621	2.999274	1.974484	1.835321	3.56024	3.780656	3.722747	3.213005	3.58863	1.802572	1.910492	8.483285	8.595555	8.434155	8.985757	9.629461	8.801305	9.020771	8.669868	8.90773	9.096012	8.64626	8.760686	9.282648
APOC3	1.80335	1.788918	1.930094	1.789983	1.78936	1.795645	1.815859	1.798758	1.783679	2.167413	1.80602	1.782907	1.826438	1.790622	1.795594	1.786666	1.780762	1.786229	1.786666	1.78936	1.926812	1.828639	1.795216	1.791002	1.78715	1.803099	1.816344	1.813184	1.797412	1.795004	1.802689	1.793084	1.826822	1.795741	1.832956	1.802844	7.039201	7.517509	7.115825	7.373137	7.23974	6.998186	7.13799	7.053026	7.167941	6.983065	7.22216	7.344508	7.205565
APOD	11.103437	9.759589	10.6563	10.857557	11.284255	10.056871	9.622631	11.13512	10.886942	9.909997	9.097985	9.407305	9.064189	10.914895	10.52834	9.48111	9.108704	10.288731	9.762229	10.107736	10.493438	10.531329	10.076326	10.647546	9.97356	10.142505	10.552598	9.833505	10.671573	10.600387	11.536836	10.738357	10.567134	10.594308	10.591485	10.624474	14.176986	13.987217	14.092565	13.583966	14.237512	14.372412	14.598988	14.152632	14.443967	14.665783	13.972176	14.185869	14.176986
APOE	11.204475	10.116932	11.776072	11.881834	10.806379	11.75855	11.582463	11.206422	12.047279	11.658782	11.618767	10.539152	11.603722	11.881834	12.058093	10.479564	11.268164	12.105842	11.212543	10.401167	10.984113	11.251253	11.028938	11.614779	10.837914	11.457643	10.95651	11.055741	10.817117	11.663218	12.111239	11.334111	11.202381	11.391274	11.016813	10.246497	12.913475	13.724286	13.798177	13.654763	14.404621	12.879517	14.084872	13.556839	14.228666	13.690094	14.025994	13.672653	13.846458
APOF	1.825754	1.838364	1.827287	3.853645	1.841596	1.837727	1.911265	1.863114	1.847704	1.844098	1.849421	1.881331	1.891082	1.908053	1.864804	1.878214	1.859177	1.86178	1.841044	1.833009	1.859177	1.847321	1.840435	1.884106	1.896487	1.877711	1.901672	1.911621	1.8092	1.810061	1.814638	1.839603	1.784073	1.873924	1.834133	1.842798	7.47312	7.375565	7.364677	7.625533	7.397307	7.585997	7.088058	7.188753	7.186936	6.996735	7.554647	7.316833	7.470518
APOH	1.818764	1.835781	1.82329	1.864627	1.836381	1.830872	1.889562	1.84514	1.844415	1.824573	1.844098	1.867357	1.872581	1.890261	1.959449	1.881331	1.867146	1.875871	1.845194	1.831592	1.853829	1.836958	1.851916	1.875692	1.877922	1.85374	1.884211	2.008902	1.809481	1.807922	1.813815	1.834739	1.782849	1.899306	1.821335	1.855546	7.136563	7.022613	7.183533	7.244557	7.107336	7.220965	7.218631	7.172367	7.102568	7.214748	7.074311	7.060022	7.158122
APOL1	9.833505	9.890268	9.930784	10.017308	9.843306	10.256805	9.947089	9.937167	9.964155	10.8505	11.961549	10.752814	12.166324	10.016509	9.744802	9.969019	10.226895	9.857256	10.633378	10.665435	10.909312	10.198516	10.004493	10.374912	10.263092	10.264533	10.238944	10.943446	10.720961	9.794224	10.213597	10.198516	11.372099	10.344636	10.030888	10.504416	8.005159	8.004977	7.572789	7.685435	7.459139	7.500633	7.794757	8.175823	7.472025	7.551541	7.553096	7.978355	7.430678
APOL2	8.115991	8.421918	8.079836	8.350677	8.347293	9.779258	7.93567	8.602693	7.437752	7.693228	7.32369	8.638634	8.429658	7.935368	7.933192	8.416273	7.615592	8.093044	8.375267	8.272207	8.314004	8.123322	8.184784	9.208056	8.620343	8.411806	9.289056	8.105935	8.62882	8.20209	8.26706	9.434468	8.391431	8.545129	8.972511	8.4309	8.343943	8.125476	7.930171	8.155439	7.982071	7.928577	7.799626	8.098825	7.890469	7.835637	8.006675	8.225561	7.831844
APOL3	4.380654	3.626489	3.514978	4.914482	4.916085	4.737575	4.673137	5.149944	4.775994	3.937539	4.332605	3.199966	4.07776	5.113953	3.990972	4.336828	4.310448	4.533904	4.282993	4.475539	3.900108	4.416156	4.669527	5.640478	4.320971	4.036129	4.645229	3.577302	4.034033	3.858638	5.025563	5.359688	4.155285	4.123322	4.781736	4.085993	7.66712	7.801117	8.441499	8.394981	8.475186	8.303806	7.924042	7.783861	8.07392	8.061161	8.163336	7.9537	7.914162
APOL4	5.220101	4.65698	4.998368	6.164092	5.432159	6.703012	5.006727	5.564252	5.059675	5.065794	5.568625	4.895006	5.967524	5.10197	5.936772	5.337994	4.962513	5.100556	5.145846	5.440283	5.183901	5.311436	5.601918	6.693739	5.230313	5.499712	6.881491	5.930995	6.588381	5.319237	5.251771	7.052065	5.149944	5.192629	6.636539	5.303816	7.332661	7.491845	7.602459	8.455107	7.684255	7.543962	7.374097	7.595636	7.451261	7.644664	7.624625	7.693097	7.53088
APOL5	4.502005	3.658888	4.072236	4.694993	4.038094	4.436291	3.805195	4.627802	4.08212	4.055417	3.993849	3.557224	3.567621	3.405194	4.114054	4.674737	4.665284	4.574923	4.226188	4.454728	3.80471	3.34442	5.486721	4.226725	4.133361	4.174437	4.819314	3.872109	2.791824	3.41884	4.416769	3.56024	2.758455	3.603964	3.044975	3.175096	7.244684	7.348084	7.318448	7.370549	7.438494	7.255377	7.443859	7.246914	7.246552	7.240535	7.217436	7.40937	7.387059
APOL6	5.010463	4.056999	4.835757	5.951074	4.669527	7.339475	4.83239	5.003599	5.316326	4.786205	5.543938	4.35993	6.117058	5.207664	6.351974	4.777118	3.805195	5.094133	4.867534	3.720752	5.122188	4.67386	5.281975	8.743547	4.122366	4.523775	6.482724	4.84867	5.775217	5.448637	5.357817	7.45559	4.55965	5.358576	6.701482	4.174437	7.38646	7.345883	7.627165	7.338993	7.457613	7.458217	7.328729	7.445273	7.505128	7.823257	7.341342	7.400932	7.328247
APOLD1	8.095767	6.508458	7.069602	8.601404	8.736401	8.002994	8.420678	8.456591	8.903872	9.118869	7.273365	8.655029	8.697354	7.567547	8.760615	7.166183	8.619847	7.697765	8.159327	5.862247	6.749778	7.613269	8.780452	8.309534	7.961073	6.43053	7.551299	7.034745	8.724116	7.790635	8.066013	8.663299	7.529596	7.487731	9.547399	6.338711	9.785831	9.74702	11.568745	11.616595	11.654818	11.397299	9.963789	9.445968	12.080683	12.044662	10.961735	10.555726	10.943032
APOM	4.003608	3.379025	4.583793	3.651823	3.799097	4.123712	3.930695	3.424714	3.918868	3.391144	3.509327	3.620092	3.433593	3.951432	3.677183	3.381897	3.674986	3.855661	3.718783	3.742938	3.478354	3.657045	3.47723	3.806182	3.423066	3.731019	3.872784	3.280009	3.487983	3.649627	3.942474	3.603964	3.443952	3.648511	3.930695	4.170252	7.767657	7.537226	7.470227	7.68707	7.71641	7.502023	7.874368	7.938932	8.448384	8.000704	7.517271	7.533975	7.616597
APOO	8.5202	9.782785	9.199336	8.352999	8.166309	9.140493	9.280309	7.815381	8.654647	9.571668	9.494871	10.236679	10.165673	8.639884	8.835727	10.233128	9.679014	9.035907	9.282582	9.460212	9.437052	8.883358	8.290527	8.199789	8.872036	8.828561	8.413804	9.424429	8.828561	8.669127	8.545129	8.531764	9.458902	9.36556	8.538652	9.517709	10.802444	10.66598	8.944841	8.623861	9.466503	9.000995	10.143757	10.383207	10.013358	9.557747	9.453772	10.025804	9.363472
APOOL	5.241872	6.252592	5.713044	5.370637	5.064403	5.707801	5.825534	5.613098	5.20883	5.88056	5.847361	6.025781	6.429015	5.813022	5.728327	6.191908	5.830956	5.97081	6.049294	5.454106	5.909276	5.385247	5.415219	5.162378	5.527737	5.537832	5.744172	5.737545	5.87915	5.636479	5.262477	5.576833	6.045478	5.866637	5.406557	5.895932	7.858802	8.03784	7.890116	8.207773	7.814106	7.60618	7.811557	7.811557	7.856441	7.679016	7.722613	7.945866	7.99574
APP	12.501035	13.285187	12.536415	12.23468	12.433933	12.772609	13.197946	12.212926	12.322524	12.976054	12.967282	13.351933	12.924016	11.934265	12.649476	13.087075	12.671214	12.903267	12.823791	12.400063	12.924016	12.548065	11.76924	11.849786	12.489715	12.11628	12.166324	12.332458	12.831303	12.208966	11.306605	11.988889	13.010107	12.553245	12.148832	12.729662	11.363317	11.549933	10.432077	10.385503	10.486232	11.386768	11.301545	11.203408	10.911854	11.415047	10.246934	10.801104	10.486232
APPBP2	7.993441	8.839554	8.411418	7.790635	7.642097	8.17167	8.816588	7.714371	8.593297	8.866357	8.957473	9.263603	8.905896	8.263122	7.965321	8.761102	8.717542	8.129312	8.601811	7.96563	8.792996	8.14705	7.482421	8.057792	8.11501	8.258531	7.628036	8.685409	8.287622	8.040771	7.553241	7.681353	8.592602	8.502813	7.913277	8.493624	10.645139	10.464852	9.984091	9.733404	10.400244	10.534416	10.440123	10.581782	10.33416	10.542573	10.054848	10.393722	10.344313
APPL1	8.319148	9.04168	8.58414	8.330487	7.915867	8.284544	8.806291	8.282982	8.537062	8.695976	8.875742	9.272922	9.16566	8.248111	8.488342	9.033633	9.010583	8.687677	9.071305	8.326202	8.818434	8.642481	7.802958	8.386873	8.489135	8.558058	8.395386	8.748621	8.632085	8.329611	7.913277	8.496868	9.072219	8.87956	8.342979	9.199336	9.613108	9.067169	9.380145	9.629836	9.181717	9.596269	9.495338	9.157644	9.312408	9.347889	9.213807	9.441538	9.21306
APPL2	7.569204	6.859366	7.743865	7.395391	7.735598	6.947854	7.316772	7.603869	7.7503	7.208292	6.645069	7.099369	6.552438	7.743096	7.261066	6.856365	6.805427	7.444696	7.460498	6.83748	7.239326	7.555347	7.580467	7.010408	6.999366	7.429289	7.220862	7.045762	7.108435	7.531564	8.099323	7.435931	7.492696	7.283684	7.503347	6.928008	9.407271	9.772688	10.130045	9.995184	10.557704	9.822248	10.25135	9.867657	10.652722	10.416463	10.257442	9.659334	10.367877
APRT	6.237891	6.248915	6.110762	6.611026	6.453181	6.764795	6.261217	6.588748	6.172984	6.12636	6.710138	6.224447	6.604919	6.672976	6.536669	6.523777	6.293042	6.606429	5.871748	6.668361	5.945973	6.074851	6.116084	6.518894	6.330006	6.116687	5.987693	5.879481	6.123793	5.984909	6.711189	6.68055	6.270559	6.271574	6.432505	6.30821	8.57864	9.000995	8.985387	8.856958	9.336791	9.168304	8.688617	8.867486	8.753018	9.140091	8.913681	8.844964	8.912622
APTX	7.826546	7.662035	7.865873	7.828444	7.745265	7.672287	7.830282	8.011754	7.743096	7.747167	7.4437	7.423395	7.57237	7.643901	7.674799	7.566567	7.587626	7.701106	7.845143	7.69206	7.489707	7.645064	7.733073	7.423814	7.538215	7.697396	7.634854	7.361478	7.390599	7.684832	7.582594	7.60151	7.519437	7.369402	7.500187	7.553621	9.466503	9.245668	9.812747	9.693772	9.225749	9.451877	9.494163	9.658237	9.256995	9.186081	9.512274	9.776673	9.524875
AQP1	8.189438	6.266526	8.268975	7.153789	8.285896	7.600147	6.932327	8.915313	8.134486	5.720087	7.124043	5.404008	7.700718	8.122261	6.79562	7.516132	5.070559	7.467415	7.710161	5.278514	8.412547	7.059566	7.767375	9.651109	6.065413	6.659532	7.378015	7.721105	8.907812	6.190411	6.629719	7.804484	7.761316	6.188326	7.136238	6.343578	7.930334	8.225776	9.796646	10.049554	9.47636	8.465616	8.687167	8.7591	8.921634	9.302856	8.982235	8.818681	8.414407
AQP10	3.891632	3.859138	4.344843	3.632165	4.376317	4.193104	3.396966	3.777466	4.385099	3.965975	4.010662	3.997084	4.711183	3.881763	3.915583	3.762328	4.151785	3.122	4.244213	4.373482	4.117148	4.526593	4.661828	3.909903	4.158689	4.596135	4.349773	4.274589	4.539951	4.164611	4.31472	4.152259	3.69862	3.666893	4.206437	3.514978	6.968529	7.179215	7.104012	7.312941	6.986247	7.077663	7.068384	6.913585	6.999173	7.161046	7.355648	6.948735	6.886469
AQP11	2.218801	3.954959	2.010852	3.011373	1.817445	1.806829	2.974416	1.852055	1.87287	3.01276	2.983643	3.433593	4.353342	3.899185	2.007728	4.068634	3.615545	3.494415	2.818716	3.027946	4.003608	2.529963	1.876956	1.813736	1.853463	1.839502	2.362859	3.708807	2.433587	3.306815	1.808878	1.810905	3.421209	3.038135	1.924053	2.973168	8.921973	8.443277	8.526592	8.159563	7.915743	8.007377	8.650722	8.933865	8.160543	8.132759	8.939277	9.116473	8.192132
AQP2	2.365592	2.800107	2.197982	2.368248	1.813376	2.791824	2.589571	2.603729	1.810805	2.727301	1.836671	1.817445	2.2708	1.844777	1.808624	1.795151	1.800482	1.800024	1.830624	2.573703	2.40968	3.377741	2.581214	1.830973	2.882252	2.893308	3.131858	2.743372	1.856921	1.824464	3.938153	2.504896	2.612482	1.810384	2.952316	2.728619	7.199856	7.199728	7.447618	7.160366	7.630738	7.423586	7.171655	7.270362	7.248623	7.114133	6.995803	7.125631	7.254227
AQP3	3.720752	3.480197	3.296079	3.52769	3.654173	3.836312	3.744432	4.221806	3.583011	3.891632	3.632742	3.577836	3.831784	3.790077	4.341701	3.336017	3.662924	4.4619	3.632742	4.036129	3.511746	3.5498	3.89207	5.129194	3.445498	3.703183	3.540926	4.380654	3.576769	3.977728	5.320312	3.740829	2.835269	3.506517	3.55792	3.642849	7.942412	7.680182	8.620421	8.559571	7.897418	8.309591	7.72136	7.508944	7.895153	7.819716	8.13801	8.280226	8.050572
AQP4	10.732842	9.577743	11.976355	11.551832	10.125029	11.086924	11.057983	10.943446	12.690323	11.487531	11.064121	10.642056	11.625516	11.877404	11.964515	10.630275	10.264533	11.800907	11.492537	9.031506	11.55548	11.268164	10.796747	11.97214	9.855285	11.248633	10.545691	11.018728	11.216192	11.175164	11.845353	11.536836	11.449181	11.697144	11.374225	9.343737	10.523185	11.503382	10.794786	10.191029	11.206248	9.961818	12.607961	11.984075	12.108312	12.088582	11.575623	11.038159	11.238086
AQP5	9.104138	8.70081	9.385188	9.501429	9.44516	9.272245	9.01117	9.358968	9.522008	9.369921	8.926714	8.708758	9.060245	10.092089	9.627898	9.208056	9.24736	9.216838	9.002301	9.275957	9.31788	9.376168	10.065332	9.817775	9.831667	9.814467	9.657778	9.655088	9.390007	9.979342	10.412863	9.679014	9.174032	9.292376	9.866419	9.209797	7.364037	6.797385	7.212284	7.178899	7.200216	7.160207	7.131771	7.19692	7.228306	7.159742	7.099831	7.446599	7.243983
AQP6	3.989771	3.657045	3.672254	4.786205	4.851985	3.703674	4.504288	3.83812	4.806929	4.004492	3.281983	3.776743	3.314122	3.691112	4.021091	3.989771	4.409162	4.034994	3.565127	4.034033	3.995439	4.423557	5.234853	3.778017	4.410801	3.959791	3.540319	3.586187	3.396966	3.56089	3.805195	3.908064	4.186062	4.49788	4.0884	3.746144	7.659746	7.79949	7.477443	7.454642	7.579348	7.661943	7.764555	7.753757	7.717195	7.695917	7.588338	7.631172	7.423469
AQP7	5.909276	5.443284	5.529846	6.765058	5.816879	6.001559	5.181653	6.884865	6.688212	5.389663	5.407423	5.302138	5.144389	6.081364	5.534792	4.807443	5.603372	5.352453	5.328239	6.44548	5.870641	6.254468	6.347343	5.738741	5.491942	6.216053	5.83494	5.540458	5.657914	6.287299	7.298765	5.81232	5.09033	5.159807	6.752469	5.505249	7.238668	7.200847	7.380446	7.389709	7.369964	7.319904	7.523363	7.061866	7.229596	7.26094	7.183766	7.074709	7.219821
AQP8	7.81033	6.640587	7.419074	7.491805	7.865873	7.018094	7.236587	7.661118	7.284627	6.97017	6.719993	6.078699	6.663825	7.807476	6.905911	6.188831	6.898692	7.043043	6.715108	7.423056	6.902476	7.239099	7.35721	8.101334	7.237997	6.783506	7.380462	7.18272	7.034467	7.228554	7.836828	8.038185	7.081361	6.681545	6.859366	7.09232	7.221503	7.083195	6.93239	7.069633	7.185313	7.144626	7.369415	7.226447	7.340128	7.421667	7.614867	7.273574	7.398894
AQP9	4.0884	4.308621	3.853645	4.447257	4.444386	6.19605	4.692355	4.770559	4.47516	4.546936	5.456688	4.759656	4.745388	5.160915	5.104951	4.862588	4.575693	4.180998	4.718011	4.591206	4.625268	3.866735	4.315973	5.546884	4.963921	4.250484	4.60296	4.847046	5.177494	4.348236	5.298799	5.960833	3.867087	3.69432	5.106508	3.703183	7.623474	7.383289	7.428966	7.577566	7.503592	7.698074	7.197267	7.402628	7.617407	7.60032	7.613429	7.494104	7.377563
AQR	4.866803	6.083904	5.577066	4.595229	5.052163	5.381578	5.756617	5.248851	4.830301	5.740422	5.77003	6.198471	5.453724	4.72334	4.922913	5.734544	5.487176	5.501219	6.088473	5.387007	6.025393	5.830956	4.951038	4.982052	5.346573	5.437882	4.859999	4.81531	5.301417	5.3531	4.662241	5.321885	5.977159	5.949901	5.030896	5.811255	8.069313	8.183858	8.216541	8.10847	8.128112	8.072944	8.136384	8.170576	8.417044	8.276577	7.893817	8.051338	8.117143
AR	2.573703	2.915198	1.966414	1.873491	2.71276	1.83724	1.860588	1.908562	1.846155	1.858212	1.860709	1.867624	1.880924	1.914013	1.919602	2.419687	2.090137	1.917166	2.266	2.03933	1.850345	2.23862	2.181258	1.88443	1.862778	1.949402	2.784829	1.852982	1.857895	1.896212	1.927741	2.417836	2.162199	2.171118	2.247638	2.90656	7.462032	7.476357	7.815533	7.943347	7.729667	7.533463	7.486717	7.4951	7.631267	7.629162	7.530303	7.660621	7.576846
ARAF	6.469399	6.247921	6.501959	6.245254	6.225095	6.67548	6.595846	6.179281	6.730219	6.415181	6.321855	6.374396	6.346972	6.445216	6.882674	6.381208	6.144613	6.43184	6.391177	6.273456	6.328171	6.418906	6.283172	6.517915	6.090518	6.246384	6.132225	6.268749	6.211703	6.302016	6.591098	6.386028	6.496363	6.31754	6.352141	6.164868	8.567173	8.548069	9.406114	9.888861	9.777512	9.028412	8.656119	8.789338	9.23556	9.209219	9.351488	8.927581	9.313175
ARCN1	8.404873	8.483781	8.403133	8.252632	8.389827	8.466406	8.495234	8.433528	8.342589	8.316317	8.625407	8.593981	8.373437	8.1927	8.44441	8.509189	8.316317	8.382947	8.503273	8.409842	8.519382	8.359465	8.084742	8.362425	8.387262	8.414946	8.209698	8.380555	8.541485	8.408751	8.161837	8.6592	8.593297	8.563228	8.215463	8.60935	10.679803	10.702706	10.286581	10.132961	10.35822	10.528205	10.56544	10.632996	10.42885	10.559863	10.391448	10.626211	10.480233
AREG	2.949453	2.426104	2.325577	2.684197	2.333779	3.225756	2.26165	2.282599	2.448187	2.440588	3.356183	3.052501	4.771388	3.98768	4.885614	2.08279	2.81075	3.902197	2.516728	2.684931	2.752641	2.580525	3.268393	3.021638	3.229638	3.055063	3.01348	2.897788	3.666893	3.170562	3.608896	2.612482	2.523238	2.906031	3.734772	3.508848	7.148684	7.077041	7.029966	7.102879	7.102064	6.950312	6.973076	6.968529	7.005845	6.899681	6.984009	7.059468	6.852532
ARF1	8.777658	9.027238	8.880121	9.097616	8.403586	9.451217	9.375129	8.480627	8.603085	9.135045	9.22704	8.712215	9.197683	8.479483	9.086616	8.999586	9.328631	9.376168	9.35227	8.931215	8.923915	9.103159	8.377233	8.550896	8.695976	8.615814	8.563632	8.903383	8.642168	8.634373	7.882123	8.765817	9.041103	8.929288	8.733375	9.104707	11.068131	11.436293	10.428226	10.2986	10.369419	10.481437	10.861718	11.055866	10.659324	10.623792	10.635733	11.075005	10.533802
ARF3	8.734012	9.064801	8.83699	8.587476	8.531764	9.281479	8.93311	8.209035	8.297379	8.537458	9.378898	9.156841	9.235363	8.048014	8.754054	8.787119	9.01991	8.750303	9.081735	9.093034	8.589949	8.758878	8.221913	8.004155	8.14705	8.232584	8.320362	8.523849	8.688164	8.38552	7.515813	8.529817	8.792996	8.643548	8.477143	8.6035	11.732185	11.594499	10.437333	10.180867	10.436129	10.300262	10.783884	11.341352	10.897613	10.64316	10.775864	10.745345	10.757099
ARF4	6.454727	7.14595	6.830857	6.246682	5.974764	7.194426	6.89061	5.540076	6.463464	6.806178	7.137324	7.159	7.419665	6.774251	6.863709	7.210351	7.107738	6.9656	7.150226	6.823436	6.386028	6.839445	6.14777	6.596277	6.674792	6.128148	6.198079	7.03683	6.718092	6.584654	5.930995	7.149556	7.017642	6.985327	6.874468	7.21451	10.948243	11.054258	10.304349	10.309253	10.506424	10.591289	11.158999	11.099178	10.842973	10.773401	10.42688	10.63689	10.660721
ARF5	7.8533	8.358587	8.093426	7.905062	7.845477	7.941023	8.219886	7.399439	7.461493	7.696064	8.315222	8.068678	8.102125	7.549793	7.98402	7.873423	7.878846	8.082817	8.212941	8.714805	7.845477	7.850333	7.435139	6.69673	7.252961	7.621939	7.581122	7.875584	7.80664	7.339174	7.428961	7.600445	8.031248	7.838503	7.732325	8.234504	10.94589	11.007556	10.258058	10.354234	10.217101	10.478302	10.486785	11.0061	10.532015	10.844496	10.588813	10.937171	10.262111
ARF6	5.016301	6.106161	5.371315	5.732202	5.099448	5.759508	5.775903	5.352011	5.77003	5.601224	6.060672	6.049024	5.811255	5.134996	5.563897	5.798153	6.011913	5.571029	5.856007	5.200247	5.745394	5.603372	5.388214	5.664646	5.715458	5.478307	5.117537	5.969053	5.42153	5.393462	4.596918	6.266792	6.029231	5.763422	5.539622	6.306424	7.720922	7.81222	7.733224	8.735822	8.447398	8.327006	7.860705	7.796197	7.850892	7.771494	7.832485	8.163746	7.788693
ARFGAP1	9.156841	8.712215	8.607271	8.972511	9.056526	8.743001	8.65688	8.900724	8.667716	8.54063	8.663646	8.516901	8.441694	8.861346	8.955507	8.507738	9.005906	8.931558	8.556804	9.092045	8.635297	8.784507	8.927767	8.905896	8.873401	8.879123	8.84209	8.736964	8.784957	8.755436	9.095327	8.768821	8.600614	8.733375	8.959936	8.818434	9.016979	9.131722	8.831209	8.821203	8.810001	8.902236	8.36474	8.887395	8.641845	9.236282	8.70153	8.845941	8.77015
ARFGAP2	8.159327	8.238527	8.237336	8.121056	8.032949	7.762036	8.513783	7.836131	8.160468	8.273676	8.411418	8.270847	8.2349	8.114317	7.748964	7.693228	8.47317	8.261381	8.358288	8.407997	8.391431	8.30371	8.152224	7.817083	7.49009	7.866691	7.858391	7.855855	7.971699	7.699642	7.811894	7.898409	8.443997	8.063456	8.07179	8.11136	9.58972	9.938482	9.550149	9.749659	9.640344	9.508451	9.721364	9.774456	9.703439	9.605355	9.568811	9.382487	9.318555
ARFGAP3	6.154019	6.226964	6.104567	6.357407	6.193167	6.618638	6.835061	6.35935	6.341217	6.588748	6.818583	6.655517	7.0987	5.951988	6.554195	6.325963	6.697417	6.340127	6.438714	6.168836	6.139695	6.401344	6.364418	6.727357	6.192506	6.040467	5.918046	6.371116	5.823979	6.010963	6.246682	6.479972	6.486535	6.454423	7.322081	6.178322	8.424052	8.584158	8.585745	7.893506	8.253538	8.539652	8.550252	8.476731	8.34316	8.632841	8.473156	8.582514	8.290786
ARFGEF1	4.908446	4.85378	5.355284	5.579656	5.389663	5.039727	5.36885	6.204897	5.31661	5.154364	5.614144	5.262087	5.277085	5.852804	5.607638	5.156894	5.39261	5.50797	5.326718	5.084609	4.997063	5.260626	5.745649	6.002816	5.837376	5.768558	5.621346	5.625928	5.747194	5.158674	5.924877	5.754858	5.269361	5.612371	5.577728	5.04648	8.818681	8.801921	8.5184	8.520888	8.589512	8.825244	8.862404	8.807264	8.684725	8.627051	8.52168	8.673666	8.616616
ARFGEF2	5.553267	6.419566	5.904931	5.51763	5.824775	6.002816	6.463724	5.048057	5.550609	6.186089	6.59958	6.733334	6.407316	5.550609	5.841593	6.600877	6.453434	5.907427	6.820993	5.929526	6.307538	6.074186	4.622202	5.675121	6.079719	5.740422	5.654206	6.402	5.841977	5.675847	5.483536	5.26104	6.563636	6.147358	5.822178	6.57695	7.578878	7.576563	7.427423	7.353998	7.321279	7.539225	7.317237	7.679601	7.391794	7.338682	7.48731	7.391353	7.420578
ARFIP1	5.144389	5.973086	5.892808	5.667188	5.607638	5.816879	6.079383	5.187075	6.548907	6.3725	6.154922	6.327385	6.518588	6.060042	5.482135	6.659852	5.673687	6.094749	6.304608	5.594171	6.447833	6.255874	5.912365	6.483797	6.09288	6.20689	5.665048	6.154019	5.854325	6.189491	6.186479	6.564807	6.422131	6.656491	6.104215	6.163155	8.187937	8.300786	8.113257	8.022695	8.328153	8.375976	8.453067	8.284287	8.345584	8.278802	8.186535	8.068098	8.306415
ARFIP2	9.273562	9.367372	9.154777	9.023254	9.310538	9.386488	9.40655	9.056526	9.065293	9.140493	9.699262	9.484349	9.398363	9.093034	9.164316	9.263003	9.335227	9.116879	9.467452	9.391503	9.129167	9.064189	9.007216	8.811363	9.085216	9.12978	9.006547	9.308654	9.131774	8.904957	8.903383	9.288465	9.163744	8.95491	9.131026	9.079715	8.197264	7.880069	8.636331	9.303836	8.756557	8.540662	7.940893	7.900457	8.412783	8.70153	8.814873	8.725386	8.223826
ARFRP1	7.795474	7.316772	7.676635	7.769878	7.833812	7.669813	7.394077	8.058573	7.585947	7.426499	7.321179	7.417581	7.379073	7.761316	7.725834	7.317725	7.468827	7.475263	7.334755	7.510659	7.43371	7.80664	7.886011	7.892475	7.7909	7.773618	7.845477	7.568568	7.838212	7.594191	7.796177	7.77738	7.539879	7.415374	7.724867	7.44841	8.055822	7.995913	8.141947	7.649013	8.234957	8.195285	7.842276	7.950836	8.067753	8.273995	7.711461	7.936191	8.052098
ARG1	1.844482	2.613246	3.247627	2.540276	2.676422	3.026834	2.827592	2.513339	2.060836	2.875287	3.098448	3.321903	3.367995	2.789007	2.974416	3.233365	2.361599	2.627107	3.210909	2.701278	2.540276	2.427443	2.563378	2.95094	2.973749	1.954687	2.674427	3.224471	4.25226	2.061906	3.029343	2.946996	2.525483	2.073854	3.633204	2.335052	7.252699	7.314398	7.134706	7.262738	7.322998	7.339826	7.239896	7.12847	7.044717	7.199374	7.005706	7.223905	7.296568
ARG2	6.886103	7.341498	6.463724	6.579767	7.30708	6.815062	6.83748	6.869082	7.369924	6.725968	7.786185	7.467415	7.324001	7.427619	7.424056	7.382612	6.965974	6.843611	7.040014	7.170278	6.645777	6.449769	7.247039	6.00892	7.888032	7.153789	6.672359	7.785835	6.604919	6.757185	6.825622	6.824262	6.889137	7.044466	6.831894	6.555975	8.146957	8.089988	7.682716	7.708585	7.65596	7.687424	7.86204	8.048024	7.637655	7.430788	8.285691	8.314425	7.789706
ARGLU1	8.347293	8.631111	8.744531	8.686745	8.580646	8.676586	8.587094	8.713436	8.827508	8.940848	7.659006	8.460426	8.232163	8.59739	8.296618	8.346888	8.331169	8.616291	8.752683	8.188516	8.866966	8.75782	8.672818	8.550047	8.618023	8.627309	8.62882	8.204579	8.257008	8.853467	8.565819	8.403586	8.748621	8.296215	8.504335	8.434272	11.537412	11.513164	11.708943	11.572132	11.374322	11.579999	11.614342	11.393223	11.622391	11.6585	11.893293	11.959579	11.608697
ARHGAP1	7.943307	7.275561	7.676274	7.474869	7.386846	7.416375	7.741192	7.166535	7.883808	7.363844	7.486273	7.302613	7.247039	7.696702	7.242282	7.268732	7.102201	7.249899	7.26162	7.138966	7.427619	7.281279	7.195957	7.532592	6.784174	7.197834	6.78872	6.874468	7.51805	7.074444	7.500871	7.794376	7.384721	7.152322	7.222099	7.046878	10.359294	10.759621	10.756399	10.974669	11.180851	11.426842	10.843764	11.007556	11.160738	11.270746	10.487439	10.39855	10.770469
ARHGAP10	6.355282	5.939393	5.434475	5.765012	6.443265	5.782403	5.733779	5.731324	5.799969	5.59279	6.513671	5.545894	4.968823	5.493174	6.336145	5.646606	6.268461	5.431252	5.620649	5.677996	5.562655	5.41479	5.670625	4.581365	5.755532	5.298093	5.440283	5.960031	5.543938	5.48107	6.096844	5.2467	5.489476	5.469648	5.314399	5.736267	8.242322	8.739813	8.907416	9.199481	9.116803	9.065143	8.62127	8.560439	8.995043	8.936592	8.80026	8.839085	8.456098
ARHGAP11A	1.84038	1.837182	1.867823	1.891082	1.851336	1.885705	3.137082	1.934165	3.096169	1.852738	1.956175	1.862416	1.859325	1.931856	2.394857	1.918544	1.999153	2.035784	2.564088	2.102142	1.844352	1.832801	1.891782	3.237591	1.919773	1.913485	1.858779	1.929295	1.904119	1.855315	2.082018	1.854411	2.155539	2.115634	1.987092	2.339931	7.544538	7.72136	7.513583	7.434026	7.466414	7.418533	7.646028	7.605454	7.584188	7.508353	7.524164	7.529384	7.615706
ARHGAP12	6.333205	6.933004	6.688212	6.381896	5.671401	6.830566	6.540801	6.272142	6.689355	6.94129	6.811268	7.232341	6.947516	6.642179	7.05138	7.18542	7.119058	6.995086	6.79324	6.184795	6.757507	6.495968	6.179678	6.725968	6.157703	6.554195	6.14911	6.671796	6.004024	6.50551	6.224447	6.619795	7.01447	6.843611	6.583634	7.048566	8.132759	8.252545	8.169355	7.764938	7.918298	8.140924	8.649289	8.313695	8.374279	8.207312	8.050916	8.301707	8.283301
ARHGAP15	2.059753	2.035784	1.887969	2.533041	2.674427	2.626372	2.598251	2.676422	3.024732	2.202626	2.707522	2.390017	2.298744	2.961335	2.526206	2.014008	3.525939	3.273449	1.971959	1.987092	1.966156	1.96286	2.044653	3.77054	2.635527	2.534092	2.162199	2.329793	2.349616	2.738614	3.272097	3.083649	2.372308	3.325272	2.670486	1.926812	7.903884	8.3535	8.066963	7.529549	8.306668	8.209488	8.852124	8.677397	8.032377	8.245532	8.074103	8.830877	8.358108
ARHGAP17	7.397106	6.841371	7.303297	7.16138	7.689153	7.361169	7.203244	7.496101	7.571227	7.404919	6.678267	7.068559	7.107738	7.45065	7.267749	7.082311	6.778081	7.061388	6.882953	6.809613	7.1171	7.48597	7.487112	7.665617	7.269066	7.30708	7.204473	7.116822	7.412944	7.516439	7.592756	7.688801	7.408808	7.236247	7.486273	7.09261	8.358792	8.49436	9.022523	9.046159	8.887395	8.823701	8.604733	8.616102	8.832176	8.830877	8.716913	8.624705	8.736488
ARHGAP18	2.445261	2.515172	3.678779	2.885873	2.903721	3.600968	2.34217	3.26033	2.404747	3.360562	4.774934	2.849219	3.567077	2.49187	4.866803	3.038135	2.325042	4.198455	4.313354	3.084637	3.744432	3.402795	2.200862	4.650601	2.296834	2.508013	2.555043	3.55792	1.945246	4.334639	2.503249	3.80011	2.908457	3.072789	2.40886	3.68128	7.341836	7.295081	7.430496	7.268702	7.297929	7.334283	7.458006	7.335513	7.654633	7.42341	7.368243	7.468521	7.226866
ARHGAP19	8.625407	7.950333	8.748621	8.657854	8.684165	8.120758	8.177292	8.94146	8.819902	8.444876	8.038185	8.126693	8.039986	9.212011	8.131808	7.886011	8.110007	8.475634	8.22723	8.329856	8.534594	8.586673	9.066836	9.169018	8.661908	8.920905	8.593663	8.25525	9.217952	8.855306	9.274134	8.981776	8.495234	8.37497	8.958081	8.295347	8.573401	8.463399	8.994725	8.931378	8.523001	8.755317	8.867486	8.676845	8.940221	9.193996	8.488254	8.568275	8.607327
ARHGAP20	5.711281	6.760942	5.684319	5.303429	5.298799	6.000173	6.075598	5.05603	5.117126	6.522887	6.749778	6.725968	6.767772	5.282345	5.594549	6.949034	6.596601	5.810044	6.39846	6.169152	6.237491	6.046574	5.749474	4.904439	6.252275	6.081056	5.440727	6.090742	5.772448	6.20689	5.007145	4.97175	6.080716	6.10923	5.461567	6.314843	8.724476	8.533122	7.605226	7.211777	7.444257	7.544538	7.790861	8.154095	7.623147	7.613925	7.894483	8.167375	7.91521
ARHGAP21	8.006065	8.067205	8.070406	7.94759	8.119208	8.17849	8.215881	7.878145	8.041978	8.090352	6.776801	7.963384	8.107077	8.074499	6.718092	8.092241	7.211294	7.769166	8.030489	6.855405	8.067958	8.231715	7.720767	8.531764	7.715506	7.703206	7.659768	7.398812	7.926108	7.806314	7.436824	8.225195	8.199417	7.724485	7.944399	7.620888	13.106945	13.065207	13.391448	13.495094	13.259653	13.683569	13.391448	13.270002	13.406154	13.648993	13.270002	13.41452	13.349761
ARHGAP22	7.265143	7.228554	6.6885	6.471098	7.502157	5.642	6.099702	6.966937	6.812674	6.932327	5.969053	6.307189	6.595846	7.066411	6.4132	7.596843	6.695425	6.631476	6.177238	6.591098	7.136768	6.885551	6.284511	7.302271	5.401295	6.401603	6.374729	6.497385	6.869821	6.315892	7.040582	8.072201	7.240027	6.132584	6.663514	6.303021	9.322222	9.202567	9.710897	10.057785	10.164197	10.348047	9.688097	9.636922	9.340131	9.818108	8.936592	9.327254	9.574215
ARHGAP24	4.296493	4.260201	4.131548	4.666478	4.487739	4.462234	4.313808	4.328899	3.666352	4.018441	4.097621	4.595229	3.784709	3.661042	3.427531	3.929474	4.138666	3.948827	4.643893	3.640833	4.185401	4.225714	3.823368	3.677703	3.860895	4.784482	4.153654	4.66005	3.616779	3.626489	3.5984	4.158689	4.761483	4.82386	4.150735	4.451543	7.638519	7.626724	7.606083	7.555527	7.506246	7.537961	7.910761	7.992129	7.784895	7.617407	7.601483	7.777409	7.643393
ARHGAP25	3.4324	4.98006	5.115499	3.879823	5.965272	5.676505	4.319697	4.985711	4.753858	5.331337	5.216771	5.679001	4.984037	4.623041	5.742531	5.986818	5.056866	4.861205	5.160915	6.112774	4.234469	4.404249	4.229262	5.977993	4.995584	4.524782	4.310978	4.489502	4.821585	5.10197	4.864311	5.84262	5.285305	6.014131	5.02895	4.905976	7.427042	7.6638	7.67396	7.602971	7.763985	7.752219	7.608345	7.616597	7.554468	7.615483	7.779011	7.569634	7.768879
ARHGAP26	5.286564	6.096844	5.299516	5.157737	6.065035	5.420441	5.273535	5.2436	4.258204	5.637883	4.607288	6.093283	6.095511	4.946837	5.12586	5.97081	5.457001	4.85964	5.854325	5.501219	5.573926	6.051218	5.20161	4.214025	5.973754	5.312851	5.981937	5.803343	5.513758	5.094133	4.168342	4.41947	5.722411	5.69651	5.155662	5.791009	8.437775	8.300516	7.768281	8.028823	7.812362	7.988182	7.959947	8.538308	8.144024	7.753869	7.913989	8.35556	7.84777
ARHGAP27	5.335849	5.136078	5.346573	5.065407	5.721567	5.634004	5.281536	5.184299	5.131483	5.207972	4.926234	4.826827	5.403059	5.115499	5.286115	5.226766	4.706272	5.206181	4.932508	5.138818	4.882492	5.236386	5.294635	5.768171	5.42075	5.11951	5.644249	5.269725	5.286564	5.075407	5.437469	5.659698	4.867844	5.417248	5.526975	5.295344	7.231964	7.287168	7.228999	7.310278	7.510246	7.161777	7.268782	7.545387	7.433891	7.439111	7.421431	7.115566	7.235702
ARHGAP28	2.927882	3.381897	3.01276	3.400585	2.840565	4.147092	3.469332	2.658891	3.034749	3.546022	3.861457	3.460463	3.724971	1.86387	3.521859	2.707522	3.051747	2.84707	3.792808	3.136258	3.784709	2.810142	3.462093	3.140865	3.32365	3.217954	3.040595	4.100983	2.635527	3.143318	3.296079	2.198394	3.191403	2.548951	2.680227	2.94466	7.236066	7.243668	7.174199	7.215531	7.111449	7.185159	7.298229	7.371698	7.151751	7.223039	7.166982	7.196404	7.155382
ARHGAP29	3.715873	3.107883	2.383847	2.715778	3.105744	3.512432	2.905088	2.076155	4.203251	3.526589	2.691537	3.538677	3.21423	3.672695	3.21423	3.041855	3.456331	2.614591	2.945248	2.250732	2.549667	2.480346	2.76297	2.441957	3.068965	2.939015	2.625604	3.443398	3.310426	2.84707	3.203055	3.769885	2.875879	3.56089	3.763219	2.369653	7.236697	7.084305	7.102113	7.411042	6.951338	7.160128	7.118848	6.944406	6.876977	7.113329	7.18848	7.049159	7.135371
ARHGAP30	5.564587	5.465566	5.567889	6.000891	6.49345	6.340471	5.510681	6.314158	5.871748	5.995891	6.1534	5.596202	5.979642	6.564515	6.178322	5.809621	5.909276	5.665715	5.528614	6.242567	5.841341	6.055922	6.128148	7.118094	6.141934	6.684585	6.439753	6.589123	6.390148	6.04592	6.512746	6.770576	6.207201	6.304608	6.225941	6.067303	7.70747	7.943694	8.241104	8.268761	8.258566	8.170576	7.955343	7.831995	8.009674	8.078888	8.183662	8.029161	8.042613
ARHGAP4	10.991307	10.445101	11.038758	11.306605	11.52269	11.384018	10.789424	11.261004	11.101496	11.360811	11.14318	10.774293	10.861332	11.105877	11.316135	10.977168	11.234416	11.048582	11.055741	11.427811	10.817117	11.120297	11.19629	11.693261	11.117743	11.200456	11.239634	11.242372	11.084814	11.1307	11.52269	11.435927	10.741921	11.29932	11.391274	11.005399	8.27637	8.193595	9.047203	9.512274	9.123616	8.746331	8.614358	8.456387	8.795503	8.776527	8.528999	8.181659	8.699298
ARHGAP5	7.495514	7.59458	8.057792	7.723475	6.867743	6.943457	7.523665	7.567547	7.932494	7.601272	7.589039	7.859927	7.604209	8.035234	7.620888	7.445386	7.425283	7.979276	7.729684	6.808559	7.958615	6.617754	7.368	7.41196	7.587071	7.712268	7.59316	7.45368	7.246771	7.645839	7.4958	7.220226	7.906259	7.939467	7.231479	7.53709	8.340533	8.260454	7.916592	8.206825	8.004977	7.963078	8.392995	8.047229	8.25971	8.363256	8.184299	8.197503	8.055822
ARHGAP6	3.953445	3.797506	4.096178	4.423048	4.101321	4.589151	4.341701	3.921197	4.279614	4.188437	4.538907	3.755717	4.019656	4.158043	4.722956	3.625342	4.191876	4.222837	3.90947	3.940408	3.419976	3.554219	4.004045	3.840471	3.89273	3.801892	3.32938	3.929474	3.493895	4.573819	4.581829	3.658888	3.64223	3.341404	3.755717	3.336756	7.166366	7.141322	7.206578	7.229785	7.131188	7.271534	7.191202	7.246745	7.219821	7.061919	7.104833	7.231621	7.197981
ARHGAP9	3.96267	4.542417	3.402795	3.787004	4.611976	5.054499	2.231979	2.607987	3.727237	4.114054	4.475935	4.664041	3.847404	3.437054	5.312113	4.367753	1.995231	3.854617	3.77613	4.490035	4.153654	4.221806	3.77613	3.415482	3.97369	4.290016	4.147562	5.268011	3.612545	3.612545	4.18795	4.01237	4.709901	4.733142	4.637721	4.631948	8.251184	8.074311	8.647979	8.542812	8.280226	8.268761	8.038448	8.035473	7.920063	7.855625	8.246878	8.148091	8.420852
ARHGDIA	10.946535	10.741921	10.822354	10.798532	10.771026	11.516738	11.210185	10.41391	10.855318	11.004066	11.492537	11.184823	11.360811	10.69748	10.967381	11.328346	11.561181	11.164951	10.764718	11.230662	10.827225	10.689331	10.799836	11.164951	10.611707	10.622974	10.38487	10.904994	10.899993	10.774293	10.615781	11.376502	10.778963	10.85217	10.705821	10.571938	11.310929	11.596729	11.468099	11.458982	11.751696	11.57328	11.358444	11.554072	11.613421	11.697023	11.57328	11.482592	11.252537
ARHGDIB	6.082832	5.96156	6.087658	7.21102	7.233257	8.097061	6.084764	7.226703	6.853276	7.314361	7.406582	6.897079	7.299394	6.873458	7.885146	7.138644	7.051708	6.737293	6.160691	6.278224	6.168836	6.905538	6.531616	9.020615	6.83748	6.560013	6.963604	7.57487	7.320897	7.222413	7.314668	8.251356	7.184268	7.736627	7.467089	6.656878	11.081163	11.163164	12.410416	12.29762	12.474019	12.027557	12.079266	11.473527	12.255307	11.700604	11.821163	11.727214	12.075792
ARHGDIG	10.499142	10.400152	10.000112	10.325519	10.253385	10.541954	10.6188	10.225929	9.77772	10.591485	10.94006	10.705821	10.400152	10.067356	10.718318	10.638634	11.318288	10.607698	10.594308	11.090967	10.280553	9.981401	10.207994	9.342363	10.465122	10.012582	10.320676	10.394155	10.370506	10.221747	9.971626	9.471253	10.184956	10.233128	10.304859	10.610411	10.02197	9.935745	8.895284	9.358108	9.423332	9.455356	9.224263	9.793077	9.314555	9.260821	9.818108	9.8425	9.145581
ARHGEF1	9.331513	8.69123	9.035907	9.236466	9.475719	8.93311	8.702502	9.478399	9.257629	8.877749	8.541485	8.668259	8.675179	9.391503	9.190104	8.723265	9.002301	9.043622	8.582439	8.788429	8.798963	9.299365	9.068483	9.660578	9.005906	9.038204	9.105217	8.849149	9.187759	9.123026	9.430421	9.56803	9.007216	8.997596	9.341645	9.028217	7.661841	7.592308	7.965696	8.250477	8.177485	7.633235	7.75086	7.704925	7.80467	7.865469	7.897705	7.808431	7.864076
ARHGEF10	5.699335	4.993804	5.389266	5.269003	5.471443	6.072096	5.064758	5.603372	5.765469	5.383536	4.404719	5.18318	5.495828	4.950651	4.858147	5.09033	4.532468	5.075407	5.252156	4.567705	5.614144	5.524866	5.174469	5.589536	4.567269	5.310229	5.318872	4.437591	5.573131	5.9242	5.146991	6.180024	5.584876	4.809462	6.009957	5.165403	10.339693	10.18037	11.363317	11.345423	11.212859	10.907356	10.549468	10.401976	10.882562	11.166938	10.852242	10.729125	11.010003
ARHGEF10L	5.585568	5.699103	4.806119	5.145157	5.550609	5.344982	5.537392	5.848273	5.864956	5.145157	5.189946	5.357271	4.662241	4.711183	6.209181	5.302936	5.634957	5.490189	5.579267	5.669582	5.096309	5.349228	5.701709	4.613706	5.502876	5.429333	5.779776	5.475109	4.603401	5.135345	4.678899	5.21424	5.585268	5.177494	5.750869	5.600613	7.772965	7.869581	8.151799	8.427446	8.018666	7.955509	7.797058	7.732562	7.712264	7.854148	8.097728	7.975716	7.818133
ARHGEF11	8.649211	8.691654	8.263444	8.55164	8.501939	8.542926	8.251356	8.36645	8.324469	8.151513	8.072511	8.698103	8.219161	8.058942	8.247696	8.511057	8.205413	7.950333	8.142339	8.581938	8.129604	8.51977	8.825217	7.676635	8.526976	8.490268	8.534154	8.089495	8.1363	8.342979	7.986655	7.971337	8.264893	8.400469	8.646393	8.352999	8.450725	8.442269	8.22292	8.134813	8.218806	8.267191	8.014038	8.359498	8.365519	8.236081	8.40224	8.501302	8.304047
ARHGEF12	7.126943	7.912183	7.210351	7.015435	6.560013	7.230875	7.486273	7.244763	6.83119	7.364782	7.394686	7.78827	7.398812	6.202243	6.978564	7.513707	7.266694	7.127339	7.650683	6.964177	7.629022	7.212911	6.995499	6.268132	7.206144	7.298765	7.47623	7.58936	7.162627	7.081628	5.836737	6.090742	7.539182	7.142409	6.72229	7.510659	10.137371	9.738428	9.932487	9.670259	9.748826	9.308473	9.611967	9.556488	9.465313	9.20175	10.085441	9.757954	9.91119
ARHGEF15	9.264858	7.762701	8.726067	10.741921	8.917875	7.508838	7.981747	9.655088	8.377594	7.825915	7.511107	7.535897	7.248626	8.951321	8.548632	7.397106	8.498253	8.755865	8.074269	9.414858	8.482071	9.743538	9.01441	8.819902	8.672818	8.521636	10.096118	8.155816	8.299148	8.686276	9.419698	9.867276	8.976732	8.581938	9.766899	9.40655	7.784175	7.662853	8.114517	8.298204	8.262523	7.889616	7.768165	7.557856	7.797783	7.458789	7.601761	7.608663	7.767256
ARHGEF16	5.015462	4.874532	4.900975	4.923358	5.296063	4.833666	5.098346	5.278894	5.279927	5.08634	5.331756	5.03862	4.839113	6.029231	5.347123	5.135345	5.775903	5.305145	4.845025	4.990432	4.874223	4.827762	5.43358	5.527737	5.156088	5.56159	5.431252	5.772448	5.259529	5.556187	5.944893	5.427895	4.958035	4.931895	5.07851	5.165894	7.893302	7.977789	8.210984	8.836567	8.186535	8.07092	7.792271	7.665483	7.788192	7.849206	7.935586	8.147393	8.026159
ARHGEF17	8.671292	9.099037	8.436259	8.320033	8.758329	8.473898	8.58883	8.361593	8.183219	8.632085	8.342037	8.825217	8.635736	8.005273	8.593981	8.852895	7.847352	8.228443	8.860793	8.613242	9.056038	8.875742	8.522047	7.486861	8.817076	8.523363	8.661027	8.713064	8.850483	8.163689	7.751286	8.141736	8.63025	8.449355	8.971949	8.805173	9.530246	9.281879	9.049095	9.107755	9.293708	9.269449	8.741988	9.673722	9.245668	9.317065	9.024521	9.348228	9.373186
ARHGEF18	7.733073	7.743096	7.388278	7.403771	7.651398	7.18361	7.632806	7.494886	7.712986	7.402111	7.647722	7.440715	7.304593	7.497306	7.315071	7.520496	7.274136	7.419433	7.332757	7.43555	7.537432	7.521426	7.629022	7.587071	7.41877	7.428961	7.551694	7.675407	7.47811	6.96853	7.109632	7.349809	7.618067	7.356918	7.555051	7.62387	11.126343	10.906739	11.412056	11.292727	11.337299	11.213712	10.760375	10.846421	11.169367	11.276314	11.267017	11.107787	11.299796
ARHGEF19	2.466872	1.954205	3.364632	2.311767	2.631081	2.503249	3.284825	3.176536	2.177151	3.288115	3.17932	2.60027	3.312781	2.930812	3.328176	2.873409	2.197982	2.546192	2.842335	3.54247	2.98777	2.879267	2.681008	3.106478	2.784249	2.860895	3.415482	2.040888	2.978803	3.052501	3.180963	4.257432	1.963777	2.725763	2.685632	2.614591	7.457337	7.697693	8.20243	8.464137	8.407276	8.080144	7.388779	7.602047	8.027302	7.83657	8.116048	7.656623	7.852599
ARHGEF2	9.421775	9.152409	8.93257	8.825217	9.131026	8.797841	8.844884	9.079153	8.717111	8.907812	8.791556	8.88879	8.73376	8.846328	8.567309	8.796985	8.953665	8.94673	8.749387	8.644506	8.485653	8.801523	8.84209	8.905433	8.46883	8.706261	8.462702	8.254686	9.099037	8.54063	8.489519	9.123511	9.005355	8.894539	8.65122	9.351104	12.197706	12.274357	12.111189	12.422572	12.348447	12.582845	11.910758	11.881645	12.393296	12.460803	11.934761	12.026167	12.008586
ARHGEF3	8.150715	9.4488	8.654647	7.931731	8.390708	8.865342	8.904957	8.103487	8.038185	8.852895	9.600178	9.841306	9.531324	7.244763	8.118079	9.706358	9.166274	8.375668	9.499877	8.902911	9.354596	8.602693	7.885615	7.447638	9.268853	8.539428	8.545999	9.333951	8.880496	7.80664	6.658206	8.282159	9.12978	8.665953	8.497745	9.076882	12.072704	12.621023	10.731877	10.962436	10.474481	10.948243	12.055223	12.675745	11.191192	11.400424	11.698204	12.929566	11.052625
ARHGEF4	8.922534	8.445915	8.644506	8.774909	9.241698	7.850333	8.289671	8.818135	8.665953	8.233712	8.172006	8.543734	7.837522	8.78748	8.513269	8.370357	8.328399	8.484825	8.387637	8.450618	8.090352	8.67335	9.035241	8.108589	8.371158	8.75172	8.386461	7.780297	8.130696	8.534594	8.868195	7.853782	8.352652	8.327298	8.706735	7.952811	10.566725	10.690223	10.101918	10.224145	10.177153	10.463636	10.363232	10.673348	10.64316	10.427497	10.481437	10.56544	10.682646
ARHGEF5	2.363892	1.909646	1.849974	2.133537	1.933064	1.9457	1.951096	2.212346	2.470089	2.733105	2.304874	2.099669	1.977573	2.292455	1.987957	2.176632	1.875964	1.87464	1.865227	1.891782	2.42801	1.984013	2.030257	3.491751	2.148736	2.007455	1.844957	2.166366	2.248124	2.127692	2.777888	1.960732	2.160365	1.857976	1.792037	1.889928	7.294977	7.432425	7.394527	7.104559	7.251276	7.078666	7.448335	7.279923	7.375439	7.253401	7.500094	7.254227	7.329317
ARHGEF6	6.027526	5.971099	6.604316	6.246017	6.467321	5.984909	5.701049	6.534732	6.767242	6.077979	5.564864	6.284861	5.844951	6.573004	6.605255	6.066639	5.900223	6.397516	6.333722	6.227839	6.450075	6.739201	6.457841	6.508458	6.043441	6.100709	6.344592	6.069988	6.231787	6.485112	7.142153	6.877503	6.286047	6.758285	6.55906	5.927975	10.950504	11.19406	11.981123	11.886512	12.176061	11.858176	11.955153	12.227895	11.97125	12.204077	11.991749	12.29762	11.856439
ARHGEF7	7.96191	8.240358	7.906666	7.985245	7.923953	7.832788	8.021702	7.947997	7.146336	8.393216	7.979276	8.193521	8.145067	7.148389	7.700046	8.28068	8.288372	7.994068	8.485653	8.033937	8.390279	8.283497	8.201322	7.67923	8.402229	7.773261	8.310344	8.486858	8.219503	7.958253	7.358145	7.706703	8.528432	8.10825	7.971337	8.600148	9.691181	9.418563	9.218776	9.277858	8.98733	9.121249	8.974351	9.368058	9.145934	9.117192	9.056394	9.330944	9.24111
ARID1A	8.752178	8.494421	8.542424	8.504335	8.593297	8.51407	8.595479	8.206592	8.604458	8.357028	8.715684	8.508581	8.936385	8.333634	8.430476	8.814571	8.889067	8.655983	8.445915	8.359465	8.452243	8.711822	8.417521	8.640829	8.300881	8.361183	8.327298	8.586673	8.421918	8.044085	8.197297	8.430016	8.536319	8.54681	8.484399	8.070406	9.663258	9.560654	10.030159	9.75546	9.458171	9.699305	9.42815	9.462134	9.852509	9.64329	9.693357	9.641177	9.580985
ARID1B	6.733334	6.63411	6.430178	6.305523	6.623517	6.274832	6.171651	6.578634	5.991227	6.219877	5.993324	6.136401	5.990581	6.111751	6.022805	5.914836	5.720763	6.006945	6.520256	6.330228	6.45191	6.514994	6.811035	6.340127	6.278594	6.362725	6.650293	5.874395	6.235649	6.506106	6.009643	5.936452	6.322094	6.120679	6.221311	6.670913	7.193862	7.26291	7.24583	7.297848	7.226666	7.105211	7.200257	7.227027	7.159822	7.121277	7.086128	7.317825	7.11744
ARID3A	2.281003	3.085264	2.358182	3.732591	3.909004	2.486795	2.810142	4.006402	3.40965	3.703674	3.020927	1.803253	3.27062	1.814152	3.537414	3.867512	3.640336	2.823985	3.184487	3.165868	2.314123	2.85527	4.290913	2.321065	4.134331	2.60498	3.167191	1.782773	3.198618	1.869115	2.809356	1.818956	2.362859	1.780151	3.131153	2.401073	8.249138	8.379349	9.172941	9.001964	9.03002	8.828265	8.231756	8.300069	8.602468	8.422144	9.027369	8.551045	8.57864
ARID3B	6.563636	6.596601	6.72679	6.504744	6.697774	5.975749	6.323712	6.069403	6.616586	6.55938	6.339783	6.618328	6.67963	6.650919	6.673646	6.308951	6.17416	6.473674	6.271856	6.64996	6.039379	6.671232	6.630695	6.501601	6.648693	6.829889	6.556704	6.721015	6.527648	6.773491	6.841723	6.495968	6.680924	6.778081	6.806178	6.49878	8.354267	7.825651	8.828265	8.272924	8.410576	8.198176	7.978558	8.079297	8.287346	8.029694	8.66096	8.128319	8.513759
ARID4A	5.975443	6.834291	6.19165	5.634957	5.680379	6.235047	6.637643	5.841977	6.129661	6.730563	7.078427	7.222413	6.909844	5.250612	6.176494	7.02421	6.799376	6.427351	7.062836	6.483127	6.798452	6.474546	5.842316	5.608453	6.346029	6.365662	5.79225	6.805136	6.320635	6.102807	5.427596	5.626242	6.826718	6.49345	5.906077	6.727973	8.258142	8.096713	7.817022	7.827824	7.65301	8.034469	8.127873	8.064894	8.031836	7.94313	8.081378	8.13437	8.056924
ARID4B	4.426633	5.765774	5.234074	6.568283	4.138666	6.174834	5.974525	5.275315	5.08634	5.84527	5.310229	5.858469	6.029496	5.589536	5.485017	5.609058	5.502274	5.31358	5.749971	4.672283	5.726838	5.519444	4.84867	5.011928	4.375242	5.278894	4.992535	5.216353	5.149106	5.415972	4.923808	5.575973	5.749195	5.376802	5.067663	5.642345	9.325003	9.293708	9.600554	9.585024	9.575049	9.895919	9.458531	9.31633	9.450703	9.645872	9.542075	9.540036	9.733404
ARID5A	7.33406	6.839445	7.033006	8.106691	8.151513	9.584992	7.9006	8.035234	7.600147	7.416782	7.943307	6.974064	8.900724	8.458577	8.431677	7.331451	7.47115	7.388574	7.240432	7.417581	7.191592	7.129305	7.658658	8.06485	7.7342	7.251946	7.920782	7.598286	7.873094	7.428046	8.039643	8.443314	6.732436	7.45368	8.428817	7.231711	7.092865	7.111414	7.310711	7.235018	7.349354	7.359898	7.221432	7.300063	7.107666	7.207249	7.265728	7.190343	7.131083
ARIH1	7.552013	8.142738	7.804062	7.696339	7.225988	7.903222	7.873094	7.388278	7.225988	7.706542	8.126229	8.240358	8.164493	7.396541	7.693228	8.068361	7.930487	7.688087	8.035234	7.707729	7.966124	7.849163	7.238751	7.241413	7.714371	7.47115	7.60151	7.971337	7.904012	7.603869	7.26636	7.565605	7.976198	7.772129	7.421877	7.914639	8.412307	8.371796	7.944665	7.557618	7.776902	8.262287	8.107421	8.231756	8.021784	7.764403	7.80467	8.194872	7.881365
ARIH2	6.793937	6.769473	6.812978	5.914836	6.892873	6.218885	6.820792	5.995891	5.93503	6.213746	5.585268	6.377237	6.503585	5.886425	5.870242	6.364418	6.746558	6.115372	6.337165	6.851647	5.93166	6.656878	6.376908	5.981623	5.962582	5.951988	6.108237	6.323006	6.331897	6.371513	5.93166	5.766742	6.604919	5.648808	6.128148	7.10868	10.476357	10.485713	10.204112	10.185902	10.062718	10.389336	10.088117	10.323755	10.298069	10.432077	10.389336	10.346927	10.448695
ARL1	8.950865	9.369236	9.188409	8.764416	8.834462	8.936385	9.523513	8.625407	8.900145	9.357308	9.271536	9.398363	9.198629	8.53296	8.779937	8.929288	9.257629	9.029325	9.359666	9.155749	9.212011	8.967476	8.306551	8.25731	8.940848	8.959358	8.693916	8.952328	8.833955	8.975241	8.309218	8.431353	9.003955	8.93874	8.574488	9.253217	11.151977	10.940849	10.060264	9.876894	10.138968	10.167871	10.740314	10.946697	10.262111	10.441278	10.200816	10.687453	10.282221
ARL10	6.536382	6.663208	6.450966	6.904062	6.916663	7.033342	6.746135	6.826447	6.685248	6.999795	7.390599	6.724336	6.715414	6.29769	7.304097	6.838173	6.956668	7.141517	7.095084	7.04027	7.031345	6.845223	6.775504	6.104927	6.889137	6.952051	6.948694	7.275155	6.971556	7.278828	6.868074	6.50995	6.598426	6.554845	6.561845	6.685248	7.482613	7.2441	7.088654	7.479431	7.116481	7.471868	7.405419	7.219042	7.200883	7.290832	6.999701	7.068974	7.077983
ARL11	1.8594	1.861844	2.197387	1.940076	1.8774	1.877922	1.80592	1.997541	2.121504	1.841912	2.008608	1.958155	1.893313	2.009914	1.912268	1.817007	1.836005	1.839224	1.835653	1.866158	1.855663	1.78695	1.953154	1.914013	1.96162	1.880254	1.819	1.993455	1.988563	1.919223	2.034521	1.88204	1.802216	1.96185	1.794741	1.940855	7.06601	7.082208	6.933103	6.988028	6.864236	6.836077	7.022678	6.960124	7.138416	7.011183	7.137234	6.981086	7.062611
ARL13B	2.967842	4.558318	3.840998	3.641601	2.398644	4.293203	4.526593	3.699195	4.294086	4.484465	4.753858	4.672782	5.121141	4.152259	3.466775	4.362503	3.611884	4.344843	4.334206	2.072434	4.359419	4.275467	3.40577	4.066753	3.28935	3.920551	3.022301	3.88354	3.690609	3.677183	1.965121	4.888057	4.749836	4.610481	4.28817	4.459414	7.360144	7.331053	7.652033	7.315365	7.38238	7.562331	7.739311	7.504165	7.564253	7.531916	7.284264	7.495924	7.595344
ARL14	2.073165	1.802054	1.792821	1.808446	1.8083	3.005563	2.68233	1.803205	1.808926	2.509415	1.827572	1.799593	1.795542	1.809375	1.881331	2.32812	1.828729	1.859325	1.809025	2.099669	1.804466	1.811839	1.835609	1.825466	1.809704	1.791832	1.804558	1.887422	1.808775	1.793773	1.814293	1.808055	2.212818	1.859177	1.817928	1.840489	7.518794	7.249997	7.185423	7.138765	7.223905	7.237497	7.134266	7.274357	7.216859	7.058412	7.088102	7.156045	7.302127
ARL15	5.244762	6.472771	5.550918	4.76938	5.815423	6.282178	6.880148	5.739626	5.498963	6.775504	7.44841	7.364098	7.207924	5.08011	6.175809	6.902476	7.428961	6.378104	7.045462	6.4907	6.825363	6.187587	5.178751	5.314399	6.400104	5.509125	5.03644	6.882391	6.059335	5.630036	5.20161	6.105578	6.452898	6.414203	6.006945	6.412089	8.170381	8.630491	7.739701	7.755331	7.80804	7.68531	8.155221	8.245124	7.795363	7.891966	7.897557	8.12502	7.851503
ARL2BP	3.81191	5.139617	4.00246	3.343154	3.323023	4.339695	4.097621	3.479052	3.28935	4.120637	4.618016	4.493153	5.645891	3.687758	3.640336	4.986942	4.458929	4.659161	4.553221	4.32261	4.587439	4.354271	2.806288	2.986444	3.797506	4.098564	4.470222	4.689175	3.706131	3.866187	1.870468	4.399755	4.818544	4.075474	3.778547	4.787559	11.285765	11.249113	11.105952	10.857044	10.977721	10.875378	11.376218	11.344359	11.105952	11.127917	11.047683	11.087003	11.198729
ARL3	6.920016	6.945848	7.212601	6.616194	6.745065	6.753718	6.917595	6.571279	6.472771	6.681277	6.816249	7.230129	7.02421	6.445798	6.708656	6.879817	7.0084	6.764493	7.035698	7.317115	6.786189	6.551884	6.741785	5.995891	6.833686	6.854091	6.281785	6.813247	6.806178	6.577264	6.43184	5.544576	6.681545	6.43184	6.64996	6.931985	10.796152	10.500379	9.39743	9.117912	9.435635	8.933865	9.843404	10.094721	9.857273	9.747457	9.829324	9.997028	9.930536
ARL4A	4.738268	5.254871	4.993458	5.351162	4.771388	5.366273	4.828643	4.143014	3.744018	5.350535	5.544278	5.429706	5.600613	4.326234	4.651424	4.823398	5.455892	5.338337	6.17416	4.940338	5.763051	5.311773	4.427348	4.211752	4.761022	4.920055	5.831345	6.111444	5.506248	5.186658	5.382073	4.900975	5.560943	5.025086	5.160483	5.308815	8.026762	7.770708	8.043172	7.972153	7.610799	8.066291	7.753757	7.674616	7.762658	7.724031	7.80804	7.989149	7.811557
ARL4C	6.374098	7.028967	6.082832	5.557697	5.966542	5.932494	5.932832	5.705406	6.275836	6.262156	6.687791	6.949708	6.762672	5.215908	5.117979	6.928769	6.70618	5.552948	6.491091	6.723341	6.12736	6.087985	6.500235	3.766814	6.302388	6.437992	5.941442	5.956531	5.888956	5.79013	2.145353	5.495142	6.261905	5.948887	5.91375	6.672046	8.368559	7.861923	8.069142	8.121978	7.640072	8.152236	7.915059	7.996777	7.743617	7.566227	8.301261	7.944072	7.841183
ARL4D	3.765564	4.124967	3.923878	4.747696	4.35197	3.855132	4.258664	4.46679	4.549788	3.78035	4.540684	3.308141	4.315067	4.915292	4.13472	4.15977	4.014717	4.635799	3.901701	4.03703	3.936482	3.294066	5.079682	2.881202	4.258204	4.022027	3.479052	3.129125	4.124967	3.789317	3.54196	3.326405	3.280009	3.099735	3.50525	4.181547	7.74926	7.540745	7.555872	7.624008	7.66216	7.3059	7.592223	7.246397	7.487844	7.34405	7.695553	7.427735	7.344567
ARL5B	5.398733	7.117744	6.380847	5.800951	5.305604	7.587949	6.627044	5.895035	5.903459	6.710138	7.3057	7.235279	7.632446	6.250208	6.303982	7.247401	7.043938	6.287299	7.047746	5.714087	6.744319	6.211085	6.099042	6.032633	6.6088	6.330538	5.702016	6.824998	6.2005	6.091865	4.467613	6.325963	6.536382	6.378561	6.278975	6.70618	7.27334	7.408936	7.584578	7.363251	7.50977	7.557444	7.523986	7.459139	7.62059	7.730159	7.587366	7.497678	7.507735
ARL6	6.158907	7.107381	6.250943	5.910192	5.669218	6.081364	6.638717	5.444143	5.688208	6.760041	7.09232	7.330874	6.743396	5.293405	6.399706	7.304097	7.050836	6.343181	7.158052	6.238568	6.986203	6.309327	5.08011	5.255861	6.596844	6.275836	6.092575	7.107738	6.599861	5.862646	4.409162	5.539622	6.436979	6.766071	6.104927	6.968104	7.463771	7.214175	7.170658	7.157537	7.12946	7.110439	7.412432	7.263927	7.115272	7.112794	7.191356	7.265003	7.138536
ARL6IP1	7.851464	9.415539	9.036937	8.506998	7.652102	9.107008	9.158816	7.888032	8.402683	9.183101	9.50221	9.817775	9.823916	8.358587	8.82157	9.546646	9.551961	9.327004	9.695232	8.860793	9.747243	8.845781	8.133826	8.240358	8.676163	8.525156	8.650227	9.437052	8.596488	8.271337	8.164493	8.097061	9.474901	9.140046	8.176851	9.293093	12.426494	12.506062	11.667113	11.273461	11.631536	11.439479	12.591322	12.718906	12.085385	12.026167	11.97125	12.116406	12.027557
ARL6IP4	11.487531	11.117743	11.281945	11.716509	11.341797	11.08908	11.313825	11.646334	11.357727	11.090967	11.043244	11.176838	10.813297	11.591097	11.519485	11.036599	11.398672	11.406823	11.230662	11.501441	11.101496	11.253942	11.915944	11.438393	11.462918	11.452201	11.516738	11.265907	11.271978	11.551832	11.873824	11.391274	11.099383	11.323543	11.504447	11.43001	9.096704	9.100357	9.594514	9.781472	9.864925	9.610698	8.956397	8.934902	9.123976	9.387026	9.353778	9.184948	9.198368
ARL6IP5	7.432687	9.145181	8.048791	7.326963	6.917268	8.151831	8.298406	7.407026	7.911799	8.384643	8.899145	9.020615	8.849515	7.872707	7.872707	8.762182	8.667716	8.396625	8.802491	7.701847	9.018056	8.360817	7.096103	8.500038	8.190942	8.229673	8.219886	8.973681	8.087418	7.759941	7.171421	8.30371	8.858579	8.867811	7.543932	9.224415	12.671294	12.214201	12.288735	12.163044	12.662305	12.61888	12.587463	12.446542	12.406806	12.59554	12.536889	12.78371	12.568062
ARL6IP6	4.853399	5.540076	5.975443	5.922599	4.640637	5.545407	5.671025	5.662618	6.462446	6.139695	5.730556	5.537832	6.09288	6.341217	6.453181	5.74076	5.776304	6.186479	5.601918	4.745066	5.982671	5.58754	5.267631	6.383565	4.968823	5.455892	4.616299	6.364418	5.164182	6.410106	5.952418	6.3731	5.800323	6.185098	5.431252	5.338552	7.990783	8.128112	7.992459	7.48595	7.676406	8.137757	8.291633	8.021205	8.006302	8.038645	8.055989	8.056596	8.155221
ARL8A	9.1475	8.921499	8.981316	8.645023	8.852455	8.630653	8.93874	8.311016	8.664326	8.649683	8.653963	8.433822	8.612349	8.464857	8.876927	8.796645	8.587476	8.55164	8.635736	8.978847	8.663646	8.604458	8.373437	8.470548	8.241567	8.251356	8.096255	8.27907	8.528887	8.650227	8.236063	8.47858	8.587781	8.641732	8.645833	8.653476	7.74729	7.999358	8.181659	8.431268	8.341672	7.99574	7.9138	7.724681	7.895499	8.216105	8.128914	8.292562	7.835484
ARL8B	6.253186	7.440268	6.811268	6.371869	6.109786	6.987279	7.004271	6.004903	6.35288	7.059566	7.574542	7.705076	7.435931	6.21404	6.590796	7.547297	7.393718	6.775814	7.362089	6.918238	7.365444	6.829889	6.08004	6.302016	6.895794	6.568595	6.393555	7.258012	6.745065	6.343181	5.875625	6.563226	7.324876	7.073424	6.105232	7.426178	11.787982	12.071099	11.041205	10.866311	11.10071	11.627071	12.024747	12.101773	11.367187	11.45225	11.506524	11.842112	11.274403
ARL9	4.973347	6.256813	5.089438	4.979188	5.021035	5.426163	5.914836	5.250182	4.836214	6.172037	6.490388	5.737174	6.469927	5.314795	5.044874	5.570722	6.300126	5.640932	5.541649	5.642345	5.391119	4.756361	4.79234	5.44482	5.743579	5.747566	4.933102	5.902787	5.775903	5.529846	4.852628	4.612362	4.959174	5.130587	4.691166	5.060001	8.307938	7.646852	7.296856	7.345376	7.33271	7.269463	7.611923	7.75008	7.415522	7.232642	7.244684	7.488671	7.714329
ARMC1	7.011803	8.219503	7.583663	7.0084	6.750163	7.316772	7.75092	7.158052	7.327338	7.740809	8.409513	8.17167	8.215463	7.456683	7.186421	8.126229	8.458979	7.937125	7.944018	6.906977	8.044085	7.719013	6.668361	7.340975	7.020892	7.209359	6.985599	7.62157	7.344312	7.143121	6.334694	7.456386	8.24373	7.787646	6.807791	8.105088	11.197718	10.997452	11.126343	10.823691	10.933443	11.369259	10.912531	10.820238	11.027641	11.053472	11.093056	11.170326	11.250911
ARMC10	7.221149	7.945975	7.953931	7.373008	6.917889	7.714777	7.855517	7.09089	7.513707	7.860658	8.175367	8.026853	8.337149	7.566263	7.492696	7.975067	8.289228	8.011076	8.012445	7.803318	8.30731	7.543932	6.819817	7.562237	7.415009	7.207924	7.064953	7.928021	7.465115	7.428335	6.948426	7.565915	8.026853	7.708496	7.059183	7.896673	9.400197	9.249612	8.474634	8.049987	8.792079	9.00828	9.422572	9.192254	8.682984	9.12542	8.613699	8.982928	8.963326
ARMC2	5.087995	5.120367	4.868665	5.087995	5.733779	5.119868	5.356475	5.140298	5.674507	5.713044	4.81637	5.160204	5.227706	4.846606	5.56159	4.92709	5.440283	5.712368	5.146991	5.227323	5.324743	5.490189	5.895673	5.101316	5.439154	5.493625	5.171224	5.515535	6.120433	5.388929	5.236386	4.765631	5.438812	5.381578	5.518731	5.252466	7.384427	7.366829	7.356856	7.658361	7.49203	7.415149	7.414365	7.440554	7.431062	7.388838	7.329867	7.483425	7.350608
ARMC4	2.424905	1.910657	2.403671	2.130912	1.936184	2.369653	2.536727	2.487429	2.346012	2.164755	2.276194	2.048146	1.990778	2.32812	2.519039	1.992587	2.239286	2.128511	2.125809	2.012275	2.020062	1.857303	1.995231	2.067676	2.188925	2.414669	2.366199	2.21616	1.980224	2.20645	2.362339	1.953901	2.070787	2.213836	2.093934	2.054379	7.295608	7.402248	7.670978	7.436452	7.089221	7.102234	7.545624	7.773533	7.755071	7.634512	7.202402	7.720054	7.540099
ARMC5	9.687729	9.233624	9.567204	9.826412	9.761181	9.510537	9.40932	10.030069	9.735938	9.599474	9.277873	9.162611	9.434468	9.997589	9.588702	9.211128	9.786847	9.561767	9.346215	9.77772	9.75126	9.969819	10.191305	10.071505	10.105086	10.011615	10.108689	9.932423	9.944298	9.884556	10.161587	9.977301	9.659768	9.723611	10.013454	9.885529	8.700468	8.40006	8.651529	9.005548	8.614714	8.328153	8.225319	8.315574	8.209706	8.739277	8.418039	8.626727	8.370217
ARMC6	13.533592	13.373782	13.464398	13.543271	13.59266	13.400137	13.455065	13.105166	13.367574	13.806483	13.381305	12.844843	13.464398	13.521417	13.296973	13.252281	13.492431	13.58421	13.533592	13.434091	14.164496	14.365965	13.543271	13.604047	13.714559	13.701382	13.564056	13.850089	13.612424	13.663298	13.621715	13.400137	13.663298	13.72401	13.776934	13.765762	8.364468	8.417044	8.113481	8.329711	8.514004	8.31707	8.170381	8.358108	8.317372	8.336647	8.615855	8.360503	8.171635
ARMC7	7.047351	6.418573	6.658206	6.922214	6.878331	6.535745	6.834031	6.892873	6.917002	6.526332	6.811834	6.371513	6.809862	6.968927	7.003942	6.548907	7.241413	6.906623	6.415785	7.094355	6.696377	6.698106	7.200931	6.961943	7.190703	7.109925	7.278828	7.134881	6.859649	7.23424	7.427224	6.769834	6.555629	7.095682	7.014176	7.005814	9.083027	8.743191	8.939869	8.992345	9.039665	8.820257	8.553212	8.724226	8.585745	8.731857	9.024855	8.946185	8.94454
ARMC8	5.375083	6.044027	5.383536	5.040099	4.844587	5.655805	5.891472	4.882073	4.96344	5.611991	5.34793	5.833326	5.597271	4.895006	5.469648	5.797675	5.536723	5.510681	5.961225	5.263663	5.463135	5.594549	4.585462	4.799162	4.916607	5.384546	4.825494	5.721144	5.104111	4.844587	4.390151	5.285305	5.691694	5.379343	5.052163	5.848029	7.908416	7.887329	7.265859	7.223356	7.377408	7.472025	7.635237	7.672835	7.468029	7.497754	7.367679	7.383683	7.482913
ARMC9	5.669218	6.088829	5.897896	5.594888	5.673687	5.823979	5.901369	5.78541	5.333288	5.671687	5.451502	5.959384	5.633162	5.005288	5.608068	5.755532	5.489476	5.224098	6.094022	5.897171	5.786294	5.767788	6.221311	4.329421	5.576833	5.57168	5.836737	5.690726	6.024317	5.369852	4.323045	5.091787	5.792582	5.569683	5.764126	5.977731	7.814849	8.000515	8.069695	8.667499	8.348438	7.902917	7.833993	7.896173	7.759527	7.789849	7.97175	8.160748	7.920577
ARMCX1	5.902446	7.230518	6.631003	6.0178	5.910895	6.594912	6.797312	5.468157	6.150571	6.968104	7.762701	7.354947	7.374088	5.926136	6.64925	7.270724	7.459252	6.908029	7.241413	6.924544	7.191267	6.588381	5.479408	5.494425	6.270065	6.250943	5.75812	7.426622	6.584223	6.001559	5.485017	6.133593	7.030135	6.495572	6.364806	6.880487	9.101051	8.854677	8.064496	7.578613	8.066731	8.48669	9.154093	8.942582	8.482258	8.389458	8.410844	8.545104	8.565518
ARMCX2	4.822425	6.328551	5.257012	3.986483	5.01416	5.754084	5.691098	4.082517	4.71994	6.225095	6.380118	6.438959	6.676611	4.804818	5.26588	6.585718	6.174834	5.381578	5.930026	5.09487	6.355571	5.059084	4.219171	5.144721	5.616564	5.239426	4.89025	6.151672	4.949147	4.1909	2.144982	4.801139	5.628213	5.209185	3.785766	5.543666	10.79828	10.42885	9.800191	9.940314	9.548697	9.83475	10.579657	10.949763	9.98647	10.017347	10.018379	10.892945	10.258058
ARMCX3	7.028656	7.604209	7.066054	6.89121	6.742449	6.541085	7.032632	6.886901	6.695425	7.16362	7.365807	7.512157	7.319057	6.737791	6.04437	7.377049	7.348357	6.806178	7.430266	7.378695	7.702112	7.125884	6.872843	6.617986	7.140288	6.948694	7.038571	7.606475	6.911946	6.735394	6.256145	7.187546	7.446615	6.905538	6.851982	7.449463	8.85278	8.738343	8.208495	8.231099	7.979112	8.437497	8.812704	8.832526	8.335204	8.388708	8.271529	8.357319	8.310094
ARMCX4	6.228181	6.412509	6.460071	6.215565	6.441177	6.041793	5.786803	6.246972	6.041793	6.226286	4.87546	6.42679	6.182809	6.324621	6.039379	5.897896	6.708305	6.234423	6.377237	6.448999	5.906615	6.159267	6.125933	5.579656	6.258434	5.783101	5.780634	5.648808	6.518894	6.053769	6.423119	5.047669	6.011913	5.920218	6.042165	5.86291	7.852462	7.790282	7.356325	7.135802	7.454784	7.490553	7.870952	7.55946	7.556799	7.446124	7.492987	7.16483	7.38039
ARMCX5	1.912134	2.456398	2.175657	2.083157	1.90269	1.917644	2.083157	2.120992	2.279137	1.95738	2.769665	3.388063	3.531764	2.271495	1.810298	2.941277	1.854475	1.856719	2.546192	1.875527	3.158341	2.7091	1.81581	2.043529	2.114575	2.132769	1.93147	3.442371	2.086475	2.368248	2.915957	1.94919	2.988521	1.805969	1.90325	3.384196	8.56155	8.239959	7.333043	7.485885	7.413464	7.861624	8.123248	8.252545	8.011102	7.930171	7.149857	7.682716	7.657187
ARMCX6	7.183007	7.157373	7.17865	6.623233	7.191592	6.705099	6.516944	7.196627	7.248354	6.989064	6.92488	7.043043	7.073106	7.154971	7.273	7.053207	6.777168	7.131177	7.168363	7.190463	7.349477	6.790985	6.889137	7.323315	6.479355	6.925284	6.979277	7.09261	6.982253	6.99456	6.814376	7.719405	7.244484	6.870841	6.875846	6.78169	8.063714	8.162272	8.106129	7.982271	8.171635	8.117544	8.456847	8.21972	8.231987	8.239959	8.109664	8.120303	8.18105
ARNT	5.485621	6.303021	6.042165	5.835263	5.78582	6.031271	6.083478	5.519059	6.272519	6.144285	5.992141	6.295145	6.278975	5.945641	6.002816	5.72437	5.504412	5.957519	6.209968	5.875983	6.055553	6.277243	5.25449	5.383245	5.586298	5.462877	5.718987	5.826901	5.856007	5.82928	4.945588	6.024317	6.105578	5.870242	5.734544	5.873589	7.966614	7.826509	7.688384	8.388447	7.7106	7.787296	7.730039	7.792828	7.703198	7.819084	8.032789	7.811679	7.769607
ARNT2	10.304859	10.424163	10.52834	10.381269	10.361713	10.295114	10.468842	9.992795	10.179058	10.526808	10.512284	10.604386	10.519336	9.834811	10.092089	10.280553	10.344636	10.187197	10.558103	10.436074	10.25138	10.265681	10.08043	9.460951	10.39905	10.077392	10.189286	10.314124	10.140334	10.306982	10.130315	9.485973	9.991036	9.949175	10.131417	10.020232	11.685487	12.490085	11.713844	11.173051	11.541939	11.272607	11.969767	11.925112	11.898628	11.596729	11.739742	11.600233	11.944439
ARNTL	5.942067	6.612042	5.430081	5.753785	6.014748	6.402263	6.122508	5.839645	5.691694	5.965272	5.965272	6.64925	5.91949	4.649444	6.656491	6.207828	6.136841	5.443882	6.324028	5.898157	5.910628	5.837376	5.856737	5.248579	5.932494	5.87985	6.014748	6.516065	5.69651	5.059675	4.798169	5.81084	6.269353	5.404523	5.724698	5.896217	8.295107	8.357849	8.260236	8.272707	8.123457	7.899789	8.100721	8.040959	8.100964	8.197503	8.545394	8.118206	8.077022
ARNTL2	7.085634	7.288996	6.976858	7.380462	7.007418	7.664437	5.043762	8.083889	7.391801	7.603541	7.388574	7.388278	7.362364	7.691308	7.284627	7.322407	7.669813	7.624858	7.573053	7.553621	7.235894	7.132544	7.635953	7.603541	8.030489	7.714777	7.66007	7.349218	8.110256	8.000265	7.49327	7.352422	7.354165	7.159	7.33729	7.446342	7.525791	7.740295	7.676279	7.850249	7.765435	7.667653	7.730957	7.363534	7.537411	7.292814	7.412377	7.754273	7.623242
ARPC1A	9.113364	9.429115	9.178442	8.966543	9.158316	9.091429	9.355227	8.745145	8.903383	9.167189	9.180205	9.15529	9.08591	8.82464	9.022179	9.428287	9.218982	9.245721	9.387763	9.255348	9.300125	9.053957	8.695976	8.548203	9.057699	8.801523	8.95457	8.919321	8.796645	8.724116	8.54063	8.890403	9.084505	9.024433	8.654647	9.025798	11.783919	12.440719	11.581165	11.253419	11.386768	11.567663	11.739742	12.250089	11.642265	11.523517	11.577743	12.281828	11.413006
ARPC1B	6.033424	5.868053	4.79062	7.015107	7.763096	8.001447	6.153093	7.642097	6.572003	7.048412	7.244097	6.134263	6.185827	6.593319	7.614133	6.948694	6.208456	6.773931	6.139023	6.04728	5.86155	6.686428	6.103883	8.956421	6.535745	6.210349	7.024933	7.069908	6.763858	6.669036	7.364782	8.460863	6.265613	7.078747	7.612973	6.408106	7.635443	7.884149	8.050392	8.069313	7.944843	7.961459	7.880423	7.871948	7.879054	7.660513	7.665283	7.67473	8.016156
ARPC2	8.689895	9.150674	8.994941	8.928858	8.956421	9.569433	9.052947	8.826004	8.754414	8.998531	9.665131	9.565205	9.603748	8.760222	9.418173	9.543748	9.53812	8.992817	9.141682	9.169018	8.857076	8.514569	8.603085	9.131774	8.716208	8.581938	8.670707	9.130388	9.118869	9.053957	9.238896	9.496298	8.911815	8.970006	9.148712	9.027735	11.062244	11.229391	11.463325	11.317548	11.328764	11.156258	11.189287	11.397299	11.488856	11.169367	11.465256	11.616595	11.192095
ARPC5	6.240795	6.432758	6.7492	6.12736	6.177973	6.432758	6.634749	6.41173	6.564142	6.356201	6.946811	6.40541	7.067999	6.537299	6.755953	7.028238	6.976278	6.391784	6.263014	5.803986	6.057811	6.118724	5.730961	7.100001	6.247921	5.683945	5.957217	6.803407	6.83119	6.478408	6.152385	6.213095	6.452299	6.249902	5.717771	6.229552	11.65123	11.851191	11.482592	11.565575	11.616595	12.118178	12.008586	11.669276	11.606275	11.70423	11.442477	11.71138	11.645488
ARPC5L	8.544069	9.090898	8.652021	8.75782	8.310069	9.013862	9.228896	8.073298	7.825127	8.848551	9.215142	8.92346	8.650227	7.789911	8.521636	8.985355	9.052246	8.940284	9.24266	8.917875	8.796645	8.788026	7.797531	7.836828	8.816588	8.412859	8.639412	8.961584	8.566813	8.372718	7.855517	8.572243	8.764416	8.785379	8.344267	8.926173	10.551992	10.928178	10.153557	10.179774	9.920178	9.786312	9.937634	10.45569	9.720872	9.924463	10.151574	10.452913	9.961818
ARR3	4.499055	4.218752	4.866468	4.811707	4.348653	4.097621	4.515347	4.737575	3.740349	3.813553	3.637361	3.652918	2.853558	5.210992	3.879281	3.476662	4.803036	4.329421	3.355115	4.655656	4.492205	3.977728	5.621012	4.958743	5.429333	4.393078	5.309116	4.591961	4.542924	3.623323	5.373124	4.984037	4.04667	3.29015	3.73923	3.45904	6.96107	7.248868	7.160128	7.129375	7.159822	7.091308	7.055249	6.917074	6.984936	7.440118	7.124075	7.216749	7.057528
ARRB1	8.601011	8.594468	8.461988	8.821984	8.809854	8.65688	8.846328	8.615814	8.629263	8.665421	8.754414	8.753704	8.253444	8.564987	8.929288	8.964402	8.977224	8.992352	8.719437	8.897662	8.717542	8.762646	8.846642	8.180178	8.998974	8.823095	8.780452	8.792489	8.500038	8.92346	8.860263	8.187567	8.88581	8.883358	8.788429	8.721358	9.05255	8.996436	9.395559	9.136523	9.364632	9.566023	9.247765	9.132421	9.228121	9.135153	9.203791	8.739536	9.606216
ARRB2	10.98259	10.47052	10.996687	11.55548	11.591097	10.943446	10.759665	11.433104	11.360811	10.996687	10.248743	10.06312	10.26097	11.625516	10.834257	10.421966	10.69748	11.147416	10.890938	11.239634	11.097304	11.575836	12.096623	11.525291	11.253942	11.731001	11.884964	11.043244	11.239634	11.345047	11.625516	11.234416	10.839324	10.748491	11.367126	10.888941	7.892477	8.009246	7.830789	7.957159	7.914162	7.843837	7.995913	7.954448	7.767142	7.776061	7.846581	7.999555	7.799772
ARRDC1	8.21003	8.204143	8.186708	8.37497	8.6085	8.645833	7.888434	8.340792	8.350953	8.49111	7.969499	8.354554	8.107825	8.264102	8.389437	8.381568	8.124931	8.075184	7.80785	8.189438	7.895211	8.251797	8.961584	8.155816	8.323604	8.3557	8.193075	8.087122	7.928347	8.366103	8.397893	8.107825	8.032504	8.215881	8.513269	7.892475	7.337666	7.315992	7.300845	7.461063	7.269033	6.864236	7.319504	7.590658	7.251763	7.111035	7.249997	7.221813	7.335052
ARRDC2	9.035907	8.35611	8.838579	8.760222	10.139564	7.986235	9.454201	10.380092	8.927265	8.139406	8.006802	8.043701	8.510545	8.929673	8.640829	8.517224	7.713228	8.816132	8.17167	7.451252	8.677589	8.767204	8.895093	10.224951	8.372385	8.239	8.375668	8.314004	9.052246	8.536319	8.509189	10.01454	9.189082	8.174465	8.739022	8.338325	8.523256	8.464137	8.943576	9.580096	9.405396	9.920178	8.437775	8.294474	8.706434	8.870543	8.896525	9.148573	8.593062
ARRDC3	1.921825	1.913317	1.85721	2.159825	1.948999	1.96162	1.904349	2.311767	2.501512	1.890034	2.331409	2.133537	3.644049	2.294678	1.865538	1.850991	1.893535	1.874446	1.860069	1.915806	1.904513	1.999366	2.056738	2.12724	2.21616	1.991933	1.870954	2.154101	2.2708	2.083157	2.4894	2.852665	1.891674	1.939744	1.796781	1.936548	7.50254	7.241389	7.62874	7.501026	7.415011	7.511512	7.405551	7.637127	7.603431	7.596741	7.51433	7.430317	7.597119
ARRDC4	5.364242	5.074986	5.505523	4.46514	4.759656	4.467613	4.730216	5.036861	5.404008	5.477863	4.492606	4.512316	4.776429	5.066483	4.327145	5.470304	4.716146	4.997063	4.409588	3.244405	6.083904	5.871028	4.569957	6.808047	4.600328	4.730932	3.215863	5.252156	5.347123	4.71321	4.938852	7.201705	4.4949	4.862358	5.792582	4.934316	8.193041	8.26968	10.220857	10.754368	8.229189	9.20891	8.372556	8.457339	8.650156	9.110861	8.154548	8.883238	8.521917
ARSA	7.782594	7.311355	7.125884	7.495514	7.477687	7.232686	6.916663	7.259001	7.424392	7.122847	7.076996	7.218305	6.905911	7.451499	7.182024	7.354165	6.633162	7.246771	6.993102	7.720098	6.522887	7.36027	7.487731	7.192861	7.025425	7.159295	7.262513	6.926638	7.038881	7.04167	7.373675	7.765224	7.15522	7.420275	7.514779	7.18272	8.220898	8.127645	8.5066	8.634367	8.807591	8.397853	8.106558	8.016505	8.067543	8.275144	8.259225	8.288503	8.203252
ARSB	8.240358	7.895763	7.98828	8.107077	8.150004	8.236908	7.991068	8.236456	8.141736	7.968119	8.122938	7.780297	7.557711	7.632179	8.17849	7.596017	8.15504	7.909088	7.878846	8.087855	7.484793	7.922919	7.799059	7.95082	7.942514	7.813788	7.585947	7.460498	7.815681	7.900216	7.840381	7.902785	7.64885	7.893666	7.72171	7.883808	7.984556	8.057138	7.704925	7.883488	7.983992	7.925272	7.995553	8.083624	7.847917	7.830474	7.868683	8.030482	7.884318
ARSD	4.746585	4.496799	5.365616	4.951543	4.877442	4.646547	5.255149	5.365938	5.163273	4.901343	4.445363	4.735238	4.765631	5.352453	4.764381	4.489095	4.730932	4.965935	4.747696	5.011928	4.747696	5.334052	5.050623	5.347537	4.909362	4.887701	4.963921	4.8553	4.79775	5.160915	5.478661	5.169403	4.99751	4.960407	5.330289	4.638654	7.815825	7.923865	8.269913	8.182984	8.203913	7.802815	8.361483	8.132369	8.40958	8.344376	7.971379	7.612996	8.088133
ARSE	3.606406	3.115239	2.267037	2.147745	3.381284	1.935218	3.373358	2.183248	4.36196	3.435815	2.256779	4.062273	2.895056	4.199922	1.85121	3.142015	4.106306	4.836214	3.045626	2.338243	2.199416	2.779404	3.548754	2.08279	2.215654	2.184896	2.398644	1.863486	2.110029	4.15669	3.059533	1.976283	3.986928	4.789166	3.459686	3.09029	7.256039	7.14144	7.595743	7.499166	7.33844	7.252976	7.492853	7.353644	7.422362	7.408437	7.228797	7.432889	7.658031
ARSF	7.941383	8.17849	8.572243	8.978119	8.832604	8.803457	8.578987	8.808302	9.533512	9.061948	8.488757	8.259055	8.538652	9.761181	9.136784	9.016098	8.447353	8.722193	8.590354	8.284915	8.505736	8.457829	10.034565	9.299365	9.474901	9.611227	8.720459	9.093034	8.684165	9.36556	9.487968	8.859737	8.368064	8.923915	9.11516	8.388057	7.547666	7.561985	7.950663	7.312494	7.684482	7.101144	8.574479	8.265081	8.714817	7.974977	8.612308	7.785354	7.844518
ARSG	5.605456	5.101316	5.214767	5.937122	5.479009	5.905257	7.033006	5.595869	4.702366	5.580364	5.300667	5.442524	5.540458	4.832852	4.851128	5.298799	5.415219	5.718987	4.806929	5.012519	5.315272	5.624736	5.584521	5.054074	4.834895	5.207298	4.919754	5.027408	5.310974	4.904837	4.87586	5.367311	5.322687	5.193087	5.741134	5.957519	7.746001	7.474237	7.49091	7.555953	7.65144	7.492927	7.638853	7.840369	7.664002	7.521601	7.546737	7.643393	7.583731
ARSJ	1.865148	2.209765	1.833067	1.938606	1.886236	2.023635	1.916657	1.954443	2.043156	1.852604	1.992274	1.922877	1.906748	1.992274	2.899898	2.033141	2.16791	2.244499	1.972181	2.06256	1.847587	1.814975	1.937155	2.542806	1.946601	1.919602	1.869022	1.901831	1.955516	1.907926	2.16982	1.881554	2.149618	2.375656	2.008902	2.133899	7.249359	7.470702	7.248172	7.244887	7.221693	7.023478	7.484926	7.304212	7.234983	7.429403	7.315034	7.348999	7.207438
ARSK	4.932215	6.052326	4.495396	4.307083	4.898925	5.028481	4.43674	4.563818	4.678476	5.400166	5.893239	5.640932	5.585568	4.814062	5.511061	5.744975	5.378272	5.454106	6.201921	5.25273	6.292742	5.514728	4.811378	4.398282	5.570277	4.481447	5.506248	6.290622	5.175184	5.320992	4.523036	5.3801	5.824367	5.6191	4.444386	5.528201	7.578708	7.578878	7.320343	7.308703	7.393202	7.530007	7.56407	7.541235	7.456713	7.326841	7.384316	7.344405	7.324105
ART1	3.142015	2.108721	2.893308	3.324701	2.849768	2.374083	2.620734	1.979937	2.117011	1.845256	2.024708	1.956917	1.893535	2.855849	1.939223	1.877073	1.831748	1.839445	1.838777	2.449985	3.173835	2.321065	3.149753	1.916491	1.955181	2.720981	2.394275	2.042203	3.585562	2.861875	2.114971	2.792497	2.210866	2.91732	3.148887	1.899306	7.540099	7.644879	7.964827	8.303374	7.868421	7.752706	7.737264	7.651537	7.826365	7.852739	8.190977	7.683501	7.700564
ART3	6.753477	6.754629	6.716705	6.644761	7.231711	6.876481	5.898509	7.100636	6.007767	6.171089	5.731767	6.233005	5.127178	6.659188	6.166537	5.63907	5.559172	6.414917	7.4958	4.97175	6.44722	6.488603	7.533261	6.332158	6.424601	6.684884	7.960007	7.463805	6.859939	6.634421	5.472998	6.013866	5.969361	7.105526	6.753718	6.479355	8.551338	8.20661	8.793619	8.784028	8.414172	9.177936	9.152684	9.076679	9.019078	9.914183	7.896631	8.63517	8.838128
ART4	1.877811	1.852452	1.932398	1.88885	1.858293	1.892586	1.90295	1.90921	1.931086	1.864804	1.867146	1.998122	1.904119	1.907224	2.205425	1.87331	1.878719	1.92276	1.852671	1.998122	1.996121	2.276194	1.887422	1.879463	1.885229	1.920282	1.969489	2.192657	2.148736	1.895589	1.914013	2.063253	2.011188	2.105183	1.897021	1.977844	7.580885	7.664594	7.437622	7.478535	7.601953	7.506093	7.585485	7.731619	7.543123	7.681157	7.487693	7.71734	7.386305
ART5	3.630774	3.662349	3.5984	4.362503	4.396388	4.506082	3.960837	4.956069	4.370188	3.92571	3.573119	3.816969	4.448568	3.804097	3.848278	3.735483	3.891632	4.328512	4.073563	4.301384	3.448879	3.992372	4.947945	4.285706	4.700026	4.52063	4.70539	4.154613	9.423194	3.782655	5.117537	3.576769	3.959233	3.969805	4.395884	4.388694	7.211777	7.316319	7.004061	7.158593	7.215221	7.103022	7.112371	7.108824	7.202793	7.223001	7.007096	7.043921	7.117715
ARTN	8.00461	7.272766	7.607872	7.622756	7.962606	7.470489	7.692811	8.408327	7.73114	7.322407	7.342837	7.006472	7.37553	7.993032	7.928347	6.95588	7.687036	7.737866	7.179862	7.829657	7.454882	7.523665	7.919314	8.127161	7.933486	7.232341	8.063854	7.598514	7.37614	7.624171	8.358288	8.005273	6.744319	7.489419	7.902785	7.766366	7.161897	7.123864	7.162389	7.219935	7.233977	7.192198	7.361602	7.043147	7.045188	7.182796	7.12339	7.251188	7.104051
ARV1	8.320033	9.125083	8.767204	8.410323	8.350053	8.338325	9.020615	8.156633	8.869365	9.056526	9.010583	9.57236	8.971525	8.756363	8.50813	9.247863	8.876245	8.5735	8.798343	8.543734	8.880121	8.645833	8.470076	8.29083	8.644506	8.811363	7.929431	8.462377	8.58414	8.696485	8.421062	8.305258	8.787119	8.931215	8.51899	8.816132	10.541361	10.627585	9.007328	8.979282	9.987433	9.96964	10.345565	10.512062	10.116446	10.192672	9.528461	10.114293	9.918381
ARVCF	6.192506	6.067613	6.395767	6.48215	6.760323	5.713388	6.057811	6.304327	6.510612	6.493069	5.834359	6.068264	5.560237	6.710138	5.834682	5.710159	6.261905	6.547571	6.415181	6.434083	6.310882	6.280477	6.353717	5.857723	6.459101	6.769096	6.639912	6.090518	5.691098	6.491847	6.363691	5.759832	6.041441	6.109531	6.355978	5.940412	7.801117	7.68707	7.892805	7.756818	7.751424	7.989149	7.512979	7.663197	7.507345	7.836232	7.664963	7.671409	7.814562
ARX	8.121056	8.412547	7.931731	7.970327	8.249616	7.923615	7.830634	7.30708	8.321297	8.339942	8.626419	8.582439	8.448533	8.024048	7.64885	8.362026	8.648323	7.872068	8.244169	8.44624	8.433034	8.252989	8.296618	7.535663	8.496475	8.549664	7.849592	8.218793	7.817834	8.049845	7.859927	7.675956	8.057091	8.309534	8.127888	7.939112	7.848415	7.696146	7.865303	7.640271	7.474457	7.458789	7.708979	7.669753	7.733776	7.480962	7.724551	7.496101	7.756115
AS3MT	10.361713	10.139564	10.319652	10.282859	10.214426	9.534192	9.719097	10.737056	9.277873	9.608111	9.678459	9.22704	9.72724	10.446061	9.091429	9.596428	8.773603	10.083248	9.834811	10.07961	9.966206	10.419045	10.27343	10.015887	9.269539	10.425399	10.258985	9.360337	10.255352	9.356635	9.768774	10.640369	10.422793	9.7655	10.614374	10.265681	7.861012	7.523289	7.539486	7.265728	7.323946	7.240061	8.115162	7.887486	7.41691	7.263832	7.741874	7.623357	7.46797
ASAH1	3.568528	4.903017	4.812884	5.326292	4.65265	5.177975	5.830298	4.005905	5.659698	5.289228	6.087985	6.050861	5.655805	4.845417	5.163273	5.896844	5.743579	5.966094	5.195928	5.104111	5.681734	5.343152	4.506984	5.945973	4.250863	4.099595	4.381584	5.725322	4.66005	5.167933	4.751893	5.361446	5.360038	5.733779	4.534352	5.638307	7.910606	8.08183	7.60685	7.926497	7.870435	7.743472	7.819084	7.712044	7.741498	7.795363	7.762116	7.814973	7.705044
ASB1	8.137937	8.022096	7.81941	7.906259	7.969168	7.743096	8.068678	7.95193	7.818257	7.909911	7.89818	7.990313	7.721105	7.66007	8.017394	7.782196	7.836131	8.084315	7.956545	8.279526	7.703206	7.860658	7.73901	7.245116	7.800391	7.4845	7.378695	7.573504	7.786527	7.847678	7.331451	7.772845	8.081848	7.637089	7.646178	7.725179	11.038159	10.811624	10.48087	11.289269	10.628208	10.808782	10.446241	10.892945	10.577734	10.831829	11.002007	10.900411	10.94589
ASB10	10.657998	10.198516	10.549799	11.128959	10.711705	10.496398	10.42909	11.016813	10.786188	10.722531	10.370506	10.160159	10.401167	11.208278	10.634703	10.282859	11.050145	10.628675	10.47838	10.763152	11.226646	11.284255	11.443874	11.244623	11.355095	11.261004	11.42434	11.157857	10.848509	11.061737	11.40459	11.065968	10.650123	10.723807	10.948489	10.791005	7.499007	7.632854	7.473319	7.371151	7.75454	7.707716	7.36762	7.451988	7.593358	7.447158	7.603319	7.387561	7.610135
ASB11	2.171587	1.849347	1.969251	1.882181	1.938136	1.902382	1.93751	2.367807	1.888079	1.864529	1.907019	1.84334	2.054972	1.883531	1.874524	1.956433	1.868401	1.878827	1.890488	2.421776	2.096507	1.89154	1.953724	2.85793	2.019746	1.853564	2.725097	2.196315	2.119121	1.944071	2.618298	2.068834	1.852452	1.952879	2.153651	2.415959	7.480275	7.496554	7.480367	7.758689	7.53431	7.33007	7.335612	7.326173	7.414892	7.490083	7.344669	7.48139	7.45533
ASB12	3.330662	2.315269	3.039411	3.615545	3.233365	2.956099	3.11125	1.851371	1.871912	2.744021	3.195011	1.864281	1.839934	1.877922	2.042203	2.879819	2.541063	2.331409	2.183248	3.229638	2.696478	2.529221	1.889809	1.82329	1.854801	1.828337	1.80028	2.772006	2.608698	2.642069	3.963133	2.820936	2.544252	1.944399	1.809375	1.918722	7.329165	7.108974	7.123793	7.131188	7.159213	7.323198	7.064445	7.056607	7.247755	7.258544	7.141748	7.232283	7.086083
ASB13	9.235363	9.394315	9.018676	8.943645	9.324808	9.011522	9.194016	9.199806	9.251955	9.260518	8.947789	9.189468	8.845413	9.122495	9.216838	9.197196	9.064189	9.112474	9.323636	9.251955	9.145181	9.374615	9.296048	8.892817	9.263003	9.49215	9.262381	9.229484	9.397305	9.057211	9.223766	9.036565	9.407305	9.307483	9.290238	9.606398	9.285632	9.070647	8.510086	8.094824	8.939536	8.844308	8.587293	8.996787	8.677397	8.957427	8.376788	8.394981	8.557299
ASB14	1.840602	1.861515	2.173587	1.87651	2.090137	1.857596	1.841529	1.888173	1.966156	2.453364	1.936761	2.370284	1.83122	1.857303	2.444693	1.93147	2.060152	2.023989	1.894962	2.243985	2.128511	2.022667	1.89778	1.933064	1.885988	3.182508	1.817052	2.982369	1.921825	3.078878	2.119121	1.854661	2.827592	2.08279	2.248958	1.972625	7.154206	7.204677	6.954027	7.155152	7.211059	6.948973	7.084305	6.957236	7.319586	7.169917	7.116315	7.244017	7.119059
ASB15	2.900519	3.543651	3.632742	4.395002	3.399911	3.078251	2.515172	2.827592	3.717762	3.446229	3.431853	2.912363	3.325829	4.591206	3.132418	3.747896	2.86123	1.828787	1.847464	3.844028	3.650192	3.932549	3.823876	2.831587	4.000308	3.918868	3.232171	3.210348	3.197421	4.36388	3.980837	3.328176	3.673786	2.045332	3.400585	3.091511	6.952665	6.989942	7.065407	7.119476	7.109844	6.990007	7.092634	7.310711	7.506322	7.359997	7.169368	7.178374	7.415934
ASB16	8.860263	8.322344	8.770497	9.209797	8.980791	8.796985	8.666424	9.169018	9.270819	8.987403	8.649211	8.400134	8.653124	9.597922	9.213106	8.54103	8.96098	8.882379	8.720459	9.083303	9.000691	9.134596	9.808921	9.545138	9.474152	9.506629	9.332739	9.459522	9.181763	9.466512	9.699262	9.305627	8.737433	9.120501	9.423194	9.305627	7.233332	7.034787	7.277384	7.079945	7.094876	7.210785	7.144662	7.167559	7.23986	7.128579	7.101489	7.271734	7.156738
ASB17	1.882824	1.887097	1.842261	2.041516	1.905923	1.912432	1.858212	2.088972	2.299948	1.87054	2.160953	2.028832	1.932544	2.163216	1.941868	1.837408	1.852671	1.855998	1.851867	1.87651	1.877181	1.798031	1.982581	2.005827	2.051578	1.937903	1.823668	2.098345	2.173587	2.043156	2.45993	1.92276	1.834998	1.862165	1.786505	1.890034	7.261113	7.112102	7.219086	7.204453	7.220337	7.303617	7.243095	7.081833	7.148954	7.196881	7.193975	7.27562	7.210944
ASB2	5.511061	6.09288	5.193857	5.51203	5.4533	5.403059	5.615163	5.072242	4.517904	5.260626	5.358255	6.509322	5.9751	5.58339	4.675188	6.233862	4.587826	5.52099	5.91375	6.26706	5.930354	4.790288	5.952716	3.424033	6.215565	5.829093	6.336606	5.080772	5.212796	5.626242	5.053399	5.267228	5.89182	5.805325	5.207298	6.371869	7.552507	7.568079	7.887486	7.670108	7.599395	7.840876	7.650434	7.542965	7.513759	7.468749	7.809921	7.532546	7.555794
ASB3	8.594468	8.441233	8.967476	8.647421	8.069708	8.614043	8.964402	8.459535	8.96696	8.896582	9.055056	9.029325	8.760222	8.521636	8.892345	8.572243	8.768301	8.738474	9.174032	8.433822	8.986401	8.764416	8.271337	8.112115	8.265278	8.567709	8.398281	8.891779	8.624877	8.726518	9.045612	7.952192	8.614961	8.854799	8.883814	8.429211	10.179774	9.915073	10.040336	10.316041	9.862198	9.74702	10.032616	9.829324	10.218134	9.97834	10.181913	9.836054	9.793998
ASB4	2.607987	2.285034	2.776307	2.858688	2.355827	2.965276	3.068965	2.787232	3.989252	3.624958	2.481467	2.616008	2.827592	3.891058	4.818108	4.708738	2.829664	3.976403	3.933869	2.817316	3.142015	2.264046	2.735056	3.784213	2.832221	3.09904	2.416485	3.094541	2.614591	2.824634	3.350756	2.168336	3.070973	2.390017	2.143093	2.183811	7.376517	7.36584	7.383784	7.52722	7.254276	7.383683	7.319305	7.303617	7.312175	7.505277	7.474029	7.428894	7.366498
ASB5	1.811114	1.824573	1.837836	1.838932	1.830458	1.828171	1.804091	1.823497	1.85624	2.248124	1.858629	1.820917	2.256258	1.824627	2.414669	2.977292	1.915806	1.968155	2.259979	1.83132	1.788918	1.798709	1.868926	1.873218	1.823212	1.805388	1.799403	1.846864	1.853923	1.838998	1.89583	1.82797	1.801669	2.033141	1.822285	1.910325	7.371651	7.565753	7.316403	7.059983	7.224185	7.439365	7.359304	7.206896	7.192503	7.171576	7.336952	7.356297	7.276678
ASB6	7.070309	6.543916	6.409039	7.034467	6.940476	6.925645	6.842122	6.835557	6.843909	6.54669	7.343249	6.382985	7.043043	7.236587	7.404522	6.554845	7.245785	6.800399	6.843611	7.277592	6.871719	6.901644	7.076036	7.310716	7.030135	6.819817	7.246149	7.322995	6.809613	7.072828	7.495514	7.106692	6.247921	6.766723	6.692508	6.68025	8.301261	8.649289	8.94824	8.813336	8.946496	8.557591	8.438562	8.546721	8.446156	8.610375	9.228452	8.748827	8.717464
ASB7	6.141612	7.109293	6.504497	6.325714	6.068674	6.297469	6.677939	6.057139	6.550009	6.754291	6.879817	7.016143	6.789113	6.50551	6.242567	6.939133	6.558759	6.751768	6.731258	6.314158	7.083914	6.575594	6.157428	6.297954	6.404083	6.44722	6.323712	6.824262	6.42647	6.290622	5.702322	6.689865	6.961025	6.519861	6.345394	6.589433	7.264913	7.325399	7.476494	7.390875	7.339573	7.446124	7.482763	7.295652	7.369415	7.375907	7.272506	7.439884	7.258424
ASB8	6.014131	6.152739	6.10352	5.889953	6.087985	5.858911	6.517331	6.249645	6.018108	6.313841	6.099702	6.125933	5.946799	6.193858	6.101006	6.167809	5.915684	5.880297	6.448651	6.074851	6.363032	6.285545	6.016232	5.7391	6.262156	5.968703	5.991875	6.002445	6.12636	6.011253	5.828131	5.87272	6.169541	5.655805	6.022805	6.106498	9.7827	9.380897	9.082646	9.244865	9.227455	9.263141	9.274113	9.078456	9.302856	9.261965	9.433618	9.411942	9.139382
ASCC1	6.817926	6.627348	7.404522	6.221674	6.733334	6.194244	6.882674	6.53441	7.062118	6.638349	6.650624	6.538179	6.648377	6.889137	6.735664	6.837828	6.299423	6.792345	6.514616	6.143843	7.080974	6.768755	6.23531	6.908592	6.170256	6.324028	5.809621	6.241508	6.135283	6.333205	6.538568	6.944972	6.78872	6.629719	6.558371	6.108573	10.505821	10.628862	11.087003	10.849317	11.307224	10.976099	11.09656	10.642632	10.983355	11.170326	10.974669	10.94589	10.647684
ASCC2	7.538843	6.876815	7.223316	7.460205	7.504459	7.057844	6.916284	7.400795	7.200608	6.74555	7.229789	6.69223	6.826447	7.357866	7.262124	6.949994	6.734008	7.302613	6.535745	7.037619	6.724336	6.972122	7.154152	7.594191	6.874093	7.09089	7.056031	6.599861	7.074444	6.893879	7.382023	7.766016	6.723655	7.225665	7.357866	6.448373	9.490896	9.751339	10.71149	10.859474	10.901066	10.573657	10.303808	10.003456	10.448695	10.520735	10.534416	10.289202	10.364287
ASCC3	8.762646	8.349407	8.724116	8.684928	8.766662	8.792489	8.511454	9.009941	8.801523	8.458577	7.914639	8.014961	8.05825	8.673802	8.761102	8.158548	8.276566	8.557516	8.526438	8.432629	8.30764	8.453171	8.607271	9.013184	8.339071	8.668259	8.67335	8.153911	8.57265	8.522047	8.750303	8.875742	8.305631	8.185574	8.40761	8.487381	8.002564	8.051123	8.000515	8.102052	8.331023	8.167782	8.166248	8.122813	8.088133	7.999555	8.035862	8.031836	8.085394
ASCL1	8.916713	8.82157	9.001273	8.890818	8.545599	9.047714	8.411418	9.153693	10.194366	8.687677	8.275478	8.815478	7.981063	9.296675	9.430421	8.759809	8.681766	8.818135	8.313096	8.248816	8.637755	8.670069	9.683705	8.043701	8.534154	9.847876	8.403942	8.136675	7.901715	9.090361	9.138037	7.47811	8.58414	9.593756	9.358245	8.381568	10.184906	9.901321	10.859474	10.846421	10.536253	10.110825	10.962436	10.459381	10.971584	11.078843	10.440741	9.980204	10.999738
ASCL2	4.458929	3.600968	4.034033	5.557309	5.617494	5.637128	5.656848	4.259756	4.722653	5.727669	6.999795	4.941729	5.547569	4.836873	6.339044	5.336963	6.29769	6.429015	5.56159	4.92709	4.763911	3.965493	4.720437	7.291127	4.944838	4.530178	5.178333	5.364901	3.797506	5.91188	5.061863	5.699741	5.011187	4.668194	4.729893	3.616779	7.735002	8.225561	7.917095	7.99059	8.594188	8.282131	7.986506	7.86977	7.849354	7.619006	7.943694	7.714833	7.641484
ASCL3	2.402978	3.66356	4.35197	4.532468	4.248561	3.785766	3.60336	4.684586	4.69427	3.787765	4.192636	3.607019	3.552113	5.26588	4.636671	3.81873	3.166628	2.784249	3.465221	3.92571	3.530019	3.943126	4.929566	4.812884	4.83156	4.325292	4.820894	4.137803	4.556699	3.504776	5.286115	3.696402	3.67439	3.755717	5.015054	4.270149	7.092146	7.481714	7.250585	7.195791	7.149574	7.356464	7.258471	7.265262	7.192784	7.113544	7.158512	7.20369	7.453845
ASF1A	2.833419	3.987886	2.65738	4.544738	1.807677	3.516778	3.70818	3.569467	5.439558	4.363423	5.10366	3.524762	4.464806	5.042908	3.979415	3.59201	4.136725	4.578884	4.165986	3.059533	4.552734	4.341133	3.238042	3.126591	3.346273	3.351941	3.507242	3.925058	3.83061	4.818544	4.571568	3.806182	4.533904	4.137251	3.895757	4.07776	9.144911	9.28074	8.933587	8.701818	9.122209	9.403876	9.652182	9.165503	9.523641	9.41271	9.095333	8.959438	9.258406
ASF1B	5.648808	5.288814	5.571029	5.635448	5.631477	5.646336	5.574548	5.609058	6.042712	5.989763	5.620286	5.667931	5.65207	5.995523	5.533747	5.543666	5.744172	5.502274	5.432159	5.574895	5.588065	5.691694	6.151672	6.171651	6.154922	6.175161	5.895932	6.032308	6.481869	5.927051	6.151672	5.924492	5.889953	5.624736	5.98529	5.645312	7.148225	7.27597	7.078907	7.013404	7.299922	7.445097	7.369462	6.97174	7.117475	7.060576	7.183727	7.228797	7.286193
ASGR1	6.642686	6.253838	6.096844	6.248569	6.575594	5.977497	6.212697	6.251998	5.896844	6.096167	6.467661	6.607365	6.303681	6.040744	6.384295	6.23818	6.465393	6.121552	6.118352	6.863709	6.028608	5.946799	6.351974	6.170598	6.623233	6.140381	6.722659	6.455275	6.421202	5.930026	6.366704	6.374729	5.877796	6.192876	6.528985	6.508458	9.780641	8.67338	8.930782	9.647968	8.908073	8.407554	8.156338	8.416314	8.538308	8.527908	8.893144	8.747245	9.050085
ASGR2	6.320416	5.421871	5.952418	6.114496	6.004024	5.84035	5.838398	5.73006	6.051649	5.758857	5.901369	5.437062	5.651367	6.458533	6.313066	5.812698	6.252275	6.067303	5.579009	6.349657	6.085571	6.027218	6.739201	6.511044	6.265918	6.348732	6.144613	6.395501	5.685071	6.512746	6.537634	5.871352	5.361446	6.115372	6.231787	5.851603	7.306948	7.10193	7.132201	7.311905	7.207438	7.223475	7.178975	7.076015	7.048029	7.243059	7.260512	7.199968	7.172616
ASH1L	6.093746	6.210673	5.841593	6.290622	6.108953	5.875235	6.004332	5.657565	5.808148	5.774193	5.662119	5.840983	5.505523	5.824775	5.346805	5.909897	5.840708	6.141934	6.103154	5.914158	6.069403	5.840045	5.995891	5.210992	6.350012	6.082536	5.998813	5.812698	5.653073	5.762757	5.32401	5.480731	6.033424	5.821361	5.190255	6.255539	7.395477	7.527553	7.559195	7.924042	7.765687	7.545886	7.336206	7.52382	7.734515	7.491972	7.544382	7.394638	7.47353
ASH2L	9.747243	9.950733	9.901448	9.492969	9.721747	9.634651	10.209099	9.397305	9.818431	10.203837	9.881015	9.828516	9.834811	9.302461	9.908359	9.709814	9.684538	9.635772	10.072509	9.416224	9.817775	9.69272	9.474152	9.391503	9.659299	9.707162	9.393095	9.627368	9.72261	9.8	9.298454	8.939325	9.553391	9.609587	9.542284	9.600178	10.66598	10.558248	9.456161	9.448432	9.916017	10.338571	10.208339	10.474481	10.270837	10.326488	9.631165	9.972874	10.094192
ASIP	4.535611	4.183063	4.410038	4.448094	4.712077	4.010662	4.019656	4.995584	4.975593	4.405137	4.278093	4.285706	4.289141	5.775903	4.524782	4.117586	4.740377	3.461028	4.397345	4.852961	5.419672	4.946837	5.284028	4.692355	5.106876	4.870574	5.205861	4.45408	4.95689	5.271507	5.428128	4.981558	4.683171	4.405589	4.428595	4.885131	7.399681	7.432306	7.233411	7.203047	7.594706	7.110903	7.08179	7.248136	7.110903	7.377979	7.144283	7.047176	7.23316
ASL	7.258285	6.950314	7.219822	7.452233	7.369636	7.351804	7.231479	7.474534	7.129967	7.072828	6.800993	7.007041	6.827643	7.051103	7.306438	6.96919	7.111852	7.348961	6.923491	7.280924	6.907364	6.993664	7.301091	7.078747	7.089439	7.049437	6.816963	6.041793	6.634421	6.878995	7.037933	7.184743	6.810143	6.770912	7.130231	6.8603	7.448704	7.339573	7.68657	7.596637	7.550173	7.463356	7.403656	7.469644	7.437431	7.43777	7.443516	7.475907	7.505936
ASNA1	10.402382	10.501812	10.217935	10.26097	10.383823	10.223835	10.437016	10.245123	10.238944	10.337568	10.564327	10.314124	10.438369	10.314124	10.289812	10.454293	10.758403	10.583604	10.438369	10.564327	10.426596	10.391807	10.352891	10.47739	10.269307	10.376237	10.386059	10.367657	10.49767	10.461859	10.322887	10.456984	10.474525	10.467792	10.328726	10.520926	7.536463	7.398195	7.564155	7.283204	7.636268	7.331053	7.600605	7.718572	7.615706	7.817704	7.65596	7.566506	7.513919
ASNS	8.115382	8.895988	8.361593	7.59458	8.00461	8.503983	8.249616	7.630139	7.282344	8.131494	8.854206	8.890818	8.948256	7.358145	8.123692	9.202392	8.866966	8.432629	8.690351	8.93874	8.348642	7.980748	7.023188	7.163308	7.981436	7.627768	7.773994	8.14877	8.375267	7.507398	6.931375	7.7342	8.84755	8.322081	8.035535	8.853889	11.265128	11.202465	9.95936	10.377957	9.849957	10.378939	10.953512	11.65123	9.849957	10.222431	10.948243	11.379887	10.311548
ASNSD1	7.48597	8.281463	8.006802	7.402945	7.671255	7.571227	8.12752	7.770525	7.81033	7.70543	8.162192	8.330487	8.120758	7.404522	7.538592	8.178043	7.939467	7.642097	7.990712	7.706865	8.206592	7.649259	7.407615	7.284944	7.970327	7.708496	8.025678	8.22417	7.907111	7.519056	7.317381	7.918139	7.999017	7.912641	7.340975	8.167783	10.412361	10.506424	9.772688	9.165503	10.200816	10.316041	10.370553	10.22187	10.174388	10.256301	10.130536	10.340757	10.102855
ASPA	9.218982	8.555426	9.688634	7.99583	8.620919	6.820993	8.690351	9.26771	9.478399	8.335867	7.106391	7.93682	7.858391	9.534766	7.290031	8.421516	7.289802	8.872951	7.338702	6.775504	8.899656	8.936785	7.991922	10.365159	6.639403	7.822355	7.198163	6.103154	9.024433	8.511057	7.491075	8.968915	9.262381	8.440802	7.75607	8.871563	9.018776	8.774855	8.534184	8.642733	9.065837	10.000995	9.051934	8.755317	9.36929	9.421348	8.211946	8.592181	8.874167
ASPH	9.349028	8.743001	9.466512	9.704762	9.290238	9.190104	9.30627	9.387763	9.71279	9.194616	9.035241	9.091429	9.123026	9.625719	9.84862	8.77807	8.697743	9.464613	9.615368	8.734012	9.460951	9.3839	9.172999	9.203482	9.064801	9.370631	9.401191	9.38177	9.636619	9.475719	10.015887	9.398992	9.303065	9.720842	9.768774	8.929673	8.197503	7.877724	7.602971	7.415011	7.661055	7.793421	7.962869	7.840876	7.82811	7.623147	7.543962	7.640707	7.726391
ASPHD1	9.501429	9.278419	8.936785	9.217952	9.161968	9.003324	9.085216	9.085216	8.397202	8.951835	9.093034	8.967476	8.812606	8.670707	8.986401	9.160424	9.61741	9.195169	8.745676	9.462446	8.727952	8.937262	8.914342	8.646906	8.892817	8.631111	8.575805	8.543734	8.806291	8.932032	8.3557	8.438821	8.90878	8.758878	8.814941	9.266424	9.422572	9.9424	9.503846	9.939903	9.520601	9.984091	9.208494	9.500239	9.524017	9.666263	9.647575	9.888402	9.358478
ASPHD2	7.381042	8.161245	7.257362	7.581664	7.630139	8.135649	7.892049	7.44226	7.148063	8.094165	8.583277	7.722863	8.274075	7.16362	8.129604	7.821628	8.362425	8.012778	7.740019	7.834543	7.631566	7.235562	7.428622	6.825622	7.60151	7.520496	7.82277	8.602693	7.722116	7.791752	6.961435	7.01975	7.555631	7.320141	7.265143	7.536218	9.220193	9.222485	7.408437	7.427539	7.866648	7.843345	8.15293	9.042535	8.134813	7.954988	8.328592	8.647979	8.721337
ASPM	2.78366	2.65738	2.83996	2.718842	2.12898	2.560862	3.417722	2.648802	3.172286	2.713442	3.116586	3.150357	2.692224	3.548105	2.690915	2.947643	2.184329	2.653409	2.040888	2.50275	2.278427	2.32001	2.028832	2.19887	2.840565	2.199958	3.223135	3.066745	3.332319	3.123223	3.276837	2.441957	2.281003	3.112043	3.180963	2.494793	7.255721	7.42393	7.296962	7.261113	7.12718	7.222081	7.260477	7.095081	7.163128	7.311502	7.276052	7.620678	7.24632
ASPN	3.564003	2.658054	2.693449	3.019779	2.980866	2.440011	2.997407	3.041394	3.048584	3.010051	2.499365	2.965276	2.86899	3.744432	1.885988	2.59322	3.153665	2.86264	2.92603	3.100853	2.35932	2.819352	2.914653	3.038135	3.039895	2.570777	3.037324	2.431712	3.134212	3.285719	3.294066	2.690318	2.798716	3.070973	2.885218	3.123223	6.998641	7.099831	7.017523	7.202758	7.011741	7.207596	7.234301	6.967721	7.141237	7.128817	7.119059	7.154431	6.878781
ASPRV1	8.012085	7.804062	7.731597	7.152322	7.923233	7.547297	7.322407	7.73114	8.143533	7.654591	7.005031	7.347636	7.325611	7.695398	7.44226	7.636656	6.736681	7.378015	7.294176	7.141865	7.6262	7.743096	7.911376	7.617729	7.382023	7.66304	7.311929	7.284627	7.293545	7.313308	7.245116	7.21909	7.919314	7.131177	7.379703	6.979897	7.998037	7.813655	8.271529	8.407554	8.1598	8.066075	8.267001	8.01901	8.210561	8.285691	7.879589	8.297242	8.096061
ASPSCR1	7.918139	7.499804	7.758708	8.110941	7.922919	7.706196	7.565915	8.25525	7.938389	7.672616	7.361478	7.545681	7.475263	7.89818	7.821375	7.568835	7.699352	7.722504	7.53709	8.044085	7.412944	7.786861	8.200593	8.049453	7.993441	8.024469	8.11136	7.582945	7.738632	7.980748	8.202494	7.659768	7.596843	7.749961	7.994922	7.827357	9.646698	9.64159	10.038348	10.224682	10.149807	9.918381	9.607677	9.75512	9.867152	10.011955	9.864432	9.735158	9.886598
ASRGL1	9.283286	8.974279	9.4017	9.131774	9.292376	8.743547	9.2702	9.099037	9.195794	9.205248	9.097063	9.23134	9.366948	9.227711	8.756932	8.677589	7.919314	9.571013	9.064189	9.011522	9.036565	9.18715	9.819145	9.11632	9.103458	9.286363	9.301711	9.581489	9.279695	9.570178	9.866419	9.49215	9.56803	9.57422	9.785155	9.194616	9.340891	9.454928	9.293708	8.737071	9.304877	8.749453	9.729027	9.04184	10.067735	9.403004	9.551546	8.68776	9.431326
ASTE1	4.877874	5.433122	5.521778	4.781145	4.905633	4.294586	5.435554	4.966724	5.121435	4.982513	4.767471	5.297086	5.373495	4.935235	4.034033	5.26104	4.671835	5.356862	5.355284	4.935659	5.367619	5.058662	3.927649	4.60868	4.275009	5.070559	4.676335	4.37968	5.355756	4.529835	4.219171	5.087144	5.606181	5.199138	4.940866	5.557697	8.375976	7.960869	8.007954	7.654633	8.410844	8.761384	8.326278	8.26593	8.307938	8.068582	7.754805	7.941257	7.961969
ASTN1	7.634527	8.005644	7.667808	7.594965	7.44226	7.628387	8.078691	7.043043	7.663441	7.959542	7.99583	7.817417	8.012778	6.928296	7.857763	7.999416	7.892892	8.009968	7.861848	7.548057	7.692355	7.699352	7.478466	5.239426	7.37061	7.232025	7.382612	7.7342	7.46346	7.60151	7.060984	6.309709	7.79712	7.701106	7.337063	7.633171	10.362696	10.521998	9.526489	9.220981	9.594514	9.024178	10.190064	10.451546	10.043773	9.784039	10.147352	10.118692	9.857273
ASTN2	7.86364	7.722863	7.666691	7.570158	7.793623	7.186421	7.700046	7.905526	7.658305	7.294176	7.206952	7.526594	7.355781	7.709748	7.100636	7.592397	7.428335	7.726991	7.742254	7.735284	7.299148	7.664653	7.486505	7.347636	7.348961	7.768133	7.482811	6.996775	7.379443	7.148689	6.884601	7.244097	7.769166	7.720472	7.691643	7.744242	9.108033	8.970862	9.338335	9.453022	9.545413	9.020462	8.926964	8.692031	9.444797	9.287012	9.212708	9.013654	9.01662
ASXL1	8.467108	7.7909	8.252632	8.592926	8.620343	8.1927	7.982473	8.922898	8.36044	7.764956	7.925063	7.179032	7.669813	8.752683	8.822364	7.390599	7.773994	8.368507	7.866255	8.121537	7.951255	8.089046	8.652454	8.796645	8.258531	8.308063	8.553101	8.329611	8.039986	8.703068	9.144558	8.775323	7.866691	8.003418	8.237336	7.945975	9.101324	9.188886	8.949958	9.202567	9.167935	9.04184	8.629349	8.961926	9.177936	9.053296	8.915785	8.951582	8.976417
[truncated: 13,141 more rows]
[truncated: 227 more columns]
