# Supplementary material for: Deciphering Alzheimer’s disease transcriptomics: exploration and validation of core genes in tau and Aβ pathological models toward novel therapeutic targets
Source: Front Aging Neurosci. 2025 Oct 10;17:1621153. doi: 10.3389/fnagi.2025.1621153 (PMC12549628; doi:10.3389/fnagi.2025.1621153)
Supplement: Supplementary file 6 [file Data_Sheet_5.ZIP]

Archive with 23 entries (22 files):
- Mendelian randomization analysis and code/
- Mendelian randomization analysis and code/code.txt
- Mendelian randomization analysis and code/CXCL1.table.MRresult.csv
- Mendelian randomization analysis and code/diff.txt
- Mendelian randomization analysis and code/DMXL2.table.MRresult.csv
- Mendelian randomization analysis and code/ENTPD2.table.MRresult.csv
- Mendelian randomization analysis and code/exposure.F.csv
- Mendelian randomization analysis and code/FIBP.table.MRresult.csv
- Mendelian randomization analysis and code/FUCA1.table.MRresult.csv
- Mendelian randomization analysis and code/geneREF.txt
- Mendelian randomization analysis and code/interGenes.List.txt
- Mendelian randomization analysis and code/interGenes.Type.txt
- Mendelian randomization analysis and code/IVW.filter.csv
- Mendelian randomization analysis and code/METTL7A.table.MRresult.csv
- Mendelian randomization analysis and code/outcome.csv
- Mendelian randomization analysis and code/SERPINB6.table.MRresult.csv
- Mendelian randomization analysis and code/SORCS3.table.MRresult.csv
- Mendelian randomization analysis and code/table.heterogeneity.csv
- Mendelian randomization analysis and code/table.MRresult.csv
- Mendelian randomization analysis and code/table.pleiotropy.csv
- Mendelian randomization analysis and code/table.SNP.csv
- Mendelian randomization analysis and code/TARBP1.table.MRresult.csv
- Mendelian randomization analysis and code/VASP.table.MRresult.csv
