# Supplementary material for: Deciphering Alzheimer’s disease transcriptomics: exploration and validation of core genes in tau and Aβ pathological models toward novel therapeutic targets
Source: Front Aging Neurosci. 2025 Oct 10;17:1621153. doi: 10.3389/fnagi.2025.1621153 (PMC12549628; doi:10.3389/fnagi.2025.1621153)
Supplement: Supplementary file 6 [file Data_Sheet_5.ZIP › Mendelian randomization analysis and code/code.txt]

library(VariantAnnotation)
library(gwasglue)
library(TwoSampleMR)

exposureFile="exposure.F.csv"         
outcomeID="ebi-a-GCST90027158"       
outcomeName="Alzheimer disease"      

exposure_dat=read_exposure_data(filename=exposureFile,
                                sep = ",",
                                snp_col = "SNP",
                                beta_col = "beta.exposure",
                                se_col = "se.exposure",
                                pval_col = "pval.exposure",
                                effect_allele_col="effect_allele.exposure",
                                other_allele_col = "other_allele.exposure",
                                eaf_col = "eaf.exposure",
                                phenotype_col = "exposure",
                                id_col = "id.exposure",
                                samplesize_col = "samplesize.exposure",
                                chr_col="chr.exposure", pos_col = "pos.exposure",
                                clump=FALSE)

outcomeData=extract_outcome_data(snps=exposure_dat$SNP, outcomes=outcomeID)
write.csv(outcomeData, file="outcome.csv", row.names=F)

outcomeData$outcome=outcomeName
dat=harmonise_data(exposure_dat, outcomeData)

outTab=dat[dat$mr_keep=="TRUE",]
write.csv(outTab, file="table.SNP.csv", row.names=F)

mrResult=mr(dat)

mrTab=generate_odds_ratios(mrResult)
write.csv(mrTab, file="table.MRresult.csv", row.names=F)

heterTab=mr_heterogeneity(dat)
write.csv(heterTab, file="table.heterogeneity.csv", row.names=F)

pleioTab=mr_pleiotropy_test(dat)
write.csv(pleioTab, file="table.pleiotropy.csv", row.names=F)

pdf(file="pic.scatter_plot.pdf", width=7.5, height=7)
mr_scatter_plot(mrResult, dat)
dev.off()

res_single=mr_singlesnp(dat)     
pdf(file="pic.forest.pdf", width=7, height=5.5)
mr_forest_plot(res_single)
dev.off()

pdf(file="pic.funnel_plot.pdf", width=7, height=6.5)
mr_funnel_plot(singlesnp_results = res_single)
dev.off()

pdf(file="pic.leaveoneout.pdf", width=7, height=5.5)
mr_leaveoneout_plot(leaveoneout_results = mr_leaveoneout(dat))
dev.off()
