# Supplementary material for: Deciphering Alzheimer’s disease transcriptomics: exploration and validation of core genes in tau and Aβ pathological models toward novel therapeutic targets
Source: Front Aging Neurosci. 2025 Oct 10;17:1621153. doi: 10.3389/fnagi.2025.1621153 (PMC12549628; doi:10.3389/fnagi.2025.1621153)
Supplement: Supplementary file 6 [file Data_Sheet_5.ZIP › Mendelian randomization analysis and code/CXCL1.table.MRresult.csv]

id.exposure	id.outcome	outcome	exposure	method	nsnp	b	se	pval	lo_ci	up_ci	or	or_lci95	or_uci95
eqtl-a-ENSG00000163739	9SbPv2	Alzheimer disease	CXCL1	MR Egger	7	0.0621505560393838	0.0336319940289464	0.123873300115252	-0.00376815225735108	0.128069264336119	1.0641225427438	0.996238938319446	1.13663172801265
eqtl-a-ENSG00000163739	9SbPv2	Alzheimer disease	CXCL1	Weighted median	7	0.0506109962854283	0.0237520861186686	0.0331054447613255	0.00405690749283789	0.0971650850780187	1.05191361537926	1.00406514788177	1.10204228934213
eqtl-a-ENSG00000163739	9SbPv2	Alzheimer disease	CXCL1	Inverse variance weighted	7	0.0586867932043428	0.0204166433278566	0.00404721001170742	0.0186701722817439	0.0987034141269418	1.06044305075089	1.01884554969017	1.1037388976453
eqtl-a-ENSG00000163739	9SbPv2	Alzheimer disease	CXCL1	Simple mode	7	0.0562229437706329	0.0373270588813342	0.182723784966746	-0.0169380916367822	0.129383979178048	1.05783349483737	0.983204551335293	1.13812705736574
eqtl-a-ENSG00000163739	9SbPv2	Alzheimer disease	CXCL1	Weighted mode	7	0.0603908841106271	0.0263266110679946	0.0616127487485405	0.00879072641735761	0.111991041803897	1.06225168270927	1.00882947832206	1.11850284083238
