# Supplementary material for: Deciphering Alzheimer’s disease transcriptomics: exploration and validation of core genes in tau and Aβ pathological models toward novel therapeutic targets
Source: Front Aging Neurosci. 2025 Oct 10;17:1621153. doi: 10.3389/fnagi.2025.1621153 (PMC12549628; doi:10.3389/fnagi.2025.1621153)
Supplement: Supplementary file 6 [file Data_Sheet_5.ZIP › Mendelian randomization analysis and code/diff.txt]

id	logFC	AveExpr	t	P.Value	adj.P.Val	B
DTNA	1.08416592040486	10.0473937113768	12.2899666224618	4.65653226372516e-28	6.52985519342179e-24	52.8405199128684
SORBS1	0.617389775614912	9.27314478789855	11.2541660871836	1.71849748578295e-24	1.20492451215672e-20	44.8245966994341
ITPKB	1.08086644643146	8.14025622913043	11.0161857894893	1.094615915979e-23	5.11659966325785e-20	43.0177415598335
SASH1	0.892867305840472	9.61650965775362	10.75222863372	8.38383359328714e-23	2.93916246196664e-19	41.0311449695018
PFKFB3	0.889304499423197	10.9450322677174	10.5766744258865	3.21185034034185e-22	9.00795546452277e-19	39.7206775489105
GLIS3	0.913383243825653	7.23804445710145	10.5387138007231	4.28912959688022e-22	1.00244107228419e-18	39.4384903333282
PALLD	0.81844835871234	8.43294015778985	10.4126145101999	1.11758908674763e-21	2.23885025192315e-18	38.5042022998181
GFAP	1.36733688600347	11.746344398913	10.3352211570833	2.00676346422092e-21	3.51760550734625e-18	37.9331850558412
TGFBR3	0.895940125650666	8.65189849039855	10.0292174601248	1.99286941296326e-20	3.10511197533153e-17	35.6940758707886
NAV2	0.608676128864818	7.87092637913043	9.86572208219396	6.70822279686987e-20	8.91393521991679e-17	34.510444026119
YAP1	1.04178633719964	7.96296652753623	9.86011288027741	6.99231886323074e-20	8.91393521991679e-17	34.4699986620162
ITGB5	0.836294920078872	8.0360178592029	9.70143999157637	2.25007277706889e-19	2.62939754606976e-16	33.3304619146328
AFF1	0.734102268044582	7.80708061311594	9.67386549403269	2.75426231060002e-19	2.97100156781108e-16	33.1333459428617
TRIM8	0.58614504820601	9.61503228547102	9.6230437845294	3.99510690315926e-19	3.90178918916999e-16	32.7707696406659
CA10	-0.956981498444182	8.08680952018116	-9.61706161957418	4.17363173625828e-19	3.90178918916999e-16	32.7281531598598
BBX	0.657905351498501	8.73326762952899	9.53681058232811	7.49296856854577e-19	6.56711863979483e-16	32.1577251260579
KLF15	0.917973114191067	8.03397153188406	9.5040564913707	9.50781761061961e-19	7.40711813076216e-16	31.9255947995401
ZFP36L1	1.06713885724223	8.33826421873188	9.49112206751398	1.04442066319155e-18	7.70837418943951e-16	31.8340384139928
TNPO1	0.684755299200802	9.21935350833333	9.47433308814401	1.17974007926692e-18	8.05291884575164e-16	31.7152914258587
IDH3G	-0.78615641891161	8.37191162086956	-9.47130272135992	1.20595661242804e-18	8.05291884575164e-16	31.6938692313937
PLSCR4	1.04405380428677	9.05943113003623	9.45157725214168	1.39132313627369e-18	8.86842015453e-16	31.5545113075515
CMBL	0.881366749467377	9.17850523028986	9.41541883706657	1.80754399890595e-18	1.07000052632661e-15	31.2994403850462
ACACB	1.00417327413429	8.21688899376812	9.41361471662453	1.83127808827202e-18	1.07000052632661e-15	31.2867267035409
HVCN1	1.07103832155476	6.83251298568841	9.40518015002769	1.9464081645554e-18	1.09177926766242e-15	31.2273046192657
GAS2L1	0.622122626507698	8.77670237663044	9.38348396195422	2.27663195978202e-18	1.22789269123166e-15	31.0745788247572
MALAT1	0.80775773806457	11.4474290820652	9.35848883018491	2.72648196155125e-18	1.36548059095833e-15	30.8988553426449
SST	-1.80594683004049	7.45257224847826	-9.27672303407785	4.90951795966814e-18	2.29487234494755e-15	30.3257109896422
RAP1GDS1	-0.677164484781011	8.47001158242754	-9.24493537587801	6.16646461239955e-18	2.78943010515093e-15	30.1035999670212
NFIA	0.837463793704712	9.04083962141304	9.23796999688235	6.48194894718274e-18	2.84051156519823e-15	30.0549838553728
CTDSP2	0.603324870083602	9.35833327521739	9.16685388492452	1.07762774896411e-17	4.57926482537081e-15	29.5597213653057
KCNE4	0.907831422872391	5.53018531278985	9.15776032452228	1.14983148913576e-17	4.74237852122083e-15	29.4965385677993
ERBB2IP	0.824402279000466	8.48709749068841	9.09762471599135	1.7641147947015e-17	7.0680519331712e-15	29.0795527686672
LPP	0.69733481601504	8.6104357690942	9.06721421496709	2.18922062932567e-17	8.49135779457638e-15	28.8692437260748
TNS1	0.899847448275941	8.07500533	9.06395200691669	2.24046379804126e-17	8.49135779457638e-15	28.8467058511953
ATP5B	-0.767369585323619	11.4197826655435	-9.01984242743804	3.06210308125799e-17	1.1010223463713e-14	28.5423924289582
ID4	0.903297324438197	7.95609894771739	9.01610864078186	3.14404688412284e-17	1.10222423640137e-14	28.5166697913453
ADAM33	0.891901977221729	7.38995550485507	9.01041451835946	3.27321877402673e-17	1.11952065532139e-14	28.4774532168912
DDR1	0.729446301188288	9.23233336050725	9.00150159216927	3.48605261275429e-17	1.14206140019216e-14	28.4160950927149
BCL6	0.81294578616173	9.3377621367029	9.00085538125187	3.50200671812471e-17	1.14206140019216e-14	28.4116477476178
PTTG1IP	0.665191311083122	10.5443134172826	8.9846435602236	3.92682733744827e-17	1.25149772165993e-14	28.3001317845655
CREBBP	0.614683175364642	7.88625432673913	8.93904796673289	5.41548515610771e-17	1.65089887704562e-14	27.9870826860599
SAMHD1	0.595977301137808	8.06400927253623	8.89497643054361	7.38255752622374e-17	2.14852398849695e-14	27.6853283458961
MXI1	0.735061069532572	9.44668857217391	8.89258610769449	7.50750020939532e-17	2.14852398849695e-14	27.6689854849485
RFX4	0.827345708801198	7.40889014844203	8.88002450934559	8.19937205673344e-17	2.29959588703146e-14	27.5831405416629
CEBPB	0.816239071909147	9.69708199536232	8.84608387931537	1.04010994045064e-16	2.85989444998809e-14	27.3515292118241
CASP6	0.64050877707556	6.18096143623188	8.79611301392277	1.47494879628845e-16	3.97753980199094e-14	27.0114260150867
ATP5C1	-0.799594835818915	9.7476593126087	-8.79206493540482	1.51720890789239e-16	4.00018129421579e-14	26.9839218028669
TBL1X	0.759149263145287	7.79773190463768	8.74478529104742	2.10914828437491e-16	5.2815332842481e-14	26.6632120216369
FAM63A	0.926264746848411	8.38556826894927	8.72525468832201	2.41591136359249e-16	5.84109052614784e-14	26.5310153318334
MYO10	0.805055373756771	8.42156461463768	8.70374433605255	2.80510523726614e-16	6.66711707494628e-14	26.3856117613197
GPHN	-0.641860840290765	7.38842473923913	-8.67011957425747	3.54139065983814e-16	8.27682020381836e-14	26.1587265330169
ME3	-0.615762046151739	7.58006899536232	-8.66197575137264	3.74677530704382e-16	8.40698215867108e-14	26.1038507515868
LIFR	0.849551228811185	8.41112509521739	8.66081719190559	3.77693700346772e-16	8.40698215867108e-14	26.0960463818859
PCYOX1L	-0.782882525563908	7.69130220833333	-8.62758598155173	4.75233999910859e-16	1.04128224699218e-13	25.8724459138204
TNFRSF1A	0.970601725570742	7.51827029271739	8.61452716106677	5.20061660809673e-16	1.12197302608216e-13	25.7847126859235
MSI2	0.634913439067248	7.70572522992754	8.60210892208231	5.66566978039249e-16	1.20378314137036e-13	25.7013538538742
BAG3	1.04221730550713	9.21276744028986	8.53760274535855	8.83048303445497e-16	1.79463570423423e-13	25.2694650144371
SAMD4A	0.707968145650664	7.5407503909058	8.52983196301373	9.31423760222559e-16	1.86590791280013e-13	25.2175642168705
COL27A1	0.65237889086598	6.83284203021739	8.5262675143931	9.5448282599801e-16	1.88517079844649e-13	25.1937665614383
CXCR4	0.913636115680637	5.92597187351449	8.5206418052948	9.92031989766769e-16	1.93212008229158e-13	25.1562188808994
SEMA4C	0.639561806079183	8.81878031471014	8.51364465509056	1.04078187896404e-15	1.99929921763188e-13	25.1095378942416
NME1	-0.84844982031337	9.36286207456522	-8.49785683773157	1.15966506300509e-15	2.19756529439465e-13	25.004292630203
NOTCH2	0.823352895222144	8.12027042025362	8.47339078635573	1.37097051113492e-15	2.563349263686e-13	24.8414214684975
MKNK2	0.901543216967767	9.7313819675	8.45778804572215	1.52519819396587e-15	2.77764341220564e-13	24.7376970683583
DDIT4	1.01240856567065	9.61978667163043	8.45174521505379	1.58944034627405e-15	2.85752845843603e-13	24.6975554444577
DNAJC1	0.642668937047692	8.26154871894927	8.4444368201375	1.67072536672684e-15	2.96564326805196e-13	24.6490293595723
QKI	0.724715338775441	9.23476134496377	8.40341848969998	2.20942053610954e-15	3.86156025115614e-13	24.3771354248433
GJA1	1.06881508483043	11.8164938944565	8.40202124463466	2.2305239987424e-15	3.86156025115614e-13	24.3678874006007
AP3M2	-0.706705376140697	8.73257858311594	-8.38003500719511	2.59011533569091e-15	4.42941309175532e-13	24.2224855901597
KANK1	0.638826881302906	7.93726163876812	8.3698343658077	2.77589103695869e-15	4.68991807364719e-13	24.1551022021707
MAFF	1.11027095316631	7.88574733952899	8.33179025671968	3.59264958875115e-15	5.72496877080198e-13	23.9042205899205
C9orf64	0.742395362156795	8.68362989557971	8.32820175232102	3.6809952505933e-15	5.79984229203032e-13	23.8805913430857
SRGAP1	0.653296103682104	6.94154279452899	8.31762614184297	3.95405657728158e-15	6.0269277590456e-13	23.8109893796606
GRAMD3	0.859280979897479	8.75412913083333	8.2940974152784	4.63556686542735e-15	6.91537810147741e-13	23.656327868771
PLOD2	0.73328307481203	8.14733447626812	8.27927999961473	5.12313546928384e-15	7.56228723008077e-13	23.5590631478997
CD200	-0.846188723579573	8.29334384753623	-8.27740312147127	5.18840842622338e-15	7.5788595167636e-13	23.5467503587014
CD44	0.662758101516382	6.58522880442029	8.25083330795815	6.20572849565595e-15	8.97143615408077e-13	23.372625795938
MLLT11	-0.865809368467843	11.926857209529	-8.24928102354203	6.27091851500088e-15	8.97317248325075e-13	23.3624633588526
TPD52L1	0.695568979285456	9.17621979416667	8.22881471416092	7.19650488818462e-15	1.01935947522235e-12	23.2285831451552
RIN2	0.76301170827489	8.55291357768116	8.21957811723515	7.65732592821979e-15	1.07378681491426e-12	23.1682277944269
HIF3A	0.650159321634679	6.75308382902174	8.18798874562053	9.46524256925293e-15	1.31416927275875e-12	22.9621214591972
TOB1	0.758636131042648	9.45248080978261	8.18166896053454	9.87468636570371e-15	1.35757575398297e-12	22.9209455357544
NFKBIA	0.743190724786272	9.18659329503623	8.16398436216168	1.11158824592683e-14	1.51337883229436e-12	22.8058260844494
ADCYAP1	-1.11851073971239	5.64748311931159	-8.15561705552311	1.17557503895332e-14	1.58510468954254e-12	22.7514112364136
SLC35B1	-0.696403491251905	8.14187599	-8.15405965339048	1.18788083581875e-14	1.58644313911298e-12	22.7412867860721
SALL3	0.623293241738787	7.73798324923913	8.14692577728265	1.24589759022151e-14	1.64786636049535e-12	22.6949255473744
SLC25A4	-0.667343707527728	9.20170967496377	-8.1291866026796	1.4025954198139e-14	1.79374087190169e-12	22.5797506468363
UNG	0.606215063906624	7.60903078304348	8.12871081765275	1.4070562355358e-14	1.79374087190169e-12	22.5766636376754
CLDN15	0.656828571885486	6.53856805931159	8.10560210000926	1.64147195176988e-14	2.05521081961331e-12	22.4268619049687
CEBPD	0.723050838525682	9.97054471942029	8.10047418146059	1.69851133475702e-14	2.07268507845989e-12	22.3936557526476
ACOT7	-0.752260882090015	8.95903152931159	-8.10037029053899	1.69968697621717e-14	2.07268507845989e-12	22.3929831339259
PMP2	0.941927898999422	10.1255146540217	8.09906286938081	1.71455087428758e-14	2.07268507845989e-12	22.3845189785363
ATP6V1E1	-0.854049850177189	10.8284875508696	-8.09765244533008	1.73072996659285e-14	2.07436122406253e-12	22.3753889303296
INA	-1.02693592654923	10.2224349466667	-8.07763327188425	1.97733019252637e-14	2.33223643212291e-12	22.2459049587491
GRIN1	-0.793278167003518	7.98871675536232	-8.07749495402253	1.97914950739946e-14	2.33223643212291e-12	22.2450110052152
SOX9	0.882398132706776	9.34464890706522	8.07264198577686	2.04404002680659e-14	2.3886311079924e-12	22.2136520585097
KIF5B	0.653987612789852	9.39216820018116	8.06558713429143	2.14214184202478e-14	2.47564720197351e-12	22.1680856830371
SLC39A12	1.04406985166413	8.36575551594203	8.04729822214881	2.41867141681425e-14	2.75748205512083e-12	22.0500744632425
CHGB	-1.30103340793312	9.57056224768116	-8.04050428899911	2.53014987876872e-14	2.86131385080434e-12	22.0062780372008
CCKBR	-0.657757786288975	6.92464194786232	-8.03749137966558	2.58119927856321e-14	2.89569259866335e-12	21.986862936233
BACE2	0.66549532327831	6.56601721445652	8.02939985849388	2.72339370739816e-14	3.03096428244797e-12	21.9347437035671
SLC1A6	-0.846806261657285	6.37046979572464	-8.02099143025434	2.87936416060057e-14	3.15447840813295e-12	21.8806176707443
ANP32B	0.769083552922863	10.5791384707246	8.01500435194508	2.9957716569767e-14	3.25656635238638e-12	21.8420995886363
VCAN	0.726330032484357	8.70941757847826	8.01336576314642	3.02843396712375e-14	3.26674842469049e-12	21.8315607801436
NEDD1	0.60851732056627	6.54728053568841	8.0053663624352	3.19301224296139e-14	3.3920917184127e-12	21.7801307507383
TUBB	-0.59867555039645	9.1839560309058	-7.964771688557	4.17462782726244e-14	4.36871686729113e-12	21.519631043414
MT1M	0.94012680272832	9.03229866800725	7.95373473330433	4.48960308555201e-14	4.60717551391614e-12	21.4489488021006
FIBP	-0.68653450539302	8.76817570612319	-7.95334799803522	4.50105573277124e-14	4.60717551391614e-12	21.4464732052476
ARPC1A	-1.26793204740838	8.16601470876812	-7.93719866844953	5.00597146342104e-14	4.94523257815924e-12	21.3431642580541
PTMA	0.640157317823761	10.0361575498913	7.93633915418248	5.03436032256107e-14	4.94523257815924e-12	21.3376695419146
FGF12	-0.79192338452915	7.50423391637681	-7.93608102602622	5.04291705538595e-14	4.94523257815924e-12	21.33601944905
MRGPRF	0.97472408307377	6.00073698456522	7.92849716613428	5.3008329891781e-14	5.13149347947098e-12	21.2875543897021
GPI	-0.822432698893735	9.39424561963768	-7.92834772673678	5.3060440314005e-14	5.13149347947098e-12	21.2865996812647
PSMA5	-0.679962877871075	9.37589688554348	-7.91855748328867	5.65869858909209e-14	5.43395146256292e-12	21.2240783477944
ZFP36L2	0.746065797082917	7.24323368898551	7.91754965897122	5.69629084359088e-14	5.43395146256292e-12	21.2176450491743
ADD3	0.588505840666709	10.5126077844928	7.9104466590215	5.96832745200768e-14	5.65499026077728e-12	21.1723186846626
UCHL1	-0.973471658925801	10.1561008600362	-7.90595161444683	6.14707553825277e-14	5.78526444784688e-12	21.1436476776121
NUDT2	-1.00100106804932	6.83047070076087	-7.90205472757231	6.30631220339979e-14	5.89556106855168e-12	21.1188002318322
GLS2	-0.73839101127188	6.9715208407971	-7.89845953248843	6.45683307059401e-14	5.95685329927235e-12	21.0958832805681
ITGB8	0.660409473105314	6.86953650387681	7.88698720382775	6.96128990193531e-14	6.38027243757117e-12	21.0227988317256
MDH1	-1.04568339154951	11.3454429476812	-7.8764443249285	7.45912063107877e-14	6.74833861997533e-12	20.9556945154141
TNS3	0.903853563248328	9.74406737992754	7.87331953206204	7.61331844558809e-14	6.84369003605652e-12	20.93581642268
NCALD	-0.904322334493393	8.80326545402174	-7.86923150073452	7.81981367271302e-14	6.98453803391431e-12	20.9098182967928
SEPP1	0.909904429536772	9.48528160028986	7.86443032245386	8.06940710205307e-14	7.16185416405634e-12	20.8792957582245
IRAK1	0.59818345380409	8.77948492427536	7.86119906600316	8.241802194662e-14	7.26885485382045e-12	20.8587603171943
SLC7A2	1.0960093699653	6.89991599568841	7.85067706495731	8.82878814034781e-14	7.73788100575609e-12	20.7919273842918
COPS3	-0.771284540809707	8.18474905514493	-7.84243338896932	9.31736890058599e-14	8.11537044055387e-12	20.7396053740705
ZIC2	1.00407819393185	8.2189101190942	7.80275220262917	1.20693020827848e-13	1.03833020310976e-11	20.4882403271828
SRRM2	0.845280014251014	10.3185018750725	7.78590116559065	1.34680162080584e-13	1.14461812900365e-11	20.3817411062095
PHYHD1	0.902331789411646	6.90926557050725	7.77924565856151	1.40635466497538e-13	1.18803081126203e-11	20.3397185172159
NDUFA7	-0.865935084154263	7.29978466054348	-7.75877147693045	1.60634903890249e-13	1.34885224985207e-11	20.2105894716547
PSMB3	-0.603365350217675	9.5227808482971	-7.74873184492883	1.71443608561129e-13	1.43104388265043e-11	20.1473499267388
HIPK2	0.829570772463329	9.89409413202899	7.73964476690071	1.81844384704736e-13	1.50887799213877e-11	20.0901557818352
EEF1A2	-0.883621953164731	10.1368634415942	-7.73412482807137	1.88464063744988e-13	1.54551553561168e-11	20.0554342712911
PSMB7	-0.603515189649301	9.02250171297101	-7.73227469395799	1.90735620382816e-13	1.55504977013269e-11	20.0438001203771
CHRM1	-1.04986137753299	8.07623277210145	-7.72884706371937	1.9501567769102e-13	1.58075424754981e-11	20.0222509665468
DYNC1I1	-0.910365130772906	9.64438916373188	-7.70494479989552	2.27616532485201e-13	1.82392379145141e-11	19.872150842096
ATP6V1B2	-0.881297412466481	10.3278870692029	-7.70270057652086	2.30940733827763e-13	1.84004654003791e-11	19.8580730689706
DHCR24	-0.904532601207208	8.51777508449275	-7.68417382464801	2.60278678199434e-13	2.04738028526369e-11	19.7419578320664
PAQR8	0.630938249400602	10.0285902440217	7.68354124052884	2.61342844656778e-13	2.04738028526369e-11	19.7379963391518
IMMT	-0.606291256073403	8.69395761456522	-7.67902047918297	2.69073993983235e-13	2.09623589868161e-11	19.709691672173
AHNAK	0.807820948451018	7.54607166184783	7.67047197997297	2.84315477110948e-13	2.19063512941034e-11	19.6561986230908
EFHD1	0.776730005091224	10.2275275064855	7.66717548556305	2.90418014379309e-13	2.21190894672961e-11	19.6355807952218
WDR70	-0.717170116435145	6.97585735855072	-7.65732796163339	3.09428716293046e-13	2.32038443239432e-11	19.5740239295541
SF3B5	-0.588157169870128	8.39412569101449	-7.65297902376524	3.18210662509024e-13	2.37354687253406e-11	19.5468550430762
CHST6	1.20981112353909	6.38522577634058	7.64037730050204	3.45071312438983e-13	2.54680790227993e-11	19.4681855239745
TXNDC9	-0.609802629646147	7.28587977202899	-7.63845515186428	3.49360546796956e-13	2.56496489410142e-11	19.4561934120716
WWTR1	0.725308552888168	6.48780438384058	7.63369539541146	3.60209715293148e-13	2.59858994653618e-11	19.4265061585527
SCRIB	0.686988804877755	8.98757862105072	7.63191805269601	3.64345635466776e-13	2.60674430926051e-11	19.4154237121625
ID3	1.32117096994899	7.6947920934058	7.62840614238992	3.72656262002431e-13	2.65266942236553e-11	19.3935304723879
XRCC2	0.730725559812296	8.26189160547101	7.6150656413045	4.05966234305422e-13	2.87518409276007e-11	19.3104255869574
HMP19	-0.861851140318089	10.1428392940942	-7.61218370090153	4.1353937105093e-13	2.91410180916944e-11	19.2924849301292
ATP8B1	0.691903684241021	7.31029395050725	7.60386810358087	4.36181552218235e-13	3.04307159540115e-11	19.2407434816477
SPP1	0.848057093554864	9.99150818608696	7.58752286133329	4.84312703283475e-13	3.33358849974953e-11	19.1391474132188
TUBA1B	-0.659555127910506	12.3845974917029	-7.58492212099324	4.92439920177971e-13	3.36852926861253e-11	19.1229953280611
CRMP1	-0.689893333522795	9.60160004597826	-7.57589606917335	5.21704228774155e-13	3.55138757286406e-11	19.0669664731147
NRXN3	-0.816716834678473	8.46130179873188	-7.56253720129067	5.68193200139356e-13	3.8491658191083e-11	18.9841219858183
PRDX6	0.618802398850098	10.7712083952536	7.55481689437834	5.96900018667575e-13	4.006775043258e-11	18.9362884986059
CDC42EP4	0.623904337657612	8.55222889213768	7.5547451992455	5.97173204051147e-13	4.006775043258e-11	18.9358444399585
CRYM	-0.710097939906412	9.4376747215942	-7.55175880273359	6.08662781567011e-13	4.05093481349789e-11	18.9173500309037
CSRP1	0.674759139152439	11.0018970551449	7.55153504672004	6.09532372279866e-13	4.05093481349789e-11	18.9159645289255
CHCHD6	-0.848577589404802	8.05534522836957	-7.54295202558347	6.43830660749322e-13	4.23870298389096e-11	18.8628386241264
METTL7A	0.733495665194811	9.22498822326087	7.53342938103664	6.84115350078693e-13	4.44942401549072e-11	18.8039432276337
SRGN	0.885043329961624	8.60481931818841	7.53314483279796	6.85356619372457e-13	4.44942401549072e-11	18.8021841138721
ATP11C	0.6638810967522	6.06738338728261	7.5130245760871	7.78999012725963e-13	4.98808363262839e-11	18.6779089937177
SLC26A6	0.678521044633261	7.15741584797101	7.50885621743023	7.99922904063273e-13	5.09878131076331e-11	18.6521900210014
ZNF423	0.772887156169096	7.71502964978261	7.49979760377995	8.47325377140465e-13	5.35227196560394e-11	18.5963304043294
EGR1	-0.681870201521631	8.42834384195652	-7.45872989151891	1.09940669570807e-12	6.70303482344099e-11	18.3436471994842
TJP1	0.616287028561974	9.97206827992754	7.45154217830621	1.15057281666636e-12	6.98462450567632e-11	18.2995168608706
RAB20	0.691580620749255	5.9436121890942	7.44781971397957	1.17798753539415e-12	7.12022379691042e-11	18.2766731797839
TRIP10	0.722405666814241	6.60338685514493	7.42824192116317	1.3331298059441e-12	7.89366470220766e-11	18.1566548353462
ANXA6	-0.708187085653818	7.75173777083333	-7.42646994102733	1.34812832141166e-12	7.94194302211003e-11	18.1458023812757
MYBPC1	0.750837765527102	8.67089956115942	7.41637250964542	1.43682676301662e-12	8.39525904074253e-11	18.0839937883733
RAD51C	-0.684536154118506	7.15072178355072	-7.40905421995698	1.50468640225671e-12	8.68321704479255e-11	18.0392319619738
PBXIP1	0.751594938559863	8.25146302721014	7.37624201642258	1.84990131805234e-12	1.04601476544548e-10	17.8389011991465
GSN	0.650173517184917	7.4831719065942	7.36868139817796	1.93991068543066e-12	1.09101413561076e-10	17.7928251290298
MAEL	-0.931095918810138	5.5819354048913	-7.36200126175253	2.02302264651513e-12	1.12129828348149e-10	17.7521412551608
FXYD7	-0.832766187083966	7.79557113278986	-7.35960416105176	2.05369463363815e-12	1.13381731683102e-10	17.7375482819864
FUCA1	-0.615134497685994	6.88952038416667	-7.34984520036921	2.18336946185571e-12	1.18672054122491e-10	17.6781709898214
PTPN3	-0.787911941364418	6.27461525677536	-7.34426499592043	2.26111193221367e-12	1.22423060329854e-10	17.6442426390942
NIT2	-0.720402694739475	7.51218173894928	-7.33909963638585	2.33550422027961e-12	1.25964521849927e-10	17.6128520295148
ANLN	0.762798118120826	8.28217175442029	7.33786023929336	2.35371017599534e-12	1.26460068191504e-10	17.6053222490185
STOM	0.685950050625687	9.50759042771739	7.33430089523277	2.4067762528442e-12	1.28327845603172e-10	17.5837027153074
SLC16A14	-0.642641468845893	7.87850842847826	-7.33239345771408	2.435697825925e-12	1.29377994746009e-10	17.5721198014893
TSPAN7	-0.637734302365523	11.5244052319928	-7.32697241737839	2.51977846097494e-12	1.32340274750006e-10	17.5392116035112
BSCL2	-0.963455405939316	10.1818062076812	-7.31986595840135	2.63434744327696e-12	1.37328826011423e-10	17.4960969632228
PGF	0.840673246239557	8.39541385068841	7.30547149109996	2.88237659908052e-12	1.48601349444508e-10	17.4088526382964
MAL2	-1.08915119656186	8.18777132561594	-7.29764417332228	3.02676873265794e-12	1.52677618482238e-10	17.3614601960056
TOB2	0.610230436920972	7.70645062971014	7.29411953651524	3.09409486211592e-12	1.55514309144988e-10	17.3401306088141
ANGPT1	0.608134705001837	6.65406800503623	7.29069774615973	3.16086803534057e-12	1.58303044498503e-10	17.3194300644951
DTX3L	0.728711658730743	6.80811348768116	7.28951598079366	3.18425755045149e-12	1.58906916832673e-10	17.3122823536985
SCN2B	-0.889940848149744	7.70811551565217	-7.28860163416831	3.20247130507156e-12	1.59249131599357e-10	17.3067526179926
NDRG4	-0.656060421367584	10.0933098693116	-7.27192575407051	3.55325716357216e-12	1.74832720016745e-10	17.205983471349
PRR11	0.729553577941012	8.82839807673913	7.26731289283736	3.65680470898983e-12	1.78673771547611e-10	17.1781364301866
SULT4A1	-0.84443465302382	9.47065078050725	-7.2627971818015	3.76105070017342e-12	1.82495550064124e-10	17.150887466792
VASN	0.729633596543984	7.32705643663043	7.25924296290163	3.84515564591056e-12	1.85294218634377e-10	17.1294484703964
EMX2	0.845523487850574	8.60096252315217	7.25046562599556	4.06088105543697e-12	1.9435404450646e-10	17.0765342047879
RRAGB	-1.05575930771439	6.10562387804348	-7.23941995386626	4.34937235139522e-12	2.03984108640853e-10	17.0100070351606
FGR	0.930838613174197	6.58099852855072	7.23008693715323	4.60880510359766e-12	2.14715195906146e-10	16.9538487905861
SDHB	-0.664767029201855	7.78788424902174	-7.22739012089977	4.68656893548093e-12	2.17615086696189e-10	16.9376307967222
MEGF10	0.710230615951414	8.77243674253623	7.21753605644147	4.98186693300427e-12	2.29805000004996e-10	16.8784058894944
RTN4IP1	-0.938209142382353	6.28987604344203	-7.21320684689621	5.11732828060576e-12	2.35279654029294e-10	16.8524038759128
SV2B	-0.842221018925274	10.2810268760145	-7.19204208390232	5.8336198350642e-12	2.64740617951797e-10	16.7254377199365
DHRS7B	-1.10514479977917	6.49321969782609	-7.17796776144828	6.36373481268812e-12	2.8786662347847e-10	16.6411478260658
LARGE	-0.696484788425251	8.07920356021739	-7.17729090769033	6.39039136093023e-12	2.88142951943166e-10	16.6370970540771
RTN3	-0.684960746246913	10.5992916800362	-7.15784922274964	7.20483354308035e-12	3.19725888527265e-10	16.5208559495372
MPV17	-0.867787975001836	7.42389526637681	-7.15525669539379	7.32089143255601e-12	3.23851295137959e-10	16.5053716579688
GOT1	-0.981638792043741	9.18258750275362	-7.15387910114252	7.38330857537162e-12	3.25585333812692e-10	16.497145317643
ENO2	-0.635147259633525	10.9961772130072	-7.14828205963728	7.642340728213e-12	3.35951548688812e-10	16.4637336167255
PSD2	0.660526289307017	9.94523419452899	7.14062579887539	8.01122520544237e-12	3.48717312502321e-10	16.4180584283326
AEBP1	0.945101741050012	7.91928280286232	7.14020074455515	8.03221079214502e-12	3.48717312502321e-10	16.4155236539557
DHPS	-0.626456151824491	8.01637336684783	-7.13272644165392	8.41020179415881e-12	3.61767667973893e-10	16.3709682468089
FAM107A	0.784673432231969	12.4547495676087	7.1275755917377	8.6808344927094e-12	3.68980020570283e-10	16.340281958541
CAPNS1	-0.791901817307956	9.10048786543478	-7.12753274949168	8.68312107168177e-12	3.68980020570283e-10	16.3400267889782
MAP2K4	-0.714758791568428	8.83120090681159	-7.1223471204421	8.96431561622166e-12	3.7863433098276e-10	16.30914883998
TM7SF2	-0.793054259319103	7.51330516061594	-7.12059495488831	9.06134058881099e-12	3.80440655918852e-10	16.2987190260871
SLC35E1	0.637515757593462	9.47878371271739	7.11648365400645	9.2930804496584e-12	3.87847818885594e-10	16.2742533320449
OSMR	0.671440398623475	6.43180986833333	7.10887567469037	9.73741385549301e-12	4.03668308281484e-10	16.2290051425436
GRAMD1C	0.80567457694306	7.76834940811594	7.10852305373871	9.75850791609664e-12	4.03668308281484e-10	16.2269087507803
FHL2	-0.699340599397444	7.69458229992754	-7.09927138473436	1.03283178488017e-11	4.23491231560662e-10	16.1719316278321
HSPB3	-1.04286093270466	6.21861548612319	-7.0922769106015	1.0780741303045e-11	4.40753164118366e-10	16.1304004638975
FYCO1	0.627941384825172	7.11808043213768	7.05147412735641	1.38363777491728e-11	5.45021138136659e-10	15.8886899496135
TBC1D7	-0.667168727898939	7.17740361800725	-7.04826481616319	1.41100618539352e-11	5.49626103827039e-10	15.8697193938769
KCNIP4	-0.645774757807453	8.12107772166667	-7.03968476977209	1.48681981830875e-11	5.75957853926618e-10	15.8190313281797
KCNJ10	0.768115652403392	8.43800197746377	7.03661988551418	1.51486205022528e-11	5.83596443140359e-10	15.8009354034742
SLC12A7	0.644086505342548	7.78381603706522	7.03489098507614	1.53090971012867e-11	5.84957680248892e-10	15.7907299122051
FBXW12	0.650096679870135	8.24768084655797	7.03409114743862	1.53839031903829e-11	5.86218680540053e-10	15.7860091564544
TUSC3	-0.623342497632363	7.23923720177536	-7.03227534247513	1.55550676939191e-11	5.9033744690196e-10	15.7752934015186
PLCL2	-0.608295884168465	7.70554504855073	-7.01988229138204	1.67744013832292e-11	6.28950349189901e-10	15.702208679518
LRP10	0.595486760314949	7.69670351228261	7.01219381214899	1.75776563922945e-11	6.53823542676778e-10	15.6569130183336
CNOT10	-0.830425197126561	5.86730088061594	-7.0095049446299	1.7867418465618e-11	6.62843410432174e-10	15.6410800699541
AHCYL1	0.585348968161318	11.0797948093478	6.98680139735116	2.05090590114988e-11	7.47009180566879e-10	15.5075628803794
GEM	0.852563337112887	7.06908522083333	6.96927854686296	2.28074269995601e-11	8.26430358694654e-10	15.4047197390201
RWDD2B	-0.778189515928806	6.91614346865942	-6.9685448382063	2.29090017475459e-11	8.27971472953185e-10	15.4004174787414
HSPA2	0.793109401097849	9.55920082478261	6.96194934469757	2.38423019834508e-11	8.55091050419259e-10	15.3617576041282
C1QTNF5	0.607871604796259	7.29480905456522	6.95578260925391	2.47487299879422e-11	8.78611242078264e-10	15.3256341131375
NSUN6	0.700724379366424	8.14762186597826	6.95288737995583	2.51859067314728e-11	8.9187366185718e-10	15.3086821822831
RPH3A	-0.795013125434563	8.60818967130435	-6.94593221198943	2.62674273428586e-11	9.27829051961981e-10	15.2679790225655
RAB3C	-0.83021479584942	7.4988103776087	-6.94496168686082	2.64219316009523e-11	9.30941574975261e-10	15.2623015694409
GNG3	-0.787094635870444	9.91198418021739	-6.94170310475926	2.69472574752848e-11	9.47071156831876e-10	15.2432433352168
SENP8	-0.633676643727849	5.67609709210145	-6.92847561081985	2.91872957941925e-11	1.02068191751113e-09	15.1659451348403
EMP1	0.662764171381253	6.51093508224638	6.92256473039443	3.0246591057009e-11	1.04727887998133e-09	15.1314369040669
NECAP1	-0.794077280706659	9.31169038376812	-6.91778673655671	3.11304305355474e-11	1.07522666847286e-09	15.1035577009039
CAMK1G	-0.867425779468951	7.23172571753623	-6.90188179021457	3.42595939224132e-11	1.17176167213171e-09	15.0108512731197
SERPINB6	0.641522750507911	8.30078446894928	6.894170874865	3.58860661011054e-11	1.21553213752609e-09	14.9659601675691
MECR	-0.790293282396031	6.77714386677536	-6.86109741266793	4.37676858525441e-11	1.46131966359578e-09	14.7738163853361
ZBTB20	0.740793234146899	9.04579990405797	6.85247412463406	4.60882203167363e-11	1.5242809280698e-09	14.7238258991952
GABRG1	0.704092566492987	7.75278237351449	6.84237733280536	4.89593796801895e-11	1.61542913236541e-09	14.6653499017904
KIFAP3	-0.94230347614017	8.97042085858696	-6.83892721877524	4.9980232199965e-11	1.64524130549322e-09	14.6453824336562
GABRA1	-0.976346011222988	8.65745931213768	-6.83783037263621	5.03091416493957e-11	1.65218991416739e-09	14.6390359542559
BMPR1B	0.596505537544562	7.63891763362319	6.83430100638329	5.13819984565902e-11	1.68348075784291e-09	14.6186195312344
MEF2C	-0.7569945328929	10.2167956218478	-6.82377118946664	5.47183395726399e-11	1.78031386502814e-09	14.5577518747253
ATP1A3	-0.903977259844892	7.97008139322464	-6.82176466302841	5.53778450252094e-11	1.79344923969633e-09	14.5461607008644
ATP6V1H	-0.645271661350225	8.81758226862319	-6.81773766084457	5.67251146999965e-11	1.83284857935035e-09	14.5229050814744
SLC38A2	0.626927170617799	10.4902992077536	6.80873074937803	5.98562072775531e-11	1.90764453330256e-09	14.4709262237521
CASP7	0.722151456847891	6.30198450242754	6.79903388053604	6.34172042273199e-11	2.01198971692241e-09	14.4150202887438
COL5A3	0.644137147746978	7.45307071231884	6.79497788858311	6.49677478875497e-11	2.05652986146075e-09	14.3916528680385
RHOBTB3	0.618082043529107	9.21680495376812	6.78953733349729	6.71062550333163e-11	2.11467643670156e-09	14.3603242924797
DDX25	-0.632074540587831	7.91594752637681	-6.78656269015261	6.83046020862278e-11	2.14761308308335e-09	14.3432028440411
RAB3B	-0.640933901762973	6.32360268192029	-6.77369036882661	7.37373928282152e-11	2.30807915095996e-09	14.2691740597578
C1QTNF4	-1.20004415426784	6.83269328456522	-6.77083527832733	7.49987701473885e-11	2.3423335273426e-09	14.2527680155782
CFI	0.691243556420949	5.60362194858696	6.7687477941785	7.59344206290406e-11	2.36103853765197e-09	14.2407759506866
REEP1	-0.598539658653975	9.73803842166667	-6.76395507975587	7.81262423972616e-11	2.41313721836299e-09	14.2132530238763
GLOD4	-0.59624657870024	7.9644059076087	-6.76163857162827	7.92078152994382e-11	2.44116745921763e-09	14.1999551016389
DDIT4L	0.791357247423626	7.23932119257246	6.75597016539899	8.19168444742655e-11	2.50812207437255e-09	14.1674293344626
STAT4	-0.914551559084072	7.52151129833333	-6.75428100379919	8.27415944786892e-11	2.5278548570254e-09	14.1577405640637
FIG4	-0.612332860506866	8.8503514023913	-6.74861675336192	8.55672446922886e-11	2.59720665004321e-09	14.1252639520163
CTDSP1	0.669853998105572	8.03641924134058	6.74810819423567	8.58255351104826e-11	2.59942004072203e-09	14.1223490256469
ZNF160	0.686394343558026	8.37430303003623	6.74203504168936	8.89698621676682e-11	2.66797253084225e-09	14.0875514780578
FAM89A	0.686877946429366	7.57401157833333	6.74179299692627	8.90974977615306e-11	2.66797253084225e-09	14.0861650910049
SYT13	-0.758313061819237	9.86969357963768	-6.73703486965667	9.16434246760885e-11	2.71871248465623e-09	14.0589186710986
BFSP1	-0.703378587555604	5.80620833855073	-6.73692511229283	9.17029883222134e-11	2.71871248465623e-09	14.0582903311922
NUPR1	0.809152276424104	7.79471185807971	6.72851076377512	9.63844161510668e-11	2.82761227549458e-09	14.0101416466194
RHPN2	0.746741606926766	7.80799795007246	6.71729840402282	1.02989244849178e-10	3.00253259983372e-09	13.9460492530841
CRB2	0.878162822616858	5.83284633967391	6.71105511733803	1.06857697447954e-10	3.08961956971683e-09	13.9103944819224
AQP4	0.761825717345816	10.1650055311594	6.69759251958797	1.1569179031547e-10	3.31768093168474e-09	13.8335920796715
GPRC5B	0.621728698398437	10.2571518511594	6.69101310154792	1.20266449463862e-10	3.43800081057731e-09	13.7960977085067
GOT2	-0.611542353500717	10.2383993514855	-6.69048405427953	1.20641922489677e-10	3.43800081057731e-09	13.7930839598454
SDC4	0.780795009814925	9.43978457068841	6.6843126045935	1.25107898836797e-10	3.51580774626934e-09	13.7579406161026
NRN1	-0.656787517121307	9.50704922068841	-6.67698086607325	1.30624982589275e-10	3.6635082616988e-09	13.716220380586
RGS7	-0.734391107799052	9.0515862398913	-6.67348441346336	1.33339546723134e-10	3.73194912286713e-09	13.6963359309254
GABRG2	-0.790825625542874	9.39533434130435	-6.66044848780829	1.43957681903393e-10	3.98255005491704e-09	13.6222664165634
IL17RB	0.663548759105105	7.8372063292029	6.6477593162497	1.55089604194784e-10	4.23117027164096e-09	13.5502676359622
SERPINA3	1.35255524458016	8.93185770619565	6.64677651504436	1.55986252230036e-10	4.23945712416022e-09	13.5446953311213
ATP1A1	-0.681105663186294	10.5704157832609	-6.64676368144746	1.55997994442464e-10	4.23945712416022e-09	13.5446225708922
PSAT1	0.637508103856142	9.50502469463768	6.64487938049693	1.57731509018184e-10	4.2782765008936e-09	13.5339406071885
HEPH	0.7097126519796	7.75938051594203	6.64384252734726	1.58693447596862e-10	4.29605833137218e-09	13.5280636972997
PTPRR	-0.587788067743834	7.44120550630435	-6.6406222308559	1.61717964429189e-10	4.35272747637335e-09	13.50981520621
FOXC1	0.968787209114565	8.70686561213768	6.63996320154474	1.62343871662154e-10	4.36120328030343e-09	13.5060814664362
SYN2	-0.742391605548137	9.00738778927536	-6.63800314733688	1.64219513032105e-10	4.38638139285563e-09	13.4949783370237
VASP	0.742259700859144	6.15689030985507	6.635812795145	1.66340725953811e-10	4.43168353571512e-09	13.4825734450477
SLCO4A1	0.826860605067036	7.02713214786232	6.63560063193218	1.66547616296218e-10	4.43168353571512e-09	13.4813720323893
MTX2	-0.764580729461587	8.36472452539855	-6.62576072793911	1.76425784405245e-10	4.67678407318478e-09	13.4256823639315
SLC25A18	0.831313544401915	10.2798946012319	6.62489953590985	1.77317222033039e-10	4.68411794895781e-09	13.4208112334782
TJP2	0.591321570016301	7.41861277905797	6.62484819286279	1.77370507801227e-10	4.68411794895781e-09	13.420520838087
SLC14A1	0.917828734089592	8.0587897567029	6.62253544096625	1.79787150641429e-10	4.73901355910668e-09	13.4074416450476
GLUL	0.624925331776634	10.6432427745652	6.62036398973818	1.82085568271058e-10	4.77268396984122e-09	13.3951645565719
LAMB2	0.734481739248648	7.90285826597826	6.61860275615178	1.83970958780888e-10	4.7952132992275e-09	13.3852089269991
PAK1	-0.631347456274774	9.27272011967391	-6.6109357633506	1.92404313500873e-10	4.97801787494972e-09	13.3418925247355
CASD1	-0.612445880907514	6.96250583644928	-6.6101401962185	1.9330084791037e-10	4.99200329695601e-09	13.3373998756201
MSX1	0.690852425282091	7.3717587815942	6.58901895289602	2.18661848801908e-10	5.58523698679262e-09	13.2182697139855
PECAM1	0.657541348249651	7.47092942710145	6.58815534919915	2.19765546864979e-10	5.60322229761383e-09	13.213404628151
ATOH7	-0.717769225856774	5.59364375213768	-6.58483800446223	2.24056260841056e-10	5.70225217018898e-09	13.1947207789952
JAZF1	-0.615986446859975	7.5289113109058	-6.5805544298825	2.29718587603292e-10	5.81938517704921e-09	13.1706050906271
UQCRC1	-0.856660809369053	9.43036137873188	-6.57049461426119	2.43574647636651e-10	6.14325051044739e-09	13.114015229517
SSSCA1	-0.9418988429949	5.84929300449275	-6.56304665787403	2.54358749176858e-10	6.3922450532385e-09	13.0721586092732
CD163	0.931215787683371	5.90113324619565	6.5625442570289	2.55102835061931e-10	6.39947595004197e-09	13.0693364231007
BCAR3	0.648495601353386	7.01895740804348	6.56173748132542	2.56302192415262e-10	6.41316944952054e-09	13.064804771479
TM2D2	-0.599823844032798	8.33475301166667	-6.56125593623375	2.57020696757509e-10	6.41316944952054e-09	13.0621001308362
ENTPD2	0.691653604379833	5.51526230615942	6.55716808515474	2.63200290296277e-10	6.54407388444095e-09	13.0391461855687
FOXD1	1.02853073506336	5.5691573782971	6.55062601865774	2.73394721002043e-10	6.77743963213559e-09	13.0024331481963
HPRT1	-0.822002321321841	9.09620553384058	-6.54633145791987	2.80296623912834e-10	6.92006964283393e-09	12.9783473045006
SNX31	1.09683568226458	5.36881328938406	6.54601009761021	2.80819915758803e-10	6.92080435621389e-09	12.9765454341479
LRMP	-0.740071844032809	6.01425328702899	-6.54113212200416	2.88881815608355e-10	7.09455289015055e-09	12.9492025141012
PODXL2	-0.79819720764656	7.45394841018116	-6.53087797484991	3.06576963651563e-10	7.43793903336656e-09	12.8917726837049
LETMD1	-0.634111784850933	8.4901545426087	-6.52799931260691	3.11732987299308e-10	7.54996836079137e-09	12.8756621685578
SLC1A3	0.64690064345392	11.5579684298913	6.52312717675884	3.20654175069899e-10	7.75264396035378e-09	12.8484069663895
EFEMP2	0.585499668772284	8.077890015	6.51750389204231	3.31262586354416e-10	7.97341910072817e-09	12.8169682876132
WDR7	-0.672452681356537	8.74918208492754	-6.51557121734043	3.34987559895509e-10	8.02996675626448e-09	12.8061676694147
EPS8	0.672432496131764	7.7322149525	6.51333719839041	3.3934458265889e-10	8.10669349680685e-09	12.7936859343402
ATRNL1	-0.638909695504486	7.76316478695652	-6.50944047198081	3.47077905765084e-10	8.27733583765947e-09	12.7719219592626
PPP1R14C	-0.811032724512849	6.97943371945652	-6.50143815403166	3.63505369311202e-10	8.6105334355591e-09	12.7272574032467
TUBA4A	-0.712232147569805	10.6724346391667	-6.50028268049838	3.65939564300951e-10	8.65357590251641e-09	12.7208115127192
TAGLN3	-0.623487591803988	10.7072530378261	-6.49997027620787	3.66600438154255e-10	8.65460933373251e-09	12.7190688877404
STMN2	-0.866605277969919	11.1531930680072	-6.49815192249329	3.70470379847095e-10	8.72500250354556e-09	12.7089271336832
NVL	-0.929438315905672	5.86163456184783	-6.49798548215795	3.70826605727245e-10	8.72500250354556e-09	12.7079989271572
HSPA1A	0.819709541153586	11.3555900826087	6.49736853801848	3.72149962581793e-10	8.74147223665743e-09	12.7045584976439
ELF1	0.649511552713601	6.56347272818841	6.49678650720979	3.73402678125183e-10	8.75623036011612e-09	12.7013129844071
GABRA4	-0.706377113739942	7.11010772876812	-6.48530355785159	3.98981208130623e-10	9.27846348526654e-09	12.6373255605198
CDC37	-0.901191851062088	7.95023396032609	-6.48270639299421	4.05000664343338e-10	9.38731291915146e-09	12.6228646881721
PPIH	-0.659246502502758	7.12646039311594	-6.48081927103317	4.09430268384523e-10	9.45899855865489e-09	12.612359966627
TMEM123	0.675157687989911	8.72623243927536	6.48081408943276	4.09442496263533e-10	9.45899855865489e-09	12.6123311261865
PON2	0.676871362439147	10.1621142217029	6.4800520648607	4.11244678893542e-10	9.4850067962568e-09	12.6080899330654
MRPS9	-0.590666300514746	7.87197382764493	-6.47567003048728	4.21760253504727e-10	9.69564595884719e-09	12.5837080027454
MRVI1	0.663534005690627	8.32796172605073	6.46899645931816	4.38283665944993e-10	1.00590046604691e-08	12.5465991197475
BDNF	-0.747452012662599	6.49156459641304	-6.45739484772365	4.68533510135696e-10	1.06833258741998e-08	12.482154561747
SEMA3F	0.706530368247019	6.97909836438406	6.45457806624128	4.76181591304517e-10	1.0840088400752e-08	12.4665207791792
CARTPT	-0.776682663912927	7.52255615188406	-6.43892821248721	5.20957845017798e-10	1.17639160397497e-08	12.3797521216361
C1orf87	0.785720927608182	4.70597209978261	6.43634710575379	5.28729296756077e-10	1.19202104958368e-08	12.3654564296951
KCTD4	-0.767407941861818	6.7661871909058	-6.43142588277515	5.43863031317638e-10	1.22040094945679e-08	12.338211521218
PSMG1	-0.67149637958831	7.16667177583333	-6.43140496497547	5.43928256015472e-10	1.22040094945679e-08	12.3380957488013
PSMD8	-0.983238075282081	8.58168630192029	-6.42942272048359	5.50144123911576e-10	1.23237556703068e-08	12.3271260083207
NIF3L1	-0.608849066708543	8.00770573518116	-6.42676208232586	5.58596931285042e-10	1.24732559990607e-08	12.312405964856
TARBP1	-0.778967903459697	8.00826930036232	-6.41718425492201	5.90093632130058e-10	1.30931693091136e-08	12.2594536995115
CYBRD1	0.674369578721279	8.37436084384058	6.41275490238749	6.05242459782761e-10	1.34080805901006e-08	12.2349852004512
NLRC5	0.791595252705714	6.67494635336956	6.40388602756272	6.36730375250127e-10	1.40170644460479e-08	12.1860296112659
SLC4A11	0.597768554691624	6.79492016173913	6.400348628662	6.49732913256591e-10	1.42591071006148e-08	12.1665174060388
SGIP1	-0.830581517386301	8.68475995431159	-6.40034162126272	6.49758927283238e-10	1.42591071006148e-08	12.1664787613232
COLEC12	0.720211465034963	7.32786014166667	6.39565199214223	6.6739963248843e-10	1.46196940336811e-08	12.1406232187761
ASNS	-0.678852769665074	9.12750188195652	-6.39444904359127	6.71999872421253e-10	1.46554497837686e-08	12.1339932121773
ABCA1	0.61269502524423	7.75150328318841	6.37707920762497	7.41995427555347e-10	1.59341529565216e-08	12.0383631295772
ATP1A2	0.703791090403815	11.4168956640217	6.37310632157852	7.58983092729774e-10	1.62491907012971e-08	12.0165174357012
GPS1	-0.671858433783582	7.48639824677536	-6.36506110983265	7.94560030398481e-10	1.68819928882999e-08	11.972310240621
C10orf54	0.618848928809611	7.90202283474638	6.35474728281355	8.42568872923295e-10	1.76876396781488e-08	11.9156980891829
TRIM47	0.768154726998268	6.70722055992754	6.33115373446693	9.63341145913618e-10	2.00429271352324e-08	11.7864512013292
CDK5	-0.848759825081764	8.57647614134058	-6.32975769902961	9.70996219132104e-10	2.01722666383548e-08	11.7788148632287
AMPH	-0.874113060505804	9.09542642144928	-6.31447967157937	1.05876928436187e-09	2.17063182377288e-08	11.6953259295522
RASEF	0.720447916985123	8.11446773630435	6.30477759414016	1.1184975559653e-09	2.28639813809058e-08	11.6423858002764
TTLL1	-0.665369420585211	6.95219923322464	-6.2992510289191	1.15398398134111e-09	2.34526338700673e-08	11.6122568803577
GBP1	0.720152050025764	6.10398165043478	6.2911685434311	1.2078771840269e-09	2.44064290369009e-08	11.5682295629918
SLC27A4	-0.74894115452495	7.0472185209058	-6.28392208345733	1.25828794595552e-09	2.53155980862758e-08	11.5287922650207
NUDT18	-0.758404425033391	6.54747115786232	-6.27953887504702	1.28977495347979e-09	2.58748414487083e-08	11.5049541227822
TMEM35	-0.596138914341974	7.2710679909058	-6.2769712402571	1.30857697980336e-09	2.61369637772e-08	11.4909957934461
EFNA1	0.610748816597617	7.9973556301087	6.27488436580015	1.32405618344273e-09	2.63739202562747e-08	11.4796541543334
CDK7	-0.874124096897317	7.09517813271739	-6.27101890939311	1.35320326413875e-09	2.68781435878437e-08	11.4586538382001
ELMO1	-0.703512971609443	7.61667688	-6.27021769319427	1.35932295392453e-09	2.69615074722541e-08	11.4543021916812
SH2D2A	0.63175416158263	5.71639848992754	6.26758168998292	1.37964875190857e-09	2.72874674866203e-08	11.4399882075425
ATP6AP1	-0.719369610728746	9.78296675489131	-6.2533429285191	1.49469876718305e-09	2.94384281070337e-08	11.3627472189548
GABRD	-0.970583515274726	7.2564796690942	-6.24796278217652	1.54057448545267e-09	3.01724525272386e-08	11.3335958966233
MT1X	0.721462448457331	10.5879809301812	6.24664293192555	1.55203771297167e-09	3.03545674323594e-08	11.3264474139333
ANKRD39	-0.727663878646616	7.07616492268116	-6.24576967387487	1.55966807066703e-09	3.04613166503673e-08	11.3217183574144
SCN2A	-0.595434258727593	10.1739771999275	-6.23790890981491	1.63002917751243e-09	3.16591401056188e-08	11.2791714226204
PPEF1	-0.901156415526579	5.69665920688406	-6.22264780093361	1.7756213551018e-09	3.41089565240993e-08	11.1966847547909
NEK7	0.607377301954892	7.82419536101449	6.2184642449	1.81770924809676e-09	3.48696809658835e-08	11.1740991100537
CECR6	-0.75129954253273	7.07747498699275	-6.21741172271965	1.82845087149158e-09	3.49899854408174e-08	11.1684186907824
LEAP2	0.722078482251433	6.25288383485507	6.21101398575974	1.89509402144188e-09	3.60440131853418e-08	11.1339059606722
TCIRG1	0.916730232900785	5.93721169572464	6.20461673080727	1.96410932473007e-09	3.7069589583701e-08	11.0994226282293
PSMC3	-0.758309491145697	7.92341531702899	-6.18831995794461	2.15123904921921e-09	4.03299801967927e-08	11.0116988361094
CCK	-0.948347117313745	9.22920708452899	-6.1846809080043	2.19535111340756e-09	4.10472115510856e-08	10.9921340269134
ZCCHC12	-0.679120210782375	8.24839539742754	-6.17701673382591	2.29117230973717e-09	4.24426807126081e-08	10.9509572026489
CALB1	-0.774097552376046	7.0969665684058	-6.17489104140138	2.31846642086397e-09	4.2860039251205e-08	10.9395434711858
MID1IP1	0.587512080169834	8.13056275344203	6.17095767078651	2.3698134809804e-09	4.3611410031218e-08	10.9184313999117
GAD2	-0.65267091833587	6.93793504351449	-6.16578932948351	2.43897793204928e-09	4.47082190080093e-08	10.8907061989722
PLK2	-0.876351670836005	8.82838538047101	-6.15565579489149	2.58037295992748e-09	4.68131004519015e-08	10.8363966493965
SERPING1	0.603695259579371	7.75288248413043	6.15425324732832	2.60056468708204e-09	4.71159155128571e-08	10.8288851857305
CDH18	-0.638453423784638	8.38944499101449	-6.14932485839898	2.67275043695585e-09	4.82722664502556e-08	10.8025010694286
RAB11FIP3	0.615494664131658	9.65855538463768	6.14783728477542	2.69492166871095e-09	4.85120494997864e-08	10.7945404978079
ZIC1	0.837271802860824	7.04163471496377	6.13768411904671	2.85112991533805e-09	5.08095166365175e-08	10.7402460816541
MRPL37	-0.793218995666964	7.41177461786232	-6.13644735063236	2.87075315622355e-09	5.10289704718256e-08	10.7336370730013
GOLT1A	-0.881226767095009	4.57634466688406	-6.13481334334342	2.89688205591715e-09	5.14214899621851e-08	10.7249068611542
GLS	-0.634611007624477	9.37416162199275	-6.12705805973637	3.02410310860757e-09	5.35441892575808e-08	10.6834958380773
CLIP3	-0.59340871145065	10.3313191042029	-6.12036701604318	3.13824838032464e-09	5.50784193207665e-08	10.6477995497618
ST6GALNAC5	-0.702007480017883	8.04462927543478	-6.11532139179387	3.22710254074702e-09	5.64964530947508e-08	10.6209010862274
PRDM16	0.662877827348966	6.88754048387681	6.09249405667633	3.66084070613191e-09	6.30663012556361e-08	10.4994185689433
ACTL6B	-0.841410776895737	8.07775732630435	-6.08228762888866	3.87276196000988e-09	6.60678113932099e-08	10.4452140427159
FAM107B	0.745727568944739	9.11326383797102	6.0767381131095	3.99297988279158e-09	6.77888098019204e-08	10.4157706551887
SMYD3	-0.693859844416115	7.65866116322464	-6.07196538323407	4.099285176279e-09	6.92290855258538e-08	10.3904649792643
PPM1E	-0.875186986463007	8.64000939847826	-6.07182290340575	4.10250089652603e-09	6.92290855258538e-08	10.3897097648764
SORCS3	-0.594710501147797	6.71605854387681	-6.07143217613408	4.1113321462726e-09	6.92947243836306e-08	10.3876387842732
NFIC	0.682031078251743	9.02519644460145	6.06852196007882	4.17769688229273e-09	6.99926444210167e-08	10.37221690344
STAR	-0.748856849320155	5.90813341934783	-6.05903664577389	4.40135831297002e-09	7.34764852652126e-08	10.3219913438483
PDK4	0.713657009574116	8.2958169998913	6.05521366866896	4.49477879431394e-09	7.49468288141075e-08	10.3017653352836
LAMB1	-0.587851602134701	6.88517332391304	-6.05058077846956	4.61059322352692e-09	7.63333515625951e-08	10.2772674543937
NEUROD6	-0.90418526035911	7.63717608619565	-6.04354677538216	4.79203293519268e-09	7.87792237399846e-08	10.2401003626492
BGN	0.603761718448389	8.4457496167029	6.03600265852146	4.99439422670595e-09	8.18182128984785e-08	10.2002746723149
ITGA6	0.598909030579415	6.73663449228261	6.02837481170325	5.20749364330803e-09	8.47154099305202e-08	10.1600457296971
TFAP2C	0.663853972998051	5.25734392771739	6.02763983295343	5.22849044523043e-09	8.48263484946253e-08	10.1561715428075
UBE2T	-0.870375363113198	5.71866330634058	-6.0267106147028	5.25515481789504e-09	8.5095884539656e-08	10.1512740079055
TNFRSF13C	0.615856294085912	5.40238481253623	6.01700678901519	5.54168007893467e-09	8.91372449366673e-08	10.1001636662939
PCSK1	-1.0669963909827	6.8029920807971	-6.01606683351474	5.57023251831134e-09	8.92701378334628e-08	10.0952162502006
APOO	-0.721822324727903	8.48012508985507	-6.01126546022482	5.71834029455931e-09	9.14347616312488e-08	10.069953682517
HDAC1	0.636915505157475	8.69947386619565	6.01022084381211	5.75107002372898e-09	9.18533655384413e-08	10.064459453863
FSD1	-0.716967252858722	8.30290086826087	-6.00074227493837	6.0565471849905e-09	9.61845539922104e-08	10.0146398282188
UCHL3	-0.675251986481938	7.4883145576087	-5.98938703808263	6.44344139050757e-09	1.01182954780613e-07	9.95503598280698
ZNF134	-0.629383607261683	6.07669694626812	-5.97837826485798	6.84155631754143e-09	1.06480737226286e-07	9.89733368299254
PLD3	-0.683286503480204	8.96091578634058	-5.97488728457097	6.97275218892072e-09	1.08282285653638e-07	9.87905284193213
RNF175	-0.60550406832956	8.67089647434783	-5.97318193617236	7.03773267939966e-09	1.09049862279803e-07	9.87012561839113
CLIC1	0.632576129209735	7.6721166373913	5.96368700490054	7.41049720904264e-09	1.14194947650994e-07	9.82045710327707
SLC9A6	-0.598965739666646	9.76640017478261	-5.96288123827882	7.44300519394002e-09	1.14569991036906e-07	9.81624489777658
CYP4X1	-0.613721976518748	8.21281593721015	-5.95958669284568	7.5773773133163e-09	1.16128483130748e-07	9.79902698156229
LAMA5	0.620694692510133	8.73601700742754	5.95579004223195	7.73517095641207e-09	1.18288224996474e-07	9.77919407467595
DMAP1	-0.80511289624218	7.59589464858696	-5.95239514225879	7.8789844612939e-09	1.20225243852801e-07	9.76146809001808
RBP4	-0.812840137717017	6.86601436768116	-5.94217148941372	8.32804401226617e-09	1.26526718509218e-07	9.7081338949036
CRH	-0.679322644763659	5.61493719608696	-5.94180473457399	8.34460953280537e-09	1.26565397074814e-07	9.70622194422779
NXPH1	-0.66424823270256	7.27610778981884	-5.94110251671487	8.37641710729192e-09	1.26849348915286e-07	9.70256142651217
EXOSC9	-0.612042659581477	7.30785156688406	-5.93081848237986	8.85604336337028e-09	1.33249244725903e-07	9.64899118113633
RAB27B	-0.726192369729743	8.09439392039855	-5.92892650643353	8.94715845179913e-09	1.34331908961006e-07	9.63914356460256
PFDN1	-0.593050135622795	8.33855432271739	-5.92493928731958	9.14218777121236e-09	1.36674732532741e-07	9.61839829804724
TMEM141	-0.59376756686892	7.49290206797101	-5.91801706509471	9.49069173832681e-09	1.4098301932898e-07	9.58240803897498
UBL7	-0.752324941288186	7.40105966275362	-5.91467838581411	9.66338808759809e-09	1.43093654859966e-07	9.56506110688484
RGS4	-0.770427386669649	9.80371026916667	-5.91341148884247	9.72972005647284e-09	1.43469888908432e-07	9.55848061547067
SYTL4	0.67198404029444	6.29236191985507	5.91278671702649	9.7625953580337e-09	1.43652544287205e-07	9.55523583999569
NUPL2	-0.67751293743783	6.86367236054348	-5.90688210197823	1.00787034356494e-08	1.47684073435854e-07	9.52458312327478
ZNF217	0.670648363355594	5.67171677456522	5.90177579203307	1.03601211932301e-08	1.51649247904662e-07	9.49809380199426
AP2M1	-0.684120541273462	9.81199474550725	-5.90088808665292	1.04098214389749e-08	1.52217858226012e-07	9.49349058393753
GAD1	-0.724645087188064	8.86173851380435	-5.89912885518925	1.05090053641719e-08	1.53508106481023e-07	9.48436963262498
PDLIM1	0.715488170903835	6.93909917775362	5.8906163892894	1.10021236060687e-08	1.60210570433957e-07	9.44026551598447
UHRF1	0.754224283916613	5.89078273235507	5.87513003902786	1.19578477829427e-08	1.73190559529595e-07	9.36015569122081
OLFM3	-0.740053278217041	7.5299957901087	-5.8709232431051	1.22311754295955e-08	1.76221738335942e-07	9.33842253036127
SMYD5	-0.686851627600822	6.69594315862319	-5.8668391261915	1.25023665301459e-08	1.79264504961387e-07	9.31733473468304
MT1G	0.687400808820653	9.61263732347826	5.86511772927366	1.26184212010216e-08	1.80615081696341e-07	9.3084499493959
HSP90AB1	-0.596646089857517	10.456579034058	-5.85647677537574	1.32170694421065e-08	1.88356671531158e-07	9.26388134862331
DUS4L	-0.620441580769751	5.85115086891304	-5.84599019275892	1.39809213892878e-08	1.97834975420769e-07	9.20986203123847
ENC1	-0.898293276894167	11.1860295172101	-5.83766255439455	1.46180722122e-08	2.05400026685051e-07	9.16701778532027
PLXNB1	0.683955733448129	6.90028029583333	5.83613198017139	1.47382229580032e-08	2.06467632907171e-07	9.1591484284342
GPAM	0.612430093009106	7.81746882253623	5.82779889432504	1.54094862333074e-08	2.1502376651802e-07	9.11633260102087
C11orf73	-0.615494331845523	7.49814166083333	-5.82611554563397	1.5548666443161e-08	2.1652328652676e-07	9.10768926410953
PRMT7	-0.837520619981072	6.40984568673913	-5.82215147438936	1.58812846623733e-08	2.20498272099466e-07	9.08734300909817
FAM19A1	-0.648356412023242	8.93938950974638	-5.81358255286815	1.66242041246131e-08	2.29450014212057e-07	9.04339855374791
IGFBP7	0.63610447893107	10.0730386756159	5.80987581819161	1.69559908955717e-08	2.33799272692824e-07	9.02440477960869
EXOSC5	-0.706845856675431	6.64260976655797	-5.80026882729145	1.78462854460904e-08	2.44393028135279e-07	8.97522143893175
RAB31	0.588382763430259	10.3521563486957	5.79569380063641	1.8286144303486e-08	2.49928461567041e-07	8.95182180398557
PSMC4	-0.637864288569327	7.57029485978261	-5.77240620221722	2.06943605175384e-08	2.77435007205967e-07	8.83293817983057
PLCD1	0.624070794884061	8.01061049094203	5.77160040366619	2.07830043402553e-08	2.77826568029933e-07	8.82883127830505
MAP2K1	-0.626201618141325	9.57466479713768	-5.76431156865449	2.16018504195157e-08	2.86470011060696e-07	8.79170281443041
SOSTDC1	-1.03468788406541	6.46205082637681	-5.76059985328065	2.20308486530125e-08	2.91176805524217e-07	8.77280992277947
GABRA5	-0.618826004262579	6.90620509380435	-5.75357816876404	2.28652694048483e-08	3.01051133846089e-07	8.73709518927821
SCN3B	-0.847224005544977	9.84881639355072	-5.74677307712502	2.37033412594617e-08	3.1026187826314e-07	8.70251477247089
FCGRT	0.652291430411169	7.07437382706522	5.74665431945151	2.37182295869704e-08	3.1026187826314e-07	8.70191158484059
SERPINF1	-0.796409606540827	7.5411908	-5.74394530411159	2.40603403960807e-08	3.13567057039256e-07	8.6881547595883
RPP40	-0.629269151307647	7.35142338057971	-5.7346612981277	2.52696997048455e-08	3.27667404740621e-07	8.64104774302301
TRAPPC1	-0.737096138319046	7.2834909348913	-5.73116459460347	2.57403968777861e-08	3.33002396742536e-07	8.6233210203738
SLC17A7	-0.607588478385825	11.0189161700725	-5.72869396905169	2.60781178529078e-08	3.36734297100669e-07	8.61080118369322
SLC16A9	0.825114317771705	7.80252722789855	5.71826971366974	2.75512794672223e-08	3.53478126229514e-07	8.55802331628822
RNF25	-0.672357910009466	5.70612893221015	-5.68978865517816	3.20024548135015e-08	4.03570525044722e-07	8.41421053486308
SNX10	-0.726104290674588	9.17642321007246	-5.68890625634035	3.21510065351497e-08	4.05079572904226e-07	8.40976398478492
RGS1	1.10773133365266	6.17110381021739	5.68567721915648	3.27003693520821e-08	4.10893619555777e-07	8.39349698917487
KCNV1	-0.615141858486767	6.86771508086956	-5.6844747476403	3.29072786980065e-08	4.12384959054642e-07	8.38744113476404
FOXF1	0.658092385440874	6.47025883442029	5.68372619939223	3.30367256191528e-08	4.13637502997661e-07	8.38367182743524
AKR1C3	0.654038623946056	8.32371619634058	5.67908388529858	3.38506841480818e-08	4.2307321195058e-07	8.36030426009757
GJA4	0.705948426380469	6.53091646771739	5.67168009740787	3.51894517393588e-08	4.36312101376836e-07	8.32306776222858
SLITRK4	-0.599516074850943	8.77189652148551	-5.67016113068636	3.54704283468222e-08	4.39400898151491e-07	8.31543304311604
MT1H	0.726004206561337	9.58525241257246	5.66843213484247	3.57929184782362e-08	4.41445994564914e-07	8.3067446319057
CACNG3	-0.628985241685157	8.09963224807971	-5.66773407891029	3.59239275378223e-08	4.42672439246821e-07	8.30323741121824
GPRASP1	-0.615214878788045	9.74376356119565	-5.65430525019735	3.85371627464353e-08	4.71147892932225e-07	8.23583391794904
HACL1	-0.607164684216843	7.01440189797101	-5.65393228771876	3.86123241789448e-08	4.71655594042982e-07	8.23396370947012
C21orf91	0.585945540953781	7.70513557028985	5.65351213838046	3.86971661503257e-08	4.72280557812026e-07	8.23185700102123
DMXL2	-0.626482581542665	7.52481275115942	-5.64011379537792	4.1500111176049e-08	5.00392140173461e-07	8.16474023269013
RARRES2	0.800990405734272	7.46029225862319	5.62887957756426	4.4002031109616e-08	5.25070147415964e-07	8.10856163491165
VIM	0.644688568669755	9.3241900640942	5.61432323951306	4.74633402604107e-08	5.60076126798412e-07	8.03590248436177
RFWD3	-0.70002499536621	5.15985731481884	-5.60766841369164	4.91328280487695e-08	5.76078300775832e-07	8.00273417514748
TCF7L1	0.59002659523845	5.61331876130435	5.59858379163365	5.15045436115874e-08	6.00372581101655e-07	7.957506025599
CARD6	0.717310392598979	5.31291852362319	5.59816293012005	5.16170796622672e-08	6.0042033461143e-07	7.95541216385244
MXRA8	0.585422342606867	6.67075387724638	5.57843531540741	5.71696473445357e-08	6.52841990808162e-07	7.85740437836446
TCAP	0.668656008813814	6.02269905286232	5.57362044299418	5.86107931437818e-08	6.68210692890449e-07	7.83352570412116
KDELC2	0.671064735432457	6.35778805387681	5.57324369543076	5.87250390762557e-08	6.68969311914162e-07	7.83165797168276
KIF1C	0.590093782931815	7.61968360630435	5.5546378529013	6.46452108787929e-08	7.31064348510737e-07	7.73954453012723
CYC1	-0.607387189555711	9.45989871275362	-5.55347989536375	6.50322801876925e-08	7.34849045182927e-07	7.73381986466154
PRKAG1	-0.664058024092225	6.79591594880435	-5.55223378581438	6.5451337490992e-08	7.38988812911579e-07	7.72766046155355
KCNIP1	-0.609886763048004	5.97318786981884	-5.54354087435279	6.8448747820414e-08	7.66658778502928e-07	7.68472293655859
GDA	-0.691164158278033	8.65645179141304	-5.53802240542289	7.04205024118142e-08	7.87485410941684e-07	7.65749307040591
VSNL1	-0.731277756792164	11.7754398572826	-5.53345482093802	7.20942447506607e-08	8.03000471913038e-07	7.63497157265151
MSH2	-0.786081952659448	5.90065649061594	-5.5304804539446	7.32049285899353e-08	8.13433212057577e-07	7.62031378246615
GRIA1	-0.646890679376939	8.13246619235507	-5.517188538439	7.8375346650904e-08	8.63360161889731e-07	7.55488782549322
NELL1	-0.747311755603871	7.1100890898913	-5.50018868725198	8.55084627998927e-08	9.29523390575888e-07	7.4713943844199
CNR1	-0.667339555269467	7.53131560902174	-5.49228346481938	8.90370513892322e-08	9.61175189862358e-07	7.43263889882733
OCIAD2	-0.628398367970982	8.5080947415942	-5.49030098536999	8.99439459665755e-08	9.69472678162405e-07	7.42292677641179
TSPO	0.717164769643512	7.03019618931159	5.48463863241845	9.25840103981212e-08	9.96397220117309e-07	7.39520253981694
EMP3	0.71137260119091	6.45483892336957	5.47959619667416	9.49984126592038e-08	1.0210810403508e-06	7.3705329084492
WDR46	-0.720219817290602	6.33326478315217	-5.47336982925661	9.80643500866932e-08	1.05295281873331e-06	7.3400961637589
RASL12	0.802784649898522	6.93225582557971	5.47070633320271	9.94050994276363e-08	1.06571690311448e-06	7.32708452273956
ITGA5	0.592869741781906	6.39584692228261	5.45780850943036	1.0615404804663e-07	1.13201385228737e-06	7.26414847941911
TCEAL7	-0.609882298764401	9.12635969057971	-5.43731934515673	1.17801645990089e-07	1.24112132360557e-06	7.16441580480398
TAC1	-0.977085711887055	7.04648182992754	-5.43580506708675	1.18710176056047e-07	1.24975435347894e-06	7.15705692975971
HAS1	-0.646250689386922	6.32875495851449	-5.43327167343246	1.20245412920312e-07	1.26496731086387e-06	7.14474919609828
PPM1J	-0.625404560779745	6.04846211699275	-5.42409761765296	1.25968165695585e-07	1.32120537587822e-06	7.10021852382474
GRTP1	0.628442854164788	5.18634029884058	5.41088704455096	1.34676703278338e-07	1.40518706106557e-06	7.03620141205774
IFITM2	0.712990116385194	10.0828323525	5.4089078385543	1.36030849734707e-07	1.41445157313323e-06	7.02662123924605
FGFR3	0.672366562914457	10.4160538344565	5.40885595757694	1.36066523508081e-07	1.41445157313323e-06	7.0263701520215
GPR22	-0.630269638289081	6.39525924615942	-5.40252709696728	1.40487231710851e-07	1.45284104003043e-06	6.99575510658619
OR2L13	-0.781243547583992	5.53709904384058	-5.39706149494641	1.44417086384638e-07	1.4879947115149e-06	6.96933928305555
PRR3	-0.708056994159522	5.57321495594203	-5.3839059817408	1.54319468787454e-07	1.57727544519422e-06	6.90584602190034
DNTTIP1	-0.590568166270043	6.73695529286232	-5.3831092546455	1.54939924757262e-07	1.58246363064172e-06	6.9020047571364
LRRTM1	-0.67267645556864	7.72469179717391	-5.38224688095561	1.5561423663032e-07	1.58810313005675e-06	6.89784750883988
COG7	-0.647242785923027	6.22362070394928	-5.37713717119457	1.59668571509001e-07	1.61896773555367e-06	6.87322617758189
NAP1L5	-0.602378119527311	10.7982877993841	-5.36119244240374	1.7299122747495e-07	1.73523317802663e-06	6.79651774617692
CGREF1	-0.644465961251385	6.61238052927536	-5.3588067517841	1.75075321690797e-07	1.75237775593865e-06	6.78505632397215
SCG5	-0.674238238538829	11.1036676919928	-5.35343419828204	1.79858434676138e-07	1.79385123005938e-06	6.75926046217
NRIP3	-0.622392179053577	9.79401865630435	-5.35079136833511	1.82257677765516e-07	1.81519844837062e-06	6.74657884321698
TRIM17	-0.649529441458545	5.61185168442029	-5.34873731123193	1.84143868620068e-07	1.8287885762459e-06	6.73672596148321
CPNE6	-0.615708813066407	8.54642107815217	-5.3458743083465	1.86804574301442e-07	1.85137379366252e-06	6.72299786063698
ZFP36	0.717523538116621	8.25998189681159	5.34154860340954	1.90895631666419e-07	1.88516157947761e-06	6.70226742576351
INHBB	0.687274449247068	6.88696258547101	5.33629571127947	1.95980737544322e-07	1.92858798777827e-06	6.67711188513646
CITED1	-0.603213088623479	6.69010927865942	-5.33268161310351	1.99555574519039e-07	1.96101459108653e-06	6.65981603470928
LFNG	0.591880744560707	6.01118046231884	5.32119751894619	2.11340491731891e-07	2.05950501428513e-06	6.60492029541096
NRGN	-0.616691600769235	10.7709476203261	-5.30990424677575	2.23587686440824e-07	2.16531086116e-06	6.55103063933598
NEFL	-0.705205206510321	10.8847606592029	-5.29908589905408	2.35964846597179e-07	2.27301300191883e-06	6.49949470122287
RIT2	-0.631507094056464	7.58715095007246	-5.29799036591772	2.37254721890399e-07	2.2819087551914e-06	6.49428062780059
SPR	0.615935848573008	7.06050565481884	5.29588665103445	2.39750854594211e-07	2.30275769450316e-06	6.48427068465869
NPTX2	-0.683271445650135	8.64696647007246	-5.29244331809458	2.43891632202495e-07	2.33932445853323e-06	6.46789353560043
CHAF1B	-0.621460335147479	5.58106486663043	-5.28798726457697	2.49353472496514e-07	2.38193715587099e-06	6.44671258936811
SLC7A14	-0.627748531672009	7.61631587206522	-5.2821841096989	2.56644815575957e-07	2.44085508482927e-06	6.4191502918845
PTRH2	-0.635103560220827	8.32434544376812	-5.27408054145993	2.67173882152347e-07	2.53147253339348e-06	6.38070343093534
ERC2	-0.659362628571426	9.12886473913044	-5.26854527959241	2.74605768177398e-07	2.59487647382187e-06	6.35446944556708
KCNJ16	0.618939845342021	7.66410820463768	5.25929428722677	2.87476868957972e-07	2.69549765622447e-06	6.31067526719475
C14orf79	-0.659777471420155	6.44677905717391	-5.25218232142876	2.97768240529851e-07	2.77448773219275e-06	6.2770500224794
ESAM	0.751776916733794	6.27919714811594	5.23406011261458	3.25635150320528e-07	3.00617624288662e-06	6.1915368993818
EPDR1	-0.652499666625481	9.6856949682971	-5.2265567178738	3.37900025111942e-07	3.10509308790613e-06	6.15620156198821
PTPRT	-0.717207901155155	7.79129289018116	-5.22200580939467	3.45556004315624e-07	3.15450990914262e-06	6.1347904537077
PPP1R13L	0.680072151544246	6.09433431036232	5.21390852737229	3.59596259713688e-07	3.25330216126777e-06	6.09673219179871
SYT1	-0.794112826912032	10.5080114814493	-5.19658268599677	3.91522326956293e-07	3.52169184792053e-06	6.01546135900131
PCP4	-0.707182162212522	9.92450638347826	-5.18438801713951	4.15624653871749e-07	3.69906129777423e-06	5.9583927381424
NKX2-2	0.680856278814344	6.64920284423913	5.18315616767587	4.18137906019778e-07	3.7158097947499e-06	5.95263405795851
SHF	-0.608235117494611	6.0045895282971	-5.1790451322719	4.26632488419205e-07	3.78410334288584e-06	5.93342383440882
SUSD1	-0.75787238592986	6.27418895362319	-5.17859453302134	4.27573671343042e-07	3.78765988202368e-06	5.93131901725466
PPP1CA	-0.593985751118359	7.41064099	-5.176272216089	4.32456403354277e-07	3.82366717795525e-06	5.92047351343612
ZFPM2	-0.634533700032078	7.70723524771739	-5.17103301486981	4.43671407176587e-07	3.91049914697504e-06	5.89602050699456
LATS2	0.621488623324049	7.00879345	5.16261143713277	4.62292113626772e-07	4.03912967480877e-06	5.85675706800182
TGFB1I1	0.866604599699244	6.80707415884058	5.10939093692885	5.98739494786867e-07	5.11646796794408e-06	5.60985147053857
HSPB2	0.586425144725276	6.59500521771739	5.10914201867018	5.99461306570639e-07	5.11951638370284e-06	5.6087016313041
SNCB	-0.777530785212678	8.07246826130435	-5.10868399534902	6.0079168406383e-07	5.12688958353633e-06	5.6065859847616
MAP7D2	-0.686304848105051	9.47258496800725	-5.09024564204204	6.56789411253877e-07	5.55833308027345e-06	5.52154809434546
NELL2	-0.779127231858661	11.4692185718841	-5.08755919368352	6.65359059622921e-07	5.62068077897122e-06	5.50917941211942
PGM2L1	-0.628378445510798	8.85049596155797	-5.08573919257437	6.71226229036671e-07	5.6600152794836e-06	5.50080301467982
TUBB6	0.604707246308954	6.50840592735507	5.0749394835891	7.07086367436561e-07	5.93030629818355e-06	5.4511493869623
CCNA1	-0.671598126020821	6.77283925336957	-5.06771519336207	7.32102998625617e-07	6.11088116055181e-06	5.41798325105993
SLC30A3	-0.777063197805349	7.93545995586957	-5.06425253857656	7.44395512903527e-07	6.19137501627886e-06	5.40210037581456
TMEM176A	0.608001737567166	7.30834909880435	5.06320224209328	7.48163441881496e-07	6.21534119994326e-06	5.39728454408487
GNG2	-0.618286654882486	7.88941134518116	-5.06257945450847	7.50406403424622e-07	6.23028359693515e-06	5.39442932263706
NAP1L2	-0.593548554981853	9.23176122753623	-5.05544328102497	7.7657660233919e-07	6.42473964283331e-06	5.36173375130266
RPA3	-0.807018632700982	6.50290669050725	-5.0410131368159	8.32223186669666e-07	6.83671104081355e-06	5.29573668603557
RUVBL1	-0.59727838813608	5.87831982362319	-5.02962436419085	8.78848670455057e-07	7.19025373733446e-06	5.24376023107064
GIMAP7	0.746865993651614	6.69157265065217	5.00747318259758	9.76883538586248e-07	7.90469582319385e-06	5.14294619263817
ZNF566	0.588093031295542	6.11225147438406	5.00691419917919	9.79489495620003e-07	7.91664622310046e-06	5.14040695232097
SLC32A1	-0.667082592694147	7.34186493460145	-4.99773541940886	1.02325514995018e-06	8.25135535810889e-06	5.09874518578957
PRC1	-0.627444223481253	6.71595236786232	-4.99021171641844	1.06053491873026e-06	8.50794117011123e-06	5.0646432273041
CORO1A	-0.711492173230456	7.51362327061594	-4.99007088679239	1.06124510427772e-06	8.50877078175328e-06	5.06400531114127
SYP	-0.648896286185908	8.54797090286232	-4.98653745306155	1.07921511440185e-06	8.6331052762448e-06	5.04800482795192
SNAP91	-0.678066631030012	11.1671885004348	-4.97436298538182	1.14341344871565e-06	9.07932434390686e-06	4.99294752856974
TDRD10	0.586867655696936	6.02465180181159	4.97205493127922	1.15599397548787e-06	9.16883683159863e-06	4.98252235621848
ANKRD36B	0.652762409723952	9.89420392978261	4.96878524938655	1.1740454936811e-06	9.28051857829201e-06	4.96776055885593
ZBBX	-0.637419576211687	6.45974541663043	-4.93967891038171	1.34721989731531e-06	1.05131133111033e-05	4.83671067531267
HPCA	-0.652929014065416	8.88195761293478	-4.90098749437862	1.61603236161827e-06	1.24241347625948e-05	4.66350341173007
GLRX	-0.619935134542301	8.68877504572464	-4.88765540445417	1.72014174657898e-06	1.31418937274682e-05	4.60408542165937
SERPINI1	-0.671322834033862	10.4534322211232	-4.87163366199005	1.85384293888316e-06	1.39440499895226e-05	4.53286031794317
KLF4	0.641297038131869	6.71658493474638	4.87016825075888	1.86656100433384e-06	1.40186303399785e-05	4.526355611714
TMEM169	-0.633417720410113	6.19464714695652	-4.85998752757835	1.95727355081099e-06	1.46160495864415e-05	4.48121062813376
LY6E	-0.62861991230243	8.28088239188406	-4.85701533980316	1.98454969095616e-06	1.47868353890426e-05	4.46804588303195
TXNIP	0.644428530816027	8.77098641764493	4.84660632851776	2.08299849232071e-06	1.54467942135449e-05	4.42199462952371
NEU1	-0.595953337384723	6.7066092957971	-4.82844088654627	2.26621321700035e-06	1.65975692388652e-05	4.34182718218799
LRRC4	-0.648897061143061	6.53527534623188	-4.81659992383477	2.39391335990216e-06	1.74117463931058e-05	4.28970763773756
LPAR4	0.593908912139438	5.59404111789855	4.78906286894194	2.71831328054464e-06	1.94881938308167e-05	4.16891804448827
IRX3	0.660941517531945	5.44244259427536	4.78337518419723	2.79041257923972e-06	1.99134634089967e-05	4.14404238511184
CDH12	-0.67398567894053	7.1488301448913	-4.77328852648426	2.92283620467336e-06	2.06962918890188e-05	4.09998894780525
NPTXR	-0.587067573377666	8.49907778148551	-4.76753998399088	3.0009969453019e-06	2.11721672864683e-05	4.07491746300931
VSIG4	0.600433106869448	7.49510062155797	4.75760311673667	3.14088273754976e-06	2.20996480826193e-05	4.03163958239858
PRMT6	-0.604936953024343	6.05153654996377	-4.74658410719309	3.30335387833286e-06	2.31037064518014e-05	3.98373824617011
TBC1D19	-0.701170632206214	5.87789260692029	-4.73515279142387	3.48045715771201e-06	2.41855553630305e-05	3.93414422113158
FCRLB	-0.638839656916245	6.26081476025362	-4.72483621855225	3.64812026161585e-06	2.51265178922588e-05	3.88947366863617
SPTBN2	-0.631752915340447	6.87144003050725	-4.71393878175233	3.83367030610495e-06	2.62497845227099e-05	3.8423779678729
P2RY14	0.675667646418316	6.09393519634058	4.70910800944792	3.91880283571126e-06	2.67673512738329e-05	3.82153030831156
ZNF222	-0.652209874820969	5.37993712224638	-4.68804249488337	4.3118083242768e-06	2.9195793399968e-05	3.73083284549375
NECAB1	-0.692120870455333	6.69730865771739	-4.67785100451324	4.5153141254455e-06	3.04268380495542e-05	3.68707783894462
C15orf52	0.590758801321844	6.94935833195652	4.67708770982466	4.53092259384681e-06	3.04880650352754e-05	3.68380406367837
HIST1H1C	0.601252370504758	7.35078068112319	4.67245323281021	4.62681362624503e-06	3.10587876882882e-05	3.66393655005126
SEMA5B	-0.618892256511384	7.11693591061594	-4.65527864098088	4.99949944915991e-06	3.31622124811675e-05	3.59045750409908
ST6GALNAC2	0.610494268332721	4.92168756978261	4.63645176743552	5.44122443551659e-06	3.58563394075419e-05	3.51017507521341
TRIM56	0.712682602313479	6.57710578478261	4.62568418194241	5.71049953209773e-06	3.73499696542008e-05	3.46438453285205
FGF13	-0.591630407826383	8.86332597083333	-4.62504925180008	5.72677188357942e-06	3.74214921358034e-05	3.46168725569765
AQP11	-0.636816836797941	6.03749846891304	-4.60118261086662	6.37185710956793e-06	4.11762913582816e-05	3.36052829280042
UBE2M	-0.725497969648242	7.54788088398551	-4.59311742976271	6.60524000585373e-06	4.24497161329454e-05	3.32644538038079
CAP2	-0.585118572986486	10.8587896920652	-4.5728838607887	7.22748807830929e-06	4.60059306954749e-05	3.24116557015233
PCDH8	-0.688140904537564	8.26784618188406	-4.51440688694201	9.35891808778682e-06	5.78660089704738e-05	2.99651962759535
NRSN1	-0.598324867120779	8.56978400865942	-4.51303825869328	9.41540405437118e-06	5.81383580160489e-05	2.99082628366577
DACH2	-0.618863914700566	7.54333243706522	-4.50422763757138	9.78695161324986e-06	6.02160952498426e-05	2.95421071556557
CXCL1	0.621483380348598	6.17707870307971	4.46284112287705	1.17288997006842e-05	7.06808596917467e-05	2.78304204264382
GALNTL5	-0.718549167058206	5.34784101434783	-4.42769203411181	1.36637983298853e-05	8.08470227763635e-05	2.63874457707367
CCL2	0.743075446133867	5.45067736905797	4.40392603389379	1.51417382541298e-05	8.86492638170903e-05	2.54173891081007
HIGD1B	0.889612900730849	7.16197224565217	4.3766344113755	1.70279990906834e-05	9.79826143818847e-05	2.43090236964304
IFITM3	0.663456913117926	9.89599075894928	4.37537366717718	1.71203635225204e-05	9.84736905973352e-05	2.42579672579268
F3	0.603082690908042	8.52944634253623	4.3717844828229	1.73859493989072e-05	9.98783975505431e-05	2.41126859279374
TYRP1	-0.703397588040907	5.35132764003623	-4.34775117075814	1.92687171916866e-05	0.000108647053147978	2.31425524807477
MUM1L1	-0.627046916553443	6.98941485184783	-4.26940792147664	2.68574954334773e-05	0.000146147713800408	2.00125669471853
ABT1	-0.60182380129186	5.37989891373188	-4.25755919819595	2.82290277687667e-05	0.000152663191824688	1.95435210095386
SYNPR	-0.612981769617221	9.66269853351449	-4.19112991045377	3.72463835165981e-05	0.000196060824344315	1.69350403626657
TMEM200A	-0.631248060528425	6.58243504902174	-4.18420148041922	3.83313383190853e-05	0.00020079206471742	1.66650592122497
PLA2G4A	-0.586596406063936	5.19817650619565	-4.14013009206908	4.5971770789248e-05	0.000235967108996202	1.49569434140044
CDH13	-0.693072784666914	7.04646655601449	-4.10407985626165	5.32805195777015e-05	0.000269147235604506	1.35715906034394
PLA1A	0.683728703335084	5.67334369452899	4.07843526629475	5.91397421585662e-05	0.000294725166974321	1.25926375658957
TRHDE	-0.596190316987221	6.8120504792029	-4.00341582158411	8.00079760525303e-05	0.000382006077012132	0.976013650664435
PVALB	-0.786604951265572	6.63337815376812	-3.68897579959756	0.000270431349669934	0.00110884760714079	-0.159886655381664
PDYN	-0.592869433716806	5.852619795	-3.40639935749486	0.000754663018427227	0.00271767835321135	-1.10867058285335
TGFBI	0.66151239958831	5.87629474496377	3.31957211392175	0.00102093767625555	0.00352973595516064	-1.38626929461554
RPS4Y1	-1.00857318882696	7.6372117423913	-3.29128221357047	0.00112506838282749	0.00384425778079675	-1.47528738024503
