# Supplementary material for: Deciphering Alzheimer’s disease transcriptomics: exploration and validation of core genes in tau and Aβ pathological models toward novel therapeutic targets
Source: Front Aging Neurosci. 2025 Oct 10;17:1621153. doi: 10.3389/fnagi.2025.1621153 (PMC12549628; doi:10.3389/fnagi.2025.1621153)
Supplement: Supplementary file 6 [file Data_Sheet_5.ZIP › Mendelian randomization analysis and code/DMXL2.table.MRresult.csv]

id.exposure	id.outcome	outcome	exposure	method	nsnp	b	se	pval	lo_ci	up_ci	or	or_lci95	or_uci95
eqtl-a-ENSG00000104093	b3Qr2Y	Alzheimer disease	DMXL2	MR Egger	6	-0.0677287284830933	0.031116500835243	0.0951034372485148	-0.12871707012017	-0.00674038684601706	0.934513946211465	0.87922268872798	0.993282278608165
eqtl-a-ENSG00000104093	b3Qr2Y	Alzheimer disease	DMXL2	Weighted median	6	-0.0559736780025896	0.0214152282020622	0.00895591247755765	-0.0979475252786314	-0.0139998307265478	0.945564024696643	0.906696481150819	0.986097711183012
eqtl-a-ENSG00000104093	b3Qr2Y	Alzheimer disease	DMXL2	Inverse variance weighted	6	-0.0513136361846839	0.0202668831619851	0.0113447701684147	-0.0910367271821747	-0.0115905451871931	0.949980675489272	0.91298417894724	0.98847636641818
eqtl-a-ENSG00000104093	b3Qr2Y	Alzheimer disease	DMXL2	Simple mode	6	-0.0488380063584341	0.042110351652385	0.298512513564872	-0.131374295597109	0.0336982828802405	0.95233538948135	0.876889497080592	1.03427250192648
eqtl-a-ENSG00000104093	b3Qr2Y	Alzheimer disease	DMXL2	Weighted mode	6	-0.0567637684065383	0.0246356745611192	0.0694138326987678	-0.105049690546332	-0.00847784626674461	0.944817238687489	0.900279786080362	0.991557989330849
