# Supplementary material for: Deciphering Alzheimer’s disease transcriptomics: exploration and validation of core genes in tau and Aβ pathological models toward novel therapeutic targets
Source: Front Aging Neurosci. 2025 Oct 10;17:1621153. doi: 10.3389/fnagi.2025.1621153 (PMC12549628; doi:10.3389/fnagi.2025.1621153)
Supplement: Supplementary file 6 [file Data_Sheet_5.ZIP › Mendelian randomization analysis and code/ENTPD2.table.MRresult.csv]

id.exposure	id.outcome	outcome	exposure	method	nsnp	b	se	pval	lo_ci	up_ci	or	or_lci95	or_uci95
eqtl-a-ENSG00000054179	nO49Mc	Alzheimer disease	ENTPD2	MR Egger	3	0.0475531790338583	0.0380604102722385	0.429699249330376	-0.0270452250997291	0.122151583167446	1.04870196859594	0.973317222160514	1.1299253664656
eqtl-a-ENSG00000054179	nO49Mc	Alzheimer disease	ENTPD2	Weighted median	3	0.0550338786827698	0.0212511352675414	0.00960620511276339	0.0133816535583887	0.096686103807151	1.05657640948615	1.01347158859646	1.1015145581226
eqtl-a-ENSG00000054179	nO49Mc	Alzheimer disease	ENTPD2	Inverse variance weighted	3	0.0548925927331478	0.0203481862992146	0.00698276423228079	0.0150101475866872	0.0947750378796085	1.05642714062983	1.0151233656158	1.099411501362
eqtl-a-ENSG00000054179	nO49Mc	Alzheimer disease	ENTPD2	Simple mode	3	0.0674144070253975	0.0302036210059798	0.155286172588819	0.00821530985367701	0.126613504197118	1.06973869356242	1.00824914811213	1.1349782686624
eqtl-a-ENSG00000054179	nO49Mc	Alzheimer disease	ENTPD2	Weighted mode	3	0.0585326576067996	0.0225748135819911	0.122096251917836	0.0142860229860971	0.102779292227502	1.06027961132384	1.01438855589314	1.10824678340266
