# Supplementary material for: Deciphering Alzheimer’s disease transcriptomics: exploration and validation of core genes in tau and Aβ pathological models toward novel therapeutic targets
Source: Front Aging Neurosci. 2025 Oct 10;17:1621153. doi: 10.3389/fnagi.2025.1621153 (PMC12549628; doi:10.3389/fnagi.2025.1621153)
Supplement: Supplementary file 6 [file Data_Sheet_5.ZIP › Mendelian randomization analysis and code/FIBP.table.MRresult.csv]

id.exposure	id.outcome	outcome	exposure	method	nsnp	b	se	pval	lo_ci	up_ci	or	or_lci95	or_uci95
eqtl-a-ENSG00000172500	wc2c6E	Alzheimer disease	FIBP	MR Egger	5	-0.037835732	0.0295008598545857	0.289773313402107	-0.095657418	0.019985952845918	0.962871096358543	0.908775293000361	1.02018700920199
eqtl-a-ENSG00000172500	wc2c6E	Alzheimer disease	FIBP	Weighted median	5	-0.061423007	0.0213090839047919	0.00394558247974717	-0.103188812	-0.019657203	0.940425349064325	0.901956657601427	0.980534740454869
eqtl-a-ENSG00000172500	wc2c6E	Alzheimer disease	FIBP	Inverse variance weighted	5	-0.068171633	0.0207014715261118	0.000990957489166264	-0.108746517	-0.027596748	0.934100137704271	0.896957752338006	0.972780562947107
eqtl-a-ENSG00000172500	wc2c6E	Alzheimer disease	FIBP	Simple mode	5	-0.073219874	0.0413580940251778	0.1513710760387	-0.154281738	0.00784199065707	0.929396457783583	0.857030528994316	1.00787281959987
eqtl-a-ENSG00000172500	wc2c6E	Alzheimer disease	FIBP	Weighted mode	5	-0.063887784	0.0208453475225986	0.0374808333367254	-0.104744665	-0.023030902	0.93811026499861	0.900554436546584	0.977232284447514
