# Supplementary material for: Deciphering Alzheimer’s disease transcriptomics: exploration and validation of core genes in tau and Aβ pathological models toward novel therapeutic targets
Source: Front Aging Neurosci. 2025 Oct 10;17:1621153. doi: 10.3389/fnagi.2025.1621153 (PMC12549628; doi:10.3389/fnagi.2025.1621153)
Supplement: Supplementary file 6 [file Data_Sheet_5.ZIP › Mendelian randomization analysis and code/FUCA1.table.MRresult.csv]

id.exposure	id.outcome	outcome	exposure	method	nsnp	b	se	pval	lo_ci	up_ci	or	or_lci95	or_uci95
eqtl-a-ENSG00000179163	Yfj7Pk	Alzheimer disease	FUCA1	MR Egger	6	-0.0398480253613553	0.0445011222962596	0.421167574705457	-0.127070225062024	0.0473741743393136	0.96093546587605	0.880671825192016	1.04851426282099
eqtl-a-ENSG00000179163	Yfj7Pk	Alzheimer disease	FUCA1	Weighted median	6	-0.0559740984460773	0.0203840418304841	0.00603310975654998	-0.095926820433826	-0.0160213764583285	0.94556362714049	0.908530499503872	0.984106283123486
eqtl-a-ENSG00000179163	Yfj7Pk	Alzheimer disease	FUCA1	Inverse variance weighted	6	-0.0582088998569249	0.0216933089253544	0.0072907161106526	-0.100727785350619	-0.0156900143632303	0.943452839686399	0.904179130193601	0.984432432677077
eqtl-a-ENSG00000179163	Yfj7Pk	Alzheimer disease	FUCA1	Simple mode	6	-0.00277138577949576	0.0348831119970422	0.939758212482223	-0.0711422852936985	0.0655995137347069	0.997232450964889	0.931329368227026	1.06779899269215
eqtl-a-ENSG00000179163	Yfj7Pk	Alzheimer disease	FUCA1	Weighted mode	6	-0.0531769397461922	0.0232529214772638	0.0709242214227093	-0.0987526658416292	-0.00760121365075516	0.948212221208506	0.905966756840259	0.992427602514891
