# Supplementary material for: Deciphering Alzheimer’s disease transcriptomics: exploration and validation of core genes in tau and Aβ pathological models toward novel therapeutic targets
Source: Front Aging Neurosci. 2025 Oct 10;17:1621153. doi: 10.3389/fnagi.2025.1621153 (PMC12549628; doi:10.3389/fnagi.2025.1621153)
Supplement: Supplementary file 6 [file Data_Sheet_5.ZIP › Mendelian randomization analysis and code/geneREF.txt]

Gene	Chr	Start	End
ATAD3B	chr1	1471765	1497848
DDX11L17	chr1	182696	184174
PRDM16	chr1	3069168	3438621
PEX10	chr1	2403964	2413797
LINC01345	chr1	3944547	3949024
EEF1DP6	chr1	4175528	4175899
PEX14	chr1	10472288	10630758
LINC01646	chr1	4571481	4594016
LINC01777	chr1	4412027	4424689
LINC02782	chr1	5086459	5090899
PLCH2	chr1	2425980	2505532
SPSB1	chr1	9292894	9369532
SLC2A5	chr1	9035106	9088478
LINC02781	chr1	4973381	4981568
MTCYBP45	chr1	11425257	11425821
PLEKHM2	chr1	15684320	15734769
RPL22P3	chr1	16369150	16369530
NMNAT1	chr1	9943428	9985501
MFFP1	chr1	15191828	15192845
PGAM1P11	chr1	10058671	10059648
CCDC27	chr1	3746460	3771645
DISP3	chr1	11479155	11537551
MMEL1	chr1	2590639	2633016
TMEM51	chr1	15152532	15220478
WASH9P	chr1	185217	195411
FBXO42	chr1	16246840	16352480
ALDH4A1	chr1	18871430	18902724
CLCN6	chr1	11806096	11848079
CELA2A	chr1	15456728	15472091
CELA2B	chr1	15465909	15491395
RER1	chr1	2391775	2405442
PANK4	chr1	2508537	2526597
ERRFI1-DT	chr1	8026738	8122702
VPS13D	chr1	12230030	12512047
RPL10P17	chr1	12220794	12221109
RBP7	chr1	9997206	10016021
GPR157	chr1	9100305	9129102
ZBTB40	chr1	22428838	22531157
NPHP4	chr1	5862811	5992473
HES5	chr1	2528745	2530263
MT1XP1	chr1	16241213	16241398
ARHGEF19-AS1	chr1	16197854	16198357
DYNLL1P3	chr1	18513118	18513383
SZRD1	chr1	16352575	16398145
PDIK1L	chr1	26111165	26125555
NECAP2	chr1	16440721	16460078
IGSF21-AS1	chr1	18166929	18179346
PPIAP34	chr1	22322840	22323331
LAPTM5	chr1	30732469	30757774
SLC30A2	chr1	26037252	26046118
PHACTR4	chr1	28369582	28500364
IFITM3P7	chr1	25125053	25125454
CNKSR1	chr1	26177484	26189884
FAM110D	chr1	26159079	26163962
MED18	chr1	28329002	28335965
EEF1A1P46	chr1	31487589	31488930
MMEL1-AS1	chr1	2632568	2636620
LINC01648	chr1	30013952	30037612
SLC9A1	chr1	27098809	27166981
LDLRAP1	chr1	25543606	25568886
ATP5IF1	chr1	28236109	28246906
SDC3	chr1	30869466	30908758
PAFAH2	chr1	25959767	25998117
DNAJC8	chr1	28199456	28233029
SESN2	chr1	28259518	28282491
SERINC2	chr1	31409565	31434680
AJAP1	chr1	4654609	4792534
PTAFR	chr1	28147166	28193936
NKAIN1	chr1	31179745	31239887
SNRNP40	chr1	31259568	31296788
SLC25A33	chr1	9539465	9585173
GJB3	chr1	34781214	34786369
LINC01756	chr1	29329620	29350114
DNAJC16	chr1	15526813	15592379
EYA3	chr1	27970344	28088637
ZNF593	chr1	26169908	26170873
FABP3	chr1	31365253	31376850
EPHA2	chr1	16124337	16156069
LINC02780	chr1	3976133	4012704
ARHGEF19	chr1	16197854	16212652
KAZN-AS1	chr1	14338825	14419973
KAZN	chr1	13892792	15118043
CHCHD2P6	chr1	15604597	15605043
TNFRSF1B	chr1	12166991	12209228
TMEM51-AS2	chr1	15164344	15171317
LINC01226	chr1	31506226	31583306
UBE4B	chr1	10032832	10181239
TMEM51-AS1	chr1	15111815	15153618
PLA2G5	chr1	20028179	20091911
PTPRU	chr1	29236516	29326813
ZMYM6	chr1	34986165	35031945
FTLP18	chr1	36630335	36630857
GJB5	chr1	34755047	34758512
AGO4	chr1	35808016	35857890
CDCA8	chr1	37692481	37709719
CPLANE2	chr1	16231692	16237183
ZBTB8B	chr1	32465072	32496686
LINC02810	chr1	17717625	17749978
FTH1P1	chr1	37544763	37545294
PAX7	chr1	18630846	18748866
EXTL1	chr1	26019884	26036464
CASZ1	chr1	10636604	10796650
AGMAT	chr1	15571699	15585051
DNALI1	chr1	37556919	37566857
RRAGC	chr1	38838198	38859772
SPCS2P4	chr1	28095742	28096422
GRIK3	chr1	36795527	37034515
PLA2G2D	chr1	20111939	20119566
YRDC	chr1	37802945	37808208
HNRNPFP1	chr1	42040597	42041729
CD24P1	chr1	15614643	15614867
GUCA2B	chr1	42153410	42155820
RCC2	chr1	17406760	17439677
HSPA5P1	chr1	38708931	38710890
PSMB2	chr1	35599541	35641526
CASP9	chr1	15490832	15526534
DDI2	chr1	15617458	15669044
UQCRH	chr1	46303698	46316776
MIR3659HG	chr1	38047314	38119025
RPS29P6	chr1	37330852	37330996
SELENOWP1	chr1	31094987	31095558
GPR199P	chr1	34975699	34978706
THRAP3	chr1	36224432	36305357
PADI6	chr1	17372196	17401699
PADI4	chr1	17308195	17364004
C1orf122	chr1	37806979	37809454
LINC01654	chr1	18065657	18074412
EPHA10	chr1	37713880	37765133
FHL3	chr1	37996770	38005606
RHBDL2	chr1	38885807	38941830
INPP5B	chr1	37860697	37947057
FAM183A	chr1	43145153	43156396
ZMYM4	chr1	35268709	35422058
UTP11	chr1	38009258	38024820
ACTN4P2	chr1	37776670	37779418
C1orf216	chr1	35713877	35718894
SHMT1P1	chr1	43850300	43851611
ACTL8	chr1	17755333	17827063
PHB1P12	chr1	50780340	50781150
RLF	chr1	40161387	40240921
CLSPN	chr1	35720218	35769978
GNL2	chr1	37566816	37595937
GJA4	chr1	34792999	34795747
TUBAP8	chr1	46891639	46892830
LINC02812	chr1	53366656	53368245
FCF1P6	chr1	50405430	50406024
MORN1	chr1	2321253	2391707
TUBBP10	chr1	52994726	52996026
TTC22	chr1	54779712	54801323
RPL6P1	chr1	45781277	45781957
TIE1	chr1	43300982	43323108
MYCBP	chr1	38862493	38873368
DLGAP3	chr1	34865436	34929650
GOT2P1	chr1	55367466	55368774
TMA16P2	chr1	45846994	45847594
RIMS3	chr1	40620680	40665682
ECHDC2	chr1	52895910	52927212
RAB3B	chr1	51907956	51990700
SMIM12	chr1	34712737	34859755
MRPS6P2	chr1	50846468	50846837
TMEM61	chr1	54980628	54992288
CYP4A26P	chr1	46967679	46967874
LINC02808	chr1	50229662	50321192
LINC02778	chr1	60114875	60149784
LINC01343	chr1	38209034	38214806
ERI3	chr1	44221070	44355260
CZIB	chr1	53214099	53220634
FAM151A	chr1	54609181	54623556
PODN	chr1	53062052	53085501
OSBPL9	chr1	51577179	51798427
PHB1P3	chr1	58999676	59000494
C1orf210	chr1	43281877	43285617
PARS2	chr1	54756898	54764523
ZYG11A	chr1	52842511	52894998
ZYG11B	chr1	52726453	52827336
LINC01755	chr1	55868254	55950119
CZIB-DT	chr1	53220663	53224253
ST3GAL3-AS1	chr1	43709392	43727343
L1TD1	chr1	62194849	62212328
TXNDC12	chr1	52020131	52055191
TXNDC12-AS1	chr1	52050918	52052683
SF3A3	chr1	37956975	37990075
FGGY-DT	chr1	59131932	59296491
DOCK7-DT	chr1	62688482	62710694
LAMTOR5P1	chr1	62038842	62039111
MTCO2P34	chr1	55372710	55373316
LINC01685	chr1	38474825	38516520
PIGQP1	chr1	55938714	55939280
TTC4	chr1	54715861	54742657
KLF17	chr1	44118821	44135140
PLPP3	chr1	56494761	56645301
RSPO1	chr1	37611350	37634892
SNIP1	chr1	37534449	37554293
RPS13P2	chr1	52772194	52772648
RPL23AP85	chr1	56585612	56586242
CPT2	chr1	53196792	53214197
FOXJ3	chr1	42176539	42335877
TUT4	chr1	52408282	52553487
GTF2F2P2	chr1	40593633	40594353
KLF18	chr1	44137821	44141631
RPS15AP7	chr1	62190522	62190926
GAPDHP51	chr1	51707138	51708137
PATJ-DT	chr1	61741998	61742424
LINC02791	chr1	69215835	69249477
CYP4A43P	chr1	46994382	46994502
MAGOH	chr1	53226900	53238518
DEPDC1-AS1	chr1	68496676	68538627
LINC01707	chr1	69055838	69229607
DLEU2L	chr1	63547082	63550636
CDKN2C	chr1	50960745	50974634
LRP8-DT	chr1	53328233	53336509
ELOCP18	chr1	68375327	68375663
C1orf87	chr1	59987269	60073770
ZSWIM5	chr1	45016399	45306209
OMA1	chr1	58415384	58546802
SLC35D1	chr1	66999350	67054148
HIGD1AP11	chr1	53073110	53073389
LRP8	chr1	53242364	53328469
TCEANC2	chr1	54053584	54112519
KTI12	chr1	52032103	52033810
LRRC42	chr1	53946085	53968168
PIGPP2	chr1	62189131	62189953
GDI2P2	chr1	72274552	72275159
LINC01360	chr1	73305609	73355253
LINC02567	chr1	76758124	76779267
KANK4	chr1	62236165	62319434
USP1	chr1	62436297	62451804
ERI3-IT1	chr1	44243408	44244273
RNFT1P2	chr1	78170481	78171237
AK5	chr1	77282019	77559966
ADH5P2	chr1	79521080	79522203
TXNP2	chr1	68514375	68514669
GIPC2	chr1	77979542	78138444
RPE65	chr1	68428822	68449954
ANGPTL3	chr1	62597520	62606313
KRT8P21	chr1	73104792	73106282
DNAJC6	chr1	65248219	65415871
AK4	chr1	65147549	65232145
LEPROT	chr1	65420587	65436007
RPL31P12	chr1	72301472	72301829
LINC02796	chr1	72765031	72791282
NDUFS5P3	chr1	52709122	52709442
CACHD1	chr1	64470129	64693058
EFCAB7	chr1	63523372	63572693
LINC02238	chr1	73635216	73715214
MCOLN2	chr1	84925583	84997113
ST6GALNAC5	chr1	76867480	77067546
ATG4C	chr1	62784132	62865516
LINC02797	chr1	72793104	72854475
COX6CP13	chr1	65298755	65298980
TXN2P1	chr1	84085741	84086233
PDE4B-AS1	chr1	66042500	66050718
ASB17	chr1	75918873	75932404
ADGRL4	chr1	78889764	79282124
GJA9	chr1	38874069	38881587
MTF1	chr1	37809574	37859592
TTLL7	chr1	83865024	83999150
KDM4A	chr1	43650149	43705518
TTLL7-IT1	chr1	83979118	83984300
NEGR1-IT1	chr1	71794232	71837012
CAPNS1P1	chr1	89394033	89394665
LINC02777	chr1	58882868	58931897
LDC1P	chr1	31500085	31509648
ZNHIT6	chr1	85649417	85708433
MGC27382	chr1	78229599	78369464
MROH7	chr1	54641754	54710266
LINC01763	chr1	90851122	90855253
PTGFR	chr1	78303884	78540701
LINC02801	chr1	87212669	87264741
EEF1GP7	chr1	52573114	52573816
LMO4	chr1	87328880	87348923
PRPF38A	chr1	52404602	52420836
PIGK	chr1	77088989	77219430
HNRNPA3P12	chr1	53974969	53976031
ST6GALNAC3	chr1	76074746	76634603
PGBD4P8	chr1	60097415	60097976
MTND2P30	chr1	81080790	81081171
RPL7P10	chr1	81098267	81099005
PKN2-AS1	chr1	87620803	88685204
LINC02792	chr1	79325008	79346445
GUCA2A	chr1	42162690	42164745
SLC25A6P3	chr1	51709062	51709940
PSAT1P3	chr1	79054945	79056055
DOCK7	chr1	62454298	62688386
NEGR1	chr1	71395943	72282539
RPL36AP10	chr1	88577880	88578201
LINC01712	chr1	83445967	83480024
FAAH	chr1	46394317	46413848
KYAT3	chr1	88935773	88992953
SHISAL2A	chr1	52633168	52669683
HMGB1P18	chr1	80283352	80283970
DNTTIP2	chr1	93866284	93879918
HNRNPA1P64	chr1	80451083	80452004
PTPRF	chr1	43525187	43623666
DHCR24	chr1	54849627	54887195
PHKA1P1	chr1	90892992	90893612
COL24A1	chr1	85729233	86156943
BSND	chr1	54998933	55017172
GPX7	chr1	52602371	52609051
SLC44A3	chr1	94820342	94895246
ACTG1P21	chr1	77773865	77774864
LINC01362	chr1	82903183	83166815
PKN2	chr1	88684222	88836255
DAB1-AS1	chr1	57860532	57880905
MTCO1P21	chr1	93927714	93928302
LINC01364	chr1	87353521	87371683
MIR4422HG	chr1	55217645	55324691
ABCD3	chr1	94418389	94518666
MROH7-TTC4	chr1	54641786	54742308
ALG14	chr1	94974405	95072951
ZZZ3	chr1	77562416	77683419
YIPF1	chr1	53851719	53889798
HNRNPCP9	chr1	67660155	67661013
KATNBL1P2	chr1	94650544	94651378
LDLRAD1	chr1	54007298	54018186
GJB4	chr1	34759740	34762327
TMEM125	chr1	43269983	43274002
DMRTA2	chr1	50417550	50423443
HIVEP3	chr1	41506365	42035925
TM2D1	chr1	61681046	61725423
HMGB1P45	chr1	50398825	50399773
SCP2	chr1	52927276	53051698
FAF1-AS1	chr1	50461469	50471150
MTND4P11	chr1	93922574	93923945
BCAR3	chr1	93561741	93847150
MTCO3P21	chr1	93924743	93925385
TBCAP2	chr1	14692129	14692613
BARHL2	chr1	90711539	90717302
OAZ1P1	chr1	40132764	40133448
DMAP1	chr1	44213455	44220681
AHCYL1	chr1	109984765	110023742
CNN3	chr1	94896949	94927223
OOSP1P1	chr1	44155028	44155301
VAV3	chr1	107571161	107965180
EEF1A1P11	chr1	96446930	96448318
LINC01361	chr1	82970820	82986208
RPS20P5	chr1	57605847	57606206
DPYD	chr1	97077743	97995000
TLCD4	chr1	95117355	95197607
H3P2	chr1	52943536	52943930
POU3F1	chr1	38043829	38046793
LRRC8D	chr1	89821014	89936611
S1PR1	chr1	101236865	101243713
NFU1P2	chr1	98077000	98077468
ELAPOR1	chr1	109113679	109206781
ARHGAP29	chr1	94148988	94275068
ST13P21	chr1	108502358	108503455
LINC02790	chr1	95937901	96022890
PGM1	chr1	63593411	63660245
IGSF21	chr1	18107798	18378483
COA7	chr1	52684449	52698347
RNPC3-DT	chr1	103415980	103525511
DPYD-IT1	chr1	97394154	97420141
OLFML3	chr1	113979391	114035572
GCLM	chr1	93885199	93909456
TGFBR3	chr1	91680343	91906335
CNOT7P2	chr1	115564601	115565432
VAV3-AS1	chr1	107964443	107994607
RPL21P23	chr1	56538452	56538911
RPL36AP12	chr1	100651947	100652267
ALG14-AS1	chr1	95061596	95067545
MTND3P21	chr1	93924386	93924716
ELAVL4-AS1	chr1	50174306	50175868
SZT2	chr1	43389882	43454247
LINC01349	chr1	100627049	100640613
PHTF1	chr1	113696831	113759489
RRAS2P1	chr1	52993201	52993702
RPSAP19	chr1	101786340	101787219
BCAS2P2	chr1	100393033	100394026
F3	chr1	94529173	94541759
FTH1P22	chr1	116775104	116775623
WARS2-IT1	chr1	119047405	119064785
LINC01739	chr1	62975751	63022504
DNAJA1P5	chr1	101893105	101894047
VCAM1	chr1	100719742	100739045
HSP90B3P	chr1	91642516	91644082
HSD3BP2	chr1	119439001	119446086
LINC01787	chr1	96254069	96374125
SEC63P1	chr1	97545701	97546958
CYP4A27P	chr1	47000898	47001087
LINC01708	chr1	99472332	99600995
MTATP6P13	chr1	93925406	93926072
LINC02787	chr1	90510910	90533472
GPR88	chr1	100538139	100542021
RWDD3	chr1	95234210	95247225
MAN1A2	chr1	117367449	117528872
LRIG2-DT	chr1	113011687	113073113
LPAR3	chr1	84811602	84893206
LINC02868	chr1	116694112	116706603
LINC01753	chr1	55915603	55944980
DPYD-AS1	chr1	97095923	97322955
CTTNBP2NL	chr1	112396214	112463456
RBMX2P3	chr1	119084998	119085954
LINC01676	chr1	105587575	105618991
LINC01525	chr1	117272182	117321336
STRIP1	chr1	110031577	110074641
TPI1P1	chr1	76699789	76700538
SLC25A24	chr1	108134043	108200849
PIFO	chr1	111346600	111353013
LINC01650	chr1	95351251	95352676
TSPAN2	chr1	115048011	115089503
GAPDHP23	chr1	119462029	119463021
LINC01776	chr1	98210747	98272658
RPL26P9	chr1	97585862	97586294
LRIG2	chr1	113073198	113132260
SLC35A3	chr1	99969351	100035634
AGL	chr1	99850361	99924023
SLC6A17	chr1	110150494	110202202
CD101-AS1	chr1	117025482	117059490
HSD3B2	chr1	119414931	119423035
RPL7AP17	chr1	100586649	100587431
CHIAP3	chr1	111353275	111367409
RPS3AP12	chr1	119126539	119127291
GAPDHP64	chr1	116713833	116714835
RNPC3	chr1	103525691	103555239
SNX7	chr1	98661701	98760500
LINC01709	chr1	101639509	101787572
SLC30A7	chr1	100896076	100981757
SEC22B	chr1	120150898	120176520
CYP4A44P	chr1	47002995	47003148
PTGFRN	chr1	116909916	116990353
HSD3BP1	chr1	119467221	119473803
BCAS2	chr1	114567557	114581629
ZNF326	chr1	89995110	90035533
TENT5C-DT	chr1	117596832	117605770
TRIM45	chr1	117111060	117122587
RPS26P15	chr1	58056133	58056480
NBPF17P	chr1	143595216	143635641
SEPTIN2P1	chr1	105698039	105698218
DPYD-AS2	chr1	97796921	97798066
VANGL1	chr1	115641970	115698224
LINC02788	chr1	90835660	90849472
VPS25P1	chr1	117549415	117549922
LINC01780	chr1	119327399	119356182
TENT5C	chr1	117606048	117628389
LINC01731	chr1	148271884	148280749
GAPDHP74	chr1	119434166	119435080
KMT2CP3	chr1	143461221	143498767
MTND5P20	chr1	113576757	113576899
SYCP1	chr1	114854863	114995370
PIP5K1A	chr1	151197949	151249536
GDAP2	chr1	117863485	117929621
NEFHP1	chr1	116739981	116742609
VDAC2P3	chr1	117640812	117641639
FTLP17	chr1	104153306	104153830
HIGD1AP12	chr1	111380291	111380571
TSHB	chr1	115029826	115034302
WDR3	chr1	117929720	117966543
LINC02798	chr1	121396754	121463508
PSMC1P12	chr1	118614333	118615646
SLC22A15	chr1	115976513	116070054
SCNM1	chr1	151156664	151170296
FLG	chr1	152302165	152325239
ALX3	chr1	110059870	110070672
RPS15AP9	chr1	117138229	117138609
NHLH2	chr1	115836377	115843917
TRIM33	chr1	114392790	114511203
FLG-AS1	chr1	152168125	152445456
CDC14A	chr1	100345001	100520277
CD53	chr1	110871188	110899922
RLIMP2	chr1	113125321	113126883
MTIF2P1	chr1	121502344	121503891
FLG2	chr1	152348735	152360006
SRGAP2C	chr1	121184811	121392874
SPAG17	chr1	117953590	118185228
SRGAP2-AS1	chr1	121360156	121398806
TTF2	chr1	117060326	117107453
UBE2WP1	chr1	96418594	96418933
RPL6P2	chr1	119219314	119220096
SLC6A17-AS1	chr1	110165948	110172489
HNRNPA1P43	chr1	115856910	115857819
MAGI3	chr1	113390515	113685923
EIF2S2P5	chr1	114468315	114469282
KCNC4-DT	chr1	110208834	110209987
LINC01649	chr1	115904855	115931616
UBL4B	chr1	110112443	110113947
GABPB2	chr1	151070578	151125542
CD5L	chr1	157830911	157898256
LINC01761	chr1	95474737	95479356
CDK4P1	chr1	105433994	105434821
LINC01768	chr1	109828355	109871436
HAO2-IT1	chr1	119368946	119370331
TXNP3	chr1	112363281	112363581
LINC02772	chr1	157273760	157283968
RPS29P29	chr1	151111912	151112728
LYSMD1	chr1	151159748	151165948
ELOCP19	chr1	88829102	88829419
PNRC2P1	chr1	117778087	117778506
DENND2C	chr1	114582848	114670422
CD2	chr1	116754430	116769229
LINC02799	chr1	143499187	143500512
LINC01661	chr1	106818224	106865316
DEPDC1	chr1	68474152	68497221
PKMP1	chr1	114535995	114537840
PPIAP7	chr1	101270875	101271363
OR10AE1P	chr1	159581620	159582648
MRPS21P2	chr1	157861197	157861460
ELOCP20	chr1	115556826	115557475
GPR89A	chr1	145607988	145670650
NR1H5P	chr1	114837227	114851453
GTF2B	chr1	88852633	88891944
MTCO2P21	chr1	93926615	93927569
TNFSF4	chr1	173183731	173207331
HNRNPA1P68	chr1	100941017	100941995
PFN1P12	chr1	143619994	143620527
KCNJ9	chr1	160081538	160090563
CSF1	chr1	109910242	109930992
MTATP6P14	chr1	106802755	106803427
NKAIN1P1	chr1	143487772	143488353
DHCR24-DT	chr1	54887563	54888850
LINC02805	chr1	148156139	148186980
TNFAIP8L2	chr1	151156649	151159749
RGS5	chr1	163244505	163321894
FMO8P	chr1	166566178	166580705
RPL7AP19	chr1	168542737	168543354
NAP1L4P1	chr1	116532936	116534092
LMX1A-AS1	chr1	165215951	165219104
LINC01307	chr1	101323337	101390303
IGSF8	chr1	160091340	160098943
MPC2	chr1	167916675	167937072
TLCD4-RWDD3	chr1	95117923	95247225
SLC25A24P2	chr1	108383736	108421295
FMO11P	chr1	166763334	166792767
LINC00624	chr1	147258885	147517875
C1orf112	chr1	169662007	169854080
FAM78B	chr1	166057426	166167001
LAMC1	chr1	183023420	183145592
MGST3	chr1	165631213	165661796
CASQ1	chr1	160190575	160201886
LINC01701	chr1	189775465	189814918
ILF2	chr1	153661788	153671028
TIPRL	chr1	168178962	168202109
NME7	chr1	169132531	169367948
RCSD1	chr1	167630093	167708696
FDPSP1	chr1	187563061	187564131
TNR	chr1	175315194	175743616
SFT2D2	chr1	168225938	168253021
FAM78B-AS1	chr1	166081183	166087483
UCK2	chr1	165827614	165911618
PIGM	chr1	160024953	160031990
LINC01720	chr1	190624890	190801658
XCL2	chr1	168540768	168543997
LRRC8D-DT	chr1	89820174	89820868
POU2F1	chr1	167220876	167427345
CNN2P10	chr1	166796266	166797183
KIFAP3	chr1	169921326	170085208
LAMC1-AS1	chr1	183138402	183141282
TNR-IT1	chr1	175538775	175556818
MTCO1P14	chr1	106804474	106806032
TBX15	chr1	118883046	118989556
RPL34P1	chr1	168210616	168210969
CD48	chr1	160678746	160711831
MRPS10P1	chr1	169990067	169990196
RXRG	chr1	165400922	165445355
LINC01657	chr1	175877343	175880468
TPR	chr1	186311652	186375693
ATP1A2	chr1	160115759	160143591
METTL18	chr1	169792529	169794963
LINC01680	chr1	191221159	191228467
CHIA	chr1	111290851	111320566
PRELID1P7	chr1	165497724	165498348
CRYZL2P-SEC16B	chr1	177928788	178038007
EXTL2	chr1	100872372	100895179
ANKRD36BP1	chr1	168245565	168247343
DDX59	chr1	200623896	200669907
NIBAN1	chr1	184790724	184974508
LPGAT1-AS1	chr1	211829636	211853703
WDR82P2	chr1	91534666	91535593
RPL5P6	chr1	91023919	91024804
OR10J5	chr1	159535078	159536007
LAMC2	chr1	183186238	183245127
DDX59-AS1	chr1	200669507	200694250
CD58	chr1	116514534	116571039
HSPE1P6	chr1	203903723	203904013
EEF1A1P14	chr1	194188967	194190342
RPS29P4	chr1	175297080	175297240
GPA33	chr1	167052836	167166479
XCL1	chr1	168576605	168582069
LINC01633	chr1	184999710	185008789
SETP9	chr1	160670148	160670979
LINC02770	chr1	191823432	192011260
KCNJ10	chr1	159998651	160070160
LINC02775	chr1	214051194	214187773
NUF2	chr1	163266576	163355764
TUBB8P9	chr1	227506182	227508292
MFSD4A	chr1	205568885	205602918
TBX19	chr1	168280877	168314426
GCSHP5	chr1	168055901	168056422
NR5A2	chr1	200027614	200177420
LINC02803	chr1	175904762	175921057
SCYL3	chr1	169849631	169894267
DUSP10	chr1	221701424	221742089
LINC02802	chr1	144227029	144250326
QRSL1P1	chr1	168449672	168451211
NMNAT2	chr1	183248237	183418380
LINC01139	chr1	238476542	238486060
TARBP1	chr1	234391313	234479179
CBX1P3	chr1	203954640	203955780
LY9	chr1	160796074	160828261
TDRD5	chr1	179591613	179691272
ISCUP1	chr1	170211010	170211457
SCCPDH	chr1	246724409	246768137
ELK4	chr1	205597556	205632011
HNRNPA1P46	chr1	191146025	191146961
FTH1P2	chr1	228687415	228687826
TFB2M	chr1	246540561	246566261
LYPLAL1	chr1	219173869	219212865
MPZL1	chr1	167721192	167791919
INTS7	chr1	211940399	212035557
RPS29P5	chr1	175921975	175922145
CATSPERE	chr1	244454377	244641177
TFDP1P1	chr1	209232196	209233419
PRDX6	chr1	173477330	173488815
EDARADD	chr1	236348257	236502915
FMO7P	chr1	166474745	166481565
RPL35AP6	chr1	246755511	246755832
LINC01655	chr1	221819842	221840717
BRINP3	chr1	190097658	190478404
ATP5MC2P1	chr1	209267798	209268223
LMX1A	chr1	165201867	165356715
ADCY10	chr1	167809386	167914215
SELE	chr1	169722640	169764705
GPATCH2	chr1	217426992	217631090
SMYD2	chr1	214281102	214337131
SELL	chr1	169690665	169711702
CYCSP5	chr1	244598391	244598687
DPT	chr1	168695468	168729206
LINC01760	chr1	95310928	95318263
CAPN8	chr1	223538007	223665723
RHOU	chr1	228735479	228746664
SIGLEC30P	chr1	170115636	170116576
RPS3AP10	chr1	166022215	166023027
RNF2	chr1	185045526	185102603
LINC01696	chr1	209325392	209328535
SPATA17	chr1	217631324	217871696
PRRX1	chr1	170662728	170739421
LINC02257	chr1	221880981	221978523
IVNS1ABP	chr1	185296388	185317273
LYPLAL1-AS1	chr1	219409039	219459369
ERLNC1	chr1	204141404	204143327
ASTN1	chr1	176857302	177164973
FMO10P	chr1	166665885	166682196
LINC01698	chr1	209367662	209380518
KRT18P32	chr1	238491358	238492644
RIMKLBP2	chr1	219199914	219200567
DTL	chr1	212035553	212107400
TRMT1L	chr1	185118101	185157072
LINC02474	chr1	221966341	221984964
SOAT1	chr1	179293714	179358680
SPATA17-AS1	chr1	217781198	217785120
USH2A-AS2	chr1	216072465	216086917
BATF3	chr1	212686417	212699840
MIPEPP2	chr1	238777049	238779200
CNST	chr1	246566444	246668595
FTH1P25	chr1	185071567	185072035
SOX13	chr1	204073115	204127743
SRP14P4	chr1	171345105	171345307
NID1	chr1	235975830	236065109
RPL7AP21	chr1	168578653	168579439
LINC01705	chr1	222010825	222064773
RPL21P28	chr1	212051524	212052006
ZNF678	chr1	227563543	227677443
KIF28P	chr1	246771837	246839611
MRPS14	chr1	175010789	175023425
SLC9C2	chr1	173500460	173603072
UBBP2	chr1	217850403	217850633
LHX9	chr1	197911902	197935478
CHCHD2P5	chr1	93921268	93921667
DESI2	chr1	244653103	244709033
SLC26A9	chr1	205913048	205943460
LINC01142	chr1	170271395	170284277
SLC45A3	chr1	205657851	205680509
ILDR2	chr1	166895711	166975540
KIF26B	chr1	245154985	245709432
PRR13P1	chr1	198197779	198198186
LINC01675	chr1	166474879	166490307
LINC02815	chr1	229022773	229038274
LINC01222	chr1	199006040	199021037
RRP15	chr1	218285293	218337983
RPL7AP82	chr1	246632251	246632478
TMEM59	chr1	54026681	54053504
LMX1A-AS2	chr1	165210627	165213090
LINC01221	chr1	199016133	199076735
DHX9-AS1	chr1	182837185	182839561
ISCA1P2	chr1	229042171	229042591
CACYBP	chr1	174999163	175012027
LINC01035	chr1	188905688	189037564
LINC00210	chr1	217892900	217920804
TMCC2-AS1	chr1	205233821	205236867
PTPN14	chr1	214348700	214552449
LINC02814	chr1	229087114	229205428
NEK2	chr1	211658657	211675630
C1orf53	chr1	197902630	197907367
ITLN2	chr1	160945025	160954809
RAB4A	chr1	229271062	229305894
ENTR1P2	chr1	175044626	175045648
TOMM20	chr1	235109341	235128837
TADA1	chr1	166856510	166876264
REN	chr1	204154819	204190324
LINC01653	chr1	218043505	218059140
GS1-279B7.1	chr1	185321157	185335039
HMGB1P11	chr1	171270954	171271590
LYPD9P	chr1	248691760	248716755
LINC00303	chr1	204032447	204041265
LINC01341	chr1	246775880	246792385
OR2L6P	chr1	248003129	248004068
DHX9	chr1	182839347	182887982
BTF3L4	chr1	52056199	52090716
TEDDM2P	chr1	182441577	182442362
SWT1	chr1	185157080	185291781
FBXO28	chr1	224114111	224162047
RPL4P2	chr1	166747379	166748660
COP1	chr1	175944831	176207286
OR2L9P	chr1	247974741	247975653
SLAMF7	chr1	160739057	160754821
RGS18	chr1	192158462	192185815
GNPAT	chr1	231241207	231277973
TGFB2	chr1	218345336	218444619
ODR4	chr1	186375838	186421378
LINC01741	chr1	177700524	177712275
LINC01724	chr1	196044883	196065235
FMO4	chr1	171314183	171342084
RPL22P24	chr1	185171335	185171710
NSL1	chr1	212726153	212791782
HFM1	chr1	91260766	91404856
ATP1A4	chr1	160151586	160186980
MORF4L1P7	chr1	176367699	176368401
MCRIP2P2	chr1	185435839	185436047
LINC00538	chr1	213924749	213926654
GALNT2	chr1	230057990	230282122
LINC01132	chr1	234724042	234736720
FMO1	chr1	171248471	171285978
SPRTN	chr1	231337104	231355023
EGLN1	chr1	231363751	231422287
LINC02961	chr1	234757619	234760056
RPL5P5	chr1	185226808	185227700
FCRL1	chr1	157794403	157820120
GNG4	chr1	235547685	235650754
TGFB2-OT1	chr1	218442626	218443996
TUBB8P10	chr1	227493029	227495142
LINC00184	chr1	234629311	234634780
QRSL1P2	chr1	222261833	222262796
PAPPA2	chr1	176463171	176845601
TSNAX-DISC1	chr1	231528653	231819244
LINC02773	chr1	212653305	212665638
CLPTM1LP1	chr1	189035961	189036444
GOT2P2	chr1	173141100	173142350
LRRN2	chr1	204617170	204685738
PPP2R5A	chr1	212285410	212361853
C1orf100	chr1	244352635	244389663
SUCO	chr1	172532349	172611833
ATF3	chr1	212565334	212620777
RNASEL	chr1	182573634	182589256
PLXNA2	chr1	208022242	208244384
SPATA45	chr1	212830141	212847649
PLA2G4A	chr1	186828949	186988981
TOP1P1	chr1	171339299	171339959
RPS3AP9	chr1	188694320	188695111
LINC02869	chr1	218459265	218525978
ETNK2	chr1	204131062	204152044
SHCBP1L	chr1	182899865	182953525
RPL23AP22	chr1	193756815	193757267
RPL10AP5	chr1	242365189	242365822
LPGAT1	chr1	211743457	211830763
PROX1	chr1	213983181	214041510
RPL23AP18	chr1	212309051	212309518
BRINP3-DT	chr1	190478551	190480735
DUTP6	chr1	166868748	166869209
PFKFB2	chr1	207034366	207081024
SNRPD2P2	chr1	231475956	231476288
NENF	chr1	212432920	212446379
PTP4A1P7	chr1	176616273	176616786
LINC01740	chr1	212545694	212556065
TATDN3	chr1	212791828	212816830
HMGN1P4	chr1	182942115	182942404
SELP	chr1	169588849	169630193
SLC4A1APP2	chr1	187706561	187708898
RSL24D1P4	chr1	242772620	242773103
BPNT2P1	chr1	210462345	210463012
CAMK1G	chr1	209583714	209613939
ZNF672	chr1	248838210	248849517
LINC02771	chr1	212466699	212472905
LINC01735	chr1	208606564	208614295
LAMB3	chr1	209614870	209652425
DSTYK	chr1	205142505	205211702
LINC01710	chr1	218912757	218918714
AHCYP8	chr1	248721993	248722201
ARHGEF10L	chr1	17539698	17697874
TSNAX	chr1	231528541	231566524
LINC02769	chr1	208626741	208628085
NOS1AP	chr1	162069691	162370475
GARIN4	chr1	212624474	212626775
RNPEP	chr1	201982372	202006147
ANGEL2	chr1	212992182	213015867
ITLN1	chr1	160876540	160885180
KIAA0040	chr1	175156986	175192999
RGSL1	chr1	182409192	182560599
DISC1-IT1	chr1	231925834	231945233
LINC01346	chr1	3940486	3955262
RPS26P13	chr1	208697369	208697698
EXOC8	chr1	231332753	231337852
GAPDHP75	chr1	189132350	189133292
CCNQP1	chr1	200213678	200214322
BRINP2	chr1	177170958	177282422
NEK7	chr1	198156994	198322420
PGBD5	chr1	230314490	230426332
ANKRD45	chr1	173608336	173669851
ZNF695	chr1	246945547	247008093
SMYD3-IT1	chr1	246321663	246322438
LINC02789	chr1	199148598	199393307
RPS6KC1	chr1	213051233	213274774
KRT18P28	chr1	182959074	182960405
TMCC2	chr1	205227946	205285632
PM20D1	chr1	205828025	205850132
TGIF2P1	chr1	244394976	244395660
RPL23AP16	chr1	199371877	199372297
ZNF670-ZNF695	chr1	246945547	247078811
ZNF692-DT	chr1	248859164	248864796
NUP133	chr1	229440259	229508341
LINC01717	chr1	208728665	208736286
LINC01743	chr1	246516039	246524287
RGS21	chr1	192316992	192367285
RCC2-AS1	chr1	17406760	17407382
RGS1	chr1	192575763	192580024
RGS5-AS1	chr1	163161675	163213023
LINC01774	chr1	208972454	208975307
EEF1A1P44	chr1	199387141	199388475
PGBD2	chr1	248906196	248919946
PPIAP37	chr1	160848010	160848502
RAC1P7	chr1	234026851	234027227
FLVCR1	chr1	212858275	212899363
SLC41A1	chr1	205789094	205813748
USH2A	chr1	215622891	216423448
LINC02817	chr1	221330080	221336489
RPL23AP25	chr1	248936581	248937043
RPL31P13	chr1	213428708	213429077
SMYD3-AS1	chr1	246108626	246113866
ZNF670	chr1	247034637	247078811
ADSS2	chr1	244408494	244451909
PLD5	chr1	242082986	242524697
NXNP1	chr1	218881600	218882650
ELF3-AS1	chr1	201995696	202010463
BANF1P4	chr1	174756850	174757119
LMOD1	chr1	201896456	201946588
ACBD6	chr1	180269653	180502954
ST7L	chr1	112523514	112620825
SLC35F3-AS1	chr1	234268583	234272500
RBBP5	chr1	205086142	205122015
XPR1	chr1	180632022	180890279
RPSAP20	chr1	56207567	56208456
CHCHD4P5	chr1	246178778	246179204
KIF14	chr1	200551497	200620751
RPS7P3	chr1	233288868	233289447
STYXL2	chr1	167094075	167129165
COLGALT2	chr1	183929854	184037729
LYPD8	chr1	248739415	248755759
GAPDHP29	chr1	94302038	94303022
PCNX2	chr1	232983435	233295725
CNIH3	chr1	224434660	224740554
SDCCAG8	chr1	243256034	243500091
SLC35F3	chr1	233904676	234324511
DPY19L4P1	chr1	248771635	248773792
ZNF281	chr1	200404940	200410056
VDAC1P4	chr1	180434800	180435936
MAEL	chr1	166975582	167022214
RABGAP1L-AS1	chr1	174934947	174954261
ARID4B	chr1	235131634	235328219
TMEM78	chr1	229249636	229251810
SH3BP5L	chr1	248810446	248825915
WNT2B	chr1	112466541	112530165
RABGAP1L-DT	chr1	174110268	174160165
GEMIN8P4	chr1	89993593	89994321
NUCKS1	chr1	205712822	205750182
MAP3K21	chr1	233327724	233385148
FYB2	chr1	56718789	56819696
TIMM17A	chr1	201955503	201970664
CDC7	chr1	91500851	91525764
TEX50	chr1	173635338	173637130
NDUFAF4P4	chr1	174849667	174850168
RABGAP1L-IT1	chr1	174896958	174897996
LINC01691	chr1	121573946	121580524
TSEN15P2	chr1	51859778	51860135
LINC01363	chr1	167175363	167195792
GPR52	chr1	174447964	174449545
RPL10P4	chr1	201978642	201978949
FEN1P1	chr1	91328369	91329513
SMYD3	chr1	245749342	246507312
KLHL20	chr1	173714941	173786692
NTPCR	chr1	232950605	232983882
HMGB3P6	chr1	164356767	164357364
RAB29	chr1	205767986	205775482
LINC01681	chr1	170173865	170304358
OVAAL	chr1	180509380	180566523
KCTD3	chr1	215567304	215621807
LINC01682	chr1	229812917	229892046
ZC3H12A	chr1	37474580	37484377
HHAT	chr1	210328252	210676296
CD244	chr1	160830160	160862887
RBM34	chr1	235131183	235161283
KCNK1	chr1	233614106	233672514
TEDDM1	chr1	182398117	182400667
NMNAT1P2	chr1	164343005	164343864
LINC00272	chr1	182407621	182414815
VDAC1P10	chr1	215376484	215377374
LINC02786	chr1	38129464	38140593
LINC00582	chr1	231591292	231612090
LINC01677	chr1	105927620	106028277
HMCN1	chr1	185734391	186190949
LINC01350	chr1	185558371	185628944
PDC-AS1	chr1	186423481	186521147
PDC	chr1	186443566	186461114
MIR6859-2	chr1	187891	187958
U6	chr1	516376	516479
MIR4689	chr1	5862672	5862741
RN7SL614P	chr1	10616836	10617115
SNORA59A	chr1	12507246	12507397
RNU6-1265P	chr1	14124233	14124335
SNORA70	chr1	12221148	12221271
RNU7-179P	chr1	15608078	15608145
RNA5SP40	chr1	9437669	9437778
MIR4695	chr1	18883202	18883275
MIR34A	chr1	9151668	9151777
RNU6-110P	chr1	25964197	25964300
RN7SKP91	chr1	30843823	30844110
RN7SL371P	chr1	30918469	30918735
Y_RNA	chr1	31503631	31503744
SCARNA21B	chr1	15542165	15542304
RNU6-176P	chr1	28142737	28142841
MIR552	chr1	34669599	34669694
MIR4420	chr1	30739156	30739232
SNORA63	chr1	37884237	37884317
RNU6-584P	chr1	37885023	37885117
RNU6-605P	chr1	38926870	38926977
MIR4255	chr1	37161563	37161634
RNU6-636P	chr1	37203610	37203716
RNA5SP43	chr1	37264677	37264786
MIR3659	chr1	38089231	38089329
RNU6-510P	chr1	37991462	37991569
RNU6-753P	chr1	38396659	38396765
RN7SL290P	chr1	51995740	51996039
RNA5SP46	chr1	43196417	43196536
Metazoa_SRP	chr1	37953508	37953780
MIR6732	chr1	37480230	37480289
MIR6733	chr1	43171652	43171712
RNU2-30P	chr1	52754322	52754462
RNU6-969P	chr1	52805108	52805212
RNU6-1237P	chr1	40177843	40177949
RNU6-1026P	chr1	50582404	50582511
MIR6079	chr1	43838622	43838683
MIR5581	chr1	37500935	37500994
RNU6-40P	chr1	31497577	31497683
RNU7-62P	chr1	64384398	64384459
RNU6-414P	chr1	61816419	61816522
RNU6-1177P	chr1	61852499	61852602
RN7SL180P	chr1	62072448	62072741
MIR3116-1	chr1	62078786	62078859
MIR3116-2	chr1	62078789	62078856
RNU6-161P	chr1	76753135	76753240
RN7SKP19	chr1	73191604	73191855
RNU6-371P	chr1	62298149	62298256
RNU2-15P	chr1	65415816	65416006
RNU4-88P	chr1	66094461	66094546
RNA5SP23	chr1	78375164	78375268
MIR7156	chr1	77060143	77060202
RN7SL62P	chr1	52714399	52714695
RNU6-503P	chr1	75538015	75538119
RNA5SP20	chr1	77614869	77614952
RN7SL854P	chr1	65761058	65761352
RNA5SP21	chr1	77779904	77779999
MIR4781	chr1	54054079	54054154
RNU7-8P	chr1	77420325	77420386
RN7SL370P	chr1	77645324	77645618
RNA5SP22	chr1	78094807	78094915
RNA5SP52	chr1	87453240	87453373
SNORD3G	chr1	90657750	90657964
RNA5SP50	chr1	73749517	73749623
RN7SL392P	chr1	67656831	67657129
RNU6-1246P	chr1	72717663	72717769
RNA5SP51	chr1	85883680	85883798
MIR2682	chr1	98045242	98045351
RNA5SP48	chr1	51973410	51973535
RN7SL440P	chr1	94150738	94151080
RN7SL488P	chr1	63529613	63529898
RN7SL583P	chr1	88477828	88478114
MIR137	chr1	98046070	98046171
RNU7-123P	chr1	63536711	63536770
MIR30E	chr1	40754355	40754446
RNU6-750P	chr1	99978939	99979045
MIR30C1	chr1	40757284	40757372
RNU6-125P	chr1	88816779	88816885
RNU6-1318P	chr1	100000637	100000739
RNU6-695P	chr1	90253456	90253559
MIR378G	chr1	94745860	94745900
MIR760	chr1	93846832	93846911
RN7SL130P	chr1	63655743	63656047
RNU4-75P	chr1	99784740	99784885
RN7SKP291	chr1	55376526	55376852
MIR7852	chr1	107897223	107897304
RNU6-830P	chr1	55398514	55398620
MIR761	chr1	51836344	51836402
RNU1-130P	chr1	96225901	96226060
RNU6-965P	chr1	101728642	101728737
MIR320B1	chr1	116671749	116671827
RN7SKP272	chr1	89987713	89987944
RNA5SP56	chr1	118264372	118264489
MIR942	chr1	117094643	117094728
MIR548AC	chr1	116560024	116560111
RN7SKP285	chr1	103523562	103523879
RNVU1-22	chr1	148263476	148263632
RNU4ATAC8P	chr1	73883714	73883822
RNA5SP55	chr1	116962347	116962471
RNA5SP533	chr1	143439605	143439714
RN7SL420P	chr1	115606471	115606768
MIR4256	chr1	112461770	112461833
RNU6-352P	chr1	101859851	101859957
RNU1-75P	chr1	119331397	119331525
7SK	chr1	120228046	120228295
RNA5SP64	chr1	166042244	166042350
RNU6-41P	chr1	182982212	182982318
RNU6-1310P	chr1	168263375	168263481
RNU6-307P	chr1	174996524	174996629
RNU5F-6P	chr1	164351273	164351388
RNU7-183P	chr1	185434244	185434305
U3	chr1	163923670	163923873
RNU6-983P	chr1	194488103	194488205
RNA5SP72	chr1	185014951	185015067
RNU6-716P	chr1	200008505	200008607
MIR557	chr1	168375524	168375621
U7	chr1	176217541	176217602
RNU1-141P	chr1	218129795	218129952
MIR921	chr1	166154743	166154798
RNU6-778P	chr1	199888159	199888261
RNA5SP57	chr1	148193716	148193838
RNU2-12P	chr1	176243862	176244029
SNORA16B	chr1	212352816	212352950
SNORD116	chr1	215630026	215630117
MIR1255B2	chr1	167998660	167998726
SCARNA3	chr1	175968398	175968540
RNU6-609P	chr1	200014689	200014795
RN7SL299P	chr1	232222866	232223145
U8	chr1	234593275	234593402
MIR3119-1	chr1	170151378	170151462
RNU6-570P	chr1	200054061	200054165
RNU4-77P	chr1	233448626	233448781
MIR3119-2	chr1	170151378	170151462
SNORA14B	chr1	235127803	235127937
MIR4427	chr1	233624152	233624219
MIR4671	chr1	234306467	234306539
RNU6-465P	chr1	120126974	120127074
MIR3658	chr1	165907921	165907976
MIR205	chr1	209432133	209432242
RNY4P16	chr1	234837976	234838069
RN7SL333P	chr1	169859756	169860052
RNU6-725P	chr1	238325687	238325788
RNU6-403P	chr1	221837334	221837437
RN7SL668P	chr1	234904186	234904488
RNU6-1283P	chr1	246189014	246189118
RN7SL344P	chr1	211792111	211792406
MIR6740	chr1	202003124	202003236
RNA5SP80	chr1	231281414	231281524
RNU5A-5P	chr1	231670635	231670750
MIR3121	chr1	180438314	180438390
RNU6-1205P	chr1	248912690	248912795
MIR488	chr1	177029363	177029445
RNA5SP73	chr1	189666149	189666256
RN7SKP156	chr1	188155839	188156180
SNORA70H	chr1	201978461	201978595
RNU2-19P	chr1	205566716	205566799
RNA5SP65	chr1	167005959	167006077
RN7SKP49	chr1	224107282	224107541
SNORA72	chr1	205731221	205731352
RNA5SP62	chr1	163468496	163468605
RNU5A-8P	chr1	210374154	210374267
RN7SL269P	chr1	169957942	169958246
MIR3122	chr1	212077613	212077685
RNA5SP63	chr1	163509484	163509595
RN7SKP98	chr1	212099521	212099676
RNA5SP77	chr1	227561181	227561300
5S_rRNA	chr1	182944365	182944490
RNU6-418P	chr1	205595041	205595147
RN7SKP12	chr1	242188647	242188789
MIR3124	chr1	248826377	248826443
RNU6-1240P	chr1	186311825	186311928
TMCO1-AS1	chr1	165768929	165775176
CAMK2N1	chr1	20482391	20486210
MUL1	chr1	20499448	20508151
RPS4XP4	chr1	20525989	20526751
FAM43B	chr1	20552573	20555020
CDA	chr1	20589086	20618903
PINK1	chr1	20633458	20651511
MIR6084	chr1	20633679	20633788
PINK1-AS	chr1	20642657	20652193
ZNF101P2	chr1	192993449	192994677
SCARNA18B	chr1	193057281	193057415
CDC73	chr1	193121983	193254815
MIR1278	chr1	193136503	193136583
B3GALT2	chr1	193178730	193186613
LINC01031	chr1	193304745	193365953
LINC01758	chr1	69433255	69435409
SGO1P1	chr1	69606855	69608301
RN7SL538P	chr1	69879592	69879895
PIN1P1	chr1	69919322	69920317
LRRC7-AS1	chr1	70013982	70031222
LRRC40	chr1	70144805	70205579
RN7SL242P	chr1	70180144	70180440
ANKRD13C	chr1	70258999	70354734
HHLA3-AS1	chr1	70359562	70360437
CTH	chr1	70411218	70439851
CHORDC1P5	chr1	70530526	70531492
CASP3P1	chr1	70660657	70661265
E2F2	chr1	23506438	23531233
ID3	chr1	23557926	23559501
EEF1A1P48	chr1	23670294	23680259
RPL11	chr1	23691742	23696835
PITHD1	chr1	23778418	23788232
LYPLA2	chr1	23791145	23795539
GALE	chr1	23795599	23800781
SEPTIN14P12	chr1	197138748	197139307
MRPS21P3	chr1	197363817	197364078
THAP12P8	chr1	240769420	240771534
RFKP1	chr1	240823006	240823433
HNRNPA1P42	chr1	240919653	240920609
MIR3123	chr1	241132272	241132346
RPL36P6	chr1	241305580	241305882
APCS	chr1	159587826	159588865
CRPP1	chr1	159704983	159705607
CRP	chr1	159712289	159714589
DUSP23	chr1	159780932	159782543
FCRL6	chr1	159800511	159816257
SLAMF8	chr1	159826811	159837492
VSIG8	chr1	159854316	159862657
CFAP45	chr1	159872364	159900165
MIR4259	chr1	159899979	159900079
SLAMF9	chr1	159951492	159954237
SNHG28	chr1	159834480	159855071
MIR4254	chr1	31758660	31758735
ATP1A1	chr1	116372668	116410261
RNU6-817P	chr1	116413766	116413869
LINC01762	chr1	116423724	116478842
ZBTB41	chr1	197153682	197201293
EFNA4	chr1	155063737	155069553
EFNA4-EFNA3	chr1	155063748	155086807
EFNA3	chr1	155078837	155087538
EFNA1	chr1	155127876	155134899
SLC50A1	chr1	155135344	155138857
HMGN2P18	chr1	155148544	155148813
KRTCAP2	chr1	155169408	155173475
MIR92B	chr1	155195177	155195272
THBS3	chr1	155195588	155209051
MTX1P1	chr1	155230975	155234325
GBA1	chr1	155234452	155244699
SCAMP3	chr1	155255979	155262430
CLK2	chr1	155262868	155278491
HCN3	chr1	155277463	155289848
PKLR	chr1	155289293	155301438
RNU6-586P	chr1	67196140	67196243
RNU4ATAC4P	chr1	67267601	67267726
DNAJB6P4	chr1	67278052	67278779
RNU6-387P	chr1	67417214	67417318
RNU6-1031P	chr1	67541127	67541233
CR1L	chr1	207645113	207738416
CD46P1	chr1	207645234	207657410
CDCA4P3	chr1	207658454	207659142
CDCA4P4	chr1	207762584	207763263
CD34	chr1	207880972	207911402
LINC02767	chr1	207959292	207969329
OR10J6P	chr1	159598298	159599227
RNU6-828P	chr1	10163268	10163374
RNU6-37P	chr1	10298966	10299072
RN7SL731P	chr1	10306465	10306757
PGD	chr1	10398592	10420511
CENPS-CORT	chr1	10430102	10452153
CENPS	chr1	10430433	10442808
DFFA	chr1	10456522	10472529
NSA2P1	chr1	203656969	203657760
SNORA77	chr1	203729581	203729705
LAX1	chr1	203765177	203776372
RPL35AP5	chr1	203835585	203835912
SNRPE	chr1	203861599	203871152
KRT8P29	chr1	203872574	203874187
SMPDL3B	chr1	27935000	27959157
RN7SL559P	chr1	28031884	28032180
XKR8	chr1	27959588	27968093
FAM89A	chr1	231018958	231040254
MIR1182	chr1	231019828	231019924
C1orf131	chr1	231223763	231241187
LINC01144	chr1	45303910	45305619
TOE1	chr1	45340052	45343973
TESK2	chr1	45343883	45491163
PPIAP36	chr1	45415020	45415344
CCDC163	chr1	45493866	45500079
MMACHC	chr1	45500300	45513382
LINC02897	chr1	247110160	247112417
FGFR3P6	chr1	247119669	247120278
MIR3916	chr1	247201967	247202060
RNA5SP82	chr1	247204570	247204661
VN1R17P	chr1	247236868	247237957
GCSAML	chr1	247507058	247577690
OR2G2	chr1	247588360	247589313
OR2G3	chr1	247605586	247606515
OR3D1P	chr1	247666887	247667841
RNU6-991P	chr1	8292157	8292263
CHRM3-AS2	chr1	239703381	239770130
CHRM3-AS1	chr1	239898016	239899872
RPS7P5	chr1	240012646	240013226
ADH5P3	chr1	240170155	240171291
CHRM3	chr1	239386565	239915452
FAM102B	chr1	108560089	108644900
HENMT1	chr1	108648290	108661526
PRPF38B	chr1	108692310	108702928
FNDC7	chr1	108712908	108742749
STXBP3	chr1	108746674	108809523
SPATA42	chr1	108857217	108858524
RANP5	chr1	109046828	109047482
TMEM167B-DT	chr1	109087971	109090858
TMEM167B	chr1	109090764	109096934
SCARNA2	chr1	109100193	109100612
DAP3	chr1	155687960	155739010
MSTO2P	chr1	155745829	155750137
SYT11	chr1	155859567	155885199
U4	chr1	155894281	155894386
KHDC4	chr1	155913045	155934413
SNORA80E	chr1	155919909	155920045
SCARNA4	chr1	155925958	155926085
MIR6738	chr1	155951273	155951336
ARHGEF2-AS2	chr1	155978799	155982986
ARHGEF2-AS1	chr1	155991390	156001787
SSR2	chr1	156009048	156020951
UBQLN4	chr1	156035299	156053798
RAB25	chr1	156061160	156070504
PMF1-BGLAP	chr1	156212982	156243332
BGLAP	chr1	156242184	156243317
SMG5	chr1	156249224	156282825
TMEM79	chr1	156282935	156293185
CCT3	chr1	156308968	156367873
RHBG	chr1	156369211	156385219
MIR9-1	chr1	156420341	156420429
MEX3A	chr1	156072013	156082465
CYP4X1	chr1	47023669	47050751
CYP4Z1	chr1	47067231	47118318
TUBAP9	chr1	47074778	47075979
CYP4A22-AS1	chr1	47096653	47179271
MTND1P34	chr1	47164510	47165920
LINC00853	chr1	47179250	47180339
PDZK1IP1	chr1	47183582	47191044
LINC01389	chr1	47380928	47408477
FOXE3	chr1	47416285	47418052
FOXD2-AS1	chr1	47432133	47434641
VHLL	chr1	156298624	156299307
LRRC52	chr1	165544000	165563957
IGSF3	chr1	116574399	116667755
GLUL	chr1	182378098	182392206
NTMT2	chr1	170145959	170168866
ELAVL4	chr1	50024029	50203772
COA6	chr1	234373456	234385080
CORT	chr1	10450031	10451998
AHCTF1	chr1	246839098	246931948
FRRS1	chr1	99703970	99766635
LRRC7	chr1	69567922	70151945
F13B	chr1	197038741	197067260
LEPR	chr1	65420652	65641559
PSMD4	chr1	151254709	151267479
TAGLN2	chr1	159918107	159925507
PEA15	chr1	160205380	160215376
H6PD	chr1	9234774	9271337
FOXD2	chr1	47438044	47440691
DDOST	chr1	20651767	20661544
PRG4	chr1	186296279	186314567
ST3GAL3	chr1	43705824	43931165
SLC1A7	chr1	53087179	53142638
ZNF692	chr1	248850006	248859144
FGGY	chr1	59296638	59810647
DISC1	chr1	231626790	232041272
PLA2G2F	chr1	20139323	20150381
OLFM3	chr1	101802560	101996926
PRXL2B	chr1	2586491	2591469
DPM3	chr1	155139891	155140595
RXFP4	chr1	155941638	155943087
GBP6	chr1	89364059	89388160
NPPB	chr1	11857464	11858945
SBF1P2	chr1	11877770	11880406
RNU5E-1	chr1	11908152	11908271
RNU5E-4P	chr1	11909808	11909927
KIAA2013	chr1	11919591	11926428
PLOD1	chr1	11934205	11975538
MIIP	chr1	12019466	12032045
MIR6729	chr1	12029158	12029222
RN7SL649P	chr1	12036740	12037014
TNFRSF8	chr1	12063303	12144207
RNU6-777P	chr1	12077881	12077984
RPL23AP89	chr1	12080293	12080547
MIR7846	chr1	12166943	12167038
MIR4632	chr1	12191713	12191773
RBBP4	chr1	32651142	32686211
SYNC	chr1	32679906	32703596
KIAA1522	chr1	32741830	32774970
S100PBP	chr1	32816767	32858875
FNDC5	chr1	32862268	32872482
HPCA	chr1	32885994	32898441
TMEM54	chr1	32894594	32901438
UFC1	chr1	161152776	161158856
PPOX	chr1	161166056	161178013
B4GALT3	chr1	161171310	161177968
ADAMTS4	chr1	161184302	161199054
FCER1G	chr1	161215234	161220699
APOA2	chr1	161222292	161223631
TOMM40L	chr1	161225939	161230746
MIR5187	chr1	161227186	161227261
NR1I3	chr1	161229666	161238244
PCP4L1	chr1	161258745	161285450
CFAP126	chr1	161364733	161367876
RRM2P2	chr1	161378707	161379358
RNU6-481P	chr1	161401289	161401395
RN7SL261P	chr1	147689256	147689537
GJA5	chr1	147756199	147773362
GJA8	chr1	147902795	147909269
GPR89B	chr1	147928393	147993592
LINC02804	chr1	148013203	148025934
RNU1-129P	chr1	148014417	148014583
RNVU1-7	chr1	148038753	148038916
PDE4DIPP1	chr1	148080598	148093883
PFN1P4	chr1	148129497	148129898
ABHD17AP1	chr1	148146395	148149566
RNU6-1211P	chr1	232700204	232700308
LINC01745	chr1	232718071	232722250
LINC01744	chr1	232727251	232751299
RNU6-809P	chr1	64028894	64029000
ROR1-AS1	chr1	64094379	64171342
MFN2	chr1	11980181	12015211
TMCO2	chr1	40245947	40251684
ZMPSTE24	chr1	40258041	40294180
COL9A2	chr1	40300489	40317813
ZFP69B	chr1	40450102	40463718
MPZ	chr1	161304735	161309968
MTFR1L	chr1	25818640	25832942
AUNIP	chr1	25831913	25859458
PAQR7	chr1	25861484	25875708
STMN1	chr1	25884181	25906991
SNRPFP2	chr1	25887360	25887610
MIR3917	chr1	25906362	25906454
RNU6-369P	chr1	44390722	44390823
RNF220	chr1	44405194	44651724
MIR5584	chr1	44545493	44545552
TMEM53	chr1	44635238	44674481
ARMH1	chr1	44674692	44725591
RNU5F-1	chr1	44721786	44721902
RNU5D-1	chr1	44731055	44731170
KIF2C	chr1	44739818	44767767
RPS8	chr1	44775251	44778779
SNORD55	chr1	44775864	44775943
SNORD46	chr1	44776490	44776593
SNORD38A	chr1	44777843	44777912
SNORD38B	chr1	44778390	44778456
RPS15AP11	chr1	44780331	44780715
BEST4	chr1	44783585	44788170
PLK3	chr1	44800377	44805990
PTCH2	chr1	44819844	44843253
RNU5E-6P	chr1	44819883	44819997
EIF2B3	chr1	44850522	44986722
RNA5SP47	chr1	44932323	44932431
CCNB1IP1P1	chr1	44958557	44959395
PPIAP35	chr1	44988234	44988725
MRPS17P1	chr1	44988705	44991834
HECTD3	chr1	45002540	45011324
UROD	chr1	45010950	45015575
OSTCP5	chr1	45069977	45070429
NOL9	chr1	6521347	6554513
TAS1R1	chr1	6555307	6579755
ZBTB48	chr1	6579994	6589280
LRRC8C	chr1	89633072	89769903
ZBTB40-IT1	chr1	22517474	22519708
EPHA8	chr1	22563489	22603595
MIR6127	chr1	22633258	22633366
MIR4684	chr1	22719517	22719598
LGALS8-AS1	chr1	236523052	236524508
HEATR1	chr1	236549005	236604516
RPSAP21	chr1	236819634	236820518
RPL35P1	chr1	236981339	236981708
MT1HL1	chr1	237004103	237004441
RNU6-949P	chr1	27675603	27675709
CHMP1AP1	chr1	27686810	27687471
RNU6-424P	chr1	27693731	27693835
RPEP3	chr1	27739954	27740629
STX12	chr1	27773219	27824443
RNU6-1245P	chr1	27824538	27824643
PPP1R8	chr1	27830782	27851676
SCARNA1	chr1	27834401	27834566
THEMIS2	chr1	27872543	27886685
RPA2	chr1	27891524	27914746
PDE4DIPP9	chr1	16855407	16859284
MIR3675	chr1	16858949	16859021
RNU1-5P	chr1	16873708	16873851
RNU1-2	chr1	16895980	16896143
MFAP2	chr1	16974502	16980632
ATP13A2	chr1	16985958	17011928
SDHB	chr1	17018722	17054032
PADI2	chr1	17066761	17119451
LINC02783	chr1	17189783	17197617
PADI1	chr1	17205128	17246007
PADI3	chr1	17249098	17284233
MIR3972	chr1	17277889	17277975
SNORD81	chr1	85592280	85592356
CCN1	chr1	85580761	85584589
CICP13	chr1	222468094	222470882
RNU6-791P	chr1	222503632	222503735
HHIPL2	chr1	222522258	222548104
TAF1A	chr1	222557902	222589933
TAF1A-AS1	chr1	222589825	222593843
MIA3	chr1	222618097	222668007
AIDA	chr1	222668013	222713210
BROX	chr1	222712553	222735196
NDUFB1P2	chr1	222945725	222945900
TLR5	chr1	223109404	223143248
ERMAP	chr1	42817122	42844991
ZNF691	chr1	42846573	42852477
MKRN8P	chr1	42891094	42892430
ATP6V1E1P1	chr1	42903232	42903912
ATP6V0CP4	chr1	42952202	42952641
RNU6-880P	chr1	42991438	42991544
DISP1	chr1	222815022	223005995
HAUS4P1	chr1	170369223	170370367
GORAB-AS1	chr1	170460453	170532647
GAPDHP58	chr1	119495836	119496841
HSD3B1	chr1	119507198	119515054
GAPDHP32	chr1	119533749	119534746
HSD3BP3	chr1	119538509	119545913
GAPDHP27	chr1	119558755	119559774
HSD3BP4	chr1	119564066	119572067
GAPDHP33	chr1	119596167	119597179
LINC00622	chr1	119597702	119599271
HSD3BP5	chr1	119601340	119609250
ZNF697	chr1	119619377	119648266
HMGCS2	chr1	119748002	119768905
REG4	chr1	119794017	119811580
NBPF7P	chr1	119834870	119844514
PFN1P9	chr1	119853316	119853748
NOTCH2P1	chr1	119886304	119886927
ADAM30	chr1	119893533	119896515
PHGDH	chr1	119648411	119744218
INSRR	chr1	156840063	156859117
RN7SL831P	chr1	96583209	96583527
NDUFS5P2	chr1	96584422	96584727
RPL7P9	chr1	96678874	96679620
RN7SKP270	chr1	96695856	96696167
NGF-AS1	chr1	115283034	115368072
LRRC47	chr1	3778559	3796498
RN7SL574P	chr1	3782815	3783111
TBCE	chr1	235367360	235452443
RPS21P1	chr1	235432985	235433231
MTCYBP14	chr1	235519971	235520685
MTND6P14	chr1	235537520	235538041
MTND5P19	chr1	235538052	235539845
MTND4P10	chr1	235540053	235541415
MTND4LP21	chr1	235541412	235541706
MTND3P8	chr1	235541759	235542097
MTCO3P46	chr1	235542159	235542390
DENND4B	chr1	153929501	153946718
CRTC2	chr1	153947669	153958615
MIR6737	chr1	153962351	153962420
CREB3L4	chr1	153967534	153974361
JTB	chr1	153974269	153977674
RAB13	chr1	153981617	153986358
RPS27	chr1	153990762	153992155
RNU6-179P	chr1	154039916	154040022
RPS7P2	chr1	154078866	154079963
MIR5698	chr1	154104521	154104592
C1orf52	chr1	85249953	85259672
BCL10-AS1	chr1	85276388	85448124
CEP104	chr1	3812086	3857396
DFFB	chr1	3857267	3885429
OR13Z1P	chr1	147419053	147419900
OR13Z2P	chr1	147445579	147446133
OR13Z3P	chr1	147482238	147482628
ACP6	chr1	147629652	147670524
RN7SL654P	chr1	184335658	184335949
C1orf21-DT	chr1	184385753	184386704
C1orf21	chr1	184387029	184629019
LINC01355	chr1	23281307	23287488
ZNF436	chr1	23359448	23369836
TCEA3	chr1	23380909	23424748
B3GALNT2	chr1	235447190	235504452
MRPL57P1	chr1	114279011	114279275
HSPA6	chr1	161524540	161526894
RPS23P10	chr1	161536571	161538158
HSPA7	chr1	161606291	161608217
RPS23P9	chr1	161617992	161619585
RPL31P11	chr1	161683695	161685252
PROK1	chr1	110451149	110457358
CYMP	chr1	110480752	110491277
CYMP-AS1	chr1	110487680	110490258
KCNA10	chr1	110517217	110519175
NRBF2P3	chr1	110848077	110848941
OR11I1P	chr1	110853939	110854892
KCNA2	chr1	110519837	110631474
LINC02774	chr1	243917402	244047317
RN7SL148P	chr1	244103932	244104210
RUSC1-AS1	chr1	155316863	155324176
MIR555	chr1	155346350	155346445
RNU6-106P	chr1	155358712	155358818
ASH1L-IT1	chr1	155396010	155396978
RNU6-1297P	chr1	155419397	155419500
POU5F1P4	chr1	155433178	155434262
DAP3P1	chr1	155586644	155602197
FDPS	chr1	155308748	155320666
GPSM2	chr1	108875350	108934545
RN7SKP247	chr1	81251789	81252096
DYNLT4	chr1	44805893	44807351
RNU1-114P	chr1	143652050	143652215
RNVU1-17	chr1	143699456	143699619
RNVU1-23	chr1	143720510	143720644
RNVU1-18	chr1	143729407	143729570
FAM91A3P	chr1	143766540	143769083
LINC02591	chr1	143790010	143797108
RNU1-143P	chr1	143791542	143791687
PDE4DIPP3	chr1	143811359	143825837
FCGR1CP	chr1	143874793	143883575
RPL22P5	chr1	143929994	143930382
SRGAP2D	chr1	143975087	144068350
IGKV1OR1-1	chr1	144085628	144086098
KCNK2	chr1	215005775	215237090
RO60	chr1	193059454	193091777
CASQ2	chr1	115700021	115768714
SYT6	chr1	114089291	114153880
TSACC	chr1	156337314	156346995
CFAP57	chr1	43172330	43254358
EBNA1BP2	chr1	43164175	43270936
WARS2	chr1	119031216	119140654
PACC1	chr1	212363928	212414901
FAM76A	chr1	27725961	27763116
GLRX2	chr1	193090866	193106114
USP33	chr1	77695987	77759852
PUM1	chr1	30931506	31065991
TNFRSF25	chr1	6460786	6466175
RCOR3	chr1	211258377	211316385
CFAP276	chr1	109105951	109113857
ZCCHC17	chr1	31296982	31364953
POGK	chr1	166839447	166856359
PAQR6	chr1	156243320	156248117
RGL1	chr1	183636085	183928532
HAO2	chr1	119368779	119394130
ITGB3BP	chr1	63440770	63593721
TRIM63	chr1	26051301	26068436
KCNC4	chr1	110210314	110283100
MEAF6	chr1	37489993	37514766
C1orf232	chr1	26164101	26168963
PPT1	chr1	40072710	40097260
PLEKHG5	chr1	6467122	6520074
ENO1P1	chr1	236483165	236484468
LGALS8	chr1	236518000	236552981
SZT2-AS1	chr1	43447776	43448644
MIR6735	chr1	43448539	43448611
HYI-AS1	chr1	43453927	43456995
MRPL20	chr1	1401909	1407293
RN7SL657P	chr1	1405460	1405752
MRPL20-DT	chr1	1409096	1410618
ANKRD65-AS1	chr1	1420245	1422691
LINC01770	chr1	1430539	1434573
VWA1	chr1	1434861	1442882
ATAD3C	chr1	1449689	1470163
ACTG1P4	chr1	103569553	103570674
AMYP1	chr1	103713723	103719871
NUP133-DT	chr1	229508369	229514272
ABCB10	chr1	229516582	229558707
RNU4-21P	chr1	229535064	229535189
RNA5SP78	chr1	229549905	229550022
HMGN2P19	chr1	229570532	229570796
URB2	chr1	229626247	229660200
HMGB1P26	chr1	229705234	229705861
RNF186	chr1	19814029	19815283
RNF186-AS1	chr1	19814367	19819502
OTUD3	chr1	19882395	19912945
PLA2G2E	chr1	19920009	19923617
RN7SL304P	chr1	19970969	19971269
OR2M7	chr1	248323630	248324568
OR14C36	chr1	248348775	248349713
MKNK1-AS1	chr1	46538611	46570255
KNCN	chr1	46545641	46551647
MKNK1	chr1	46557407	46616843
ARTN	chr1	43933320	43937240
LINC02918	chr1	43937918	43940781
IPO13	chr1	43946950	43968022
ATP6V0B	chr1	43974487	43978295
CCDC24	chr1	43991359	43996528
SLC6A9	chr1	43991500	44031467
KRT8P47	chr1	44103306	44104703
RN7SL479P	chr1	44117098	44117397
OR2T3	chr1	248473351	248474307
OR2T5	chr1	248488589	248491113
OR2AS2P	chr1	248498308	248498649
OR2AS1P	chr1	248549444	248549762
OR2T34	chr1	248573801	248574757
OR14I1	chr1	248681322	248682328
LCE3B	chr1	152613811	152614098
LCE3A	chr1	152622834	152623103
LCEP4	chr1	152644393	152644717
LCEP3	chr1	152656332	152656501
LCE2D	chr1	152663380	152664659
LCE2B	chr1	152686123	152687397
LCE2A	chr1	152698345	152699442
PRAMEF15	chr1	13315581	13322598
PRAMEF14	chr1	13341892	13347134
PRAMEF17	chr1	13389632	13392629
EPHX4	chr1	92029985	92063538
LPCAT2BP	chr1	92066306	92067839
GAPDHP46	chr1	92114803	92115796
PRKAR1AP1	chr1	92125301	92126462
FNDC10	chr1	1598012	1600135
MMP23B	chr1	1632163	1635263
SLC35E2B	chr1	1659529	1692795
MMP23A	chr1	1699942	1701782
CDK11A	chr1	1702379	1724357
NADK	chr1	1751232	1780457
TMEM52	chr1	1917590	1919279
CD1A	chr1	158254424	158258269
HMGN1P5	chr1	158266753	158267320
CD1C	chr1	158289923	158294774
CD1B	chr1	158327951	158331531
CD1E	chr1	158353696	158357553
OR10T2	chr1	158398522	158399466
OR10T1P	chr1	158445068	158446014
EI24P2	chr1	158454198	158455273
OR10R3P	chr1	158491219	158492160
OR10R1P	chr1	158514785	158515925
HSP90AA3P	chr1	158523672	158525838
DR1	chr1	93345907	93369493
RNA5SP53	chr1	93488333	93488452
MAPKAPK2	chr1	206684905	206734281
IL24	chr1	206897443	206904139
FCMR	chr1	206903317	206923247
PIGR	chr1	206928522	206946466
FCAMR	chr1	206957965	206970625
C1orf116	chr1	207018522	207032756
PRMT6	chr1	107056674	107067636
NDUFA4P1	chr1	107505203	107505448
SH3BGRL3	chr1	26280086	26281522
CD52	chr1	26317958	26320523
ZNF683	chr1	26361634	26374522
TINAGL1	chr1	31576485	31587686
PEF1	chr1	31629866	31644896
PEF1-AS1	chr1	31644049	31660162
RN7SL788P	chr1	52150104	52150419
PDCL3P6	chr1	52179848	52180553
DNAJC19P7	chr1	52252062	52252773
ANAPC10P1	chr1	52253621	52254176
PLA2G12AP1	chr1	52368677	52369244
ORC1	chr1	52372829	52404423
SDE2	chr1	225982702	225999343
H3-3A-DT	chr1	226045561	226061898
H3-3A	chr1	226061851	226072019
LINC01703	chr1	226083590	226090465
ACBD3	chr1	226144679	226186741
ACBD3-AS1	chr1	226148003	226155071
MIXL1	chr1	226223618	226227060
DEGS1	chr1	224175756	224193441
NVL	chr1	224227334	224330189
MIR320B2	chr1	224257004	224257141
RNU6-1008P	chr1	224305380	224305483
CNIH4	chr1	224356858	224379459
MIR4742	chr1	224398227	224398311
AKR1B1P1	chr1	224574434	224575389
CNIH3-AS2	chr1	224608130	224616220
DNAJB6P6	chr1	224661173	224661886
BMP8A	chr1	39491636	39529869
OXCT2P1	chr1	39514956	39516490
PABPC4-AS1	chr1	39565052	39573860
SNORA55	chr1	39567374	39567508
HEYL	chr1	39623435	39639643
HPCAL4	chr1	39678648	39691485
RNU7-121P	chr1	39723566	39723627
PABPC4	chr1	39560709	39576790
YBX1P9	chr1	226318015	226318693
RPS3AP7	chr1	226438564	226439344
RN7SKP165	chr1	226445937	226446292
CDKN2AIPNLP1	chr1	226493188	226493489
MIR6878	chr1	150492345	150492410
ECM1	chr1	150508062	150513789
FALEC	chr1	150515757	150518032
ADAMTSL4-AS2	chr1	150548562	150557724
MIR4257	chr1	150551929	150552014
RN7SL473P	chr1	150566562	150566860
RN7SL600P	chr1	150568971	150569269
ENSA	chr1	150600851	150629612
GOLPH3L	chr1	150646230	150697154
HORMAD1	chr1	150698060	150720895
RNU6-1042P	chr1	150701866	150701972
UBE2D3P3	chr1	150800473	150801031
ADAMTSL4-AS1	chr1	150560202	150562115
MCL1	chr1	150560895	150579738
WNT3A	chr1	228006998	228061271
LINC02809	chr1	228073909	228076550
MIR3620	chr1	228097263	228097341
C1orf35	chr1	228100726	228105411
MRPL55	chr1	228106679	228109312
CIAO2AP2	chr1	228114997	228115473
GJC2	chr1	228149930	228159826
IBA57-DT	chr1	228164086	228165512
IBA57	chr1	228165804	228182257
OBSCN-AS1	chr1	228203503	228213664
TRIM11	chr1	228393673	228406835
MIR6742	chr1	228397048	228397109
TRIM17	chr1	228407935	228416861
RPL23AP15	chr1	228449163	228449621
MIR4666A	chr1	228462074	228462152
BTNL10P	chr1	228510425	228512305
RNA5SP19	chr1	228555793	228555901
RNA5SP162	chr1	228558296	228558339
PPIH	chr1	42658335	42676758
YBX1	chr1	42682418	42703805
CLDN19	chr1	42733093	42740254
P3H1	chr1	42746335	42767084
C1orf50-AS1	chr1	42775813	42776790
STPG1	chr1	24356999	24416934
NIPAL3	chr1	24415802	24472976
RCAN3AS	chr1	24496254	24535400
RCAN3	chr1	24502351	24541040
NCMAP-DT	chr1	24538802	24556024
NCMAP	chr1	24556087	24609328
JUN	chr1	58776845	58784048
ASH1L	chr1	155335268	155563162
TXLNA	chr1	32179675	32198285
IQCC	chr1	32205671	32208682
FAM167B	chr1	32247222	32248856
HDAC1	chr1	32292083	32333635
MARCKSL1	chr1	32333839	32336233
TSSK3	chr1	32351521	32364312
SLC16A4	chr1	110362851	110391082
SLC16A4-AS1	chr1	110370154	110373003
LAMTOR5	chr1	110401249	110407942
YTHDF2	chr1	28736621	28769775
TMEM200B	chr1	29119429	29123903
MECR	chr1	29192657	29230942
RNU6ATAC35P	chr1	220825620	220826063
LINC01352	chr1	220829255	220832429
HLX-AS1	chr1	220832763	220880140
HLX	chr1	220879431	220885059
RPL7AP81	chr1	220448516	220448853
PRELID3BP1	chr1	220467954	220468808
LINC02779	chr1	220485104	220487558
MARK1	chr1	220528136	220664461
RN7SL464P	chr1	220571739	220572035
HDAC1P2	chr1	220625740	220628056
C1orf115	chr1	220690363	220699153
DARS2	chr1	173824653	173858808
GAS5-AS1	chr1	173862473	173863941
RC3H1	chr1	173931084	174022357
RC3H1-IT1	chr1	174009267	174016206
RPL30P1	chr1	174090136	174090474
KRT18P57	chr1	111648291	111649544
RNU6-151P	chr1	111650431	111650537
INKA2	chr1	111680630	111755824
INKA2-AS1	chr1	111739579	111747798
KCND3-IT1	chr1	111853762	111856905
KCND3-AS1	chr1	111909336	111910931
LINC01750	chr1	111989770	111998842
RAB7B	chr1	205976740	206003461
ITPKB-AS1	chr1	226668897	226676345
RPS27P5	chr1	226781501	226781744
F11R	chr1	160995211	161021343
GLRX5P2	chr1	161034834	161035006
TSTD1	chr1	161037631	161038977
USF1	chr1	161039251	161045977
ARHGAP30	chr1	161046946	161069970
NECTIN4	chr1	161070998	161089558
NECTIN4-AS1	chr1	161084465	161087571
KLHDC9	chr1	161098361	161100346
PFDN2	chr1	161100556	161118055
NIT1	chr1	161118086	161125445
DEDD	chr1	161120974	161132688
CTSE	chr1	206008535	206023909
COQ8A	chr1	226940286	226987544
EIF1P2	chr1	38958275	38958925
AKIRIN1	chr1	38991276	39006059
NDUFS5	chr1	39026318	39034636
RNU6-608P	chr1	39120940	39121043
RNA5SP44	chr1	39154164	39154296
HSPE1P8	chr1	39304294	39304898
LRIF1	chr1	110947190	110963965
CCNT2P1	chr1	111007700	111015530
RNA5SP54	chr1	111041834	111041925
DENND2D	chr1	111185969	111204535
CHI3L2	chr1	111200771	111243440
CHIAP1	chr1	111250254	111256715
DRAM2	chr1	111117163	111140203
RNU7-57P	chr1	154338743	154338802
RPSAP17	chr1	154378207	154379089
IL6R-AS1	chr1	154402328	154406564
PSMD8P1	chr1	154414369	154415137
SHE	chr1	154469772	154502412
PLA2G2C	chr1	20161253	20186518
LINC01757	chr1	20243095	20244664
SDHC	chr1	161314381	161363206
ARNT	chr1	150809713	150876708
RNU6-1309P	chr1	150812591	150812698
RPS27AP6	chr1	150881236	150881683
CYCSP51	chr1	150903896	150904213
PARP1	chr1	226360210	226408154
NDUFS2	chr1	161197104	161214723
MPTX1	chr1	159276503	159277111
OR10J2P	chr1	159279041	159280001
OR10J7P	chr1	159351093	159352026
OR10J8P	chr1	159366161	159367089
OR10J9P	chr1	159405423	159406409
PRDX1	chr1	45510914	45542732
HMGB1P48	chr1	45530927	45532139
NASP	chr1	45583846	45618904
CCDC17	chr1	45620044	45624057
GPBP1L1	chr1	45627304	45688113
RPS15AP10	chr1	45645816	45646197
RPL7AP16	chr1	45651039	45651826
TMEM69	chr1	45688181	45694436
SLC39A1	chr1	153959099	153968184
SERBP1	chr1	67407810	67430415
MIER1	chr1	66924895	66988619
SLC45A1	chr1	8318114	8344167
KIF17	chr1	20664014	20718017
ZNF669	chr1	247099962	247104372
UCHL5	chr1	193012250	193060080
SMIM1	chr1	3772749	3775982
RNF19B	chr1	32936445	32964809
GMEB1	chr1	28668778	28719353
CC2D1B	chr1	52345723	52366205
DAB1	chr1	56994778	58546734
LRRC8B	chr1	89524829	89597861
BTBD8	chr1	92080305	92184725
ZC3H11A	chr1	203795623	203854999
CAP1	chr1	40040233	40072649
HSPB11	chr1	53916574	53945699
EPHB2	chr1	22710839	22921500
TMCO1	chr1	165724293	165827755
CDK11B	chr1	1635225	1659012
ACOT11	chr1	54542257	54639192
AKR1A1	chr1	45550543	45570049
KCNT2	chr1	196225779	196609225
CTSK	chr1	150794880	150809577
HSPD1P14	chr1	33838523	33840140
HMGB4	chr1	33860475	33864791
CSMD2-AS1	chr1	33868953	33893726
AZIN2	chr1	33081104	33123492
TRIM62	chr1	33145399	33182059
FAM133FP	chr1	227598424	227599094
ZNF847P	chr1	227696892	227706699
SNAP47-AS1	chr1	227743831	227747191
CTSS	chr1	150730079	150765957
LIN9	chr1	226231149	226309869
PRAMEF28P	chr1	13029339	13032130
PRAMEF27	chr1	13049476	13056575
PRAMEF34P	chr1	13095179	13097971
PRAMEF35P	chr1	13104403	13105689
HNRNPCL2	chr1	13115488	13116854
HNRNPCL4	chr1	13163914	13165631
RBMXL1	chr1	88979456	88992960
GBP3	chr1	89006679	89022894
GBP1	chr1	89051882	89065360
PTGES3P1	chr1	89104285	89104767
GBP2	chr1	89106132	89150456
GBP7	chr1	89131742	89176009
GBP4	chr1	89181144	89198942
AHDC1	chr1	27534035	27604431
FGR	chr1	27612064	27635185
LINC02574	chr1	27660328	27666279
IFI6	chr1	27666064	27672212
HNRNPCL3	chr1	13060769	13062878
IFI44L	chr1	78619902	78646145
CYB561D1	chr1	109494052	109502932
AMIGO1	chr1	109504178	109509738
GNAI3	chr1	109548615	109600195
RNU6V	chr1	109591534	109591640
MIR197	chr1	109598893	109598967
RPL7P8	chr1	109651370	109652099
GNAT2	chr1	109603091	109619929
PTGS2	chr1	186671791	186680922
DDAH1	chr1	85318481	85578363
SLC16A1	chr1	112911847	112957593
AKR7A2P1	chr1	112923423	112924337
NGF	chr1	115285904	115338770
LINC02593	chr1	916865	921016
NOC2L	chr1	944203	959309
PLEKHN1	chr1	966482	975865
HES4	chr1	998962	1000172
ISG15	chr1	1001138	1014540
AGRN	chr1	1020120	1056118
MRPL37	chr1	54184041	54225464
SSBP3-AS1	chr1	54236440	54239063
LINC02784	chr1	54516412	54517259
HNRNPA1P63	chr1	54536796	54537758
SERPINC1	chr1	173903800	173917327
LINC01737	chr1	230592660	230595583
COG2	chr1	230642481	230693982
CAPN9	chr1	230747384	230802003
RNA5SP79	chr1	230820250	230820358
C1orf198	chr1	230837119	230869589
RN7SL837P	chr1	230894141	230894427
IFI44	chr1	78649796	78664078
TDRD10	chr1	154502219	154548147
UBE2Q1	chr1	154548577	154559028
UBE2Q1-AS1	chr1	154553609	154555017
ADAR	chr1	154581695	154628013
NENFP1	chr1	46665910	46666375
TEX38	chr1	46668855	46673594
EFCAB14-AS1	chr1	46674036	46692098
EFCAB14	chr1	46674659	46719146
PSEN2	chr1	226870184	226927726
FCRLA	chr1	161706972	161714352
RN7SL466P	chr1	161735808	161736102
DUSP12	chr1	161749758	161757238
TRAF5	chr1	211326615	211374946
SNX25P1	chr1	211417025	211417934
ARPC3P2	chr1	211442274	211442806
SLC30A1	chr1	211571568	211579161
NTRAS	chr1	211639440	211654627
FDPSP8	chr1	211660189	211661277
RD3	chr1	211476522	211492162
ATF6	chr1	161766298	161977574
DLSTP1	chr1	75743423	75744776
RABGGTB	chr1	75786197	75795086
SNORD45C	chr1	75787072	75787150
SNORD45A	chr1	75787889	75787972
SNORD45B	chr1	75789477	75789548
MSH4	chr1	75796882	75913242
DENND1B	chr1	197504748	197775696
EEF1A1P32	chr1	197688760	197690627
FAM204BP	chr1	197746751	197747451
CRB1	chr1	197268204	197478455
MPL	chr1	43337818	43354466
CDC20	chr1	43358981	43363203
ELOVL1	chr1	43363398	43368074
MIR6734	chr1	43364648	43364715
MED8	chr1	43383917	43389808
MED8-AS1	chr1	43385113	43389155
AMPD2	chr1	109616104	109632051
ASPM	chr1	197084121	197146694
FCF1P7	chr1	243267257	243268119
MIR4677	chr1	243346176	243346255
FABP7P1	chr1	243624666	243625056
AKT3-IT1	chr1	243793205	243794400
AKT3	chr1	243488233	243851079
C1orf174	chr1	3889125	3900293
IQGAP3	chr1	156525405	156572604
NAXE	chr1	156591756	156609507
HAPLN2	chr1	156619331	156625725
BCAN-AS1	chr1	156637783	156641004
BCAN	chr1	156641390	156659532
BCAN-AS2	chr1	156646507	156661424
NES	chr1	156668763	156677407
CRABP2	chr1	156699606	156705816
ISG20L2	chr1	156721891	156728766
METTL25B	chr1	156728442	156736960
MRPL24	chr1	156737303	156741590
HDGF	chr1	156742109	156766925
PRCC	chr1	156750610	156800815
SH2D2A	chr1	156806243	156816848
MIR4421	chr1	51059837	51059905
MIR6500	chr1	51060018	51060103
CFL1P2	chr1	51157788	51158471
LINC01562	chr1	51195095	51235096
RNF11	chr1	51236273	51273447
TTC39A-AS1	chr1	51329654	51335324
RNU6-877P	chr1	51382308	51382414
RNU6-1281P	chr1	51538625	51538729
LINC01409	chr1	778747	810065
FAM87B	chr1	817371	819837
FAM41C	chr1	868071	876903
TUBB8P11	chr1	873292	874349
RNF223	chr1	1070967	1074306
C1orf159	chr1	1081818	1116361
LINC01342	chr1	1137017	1144056
TTLL10-AS1	chr1	1173056	1179555
TTC39A	chr1	51287258	51345116
RN7SL653P	chr1	91829774	91830066
SAMD11	chr1	923923	944575
MFSD14A	chr1	100038095	100083377
SASS6	chr1	100083563	100132955
LRRC39	chr1	100148448	100178273
DBT	chr1	100186919	100249834
RPL23AP90	chr1	100196816	100197051
BRI3P1	chr1	100213293	100213670
RTCA	chr1	100266216	100292769
MIR553	chr1	100281241	100281308
BRDT	chr1	91949343	92014426
KHDRBS1	chr1	32013868	32060850
TMEM39B	chr1	32072031	32102866
MIR5585	chr1	32086949	32087007
KPNA6	chr1	32108056	32176563
CCDC28B	chr1	32200595	32205453
LINC01160	chr1	111599655	111608723
DDX20	chr1	111754832	111775602
RPL5	chr1	92832013	92841924
DIPK1A	chr1	92832737	92961522
SNORD21	chr1	92837289	92837383
SNORA66	chr1	92840719	92840851
RNU6-970P	chr1	92969604	92969710
RN7SL692P	chr1	92974827	92975114
RNU6-210P	chr1	93010257	93010351
RN7SKP123	chr1	93026252	93026542
MTF2	chr1	93079235	93139079
SH2D5	chr1	20719731	20732837
RNU7-200P	chr1	20841241	20841302
MIR1256	chr1	20988314	20988432
RPS15AP6	chr1	21003550	21003934
[truncated: 75,133 more rows]
