# Supplementary material for: Deciphering Alzheimer’s disease transcriptomics: exploration and validation of core genes in tau and Aβ pathological models toward novel therapeutic targets
Source: Front Aging Neurosci. 2025 Oct 10;17:1621153. doi: 10.3389/fnagi.2025.1621153 (PMC12549628; doi:10.3389/fnagi.2025.1621153)
Supplement: Supplementary file 6 [file Data_Sheet_5.ZIP › Mendelian randomization analysis and code/interGenes.List.txt]

METTL7A
SERPINB6
VASP
ENTPD2
CXCL1
FIBP
FUCA1
TARBP1
SORCS3
DMXL2
