# Supplementary material for: Deciphering Alzheimer’s disease transcriptomics: exploration and validation of core genes in tau and Aβ pathological models toward novel therapeutic targets
Source: Front Aging Neurosci. 2025 Oct 10;17:1621153. doi: 10.3389/fnagi.2025.1621153 (PMC12549628; doi:10.3389/fnagi.2025.1621153)
Supplement: Supplementary file 6 [file Data_Sheet_5.ZIP › Mendelian randomization analysis and code/interGenes.Type.txt]

Gene	Type
METTL7A	up
SERPINB6	up
VASP	up
ENTPD2	up
CXCL1	up
FIBP	down
FUCA1	down
TARBP1	down
SORCS3	down
DMXL2	down
