# Supplementary material for: Deciphering Alzheimer’s disease transcriptomics: exploration and validation of core genes in tau and Aβ pathological models toward novel therapeutic targets
Source: Front Aging Neurosci. 2025 Oct 10;17:1621153. doi: 10.3389/fnagi.2025.1621153 (PMC12549628; doi:10.3389/fnagi.2025.1621153)
Supplement: Supplementary file 6 [file Data_Sheet_5.ZIP › Mendelian randomization analysis and code/IVW.filter.csv]

id.exposure	id.outcome	outcome	exposure	method	nsnp	b	se	pval	lo_ci	up_ci	or	or_lci95	or_uci95
eqtl-a-ENSG00000005381	ebi-a-GCST90027158	Alzheimer disease	MPO	MR Egger	9	-0.058261672	0.022311976876144	0.0348509891031554	-0.101993147	-0.014530197	0.943403053001617	0.903035740471558	0.985574856592072
eqtl-a-ENSG00000005381	ebi-a-GCST90027158	Alzheimer disease	MPO	Weighted median	9	-0.052637775	0.0178480722897923	0.00318583836426217	-0.087619997	-0.017655554	0.948723601449308	0.916108934816537	0.982499392528246
eqtl-a-ENSG00000005381	ebi-a-GCST90027158	Alzheimer disease	MPO	Inverse variance weighted	9	-0.047298836	0.0163721375055904	0.00386489288964249	-0.079388225	-0.015209446	0.953802324552098	0.923681258224752	0.984905632998808
eqtl-a-ENSG00000005381	ebi-a-GCST90027158	Alzheimer disease	MPO	Simple mode	9	-0.02858291	0.0511857333533131	0.591842088704327	-0.128906947	0.0717411277309234	0.971821717415628	0.879055760503211	1.07437718160225
eqtl-a-ENSG00000005381	ebi-a-GCST90027158	Alzheimer disease	MPO	Weighted mode	9	-0.05439138	0.017750191281682	0.0154819283694505	-0.089181755	-0.019601005	0.947061372828694	0.914679310767311	0.980589845365315
eqtl-a-ENSG00000011376	ebi-a-GCST90027158	Alzheimer disease	LARS2	MR Egger	3	-0.184140638	0.161182899684758	0.457738547186219	-0.500059121	0.131777845722386	0.831818810549192	0.60649480204809	1.14085484532909
eqtl-a-ENSG00000011376	ebi-a-GCST90027158	Alzheimer disease	LARS2	Weighted median	3	-0.041581708	0.0208721906648919	0.0463484340604236	-0.082491202	-0.000672215	0.959270951597115	0.920819539050885	0.999328011139415
eqtl-a-ENSG00000011376	ebi-a-GCST90027158	Alzheimer disease	LARS2	Inverse variance weighted	3	-0.039822948	0.0201007411524096	0.047572419281364	-0.079220401	-0.000425496	0.9609595636723	0.923836287655826	0.999574594927889
eqtl-a-ENSG00000011376	ebi-a-GCST90027158	Alzheimer disease	LARS2	Simple mode	3	-0.023524351	0.0423153686253604	0.63415074821582	-0.106462474	0.0594137710921859	0.976750189131478	0.899008783804481	1.06121424968843
eqtl-a-ENSG00000011376	ebi-a-GCST90027158	Alzheimer disease	LARS2	Weighted mode	3	-0.043210022	0.0224967001240957	0.194732171756632	-0.087303555	0.000883509906519302	0.95771022840349	0.916398876331959	1.00088390031637
eqtl-a-ENSG00000017483	ebi-a-GCST90027158	Alzheimer disease	SLC38A5	MR Egger	3	-0.055944156	0.0337396420189738	0.34548854937432	-0.122073854	0.0101855422731015	0.945591939972773	0.885082998778377	1.01023759147515
eqtl-a-ENSG00000017483	ebi-a-GCST90027158	Alzheimer disease	SLC38A5	Weighted median	3	-0.045758268	0.0191448617719885	0.0168434641305711	-0.083282198	-0.008234339	0.955272853891043	0.92009146306879	0.991799469954338
eqtl-a-ENSG00000017483	ebi-a-GCST90027158	Alzheimer disease	SLC38A5	Inverse variance weighted	3	-0.043868381	0.0191836302967165	0.0222097660874115	-0.081468297	-0.006268466	0.957079918900803	0.921761932401597	0.993751140033066
eqtl-a-ENSG00000017483	ebi-a-GCST90027158	Alzheimer disease	SLC38A5	Simple mode	3	-0.050989836	0.0298391583532654	0.229609072987527	-0.109474587	0.00749491424214508	0.95028832909014	0.896304942315946	1.00752307141313
eqtl-a-ENSG00000017483	ebi-a-GCST90027158	Alzheimer disease	SLC38A5	Weighted mode	3	-0.045530425	0.0196575084972772	0.146516109342031	-0.084059141	-0.007001708	0.955490531603831	0.91937688128042	0.993022746790289
eqtl-a-ENSG00000019995	ebi-a-GCST90027158	Alzheimer disease	ZRANB1	MR Egger	4	-0.030868676	0.0184049950046063	0.235502850686812	-0.066942467	0.0052051138601502	0.969602896508062	0.935249007883562	1.00521868399979
eqtl-a-ENSG00000019995	ebi-a-GCST90027158	Alzheimer disease	ZRANB1	Weighted median	4	-0.041993134	0.015100579205907	0.00542091718366458	-0.071590269	-0.012395999	0.958876364347689	0.930912241206361	0.987680515311672
eqtl-a-ENSG00000019995	ebi-a-GCST90027158	Alzheimer disease	ZRANB1	Inverse variance weighted	4	-0.043330048	0.0145419228448549	0.00288564473294476	-0.071832216	-0.014827879	0.957595285762145	0.930687036641935	0.985281512701115
eqtl-a-ENSG00000019995	ebi-a-GCST90027158	Alzheimer disease	ZRANB1	Simple mode	4	-0.118944457	0.0521247096093445	0.106746407090636	-0.221108888	-0.016780026	0.887857113655831	0.801629387863969	0.983359974326478
eqtl-a-ENSG00000019995	ebi-a-GCST90027158	Alzheimer disease	ZRANB1	Weighted mode	4	-0.038573348	0.0146950168108494	0.0786673155114988	-0.067375581	-0.009771116	0.962161129109703	0.934844025352221	0.990276466730225
eqtl-a-ENSG00000021355	ebi-a-GCST90027158	Alzheimer disease	SERPINB1	MR Egger	5	0.110865449992116	0.0369893108864246	0.0577963549069056	0.0383664006547241	0.183364499329509	1.11724457147497	1.03911189441537	1.20125218390709
eqtl-a-ENSG00000021355	ebi-a-GCST90027158	Alzheimer disease	SERPINB1	Weighted median	5	0.0857935834973644	0.0186935763282056	4.443756172755e-06	0.0491541738940814	0.122432993100647	1.0895813975098	1.05038227978344	1.13024338343196
eqtl-a-ENSG00000021355	ebi-a-GCST90027158	Alzheimer disease	SERPINB1	Inverse variance weighted	5	0.0773877256719417	0.0257147855960953	0.00261708952649248	0.026986745903595	0.127788705440288	1.0804609176249	1.02735418602183	1.13631288059991
eqtl-a-ENSG00000021355	ebi-a-GCST90027158	Alzheimer disease	SERPINB1	Simple mode	5	0.124499505243486	0.0432577511572506	0.0450999029294842	0.0397143129752752	0.209284697511698	1.13258146010805	1.04051347052893	1.23279592250586
eqtl-a-ENSG00000021355	ebi-a-GCST90027158	Alzheimer disease	SERPINB1	Weighted mode	5	0.0870302244217961	0.0192557749215132	0.0106608081048625	0.0492889055756303	0.124771543267962	1.09092965193794	1.05052380908829	1.13288960724299
eqtl-a-ENSG00000021488	ebi-a-GCST90027158	Alzheimer disease	SLC7A9	MR Egger	5	-0.118995628	0.0788715996688152	0.228499754240719	-0.273583963	0.0355927077595133	0.887811682628931	0.760648467391254	1.03623371058077
eqtl-a-ENSG00000021488	ebi-a-GCST90027158	Alzheimer disease	SLC7A9	Weighted median	5	-0.065681081	0.0191768638894925	0.00061476141186225	-0.103267734	-0.028094428	0.936429461885002	0.901885475607215	0.972296550729838
eqtl-a-ENSG00000021488	ebi-a-GCST90027158	Alzheimer disease	SLC7A9	Inverse variance weighted	5	-0.060552612	0.0223510190590494	0.00674526599968063	-0.10436061	-0.016744615	0.941244246687638	0.900900365464068	0.983394796899895
eqtl-a-ENSG00000021488	ebi-a-GCST90027158	Alzheimer disease	SLC7A9	Simple mode	5	-0.058334178	0.0267261754383342	0.0944631828936364	-0.110717482	-0.005950875	0.943334652687219	0.895191620716296	0.994066796836716
eqtl-a-ENSG00000021488	ebi-a-GCST90027158	Alzheimer disease	SLC7A9	Weighted mode	5	-0.065644411	0.01975725687828	0.029308748628147	-0.104368635	-0.026920188	0.936463801064861	0.900893135682072	0.973438930734989
eqtl-a-ENSG00000022277	ebi-a-GCST90027158	Alzheimer disease	RTF2	MR Egger	3	0.0791234143883602	0.0688838604961688	0.456026944097228	-0.055888952	0.214135780960851	1.08233788989673	0.945644141776485	1.23879084758608
eqtl-a-ENSG00000022277	ebi-a-GCST90027158	Alzheimer disease	RTF2	Weighted median	3	0.0809463112802706	0.0317931496253996	0.010895583847933	0.0186317380144874	0.143260884546054	1.08431267964442	1.01880639186053	1.15403083120686
eqtl-a-ENSG00000022277	ebi-a-GCST90027158	Alzheimer disease	RTF2	Inverse variance weighted	3	0.0812930294569112	0.0306809893709611	0.00805818333753651	0.0211582902898275	0.141427768623995	1.08468869574166	1.02138371396651	1.15191729668436
eqtl-a-ENSG00000022277	ebi-a-GCST90027158	Alzheimer disease	RTF2	Simple mode	3	0.0765405354931741	0.0488837886426864	0.25789123221951	-0.01927169	0.172352761232839	1.07954594937772	0.980912821589914	1.18809687381686
eqtl-a-ENSG00000022277	ebi-a-GCST90027158	Alzheimer disease	RTF2	Weighted mode	3	0.0801479787796242	0.0344714661613573	0.145632416200821	0.0125839051033639	0.147712052455885	1.08344738303456	1.01266341560468	1.15917906553729
eqtl-a-ENSG00000022556	ebi-a-GCST90027158	Alzheimer disease	NLRP2	MR Egger	5	0.023949236727919	0.0564624898527004	0.70002599203649	-0.086717243	0.134615716839212	1.02423832288225	0.916936328795471	1.14409704263627
eqtl-a-ENSG00000022556	ebi-a-GCST90027158	Alzheimer disease	NLRP2	Weighted median	5	0.0412461312675226	0.0188243019512378	0.0284437755318296	0.00435049944309657	0.0781417630919487	1.04210856948539	1.00435997660428	1.081275933
eqtl-a-ENSG00000022556	ebi-a-GCST90027158	Alzheimer disease	NLRP2	Inverse variance weighted	5	0.0421476867976007	0.0171515537179109	0.0139959063410762	0.00853064151049528	0.0757647320847062	1.04304851187061	1.0085671311189	1.07870875874026
eqtl-a-ENSG00000022556	ebi-a-GCST90027158	Alzheimer disease	NLRP2	Simple mode	5	0.0281429178024594	0.0289228124637569	0.385634207998023	-0.028545795	0.084831630231423	1.02854267097595	0.971857787262673	1.08853377508865
eqtl-a-ENSG00000022556	ebi-a-GCST90027158	Alzheimer disease	NLRP2	Weighted mode	5	0.0405905159670048	0.0185586840957142	0.0939913074410224	0.00421549513940507	0.0769655367946046	1.041425571	1.00422439283738	1.08000485532207
eqtl-a-ENSG00000023902	ebi-a-GCST90027158	Alzheimer disease	PLEKHO1	MR Egger	4	-0.072247586	0.0510150941174442	0.292397082719822	-0.172237171	0.0277419980625494	0.930300537527479	0.841779503907686	1.02813039056701
eqtl-a-ENSG00000023902	ebi-a-GCST90027158	Alzheimer disease	PLEKHO1	Weighted median	4	-0.086857885	0.0347326223146679	0.0123927809827005	-0.154933825	-0.018781945	0.916807378428491	0.856471852833016	0.981393336349138
eqtl-a-ENSG00000023902	ebi-a-GCST90027158	Alzheimer disease	PLEKHO1	Inverse variance weighted	4	-0.080372139	0.0322814444745946	0.0127839524690424	-0.14364377	-0.017100508	0.922772882838769	0.866196258177147	0.983044876105236
eqtl-a-ENSG00000023902	ebi-a-GCST90027158	Alzheimer disease	PLEKHO1	Simple mode	4	-0.104548743	0.0518234351489787	0.136999456784204	-0.206122676	-0.00297481	0.900730891726058	0.813733244450534	0.997029609939868
eqtl-a-ENSG00000023902	ebi-a-GCST90027158	Alzheimer disease	PLEKHO1	Weighted mode	4	-0.085079858	0.0371069137079096	0.105681323197684	-0.157809409	-0.012350307	0.918438936525477	0.854012533441311	0.987725644642449
eqtl-a-ENSG00000031081	ebi-a-GCST90027158	Alzheimer disease	ARHGAP31	MR Egger	3	-0.133678101	0.0818364738856873	0.349717506200167	-0.29407759	0.0267213879429715	0.874871639698591	0.74521866791544	1.02708160557748
eqtl-a-ENSG00000031081	ebi-a-GCST90027158	Alzheimer disease	ARHGAP31	Weighted median	3	-0.092887585	0.0344050663849782	0.00693763995580333	-0.160321516	-0.025453655	0.911295937426064	0.851869855481412	0.974867557791367
eqtl-a-ENSG00000031081	ebi-a-GCST90027158	Alzheimer disease	ARHGAP31	Inverse variance weighted	3	-0.087568329	0.0321462477409426	0.00644846624953493	-0.150574974	-0.024561683	0.916156269773678	0.860213233755188	0.975737500551512
eqtl-a-ENSG00000031081	ebi-a-GCST90027158	Alzheimer disease	ARHGAP31	Simple mode	3	-0.058104906	0.0688894715653297	0.487773121343796	-0.193128271	0.0769184578310765	0.943550957675488	0.824376224037477	1.07995401100973
eqtl-a-ENSG00000031081	ebi-a-GCST90027158	Alzheimer disease	ARHGAP31	Weighted mode	3	-0.102502629	0.0350306873127064	0.0996439427217192	-0.171162776	-0.033842482	0.902575776645072	0.84268439318273	0.966723768918555
eqtl-a-ENSG00000042445	ebi-a-GCST90027158	Alzheimer disease	RETSAT	MR Egger	3	0.0729453899935219	0.108285595303323	0.622602874461012	-0.139294377	0.285185156788035	1.07567179286713	0.869971891217381	1.330008265
eqtl-a-ENSG00000042445	ebi-a-GCST90027158	Alzheimer disease	RETSAT	Weighted median	3	0.0459266205513048	0.0198670849736165	0.020794553886331	0.00698713400301641	0.0848661070995932	1.04699758003286	1.00701160097528	1.08857130497106
eqtl-a-ENSG00000042445	ebi-a-GCST90027158	Alzheimer disease	RETSAT	Inverse variance weighted	3	0.0429998956909253	0.0187869945591673	0.0220902869217375	0.00617738635495748	0.0798224050268931	1.04393778595842	1.00619650575508	1.08309469841972
eqtl-a-ENSG00000042445	ebi-a-GCST90027158	Alzheimer disease	RETSAT	Simple mode	3	0.0464850745231491	0.0262537747597964	0.218642619718032	-0.004972324	0.09794247305235	1.04758244328434	0.995040017533109	1.10289933685112
eqtl-a-ENSG00000042445	ebi-a-GCST90027158	Alzheimer disease	RETSAT	Weighted mode	3	0.0460151223348126	0.0197573452887164	0.145240114706481	0.00729072556892848	0.0847395191006967	1.04709024528648	1.00731736761585	1.08843351362946
eqtl-a-ENSG00000047410	ebi-a-GCST90027158	Alzheimer disease	TPR	MR Egger	4	-0.011316062	0.0411099438534644	0.808944817039519	-0.091891552	0.0692594280333642	0.988747723881183	0.912204071004727	1.07171420579546
eqtl-a-ENSG00000047410	ebi-a-GCST90027158	Alzheimer disease	TPR	Weighted median	4	-0.037419908	0.0275063217856014	0.173699837703685	-0.091332299	0.0164924826019032	0.963271564883243	0.912714366614959	1.01662923435066
eqtl-a-ENSG00000047410	ebi-a-GCST90027158	Alzheimer disease	TPR	Inverse variance weighted	4	-0.050165521	0.0255912342204101	0.0499651880598212	-0.10032434	-6.70E-06	0.951071988954535	0.904543990466333	0.999993297957354
eqtl-a-ENSG00000047410	ebi-a-GCST90027158	Alzheimer disease	TPR	Simple mode	4	-0.050389778	0.0521303489584151	0.405040123893769	-0.152565262	0.0517857062746293	0.950858728747968	0.858502864821211	1.05315003488601
eqtl-a-ENSG00000047410	ebi-a-GCST90027158	Alzheimer disease	TPR	Weighted mode	4	-0.036268308	0.0272528353347587	0.275357759225283	-0.089683866	0.0171472488853094	0.964381507136377	0.914220156007884	1.01729510686768
eqtl-a-ENSG00000050767	ebi-a-GCST90027158	Alzheimer disease	COL23A1	MR Egger	4	0.0345090547973853	0.0647431208304742	0.647319536855821	-0.092387462	0.161405571625115	1.03511140105769	0.911751811888844	1.17516148432973
eqtl-a-ENSG00000050767	ebi-a-GCST90027158	Alzheimer disease	COL23A1	Weighted median	4	0.0634407333608011	0.0324052443132919	0.0502616508548642	-7.35E-05	0.126955012214853	1.06549633554325	0.999926457211152	1.13536593903361
eqtl-a-ENSG00000050767	ebi-a-GCST90027158	Alzheimer disease	COL23A1	Inverse variance weighted	4	0.0685215141401389	0.0307545424625996	0.0258796617228066	0.00824261091344364	0.128800417366834	1.07092366470494	1.00827667475813	1.13746308363245
eqtl-a-ENSG00000050767	ebi-a-GCST90027158	Alzheimer disease	COL23A1	Simple mode	4	0.134007322197161	0.0679154275176245	0.143007475722069	0.000893084262616584	0.267121560131705	1.14340119182296	1.00089348318111	1.30619921842931
eqtl-a-ENSG00000050767	ebi-a-GCST90027158	Alzheimer disease	COL23A1	Weighted mode	4	0.0491758090481966	0.0365352262195687	0.270984432675189	-0.022433234	0.120784852438551	1.05040500521178	0.97781651957718	1.12838211758895
eqtl-a-ENSG00000054179	ebi-a-GCST90027158	Alzheimer disease	ENTPD2	MR Egger	3	0.0475531790338583	0.0380604102722385	0.429699249330376	-0.027045225	0.122151583167446	1.04870196859594	0.973317222160514	1.1299253664656
eqtl-a-ENSG00000054179	ebi-a-GCST90027158	Alzheimer disease	ENTPD2	Weighted median	3	0.0550338786827698	0.0203904672662033	0.0069548099152744	0.0150685628410113	0.0949991945245283	1.05657640948615	1.01518266603739	1.09965796937822
eqtl-a-ENSG00000054179	ebi-a-GCST90027158	Alzheimer disease	ENTPD2	Inverse variance weighted	3	0.0548925927331478	0.0203481862992146	0.00698276423228079	0.0150101475866872	0.0947750378796085	1.05642714062983	1.0151233656158	1.099411501
eqtl-a-ENSG00000054179	ebi-a-GCST90027158	Alzheimer disease	ENTPD2	Simple mode	3	0.0674144070253975	0.0309628780066594	0.161378837283648	0.00672716613234513	0.12810164791845	1.06973869356242	1.00674984433927	1.13666853681579
eqtl-a-ENSG00000054179	ebi-a-GCST90027158	Alzheimer disease	ENTPD2	Weighted mode	3	0.0585326576067996	0.0217872246931352	0.115113723307035	0.0158296972082546	0.101235618005345	1.06027961132384	1.01595565058877	1.10653733116947
eqtl-a-ENSG00000055211	ebi-a-GCST90027158	Alzheimer disease	GINM1	MR Egger	3	0.0336027914047408	0.0335243244273568	0.499255835649884	-0.032104884	0.0993104672823602	1.03417374243462	0.968405006103821	1.1044091292384
eqtl-a-ENSG00000055211	ebi-a-GCST90027158	Alzheimer disease	GINM1	Weighted median	3	0.0516885182991096	0.0164853748762716	0.00171610207003015	0.0193771835416174	0.0839998530566019	1.05304768633981	1.01956613966847	1.08762873398895
eqtl-a-ENSG00000055211	ebi-a-GCST90027158	Alzheimer disease	GINM1	Inverse variance weighted	3	0.0552391503940439	0.0174399129953167	0.00153809508977272	0.0210569209232232	0.0894213798648645	1.05679331699554	1.02128018219393	1.09354135556345
eqtl-a-ENSG00000055211	ebi-a-GCST90027158	Alzheimer disease	GINM1	Simple mode	3	0.0537552438070271	0.0438958417002928	0.345387826055278	-0.032280606	0.139791093539601	1.05522629737425	0.968234851519721	1.15003352432774
eqtl-a-ENSG00000055211	ebi-a-GCST90027158	Alzheimer disease	GINM1	Weighted mode	3	0.0513834085306236	0.0161264696774814	0.0859852421058415	0.0197755279627601	0.0829912890984871	1.05272644021418	1.01997235905444	1.08653234383078
eqtl-a-ENSG00000055950	ebi-a-GCST90027158	Alzheimer disease	MRPL43	MR Egger	4	-0.096534418	0.0474624771835522	0.178966039630671	-0.189560874	-0.003507963	0.90797864595474	0.827322353267824	0.996498182665346
eqtl-a-ENSG00000055950	ebi-a-GCST90027158	Alzheimer disease	MRPL43	Weighted median	4	-0.069634418	0.0215513630405037	0.00123318612901684	-0.11187509	-0.027393747	0.932734748523523	0.894155939846618	0.97297805934441
eqtl-a-ENSG00000055950	ebi-a-GCST90027158	Alzheimer disease	MRPL43	Inverse variance weighted	4	-0.068712156	0.0218288502801448	0.00164522226424963	-0.111496702	-0.025927609	0.933595371328534	0.894494341042257	0.974405624914835
eqtl-a-ENSG00000055950	ebi-a-GCST90027158	Alzheimer disease	MRPL43	Simple mode	4	-0.11800012	0.0464146629387223	0.0845092057422495	-0.208972859	-0.02702738	0.888695946353278	0.811417258077277	0.973334591053931
eqtl-a-ENSG00000055950	ebi-a-GCST90027158	Alzheimer disease	MRPL43	Weighted mode	4	-0.068635805	0.0229951553067493	0.0583728472611576	-0.11370631	-0.023565301	0.933666654776242	0.892520042028121	0.976710192703541
eqtl-a-ENSG00000059377	ebi-a-GCST90027158	Alzheimer disease	TBXAS1	MR Egger	7	-0.038292109	0.0290240784393689	0.244245053571071	-0.095179303	0.0185950849760553	0.962431765071843	0.909209896238965	1.01876905019504
eqtl-a-ENSG00000059377	ebi-a-GCST90027158	Alzheimer disease	TBXAS1	Weighted median	7	-0.036354634	0.0183774761526829	0.0479042411347841	-0.072374487	-0.000334781	0.96429825968754	0.930182488892826	0.999665275082981
eqtl-a-ENSG00000059377	ebi-a-GCST90027158	Alzheimer disease	TBXAS1	Inverse variance weighted	7	-0.035539152	0.0169033178703048	0.03550988175315	-0.068669655	-0.002408649	0.965084948471934	0.933635050775739	0.997594249480246
eqtl-a-ENSG00000059377	ebi-a-GCST90027158	Alzheimer disease	TBXAS1	Simple mode	7	-0.073861502	0.0363324848137968	0.088304384022131	-0.145073172	-0.002649832	0.928800322148486	0.864959000024006	0.99735367618487
eqtl-a-ENSG00000059377	ebi-a-GCST90027158	Alzheimer disease	TBXAS1	Weighted mode	7	-0.017113719	0.0193872359813983	0.411349012578774	-0.055112701	0.0208852637433085	0.983031889091047	0.946378483854012	1.02110488716371
eqtl-a-ENSG00000059588	ebi-a-GCST90027158	Alzheimer disease	TARBP1	MR Egger	4	-0.092371572	0.117220617012094	0.513252712755755	-0.322123982	0.137380836933601	0.911766299393988	0.724608346546894	1.14726498621253
eqtl-a-ENSG00000059588	ebi-a-GCST90027158	Alzheimer disease	TARBP1	Weighted median	4	-0.064785253	0.0451545769714745	0.15136009701683	-0.153288224	0.0237177181950236	0.937268717722712	0.857882424271264	1.0240012201763
eqtl-a-ENSG00000059588	ebi-a-GCST90027158	Alzheimer disease	TARBP1	Inverse variance weighted	4	-0.082900341	0.0388053385534292	0.0326539266903519	-0.158958805	-0.006841878	0.920442872832505	0.853031499033135	0.993181474668201
eqtl-a-ENSG00000059588	ebi-a-GCST90027158	Alzheimer disease	TARBP1	Simple mode	4	-0.112792741	0.0574834836579194	0.144544955408266	-0.225460369	-0.000125114	0.89333579237474	0.798148690884451	0.99987489430505
eqtl-a-ENSG00000059588	ebi-a-GCST90027158	Alzheimer disease	TARBP1	Weighted mode	4	-0.060850574	0.0518212639980881	0.325028619545884	-0.162420252	0.0407191031873303	0.940963833499144	0.850083880279203	1.04155949370855
eqtl-a-ENSG00000064687	ebi-a-GCST90027158	Alzheimer disease	ABCA7	MR Egger	3	0.131431597733705	0.205441594121405	0.637676143591698	-0.271233927	0.53409712221166	1.14045989501284	0.762438120875167	1.70590732089805
eqtl-a-ENSG00000064687	ebi-a-GCST90027158	Alzheimer disease	ABCA7	Weighted median	3	0.0825820731784844	0.0235564744848977	0.000455397999162218	0.0364113831880849	0.128752763168884	1.08608780845976	1.03708239700984	1.13740888003303
eqtl-a-ENSG00000064687	ebi-a-GCST90027158	Alzheimer disease	ABCA7	Inverse variance weighted	3	0.0875840031893762	0.0352706992185578	0.013021000201306	0.0184534327210029	0.15671457365775	1.09153395292519	1.01862474948221	1.16966171398657
eqtl-a-ENSG00000064687	ebi-a-GCST90027158	Alzheimer disease	ABCA7	Simple mode	3	0.015773027680698	0.0666994066518189	0.835073770445684	-0.114957809	0.146503864718263	1.01589807849334	0.891403752011059	1.15777940530102
eqtl-a-ENSG00000064687	ebi-a-GCST90027158	Alzheimer disease	ABCA7	Weighted mode	3	0.119853026115409	0.025751237136253	0.0431944440471495	0.069380601328353	0.170325450902465	1.12733115116435	1.07184407680536	1.18569067263347
eqtl-a-ENSG00000065060	ebi-a-GCST90027158	Alzheimer disease	BLTP3A	MR Egger	6	-0.035470939	0.0306832659233731	0.312012684091236	-0.09561014	0.0246682620941956	0.965150781957741	0.908818258602325	1.0249750410453
eqtl-a-ENSG00000065060	ebi-a-GCST90027158	Alzheimer disease	BLTP3A	Weighted median	6	-0.027814497	0.0143899271887463	0.0532467484272651	-0.056018754	0.000389760369984005	0.972568764569938	0.945521403217253	1.00038983633643
eqtl-a-ENSG00000065060	ebi-a-GCST90027158	Alzheimer disease	BLTP3A	Inverse variance weighted	6	-0.024710705	0.0123398157469952	0.0452290287518549	-0.048896744	-0.000524667	0.975592104643071	0.952279452847513	0.99947547098268
eqtl-a-ENSG00000065060	ebi-a-GCST90027158	Alzheimer disease	BLTP3A	Simple mode	6	-0.030802325	0.0183689804187828	0.154414006302159	-0.066805526	0.0052008769495252	0.969667233421248	0.935377089900886	1.00521442498709
eqtl-a-ENSG00000065060	ebi-a-GCST90027158	Alzheimer disease	BLTP3A	Weighted mode	6	-0.027263892	0.0149311713214186	0.127426364057796	-0.056528988	0.00200120333070616	0.973104412721631	0.945039089069406	1.0020032070745
eqtl-a-ENSG00000065457	ebi-a-GCST90027158	Alzheimer disease	ADAT1	MR Egger	3	-0.011016775	0.0289397223169709	0.76843520739344	-0.067738631	0.0457050805244088	0.989043687213874	0.934504692256272	1.04676565385223
eqtl-a-ENSG00000065457	ebi-a-GCST90027158	Alzheimer disease	ADAT1	Weighted median	3	-0.032710957	0.0124427846958301	0.00856591178791935	-0.057098815	-0.008323099	0.967818260585656	0.944500734231522	0.991711442432231
eqtl-a-ENSG00000065457	ebi-a-GCST90027158	Alzheimer disease	ADAT1	Inverse variance weighted	3	-0.033726486	0.0124281228997283	0.0066531715673716	-0.058085607	-0.009367366	0.966835911196955	0.943569167536987	0.990676371526737
eqtl-a-ENSG00000065457	ebi-a-GCST90027158	Alzheimer disease	ADAT1	Simple mode	3	-0.028027415	0.0176798780949701	0.253779947790652	-0.062679976	0.00662514622052626	0.9723617092897	0.939244006304486	1.0066471410479
eqtl-a-ENSG00000065457	ebi-a-GCST90027158	Alzheimer disease	ADAT1	Weighted mode	3	-0.033369184	0.0132826105037246	0.128583877960913	-0.0594031	-0.007335267	0.967181426033424	0.942326840349646	0.992691570280389
eqtl-a-ENSG00000065809	ebi-a-GCST90027158	Alzheimer disease	FAM107B	MR Egger	5	-0.017163523	0.055877555199584	0.778806882681797	-0.126683531	0.0923564855317794	0.982982931508768	0.881012441741971	1.0967557299498
eqtl-a-ENSG00000065809	ebi-a-GCST90027158	Alzheimer disease	FAM107B	Weighted median	5	-0.021464401	0.0159751483937143	0.179073890465262	-0.052775692	0.00984688993811113	0.978764319964585	0.948592765789038	1.00989553007912
eqtl-a-ENSG00000065809	ebi-a-GCST90027158	Alzheimer disease	FAM107B	Inverse variance weighted	5	-0.02834236	0.0142387952594585	0.0465355911159377	-0.056250399	-0.000434321	0.972055517038036	0.945302403885609	0.999565773153821
eqtl-a-ENSG00000065809	ebi-a-GCST90027158	Alzheimer disease	FAM107B	Simple mode	5	-0.015401463	0.0223374601871284	0.528428825975514	-0.059182885	0.0283799585932261	0.984716532616492	0.942534377673221	1.02878650644235
eqtl-a-ENSG00000065809	ebi-a-GCST90027158	Alzheimer disease	FAM107B	Weighted mode	5	-0.019742106	0.0186720226135721	0.349995913129716	-0.05633927	0.0168550582379026	0.98045149317934	0.945218396854353	1.01699790617355
eqtl-a-ENSG00000072310	ebi-a-GCST90027158	Alzheimer disease	SREBF1	MR Egger	3	1.12048426543594	1.25973325005786	0.537201528198892	-1.348592905	3.58956143554935	3.06633876568196	0.259605293161601	36.2181884329726
eqtl-a-ENSG00000072310	ebi-a-GCST90027158	Alzheimer disease	SREBF1	Weighted median	3	0.0489500936828064	0.0220541449975494	0.0264498960043714	0.00572396948760959	0.0921762178780033	1.05016793941792	1.00574038270226	1.09655803818685
eqtl-a-ENSG00000072310	ebi-a-GCST90027158	Alzheimer disease	SREBF1	Inverse variance weighted	3	0.049822398075886	0.0243839018092877	0.0410277341484668	0.00202995052968213	0.0976148456220899	1.05108440518539	1.0020320122741	1.10253805596155
eqtl-a-ENSG00000072310	ebi-a-GCST90027158	Alzheimer disease	SREBF1	Simple mode	3	0.0214563042650707	0.0406061766290528	0.649997637906788	-0.058131802	0.101044410458014	1.0216881459476	0.943525580750554	1.10632577310674
eqtl-a-ENSG00000072310	ebi-a-GCST90027158	Alzheimer disease	SREBF1	Weighted mode	3	0.0409701704192801	0.0244172196103777	0.23536443316631	-0.00688758	0.0888279208556203	1.04182102799752	0.993136084999451	1.09289257612506
eqtl-a-ENSG00000072694	ebi-a-GCST90027158	Alzheimer disease	FCGR2B	MR Egger	8	0.0845318713496135	0.0266467213465648	0.0192621636680438	0.0323042975103464	0.136759445188881	1.08820752632184	1.03283174562022	1.14655230667062
eqtl-a-ENSG00000072694	ebi-a-GCST90027158	Alzheimer disease	FCGR2B	Weighted median	8	0.0374413905049455	0.0190101164796796	0.0488898727492016	0.000181562204773597	0.0747012188051174	1.03815114978405	1.00018157868819	1.07756214747676
eqtl-a-ENSG00000072694	ebi-a-GCST90027158	Alzheimer disease	FCGR2B	Inverse variance weighted	8	0.0526296152553416	0.0138886236010531	0.000151008741862007	0.0254079129972776	0.0798513175134057	1.05403917278145	1.02573344520263	1.08312601383328
eqtl-a-ENSG00000072694	ebi-a-GCST90027158	Alzheimer disease	FCGR2B	Simple mode	8	0.0334531855044904	0.0330965958084017	0.345779897713674	-0.031416142	0.0983225132889577	1.03401903551369	0.969072217233195	1.10331856263234
eqtl-a-ENSG00000072694	ebi-a-GCST90027158	Alzheimer disease	FCGR2B	Weighted mode	8	0.0452176885642839	0.0174457730949233	0.0358454831064321	0.0110239732982342	0.0794114038303336	1.04625559299829	1.01108496119549	1.0826496366694
eqtl-a-ENSG00000072952	ebi-a-GCST90027158	Alzheimer disease	IRAG1	MR Egger	12	-0.05060348	0.0183224625572337	0.0200667660917083	-0.086515506	-0.014691453	0.950655550154257	0.917121327623555	0.985415939874476
eqtl-a-ENSG00000072952	ebi-a-GCST90027158	Alzheimer disease	IRAG1	Weighted median	12	-0.039204705	0.0144571939286759	0.00669233366300717	-0.067540805	-0.010868605	0.961553854350339	0.93468957996297	0.989190245228392
eqtl-a-ENSG00000072952	ebi-a-GCST90027158	Alzheimer disease	IRAG1	Inverse variance weighted	12	-0.029405005	0.0124650695766599	0.0183246274111423	-0.053836542	-0.004973469	0.971023115294638	0.947586984814594	0.995038878273523
eqtl-a-ENSG00000072952	ebi-a-GCST90027158	Alzheimer disease	IRAG1	Simple mode	12	-0.027476393	0.0357255204346127	0.458031836686542	-0.097498413	0.0425456273843371	0.972897649800659	0.907103781382944	1.04346366580524
eqtl-a-ENSG00000072952	ebi-a-GCST90027158	Alzheimer disease	IRAG1	Weighted mode	12	-0.041402664	0.0147737084052602	0.0171990528475877	-0.070359133	-0.012446196	0.959442718922725	0.932059026942506	0.98763093783181
eqtl-a-ENSG00000073921	ebi-a-GCST90027158	Alzheimer disease	PICALM	MR Egger	3	0.247910947592423	0.161259384019616	0.367143511645655	-0.068157445	0.56397934027087	1.2813458201829	0.934113390435644	1.75765290136186
eqtl-a-ENSG00000073921	ebi-a-GCST90027158	Alzheimer disease	PICALM	Weighted median	3	0.127965332266974	0.0346327517100671	0.000219953897998024	0.0600851389152419	0.195845525618705	1.13651360166397	1.06192695400564	1.21633899760712
eqtl-a-ENSG00000073921	ebi-a-GCST90027158	Alzheimer disease	PICALM	Inverse variance weighted	3	0.125662579204937	0.0323603296432226	0.000103078290633962	0.0622363331042207	0.189088825305653	1.13389950245531	1.064213824	1.20814826185557
eqtl-a-ENSG00000073921	ebi-a-GCST90027158	Alzheimer disease	PICALM	Simple mode	3	0.107025069118685	0.0519043769578596	0.175325976575115	0.00529249028128043	0.20875764795609	1.11296215510996	1.0053065202482	1.23214634915646
eqtl-a-ENSG00000073921	ebi-a-GCST90027158	Alzheimer disease	PICALM	Weighted mode	3	0.132683086097745	0.0363021281561552	0.0673793024984274	0.0615309149116803	0.203835257283809	1.14188806078112	1.06346337289686	1.2260961464076
eqtl-a-ENSG00000073969	ebi-a-GCST90027158	Alzheimer disease	NSF	MR Egger	3	-0.051038298	0.0611194279181819	0.557068262467052	-0.170832377	0.0687557806685183	0.950242277408224	0.842962861786714	1.0711745756629
eqtl-a-ENSG00000073969	ebi-a-GCST90027158	Alzheimer disease	NSF	Weighted median	3	-0.105015364	0.0282648616574529	0.000202879745780259	-0.160414493	-0.049616235	0.90031069035703	0.851790654887549	0.95159454323687
eqtl-a-ENSG00000073969	ebi-a-GCST90027158	Alzheimer disease	NSF	Inverse variance weighted	3	-0.110274649	0.0275907865757612	6.42065374630172e-05	-0.16435259	-0.056196707	0.895588129565884	0.84844281650973	0.945353160179793
eqtl-a-ENSG00000073969	ebi-a-GCST90027158	Alzheimer disease	NSF	Simple mode	3	-0.129740561	0.056700718823692	0.149357546064142	-0.24087397	-0.018607152	0.878323272773768	0.785940672420837	0.981564892321725
eqtl-a-ENSG00000073969	ebi-a-GCST90027158	Alzheimer disease	NSF	Weighted mode	3	-0.100968325	0.0306597557098299	0.0811428776411269	-0.161061446	-0.040875204	0.903961665324516	0.851239763970608	0.959948920342597
eqtl-a-ENSG00000076003	ebi-a-GCST90027158	Alzheimer disease	MCM6	MR Egger	4	0.160055561078626	0.0486826962858893	0.0813804700902071	0.0646374763582827	0.255473645798969	1.17357607433295	1.06677222412474	1.2910729873725
eqtl-a-ENSG00000076003	ebi-a-GCST90027158	Alzheimer disease	MCM6	Weighted median	4	0.0942254129575896	0.0224793920983057	2.76950970419793e-05	0.0501658044449105	0.138285021470269	1.09880740343015	1.05144541624771	1.14830279458696
eqtl-a-ENSG00000076003	ebi-a-GCST90027158	Alzheimer disease	MCM6	Inverse variance weighted	4	0.0885562047884665	0.0263430520926761	0.000774773703163424	0.0369238226868214	0.140188586890112	1.09259565999272	1.03761397518271	1.15049074587177
eqtl-a-ENSG00000076003	ebi-a-GCST90027158	Alzheimer disease	MCM6	Simple mode	4	0.10418056204215	0.0619461405199717	0.191199622456544	-0.017233873	0.225594997461295	1.10980082472874	0.982913780386603	1.25306806674758
eqtl-a-ENSG00000076003	ebi-a-GCST90027158	Alzheimer disease	MCM6	Weighted mode	4	0.101722124319636	0.0241512885332453	0.0244486002904272	0.0543855987944749	0.149058649844796	1.10707579954159	1.05589167422346	1.16074106449604
eqtl-a-ENSG00000079819	ebi-a-GCST90027158	Alzheimer disease	EPB41L2	MR Egger	3	0.0910733862014478	0.0513263809330696	0.326715291586927	-0.00952632	0.191673092830264	1.0953493858397	0.990518911218739	1.21127447792308
eqtl-a-ENSG00000079819	ebi-a-GCST90027158	Alzheimer disease	EPB41L2	Weighted median	3	0.0759712752435979	0.0251160999162689	0.00248794439295256	0.0267437194077109	0.125198831079485	1.0789315816653	1.02710454207024	1.13337378059728
eqtl-a-ENSG00000079819	ebi-a-GCST90027158	Alzheimer disease	EPB41L2	Inverse variance weighted	3	0.0757660387294641	0.0238459534874275	0.00148646930206032	0.0290279698941062	0.122504107564822	1.07871016823033	1.0294533877747	1.1303237629426
eqtl-a-ENSG00000079819	ebi-a-GCST90027158	Alzheimer disease	EPB41L2	Simple mode	3	0.0738003986443381	0.0339645094785713	0.161882476752865	0.00722996006633841	0.140370837222338	1.076591895	1.00725615932943	1.15070044230047
eqtl-a-ENSG00000079819	ebi-a-GCST90027158	Alzheimer disease	EPB41L2	Weighted mode	3	0.0743532764514845	0.0264311355345145	0.106548885254272	0.0225482508038361	0.126158302099133	1.07718728318635	1.02280438410755	1.13446174174433
eqtl-a-ENSG00000081721	ebi-a-GCST90027158	Alzheimer disease	DUSP12	MR Egger	3	-0.144874237	0.081929181250516	0.327655538770343	-0.305455432	0.0157069586236823	0.865131088072826	0.736787741343456	1.01583096128248
eqtl-a-ENSG00000081721	ebi-a-GCST90027158	Alzheimer disease	DUSP12	Weighted median	3	-0.169373501	0.0420830470459226	5.70372693088733e-05	-0.251856274	-0.086890729	0.844193537048031	0.777356456697046	0.91677726717771
eqtl-a-ENSG00000081721	ebi-a-GCST90027158	Alzheimer disease	DUSP12	Inverse variance weighted	3	-0.151619507	0.0381063870206474	6.92501058012007e-05	-0.226308026	-0.076930989	0.859315181811949	0.797472421805557	0.925953752758797
eqtl-a-ENSG00000081721	ebi-a-GCST90027158	Alzheimer disease	DUSP12	Simple mode	3	-0.168601106	0.0659551845360584	0.124979190805478	-0.297873267	-0.039328944	0.844845840286366	0.742395419420853	0.961434398943339
eqtl-a-ENSG00000081721	ebi-a-GCST90027158	Alzheimer disease	DUSP12	Weighted mode	3	-0.17004797	0.0444415755778034	0.0620163775781712	-0.257153458	-0.082942482	0.843624346915477	0.773249543183218	0.92040408556689
eqtl-a-ENSG00000083642	ebi-a-GCST90027158	Alzheimer disease	PDS5B	MR Egger	3	-0.149681994	0.234507433096647	0.638340240873734	-0.609316563	0.309952574537402	0.860981729965313	0.543722341977614	1.36336045459869
eqtl-a-ENSG00000083642	ebi-a-GCST90027158	Alzheimer disease	PDS5B	Weighted median	3	-0.102765196	0.0529098315071068	0.0521043823223765	-0.206468466	0.000938073609723672	0.902338821243668	0.813451912527989	1.00093851373839
eqtl-a-ENSG00000083642	ebi-a-GCST90027158	Alzheimer disease	PDS5B	Inverse variance weighted	3	-0.106867411	0.0472515863789506	0.0237179100635398	-0.19948052	-0.014254302	0.898644815571741	0.81915617762897	0.985846809934878
eqtl-a-ENSG00000083642	ebi-a-GCST90027158	Alzheimer disease	PDS5B	Simple mode	3	-0.097029668	0.0603224659516239	0.248989994798058	-0.215261701	0.0212023651794093	0.907529081083248	0.806330394809464	1.02142873233301
eqtl-a-ENSG00000083642	ebi-a-GCST90027158	Alzheimer disease	PDS5B	Weighted mode	3	-0.116308043	0.0610759076679562	0.197170633774126	-0.236016822	0.00340073569841229	0.890200960588277	0.789767388069754	1.00340652476055
eqtl-a-ENSG00000087157	ebi-a-GCST90027158	Alzheimer disease	PGS1	MR Egger	3	-0.045143459	0.0871829176565688	0.695831158643153	-0.216021978	0.125735059689914	0.955860345306703	0.805717594001266	1.13398169101966
eqtl-a-ENSG00000087157	ebi-a-GCST90027158	Alzheimer disease	PGS1	Weighted median	3	-0.071766582	0.0381389932130791	0.0598751966661533	-0.146519009	0.0029858443442785	0.930748123494436	0.863709313884324	1.00299030641742
eqtl-a-ENSG00000087157	ebi-a-GCST90027158	Alzheimer disease	PGS1	Inverse variance weighted	3	-0.071440671	0.0356448440613404	0.045044812408169	-0.141304565	-0.001576777	0.93105151443762	0.868224840331614	0.998424465954573
eqtl-a-ENSG00000087157	ebi-a-GCST90027158	Alzheimer disease	PGS1	Simple mode	3	-0.084567647	0.0487648163122267	0.225020390997159	-0.180146686	0.0110113934550336	0.918909492247771	0.835147697542466	1.01107224198522
eqtl-a-ENSG00000087157	ebi-a-GCST90027158	Alzheimer disease	PGS1	Weighted mode	3	-0.06061447	0.0435114362818319	0.29823886147543	-0.145896885	0.0246679447979296	0.94118602499153	0.864246815031626	1.0249747158246
eqtl-a-ENSG00000087589	ebi-a-GCST90027158	Alzheimer disease	CASS4	MR Egger	3	0.769606285875287	0.156139956090529	0.127429657048326	0.46357197193785	1.07564059981272	2.15891609067632	1.58974237044634	2.9318704547533
eqtl-a-ENSG00000087589	ebi-a-GCST90027158	Alzheimer disease	CASS4	Weighted median	3	0.205592784645856	0.0852253838298267	0.0158503997362275	0.0385510323393961	0.372634536952317	1.22825293868896	1.03930376510715	1.45155375362518
eqtl-a-ENSG00000087589	ebi-a-GCST90027158	Alzheimer disease	CASS4	Inverse variance weighted	3	0.366721156180522	0.143508737829153	0.010606811042209	0.0854440300353831	0.647998282325661	1.44299549263606	1.08920059711912	1.91171029218622
eqtl-a-ENSG00000087589	ebi-a-GCST90027158	Alzheimer disease	CASS4	Simple mode	3	0.150079664264302	0.103414107720554	0.283813742905629	-0.052611987	0.352771315396588	1.1619268030853	0.94874806778181	1.42300568673043
eqtl-a-ENSG00000087589	ebi-a-GCST90027158	Alzheimer disease	CASS4	Weighted mode	3	0.146774778521253	0.114640443941856	0.32886221102787	-0.077920492	0.371470048647291	1.15809310621377	0.925037971904422	1.44986442005046
eqtl-a-ENSG00000088854	ebi-a-GCST90027158	Alzheimer disease	DNAAF9	MR Egger	3	0.166959424463834	0.150661571321277	0.467362221107695	-0.128337255	0.462256104253536	1.18170631596822	0.879556693938689	1.58765185555683
eqtl-a-ENSG00000088854	ebi-a-GCST90027158	Alzheimer disease	DNAAF9	Weighted median	3	0.0906348991035433	0.0545276635414419	0.0964762943765719	-0.016239321	0.197509119644769	1.09486919455285	0.983891825470762	1.21836417596746
eqtl-a-ENSG00000088854	ebi-a-GCST90027158	Alzheimer disease	DNAAF9	Inverse variance weighted	3	0.101009699715365	0.0492139990310606	0.0401251063238174	0.00455026161448607	0.197469137816243	1.10628737238401	1.00456062977485	1.21831546451369
eqtl-a-ENSG00000088854	ebi-a-GCST90027158	Alzheimer disease	DNAAF9	Simple mode	3	0.0739851806982073	0.0684443972606241	0.392728703519213	-0.060165838	0.20813619932903	1.07679084808944	0.94160836625058	1.23138087137663
eqtl-a-ENSG00000088854	ebi-a-GCST90027158	Alzheimer disease	DNAAF9	Weighted mode	3	0.0841480693840364	0.0638121230422539	0.318026756408601	-0.040923692	0.209219830546854	1.08778995027266	0.959902375595966	1.23271595736967
eqtl-a-ENSG00000091436	ebi-a-GCST90027158	Alzheimer disease	MAP3K20	MR Egger	5	0.0621848551895451	0.0300050796929816	0.129933730677312	0.00337489899130123	0.120994811387789	1.06415904186862	1.00338060037496	1.12861905638553
eqtl-a-ENSG00000091436	ebi-a-GCST90027158	Alzheimer disease	MAP3K20	Weighted median	5	0.0422913061964835	0.0179071721362363	0.0181915270868009	0.00719324880946043	0.0773893635835066	1.04319832462865	1.00721918236857	1.08046268732578
eqtl-a-ENSG00000091436	ebi-a-GCST90027158	Alzheimer disease	MAP3K20	Inverse variance weighted	5	0.0389877579289076	0.0164478191783927	0.0177692960202312	0.00675003233925792	0.0712254835185573	1.03975775478389	1.00677286515271	1.07382332803462
eqtl-a-ENSG00000091436	ebi-a-GCST90027158	Alzheimer disease	MAP3K20	Simple mode	5	0.038503216522377	0.026584688656326	0.221100812388477	-0.013602773	0.0906092062887761	1.03925407113658	0.986489326399469	1.09484106464281
eqtl-a-ENSG00000091436	ebi-a-GCST90027158	Alzheimer disease	MAP3K20	Weighted mode	5	0.0437001684052827	0.0192634540218947	0.0858647757415414	0.00594379852236909	0.0814565382881963	1.04466908312926	1.00596149794269	1.08486606642305
eqtl-a-ENSG00000092068	ebi-a-GCST90027158	Alzheimer disease	SLC7A8	MR Egger	4	-0.029891659	0.0306795517719512	0.432662141760764	-0.09002358	0.0302402628944064	0.970550678692671	0.913909634980761	1.03070214368692
eqtl-a-ENSG00000092068	ebi-a-GCST90027158	Alzheimer disease	SLC7A8	Weighted median	4	-0.031612607	0.0177026431738403	0.0741387230462633	-0.066309787	0.00308457381214469	0.968881847617903	0.935840907632456	1.00308933600513
eqtl-a-ENSG00000092068	ebi-a-GCST90027158	Alzheimer disease	SLC7A8	Inverse variance weighted	4	-0.032238929	0.016002307912689	0.0439421266939135	-0.063603452	-0.000874405	0.968275205656087	0.938377037056429	0.999125976941353
eqtl-a-ENSG00000092068	ebi-a-GCST90027158	Alzheimer disease	SLC7A8	Simple mode	4	-0.029455271	0.0247053731580426	0.318869987527228	-0.077877802	0.0189672604469716	0.970974307435245	0.925077461945123	1.01914828161199
eqtl-a-ENSG00000092068	ebi-a-GCST90027158	Alzheimer disease	SLC7A8	Weighted mode	4	-0.03141348	0.0178855982436451	0.177285467895228	-0.066469253	0.00364229236089528	0.969074796987622	0.935691685356286	1.00364893356834
eqtl-a-ENSG00000099817	ebi-a-GCST90027158	Alzheimer disease	POLR2E	MR Egger	3	0.0348322885256146	0.0670419544593857	0.694949288265888	-0.096569942	0.166234519266011	1.03544603805505	0.907946391597369	1.18085000132844
eqtl-a-ENSG00000099817	ebi-a-GCST90027158	Alzheimer disease	POLR2E	Weighted median	3	0.0528210711980196	0.0302521614012957	0.0808063718093319	-0.006473165	0.112115307544559	1.05424099416423	0.993547740651778	1.11864184105263
eqtl-a-ENSG00000099817	ebi-a-GCST90027158	Alzheimer disease	POLR2E	Inverse variance weighted	3	0.0613544635265417	0.0285065840394859	0.0313744442764609	0.0054815588091493	0.117227368243934	1.06327573986621	1.00549661004148	1.12437504780986
eqtl-a-ENSG00000099817	ebi-a-GCST90027158	Alzheimer disease	POLR2E	Simple mode	3	0.046364704939937	0.049245309379617	0.445831303271476	-0.050156101	0.142885511323986	1.04745635381108	0.951080947802882	1.1535977202296
eqtl-a-ENSG00000099817	ebi-a-GCST90027158	Alzheimer disease	POLR2E	Weighted mode	3	0.0511766102837733	0.0293029995628669	0.222844365166383	-0.006257269	0.108610489426992	1.05250876074058	0.993762267078899	1.11472806739976
eqtl-a-ENSG00000100092	ebi-a-GCST90027158	Alzheimer disease	SH3BP1	MR Egger	5	0.160366660688656	0.112421997749965	0.248994251833109	-0.059980455	0.380713776278588	1.17394123018899	0.941782940644916	1.46332870607522
eqtl-a-ENSG00000100092	ebi-a-GCST90027158	Alzheimer disease	SH3BP1	Weighted median	5	0.0686355212151198	0.021811375834857	0.00165081190514763	0.0258852245788	0.11138581785144	1.07104576453947	1.02622315651873	1.11782610093247
eqtl-a-ENSG00000100092	ebi-a-GCST90027158	Alzheimer disease	SH3BP1	Inverse variance weighted	5	0.0611195680621712	0.0228240388505644	0.00740943032373695	0.0163844519150649	0.105854684209277	1.06302601054883	1.01651941312835	1.11166032296983
eqtl-a-ENSG00000100092	ebi-a-GCST90027158	Alzheimer disease	SH3BP1	Simple mode	5	0.0442666618406392	0.0373568741551484	0.301621978826987	-0.028952812	0.11748613518473	1.04526104896352	0.971462305230655	1.1246660365488
eqtl-a-ENSG00000100092	ebi-a-GCST90027158	Alzheimer disease	SH3BP1	Weighted mode	5	0.0737214035420126	0.0241799897075822	0.0380706523247783	0.0263286237151515	0.121114183368874	1.0765068527191	1.02667828387411	1.12875378991973
eqtl-a-ENSG00000100100	ebi-a-GCST90027158	Alzheimer disease	PIK3IP1	MR Egger	3	0.03086838416895	0.0364459995645531	0.552629573864528	-0.040565775	0.102302543315474	1.03134975299839	0.960246002274923	1.10771855388085
eqtl-a-ENSG00000100100	ebi-a-GCST90027158	Alzheimer disease	PIK3IP1	Weighted median	3	0.0455847416133781	0.0155713480631543	0.00341725866382641	0.0150648994095957	0.0761045838171604	1.04663969479238	1.01517894699213	1.07907542208279
eqtl-a-ENSG00000100100	ebi-a-GCST90027158	Alzheimer disease	PIK3IP1	Inverse variance weighted	3	0.0512470689931338	0.0181619444961076	0.00477738576146067	0.015649657780763	0.0868444802055047	1.05258292176206	1.01577275497979	1.09072703688258
eqtl-a-ENSG00000100100	ebi-a-GCST90027158	Alzheimer disease	PIK3IP1	Simple mode	3	0.0490675596046533	0.0399773137182883	0.344541007669114	-0.029287975	0.127423094492498	1.05029130560854	0.971136760810956	1.13589750810764
eqtl-a-ENSG00000100100	ebi-a-GCST90027158	Alzheimer disease	PIK3IP1	Weighted mode	3	0.0451268564334988	0.0162038213335722	0.108373956914183	0.0133673666196972	0.0768863462473003	1.04616056368935	1.01345710929344	1.07991933253283
eqtl-a-ENSG00000100242	ebi-a-GCST90027158	Alzheimer disease	SUN2	MR Egger	4	0.031221100857499	0.0281451315902537	0.382824771037551	-0.023943357	0.0863855587743963	1.03171359143018	0.976341011017576	1.0902265937107
eqtl-a-ENSG00000100242	ebi-a-GCST90027158	Alzheimer disease	SUN2	Weighted median	4	0.0549780111567284	0.0170818487503533	0.00128860841343569	0.021497587606036	0.0884584347074208	1.05651738282493	1.02173032551834	1.09248884204838
eqtl-a-ENSG00000100242	ebi-a-GCST90027158	Alzheimer disease	SUN2	Inverse variance weighted	4	0.0589026567710541	0.0169786886372854	0.000521988936101134	0.0256244270419747	0.0921808865001335	1.06067198647867	1.02595555494371	1.09656315761392
eqtl-a-ENSG00000100242	ebi-a-GCST90027158	Alzheimer disease	SUN2	Simple mode	4	0.0958816625583599	0.0500191533965773	0.151097362417092	-0.002155878	0.193919203215651	1.10062881068956	0.997846444137138	1.21399819184346
eqtl-a-ENSG00000100242	ebi-a-GCST90027158	Alzheimer disease	SUN2	Weighted mode	4	0.0509021878936461	0.0165526029313097	0.0543410600909587	0.0184590861482791	0.0833452896390132	1.05221996839818	1.01863050821943	1.08691704495598
eqtl-a-ENSG00000100285	ebi-a-GCST90027158	Alzheimer disease	NEFH	MR Egger	3	0.068771816885412	0.0337023997514876	0.290085355202598	0.00271511337249634	0.134828520398328	1.07119175338846	1.00271880263097	1.14434053646617
eqtl-a-ENSG00000100285	ebi-a-GCST90027158	Alzheimer disease	NEFH	Weighted median	3	0.0589363743300293	0.0227385169478073	0.00954424814363453	0.0143688811123271	0.103503867547732	1.06070775035186	1.01447260971037	1.1090500826609
eqtl-a-ENSG00000100285	ebi-a-GCST90027158	Alzheimer disease	NEFH	Inverse variance weighted	3	0.059016508181627	0.0221172922854771	0.00762265370674382	0.0156666153020919	0.102366401061162	1.06079275235504	1.01578998011399	1.10778929254914
eqtl-a-ENSG00000100285	ebi-a-GCST90027158	Alzheimer disease	NEFH	Simple mode	3	0.0260205353823815	0.0456141027508023	0.625917756912034	-0.063383106	0.115424176773954	1.02636202499368	0.938583827697741	1.12234941116881
eqtl-a-ENSG00000100285	ebi-a-GCST90027158	Alzheimer disease	NEFH	Weighted mode	3	0.0615816109364699	0.0221526064652894	0.108707471516591	0.0181625022645028	0.105000719608437	1.063517288	1.01832844362313	1.11071140963272
eqtl-a-ENSG00000100321	ebi-a-GCST90027158	Alzheimer disease	SYNGR1	MR Egger	5	0.0846276859766826	0.0277787592434323	0.0555817526091182	0.0301813178595554	0.13907405409381	1.08831179751542	1.0306413907037	1.14920920049849
eqtl-a-ENSG00000100321	ebi-a-GCST90027158	Alzheimer disease	SYNGR1	Weighted median	5	0.0545178196718338	0.0162722438549552	0.000807075844575341	0.0226242217161216	0.0864114176275459	1.05603129437717	1.02288209044137	1.0902547860846
eqtl-a-ENSG00000100321	ebi-a-GCST90027158	Alzheimer disease	SYNGR1	Inverse variance weighted	5	0.0470968610634313	0.0205553513014417	0.0219506110852674	0.00680837251260559	0.0873853496142571	1.04822353620899	1.00683160216954	1.09131713733939
eqtl-a-ENSG00000100321	ebi-a-GCST90027158	Alzheimer disease	SYNGR1	Simple mode	5	0.0537003178419292	0.0289073460244435	0.136768882154044	-0.00295808	0.110358716049838	1.05516833964318	0.997046290442949	1.11667856914719
eqtl-a-ENSG00000100321	ebi-a-GCST90027158	Alzheimer disease	SYNGR1	Weighted mode	5	0.0543341112450569	0.0168713656245188	0.0322654042866601	0.021266235	0.0874019878691139	1.05583731034825	1.02149397249917	1.09133529510311
eqtl-a-ENSG00000100441	ebi-a-GCST90027158	Alzheimer disease	KHNYN	MR Egger	4	-0.031642637	0.0313973674611595	0.419654700715773	-0.093181477	0.0298962035856333	0.968852752697921	0.911028154762578	1.03034758201843
eqtl-a-ENSG00000100441	ebi-a-GCST90027158	Alzheimer disease	KHNYN	Weighted median	4	-0.030085399	0.0139783350621555	0.0313747025593592	-0.057482935	-0.002687862	0.970362662477795	0.944138001738565	0.997315747271159
eqtl-a-ENSG00000100441	ebi-a-GCST90027158	Alzheimer disease	KHNYN	Inverse variance weighted	4	-0.02985961	0.0136323581719105	0.0284990011074808	-0.056579032	-0.003140188	0.970581784167759	0.94499179713759	0.99686473746302
eqtl-a-ENSG00000100441	ebi-a-GCST90027158	Alzheimer disease	KHNYN	Simple mode	4	-0.027242099	0.0213356980244776	0.291526100815073	-0.069060067	0.0145758693327146	0.973125620463348	0.933270619699858	1.01468261532408
eqtl-a-ENSG00000100441	ebi-a-GCST90027158	Alzheimer disease	KHNYN	Weighted mode	4	-0.031564981	0.0150793813538687	0.127381107840823	-0.061120568	-0.002009394	0.968927992524524	0.940709813036483	0.997992623960429
eqtl-a-ENSG00000100462	ebi-a-GCST90027158	Alzheimer disease	PRMT5	MR Egger	3	-0.058377969	0.0794069233901156	0.596417906348153	-0.214015539	0.0972596007071297	0.943293344276807	0.80733583974803	1.10214645448495
eqtl-a-ENSG00000100462	ebi-a-GCST90027158	Alzheimer disease	PRMT5	Weighted median	3	-0.047759502	0.0183579176904998	0.00927967396910773	-0.083741021	-0.011777983	0.953363041502835	0.919669400704775	0.988291105702781
eqtl-a-ENSG00000100462	ebi-a-GCST90027158	Alzheimer disease	PRMT5	Inverse variance weighted	3	-0.050703506	0.0225397857189979	0.024479974549164	-0.094881486	-0.006525526	0.950560463966175	0.909480714018354	0.993495718741932
eqtl-a-ENSG00000100462	ebi-a-GCST90027158	Alzheimer disease	PRMT5	Simple mode	3	-0.022226314	0.0391217446876225	0.627225870490385	-0.098904934	0.05445230522733	0.978018870288044	0.905828817499771	1.05596211133981
eqtl-a-ENSG00000100462	ebi-a-GCST90027158	Alzheimer disease	PRMT5	Weighted mode	3	-0.043817729	0.0204006092961491	0.164787466101493	-0.083802924	-0.003832535	0.9571283980179	0.919612472207118	0.996174799688868
eqtl-a-ENSG00000100504	ebi-a-GCST90027158	Alzheimer disease	PYGL	MR Egger	4	-0.03675785	0.0562545157422477	0.580568001676153	-0.147016701	0.0735010005874589	0.963909517523168	0.863279559558547	1.07626961357323
eqtl-a-ENSG00000100504	ebi-a-GCST90027158	Alzheimer disease	PYGL	Weighted median	4	-0.064539592	0.0227871394599861	0.00462171534300427	-0.109202385	-0.019876798	0.937498996463834	0.896548951149604	0.980319442952576
eqtl-a-ENSG00000100504	ebi-a-GCST90027158	Alzheimer disease	PYGL	Inverse variance weighted	4	-0.071611778	0.0307675947371627	0.0199383209757707	-0.131916264	-0.011307292	0.93089221835184	0.876414379569778	0.988756394678731
eqtl-a-ENSG00000100504	ebi-a-GCST90027158	Alzheimer disease	PYGL	Simple mode	4	-0.055688047	0.0314346438067447	0.1745941212959	-0.117299949	0.00592385452651999	0.945834145356085	0.889318402813796	1.00594143525082
eqtl-a-ENSG00000100504	ebi-a-GCST90027158	Alzheimer disease	PYGL	Weighted mode	4	-0.064814965	0.0223525066424782	0.0625188505283407	-0.108625878	-0.021004052	0.9372408695122	0.897065966644552	0.979214996606871
eqtl-a-ENSG00000100629	ebi-a-GCST90027158	Alzheimer disease	CEP128	MR Egger	3	0.01208110837906	0.0360132886531041	0.793948084391447	-0.058504937	0.082667154139144	1.01215438	0.943173583580817	1.08618021778495
eqtl-a-ENSG00000100629	ebi-a-GCST90027158	Alzheimer disease	CEP128	Weighted median	3	0.0306197034262626	0.0183245508985272	0.0947283731215012	-0.005296416	0.0665358231873759	1.03109330806363	0.994717584948364	1.06879925118523
eqtl-a-ENSG00000100629	ebi-a-GCST90027158	Alzheimer disease	CEP128	Inverse variance weighted	3	0.0354341795213433	0.0171894448337251	0.0392656826545502	0.00174286764724222	0.0691254913954444	1.03606945129651	1.0017443873238	1.07157067361025
eqtl-a-ENSG00000100629	ebi-a-GCST90027158	Alzheimer disease	CEP128	Simple mode	3	0.0304715897732347	0.0218908140814847	0.29851749771329	-0.012434406	0.0733775853729448	1.03094060037648	0.987642581968116	1.07613679372416
eqtl-a-ENSG00000100629	ebi-a-GCST90027158	Alzheimer disease	CEP128	Weighted mode	3	0.0305710252584834	0.0205531438481484	0.275285445253411	-0.009713137	0.0708551872008542	1.03104311755218	0.990333883467368	1.07342576882229
eqtl-a-ENSG00000100664	ebi-a-GCST90027158	Alzheimer disease	EIF5	MR Egger	5	0.00193056172047939	0.035373754938459	0.959907353838644	-0.067401998	0.0712631213998591	1.00193242645456	0.934819330329417	1.07386374523019
eqtl-a-ENSG00000100664	ebi-a-GCST90027158	Alzheimer disease	EIF5	Weighted median	5	0.0388936247591369	0.018831311295915	0.0388880081506591	0.00198425461914354	0.0758029948991302	1.03965988369717	1.00198622455508	1.07875003396297
eqtl-a-ENSG00000100664	ebi-a-GCST90027158	Alzheimer disease	EIF5	Inverse variance weighted	5	0.040791247877975	0.0176013059033594	0.0204758261042778	0.00629268830739067	0.0752898074485594	1.04163463940666	1.00631252886544	1.07819657500947
eqtl-a-ENSG00000100664	ebi-a-GCST90027158	Alzheimer disease	EIF5	Simple mode	5	0.0497271090983934	0.0314358214432808	0.188842760127176	-0.011887101	0.111341319127224	1.05098425319893	0.988183271536291	1.11777636020379
eqtl-a-ENSG00000100664	ebi-a-GCST90027158	Alzheimer disease	EIF5	Weighted mode	5	0.0383067314396206	0.0187450259241057	0.110494660383083	0.00156648062837348	0.0750469822508678	1.03904989327402	1.00156770820006	1.07793479349786
eqtl-a-ENSG00000101363	ebi-a-GCST90027158	Alzheimer disease	MANBAL	MR Egger	4	-0.057602632	0.0493278015641919	0.363284342824959	-0.154285123	0.0390798589276933	0.944024998110379	0.857027627708936	1.03985352192166
eqtl-a-ENSG00000101363	ebi-a-GCST90027158	Alzheimer disease	MANBAL	Weighted median	4	-0.047333152	0.0208587182865364	0.0232545666659218	-0.08821624	-0.006450065	0.953769593954876	0.91556287371116	0.993570692382435
eqtl-a-ENSG00000101363	ebi-a-GCST90027158	Alzheimer disease	MANBAL	Inverse variance weighted	4	-0.04153815	0.019392338663617	0.0321944773505437	-0.079547133	-0.003529166	0.9593127372848	0.923534489677254	0.996477054406994
eqtl-a-ENSG00000101363	ebi-a-GCST90027158	Alzheimer disease	MANBAL	Simple mode	4	-0.034001998	0.035211996750659	0.405456808900325	-0.103017511	0.0350135158586344	0.966569573649312	0.902111176109988	1.0356337061838
eqtl-a-ENSG00000101363	ebi-a-GCST90027158	Alzheimer disease	MANBAL	Weighted mode	4	-0.050446573	0.0218911821530906	0.104563482428411	-0.09335329	-0.007539856	0.950804726271355	0.910871641883047	0.992488497754793
eqtl-a-ENSG00000102753	ebi-a-GCST90027158	Alzheimer disease	KPNA3	MR Egger	4	0.119538190546923	0.318750348833803	0.743679060115854	-0.505212493	0.744288874261177	1.12697628308598	0.603377348239999	2.10494402274628
eqtl-a-ENSG00000102753	ebi-a-GCST90027158	Alzheimer disease	KPNA3	Weighted median	4	0.0494098166599005	0.05584599519869	0.37629078253963	-0.060048334	0.158867967249333	1.05065083674047	0.941719015503689	1.17218316989493
eqtl-a-ENSG00000102753	ebi-a-GCST90027158	Alzheimer disease	KPNA3	Inverse variance weighted	4	0.10924341436665	0.0529856736182807	0.0392311808293248	0.00539149407481951	0.21309533465848	1.11543382991834	1.00540605433442	1.23750262251002
eqtl-a-ENSG00000102753	ebi-a-GCST90027158	Alzheimer disease	KPNA3	Simple mode	4	0.0611903128927908	0.100515106598205	0.585679481571464	-0.135819296	0.258199921825272	1.06310121680409	0.873000372860863	1.29459761107164
eqtl-a-ENSG00000102753	ebi-a-GCST90027158	Alzheimer disease	KPNA3	Weighted mode	4	0.0529266516796966	0.0589986676962029	0.435782723271501	-0.062710737	0.168564040364254	1.05435230731234	0.939215114576533	1.18360402285059
eqtl-a-ENSG00000102882	ebi-a-GCST90027158	Alzheimer disease	MAPK3	MR Egger	6	0.0512781170181218	0.0300663194401643	0.163299152150971	-0.007651869	0.110208103120844	1.05261560289026	0.992377331937376	1.11651039558202
eqtl-a-ENSG00000102882	ebi-a-GCST90027158	Alzheimer disease	MAPK3	Weighted median	6	0.066375645287278	0.0139191308318392	1.85452515900533e-06	0.0390941488568732	0.0936571417176828	1.06862806687589	1.03986838146102	1.09818316017113
eqtl-a-ENSG00000102882	ebi-a-GCST90027158	Alzheimer disease	MAPK3	Inverse variance weighted	6	0.0700552731770355	0.017347483326195	5.38276520922867e-05	0.0360542058576933	0.104056340496378	1.07256746382714	1.03671204083323	1.1096629721171
eqtl-a-ENSG00000102882	ebi-a-GCST90027158	Alzheimer disease	MAPK3	Simple mode	6	0.0698764569340932	0.0305593150440548	0.0709515584195953	0.00998019944774579	0.129772714420441	1.07237568848974	1.01003016773106	1.13856957346849
eqtl-a-ENSG00000102882	ebi-a-GCST90027158	Alzheimer disease	MAPK3	Weighted mode	6	0.0672379071660828	0.0151620097734138	0.00679872564399419	0.0375203680101918	0.0969554463219738	1.06954990149488	1.03823314360972	1.10181128278229
eqtl-a-ENSG00000103507	ebi-a-GCST90027158	Alzheimer disease	BCKDK	MR Egger	5	0.125689913707151	0.0388825973106612	0.0481224835369218	0.0494800229782553	0.201899804436047	1.13393049745739	1.05072460165695	1.22372539011298
eqtl-a-ENSG00000103507	ebi-a-GCST90027158	Alzheimer disease	BCKDK	Weighted median	5	0.0921511731213732	0.0215035936883436	1.82423174458135e-05	0.0500041294922197	0.134298216750527	1.09653057550155	1.0512754376008	1.14373384938376
eqtl-a-ENSG00000103507	ebi-a-GCST90027158	Alzheimer disease	BCKDK	Inverse variance weighted	5	0.0910489146822484	0.0214673317835767	2.22250988034073e-05	0.0489729443864381	0.133124884978059	1.09532258130415	1.05019193676844	1.14239265710466
eqtl-a-ENSG00000103507	ebi-a-GCST90027158	Alzheimer disease	BCKDK	Simple mode	5	0.00617664523208074	0.0600784025741215	0.923062015885419	-0.111577024	0.123930314277359	1.00619576004011	0.894422496918722	1.13193698840369
eqtl-a-ENSG00000103507	ebi-a-GCST90027158	Alzheimer disease	BCKDK	Weighted mode	5	0.107755370643479	0.0245286928614027	0.0117547885427265	0.0596791326351301	0.155831608651829	1.11377524993493	1.06149589250605	1.16862939944023
eqtl-a-ENSG00000103723	ebi-a-GCST90027158	Alzheimer disease	AP3B2	MR Egger	5	-0.016893188	0.0365414450295343	0.675330513922464	-0.08851442	0.0547280445186888	0.983248702043032	0.91528991216297	1.05625332173132
eqtl-a-ENSG00000103723	ebi-a-GCST90027158	Alzheimer disease	AP3B2	Weighted median	5	-0.032887698	0.0201707915332888	0.103004003033113	-0.07242245	0.00664705307731358	0.967647221888428	0.930137876303894	1.00666919376421
eqtl-a-ENSG00000103723	ebi-a-GCST90027158	Alzheimer disease	AP3B2	Inverse variance weighted	5	-0.041539682	0.019807010204194	0.0359739960760977	-0.080361422	-0.002717942	0.959311266922203	0.922782771850645	0.9972857479754
eqtl-a-ENSG00000103723	ebi-a-GCST90027158	Alzheimer disease	AP3B2	Simple mode	5	-0.030242197	0.0338981046853806	0.42273206774669	-0.096682482	0.0361980886108251	0.970210523426936	0.907844217476551	1.03686121654752
eqtl-a-ENSG00000103723	ebi-a-GCST90027158	Alzheimer disease	AP3B2	Weighted mode	5	-0.035159685	0.018967806717217	0.137407104244268	-0.072336586	0.00201721611372521	0.965451235816924	0.930217744640611	1.0020192520629
eqtl-a-ENSG00000104093	ebi-a-GCST90027158	Alzheimer disease	DMXL2	MR Egger	6	-0.067728728	0.031116500835243	0.0951034372485148	-0.12871707	-0.006740387	0.934513946211465	0.87922268872798	0.993282278608165
eqtl-a-ENSG00000104093	ebi-a-GCST90027158	Alzheimer disease	DMXL2	Weighted median	6	-0.055973678	0.0215391529190999	0.00935790170994356	-0.098190418	-0.013756938	0.945564024696643	0.906476278169185	0.986337255958109
eqtl-a-ENSG00000104093	ebi-a-GCST90027158	Alzheimer disease	DMXL2	Inverse variance weighted	6	-0.051313636	0.0202668831619851	0.0113447701684147	-0.091036727	-0.011590545	0.949980675489272	0.91298417894724	0.98847636641818
eqtl-a-ENSG00000104093	ebi-a-GCST90027158	Alzheimer disease	DMXL2	Simple mode	6	-0.048838006	0.0411909649835831	0.289031425183703	-0.129572298	0.0318962850093887	0.95233538948135	0.878471074659044	1.03241042331485
eqtl-a-ENSG00000104093	ebi-a-GCST90027158	Alzheimer disease	DMXL2	Weighted mode	6	-0.056763768	0.0236305194466967	0.0614581536229027	-0.103079587	-0.01044795	0.944817238687489	0.902055179190204	0.989606439954627
eqtl-a-ENSG00000104312	ebi-a-GCST90027158	Alzheimer disease	RIPK2	MR Egger	3	0.0732462308304832	0.0798178059545726	0.527315541042022	-0.083196669	0.229689130501446	1.07599544755143	0.920170160624962	1.25820881038466
eqtl-a-ENSG00000104312	ebi-a-GCST90027158	Alzheimer disease	RIPK2	Weighted median	3	0.0728661361626998	0.0211322981976217	0.000564558951325844	0.0314468316953613	0.114285440630038	1.07558654513499	1.03194650729076	1.12107207873854
eqtl-a-ENSG00000104312	ebi-a-GCST90027158	Alzheimer disease	RIPK2	Inverse variance weighted	3	0.076041241169199	0.0232853961004802	0.00109224947945551	0.0304018648122577	0.12168061752614	1.07900707275294	1.03086872058929	1.12939333573468
eqtl-a-ENSG00000104312	ebi-a-GCST90027158	Alzheimer disease	RIPK2	Simple mode	3	0.0445103279042771	0.0404650896521177	0.386050791193979	-0.034801248	0.123821903622428	1.04551577464154	0.965797351518128	1.13181428102495
eqtl-a-ENSG00000104312	ebi-a-GCST90027158	Alzheimer disease	RIPK2	Weighted mode	3	0.0717567698072821	0.0228259087428886	0.0880317171643294	0.0270179886712204	0.116495550943344	1.0743939872236	1.02738628391134	1.1235525117073
eqtl-a-ENSG00000105339	ebi-a-GCST90027158	Alzheimer disease	DENND3	MR Egger	5	-0.056591204	0.0316463315746344	0.171691882177555	-0.118618014	0.00543560596448078	0.944980294655882	0.888146995862713	1.00545040567356
eqtl-a-ENSG00000105339	ebi-a-GCST90027158	Alzheimer disease	DENND3	Weighted median	5	-0.058142457	0.0202921184211006	0.00416649983337541	-0.097915009	-0.018369905	0.943515527149137	0.906725963620728	0.981797793036266
eqtl-a-ENSG00000105339	ebi-a-GCST90027158	Alzheimer disease	DENND3	Inverse variance weighted	5	-0.057396581	0.0190800745734433	0.0026280464538968	-0.094793527	-0.019999634	0.944219535943924	0.909560715015292	0.980199031620632
eqtl-a-ENSG00000105339	ebi-a-GCST90027158	Alzheimer disease	DENND3	Simple mode	5	-0.026156071	0.0377673598396256	0.52669356990484	-0.100180096	0.0478679541451449	0.974183035885972	0.904674474723885	1.04903212583472
eqtl-a-ENSG00000105339	ebi-a-GCST90027158	Alzheimer disease	DENND3	Weighted mode	5	-0.057814953	0.0210363685176524	0.0514625058472845	-0.099046236	-0.016583671	0.943824582723494	0.905700831266845	0.983553080885626
eqtl-a-ENSG00000105374	ebi-a-GCST90027158	Alzheimer disease	NKG7	MR Egger	3	0.0729601399835158	0.0473042601534826	0.366196270336593	-0.01975621	0.165676489884342	1.07568765913233	0.980437665153111	1.18019123615461
eqtl-a-ENSG00000105374	ebi-a-GCST90027158	Alzheimer disease	NKG7	Weighted median	3	0.0770895146132592	0.0271630190157701	0.00453926450241016	0.0238499973423499	0.130329031884169	1.08013876026862	1.02413668314383	1.139203156
eqtl-a-ENSG00000105374	ebi-a-GCST90027158	Alzheimer disease	NKG7	Inverse variance weighted	3	0.0786930504720128	0.0255681961015325	0.00208555168254865	0.0285793861130091	0.128806714831017	1.08187219094082	1.02899169524318	1.13747024678803
eqtl-a-ENSG00000105374	ebi-a-GCST90027158	Alzheimer disease	NKG7	Simple mode	3	0.0670947089672113	0.038855564823997	0.226350192893027	-0.009062198	0.143251616022245	1.06939675484081	0.990978739873299	1.15402013509419
eqtl-a-ENSG00000105374	ebi-a-GCST90027158	Alzheimer disease	NKG7	Weighted mode	3	0.0768749618439284	0.0269039025292584	0.103763270723274	0.0241433128865818	0.129606610801275	1.07990703836552	1.02443712241201	1.13838046864759
eqtl-a-ENSG00000105750	ebi-a-GCST90027158	Alzheimer disease	ZNF85	MR Egger	8	-0.040262357	0.0196439695049653	0.0862893296466867	-0.078764537	-0.001760177	0.960537402224552	0.92425752691295	0.998241371270096
eqtl-a-ENSG00000105750	ebi-a-GCST90027158	Alzheimer disease	ZNF85	Weighted median	8	-0.046091982	0.0153456180636233	0.00266812476099002	-0.076169394	-0.016014571	0.954954119102985	0.926659222858534	0.984112980366868
eqtl-a-ENSG00000105750	ebi-a-GCST90027158	Alzheimer disease	ZNF85	Inverse variance weighted	8	-0.036264692	0.0133983723841714	0.0067966058272942	-0.062525502	-0.010003882	0.964384994401471	0.939389106031829	0.990045989947017
eqtl-a-ENSG00000105750	ebi-a-GCST90027158	Alzheimer disease	ZNF85	Simple mode	8	-0.053297778	0.0238797536757248	0.0607980875842933	-0.100102095	-0.006493461	0.948097647914663	0.904745043278799	0.993527576259206
eqtl-a-ENSG00000105750	ebi-a-GCST90027158	Alzheimer disease	ZNF85	Weighted mode	8	-0.044997	0.0144023074206112	0.0167428715812928	-0.073225522	-0.016768477	0.956000350125644	0.929391208007061	0.983371331218157
eqtl-a-ENSG00000106009	ebi-a-GCST90027158	Alzheimer disease	BRAT1	MR Egger	4	0.0529895364333569	0.0524160047764502	0.418461169304141	-0.049745833	0.155724905795199	1.05441861208222	0.95147122642562	1.16850470999745
eqtl-a-ENSG00000106009	ebi-a-GCST90027158	Alzheimer disease	BRAT1	Weighted median	4	0.0608640081592107	0.0270830570869161	0.0246202619987425	0.00778121626885518	0.113946800049566	1.06275437843535	1.00781156860713	1.12069250251263
eqtl-a-ENSG00000106009	ebi-a-GCST90027158	Alzheimer disease	BRAT1	Inverse variance weighted	4	0.0573137319491449	0.0250636074234376	0.0222115200532697	0.00818906139920712	0.106438402499083	1.05898799665237	1.0082226834776	1.11230940885562
eqtl-a-ENSG00000106009	ebi-a-GCST90027158	Alzheimer disease	BRAT1	Simple mode	4	0.00382573817517501	0.0461122434170421	0.939104522814792	-0.086554259	0.0942057352725775	1.00383306565282	0.917085787348305	1.09878578165691
eqtl-a-ENSG00000106009	ebi-a-GCST90027158	Alzheimer disease	BRAT1	Weighted mode	4	0.0637384111745846	0.0298131852853889	0.122092075397092	0.00530456801522242	0.122172254333947	1.06581355737561	1.00531866214621	1.12994872358239
eqtl-a-ENSG00000106976	ebi-a-GCST90027158	Alzheimer disease	DNM1	MR Egger	4	-0.013716964	0.0597808392427042	0.839845697995672	-0.130887409	0.103453481316857	0.986376685264648	0.877316547203715	1.10899420321518
eqtl-a-ENSG00000106976	ebi-a-GCST90027158	Alzheimer disease	DNM1	Weighted median	4	-0.059018933	0.0408611541682243	0.14863280462502	-0.139106796	0.0210689287728436	0.942688920684668	0.870135096925311	1.02129244564641
eqtl-a-ENSG00000106976	ebi-a-GCST90027158	Alzheimer disease	DNM1	Inverse variance weighted	4	-0.084132011	0.0371356258580538	0.0234799503703721	-0.156917837	-0.011346184	0.919309889370896	0.85477428645242	0.988717941203736
eqtl-a-ENSG00000106976	ebi-a-GCST90027158	Alzheimer disease	DNM1	Simple mode	4	-0.075858316	0.0630076134599873	0.31493771916526	-0.199353238	0.0476366062775903	0.926947530793462	0.819260447894408	1.04878946256031
eqtl-a-ENSG00000106976	ebi-a-GCST90027158	Alzheimer disease	DNM1	Weighted mode	4	-0.057954985	0.0420389467358077	0.261831693182335	-0.14035132	0.0244413510317649	0.943692427200673	0.869052865957857	1.02474248925506
eqtl-a-ENSG00000107679	ebi-a-GCST90027158	Alzheimer disease	PLEKHA1	MR Egger	4	0.0267650701865894	0.0365156538240027	0.539841505730176	-0.044805611	0.0983357516816347	1.02712647178631	0.956183334996004	1.1033331688934
eqtl-a-ENSG00000107679	ebi-a-GCST90027158	Alzheimer disease	PLEKHA1	Weighted median	4	0.0616903537150071	0.018630409087345	0.00092872856306972	0.0251747519038108	0.0982059555262034	1.06363294374214	1.02549431195031	1.10318996978346
eqtl-a-ENSG00000107679	ebi-a-GCST90027158	Alzheimer disease	PLEKHA1	Inverse variance weighted	4	0.0628949038078653	0.0179882861763775	0.000471516363587617	0.0276378629021654	0.0981519447135653	1.0649149148475	1.02802333161829	1.10313038720577
eqtl-a-ENSG00000107679	ebi-a-GCST90027158	Alzheimer disease	PLEKHA1	Simple mode	4	0.117899751862358	0.0395476532106465	0.0585404721127247	0.0403863515694907	0.195413152155225	1.12513131339477	1.04121297075817	1.21581319858093
eqtl-a-ENSG00000107679	ebi-a-GCST90027158	Alzheimer disease	PLEKHA1	Weighted mode	4	0.0464815515889129	0.020824700770916	0.111784550088033	0.00566513807791763	0.0872979650999083	1.04757875272679	1.00568121531823	1.0912217772879
eqtl-a-ENSG00000107957	ebi-a-GCST90027158	Alzheimer disease	SH3PXD2A	MR Egger	7	-0.1121905	0.0593026661682364	0.117084804434362	-0.228423726	0.00404272553761957	0.893873958154839	0.795786992872634	1.00405090837578
eqtl-a-ENSG00000107957	ebi-a-GCST90027158	Alzheimer disease	SH3PXD2A	Weighted median	7	-0.068703846	0.0165579916679238	3.3351366551544e-05	-0.101157509	-0.036250182	0.933603129624643	0.903790666082532	0.964398987901623
eqtl-a-ENSG00000107957	ebi-a-GCST90027158	Alzheimer disease	SH3PXD2A	Inverse variance weighted	7	-0.064218472	0.0324661429951765	0.0479271748899347	-0.127852112	-0.000584831	0.93780009438814	0.879983508568348	0.999415339572919
eqtl-a-ENSG00000107957	ebi-a-GCST90027158	Alzheimer disease	SH3PXD2A	Simple mode	7	-0.069569956	0.0281485148152914	0.0483571621240806	-0.124741045	-0.014398866	0.932794876960574	0.882725459560544	0.985704301445056
eqtl-a-ENSG00000107957	ebi-a-GCST90027158	Alzheimer disease	SH3PXD2A	Weighted mode	7	-0.065046725	0.0174055995259218	0.00965526855268378	-0.0991617	-0.03093175	0.937023680055397	0.905596261331961	0.969541742247442
eqtl-a-ENSG00000108349	ebi-a-GCST90027158	Alzheimer disease	CASC3	MR Egger	4	-0.068400218	0.0555866745797728	0.343589323452613	-0.1773501	0.0405496640080649	0.933886640374183	0.837486528869144	1.04138302767333
eqtl-a-ENSG00000108349	ebi-a-GCST90027158	Alzheimer disease	CASC3	Weighted median	4	-0.066266871	0.0277245993264682	0.0168399704775302	-0.120607086	-0.011926657	0.935881070990426	0.88638216299636	0.988144183855586
eqtl-a-ENSG00000108349	ebi-a-GCST90027158	Alzheimer disease	CASC3	Inverse variance weighted	4	-0.059079763	0.0262420291742654	0.0243639326768901	-0.11051414	-0.007645385	0.942631579499214	0.895373669793899	0.992383766292473
eqtl-a-ENSG00000108349	ebi-a-GCST90027158	Alzheimer disease	CASC3	Simple mode	4	-0.076812116	0.038906311505472	0.142849657249031	-0.153068486	-0.000555745	0.926063830251128	0.858070953861064	0.999444409393502
eqtl-a-ENSG00000108349	ebi-a-GCST90027158	Alzheimer disease	CASC3	Weighted mode	4	-0.065339776	0.0287804518961582	0.107896896650313	-0.121749462	-0.008930091	0.936749124004217	0.885370159437454	0.991109664098248
eqtl-a-ENSG00000108395	ebi-a-GCST90027158	Alzheimer disease	TRIM37	MR Egger	4	-0.029734974	0.0517097091943094	0.623334931768083	-0.131086004	0.0716160562388671	0.970702761142582	0.877142333570685	1.07424281604794
eqtl-a-ENSG00000108395	ebi-a-GCST90027158	Alzheimer disease	TRIM37	Weighted median	4	-0.039603588	0.0129607669933231	0.00224572071857793	-0.065006691	-0.014200485	0.96117038325363	0.937061193326693	0.985899866756987
eqtl-a-ENSG00000108395	ebi-a-GCST90027158	Alzheimer disease	TRIM37	Inverse variance weighted	4	-0.039981462	0.0122108845814083	0.00105943646646319	-0.063914796	-0.016048129	0.960807249982283	0.938084924481306	0.984079956437797
eqtl-a-ENSG00000108395	ebi-a-GCST90027158	Alzheimer disease	TRIM37	Simple mode	4	-0.033939107	0.0171562737683936	0.142301813006768	-0.067565404	-0.00031281	0.966630363840153	0.934666588043185	0.999687238477144
eqtl-a-ENSG00000108395	ebi-a-GCST90027158	Alzheimer disease	TRIM37	Weighted mode	4	-0.039677585	0.0135329770942509	0.0609061910354145	-0.06620222	-0.01315295	0.961099262339607	0.935941579258365	0.986933172476085
eqtl-a-ENSG00000108582	ebi-a-GCST90027158	Alzheimer disease	CPD	MR Egger	5	0.0470184436502251	0.0510249804273559	0.4247607822335	-0.052990518	0.147027405287843	1.04814134045365	0.948389005076167	1.15838570848863
eqtl-a-ENSG00000108582	ebi-a-GCST90027158	Alzheimer disease	CPD	Weighted median	5	0.0510565900505277	0.0202631688291675	0.0117463396859354	0.0113407791453595	0.0907724009556959	1.05238244597394	1.01140532956775	1.09501975144565
eqtl-a-ENSG00000108582	ebi-a-GCST90027158	Alzheimer disease	CPD	Inverse variance weighted	5	0.0511240387801911	0.021376391928506	0.0167745579595517	0.00922631060031938	0.0930217669600628	1.05245343022691	1.00926900420444	1.09748562393383
eqtl-a-ENSG00000108582	ebi-a-GCST90027158	Alzheimer disease	CPD	Simple mode	5	0.0662083971140106	0.0385978382960218	0.161428296672061	-0.009443366	0.141860160174213	1.06844935572877	0.99060108260931	1.15241548368816
eqtl-a-ENSG00000108582	ebi-a-GCST90027158	Alzheimer disease	CPD	Weighted mode	5	0.0437092856828386	0.0238179483113648	0.140387548783772	-0.002973893	0.0903924643731136	1.04467860771066	0.997030524632093	1.09460379240746
eqtl-a-ENSG00000108592	ebi-a-GCST90027158	Alzheimer disease	FTSJ3	MR Egger	4	0.00412742380611574	0.249492322379235	0.988302927846848	-0.484877528	0.493132375669416	1.00413595335073	0.615772607013885	1.63743726389707
eqtl-a-ENSG00000108592	ebi-a-GCST90027158	Alzheimer disease	FTSJ3	Weighted median	4	0.0720842565225656	0.0202728506709341	0.00037696828716588	0.0323494692075348	0.111819043837596	1.07474589460074	1.03287840143683	1.11831047716201
eqtl-a-ENSG00000108592	ebi-a-GCST90027158	Alzheimer disease	FTSJ3	Inverse variance weighted	4	0.0537909779721625	0.0200427885274421	0.00727890925677415	0.014507112458376	0.0930748434859489	1.05526400567875	1.01461285131741	1.09754387620386
eqtl-a-ENSG00000108592	ebi-a-GCST90027158	Alzheimer disease	FTSJ3	Simple mode	4	0.0674467024323225	0.0383072428059194	0.176515195481309	-0.007635493	0.142528898331925	1.06977324176671	0.99239358286186	1.15318640563937
eqtl-a-ENSG00000108592	ebi-a-GCST90027158	Alzheimer disease	FTSJ3	Weighted mode	4	0.0728712570968686	0.0223584158105332	0.0471589609126471	0.0290487621082235	0.116693752085514	1.07559205315699	1.02947479261249	1.12377522316852
eqtl-a-ENSG00000109099	ebi-a-GCST90027158	Alzheimer disease	PMP22	MR Egger	6	-0.019744815	0.0314338416674527	0.563993159338888	-0.081355144	0.0418655150893435	0.980448837635787	0.921866237810485	1.04275423461054
eqtl-a-ENSG00000109099	ebi-a-GCST90027158	Alzheimer disease	PMP22	Weighted median	6	-0.033639784	0.0212221503695904	0.112937695636955	-0.075235198	0.00795563111808753	0.966919742255835	0.927525308267808	1.0079873612399
eqtl-a-ENSG00000109099	ebi-a-GCST90027158	Alzheimer disease	PMP22	Inverse variance weighted	6	-0.038922572	0.0187500425877419	0.0379063667932001	-0.075672655	-0.002172488	0.961825178745087	0.927119644706414	0.997829869909581
eqtl-a-ENSG00000109099	ebi-a-GCST90027158	Alzheimer disease	PMP22	Simple mode	6	-0.019935404	0.0409807819944472	0.6472147914569	-0.100257737	0.0603869285873324	0.98026199214593	0.904604238158167	1.0622474809563
eqtl-a-ENSG00000109099	ebi-a-GCST90027158	Alzheimer disease	PMP22	Weighted mode	6	-0.035118406	0.0229590586379303	0.186663957534145	-0.080118161	0.00988134857222578	0.965491089205507	0.92300727621381	1.00993033029926
eqtl-a-ENSG00000110315	ebi-a-GCST90027158	Alzheimer disease	RNF141	MR Egger	6	0.0709471622680903	0.0354541437738547	0.115971249159359	0.00145704047133506	0.140437284064846	1.07352450176996	1.00145810247053	1.15077690525186
eqtl-a-ENSG00000110315	ebi-a-GCST90027158	Alzheimer disease	RNF141	Weighted median	6	0.0709758193896742	0.0240697332214367	0.00319053661523474	0.0237991422756583	0.11815249650369	1.07355526633294	1.02408460192882	1.12541572024467
eqtl-a-ENSG00000110315	ebi-a-GCST90027158	Alzheimer disease	RNF141	Inverse variance weighted	6	0.0701225915715289	0.0206799242112897	0.000696753571162777	0.0295899401174011	0.110655243025657	1.07263966977716	1.03003207251146	1.1170097435649
eqtl-a-ENSG00000110315	ebi-a-GCST90027158	Alzheimer disease	RNF141	Simple mode	6	0.102737667485865	0.0357404632681306	0.0348090858400357	0.0326863594803294	0.172788975491401	1.10820065387671	1.03322642674314	1.18861525166746
eqtl-a-ENSG00000110315	ebi-a-GCST90027158	Alzheimer disease	RNF141	Weighted mode	6	0.0716107245853375	0.023118321677416	0.0269271087028316	0.0262988140976022	0.116922635073073	1.07423708857271	1.02664767944328	1.12403246563703
eqtl-a-ENSG00000110768	ebi-a-GCST90027158	Alzheimer disease	GTF2H1	MR Egger	3	0.0609454408690921	0.0448758658678283	0.404058614291426	-0.027011256	0.148902137970036	1.06284092492813	0.973350285206191	1.16055940895192
eqtl-a-ENSG00000110768	ebi-a-GCST90027158	Alzheimer disease	GTF2H1	Weighted median	3	0.0741495198074408	0.0225737869472436	0.00102068514718831	0.0299048973908434	0.118394142224038	1.07696782147967	1.03035653969855	1.12568770499773
eqtl-a-ENSG00000110768	ebi-a-GCST90027158	Alzheimer disease	GTF2H1	Inverse variance weighted	3	0.0744671645734168	0.0222509164162318	0.000817793626176605	0.0308553683976024	0.118078960749231	1.07730996900909	1.03133632927319	1.12533296499337
eqtl-a-ENSG00000110768	ebi-a-GCST90027158	Alzheimer disease	GTF2H1	Simple mode	3	0.0979514347733792	0.0423331033286432	0.146752425958913	0.0149785522492385	0.18092431729752	1.10290922077159	1.01509129295719	1.19832448342584
eqtl-a-ENSG00000110768	ebi-a-GCST90027158	Alzheimer disease	GTF2H1	Weighted mode	3	0.0721245883027357	0.0226922951290412	0.0863595626588512	0.027647689849815	0.116601486755656	1.07478924189003	1.02803343399939	1.12367154246001
eqtl-a-ENSG00000111328	ebi-a-GCST90027158	Alzheimer disease	CDK2AP1	MR Egger	4	-0.053541681	0.0434534595097871	0.343089774622916	-0.138710462	0.0316270997050104	0.947866432222062	0.87048002939265	1.03213255100206
eqtl-a-ENSG00000111328	ebi-a-GCST90027158	Alzheimer disease	CDK2AP1	Weighted median	4	-0.043556772	0.0190695168468853	0.0223653826488108	-0.080933025	-0.006180519	0.957378200570785	0.922255457704058	0.993838541449187
eqtl-a-ENSG00000111328	ebi-a-GCST90027158	Alzheimer disease	CDK2AP1	Inverse variance weighted	4	-0.050551696	0.0200419806779425	0.0116593397506877	-0.089833978	-0.011269414	0.95070477953302	0.914082930207359	0.988793847864429
eqtl-a-ENSG00000111328	ebi-a-GCST90027158	Alzheimer disease	CDK2AP1	Simple mode	4	-0.048438343	0.026611417352157	0.166285896079004	-0.100596721	0.0037200350961337	0.95271607919209	0.904297643678852	1.00372696301473
eqtl-a-ENSG00000111328	ebi-a-GCST90027158	Alzheimer disease	CDK2AP1	Weighted mode	4	-0.04477595	0.0196962495580705	0.107594879896153	-0.083380599	-0.0061713	0.95621169745887	0.920000929399786	0.993847702907969
eqtl-a-ENSG00000111729	ebi-a-GCST90027158	Alzheimer disease	CLEC4A	MR Egger	9	0.0715773457518517	0.0468663163780451	0.170533753585804	-0.020280634	0.16343532585282	1.07420123239022	0.979923634484542	1.17754919573468
eqtl-a-ENSG00000111729	ebi-a-GCST90027158	Alzheimer disease	CLEC4A	Weighted median	9	0.0778151990189499	0.0227061037383615	0.000610152342182957	0.0333112356917613	0.122319162346138	1.08092288460192	1.03387226712236	1.1301147342971
eqtl-a-ENSG00000111729	ebi-a-GCST90027158	Alzheimer disease	CLEC4A	Inverse variance weighted	9	0.0723682503091564	0.0239304102788162	0.00249363779381661	0.0254646461626766	0.119271854455636	1.07505115910153	1.0257916399586	1.1266761685952
eqtl-a-ENSG00000111729	ebi-a-GCST90027158	Alzheimer disease	CLEC4A	Simple mode	9	0.0162781214190281	0.0618078439872725	0.798924423632173	-0.104865253	0.137421495634082	1.01641133186119	0.900445846972231	1.14731163346428
eqtl-a-ENSG00000111729	ebi-a-GCST90027158	Alzheimer disease	CLEC4A	Weighted mode	9	0.0788080219894779	0.0222756604539484	0.00764378413300306	0.0351477274997391	0.122468316479217	1.08199658257893	1.03577270961082	1.13028330815201
eqtl-a-ENSG00000112210	ebi-a-GCST90027158	Alzheimer disease	RAB23	MR Egger	3	-0.04307263	0.0703537028622273	0.650264352571009	-0.180965888	0.0948206273485289	0.957841819238841	0.834463823547547	1.099461624
eqtl-a-ENSG00000112210	ebi-a-GCST90027158	Alzheimer disease	RAB23	Weighted median	3	-0.060018535	0.0191339582072956	0.00170828931693446	-0.097521093	-0.022515977	0.94174707800833	0.907083208042424	0.977735615733886
eqtl-a-ENSG00000112210	ebi-a-GCST90027158	Alzheimer disease	RAB23	Inverse variance weighted	3	-0.056538539	0.0224661598400694	0.0118490251350234	-0.100572213	-0.012504866	0.94503006283593	0.904319806629171	0.987572994771199
eqtl-a-ENSG00000112210	ebi-a-GCST90027158	Alzheimer disease	RAB23	Simple mode	3	-0.077212305	0.025336628464438	0.092914018922988	-0.126872097	-0.027552513	0.925693303641603	0.880846328670153	0.972823595349046
eqtl-a-ENSG00000112210	ebi-a-GCST90027158	Alzheimer disease	RAB23	Weighted mode	3	-0.060106999	0.0195333482024491	0.0913667278839827	-0.098392361	-0.021821636	0.941663771231212	0.906293239545125	0.978414733066359
eqtl-a-ENSG00000114544	ebi-a-GCST90027158	Alzheimer disease	SLC41A3	MR Egger	4	0.0529881447222034	0.0289654760772685	0.208844936049548	-0.003784188	0.10976047783365	1.05441714463709	0.99622296262853	1.11601072913555
eqtl-a-ENSG00000114544	ebi-a-GCST90027158	Alzheimer disease	SLC41A3	Weighted median	4	0.0526923305582443	0.0221396398918433	0.0173126643315516	0.00929863637023144	0.0960860247462573	1.05410527924036	1.00934200300203	1.10085376058622
eqtl-a-ENSG00000114544	ebi-a-GCST90027158	Alzheimer disease	SLC41A3	Inverse variance weighted	4	0.0545210973825725	0.020811914904669	0.00880056138269362	0.0137297441694212	0.0953124505957238	1.05603475574796	1.01382442994782	1.10000249787337
eqtl-a-ENSG00000114544	ebi-a-GCST90027158	Alzheimer disease	SLC41A3	Simple mode	4	0.0495966031222313	0.037354375981652	0.276253481770918	-0.023617974	0.122811180046269	1.05084710242273	0.97665874772656	1.13067090756188
eqtl-a-ENSG00000114544	ebi-a-GCST90027158	Alzheimer disease	SLC41A3	Weighted mode	4	0.0523054154574848	0.0235335962949588	0.112771521782495	0.00617956671936561	0.0984312641956041	1.05369750888138	1.00619869963252	1.10343855605092
eqtl-a-ENSG00000114784	ebi-a-GCST90027158	Alzheimer disease	EIF1B	MR Egger	3	0.387403523182757	0.404907429085844	0.514062055050695	-0.406215038	1.18102208419101	1.4731508218603	0.666166900939785	3.25770214774428
eqtl-a-ENSG00000114784	ebi-a-GCST90027158	Alzheimer disease	EIF1B	Weighted median	3	0.128473619089515	0.0583789390246262	0.0277583755361963	0.0140508986012476	0.242896339577782	1.13709142338848	1.0141500764452	1.2749364568169
eqtl-a-ENSG00000114784	ebi-a-GCST90027158	Alzheimer disease	EIF1B	Inverse variance weighted	3	0.128527838475043	0.0509798166063507	0.0116971495607001	0.0286073979265956	0.22844827902349	1.13715307745815	1.02902051957044	1.25664852836205
eqtl-a-ENSG00000114784	ebi-a-GCST90027158	Alzheimer disease	EIF1B	Simple mode	3	0.105267339898432	0.072963694624049	0.285869416176741	-0.037741502	0.248276181361568	1.11100758731259	0.962961832847764	1.2818138964198
eqtl-a-ENSG00000114784	ebi-a-GCST90027158	Alzheimer disease	EIF1B	Weighted mode	3	0.144219431637169	0.0669094630467133	0.163899620017482	0.0130768840656104	0.275361979208727	1.1551375544416	1.01316276043755	1.3170073178618
eqtl-a-ENSG00000115825	ebi-a-GCST90027158	Alzheimer disease	PRKD3	MR Egger	4	-0.027805927	0.0716477148834937	0.735361131976644	-0.168235448	0.112623594485829	0.972577099747686	0.845154821365031	1.11921057662058
eqtl-a-ENSG00000115825	ebi-a-GCST90027158	Alzheimer disease	PRKD3	Weighted median	4	-0.044292313	0.0182198623826489	0.015057607100332	-0.080003244	-0.008581383	0.95667426793113	0.923113352147746	0.991455331885483
eqtl-a-ENSG00000115825	ebi-a-GCST90027158	Alzheimer disease	PRKD3	Inverse variance weighted	4	-0.045639647	0.0172029139356981	0.00797755239446381	-0.079357358	-0.011921936	0.95538617638235	0.923709770032697	0.988148848950874
eqtl-a-ENSG00000115825	ebi-a-GCST90027158	Alzheimer disease	PRKD3	Simple mode	4	-0.04581893	0.0244457631879608	0.157579672203357	-0.093732626	0.00209476560752678	0.955214907065832	0.910526180643184	1.00209696116179
eqtl-a-ENSG00000115825	ebi-a-GCST90027158	Alzheimer disease	PRKD3	Weighted mode	4	-0.044252688	0.0192367989214809	0.104948081266809	-0.081956814	-0.006548562	0.956712177033467	0.921311745512112	0.99347283277643
eqtl-a-ENSG00000116852	ebi-a-GCST90027158	Alzheimer disease	KIF21B	MR Egger	3	0.166153071664298	0.13292156862115	0.429551348749568	-0.094373203	0.426679346161751	1.18075382784445	0.909943105519294	1.53216128954973
eqtl-a-ENSG00000116852	ebi-a-GCST90027158	Alzheimer disease	KIF21B	Weighted median	3	0.123885639558617	0.0611658444398723	0.0428257401120666	0.00400058445646712	0.243770694660767	1.13188642056666	1.00400859747649	1.2760516914729
eqtl-a-ENSG00000116852	ebi-a-GCST90027158	Alzheimer disease	KIF21B	Inverse variance weighted	3	0.13041270083917	0.0561615662832391	0.0202276209209603	0.0203360309240214	0.240489370754319	1.13929847575119	1.02054421683111	1.27187141472361
eqtl-a-ENSG00000116852	ebi-a-GCST90027158	Alzheimer disease	KIF21B	Simple mode	3	0.114872195571113	0.0796896019996932	0.286170489831228	-0.041319424	0.271063815490511	1.1217300663399	0.959522586114888	1.31135875271649
eqtl-a-ENSG00000116852	ebi-a-GCST90027158	Alzheimer disease	KIF21B	Weighted mode	3	0.11478508197849	0.074653193310655	0.263983634718468	-0.031535177	0.261105340867374	1.12163235266002	0.968956870945207	1.29836442906529
eqtl-a-ENSG00000116857	ebi-a-GCST90027158	Alzheimer disease	TMEM9	MR Egger	6	0.0522510866718519	0.0945705513471311	0.610019570796671	-0.133107194	0.237609367312229	1.05364026433032	0.875371252560849	1.26821369032895
eqtl-a-ENSG00000116857	ebi-a-GCST90027158	Alzheimer disease	TMEM9	Weighted median	6	0.0489069045205687	0.0183332029459807	0.00763796217330003	0.0129738267464466	0.0848399822946908	1.05012258452383	1.0130583519797	1.08854286662957
eqtl-a-ENSG00000116857	ebi-a-GCST90027158	Alzheimer disease	TMEM9	Inverse variance weighted	6	0.0412602787644069	0.0158168448371721	0.00909057635981263	0.0102592628835495	0.0722612946452643	1.04212331281742	1.01031206955234	1.07493618243991
eqtl-a-ENSG00000116857	ebi-a-GCST90027158	Alzheimer disease	TMEM9	Simple mode	6	0.0526909209601093	0.026095885637917	0.0994809405288298	0.00154298510979198	0.103838856810427	1.05410379337658	1.00154417612381	1.10942166476492
eqtl-a-ENSG00000116857	ebi-a-GCST90027158	Alzheimer disease	TMEM9	Weighted mode	6	0.0510707445580384	0.0188976456549989	0.0426568506391689	0.0140313590742406	0.0881101300418362	1.05239734203459	1.01413026062599	1.09210838934816
eqtl-a-ENSG00000119227	ebi-a-GCST90027158	Alzheimer disease	PIGZ	MR Egger	3	-0.050146149	0.0359377196899199	0.395862669558003	-0.12058408	0.0202917816138429	0.951090413450508	0.886402555865821	1.02049905945261
eqtl-a-ENSG00000119227	ebi-a-GCST90027158	Alzheimer disease	PIGZ	Weighted median	3	-0.043868507	0.0202971627060704	0.0306712253895433	-0.083650946	-0.004086068	0.957079798592699	0.919752243454466	0.995922268625149
eqtl-a-ENSG00000119227	ebi-a-GCST90027158	Alzheimer disease	PIGZ	Inverse variance weighted	3	-0.043811554	0.0197265414198648	0.0263547184365031	-0.082475576	-0.005147533	0.957134308297847	0.920833928480916	0.994865692701052
eqtl-a-ENSG00000119227	ebi-a-GCST90027158	Alzheimer disease	PIGZ	Simple mode	3	-0.052982199	0.0356647810292397	0.275714483052454	-0.12288517	0.0169207716788745	0.948396894613869	0.884365208426472	1.0170647388013
eqtl-a-ENSG00000119227	ebi-a-GCST90027158	Alzheimer disease	PIGZ	Weighted mode	3	-0.045517611	0.0218134945084955	0.172203173652895	-0.088272061	-0.002763162	0.955502774586895	0.915511768032719	0.997240651756019
eqtl-a-ENSG00000119396	ebi-a-GCST90027158	Alzheimer disease	RAB14	MR Egger	3	0.0472262120226342	0.0766086008626113	0.648308760300925	-0.102926646	0.197379069713352	1.04835913369851	0.902193150830128	1.21820573809257
eqtl-a-ENSG00000119396	ebi-a-GCST90027158	Alzheimer disease	RAB14	Weighted median	3	0.0468277782991881	0.0201422713180612	0.0200799323522448	0.00734892651578815	0.0863066300825881	1.04794151526752	1.00737599614653	1.09014054694771
eqtl-a-ENSG00000119396	ebi-a-GCST90027158	Alzheimer disease	RAB14	Inverse variance weighted	3	0.0481486602843591	0.0198879089666932	0.0154778073250438	0.00916835870964039	0.0871289618590778	1.04932663692628	1.00921051685218	1.09103737285399
eqtl-a-ENSG00000119396	ebi-a-GCST90027158	Alzheimer disease	RAB14	Simple mode	3	0.0425880833704283	0.0307536303658189	0.300358687460038	-0.017689032	0.102865198887433	1.04350796802457	0.982466500359152	1.10834199327173
eqtl-a-ENSG00000119396	ebi-a-GCST90027158	Alzheimer disease	RAB14	Weighted mode	3	0.046913647621218	0.0195360225974784	0.138321507989082	0.00862304333016047	0.0852042519122756	1.04803150515859	1.00866032886283	1.08893946195275
eqtl-a-ENSG00000119865	ebi-a-GCST90027158	Alzheimer disease	CNRIP1	MR Egger	3	-0.091074782	0.131872471910393	0.615221856540187	-0.349544827	0.167395263229812	0.912949436422296	0.705008917961616	1.1822214616428
eqtl-a-ENSG00000119865	ebi-a-GCST90027158	Alzheimer disease	CNRIP1	Weighted median	3	-0.05831807	0.0268449134861799	0.0298249996746756	-0.110934101	-0.00570204	0.943349848361401	0.894997726886407	0.994314186136952
eqtl-a-ENSG00000119865	ebi-a-GCST90027158	Alzheimer disease	CNRIP1	Inverse variance weighted	3	-0.058151726	0.0263338942595259	0.0272271040760219	-0.109766159	-0.006537293	0.94350678185725	0.896043642568153	0.9934840281431
eqtl-a-ENSG00000119865	ebi-a-GCST90027158	Alzheimer disease	CNRIP1	Simple mode	3	-0.021688177	0.0420701776193099	0.657515205459297	-0.104145725	0.0607693710752955	0.978545320362574	0.901093975760012	1.06265380721901
eqtl-a-ENSG00000119865	ebi-a-GCST90027158	Alzheimer disease	CNRIP1	Weighted mode	3	-0.069010874	0.0338089842763334	0.178010572417858	-0.135276483	-0.002745265	0.933316531038462	0.873474377230427	0.997258499867675
eqtl-a-ENSG00000120029	ebi-a-GCST90027158	Alzheimer disease	ARMH3	MR Egger	3	-0.134557168	0.0980820900517929	0.400991608117352	-0.326798064	0.0576837288459945	0.874102907034321	0.721229370383301	1.05937989142038
eqtl-a-ENSG00000120029	ebi-a-GCST90027158	Alzheimer disease	ARMH3	Weighted median	3	-0.0901465	0.0340504275623524	0.00811034976022252	-0.156885338	-0.023407662	0.91379730429393	0.854802066619905	0.976864172353662
eqtl-a-ENSG00000120029	ebi-a-GCST90027158	Alzheimer disease	ARMH3	Inverse variance weighted	3	-0.085494222	0.0308782776572325	0.00562718475581991	-0.146015646	-0.024972798	0.918058447623042	0.864144182539098	0.975336443017593
eqtl-a-ENSG00000120029	ebi-a-GCST90027158	Alzheimer disease	ARMH3	Simple mode	3	-0.086394838	0.0449860761800783	0.194768669716136	-0.174567548	0.00177787097095188	0.917232001351092	0.83982012443326	1.00177945232055
eqtl-a-ENSG00000120029	ebi-a-GCST90027158	Alzheimer disease	ARMH3	Weighted mode	3	-0.093328942	0.0335092861263837	0.108359845555393	-0.159007143	-0.027650741	0.910893820040813	0.852990266450627	0.972728041600193
eqtl-a-ENSG00000120265	ebi-a-GCST90027158	Alzheimer disease	PCMT1	MR Egger	3	-0.051864253	0.0387116876693162	0.408197868357915	-0.127739161	0.0240106544777419	0.949457743799512	0.880082908990418	1.02430123122715
eqtl-a-ENSG00000120265	ebi-a-GCST90027158	Alzheimer disease	PCMT1	Weighted median	3	-0.078972645	0.0224067631018004	0.000424282202017572	-0.122889901	-0.035055389	0.924065201787064	0.884361024637936	0.965551933389828
eqtl-a-ENSG00000120265	ebi-a-GCST90027158	Alzheimer disease	PCMT1	Inverse variance weighted	3	-0.083130695	0.0225921837432421	0.000233579981130035	-0.127411375	-0.038850015	0.920230869855682	0.880371435240756	0.961894968347949
eqtl-a-ENSG00000120265	ebi-a-GCST90027158	Alzheimer disease	PCMT1	Simple mode	3	-0.103052367	0.0551386303406698	0.20256466142885	-0.211124082	0.00501934877874745	0.902079733315805	0.809673594602173	1.00503196681243
eqtl-a-ENSG00000120265	ebi-a-GCST90027158	Alzheimer disease	PCMT1	Weighted mode	3	-0.077378875	0.02329319611519	0.0799069522637191	-0.123033539	-0.03172421	0.925539123848857	0.884234005699026	0.968773723079912
eqtl-a-ENSG00000120314	ebi-a-GCST90027158	Alzheimer disease	WDR55	MR Egger	3	0.0815528622983814	0.047320543780019	0.334713167713758	-0.011195404	0.174301128107219	1.08497057010611	0.988867031806027	1.19041397896181
eqtl-a-ENSG00000120314	ebi-a-GCST90027158	Alzheimer disease	WDR55	Weighted median	3	0.0347368361894723	0.0146856320005942	0.0180124538233371	0.00595299746830768	0.0635206749106369	1.03534720702867	1.00597075177069	1.06558151637635
eqtl-a-ENSG00000120314	ebi-a-GCST90027158	Alzheimer disease	WDR55	Inverse variance weighted	3	0.0328470819220937	0.0145052783404695	0.0235438917329742	0.00441673637477357	0.0612774274694139	1.03339250276305	1.0044265045307	1.06319383245052
eqtl-a-ENSG00000120314	ebi-a-GCST90027158	Alzheimer disease	WDR55	Simple mode	3	0.0350767726007273	0.0160098545638489	0.159825336988777	0.00369745765558355	0.0664560875458711	1.0356992190701	1.00370430168471	1.0687140331888
eqtl-a-ENSG00000120314	ebi-a-GCST90027158	Alzheimer disease	WDR55	Weighted mode	3	0.0347178718316532	0.0147712013081843	0.143149178280465	0.005766317267612	0.0636694263956943	1.03532757251995	1.00578297447655	1.06574003499901
eqtl-a-ENSG00000120647	ebi-a-GCST90027158	Alzheimer disease	CCDC77	MR Egger	6	0.0355574464562422	0.0306923041051555	0.311109816170882	-0.02459947	0.0957143625023469	1.03619717227384	0.97570063154971	1.10044469082994
eqtl-a-ENSG00000120647	ebi-a-GCST90027158	Alzheimer disease	CCDC77	Weighted median	6	0.0349573256268511	0.0188872712658607	0.0641925100494197	-0.002061726	0.0719763773079381	1.0355755153207	0.997940397843043	1.07462995811139
eqtl-a-ENSG00000120647	ebi-a-GCST90027158	Alzheimer disease	CCDC77	Inverse variance weighted	6	0.0316735948086805	0.0150902575876995	0.0358219007154462	0.00209668993678945	0.0612504996805716	1.03218054122766	1.00209888952815	1.06316520337696
eqtl-a-ENSG00000120647	ebi-a-GCST90027158	Alzheimer disease	CCDC77	Simple mode	6	0.0477437750984186	0.0252859807936253	0.117638798686842	-0.001816747	0.0973042974539242	1.04890186611328	0.998184902029281	1.10219571794691
eqtl-a-ENSG00000120647	ebi-a-GCST90027158	Alzheimer disease	CCDC77	Weighted mode	6	0.0265129701744488	0.0182879662933837	0.206814579656453	-0.009331444	0.0623573841094809	1.02686756582677	0.990711959052193	1.06434265591767
eqtl-a-ENSG00000121104	ebi-a-GCST90027158	Alzheimer disease	FAM117A	MR Egger	3	0.430686503507861	0.228802745921766	0.310883672348553	-0.017766878	0.879139885514522	1.53831321855839	0.98239002190274	2.40882694818916
eqtl-a-ENSG00000121104	ebi-a-GCST90027158	Alzheimer disease	FAM117A	Weighted median	3	0.234644918441443	0.0830261576931239	0.00471102354385113	0.0719136493629204	0.397376187519966	1.26445970268811	1.07456255089664	1.48791556004625
eqtl-a-ENSG00000121104	ebi-a-GCST90027158	Alzheimer disease	FAM117A	Inverse variance weighted	3	0.228228658186359	0.0684039207141193	0.000848449946112924	0.094156973586685	0.362300342786033	1.25637257246421	1.09873220431603	1.43663035873509
eqtl-a-ENSG00000121104	ebi-a-GCST90027158	Alzheimer disease	FAM117A	Simple mode	3	0.276433950628992	0.114054177189224	0.1362807040948	0.0528877633381125	0.499980137919872	1.31841986903881	1.05431130609691	1.64868852399135
eqtl-a-ENSG00000121104	ebi-a-GCST90027158	Alzheimer disease	FAM117A	Weighted mode	3	0.27219321932491	0.110492998123048	0.132749140271588	0.0556269430037346	0.488759495646085	1.31284064298883	1.05720321310605	1.63029258000415
eqtl-a-ENSG00000121281	ebi-a-GCST90027158	Alzheimer disease	ADCY7	MR Egger	3	-0.055103147	0.0314968304835094	0.330579829734871	-0.116836934	0.00663064104517148	0.94638752616627	0.889730265689886	1.00665267241262
eqtl-a-ENSG00000121281	ebi-a-GCST90027158	Alzheimer disease	ADCY7	Weighted median	3	-0.044594128	0.0168926327357424	0.00829411145644525	-0.077703688	-0.011484568	0.956385573222658	0.925238545089422	0.988581128102518
eqtl-a-ENSG00000121281	ebi-a-GCST90027158	Alzheimer disease	ADCY7	Inverse variance weighted	3	-0.043981068	0.0162658781148434	0.00685339544905595	-0.075862189	-0.012099947	0.95697207498429	0.926943941010005	0.987972963393967
eqtl-a-ENSG00000121281	ebi-a-GCST90027158	Alzheimer disease	ADCY7	Simple mode	3	-0.033649742	0.0342444014753884	0.429391840326076	-0.100768769	0.033469285008792	0.966910113449477	0.904142074596174	1.03403568284161
eqtl-a-ENSG00000121281	ebi-a-GCST90027158	Alzheimer disease	ADCY7	Weighted mode	3	-0.045186914	0.0166137887346785	0.112769133917623	-0.07774994	-0.012623888	0.955818808918385	0.925195751853002	0.987455458644727
eqtl-a-ENSG00000121897	ebi-a-GCST90027158	Alzheimer disease	LIAS	MR Egger	3	0.0446371768614505	0.0558525610944616	0.570758563713258	-0.064833843	0.154108196606595	1.04564840563913	0.937223176740986	1.16661710396203
eqtl-a-ENSG00000121897	ebi-a-GCST90027158	Alzheimer disease	LIAS	Weighted median	3	0.0418879997684144	0.018624780938754	0.0245095330603906	0.00538342912845646	0.0783925704083723	1.04277768086844	1.00539794582122	1.08154715875133
eqtl-a-ENSG00000121897	ebi-a-GCST90027158	Alzheimer disease	LIAS	Inverse variance weighted	3	0.0450307094193309	0.0185263985098114	0.0150728461330571	0.00871896834010056	0.0813424504985612	1.04605998331014	1.0087570892557	1.08474230351153
eqtl-a-ENSG00000121897	ebi-a-GCST90027158	Alzheimer disease	LIAS	Simple mode	3	0.0354901905916097	0.0301373476818349	0.360103098562627	-0.023579011	0.0945593920480062	1.03612748428058	0.976696801961185	1.09917444341572
eqtl-a-ENSG00000121897	ebi-a-GCST90027158	Alzheimer disease	LIAS	Weighted mode	3	0.0421183236291565	0.0187892759493568	0.154248307207443	0.0052913427684172	0.0789453044898959	1.04301788511112	1.0053053666467	1.08214513197161
eqtl-a-ENSG00000122378	ebi-a-GCST90027158	Alzheimer disease	PRXL2A	MR Egger	4	0.115574311504719	0.0556039432218403	0.173224274258588	0.00659058278991151	0.224558040219526	1.12251792744523	1.00661234847057	1.25176936220824
eqtl-a-ENSG00000122378	ebi-a-GCST90027158	Alzheimer disease	PRXL2A	Weighted median	4	0.132966687603042	0.0203350703695516	6.20199037081071e-11	0.0931099496787212	0.172823425527364	1.1422119478793	1.0975824074671	1.18865620021096
eqtl-a-ENSG00000122378	ebi-a-GCST90027158	Alzheimer disease	PRXL2A	Inverse variance weighted	4	0.135109272334542	0.0247619034834428	4.86059016767317e-08	0.0865759415069944	0.18364260316209	1.1446618573911	1.09043417378797	1.20158630320111
eqtl-a-ENSG00000122378	ebi-a-GCST90027158	Alzheimer disease	PRXL2A	Simple mode	4	0.161351131913751	0.0414397007394706	0.0300482841948515	0.0801293184643889	0.242572945363114	1.17509751061908	1.08342716575348	1.27452421640437
eqtl-a-ENSG00000122378	ebi-a-GCST90027158	Alzheimer disease	PRXL2A	Weighted mode	4	0.132077494317534	0.0220623097145265	0.00933138739739518	0.0888353672770623	0.175319621358006	1.14119675210415	1.09290071429407	1.19162702519987
eqtl-a-ENSG00000123636	ebi-a-GCST90027158	Alzheimer disease	BAZ2B	MR Egger	6	0.0232160731596127	0.0272962916228715	0.442951528372599	-0.030284658	0.0767168047404408	1.0234876638702	0.970169327369125	1.0797362569018
eqtl-a-ENSG00000123636	ebi-a-GCST90027158	Alzheimer disease	BAZ2B	Weighted median	6	0.0298624131332336	0.0168952670558304	0.077144245649222	-0.00325231	0.0629771365626613	1.03031276669573	0.996752972736032	1.06500248933526
eqtl-a-ENSG00000123636	ebi-a-GCST90027158	Alzheimer disease	BAZ2B	Inverse variance weighted	6	0.0330609461562648	0.0144946703056135	0.0225541499447088	0.00465139235726228	0.0614704999552673	1.03361353209354	1.00466222687471	1.0633991257443
eqtl-a-ENSG00000123636	ebi-a-GCST90027158	Alzheimer disease	BAZ2B	Simple mode	6	0.0216782127530971	0.0301045519772561	0.503711252638564	-0.037326709	0.0806831346285191	1.02191489237685	0.963361344989909	1.08402735141145
eqtl-a-ENSG00000123636	ebi-a-GCST90027158	Alzheimer disease	BAZ2B	Weighted mode	6	0.0414461703064943	0.0174819956194283	0.0638899311300452	0.0071814588924149	0.0757108817205737	1.04231705273383	1.00720730740796	1.07865067144484
eqtl-a-ENSG00000124541	ebi-a-GCST90027158	Alzheimer disease	RRP36	MR Egger	3	0.0251946065582081	0.0764416402535665	0.797312860352418	-0.124631008	0.175020221455198	1.02551467298759	0.882822596668205	1.19127030558791
eqtl-a-ENSG00000124541	ebi-a-GCST90027158	Alzheimer disease	RRP36	Weighted median	3	0.0812528328852011	0.0464262638597866	0.0800927787865283	-0.009742644	0.172248310050383	1.084645096	0.990304661526274	1.18797278217439
eqtl-a-ENSG00000124541	ebi-a-GCST90027158	Alzheimer disease	RRP36	Inverse variance weighted	3	0.0913473109579086	0.0422239602517079	0.0305104360475204	0.00858834886456104	0.174106273051256	1.09564947025186	1.00862533453881	1.19018204337697
eqtl-a-ENSG00000124541	ebi-a-GCST90027158	Alzheimer disease	RRP36	Simple mode	3	0.0595329425925209	0.0593340100791887	0.421361415780651	-0.056761717	0.175827602347731	1.06134072371864	0.944819176740026	1.19223250284806
eqtl-a-ENSG00000124541	ebi-a-GCST90027158	Alzheimer disease	RRP36	Weighted mode	3	0.0778803435594042	0.0440590296363077	0.219153700730382	-0.008475355	0.164236041646567	1.08099330312017	0.991560460037626	1.17849245556474
eqtl-a-ENSG00000124570	ebi-a-GCST90027158	Alzheimer disease	SERPINB6	MR Egger	4	0.0337416672828734	0.0187936002998651	0.214438395479031	-0.003093789	0.0705771238706089	1.0343173741945	0.9969109915297	1.07312732997261
eqtl-a-ENSG00000124570	ebi-a-GCST90027158	Alzheimer disease	SERPINB6	Weighted median	4	0.0253079122975805	0.00988747032592296	0.0104794432366029	0.00592847045877147	0.0446873541363895	1.02563087626898	1.00594607861905	1.04570087474304
eqtl-a-ENSG00000124570	ebi-a-GCST90027158	Alzheimer disease	SERPINB6	Inverse variance weighted	4	0.0216844110474001	0.0101974512025128	0.0334654743455226	0.00169740669047511	0.0416714154043251	1.02192122652573	1.00169884810065	1.0425518559835
eqtl-a-ENSG00000124570	ebi-a-GCST90027158	Alzheimer disease	SERPINB6	Simple mode	4	0.021081055996781	0.015216267026041	0.259958226223341	-0.008742827	0.0509049393678213	1.0213048311637	0.991295280004712	1.05222286355823
eqtl-a-ENSG00000124570	ebi-a-GCST90027158	Alzheimer disease	SERPINB6	Weighted mode	4	0.0259035191887061	0.0108786331742443	0.0975176727737945	0.00458139816718725	0.0472256402102249	1.02624193104279	1.0045919088168	1.04835853423392
eqtl-a-ENSG00000125629	ebi-a-GCST90027158	Alzheimer disease	INSIG2	MR Egger	3	-0.1696327	0.0727708434459118	0.257987557892801	-0.312263553	-0.027001847	0.843974751566623	0.731788637578878	0.973359443839637
eqtl-a-ENSG00000125629	ebi-a-GCST90027158	Alzheimer disease	INSIG2	Weighted median	3	-0.098142036	0.0311718726518839	0.00164157658567817	-0.159238906	-0.037045165	0.906520136341126	0.852792597235227	0.963632611558965
eqtl-a-ENSG00000125629	ebi-a-GCST90027158	Alzheimer disease	INSIG2	Inverse variance weighted	3	-0.09347599	0.02975674672301	0.00168178001498264	-0.151799213	-0.035152766	0.910759884669893	0.859160771393862	0.965457915610139
eqtl-a-ENSG00000125629	ebi-a-GCST90027158	Alzheimer disease	INSIG2	Simple mode	3	-0.121020817	0.046640764267812	0.121947844530652	-0.212436715	-0.029604919	0.886015515139378	0.808611487638764	0.970829013770327
eqtl-a-ENSG00000125629	ebi-a-GCST90027158	Alzheimer disease	INSIG2	Weighted mode	3	-0.103013243	0.0328955546114361	0.0886268438597931	-0.16748853	-0.038537956	0.902115026537656	0.84578631822404	0.962195182837499
eqtl-a-ENSG00000125637	ebi-a-GCST90027158	Alzheimer disease	PSD4	MR Egger	5	0.00859743527651909	0.0229251433962685	0.732587339635926	-0.036335846	0.0535307163332054	1.00863449936574	0.964316377507129	1.05498939667575
eqtl-a-ENSG00000125637	ebi-a-GCST90027158	Alzheimer disease	PSD4	Weighted median	5	0.0334105952923954	0.0128902669053081	0.00954407855936852	0.0081456721579915	0.0586755184267992	1.03397499736146	1.00817893840942	1.0604310945588
eqtl-a-ENSG00000125637	ebi-a-GCST90027158	Alzheimer disease	PSD4	Inverse variance weighted	5	0.0365945599127804	0.0122101435170257	0.00272595064606235	0.0126626786194099	0.0605264412061508	1.03727238376661	1.01274318980451	1.06239568822235
eqtl-a-ENSG00000125637	ebi-a-GCST90027158	Alzheimer disease	PSD4	Simple mode	5	0.0541086895780536	0.0300412040165559	0.146042975298596	-0.00477207	0.112989449450503	1.0555993285658	0.995239297942521	1.11962012027877
eqtl-a-ENSG00000125637	ebi-a-GCST90027158	Alzheimer disease	PSD4	Weighted mode	5	0.032330287405602	0.0149047452264451	0.0959037660437132	0.00311698676176954	0.0615435880494344	1.03285858915793	1.00312184961618	1.06347685040008
eqtl-a-ENSG00000125753	ebi-a-GCST90027158	Alzheimer disease	VASP	MR Egger	5	0.017540481335169	0.0622977309670084	0.796586228563308	-0.104563071	0.139644034030506	1.01769521897816	0.900717986106808	1.1498644133972
eqtl-a-ENSG00000125753	ebi-a-GCST90027158	Alzheimer disease	VASP	Weighted median	5	0.0361848569477646	0.0213829419242679	0.0906021184758267	-0.005725709	0.0780954231193297	1.03684749724003	0.994290651408955	1.08122582768883
eqtl-a-ENSG00000125753	ebi-a-GCST90027158	Alzheimer disease	VASP	Inverse variance weighted	5	0.0450543424611642	0.0219390292575355	0.0400128681173565	0.00205384511639464	0.0880548398059339	1.04608470518161	1.00205595570097	1.09204800808695
eqtl-a-ENSG00000125753	ebi-a-GCST90027158	Alzheimer disease	VASP	Simple mode	5	0.0210033240953197	0.0325647467861634	0.55407475908488	-0.04282358	0.0848302277962	1.02122544628261	0.958080400080273	1.08853224849161
eqtl-a-ENSG00000125753	ebi-a-GCST90027158	Alzheimer disease	VASP	Weighted mode	5	0.0345944858689755	0.0235568631092346	0.215875962574102	-0.011576966	0.0807659375630752	1.03519983551137	0.988489789387793	1.08411711577361
eqtl-a-ENSG00000125869	ebi-a-GCST90027158	Alzheimer disease	LAMP5	MR Egger	11	-0.011670304	0.032686167397317	0.72928955579481	-0.075735192	0.0523945845244523	0.988397530281475	0.927061667707093	1.05379147029427
eqtl-a-ENSG00000125869	ebi-a-GCST90027158	Alzheimer disease	LAMP5	Weighted median	11	-0.024886037	0.0192984130082194	0.197211111091039	-0.062710927	0.0129388523996374	0.975421067511427	0.939214936512896	1.01302292154514
eqtl-a-ENSG00000125869	ebi-a-GCST90027158	Alzheimer disease	LAMP5	Inverse variance weighted	11	-0.044992298	0.0214150933003956	0.0356442998462638	-0.086965881	-0.003018715	0.956004845139882	0.916708372571018	0.996985836801798
eqtl-a-ENSG00000125869	ebi-a-GCST90027158	Alzheimer disease	LAMP5	Simple mode	11	-0.067945336	0.0470966041050412	0.179691483566065	-0.16025468	0.024364008095481	0.934311545433965	0.851926792622694	1.02466323572689
eqtl-a-ENSG00000125869	ebi-a-GCST90027158	Alzheimer disease	LAMP5	Weighted mode	11	-0.02396084	0.0187126997777005	0.229285940571071	-0.060637731	0.012716051647493	0.976323941936113	0.941164132161198	1.01279724441774
eqtl-a-ENSG00000125885	ebi-a-GCST90027158	Alzheimer disease	MCM8	MR Egger	3	-0.085084188	0.0366245732374363	0.258772321194943	-0.156868352	-0.013300025	0.918434959604974	0.85481658637736	0.986788029698123
eqtl-a-ENSG00000125885	ebi-a-GCST90027158	Alzheimer disease	MCM8	Weighted median	3	-0.050808512	0.0219960062182956	0.0208938497562059	-0.093920684	-0.00769634	0.950460655170269	0.910354965162472	0.992333201440243
eqtl-a-ENSG00000125885	ebi-a-GCST90027158	Alzheimer disease	MCM8	Inverse variance weighted	3	-0.045366515	0.0208251640577045	0.0293727791004939	-0.086183836	-0.004549193	0.955647158871883	0.917425559606497	0.995461138723471
eqtl-a-ENSG00000125885	ebi-a-GCST90027158	Alzheimer disease	MCM8	Simple mode	3	-0.048030501	0.0331963416530912	0.284870985899943	-0.113095331	0.0170343287416146	0.953104716084009	0.893065519640931	1.01718024024354
eqtl-a-ENSG00000125885	ebi-a-GCST90027158	Alzheimer disease	MCM8	Weighted mode	3	-0.051490555	0.0224381456172668	0.148680108844654	-0.09546932	-0.007511789	0.94981262101452	0.908946247433807	0.992516353508759
eqtl-a-ENSG00000126215	ebi-a-GCST90027158	Alzheimer disease	XRCC3	MR Egger	3	-0.074335815	0.0448270411710071	0.345460169633945	-0.162196816	0.0135251853489661	0.928359883993103	0.850273840539428	1.01361706442822
eqtl-a-ENSG00000126215	ebi-a-GCST90027158	Alzheimer disease	XRCC3	Weighted median	3	-0.056085045	0.0217719231852589	0.00999430716788893	-0.098758014	-0.013412075	0.945458726265906	0.905961911516252	0.986677465917191
eqtl-a-ENSG00000126215	ebi-a-GCST90027158	Alzheimer disease	XRCC3	Inverse variance weighted	3	-0.053881475	0.0215256894505429	0.0123102316597941	-0.096071827	-0.011691124	0.947544407180129	0.9083987664301	0.988376951574635
eqtl-a-ENSG00000126215	ebi-a-GCST90027158	Alzheimer disease	XRCC3	Simple mode	3	-0.045655394	0.0415151145376725	0.386133966926847	-0.127025019	0.0357142302177759	0.9553711318311	0.880711637999699	1.03635964390032
eqtl-a-ENSG00000126215	ebi-a-GCST90027158	Alzheimer disease	XRCC3	Weighted mode	3	-0.057633113	0.0237232001944251	0.135766916839791	-0.104130585	-0.01113564	0.943996224179086	0.901107618567014	0.988926131466394
eqtl-a-ENSG00000127124	ebi-a-GCST90027158	Alzheimer disease	HIVEP3	MR Egger	3	-0.056900077	0.0606735438821728	0.520424984017198	-0.175820223	0.062020069029326	0.94468846077472	0.838768761124448	1.0639836976338
eqtl-a-ENSG00000127124	ebi-a-GCST90027158	Alzheimer disease	HIVEP3	Weighted median	3	-0.054977081	0.0210655268014651	0.00905917844333733	-0.096265514	-0.013688649	0.94650684043836	0.908222838353058	0.986404614776213
eqtl-a-ENSG00000127124	ebi-a-GCST90027158	Alzheimer disease	HIVEP3	Inverse variance weighted	3	-0.049707093	0.0211103024871042	0.0185408235499391	-0.091083286	-0.0083309	0.951508087409684	0.912941672915994	0.991703706014681
eqtl-a-ENSG00000127124	ebi-a-GCST90027158	Alzheimer disease	HIVEP3	Simple mode	3	-0.06456394	0.0380556841974172	0.231869895375306	-0.139153081	0.0100252008686591	0.937476169970956	0.870094823116123	1.0100756215465
eqtl-a-ENSG00000127124	ebi-a-GCST90027158	Alzheimer disease	HIVEP3	Weighted mode	3	-0.055411898	0.0224132740662161	0.131981076741546	-0.099341915	-0.01148188	0.946095373227918	0.905433074109322	0.988583784752709
eqtl-a-ENSG00000127249	ebi-a-GCST90027158	Alzheimer disease	ATP13A4	MR Egger	3	-0.037965112	0.039083728156425	0.509241971733741	-0.114569219	0.038638995292191	0.962746528707846	0.891750210151739	1.0393951893561
eqtl-a-ENSG00000127249	ebi-a-GCST90027158	Alzheimer disease	ATP13A4	Weighted median	3	-0.044864493	0.021580978315806	0.0376274069308529	-0.08716321	-0.002565775	0.956127035007051	0.916527496559184	0.99743751333525
eqtl-a-ENSG00000127249	ebi-a-GCST90027158	Alzheimer disease	ATP13A4	Inverse variance weighted	3	-0.046393841	0.022131371029521	0.0360561960048094	-0.089771328	-0.003016354	0.954665901571617	0.914140199444308	0.996988190845962
eqtl-a-ENSG00000127249	ebi-a-GCST90027158	Alzheimer disease	ATP13A4	Simple mode	3	-0.038032976	0.0391768016113445	0.434052571058625	-0.114819507	0.0387535550225499	0.962681194862068	0.891527043514419	1.03951426900946
eqtl-a-ENSG00000127249	ebi-a-GCST90027158	Alzheimer disease	ATP13A4	Weighted mode	3	-0.043446636	0.024136692461407	0.213662279104825	-0.090754553	0.00386128163292358	0.957483648276251	0.913241836029854	1.00386874598508
eqtl-a-ENSG00000127418	ebi-a-GCST90027158	Alzheimer disease	FGFRL1	MR Egger	3	-0.249558412	0.23908881719739	0.48636208124266	-0.718172493	0.219055670073052	0.779144768381137	0.487642612267401	1.24490057846464
eqtl-a-ENSG00000127418	ebi-a-GCST90027158	Alzheimer disease	FGFRL1	Weighted median	3	-0.088147794	0.0296632768433246	0.00296239354499155	-0.146287817	-0.030007771	0.915625542847678	0.863909020112245	0.970437991961444
eqtl-a-ENSG00000127418	ebi-a-GCST90027158	Alzheimer disease	FGFRL1	Inverse variance weighted	3	-0.078224089	0.0284674015350311	0.00599878337799261	-0.134020196	-0.022427982	0.924757175465861	0.874572401603759	0.977821655482619
eqtl-a-ENSG00000127418	ebi-a-GCST90027158	Alzheimer disease	FGFRL1	Simple mode	3	-0.090693002	0.0439217335486139	0.174954006076092	-0.1767796	-0.004606404	0.913298048440382	0.837964451650886	0.995404188855161
eqtl-a-ENSG00000127418	ebi-a-GCST90027158	Alzheimer disease	FGFRL1	Weighted mode	3	-0.089616124	0.0328482313836327	0.112192013136139	-0.153998658	-0.025233591	0.914282088781664	0.857273171810312	0.975082115426241
eqtl-a-ENSG00000127511	ebi-a-GCST90027158	Alzheimer disease	SIN3B	MR Egger	4	-0.045411223	0.0430134542129924	0.401784079733189	-0.129717593	0.0388951474717509	0.955604434705991	0.878343446197977	1.03966146680159
eqtl-a-ENSG00000127511	ebi-a-GCST90027158	Alzheimer disease	SIN3B	Weighted median	4	-0.04808015	0.025600144815524	0.0603647206846518	-0.098256433	0.00209613420089561	0.953057396811319	0.906416438431277	1.00209833262599
eqtl-a-ENSG00000127511	ebi-a-GCST90027158	Alzheimer disease	SIN3B	Inverse variance weighted	4	-0.049042188	0.0238282100072474	0.0395751034806451	-0.095745479	-0.002338896	0.95214096028296	0.908695268446915	0.997663837072701
eqtl-a-ENSG00000127511	ebi-a-GCST90027158	Alzheimer disease	SIN3B	Simple mode	4	-0.042974301	0.0361164208197801	0.319676160838375	-0.113762486	0.0278138836888582	0.957936007635217	0.892469904875185	1.02820430102059
eqtl-a-ENSG00000127511	ebi-a-GCST90027158	Alzheimer disease	SIN3B	Weighted mode	4	-0.047752537	0.0267092137840956	0.171755869221946	-0.100102596	0.004597522327648	0.953369681906564	0.904744590364176	1.00460810714852
eqtl-a-ENSG00000128604	ebi-a-GCST90027158	Alzheimer disease	IRF5	MR Egger	8	0.174505031894563	0.0685118403557598	0.043662202426804	0.0402218247972742	0.308788238991852	1.19065673362909	1.04104167744046	1.36177396933982
eqtl-a-ENSG00000128604	ebi-a-GCST90027158	Alzheimer disease	IRF5	Weighted median	8	0.0599239558926425	0.0190904694864284	0.00169556597837103	0.0225066356992427	0.0973412760860422	1.06175580320308	1.02276182088177	1.10223647639048
eqtl-a-ENSG00000128604	ebi-a-GCST90027158	Alzheimer disease	IRF5	Inverse variance weighted	8	0.0405286568180154	0.0184312833198065	0.0278846171718553	0.00440334151119463	0.0766539721248362	1.04136115137193	1.00441305046481	1.07966841637994
eqtl-a-ENSG00000128604	ebi-a-GCST90027158	Alzheimer disease	IRF5	Simple mode	8	0.0438582169682419	0.0326880426196776	0.221576845624681	-0.020210347	0.10792678050281	1.04483420462488	0.979992513564765	1.11396617835689
eqtl-a-ENSG00000128604	ebi-a-GCST90027158	Alzheimer disease	IRF5	Weighted mode	8	0.0573359120996062	0.0190328488053296	0.019593586395724	0.0200315284411603	0.0946402957580521	1.05901148542596	1.02023350589174	1.09926337430355
eqtl-a-ENSG00000129103	ebi-a-GCST90027158	Alzheimer disease	SUMF2	MR Egger	3	0.0906855299609555	0.0674870149713045	0.407290585760762	-0.041589019	0.222960079304712	1.09492463012229	0.959263938456795	1.24977068102558
eqtl-a-ENSG00000129103	ebi-a-GCST90027158	Alzheimer disease	SUMF2	Weighted median	3	0.05335750978646	0.0203365331186305	0.00869734823219768	0.0134979048739443	0.0932171146989758	1.05480668142969	1.01358941285039	1.09770003621075
eqtl-a-ENSG00000129103	ebi-a-GCST90027158	Alzheimer disease	SUMF2	Inverse variance weighted	3	0.051281765923297	0.0201773847540053	0.0110363197255888	0.0117340918054466	0.0908294400411474	1.05261944379179	1.0118032063282	1.09508221215216
eqtl-a-ENSG00000129103	ebi-a-GCST90027158	Alzheimer disease	SUMF2	Simple mode	3	0.0540951958368855	0.0320187192012172	0.233188645692337	-0.008661494	0.116851885471271	1.05558508467779	0.991375908874332	1.12395294360078
eqtl-a-ENSG00000129103	ebi-a-GCST90027158	Alzheimer disease	SUMF2	Weighted mode	3	0.0534074440550526	0.0215923560859072	0.131880563773418	0.0110864261266746	0.0957284619834307	1.0548593537449	1.01114810828295	1.10046020663842
eqtl-a-ENSG00000129219	ebi-a-GCST90027158	Alzheimer disease	PLD2	MR Egger	4	0.0892432431066915	0.0348733316206122	0.124757236415103	0.0208915131302915	0.157594973083091	1.09334657300093	1.02111126846324	1.17069193692471
eqtl-a-ENSG00000129219	ebi-a-GCST90027158	Alzheimer disease	PLD2	Weighted median	4	0.0732884197661873	0.0196222026871741	0.000187734471338931	0.0348289024993261	0.111747937033048	1.07604084361178	1.03544253201348	1.1182309605046
eqtl-a-ENSG00000129219	ebi-a-GCST90027158	Alzheimer disease	PLD2	Inverse variance weighted	4	0.0716131738122396	0.0189470594643994	0.000157051606581319	0.0344769372620167	0.108749410362462	1.0742397196263	1.03507815636453	1.11488293722276
eqtl-a-ENSG00000129219	ebi-a-GCST90027158	Alzheimer disease	PLD2	Simple mode	4	0.0942020640909735	0.0356721406839512	0.0776044506975315	0.0242846683504291	0.164119459831518	1.09878174782216	1.02458194243195	1.17835507278357
eqtl-a-ENSG00000129219	ebi-a-GCST90027158	Alzheimer disease	PLD2	Weighted mode	4	0.072245035805677	0.0199774062500004	0.0363409886659645	0.0330893195556762	0.111400752055678	1.07491870536703	1.03364285963919	1.11784279490042
eqtl-a-ENSG00000129353	ebi-a-GCST90027158	Alzheimer disease	SLC44A2	MR Egger	11	0.021771232184893	0.0242148850471939	0.392027190755933	-0.025689943	0.069232406877393	1.02200995474074	0.974637236342393	1.071685247
eqtl-a-ENSG00000129353	ebi-a-GCST90027158	Alzheimer disease	SLC44A2	Weighted median	11	0.0273324712764454	0.020250366413621	0.177103489585545	-0.012358247	0.0670231894471426	1.0277094298357	0.987717802636904	1.06932027483308
eqtl-a-ENSG00000129353	ebi-a-GCST90027158	Alzheimer disease	SLC44A2	Inverse variance weighted	11	0.0363311433226167	0.0181123860703167	0.0448698164636937	0.000830866624795909	0.0718314200204375	1.03699918499633	1.00083121189009	1.07447419395744
eqtl-a-ENSG00000129353	ebi-a-GCST90027158	Alzheimer disease	SLC44A2	Simple mode	11	0.0167837756999423	0.0343291799898943	0.635452411792374	-0.050501417	0.0840689684801352	1.01692541456542	0.950752581378666	1.08770390850738
eqtl-a-ENSG00000129353	ebi-a-GCST90027158	Alzheimer disease	SLC44A2	Weighted mode	11	0.0295146351835849	0.0201197863487779	0.173121969441049	-0.009920146	0.0689494164271896	1.02995450893491	0.990128896285855	1.07138201344757
eqtl-a-ENSG00000129691	ebi-a-GCST90027158	Alzheimer disease	ASH2L	MR Egger	3	-0.037707158	0.228816900758094	0.89602473168002	-0.486188284	0.410773967257635	0.962994904737897	0.614966008328249	1.50798446416921
eqtl-a-ENSG00000129691	ebi-a-GCST90027158	Alzheimer disease	ASH2L	Weighted median	3	-0.190239468	0.0992088407353509	0.0551661053208525	-0.384688796	0.00420985966017928	0.826761127252803	0.680662428102669	1.00421873356762
eqtl-a-ENSG00000129691	ebi-a-GCST90027158	Alzheimer disease	ASH2L	Inverse variance weighted	3	-0.191017681	0.0832136871431766	0.0217040309789204	-0.354116508	-0.027918854	0.826117981510643	0.701793198278575	0.97246727533018
eqtl-a-ENSG00000129691	ebi-a-GCST90027158	Alzheimer disease	ASH2L	Simple mode	3	-0.259499164	0.126782457702449	0.177280247708619	-0.507992781	-0.011005547	0.771437852701195	0.601702115208404	0.989054792293869
eqtl-a-ENSG00000129691	ebi-a-GCST90027158	Alzheimer disease	ASH2L	Weighted mode	3	-0.208138856	0.106059816638292	0.188708325892715	-0.416016096	-0.000261615	0.812094264996961	0.659669652176987	0.99973841916865
eqtl-a-ENSG00000129925	ebi-a-GCST90027158	Alzheimer disease	PGAP6	MR Egger	4	0.0292850688785982	0.0352093638536333	0.493047528983308	-0.039725284	0.0982954220317195	1.02971809322157	0.96105341937823	1.10328867275022
eqtl-a-ENSG00000129925	ebi-a-GCST90027158	Alzheimer disease	PGAP6	Weighted median	4	0.0481193794293059	0.0196983608364657	0.0145733529488999	0.00951059218983314	0.0867281666687786	1.04929591219495	1.00955596158762	1.09060017794117
eqtl-a-ENSG00000129925	ebi-a-GCST90027158	Alzheimer disease	PGAP6	Inverse variance weighted	4	0.0497290733144639	0.0165808735698307	0.00270704702477768	0.0172305611175956	0.0822275855113321	1.05098631756112	1.01737986352451	1.08570287195787
eqtl-a-ENSG00000129925	ebi-a-GCST90027158	Alzheimer disease	PGAP6	Simple mode	4	0.0398679268755283	0.0280130045424662	0.249851092511839	-0.015037562	0.094773415778762	1.04067332013865	0.985074937496036	1.09940971800712
eqtl-a-ENSG00000129925	ebi-a-GCST90027158	Alzheimer disease	PGAP6	Weighted mode	4	0.0522711002708696	0.0216188150785215	0.0943502953241762	0.00989822271696743	0.0946439778247717	1.0536613516751	1.00994737215362	1.09926742187209
eqtl-a-ENSG00000130227	ebi-a-GCST90027158	Alzheimer disease	XPO7	MR Egger	3	-0.218708895	0.114543186566393	0.30713498265297	-0.443213541	0.00579575068610352	0.803555603176122	0.641970105733633	1.00581257854343
eqtl-a-ENSG00000130227	ebi-a-GCST90027158	Alzheimer disease	XPO7	Weighted median	3	-0.13127006	0.0443296623197381	0.00306418982104518	-0.218156199	-0.044383922	0.87698090456595	0.803999848224494	0.956586632039469
eqtl-a-ENSG00000130227	ebi-a-GCST90027158	Alzheimer disease	XPO7	Inverse variance weighted	3	-0.10962904	0.0471922657547859	0.0201775516903357	-0.20212588	-0.017132199	0.896166515920967	0.816992078104563	0.983013722876193
eqtl-a-ENSG00000130227	ebi-a-GCST90027158	Alzheimer disease	XPO7	Simple mode	3	-0.12554757	0.0738820010838289	0.231363228043038	-0.270356292	0.019261151796684	0.882013805743341	0.763107556432654	1.01944784449334
eqtl-a-ENSG00000130227	ebi-a-GCST90027158	Alzheimer disease	XPO7	Weighted mode	3	-0.137935313	0.0455168672744744	0.0938187692086816	-0.227148373	-0.048722253	0.871155042461728	0.796802549768579	0.952445631890749
eqtl-a-ENSG00000130396	ebi-a-GCST90027158	Alzheimer disease	AFDN	MR Egger	3	0.0376856680441799	0.0321177097258065	0.44932647694089	-0.025265043	0.100636379106761	1.03840477776882	0.975051447199035	1.10587444958995
eqtl-a-ENSG00000130396	ebi-a-GCST90027158	Alzheimer disease	AFDN	Weighted median	3	0.0394048408005407	0.0191507418969307	0.0396271707484741	0.00186938668255657	0.0769402949185249	1.04019151038379	1.00187113507515	1.07997759431741
eqtl-a-ENSG00000130396	ebi-a-GCST90027158	Alzheimer disease	AFDN	Inverse variance weighted	3	0.0400154092007474	0.0187183965746173	0.0325363582861363	0.0033273519144974	0.0767034664869973	1.04082681237812	1.00333289369466	1.079721855
eqtl-a-ENSG00000130396	ebi-a-GCST90027158	Alzheimer disease	AFDN	Simple mode	3	0.0334997212616291	0.0284915524206257	0.360693325276655	-0.022343721	0.0893431640060555	1.03406715549204	0.977904050647297	1.09345582663209
eqtl-a-ENSG00000130396	ebi-a-GCST90027158	Alzheimer disease	AFDN	Weighted mode	3	0.0399722845639536	0.0191115764704083	0.171599031659854	0.0025135946819533	0.0774309744459539	1.04078192806768	1.00251675640961	1.08050764724544
eqtl-a-ENSG00000130595	ebi-a-GCST90027158	Alzheimer disease	TNNT3	MR Egger	4	-0.029897851	0.0426368788956582	0.555772122440091	-0.113466134	0.0536704317337726	0.970544668747892	0.892734429656581	1.05513680523928
eqtl-a-ENSG00000130595	ebi-a-GCST90027158	Alzheimer disease	TNNT3	Weighted median	4	-0.041442458	0.0207154131851155	0.0454396662460658	-0.082044668	-0.000840248	0.959404539768799	0.921230808345559	0.999160104710384
eqtl-a-ENSG00000130595	ebi-a-GCST90027158	Alzheimer disease	TNNT3	Inverse variance weighted	4	-0.044638268	0.0204318429343433	0.0289079033622418	-0.08468468	-0.004591856	0.95634335933806	0.918801955290483	0.995418670676266
eqtl-a-ENSG00000130595	ebi-a-GCST90027158	Alzheimer disease	TNNT3	Simple mode	4	-0.052719897	0.0315754165616431	0.193581094741147	-0.114607713	0.00916791963177685	0.948645693938438	0.891715883593581	1.00921007373028
eqtl-a-ENSG00000130595	ebi-a-GCST90027158	Alzheimer disease	TNNT3	Weighted mode	4	-0.040641156	0.0218151240776451	0.159358154763538	-0.083398799	0.00211648753808042	0.960173621009745	0.919984185421268	1.00211872887881
eqtl-a-ENSG00000131042	ebi-a-GCST90027158	Alzheimer disease	LILRB2	MR Egger	3	-0.230705945	0.195212212236961	0.447069826610594	-0.613321881	0.151909990681823	0.793972903173687	0.54154891658337	1.16405545587867
eqtl-a-ENSG00000131042	ebi-a-GCST90027158	Alzheimer disease	LILRB2	Weighted median	3	-0.11360428	0.031751985327441	0.000346413837124611	-0.175838171	-0.051370388	0.892611110321461	0.838753707060792	0.94992676343732
eqtl-a-ENSG00000131042	ebi-a-GCST90027158	Alzheimer disease	LILRB2	Inverse variance weighted	3	-0.117509585	0.0518768922787954	0.0235027162227172	-0.219188294	-0.015830876	0.889131989149596	0.803170471637093	0.984293773297887
eqtl-a-ENSG00000131042	ebi-a-GCST90027158	Alzheimer disease	LILRB2	Simple mode	3	-0.01486626	0.0790637282241717	0.868203348551988	-0.169831168	0.140098647011356	0.985243696980829	0.843807266553795	1.1503872755267
eqtl-a-ENSG00000131042	ebi-a-GCST90027158	Alzheimer disease	LILRB2	Weighted mode	3	-0.17474187	0.0382167175650482	0.0446520982037094	-0.249646637	-0.099837104	0.839673737694968	0.779076031448608	0.904984824733563
eqtl-a-ENSG00000131126	ebi-a-GCST90027158	Alzheimer disease	TEX101	MR Egger	4	0.130570776861635	0.0568150691968373	0.14833409660524	0.0192132412358341	0.241928312487436	1.1394785857578	1.01939900334537	1.27370288095199
eqtl-a-ENSG00000131126	ebi-a-GCST90027158	Alzheimer disease	TEX101	Weighted median	4	0.065526007875599	0.0271316256189538	0.0157302234318275	0.0123480216624496	0.118703994088748	1.06772050609449	1.01242457324431	1.1260365554754
eqtl-a-ENSG00000131126	ebi-a-GCST90027158	Alzheimer disease	TEX101	Inverse variance weighted	4	0.0546238326215558	0.0253937430536147	0.0314703214759537	0.00485209623647092	0.104395569006641	1.05614325330413	1.00486388671722	1.11003946528903
eqtl-a-ENSG00000131126	ebi-a-GCST90027158	Alzheimer disease	TEX101	Simple mode	4	0.0495797702597265	0.0447079155735689	0.348350316336092	-0.038047744	0.137207284783921	1.05082941380681	0.962666977967184	1.14706589318493
eqtl-a-ENSG00000131126	ebi-a-GCST90027158	Alzheimer disease	TEX101	Weighted mode	4	0.0696255015771582	0.0300621263254549	0.103456567881529	0.0107037339792665	0.12854726917505	1.0721066038316	1.01076122387558	1.13717517335313
eqtl-a-ENSG00000131323	ebi-a-GCST90027158	Alzheimer disease	TRAF3	MR Egger	5	-0.107437165	0.0454341535828959	0.0989795337440486	-0.196488106	-0.018386224	0.898132954745084	0.821611103354148	0.981781771334508
eqtl-a-ENSG00000131323	ebi-a-GCST90027158	Alzheimer disease	TRAF3	Weighted median	5	-0.104482523	0.0258109487469301	5.1658835263702e-05	-0.155071983	-0.053893063	0.900790540406209	0.856353532778736	0.947533427055955
eqtl-a-ENSG00000131323	ebi-a-GCST90027158	Alzheimer disease	TRAF3	Inverse variance weighted	5	-0.103112805	0.0244416541471285	2.45679335358361e-05	-0.151018448	-0.055207163	0.902025214444452	0.859831836757317	0.946289091320548
eqtl-a-ENSG00000131323	ebi-a-GCST90027158	Alzheimer disease	TRAF3	Simple mode	5	-0.100128631	0.047709943817368	0.103806083504461	-0.19364012	-0.006617141	0.904721035738571	0.823954375219356	0.993404704344173
eqtl-a-ENSG00000131323	ebi-a-GCST90027158	Alzheimer disease	TRAF3	Weighted mode	5	-0.104525947	0.0265309995225679	0.0169631158120625	-0.156526706	-0.052525188	0.900751425265491	0.855108680771745	0.948830421631971
eqtl-a-ENSG00000131378	ebi-a-GCST90027158	Alzheimer disease	RFTN1	MR Egger	3	-0.168829981	0.124556790414571	0.404651048259725	-0.412961291	0.075301327757185	0.84465249776722	0.661687895828599	1.07820899623833
eqtl-a-ENSG00000131378	ebi-a-GCST90027158	Alzheimer disease	RFTN1	Weighted median	3	-0.053449646	0.0267662333020529	0.0458354173951906	-0.105911464	-0.000987829	0.947953672651038	0.899504283327323	0.999012658581851
eqtl-a-ENSG00000131378	ebi-a-GCST90027158	Alzheimer disease	RFTN1	Inverse variance weighted	3	-0.059733413	0.0234110107707789	0.0107257447425818	-0.105618994	-0.013847832	0.942015629442947	0.899767399654476	0.986247608499223
eqtl-a-ENSG00000131378	ebi-a-GCST90027158	Alzheimer disease	RFTN1	Simple mode	3	-0.039614827	0.0361539897101439	0.387529821497147	-0.110476647	0.0312469926583737	0.961159580415867	0.895407240385785	1.03174030469887
eqtl-a-ENSG00000131378	ebi-a-GCST90027158	Alzheimer disease	RFTN1	Weighted mode	3	-0.044533508	0.0341935747290834	0.322572389519443	-0.111552915	0.0224858983328775	0.956443550915969	0.894444060996746	1.0227406117151
eqtl-a-ENSG00000131507	ebi-a-GCST90027158	Alzheimer disease	NDFIP1	MR Egger	3	0.00689970187195928	0.0506797344456472	0.913858145894625	-0.092432578	0.106231981385428	1.00692355965388	0.911710678576504	1.11207982840465
eqtl-a-ENSG00000131507	ebi-a-GCST90027158	Alzheimer disease	NDFIP1	Weighted median	3	0.0779422182035757	0.0219581674263505	0.000385849793804151	0.0349042100479288	0.120980226359223	1.08106019126547	1.03552051158848	1.1286025955644
eqtl-a-ENSG00000131507	ebi-a-GCST90027158	Alzheimer disease	NDFIP1	Inverse variance weighted	3	0.0815074579441175	0.0273452984250117	0.00287613489949597	0.0279106730310945	0.13510424285714	1.08492130883632	1.02830382505492	1.14465610035463
eqtl-a-ENSG00000131507	ebi-a-GCST90027158	Alzheimer disease	NDFIP1	Simple mode	3	0.162573397026859	0.0663523650691862	0.133916055498615	0.0325227614912542	0.292624032562464	1.17653466942643	1.0330574068035	1.33993892231554
eqtl-a-ENSG00000131507	ebi-a-GCST90027158	Alzheimer disease	NDFIP1	Weighted mode	3	0.0695514470570383	0.0219448830111893	0.0867888096942054	0.0265394763551072	0.112563417758969	1.07202721243122	1.02689478452472	1.11914322821784
eqtl-a-ENSG00000132122	ebi-a-GCST90027158	Alzheimer disease	SPATA6	MR Egger	3	-0.308320323	0.150698995388276	0.289424309922468	-0.603690354	-0.012950292	0.734679945102775	0.546790059117023	0.987133201740777
eqtl-a-ENSG00000132122	ebi-a-GCST90027158	Alzheimer disease	SPATA6	Weighted median	3	-0.107099964	0.0394734452674579	0.00666337573479505	-0.184467916	-0.029732011	0.898435857590308	0.831546618517396	0.970705637217556
eqtl-a-ENSG00000132122	ebi-a-GCST90027158	Alzheimer disease	SPATA6	Inverse variance weighted	3	-0.104042446	0.0398432463589562	0.00902002047573626	-0.182135209	-0.025949684	0.901187044468959	0.833488637416776	0.974384115943979
eqtl-a-ENSG00000132122	ebi-a-GCST90027158	Alzheimer disease	SPATA6	Simple mode	3	-0.08225325	0.0593993002495363	0.300375108465119	-0.198675879	0.0341693783659735	0.921038676000067	0.819815570035142	1.03475985781972
eqtl-a-ENSG00000132122	ebi-a-GCST90027158	Alzheimer disease	SPATA6	Weighted mode	3	-0.113640706	0.0468986906556801	0.136334751325973	-0.205562139	-0.021719272	0.892578596595803	0.814189499684562	0.978514892920622
eqtl-a-ENSG00000132376	ebi-a-GCST90027158	Alzheimer disease	INPP5K	MR Egger	3	-0.070360199	0.0307125966836894	0.262016913314798	-0.130556888	-0.010163509	0.932058033221395	0.877606565956527	0.989887964597986
eqtl-a-ENSG00000132376	ebi-a-GCST90027158	Alzheimer disease	INPP5K	Weighted median	3	-0.057800855	0.0202494641540043	0.00431129431906008	-0.097489805	-0.018111906	0.943837889036689	0.907111589474351	0.982051129230359
eqtl-a-ENSG00000132376	ebi-a-GCST90027158	Alzheimer disease	INPP5K	Inverse variance weighted	3	-0.055859515	0.0194091241602234	0.00400201497628956	-0.093901398	-0.017817632	0.945671979243155	0.910372522002428	0.982340163737149
eqtl-a-ENSG00000132376	ebi-a-GCST90027158	Alzheimer disease	INPP5K	Simple mode	3	-0.048811563	0.0380330583528134	0.327972631445409	-0.123356357	0.0257332313501591	0.952360572740029	0.883948604807335	1.02606718940113
eqtl-a-ENSG00000132376	ebi-a-GCST90027158	Alzheimer disease	INPP5K	Weighted mode	3	-0.058927574	0.0216458112338365	0.112595031169874	-0.101353364	-0.016501784	0.94277504823003	0.903613672020665	0.983633624729849
eqtl-a-ENSG00000132530	ebi-a-GCST90027158	Alzheimer disease	XAF1	MR Egger	5	-0.070481209	0.199568540072022	0.747321236799077	-0.461635548	0.320673129408394	0.931945251420754	0.630251994895778	1.37805506159376
eqtl-a-ENSG00000132530	ebi-a-GCST90027158	Alzheimer disease	XAF1	Weighted median	5	-0.09858969	0.0485986959858378	0.0424940656771646	-0.193843135	-0.003336246	0.906114419203518	0.82378711788406	0.996669312816425
eqtl-a-ENSG00000132530	ebi-a-GCST90027158	Alzheimer disease	XAF1	Inverse variance weighted	5	-0.110590743	0.0542447411198001	0.0414763156723635	-0.216910436	-0.00427105	0.895305083849772	0.805002065621643	0.995738057576604
eqtl-a-ENSG00000132530	ebi-a-GCST90027158	Alzheimer disease	XAF1	Simple mode	5	-0.104626412	0.0814532515749499	0.268312389481933	-0.264274785	0.0550219611932044	0.900660935955821	0.767762541053462	1.05656381782284
eqtl-a-ENSG00000132530	ebi-a-GCST90027158	Alzheimer disease	XAF1	Weighted mode	5	-0.097711173	0.0570939048427568	0.162172430504902	-0.209615226	0.0141928806381189	0.906910806389977	0.810896197444305	1.0142940777613
eqtl-a-ENSG00000134352	ebi-a-GCST90027158	Alzheimer disease	IL6ST	MR Egger	4	-0.071821156	0.1291190792791	0.633973822455039	-0.324894551	0.181252239392338	0.930697330566155	0.722603547170353	1.19871750493741
eqtl-a-ENSG00000134352	ebi-a-GCST90027158	Alzheimer disease	IL6ST	Weighted median	4	-0.082324418	0.0469758890327287	0.0796908966847635	-0.17439716	0.00974832459173967	0.920973130046052	0.839963231256456	1.00979599428187
eqtl-a-ENSG00000134352	ebi-a-GCST90027158	Alzheimer disease	IL6ST	Inverse variance weighted	4	-0.090010908	0.0392645025679751	0.0218811592792296	-0.166969333	-0.013052483	0.913921216262336	0.846225562201301	0.987032331381803
eqtl-a-ENSG00000134352	ebi-a-GCST90027158	Alzheimer disease	IL6ST	Simple mode	4	-0.078852849	0.0609082387827677	0.286091401181244	-0.198232997	0.0405272994305536	0.924175908233571	0.820178732019183	1.04135973784232
eqtl-a-ENSG00000134352	ebi-a-GCST90027158	Alzheimer disease	IL6ST	Weighted mode	4	-0.07978769	0.0506376077425692	0.213187331926666	-0.179037402	0.0194620208147991	0.923312353691611	0.836074628336875	1.01965264054879
eqtl-a-ENSG00000134571	ebi-a-GCST90027158	Alzheimer disease	MYBPC3	MR Egger	6	0.0487083486539741	0.0384643948676153	0.274120365416221	-0.026681865	0.1240985625945	1.04991409722291	0.973670950786012	1.13212745091915
eqtl-a-ENSG00000134571	ebi-a-GCST90027158	Alzheimer disease	MYBPC3	Weighted median	6	0.0533801493271496	0.0188685704231283	0.00466862484684512	0.0163977512978183	0.090362547356481	1.05483056203879	1.016532932	1.09457104561744
eqtl-a-ENSG00000134571	ebi-a-GCST90027158	Alzheimer disease	MYBPC3	Inverse variance weighted	6	0.0537122143753048	0.0173400090853624	0.00195102069553161	0.0197257965679946	0.087698632182615	1.05518089256322	1.01992163566768	1.09165908153485
eqtl-a-ENSG00000134571	ebi-a-GCST90027158	Alzheimer disease	MYBPC3	Simple mode	6	0.0290740338732804	0.0374961775054269	0.473170198783404	-0.044418474	0.102566541783917	1.02950080958632	0.956553580866349	1.10801102848726
eqtl-a-ENSG00000134571	ebi-a-GCST90027158	Alzheimer disease	MYBPC3	Weighted mode	6	0.0532570183079113	0.0182074575252575	0.0328222029253538	0.0175704015584067	0.088943635057416	1.05470068767251	1.01772566910184	1.09301904663423
eqtl-a-ENSG00000134765	ebi-a-GCST90027158	Alzheimer disease	DSC1	MR Egger	10	-0.031208891	0.0317158347265344	0.35392785746542	-0.093371927	0.0309541454369972	0.969273079865898	0.91085466612734	1.0314382066539
eqtl-a-ENSG00000134765	ebi-a-GCST90027158	Alzheimer disease	DSC1	Weighted median	10	-0.034954623	0.0213642632804941	0.101813252660419	-0.076828579	0.00691933277062238	0.965649233278437	0.926048583908029	1.00694332666227
eqtl-a-ENSG00000134765	ebi-a-GCST90027158	Alzheimer disease	DSC1	Inverse variance weighted	10	-0.034648027	0.0174102723315466	0.0465809104052658	-0.06877216	-0.000523893	0.9659453435617	0.933539353171989	0.999476244443476
eqtl-a-ENSG00000134765	ebi-a-GCST90027158	Alzheimer disease	DSC1	Simple mode	10	-0.013887117	0.0391379944120963	0.730893674038077	-0.090597586	0.0628233520183308	0.986208864165924	0.913385195873574	1.06483872100557
eqtl-a-ENSG00000134765	ebi-a-GCST90027158	Alzheimer disease	DSC1	Weighted mode	10	-0.031466541	0.0219414241783363	0.185356119313892	-0.074471733	0.0115386500634036	0.96902337814852	0.928233712334406	1.01160547706985
eqtl-a-ENSG00000135077	ebi-a-GCST90027158	Alzheimer disease	HAVCR2	MR Egger	6	-0.07975172	0.059544354783032	0.251489946799647	-0.196458656	0.0369552152007023	0.923345566006583	0.821635300653632	1.03764654900511
eqtl-a-ENSG00000135077	ebi-a-GCST90027158	Alzheimer disease	HAVCR2	Weighted median	6	-0.086770011	0.0267364219719616	0.00117291492180394	-0.139173398	-0.034366624	0.916887945398034	0.870077145561025	0.966217201204792
eqtl-a-ENSG00000135077	ebi-a-GCST90027158	Alzheimer disease	HAVCR2	Inverse variance weighted	6	-0.093471218	0.0330637459807293	0.00469862939736633	-0.15827616	-0.028666275	0.910764231092615	0.853614015665243	0.971740704129933
eqtl-a-ENSG00000135077	ebi-a-GCST90027158	Alzheimer disease	HAVCR2	Simple mode	6	-0.020690408	0.0667787574426379	0.769183599689237	-0.151576772	0.110195956984065	0.979522170248059	0.859351905411682	1.1164968343764
eqtl-a-ENSG00000135077	ebi-a-GCST90027158	Alzheimer disease	HAVCR2	Weighted mode	6	-0.082632695	0.0284754095615495	0.0337161566427184	-0.138444498	-0.026820892	0.920689259086346	0.870711576573925	0.973535593878711
eqtl-a-ENSG00000135250	ebi-a-GCST90027158	Alzheimer disease	SRPK2	MR Egger	3	0.274750868456284	0.259981505039134	0.482420965360925	-0.234812881	0.784314618332987	1.31620272640109	0.790718793964312	2.1909048200312
eqtl-a-ENSG00000135250	ebi-a-GCST90027158	Alzheimer disease	SRPK2	Weighted median	3	0.0754443539341657	0.0397931037680024	0.0579712465634065	-0.002550129	0.15343883731945	1.07836321937775	0.997453119366768	1.16583647925729
eqtl-a-ENSG00000135250	ebi-a-GCST90027158	Alzheimer disease	SRPK2	Inverse variance weighted	3	0.0767006620141398	0.0364512433765228	0.0353611105129691	0.00525622499615509	0.148145099032125	1.07971882715561	1.00527006318168	1.1596811527686
eqtl-a-ENSG00000135250	ebi-a-GCST90027158	Alzheimer disease	SRPK2	Simple mode	3	0.014779161169533	0.0692113795192649	0.850699195427987	-0.120875143	0.150433465027292	1.01488891298534	0.886144594317844	1.16233796640543
eqtl-a-ENSG00000135250	ebi-a-GCST90027158	Alzheimer disease	SRPK2	Weighted mode	3	0.10548401388058	0.0428132659244266	0.132716600587014	0.0215700126687035	0.189398015092456	1.11124833983219	1.02180432708095	1.20852186671351
eqtl-a-ENSG00000135318	ebi-a-GCST90027158	Alzheimer disease	NT5E	MR Egger	11	-0.044774422	0.0161604211404855	0.0217313890298946	-0.076448847	-0.013099996	0.956213158336849	0.926400301001334	0.986985435117227
eqtl-a-ENSG00000135318	ebi-a-GCST90027158	Alzheimer disease	NT5E	Weighted median	11	-0.027933569	0.0150707658261761	0.0638116371763097	-0.05747227	0.00160513244010557	0.972452966087711	0.94414807162851	1.00160642135471
eqtl-a-ENSG00000135318	ebi-a-GCST90027158	Alzheimer disease	NT5E	Inverse variance weighted	11	-0.030911862	0.012615122545292	0.0142704939877985	-0.055637503	-0.006186222	0.969561024017749	0.945881953438465	0.993832872989158
eqtl-a-ENSG00000135318	ebi-a-GCST90027158	Alzheimer disease	NT5E	Simple mode	11	-0.07242094	0.0255170635583655	0.0176045213368086	-0.122434385	-0.022407496	0.930139280230495	0.884763956884356	0.977841687487258
eqtl-a-ENSG00000135318	ebi-a-GCST90027158	Alzheimer disease	NT5E	Weighted mode	11	-0.028594292	0.0145539928372265	0.0778260305174253	-0.057120118	-6.85E-05	0.971810655723721	0.944480613339117	0.999931536169155
eqtl-a-ENSG00000135823	ebi-a-GCST90027158	Alzheimer disease	STX6	MR Egger	3	-0.084107695	0.0305982379783557	0.222125575016782	-0.144080241	-0.024135148	0.919332243548871	0.865818271024434	0.976153775351259
eqtl-a-ENSG00000135823	ebi-a-GCST90027158	Alzheimer disease	STX6	Weighted median	3	-0.060206695	0.0231282228348838	0.00923661548339882	-0.105538011	-0.014875378	0.941569896028581	0.899840268020779	0.985234713997931
eqtl-a-ENSG00000135823	ebi-a-GCST90027158	Alzheimer disease	STX6	Inverse variance weighted	3	-0.056071626	0.0237502600227278	0.0182313978567564	-0.102622135	-0.009521116	0.945471413544669	0.902467919916667	0.990524066398612
eqtl-a-ENSG00000135823	ebi-a-GCST90027158	Alzheimer disease	STX6	Simple mode	3	-0.038849986	0.059218627302771	0.579182013831677	-0.154918496	0.077218523098395	0.961894995640284	0.856484981652124	1.08027811632268
eqtl-a-ENSG00000135823	ebi-a-GCST90027158	Alzheimer disease	STX6	Weighted mode	3	-0.062242775	0.0222111208425417	0.107242117775089	-0.105776571	-0.018708978	0.939654734856001	0.899625627729418	0.98146494888746
eqtl-a-ENSG00000135919	ebi-a-GCST90027158	Alzheimer disease	SERPINE2	MR Egger	6	-0.028723576	0.0207680868476144	0.238834845025764	-0.069429026	0.0119818740683546	0.971685024259237	0.932926344200082	1.01205394427921
eqtl-a-ENSG00000135919	ebi-a-GCST90027158	Alzheimer disease	SERPINE2	Weighted median	6	-0.02709016	0.0143962816248944	0.0598703707048937	-0.055306872	0.00112655177205652	0.973273487023773	0.946194742537156	1.00112718656986
eqtl-a-ENSG00000135919	ebi-a-GCST90027158	Alzheimer disease	SERPINE2	Inverse variance weighted	6	-0.028655765	0.0122951337009246	0.0197713424519196	-0.052754227	-0.004557303	0.971750917333977	0.948613127042093	0.995453065554642
eqtl-a-ENSG00000135919	ebi-a-GCST90027158	Alzheimer disease	SERPINE2	Simple mode	6	-0.026135531	0.021551251040354	0.27940512861641	-0.068375983	0.0161049210011225	0.974203045910935	0.933909273476362	1.01623530423822
eqtl-a-ENSG00000135919	ebi-a-GCST90027158	Alzheimer disease	SERPINE2	Weighted mode	6	-0.027678419	0.0122125231731503	0.0727663656794403	-0.051614965	-0.003741874	0.972701118520009	0.949694462428531	0.996265118310384
eqtl-a-ENSG00000136167	ebi-a-GCST90027158	Alzheimer disease	LCP1	MR Egger	3	-0.061092634	0.0746038634094302	0.563179658570734	-0.207316206	0.0851309383697377	0.940736091674604	0.812762608778555	1.08885963086957
eqtl-a-ENSG00000136167	ebi-a-GCST90027158	Alzheimer disease	LCP1	Weighted median	3	-0.073765285	0.0291008495145217	0.011250655882489	-0.13080295	-0.01672762	0.928889692700143	0.877390647236634	0.983411509938125
eqtl-a-ENSG00000136167	ebi-a-GCST90027158	Alzheimer disease	LCP1	Inverse variance weighted	3	-0.077335103	0.026887149213791	0.00402386257078932	-0.130033916	-0.024636291	0.925579637033843	0.878065650335155	0.975664705896082
eqtl-a-ENSG00000136167	ebi-a-GCST90027158	Alzheimer disease	LCP1	Simple mode	3	-0.057675441	0.0403502309368964	0.289134210733187	-0.136761894	0.0214110114892726	0.943956267088019	0.872177872383626	1.02164187190342
eqtl-a-ENSG00000136167	ebi-a-GCST90027158	Alzheimer disease	LCP1	Weighted mode	3	-0.073988154	0.0292521024455893	0.127169062404589	-0.131322275	-0.016654033	0.928682694782385	0.876935114604025	0.983483878368479
eqtl-a-ENSG00000136238	ebi-a-GCST90027158	Alzheimer disease	RAC1	MR Egger	3	-0.024657672	0.0603810923064669	0.753183272405324	-0.143004613	0.0936892689348873	0.975643845087818	0.866750070649265	1.0982184423068
eqtl-a-ENSG00000136238	ebi-a-GCST90027158	Alzheimer disease	RAC1	Weighted median	3	-0.076572046	0.0272882137183897	0.00501531723434314	-0.130056945	-0.023087147	0.926286176661205	0.878045429289069	0.977177321870849
eqtl-a-ENSG00000136238	ebi-a-GCST90027158	Alzheimer disease	RAC1	Inverse variance weighted	3	-0.076928986	0.0257109175647851	0.002770884686676	-0.127322384	-0.026535587	0.925955607538959	0.880449783973282	0.973813388043106
eqtl-a-ENSG00000136238	ebi-a-GCST90027158	Alzheimer disease	RAC1	Simple mode	3	-0.122480961	0.0424832061058804	0.102197044865357	-0.205748045	-0.039213877	0.884722749167573	0.814038151592053	0.961545034914884
eqtl-a-ENSG00000136238	ebi-a-GCST90027158	Alzheimer disease	RAC1	Weighted mode	3	-0.061892636	0.0288418174781205	0.165014620073315	-0.118422598	-0.005362673	0.93998380212301	0.888320570866686	0.994651680070382
eqtl-a-ENSG00000136381	ebi-a-GCST90027158	Alzheimer disease	IREB2	MR Egger	4	0.042000281310162	0.0340856104984447	0.34307818481732	-0.024807515	0.108808077887114	1.04289477212762	0.975497662365504	1.11494834656364
eqtl-a-ENSG00000136381	ebi-a-GCST90027158	Alzheimer disease	IREB2	Weighted median	4	0.0458945230500025	0.0153309190540139	0.00275713991918144	0.0158459217041352	0.0759431243958698	1.046963975	1.01597213409076	1.07890120925414
eqtl-a-ENSG00000136381	ebi-a-GCST90027158	Alzheimer disease	IREB2	Inverse variance weighted	4	0.0439841785508433	0.0146752587402256	0.00272502769837375	0.0152206714200012	0.0727476856816854	1.04496582188403	1.01533709577488	1.07545914893657
eqtl-a-ENSG00000136381	ebi-a-GCST90027158	Alzheimer disease	IREB2	Simple mode	4	0.0511942432244939	0.0287226598937328	0.1727071390166	-0.00510217	0.10749065661621	1.05252731972879	0.994910823794458	1.11348045702268
eqtl-a-ENSG00000136381	ebi-a-GCST90027158	Alzheimer disease	IREB2	Weighted mode	4	0.046282149606251	0.0149193107203391	0.0532056009919791	0.0170403005943864	0.0755239986181156	1.04736988427158	1.01718631471231	1.07844910869581
eqtl-a-ENSG00000136869	ebi-a-GCST90027158	Alzheimer disease	TLR4	MR Egger	5	-0.064998977	0.0226773614028819	0.0642472056404849	-0.109446605	-0.020551348	0.937068422280759	0.896330022583113	0.979658391342491
eqtl-a-ENSG00000136869	ebi-a-GCST90027158	Alzheimer disease	TLR4	Weighted median	5	-0.052770676	0.0169023714629802	0.0017957380566566	-0.085899324	-0.019642028	0.948597523894811	0.917686615694951	0.980549620044239
eqtl-a-ENSG00000136869	ebi-a-GCST90027158	Alzheimer disease	TLR4	Inverse variance weighted	5	-0.044062295	0.014930529909023	0.00316588895225147	-0.073326134	-0.014798456	0.956894345910344	0.929297705399152	0.985310502668138
eqtl-a-ENSG00000136869	ebi-a-GCST90027158	Alzheimer disease	TLR4	Simple mode	5	-0.033646173	0.0272840207721278	0.285023091389068	-0.087122854	0.0198305072600656	0.966913563806365	0.916564484949945	1.02002843795959
eqtl-a-ENSG00000136869	ebi-a-GCST90027158	Alzheimer disease	TLR4	Weighted mode	5	-0.051599487	0.0183057296888886	0.0478883511279179	-0.087478717	-0.015720257	0.949709161789611	0.916238371804657	0.984402661733776
eqtl-a-ENSG00000137337	ebi-a-GCST90027158	Alzheimer disease	MDC1	MR Egger	3	-0.144119876	0.0796751449883228	0.321506069893148	-0.30028316	0.0120434079438217	0.865783954918804	0.740608479986847	1.01211622179665
eqtl-a-ENSG00000137337	ebi-a-GCST90027158	Alzheimer disease	MDC1	Weighted median	3	-0.108173813	0.0476647988391137	0.0232397827661382	-0.201596819	-0.014750807	0.897471590803566	0.81742443188372	0.985357453096117
eqtl-a-ENSG00000137337	ebi-a-GCST90027158	Alzheimer disease	MDC1	Inverse variance weighted	3	-0.111199701	0.0428796028864776	0.00950596341819895	-0.195243723	-0.02715568	0.894760046184514	0.822634138651758	0.973209720618009
eqtl-a-ENSG00000137337	ebi-a-GCST90027158	Alzheimer disease	MDC1	Simple mode	3	-0.074370205	0.0659837055704134	0.376746201402584	-0.203698268	0.054957857968121	0.928327958613572	0.815708459511709	1.0564960908454
eqtl-a-ENSG00000137337	ebi-a-GCST90027158	Alzheimer disease	MDC1	Weighted mode	3	-0.09463696	0.0570526716782256	0.239026721130407	-0.206460197	0.017186276438561	0.909703133106222	0.813458639280925	1.0173348101814
eqtl-a-ENSG00000137513	ebi-a-GCST90027158	Alzheimer disease	NARS2	MR Egger	3	0.114619720579885	0.04424813304712	0.234541434708571	0.0278933798075296	0.20134606135224	1.1214468932998	1.02828604252074	1.22304794822342
eqtl-a-ENSG00000137513	ebi-a-GCST90027158	Alzheimer disease	NARS2	Weighted median	3	0.065460341853369	0.0226608984783604	0.00386848557138953	0.0210449808357826	0.109875702870955	1.06765039543797	1.02126798809205	1.11613932892226
eqtl-a-ENSG00000137513	ebi-a-GCST90027158	Alzheimer disease	NARS2	Inverse variance weighted	3	0.0618192030239693	0.0237932084305962	0.00937174620592542	0.0151845145000006	0.108453891547938	1.06377000094161	1.01530038497641	1.11455351701615
eqtl-a-ENSG00000137513	ebi-a-GCST90027158	Alzheimer disease	NARS2	Simple mode	3	0.0169577180132328	0.0671560545791019	0.824226908661988	-0.114668149	0.148583584988272	1.01710231630938	0.891661993773425	1.1601897681699
eqtl-a-ENSG00000137513	ebi-a-GCST90027158	Alzheimer disease	NARS2	Weighted mode	3	0.0704611053487927	0.024740897613249	0.104347562107734	0.0219689460268246	0.118953264670761	1.07300283454809	1.02221204023227	1.12631727824946
eqtl-a-ENSG00000138185	ebi-a-GCST90027158	Alzheimer disease	ENTPD1	MR Egger	5	0.0247982976830817	0.0255321250690101	0.403058253242649	-0.025244667	0.0748412628183415	1.02510833294452	0.975071314626772	1.07771306417164
eqtl-a-ENSG00000138185	ebi-a-GCST90027158	Alzheimer disease	ENTPD1	Weighted median	5	0.0371916083198176	0.01815667453598	0.0405236460635633	0.00160452622929683	0.0727786904103385	1.03789187050438	1.00160581417026	1.07549249377258
eqtl-a-ENSG00000138185	ebi-a-GCST90027158	Alzheimer disease	ENTPD1	Inverse variance weighted	5	0.0392266185874768	0.0161414852726967	0.015091573772984	0.00758930745299131	0.0708639297219623	1.0400061416697	1.00761817923954	1.07343515331075
eqtl-a-ENSG00000138185	ebi-a-GCST90027158	Alzheimer disease	ENTPD1	Simple mode	5	0.0426041459231614	0.0258999022634332	0.175324562502462	-0.008159663	0.0933679543594904	1.04352472956095	0.99187353717222	1.09786562539996
eqtl-a-ENSG00000138185	ebi-a-GCST90027158	Alzheimer disease	ENTPD1	Weighted mode	5	0.037524478701886	0.0174191636090591	0.0975203600395813	0.00338291802813014	0.0716660393756419	1.03823741147485	1.00338864655321	1.07429651141546
eqtl-a-ENSG00000138604	ebi-a-GCST90027158	Alzheimer disease	GLCE	MR Egger	4	0.0598709167226128	0.028524021362173	0.170677509904197	0.00396383485275365	0.115777998592472	1.06169949004992	1.00397170123637	1.12274659314016
eqtl-a-ENSG00000138604	ebi-a-GCST90027158	Alzheimer disease	GLCE	Weighted median	4	0.0666114319628399	0.0199466869349666	0.000839373660455953	0.0275159255703054	0.105706938355374	1.0688800648429	1.02789798483853	1.11149609189869
eqtl-a-ENSG00000138604	ebi-a-GCST90027158	Alzheimer disease	GLCE	Inverse variance weighted	4	0.063946118702999	0.0195921479138641	0.00109903660834708	0.0255455087918253	0.102346728614173	1.06603495786785	1.02587459152137	1.10776749983736
eqtl-a-ENSG00000138604	ebi-a-GCST90027158	Alzheimer disease	GLCE	Simple mode	4	0.0596084002939845	0.0337752916234666	0.175774710719117	-0.006591171	0.125807971875979	1.06142081307176	0.993430502836032	1.13406437511801
eqtl-a-ENSG00000138604	ebi-a-GCST90027158	Alzheimer disease	GLCE	Weighted mode	4	0.0664869195757732	0.0223719003984605	0.05897853026741	0.0226379947947905	0.110335844356756	1.0687469843198	1.02289617877389	1.11665302910975
eqtl-a-ENSG00000138942	ebi-a-GCST90027158	Alzheimer disease	RNF185	MR Egger	6	-0.080279438	0.0421611715201933	0.129623248227254	-0.162915334	0.00235645817868672	0.922858428637899	0.84966312279397	1.00235923680841
eqtl-a-ENSG00000138942	ebi-a-GCST90027158	Alzheimer disease	RNF185	Weighted median	6	-0.057958533	0.019457728448083	0.00289483882678554	-0.096095681	-0.019821385	0.943689078497324	0.908377097621034	0.980373766806104
eqtl-a-ENSG00000138942	ebi-a-GCST90027158	Alzheimer disease	RNF185	Inverse variance weighted	6	-0.05472921	0.0229360251270343	0.017024970121351	-0.099683819	-0.009774601	0.946741481383179	0.905123555454791	0.990273015402024
eqtl-a-ENSG00000138942	ebi-a-GCST90027158	Alzheimer disease	RNF185	Simple mode	6	-0.059433949	0.0419047485996813	0.215306466924619	-0.141567256	0.0226993580986766	0.942297771098209	0.867996795271547	1.02295894898883
eqtl-a-ENSG00000138942	ebi-a-GCST90027158	Alzheimer disease	RNF185	Weighted mode	6	-0.059433949	0.0218620122326625	0.041844996100189	-0.102283493	-0.016584405	0.942297771098209	0.902773585276409	0.983552358972477
eqtl-a-ENSG00000139405	ebi-a-GCST90027158	Alzheimer disease	RITA1	MR Egger	4	-0.065652801	0.0666399710787575	0.42839381395754	-0.196267144	0.0649615425918014	0.93645594468186	0.821792668340635	1.06711798500312
eqtl-a-ENSG00000139405	ebi-a-GCST90027158	Alzheimer disease	RITA1	Weighted median	4	-0.081176874	0.0192594648716172	2.49879937898513e-05	-0.118925425	-0.043428323	0.922030593616297	0.887874011206272	0.957501182413723
eqtl-a-ENSG00000139405	ebi-a-GCST90027158	Alzheimer disease	RITA1	Inverse variance weighted	4	-0.08404236	0.0276837515569276	0.00239897645434311	-0.138302514	-0.029782207	0.919392309380477	0.870835212468504	0.970656912404698
eqtl-a-ENSG00000139405	ebi-a-GCST90027158	Alzheimer disease	RITA1	Simple mode	4	-0.083998854	0.0561795663810781	0.231742777063615	-0.194110804	0.0261130960864694	0.919432309745151	0.823566644629319	1.02645703018217
eqtl-a-ENSG00000139405	ebi-a-GCST90027158	Alzheimer disease	RITA1	Weighted mode	4	-0.080516919	0.0188901538700709	0.0236874891484386	-0.11754162	-0.043492217	0.922639293679562	0.889103506316911	0.957440005796241
eqtl-a-ENSG00000139410	ebi-a-GCST90027158	Alzheimer disease	SDSL	MR Egger	3	0.0389184411327009	0.0243823738342566	0.356301250123798	-0.008871012	0.0867078938478439	1.03968568460536	0.991168219747903	1.09057806862316
eqtl-a-ENSG00000139410	ebi-a-GCST90027158	Alzheimer disease	SDSL	Weighted median	3	0.0514827274648213	0.0213331562635412	0.01580997785351	0.00966974118828066	0.093295713741362	1.05283100107458	1.00971664419368	1.09778631777321
eqtl-a-ENSG00000139410	ebi-a-GCST90027158	Alzheimer disease	SDSL	Inverse variance weighted	3	0.0546962538783384	0.0205005395689965	0.00762952374441262	0.0145151963231052	0.0948773114335716	1.05621974329559	1.0146210533436	1.09952394783357
eqtl-a-ENSG00000139410	ebi-a-GCST90027158	Alzheimer disease	SDSL	Simple mode	3	0.029867297966154	0.0399254308760754	0.532417079758501	-0.048386547	0.108121142483262	1.03031779961374	0.952765427698123	1.11418271207175
eqtl-a-ENSG00000139410	ebi-a-GCST90027158	Alzheimer disease	SDSL	Weighted mode	3	0.0511395252198054	0.0216508606781721	0.142028009482384	0.00870383829058812	0.0935752121490226	1.05246972910961	1.00874182682645	1.09809319018415
eqtl-a-ENSG00000140090	ebi-a-GCST90027158	Alzheimer disease	SLC24A4	MR Egger	13	-0.07392009	0.0202592469380031	0.00382936187353106	-0.113628214	-0.034211966	0.928745906669819	0.892589746293577	0.966366645749303
eqtl-a-ENSG00000140090	ebi-a-GCST90027158	Alzheimer disease	SLC24A4	Weighted median	13	-0.079432783	0.0204120197797415	9.9638297046206e-05	-0.119440342	-0.039425224	0.923640102049272	0.887416947822075	0.961341836221767
eqtl-a-ENSG00000140090	ebi-a-GCST90027158	Alzheimer disease	SLC24A4	Inverse variance weighted	13	-0.054882442	0.0152610542391781	0.000322847688144262	-0.084794108	-0.024970775	0.946596421777575	0.918701418290311	0.975338415597131
eqtl-a-ENSG00000140090	ebi-a-GCST90027158	Alzheimer disease	SLC24A4	Simple mode	13	-0.029650457	0.0385198058739445	0.456336435120177	-0.105149277	0.0458483624666382	0.970784805238276	0.900190135270036	1.04691564721359
eqtl-a-ENSG00000140090	ebi-a-GCST90027158	Alzheimer disease	SLC24A4	Weighted mode	13	-0.084432499	0.0198241395784159	0.00110933102812757	-0.123287813	-0.045577185	0.919033689025468	0.884009197028634	0.955445853281549
eqtl-a-ENSG00000140545	ebi-a-GCST90027158	Alzheimer disease	MFGE8	MR Egger	4	0.0165529512534722	0.0231388417363584	0.548617603774078	-0.028799179	0.0619050810567346	1.01669071040827	0.971611565319319	1.06386135933939
eqtl-a-ENSG00000140545	ebi-a-GCST90027158	Alzheimer disease	MFGE8	Weighted median	4	0.0287729227059724	0.0135349132123992	0.0335174284841352	0.00224449280967005	0.0553013526022748	1.02919086206248	1.00224701356925	1.05685905391797
eqtl-a-ENSG00000140545	ebi-a-GCST90027158	Alzheimer disease	MFGE8	Inverse variance weighted	4	0.0279551783009806	0.0133759513940852	0.0366215614444648	0.0017383135685737	0.0541720430333876	1.02834959101259	1.00173982531144	1.05566620654917
eqtl-a-ENSG00000140545	ebi-a-GCST90027158	Alzheimer disease	MFGE8	Simple mode	4	0.0124079414011084	0.0284390633709956	0.692110691963961	-0.043332623	0.0681485056082597	1.01248523927768	0.957592819877318	1.07052427553343
eqtl-a-ENSG00000140545	ebi-a-GCST90027158	Alzheimer disease	MFGE8	Weighted mode	4	0.0287223072768243	0.013572895760439	0.12463675602679	0.00211943158636395	0.0553251829672847	1.02913877044365	1.00212167916907	1.05688423955508
eqtl-a-ENSG00000141298	ebi-a-GCST90027158	Alzheimer disease	SSH2	MR Egger	5	0.0580407012123886	0.0624319081420084	0.421120031318538	-0.064325839	0.180407241170725	1.05975812827317	0.937699410946994	1.19770501861234
eqtl-a-ENSG00000141298	ebi-a-GCST90027158	Alzheimer disease	SSH2	Weighted median	5	0.065961584394721	0.0201614496445094	0.00106914769040241	0.0264451430914826	0.105478025697959	1.06818568137829	1.0267979187572	1.11124168549412
eqtl-a-ENSG00000141298	ebi-a-GCST90027158	Alzheimer disease	SSH2	Inverse variance weighted	5	0.0788900732142662	0.0169207342976622	3.12646981587532e-06	0.0457254339908484	0.112054712437684	1.08208536536607	1.04678695937866	1.11857405888437
eqtl-a-ENSG00000141298	ebi-a-GCST90027158	Alzheimer disease	SSH2	Simple mode	5	0.0895368210101219	0.0316555416526705	0.0474184847242663	0.0274919593708877	0.151581682649356	1.09366760251683	1.02787335032564	1.16367334984994
eqtl-a-ENSG00000141298	ebi-a-GCST90027158	Alzheimer disease	SSH2	Weighted mode	5	0.0730736619475728	0.0222131533411268	0.0302252305884906	0.0295358813989644	0.116611442496181	1.07580978023969	1.0299763918027	1.123682729
eqtl-a-ENSG00000141447	ebi-a-GCST90027158	Alzheimer disease	OSBPL1A	MR Egger	7	-0.034675642	0.0288726551143563	0.28354106472046	-0.091266046	0.0219147622808593	0.965918669147398	0.912774838710695	1.02215665445528
eqtl-a-ENSG00000141447	ebi-a-GCST90027158	Alzheimer disease	OSBPL1A	Weighted median	7	-0.043301672	0.0188256601016094	0.0214402351314337	-0.080199966	-0.006403378	0.95762245862368	0.922931773160903	0.993617079754155
eqtl-a-ENSG00000141447	ebi-a-GCST90027158	Alzheimer disease	OSBPL1A	Inverse variance weighted	7	-0.040821745	0.0167235169595441	0.0146475273611147	-0.073599838	-0.008043652	0.960000239441222	0.929043387008772	0.991988611742309
eqtl-a-ENSG00000141447	ebi-a-GCST90027158	Alzheimer disease	OSBPL1A	Simple mode	7	-0.033703403	0.0337786957417349	0.356913566703723	-0.099909646	0.0325028410566549	0.966858229754316	0.904919177182531	1.03303682805596
eqtl-a-ENSG00000141447	ebi-a-GCST90027158	Alzheimer disease	OSBPL1A	Weighted mode	7	-0.0433855	0.0167425426379867	0.0411382053364542	-0.076200884	-0.010570117	0.957542186110433	0.92663004283474	0.989485550647821
eqtl-a-ENSG00000141480	ebi-a-GCST90027158	Alzheimer disease	ARRB2	MR Egger	5	0.00346636752782865	0.0270992400148467	0.906310103500174	-0.049648143	0.0565808779569281	1.00347238232758	0.951564180215878	1.05821219737983
eqtl-a-ENSG00000141480	ebi-a-GCST90027158	Alzheimer disease	ARRB2	Weighted median	5	0.0350390187165708	0.0199202897987985	0.078584083092738	-0.004004749	0.0740827867222158	1.03566011813987	0.996003259025363	1.07689595449223
eqtl-a-ENSG00000141480	ebi-a-GCST90027158	Alzheimer disease	ARRB2	Inverse variance weighted	5	0.0390938077929571	0.0189978801352238	0.0396094874718647	0.00185796272791843	0.0763296528579958	1.03986802679949	1.00185968981012	1.07931831588594
eqtl-a-ENSG00000141480	ebi-a-GCST90027158	Alzheimer disease	ARRB2	Simple mode	5	0.0374244946406536	0.0270411171276895	0.238574811897856	-0.015576095	0.090425084210925	1.03813360947129	0.984544585050283	1.094639499
eqtl-a-ENSG00000141480	ebi-a-GCST90027158	Alzheimer disease	ARRB2	Weighted mode	5	0.032468291329598	0.0211508713140537	0.199557923317255	-0.008987416	0.0739239991051433	1.03300113753206	0.991052849661522	1.07672497032523
eqtl-a-ENSG00000141736	ebi-a-GCST90027158	Alzheimer disease	ERBB2	MR Egger	8	-0.041381289	0.213049636963225	0.852402743112971	-0.458958578	0.376195999107957	0.959463227094225	0.631941420768937	1.4567326240871
eqtl-a-ENSG00000141736	ebi-a-GCST90027158	Alzheimer disease	ERBB2	Weighted median	8	-0.124783831	0.0464988508804432	0.00728364624516614	-0.215921579	-0.033646083	0.882687691610711	0.805798491078738	0.966913650927789
eqtl-a-ENSG00000141736	ebi-a-GCST90027158	Alzheimer disease	ERBB2	Inverse variance weighted	8	-0.11138748	0.0510973714780322	0.0292644106166378	-0.211538328	-0.011236632	0.894592045154835	0.809338259988338	0.988826263157067
eqtl-a-ENSG00000141736	ebi-a-GCST90027158	Alzheimer disease	ERBB2	Simple mode	8	-0.174599411	0.0750148815464914	0.0528055862763371	-0.321628578	-0.027570243	0.839793365777279	0.724967408914362	0.972806347611745
eqtl-a-ENSG00000141736	ebi-a-GCST90027158	Alzheimer disease	ERBB2	Weighted mode	8	-0.147738237	0.0635333641687048	0.0529742624986059	-0.272263631	-0.023212843	0.862656897184253	0.761653439457246	0.977054502359842
eqtl-a-ENSG00000141753	ebi-a-GCST90027158	Alzheimer disease	IGFBP4	MR Egger	3	0.0657199828769075	0.0319583580942345	0.288141773846318	0.00308160101220796	0.128358364741607	1.06792763726954	1.00308635402565	1.13696037620999
eqtl-a-ENSG00000141753	ebi-a-GCST90027158	Alzheimer disease	IGFBP4	Weighted median	3	0.0519756064868399	0.0244981301194593	0.0338700606076588	0.00395927145269963	0.0999919415209801	1.05335004729173	1.00396711972231	1.10516201211488
eqtl-a-ENSG00000141753	ebi-a-GCST90027158	Alzheimer disease	IGFBP4	Inverse variance weighted	3	0.0472228328607009	0.0230739305094424	0.0406985388737099	0.00199792906219384	0.0924477366592079	1.04835559112921	1.00199992625232	1.09685581471303
eqtl-a-ENSG00000141753	ebi-a-GCST90027158	Alzheimer disease	IGFBP4	Simple mode	3	0.0488551240189136	0.0446167259161865	0.387784611910002	-0.038593659	0.136303906814639	1.05006821005739	0.962141587515542	1.14603012704231
eqtl-a-ENSG00000141753	ebi-a-GCST90027158	Alzheimer disease	IGFBP4	Weighted mode	3	0.0524834129137717	0.0245972919511336	0.166463825844363	0.00427272068954972	0.100694105137994	1.05388508105084	1.00428186177506	1.10593828917555
eqtl-a-ENSG00000142197	ebi-a-GCST90027158	Alzheimer disease	DOP1B	MR Egger	3	-0.268169262	0.166509646617957	0.353740696724031	-0.59452817	0.0581896450640081	0.764778322003631	0.551822871215825	1.05991598448614
eqtl-a-ENSG00000142197	ebi-a-GCST90027158	Alzheimer disease	DOP1B	Weighted median	3	-0.115770728	0.0392108740999306	0.00315195857890656	-0.192624042	-0.038917415	0.89067940735019	0.82479200327874	0.961830138415619
eqtl-a-ENSG00000142197	ebi-a-GCST90027158	Alzheimer disease	DOP1B	Inverse variance weighted	3	-0.100942278	0.0341395477099066	0.00310895060888544	-0.167855791	-0.034028764	0.903985211487958	0.845475750929878	0.966543702394965
eqtl-a-ENSG00000142197	ebi-a-GCST90027158	Alzheimer disease	DOP1B	Simple mode	3	-0.118985885	0.0479304864233399	0.131103338076675	-0.212929638	-0.025042131	0.887820332514608	0.808213002618234	0.975268821799288
eqtl-a-ENSG00000142197	ebi-a-GCST90027158	Alzheimer disease	DOP1B	Weighted mode	3	-0.121236055	0.0476878891016926	0.126110600314475	-0.214704317	-0.027767792	0.885824831960398	0.806779955906647	0.972614189498362
eqtl-a-ENSG00000142347	ebi-a-GCST90027158	Alzheimer disease	MYO1F	MR Egger	3	0.0704322085584738	0.0649993462636736	0.474475563768687	-0.05696651	0.197830927235274	1.07297182865816	0.944625704239857	1.21875631790103
eqtl-a-ENSG00000142347	ebi-a-GCST90027158	Alzheimer disease	MYO1F	Weighted median	3	0.0765755941358195	0.0399125507685403	0.0550369613636561	-0.001653005	0.154804193642159	1.07958379745683	0.998348360090383	1.16742934863517
eqtl-a-ENSG00000142347	ebi-a-GCST90027158	Alzheimer disease	MYO1F	Inverse variance weighted	3	0.0795448425303458	0.038617803874384	0.039417936735876	0.00385394693655311	0.155235738124139	1.08279411366869	1.00386138293963	1.16793325504988
eqtl-a-ENSG00000142347	ebi-a-GCST90027158	Alzheimer disease	MYO1F	Simple mode	3	0.0682449315668577	0.0578120788859586	0.359191040518768	-0.045066743	0.181556606183337	1.07062750683991	0.955933677774995	1.19908241026742
eqtl-a-ENSG00000142347	ebi-a-GCST90027158	Alzheimer disease	MYO1F	Weighted mode	3	0.0749952529874669	0.0444182072397775	0.233393832052091	-0.012064433	0.162054939177431	1.0778790341672	0.988008050288188	1.17592484389002
eqtl-a-ENSG00000142512	ebi-a-GCST90027158	Alzheimer disease	SIGLEC10	MR Egger	11	0.0345403492454991	0.0441235374625303	0.453842812818091	-0.051941784	0.121022482672059	1.03514379480459	0.949384134409024	1.12865028715637
eqtl-a-ENSG00000142512	ebi-a-GCST90027158	Alzheimer disease	SIGLEC10	Weighted median	11	0.0567127949313231	0.0230803973681063	0.0140030745103207	0.0114752160898348	0.101950373772811	1.05835180273913	1.011541309	1.10732851782777
eqtl-a-ENSG00000142512	ebi-a-GCST90027158	Alzheimer disease	SIGLEC10	Inverse variance weighted	11	0.0671994371334831	0.025860933078654	0.00936341275228001	0.0165120082993213	0.117886865967645	1.06950875666673	1.01664908493927	1.12511681516454
eqtl-a-ENSG00000142512	ebi-a-GCST90027158	Alzheimer disease	SIGLEC10	Simple mode	11	0.0150352438862008	0.0416182640513339	0.725416818782989	-0.066536554	0.0966070414268152	1.01514884177551	0.935628714582552	1.10142747320228
eqtl-a-ENSG00000142512	ebi-a-GCST90027158	Alzheimer disease	SIGLEC10	Weighted mode	11	0.0566268938722032	0.0263400529840359	0.057079892887565	0.00500039002349283	0.108253397720914	1.05826089310303	1.00501291283797	1.11433007831589
eqtl-a-ENSG00000142634	ebi-a-GCST90027158	Alzheimer disease	EFHD2	MR Egger	5	-0.084998372	0.0209541422504979	0.0269989237061842	-0.126068491	-0.043928253	0.918513779754302	0.881554466348448	0.957022618345015
eqtl-a-ENSG00000142634	ebi-a-GCST90027158	Alzheimer disease	EFHD2	Weighted median	5	-0.07341047	0.0186119644008549	8.00459981993177e-05	-0.10988992	-0.03693102	0.929219335106228	0.895932753974363	0.963742612271957
eqtl-a-ENSG00000142634	ebi-a-GCST90027158	Alzheimer disease	EFHD2	Inverse variance weighted	5	-0.062312998	0.0206861249249035	0.00259268618630796	-0.102857803	-0.021768193	0.939588751097512	0.90225526223091	0.978467023850999
eqtl-a-ENSG00000142634	ebi-a-GCST90027158	Alzheimer disease	EFHD2	Simple mode	5	-0.045972752	0.0398902924855808	0.313312374173733	-0.124157725	0.0322122215144275	0.955067985760425	0.88324052075911	1.03273665098666
eqtl-a-ENSG00000142634	ebi-a-GCST90027158	Alzheimer disease	EFHD2	Weighted mode	5	-0.072314126	0.0195307189415008	0.0207883766860525	-0.110594335	-0.034033917	0.930238637714622	0.89530186774003	0.966538722053047
eqtl-a-ENSG00000142961	ebi-a-GCST90027158	Alzheimer disease	MOB3C	MR Egger	6	-0.031467191	0.0356489275419144	0.427256050776122	-0.101339089	0.038404706691536	0.969022748317948	0.903626570853042	1.03915169943623
eqtl-a-ENSG00000142961	ebi-a-GCST90027158	Alzheimer disease	MOB3C	Weighted median	6	-0.034209235	0.0194426400898845	0.0784934074598777	-0.07231681	0.0038983395282965	0.966369285158896	0.930236141360925	1.00390594793734
eqtl-a-ENSG00000142961	ebi-a-GCST90027158	Alzheimer disease	MOB3C	Inverse variance weighted	6	-0.035033359	0.0178553085730704	0.0497543752279255	-0.070029764	-3.70E-05	0.965573205030531	0.932366068604122	0.999963046348048
eqtl-a-ENSG00000142961	ebi-a-GCST90027158	Alzheimer disease	MOB3C	Simple mode	6	-0.040124453	0.0291882675415083	0.22764138850463	-0.097333458	0.0170845512210284	0.960669873310539	0.907253425190279	1.01723132684005
eqtl-a-ENSG00000142961	ebi-a-GCST90027158	Alzheimer disease	MOB3C	Weighted mode	6	-0.033284881	0.0204769160164178	0.164987903268328	-0.073419636	0.00684987464562251	0.967262965739409	0.929210817760259	1.00687338869572
eqtl-a-ENSG00000143771	ebi-a-GCST90027158	Alzheimer disease	CNIH4	MR Egger	4	-0.050827263	0.056856792685836	0.465680262276796	-0.162266576	0.0606120510089335	0.950442833324809	0.850214527268677	1.06248664360098
eqtl-a-ENSG00000143771	ebi-a-GCST90027158	Alzheimer disease	CNIH4	Weighted median	4	-0.047235973	0.0184916872640677	0.0106357647176021	-0.08347968	-0.010992266	0.953862285391308	0.919909779114876	0.989067928343339
eqtl-a-ENSG00000143771	ebi-a-GCST90027158	Alzheimer disease	CNIH4	Inverse variance weighted	4	-0.048075675	0.0176023138075682	0.00631016061336262	-0.08257621	-0.01357514	0.953061661810679	0.920741265822965	0.986516587155963
eqtl-a-ENSG00000143771	ebi-a-GCST90027158	Alzheimer disease	CNIH4	Simple mode	4	-0.036127389	0.0260061326409424	0.258932930124928	-0.087099409	0.0148446309146832	0.964517416688135	0.916585974174315	1.01495535967893
eqtl-a-ENSG00000143771	ebi-a-GCST90027158	Alzheimer disease	CNIH4	Weighted mode	4	-0.048622438	0.0191366543430652	0.0846202012841179	-0.086130281	-0.011114596	0.952540704969972	0.917474694344044	0.988946943406866
eqtl-a-ENSG00000143799	ebi-a-GCST90027158	Alzheimer disease	PARP1	MR Egger	3	-0.064686328	0.0489582637405653	0.412449912800525	-0.160644525	0.0312718691566329	0.937361441517712	0.851594738198231	1.03176597110401
eqtl-a-ENSG00000143799	ebi-a-GCST90027158	Alzheimer disease	PARP1	Weighted median	3	-0.052011441	0.0165665995483797	0.00169215420470655	-0.084481977	-0.019540906	0.949318005204501	0.918988218550447	0.980648779618692
eqtl-a-ENSG00000143799	ebi-a-GCST90027158	Alzheimer disease	PARP1	Inverse variance weighted	3	-0.051188171	0.0226715038763463	0.0239568939593038	-0.095624319	-0.006752024	0.950099872288433	0.908805373049681	0.993270720102962
eqtl-a-ENSG00000143799	ebi-a-GCST90027158	Alzheimer disease	PARP1	Simple mode	3	-0.076697685	0.0350877014217797	0.160397836588529	-0.14546958	-0.00792579	0.926169806165618	0.864616191345848	0.992105535888283
eqtl-a-ENSG00000143799	ebi-a-GCST90027158	Alzheimer disease	PARP1	Weighted mode	3	-0.057331232	0.0166681133687887	0.075124907710465	-0.090000734	-0.02466173	0.944281241331688	0.913930514198452	0.975639886050786
eqtl-a-ENSG00000143847	ebi-a-GCST90027158	Alzheimer disease	PPFIA4	MR Egger	5	0.0724241491234421	0.0688431108199596	0.370047595092082	-0.062508348	0.207356646330563	1.07511125486625	0.939405220547352	1.23042131878574
eqtl-a-ENSG00000143847	ebi-a-GCST90027158	Alzheimer disease	PPFIA4	Weighted median	5	0.0383227873480775	0.0187089627726421	0.0405242335763085	0.00165322031369897	0.0749923543824559	1.03906657629792	1.00165458763579	1.07787590982616
eqtl-a-ENSG00000143847	ebi-a-GCST90027158	Alzheimer disease	PPFIA4	Inverse variance weighted	5	0.0357052745483406	0.0173978259116409	0.040142099096897	0.00160553576152452	0.0698050133351567	1.03635036264749	1.00160682532412	1.07229907684788
eqtl-a-ENSG00000143847	ebi-a-GCST90027158	Alzheimer disease	PPFIA4	Simple mode	5	0.0481116148030314	0.0281682517151203	0.162820066396471	-0.007098159	0.103321388164667	1.04928776483597	0.992926973869048	1.10884772234989
eqtl-a-ENSG00000143847	ebi-a-GCST90027158	Alzheimer disease	PPFIA4	Weighted mode	5	0.0392817100393789	0.0191916281402108	0.11008779733425	0.00166611888456579	0.076897301194192	1.0400634386963	1.0016675076318	1.07993116305656
eqtl-a-ENSG00000144476	ebi-a-GCST90027158	Alzheimer disease	ACKR3	MR Egger	3	-0.059848525	0.0365676909196389	0.349167768929467	-0.131521199	0.0118241496312903	0.941907198575648	0.876760688689369	1.01189433122834
eqtl-a-ENSG00000144476	ebi-a-GCST90027158	Alzheimer disease	ACKR3	Weighted median	3	-0.0660632	0.0273950283480224	0.0158869100238548	-0.119757456	-0.012368944	0.936071702649839	0.887135580387266	0.987707236496211
eqtl-a-ENSG00000144476	ebi-a-GCST90027158	Alzheimer disease	ACKR3	Inverse variance weighted	3	-0.066796012	0.0261306132786854	0.0105811359702993	-0.118012014	-0.01558001	0.935385989722252	0.888685376172857	0.984540730867716
eqtl-a-ENSG00000144476	ebi-a-GCST90027158	Alzheimer disease	ACKR3	Simple mode	3	-0.067697912	0.0323084515876697	0.171122711923935	-0.131022477	-0.004373347	0.934542745421304	0.877198057603071	0.99563620262231
eqtl-a-ENSG00000144476	ebi-a-GCST90027158	Alzheimer disease	ACKR3	Weighted mode	3	-0.065741963	0.0304878113787598	0.163795252654215	-0.125498073	-0.005985853	0.936372451879857	0.882057463902717	0.994032026847853
eqtl-a-ENSG00000145416	ebi-a-GCST90027158	Alzheimer disease	MARCHF1	MR Egger	3	0.0590045400769655	0.0400848742646413	0.379892454387729	-0.019561813	0.137570893635662	1.06078005675233	0.980628277267081	1.14748305233401
eqtl-a-ENSG00000145416	ebi-a-GCST90027158	Alzheimer disease	MARCHF1	Weighted median	3	0.0456082390510624	0.0233689011402893	0.0509781298348103	-0.000194807	0.0914112852860294	1.04666428843233	0.999805211789783	1.09571956593271
eqtl-a-ENSG00000145416	ebi-a-GCST90027158	Alzheimer disease	MARCHF1	Inverse variance weighted	3	0.0448522530994174	0.0223969818363314	0.0452199651802064	0.000954168700207987	0.0887503374986269	1.04587332395088	1.00095462406398	1.09280778913924
eqtl-a-ENSG00000145416	ebi-a-GCST90027158	Alzheimer disease	MARCHF1	Simple mode	3	0.0280172849997627	0.0425023953171777	0.577521527914409	-0.05528741	0.111321979821431	1.02841346039421	0.946213157913851	1.11775474339398
eqtl-a-ENSG00000145416	ebi-a-GCST90027158	Alzheimer disease	MARCHF1	Weighted mode	3	0.0469840239990467	0.0236140920425852	0.1849177628272	0.000700403595579761	0.0932676444025137	1.0481052644152	1.00070064893545	1.09775550406953
eqtl-a-ENSG00000145945	ebi-a-GCST90027158	Alzheimer disease	FAM50B	MR Egger	4	0.0741902765720321	0.0258543170986448	0.103016645741527	0.0235158150586884	0.124864738085376	1.07701171609814	1.02379449198857	1.13299519160296
eqtl-a-ENSG00000145945	ebi-a-GCST90027158	Alzheimer disease	FAM50B	Weighted median	4	0.0599935396650843	0.0204533223270597	0.00335495383181783	0.0199050279040473	0.100082051426121	1.0618296867478	1.02010445396801	1.10526160264593
eqtl-a-ENSG00000145945	ebi-a-GCST90027158	Alzheimer disease	FAM50B	Inverse variance weighted	4	0.0523897745309366	0.0217400208360962	0.0159599147670672	0.00977933369218797	0.0950002153696851	1.05378640157633	1.00982730763278	1.09965909195931
eqtl-a-ENSG00000145945	ebi-a-GCST90027158	Alzheimer disease	FAM50B	Simple mode	4	0.0564903537771367	0.0434131554573701	0.284098817350224	-0.028599431	0.141580138473582	1.05811640792431	0.971805661811752	1.15209282752206
eqtl-a-ENSG00000145945	ebi-a-GCST90027158	Alzheimer disease	FAM50B	Weighted mode	4	0.0602885356340281	0.0209084677759414	0.0633503726641047	0.019307938793183	0.101269132474873	1.06214296843124	1.01949554251189	1.10657441680259
eqtl-a-ENSG00000146021	ebi-a-GCST90027158	Alzheimer disease	KLHL3	MR Egger	5	-0.020741992	0.0421917051973977	0.656714752266909	-0.103437735	0.0619537497607136	0.979471643073823	0.901732167696209	1.06391313735293
eqtl-a-ENSG00000146021	ebi-a-GCST90027158	Alzheimer disease	KLHL3	Weighted median	5	-0.041805882	0.024226553644311	0.0844153759896927	-0.089289928	0.00567816273561508	0.959055932133127	0.914580373084922	1.00569431405711
eqtl-a-ENSG00000146021	ebi-a-GCST90027158	Alzheimer disease	KLHL3	Inverse variance weighted	5	-0.052114902	0.0244202407436297	0.0328357133033862	-0.099978574	-0.00425123	0.94921979298815	0.904856805099012	0.995757793192344
eqtl-a-ENSG00000146021	ebi-a-GCST90027158	Alzheimer disease	KLHL3	Simple mode	5	-0.047207704	0.0624832206391205	0.491983416645885	-0.169674817	0.0752594082055954	0.953889250164549	0.8439392069169	1.07816379914801
eqtl-a-ENSG00000146021	ebi-a-GCST90027158	Alzheimer disease	KLHL3	Weighted mode	5	-0.037013849	0.024190516310213	0.200735449113507	-0.084427261	0.010399562557903	0.963662789095456	0.919038502539735	1.01045382595065
eqtl-a-ENSG00000146072	ebi-a-GCST90027158	Alzheimer disease	TNFRSF21	MR Egger	7	-0.160060888	0.10365729020215	0.183209167859792	-0.363229177	0.0431074004999331	0.852091904962295	0.695427039288135	1.04405002032348
eqtl-a-ENSG00000146072	ebi-a-GCST90027158	Alzheimer disease	TNFRSF21	Weighted median	7	-0.091336683	0.0426606513026799	0.0322736058567542	-0.17495156	-0.007721807	0.912710365025545	0.839497685359413	0.992307930031297
eqtl-a-ENSG00000146072	ebi-a-GCST90027158	Alzheimer disease	TNFRSF21	Inverse variance weighted	7	-0.07182801	0.0333286758718266	0.0311507686062106	-0.137152215	-0.006503805	0.930690951445314	0.871837509409518	0.993517298526004
eqtl-a-ENSG00000146072	ebi-a-GCST90027158	Alzheimer disease	TNFRSF21	Simple mode	7	-0.010580412	0.0786906173241593	0.897439019791595	-0.164814022	0.14365319746502	0.98947536319068	0.848051407949557	1.15448366123055
eqtl-a-ENSG00000146072	ebi-a-GCST90027158	Alzheimer disease	TNFRSF21	Weighted mode	7	-0.111462381	0.0493894137567504	0.0648319056543683	-0.208265632	-0.01465913	0.894525042239778	0.81199131751578	0.985447792277072
eqtl-a-ENSG00000146109	ebi-a-GCST90027158	Alzheimer disease	ABT1	MR Egger	3	0.156348526042395	0.0733461626400843	0.279246616766179	0.0125900472678298	0.30010700481696	1.16923364045782	1.01266963556903	1.35000325669887
eqtl-a-ENSG00000146109	ebi-a-GCST90027158	Alzheimer disease	ABT1	Weighted median	3	0.0574304546090724	0.027186802438436	0.0346488353936913	0.00414432182973773	0.110716587388407	1.05911161176237	1.00415292140715	1.11707826791758
eqtl-a-ENSG00000146109	ebi-a-GCST90027158	Alzheimer disease	ABT1	Inverse variance weighted	3	0.0576242561375294	0.0256656164208617	0.0247557607689846	0.00731964795264056	0.107928864322418	1.05931688910242	1.00734650205659	1.11396849966387
eqtl-a-ENSG00000146109	ebi-a-GCST90027158	Alzheimer disease	ABT1	Simple mode	3	0.00744486917714057	0.0372022555504906	0.859890476098743	-0.065471552	0.0803612900561022	1.00747265111718	0.936625691787585	1.08367851922993
eqtl-a-ENSG00000146109	ebi-a-GCST90027158	Alzheimer disease	ABT1	Weighted mode	3	0.0632289366993108	0.0325352793448948	0.191429111851788	-0.000540211	0.126998084215305	1.06527069087279	0.999459935070909	1.13541484256902
eqtl-a-ENSG00000146285	ebi-a-GCST90027158	Alzheimer disease	SCML4	MR Egger	4	0.0548657035244845	0.0322950785379926	0.231439318194159	-0.00843265	0.11816405745895	1.05639873452192	0.991602804656434	1.12542873120067
eqtl-a-ENSG00000146285	ebi-a-GCST90027158	Alzheimer disease	SCML4	Weighted median	4	0.0423764746022548	0.0197822131174713	0.0321813859602389	0.00360333689201096	0.0811496123124986	1.04328717595047	1.00360983671506	1.084533144
eqtl-a-ENSG00000146285	ebi-a-GCST90027158	Alzheimer disease	SCML4	Inverse variance weighted	4	0.0395405556766182	0.0186299292114984	0.0338023881449538	0.00302589442208126	0.0760552169311551	1.04033268942555	1.00303047706164	1.07902215280432
eqtl-a-ENSG00000146285	ebi-a-GCST90027158	Alzheimer disease	SCML4	Simple mode	4	0.0358753031304359	0.0269311232751329	0.27497888466728	-0.016909698	0.0886603047496964	1.03652658681136	0.983232468003911	1.09270940507889
eqtl-a-ENSG00000146285	ebi-a-GCST90027158	Alzheimer disease	SCML4	Weighted mode	4	0.0424901948667214	0.0202214387038356	0.126415309232601	0.00285617500720354	0.0821242147262392	1.04340582559034	1.00286025776113	1.08559064780007
eqtl-a-ENSG00000147852	ebi-a-GCST90027158	Alzheimer disease	VLDLR	MR Egger	7	-0.024121586	0.022895705871649	0.340319065576658	-0.06899717	0.0207539973691773	0.976167014163666	0.933329321725268	1.02097085922444
eqtl-a-ENSG00000147852	ebi-a-GCST90027158	Alzheimer disease	VLDLR	Weighted median	7	-0.027685116	0.0154074250477748	0.0723565093676583	-0.057883669	0.00251343741823886	0.972694604867629	0.943759729782215	1.00251659875012
eqtl-a-ENSG00000147852	ebi-a-GCST90027158	Alzheimer disease	VLDLR	Inverse variance weighted	7	-0.028741964	0.0139009484686472	0.038675193699597	-0.055987823	-0.001496105	0.971667157047276	0.945550649616142	0.998505013420084
eqtl-a-ENSG00000147852	ebi-a-GCST90027158	Alzheimer disease	VLDLR	Simple mode	7	-0.024058467	0.0249825682375914	0.372732012195148	-0.0730243	0.0249073671765949	0.976228631350619	0.929578240707484	1.02522014708883
eqtl-a-ENSG00000147852	ebi-a-GCST90027158	Alzheimer disease	VLDLR	Weighted mode	7	-0.027530177	0.0158738500870833	0.133556865531163	-0.058642923	0.00358256941449556	0.972845324794321	0.943043448237662	1.00358899448676
eqtl-a-ENSG00000147862	ebi-a-GCST90027158	Alzheimer disease	NFIB	MR Egger	9	-0.039633141	0.0225845297978922	0.122716027286872	-0.083898819	0.00463253754240352	0.961141978200416	0.919524289531608	1.00464328433301
eqtl-a-ENSG00000147862	ebi-a-GCST90027158	Alzheimer disease	NFIB	Weighted median	9	-0.037332076	0.0170686128651578	0.0287296132467369	-0.070786557	-0.003877594	0.963356175139479	0.931660727532255	0.99612991376975
eqtl-a-ENSG00000147862	ebi-a-GCST90027158	Alzheimer disease	NFIB	Inverse variance weighted	9	-0.02958797	0.0145747671274516	0.0423482244232881	-0.058154513	-0.001021426	0.970845469002853	0.943504152361844	0.998979095453832
eqtl-a-ENSG00000147862	ebi-a-GCST90027158	Alzheimer disease	NFIB	Simple mode	9	-0.0409887	0.0327508609832578	0.246096011458366	-0.105180387	0.0232029878832825	0.959839976420044	0.900162130239764	1.02347427133892
eqtl-a-ENSG00000147862	ebi-a-GCST90027158	Alzheimer disease	NFIB	Weighted mode	9	-0.032159244	0.015791341830716	0.0760846759471642	-0.063110274	-0.001208214	0.968352365090926	0.938839937963208	0.998792515166667
eqtl-a-ENSG00000148291	ebi-a-GCST90027158	Alzheimer disease	SURF2	MR Egger	3	-0.107154163	0.124999577797806	0.548840249146766	-0.352153336	0.137845009328238	0.898387164114051	0.703172292336603	1.14779763856016
eqtl-a-ENSG00000148291	ebi-a-GCST90027158	Alzheimer disease	SURF2	Weighted median	3	-0.104851804	0.0423615572741888	0.0133174988047895	-0.187880456	-0.021823151	0.900457957277241	0.828713769143196	0.978413250768369
eqtl-a-ENSG00000148291	ebi-a-GCST90027158	Alzheimer disease	SURF2	Inverse variance weighted	3	-0.109002493	0.0439782441293169	0.0131915805836312	-0.195199851	-0.022805134	0.896728182151599	0.822670229934933	0.977452937282671
eqtl-a-ENSG00000148291	ebi-a-GCST90027158	Alzheimer disease	SURF2	Simple mode	3	-0.06276479	0.074993944303416	0.490702583855193	-0.209752921	0.0842233408632338	0.939164348585353	0.810784549216586	1.08787183291295
eqtl-a-ENSG00000148291	ebi-a-GCST90027158	Alzheimer disease	SURF2	Weighted mode	3	-0.100397167	0.0443262306792572	0.15176835519416	-0.187276579	-0.013517754	0.90447811826334	0.82921436167717	0.986573200158451
eqtl-a-ENSG00000148341	ebi-a-GCST90027158	Alzheimer disease	SH3GLB2	MR Egger	8	0.0290964710046755	0.0222858887996601	0.239512456100244	-0.014583871	0.0727768130520092	1.0295239088904	0.985521958511808	1.07549047468968
eqtl-a-ENSG00000148341	ebi-a-GCST90027158	Alzheimer disease	SH3GLB2	Weighted median	8	0.0316439694700557	0.0154649473413505	0.0407392779051069	0.00133267268100863	0.0619552662591027	1.03214996298255	1.00133356108385	1.06391475077672
eqtl-a-ENSG00000148341	ebi-a-GCST90027158	Alzheimer disease	SH3GLB2	Inverse variance weighted	8	0.0330789187283536	0.0143669225326585	0.0213106003575042	0.00491975056434292	0.0612380868923644	1.0336321089542	1.00493187240781	1.06315200661437
eqtl-a-ENSG00000148341	ebi-a-GCST90027158	Alzheimer disease	SH3GLB2	Simple mode	8	0.0809012216072161	0.0411594572461986	0.0900791966704994	0.000228685404666876	0.161573757809765	1.08426378944244	1.00022871155517	1.17535914687771
eqtl-a-ENSG00000148341	ebi-a-GCST90027158	Alzheimer disease	SH3GLB2	Weighted mode	8	0.0305620280602117	0.0165956009581253	0.108095111849928	-0.00196535	0.0630894059381372	1.03103384109456	0.998036580217634	1.06512206321174
eqtl-a-ENSG00000149534	ebi-a-GCST90027158	Alzheimer disease	MS4A2	MR Egger	3	-0.517363256	0.331184997412632	0.362499330772469	-1.166485851	0.131759339032218	0.596090215015187	0.311459535641407	1.14083373207731
eqtl-a-ENSG00000149534	ebi-a-GCST90027158	Alzheimer disease	MS4A2	Weighted median	3	-0.228117386	0.0431320180943027	1.2310942653898e-07	-0.312656142	-0.143578631	0.796030811317479	0.731501402181159	0.866252683422519
eqtl-a-ENSG00000149534	ebi-a-GCST90027158	Alzheimer disease	MS4A2	Inverse variance weighted	3	-0.243022116	0.101121229167818	0.0162489653767212	-0.441219726	-0.044824507	0.784254168710665	0.643251352282655	0.956165267212358
eqtl-a-ENSG00000149534	ebi-a-GCST90027158	Alzheimer disease	MS4A2	Simple mode	3	-0.030942417	0.0993745438509852	0.784977053327951	-0.225716523	0.163831688968499	0.969531400015217	0.797944268512967	1.17801602531367
eqtl-a-ENSG00000149534	ebi-a-GCST90027158	Alzheimer disease	MS4A2	Weighted mode	3	-0.327973346	0.0437551633565933	0.0173369171661596	-0.413733466	-0.242213226	0.720382220358755	0.661177153710774	0.784888800976356
eqtl-a-ENSG00000149557	ebi-a-GCST90027158	Alzheimer disease	FEZ1	MR Egger	6	0.0942185942625696	0.0445051171675995	0.101681836323001	0.00698856461407454	0.181448623911065	1.09879991102312	1.00701304161824	1.19895293761461
eqtl-a-ENSG00000149557	ebi-a-GCST90027158	Alzheimer disease	FEZ1	Weighted median	6	0.0620024319152603	0.0283668709206213	0.0288350778915039	0.00640336491084252	0.117601498919678	1.06396493219744	1.00642391028169	1.1247957897076
eqtl-a-ENSG00000149557	ebi-a-GCST90027158	Alzheimer disease	FEZ1	Inverse variance weighted	6	0.0522084156657277	0.0244485968799105	0.0327254069044066	0.00428916578110305	0.100127665550352	1.05359530539938	1.00429837741802	1.10531201933583
eqtl-a-ENSG00000149557	ebi-a-GCST90027158	Alzheimer disease	FEZ1	Simple mode	6	0.0541680273498147	0.0485597280117993	0.315361786202833	-0.04100904	0.149345094252941	1.05566196733623	0.959820453560424	1.16107359990746
eqtl-a-ENSG00000149557	ebi-a-GCST90027158	Alzheimer disease	FEZ1	Weighted mode	6	0.0674326859260124	0.0306659162665163	0.079198983595521	0.00732749004364035	0.127537881808384	1.0697582473884	1.00735440179051	1.13602790221737
eqtl-a-ENSG00000150637	ebi-a-GCST90027158	Alzheimer disease	CD226	MR Egger	4	-0.043342576	0.0331459265956545	0.321103106259196	-0.108308592	0.0216234403199981	0.957583289002032	0.897350638529257	1.02185892114463
eqtl-a-ENSG00000150637	ebi-a-GCST90027158	Alzheimer disease	CD226	Weighted median	4	-0.036548063	0.0166590408219472	0.0282434899305639	-0.069199783	-0.003896343	0.964111754344156	0.933140235564066	0.996111237559801
eqtl-a-ENSG00000150637	ebi-a-GCST90027158	Alzheimer disease	CD226	Inverse variance weighted	4	-0.03628209	0.0159682099698573	0.0230777475315983	-0.067579782	-0.004984399	0.964368216351924	0.934653149449091	0.995028002909914
eqtl-a-ENSG00000150637	ebi-a-GCST90027158	Alzheimer disease	CD226	Simple mode	4	-0.042000291	0.0249447578586702	0.19082231284958	-0.090892016	0.00689143481180302	0.958869501933414	0.913116307532403	1.00691523539065
eqtl-a-ENSG00000150637	ebi-a-GCST90027158	Alzheimer disease	CD226	Weighted mode	4	-0.036246522	0.0186341950690781	0.146967454134023	-0.072769544	0.000276500621095965	0.964402518013906	0.929815086755906	1.00027653885092
eqtl-a-ENSG00000150867	ebi-a-GCST90027158	Alzheimer disease	PIP4K2A	MR Egger	3	0.0551178564509432	0.106305620431965	0.695488263446406	-0.15324116	0.263476872497595	1.05666514214066	0.857922800546143	1.30144719537044
eqtl-a-ENSG00000150867	ebi-a-GCST90027158	Alzheimer disease	PIP4K2A	Weighted median	3	0.160019609401552	0.0496750912528451	0.00127599396816237	0.0626564305459759	0.257382788257129	1.17353388306333	1.0646609913923	1.29354018399482
eqtl-a-ENSG00000150867	ebi-a-GCST90027158	Alzheimer disease	PIP4K2A	Inverse variance weighted	3	0.159985082397953	0.0436317157341187	0.000245686009231031	0.0744669195590803	0.245503245236826	1.17349336515421	1.07730970505274	1.27826443185485
eqtl-a-ENSG00000150867	ebi-a-GCST90027158	Alzheimer disease	PIP4K2A	Simple mode	3	0.192922929570071	0.0673795272986226	0.103403927900779	0.0608590560647708	0.324986803075372	1.21278931972285	1.06274911558833	1.38401238115315
eqtl-a-ENSG00000150867	ebi-a-GCST90027158	Alzheimer disease	PIP4K2A	Weighted mode	3	0.16800220742222	0.0539816124659873	0.0895863485124976	0.0621982469888853	0.273806167855555	1.18293922189125	1.0641732929684	1.31495989603851
eqtl-a-ENSG00000151148	ebi-a-GCST90027158	Alzheimer disease	UBE3B	MR Egger	3	0.0283163161973376	0.0214263300548828	0.412377631912763	-0.013679291	0.0703119231049079	1.02872103408765	0.986413845623605	1.07284277351697
eqtl-a-ENSG00000151148	ebi-a-GCST90027158	Alzheimer disease	UBE3B	Weighted median	3	0.0275267008324255	0.0128421423743819	0.0320756653610879	0.00235610177863694	0.052697299886214	1.02790906076842	1.00235887956759	1.05411051744823
eqtl-a-ENSG00000151148	ebi-a-GCST90027158	Alzheimer disease	UBE3B	Inverse variance weighted	3	0.0278722412299811	0.0131226763823385	0.0336722044138715	0.00215179552059765	0.0535926869393645	1.02826430624623	1.00215411229402	1.05505477703396
eqtl-a-ENSG00000151148	ebi-a-GCST90027158	Alzheimer disease	UBE3B	Simple mode	3	0.0242086756957403	0.0179617683163394	0.310098180537643	-0.01099639	0.0594137415957656	1.02450408468854	0.989063849087369	1.06121421838641
eqtl-a-ENSG00000151148	ebi-a-GCST90027158	Alzheimer disease	UBE3B	Weighted mode	3	0.0279695727868173	0.0137301897396971	0.178548944069757	0.0010584008970109	0.0548807446766237	1.02836439368275	1.0010589612009	1.0564146240955
eqtl-a-ENSG00000151151	ebi-a-GCST90027158	Alzheimer disease	IPMK	MR Egger	3	0.084195893279758	0.0561799377873059	0.374592303694124	-0.025916785	0.194308571342878	1.08784197386979	0.974416172487928	1.21447097608346
eqtl-a-ENSG00000151151	ebi-a-GCST90027158	Alzheimer disease	IPMK	Weighted median	3	0.0588829758081789	0.0167328593254384	0.000433172429693829	0.0260865715303197	0.0916793800860381	1.0606511116381	1.02642980422611	1.09601336203145
eqtl-a-ENSG00000151151	ebi-a-GCST90027158	Alzheimer disease	IPMK	Inverse variance weighted	3	0.0586273566498019	0.0239022736467646	0.0141751436394669	0.0117789003021433	0.105475812997461	1.06038002354275	1.01184854472459	1.11123922665181
eqtl-a-ENSG00000151151	ebi-a-GCST90027158	Alzheimer disease	IPMK	Simple mode	3	0.0276263869945966	0.0418877801068689	0.577342410827887	-0.054473662	0.10972643600406	1.02801153418526	0.946983450165404	1.11597273873512
eqtl-a-ENSG00000151151	ebi-a-GCST90027158	Alzheimer disease	IPMK	Weighted mode	3	0.0816242186797978	0.0218205081240347	0.0646152321039656	0.0388560227566898	0.124392414602906	1.08504799244219	1.03962079113866	1.1324601777282
eqtl-a-ENSG00000151718	ebi-a-GCST90027158	Alzheimer disease	WWC2	MR Egger	6	0.0304094463830408	0.179202888448945	0.873488148522147	-0.320828215	0.381647107742972	1.03087653622309	0.725547878544344	1.46469511435607
eqtl-a-ENSG00000151718	ebi-a-GCST90027158	Alzheimer disease	WWC2	Weighted median	6	0.0891070230743863	0.045486841043882	0.050117160008472	-4.72E-05	0.178261231520395	1.09319764743899	0.99995281574159	1.1951374880422
eqtl-a-ENSG00000151718	ebi-a-GCST90027158	Alzheimer disease	WWC2	Inverse variance weighted	6	0.0931762082413294	0.0356254221404398	0.00891121796550906	0.0233503808460675	0.163002035636591	1.09765513410911	1.02362513536198	1.17703908570986
eqtl-a-ENSG00000151718	ebi-a-GCST90027158	Alzheimer disease	WWC2	Simple mode	6	0.0746568640173932	0.0654002196091424	0.305350811691969	-0.053527566	0.202841294451312	1.0775143534964	0.947879810993963	1.22487805787665
eqtl-a-ENSG00000151718	ebi-a-GCST90027158	Alzheimer disease	WWC2	Weighted mode	6	0.0965252852995228	0.0487738318770655	0.104706750908966	0.000928574820474287	0.192121995778571	1.10133742843848	1.00092900607955	1.21181834466998
eqtl-a-ENSG00000151726	ebi-a-GCST90027158	Alzheimer disease	ACSL1	MR Egger	4	-0.143315852	0.207685401798287	0.561472698980775	-0.550379239	0.263747535919597	0.866480346461759	0.576731049920409	1.30179949719735
eqtl-a-ENSG00000151726	ebi-a-GCST90027158	Alzheimer disease	ACSL1	Weighted median	4	-0.114684725	0.0511900045220917	0.0250666913337935	-0.215017134	-0.014352316	0.891647213894406	0.806527621325511	0.985750187624119
eqtl-a-ENSG00000151726	ebi-a-GCST90027158	Alzheimer disease	ACSL1	Inverse variance weighted	4	-0.106569679	0.0440245053302027	0.0154910818651585	-0.19285771	-0.020281649	0.898912410282373	0.824599298134409	0.979922640229987
eqtl-a-ENSG00000151726	ebi-a-GCST90027158	Alzheimer disease	ACSL1	Simple mode	4	-0.127184117	0.0691228514643255	0.163042405286041	-0.262664906	0.00829667208315196	0.880571529670296	0.768999541537324	1.00833118484798
eqtl-a-ENSG00000151726	ebi-a-GCST90027158	Alzheimer disease	ACSL1	Weighted mode	4	-0.119466167	0.0619566180519215	0.149426543188983	-0.240901138	0.00196880432723812	0.887394030465015	0.785919319760736	1.00197074369501
eqtl-a-ENSG00000152234	ebi-a-GCST90027158	Alzheimer disease	ATP5F1A	MR Egger	3	0.057381568136468	0.0719940702577032	0.571600422965079	-0.08372681	0.198489945841566	1.05905983679713	0.919682470229679	1.21955976570551
eqtl-a-ENSG00000152234	ebi-a-GCST90027158	Alzheimer disease	ATP5F1A	Weighted median	3	0.0600614853662058	0.0207211217986066	0.00374876502123661	0.0194480866409369	0.100674884091475	1.06190183596143	1.01963843263061	1.10591703208854
eqtl-a-ENSG00000152234	ebi-a-GCST90027158	Alzheimer disease	ATP5F1A	Inverse variance weighted	3	0.0588247563604646	0.0205670292898278	0.00423442778963528	0.0185133789524021	0.099136133768527	1.06058936291367	1.01868581402742	1.10421661049591
eqtl-a-ENSG00000152234	ebi-a-GCST90027158	Alzheimer disease	ATP5F1A	Simple mode	3	0.0672526020965304	0.0314871350704811	0.16620552929469	0.00553781735838744	0.128967386834673	1.06956561857178	1.00555317941326	1.13765302109465
eqtl-a-ENSG00000152234	ebi-a-GCST90027158	Alzheimer disease	ATP5F1A	Weighted mode	3	0.0598753278759111	0.0216153120988095	0.109358782272079	0.0175093161622446	0.102241339589578	1.06170417337946	1.0176635028249	1.10765075945276
eqtl-a-ENSG00000152256	ebi-a-GCST90027158	Alzheimer disease	PDK1	MR Egger	4	0.076614010245264	0.0461554953449891	0.238805527658806	-0.013850761	0.167078781121443	1.07962527166278	0.986244719820145	1.18184736890201
eqtl-a-ENSG00000152256	ebi-a-GCST90027158	Alzheimer disease	PDK1	Weighted median	4	0.0460778186743689	0.0208484186762216	0.0270957982193535	0.00521491806897458	0.0869407192797632	1.04715589607005	1.00522853942199	1.09083201249418
eqtl-a-ENSG00000152256	ebi-a-GCST90027158	Alzheimer disease	PDK1	Inverse variance weighted	4	0.0398858805298826	0.019649516627362	0.042370188790942	0.00137282794025313	0.078398933119512	1.04069200419546	1.0013737706999	1.08155404034538
eqtl-a-ENSG00000152256	ebi-a-GCST90027158	Alzheimer disease	PDK1	Simple mode	4	0.0271683591108167	0.034993202789283	0.494110773778169	-0.041418318	0.0957550365778114	1.02754078405432	0.959427699772607	1.10048945131063
eqtl-a-ENSG00000152256	ebi-a-GCST90027158	Alzheimer disease	PDK1	Weighted mode	4	0.0474488550736289	0.0213094116812502	0.112344632804522	0.00568240817837856	0.0892153019688792	1.04859256956004	1.00569858368383	1.09331602408044
eqtl-a-ENSG00000152672	ebi-a-GCST90027158	Alzheimer disease	CLEC4F	MR Egger	9	0.0319459692019323	0.0156446228155982	0.0804776556604378	0.00128250848335985	0.0626094299205047	1.03246171906739	1.00128333124906	1.06461095283572
eqtl-a-ENSG00000152672	ebi-a-GCST90027158	Alzheimer disease	CLEC4F	Weighted median	9	0.0195083623921835	0.0105795350957948	0.0651872773361891	-0.001227526	0.0402442511799414	1.01969989395543	0.998773226706769	1.04106502450129
eqtl-a-ENSG00000152672	ebi-a-GCST90027158	Alzheimer disease	CLEC4F	Inverse variance weighted	9	0.0223675314739018	0.00966396975393357	0.0206387608129169	0.00342615075619206	0.0413089121916116	1.02261956028572	1.00343202671942	1.04217399607813
eqtl-a-ENSG00000152672	ebi-a-GCST90027158	Alzheimer disease	CLEC4F	Simple mode	9	0.0206884532437655	0.0216975645634604	0.368258513336311	-0.021838773	0.0632156797881479	1.02090394277541	0.978397966210407	1.06525656876748
eqtl-a-ENSG00000152672	ebi-a-GCST90027158	Alzheimer disease	CLEC4F	Weighted mode	9	0.0217061689894072	0.0101645975364988	0.0652352211537024	0.00178355781786962	0.0416287801609449	1.02194346167041	1.00178514930314	1.04250740747892
eqtl-a-ENSG00000152689	ebi-a-GCST90027158	Alzheimer disease	RASGRP3	MR Egger	6	-0.04409908	0.0375423205795115	0.305289802252685	-0.117682028	0.0294838685365003	0.956859147363921	0.888978677886782	1.02992282117549
eqtl-a-ENSG00000152689	ebi-a-GCST90027158	Alzheimer disease	RASGRP3	Weighted median	6	-0.05474002	0.0198999132270384	0.00594559546049956	-0.09374385	-0.015736191	0.946731246746851	0.910515960715294	0.984386976437757
eqtl-a-ENSG00000152689	ebi-a-GCST90027158	Alzheimer disease	RASGRP3	Inverse variance weighted	6	-0.059218689	0.0211451806232066	0.00510114678128558	-0.100663243	-0.017774135	0.942500632204302	0.904237490006655	0.982382893346937
eqtl-a-ENSG00000152689	ebi-a-GCST90027158	Alzheimer disease	RASGRP3	Simple mode	6	-0.035412521	0.0350141396703164	0.358246950330485	-0.104040235	0.0332151923227847	0.965207165478575	0.90118903718424	1.03377297531497
eqtl-a-ENSG00000152689	ebi-a-GCST90027158	Alzheimer disease	RASGRP3	Weighted mode	6	-0.054978719	0.0202042257660591	0.0417177580680082	-0.094579001	-0.015378436	0.946505290623055	0.90975586000104	0.984739208139215
eqtl-a-ENSG00000152760	ebi-a-GCST90027158	Alzheimer disease	DYNLT5	MR Egger	3	0.0346601290210849	0.0559684950482358	0.647010280681007	-0.075038121	0.144358379315627	1.03526779152203	0.927708120239517	1.15529806927441
eqtl-a-ENSG00000152760	ebi-a-GCST90027158	Alzheimer disease	DYNLT5	Weighted median	3	0.0429830343277001	0.0216494587501892	0.0470989645125482	0.00055009517732918	0.085415973478071	1.04392018389263	1.00055024650743	1.08917003832883
eqtl-a-ENSG00000152760	ebi-a-GCST90027158	Alzheimer disease	DYNLT5	Inverse variance weighted	3	0.0428593733327878	0.0209760409030947	0.0410273296570513	0.00174633316272215	0.0839724135028534	1.04379109966558	1.00174785889049	1.0875988903513
eqtl-a-ENSG00000152760	ebi-a-GCST90027158	Alzheimer disease	DYNLT5	Simple mode	3	0.0411841056485095	0.0323021528069915	0.330405131536676	-0.022128114	0.104496325150213	1.04204393406084	0.978114916953012	1.1101513142194
eqtl-a-ENSG00000152760	ebi-a-GCST90027158	Alzheimer disease	DYNLT5	Weighted mode	3	0.0411841056485095	0.0229684267975485	0.214825182314783	-0.003834011	0.0862022221717045	1.04204393406084	0.996173329560908	1.09002673359224
eqtl-a-ENSG00000152953	ebi-a-GCST90027158	Alzheimer disease	STK32B	MR Egger	4	-0.020817437	0.0620610191848843	0.769214623955957	-0.142457035	0.100822160686882	0.979397750123366	0.867224814224067	1.1060799197783
eqtl-a-ENSG00000152953	ebi-a-GCST90027158	Alzheimer disease	STK32B	Weighted median	4	-0.061901118	0.0373254673490021	0.0972337136388945	-0.135059034	0.0112567978521133	0.939975828742964	0.87366433412906	1.01132039400672
eqtl-a-ENSG00000152953	ebi-a-GCST90027158	Alzheimer disease	STK32B	Inverse variance weighted	4	-0.071589021	0.0346718369598633	0.0389457177731375	-0.139545821	-0.00363222	0.930913403232827	0.869753169105176	0.996374368155628
eqtl-a-ENSG00000152953	ebi-a-GCST90027158	Alzheimer disease	STK32B	Simple mode	4	-0.055881051	0.0619590260690044	0.433584347941291	-0.177320742	0.0655586403837499	0.945651613787311	0.837511116610069	1.06775534906111
eqtl-a-ENSG00000152953	ebi-a-GCST90027158	Alzheimer disease	STK32B	Weighted mode	4	-0.060507982	0.040336264764057	0.230562532528552	-0.139567061	0.0185510967804137	0.941286255493615	0.869734695887878	1.01872423736837
eqtl-a-ENSG00000154102	ebi-a-GCST90027158	Alzheimer disease	C16orf74	MR Egger	3	-0.018990582	0.0357392576798523	0.689059978560988	-0.089039527	0.0510583631486152	0.981188603127851	0.914809413228006	1.05238431195289
eqtl-a-ENSG00000154102	ebi-a-GCST90027158	Alzheimer disease	C16orf74	Weighted median	3	-0.053377759	0.0230564859210539	0.0206081986154288	-0.098568472	-0.008187047	0.948021820750548	0.906133645953601	0.991846375678235
eqtl-a-ENSG00000154102	ebi-a-GCST90027158	Alzheimer disease	C16orf74	Inverse variance weighted	3	-0.055673831	0.0222675666867612	0.0124115953772711	-0.099318262	-0.012029401	0.945847591336317	0.905454490278142	0.988042663261736
eqtl-a-ENSG00000154102	ebi-a-GCST90027158	Alzheimer disease	C16orf74	Simple mode	3	-0.110583034	0.0483447425892345	0.149437664856566	-0.20533873	-0.015827339	0.895311985673415	0.814371417998164	0.984297255496608
eqtl-a-ENSG00000154102	ebi-a-GCST90027158	Alzheimer disease	C16orf74	Weighted mode	3	-0.046731853	0.0238580147397526	0.189234685384006	-0.093493562	2.98553926688788e-05	0.954343267093079	0.910743880423825	1.00002985583835
eqtl-a-ENSG00000154237	ebi-a-GCST90027158	Alzheimer disease	LRRK1	MR Egger	3	0.0740431840501347	0.0385379690299436	0.305511766292785	-0.001491235	0.149577603348824	1.07685330737936	0.998509876090237	1.16134359146695
eqtl-a-ENSG00000154237	ebi-a-GCST90027158	Alzheimer disease	LRRK1	Weighted median	3	0.0435583906898572	0.0200243495071443	0.0296097997324718	0.00431066565585425	0.0828061157238601	1.04452098283219	1.00431996993947	1.08633116559703
eqtl-a-ENSG00000154237	ebi-a-GCST90027158	Alzheimer disease	LRRK1	Inverse variance weighted	3	0.041792991625118	0.0196276115549504	0.0332297918031306	0.00332287297741518	0.0802631102728209	1.0426786132033	1.00332839983982	1.08357212913053
eqtl-a-ENSG00000154237	ebi-a-GCST90027158	Alzheimer disease	LRRK1	Simple mode	3	0.0134409507404313	0.0343197387733746	0.733114142430656	-0.053825737	0.0807076387362454	1.01353168638754	0.947597223007426	1.08405391485991
eqtl-a-ENSG00000154237	ebi-a-GCST90027158	Alzheimer disease	LRRK1	Weighted mode	3	0.0510594444931394	0.022068365700433	0.146765668072525	0.0078054477202907	0.094313441265988	1.05238544994352	1.00783598964009	1.09890413384457
eqtl-a-ENSG00000154319	ebi-a-GCST90027158	Alzheimer disease	FAM167A	MR Egger	4	-0.007431894	0.0431997034165476	0.879242550598543	-0.092103313	0.0772395243215589	0.992595653864678	0.912010922028286	1.08030080372271
eqtl-a-ENSG00000154319	ebi-a-GCST90027158	Alzheimer disease	FAM167A	Weighted median	4	-0.062144892	0.0167417082426762	0.000205643956040007	-0.09495864	-0.029331144	0.939746715132211	0.90941054675652	0.971094839125748
eqtl-a-ENSG00000154319	ebi-a-GCST90027158	Alzheimer disease	FAM167A	Inverse variance weighted	4	-0.063993582	0.0156190595437025	4.18273427227322e-05	-0.094606939	-0.033380225	0.938011019750632	0.909730444109825	0.967170746972825
eqtl-a-ENSG00000154319	ebi-a-GCST90027158	Alzheimer disease	FAM167A	Simple mode	4	-0.055440984	0.0219246961605975	0.0855214911947142	-0.098413388	-0.012468579	0.94606785558216	0.906274183405468	0.987608831581804
eqtl-a-ENSG00000154319	ebi-a-GCST90027158	Alzheimer disease	FAM167A	Weighted mode	4	-0.061752783	0.0174584913479093	0.038442792869687	-0.095971426	-0.02753414	0.940115270744804	0.908489975048156	0.972841469429235
eqtl-a-ENSG00000154856	ebi-a-GCST90027158	Alzheimer disease	APCDD1	MR Egger	5	-0.055818121	0.0518809382788555	0.360797272623861	-0.15750476	0.0458685185201591	0.94571112570985	0.854272747659509	1.04693674911407
eqtl-a-ENSG00000154856	ebi-a-GCST90027158	Alzheimer disease	APCDD1	Weighted median	5	-0.049035593	0.0223573374572973	0.0282882043146198	-0.092855974	-0.005215211	0.952147239416059	0.911324745016142	0.994798364123827
eqtl-a-ENSG00000154856	ebi-a-GCST90027158	Alzheimer disease	APCDD1	Inverse variance weighted	5	-0.045640011	0.0194293087028576	0.018822436072458	-0.083721456	-0.007558566	0.955385828303913	0.919687393409141	0.99246992778762
eqtl-a-ENSG00000154856	ebi-a-GCST90027158	Alzheimer disease	APCDD1	Simple mode	5	-0.049926444	0.0295112152839609	0.165946455547599	-0.107768426	0.00791553829628265	0.951299396028807	0.89783548805764	1.00794694899237
eqtl-a-ENSG00000154856	ebi-a-GCST90027158	Alzheimer disease	APCDD1	Weighted mode	5	-0.049926444	0.0240822133095025	0.106846229771984	-0.097127582	-0.002725306	0.951299396028807	0.907440225938472	0.99727840470027
eqtl-a-ENSG00000155016	ebi-a-GCST90027158	Alzheimer disease	CYP2U1	MR Egger	3	0.0741262680644987	0.0632518467099641	0.449712029145885	-0.049847351	0.198099887616028	1.07694278039185	0.951374639340989	1.21908415915051
eqtl-a-ENSG00000155016	ebi-a-GCST90027158	Alzheimer disease	CYP2U1	Weighted median	3	0.0792832453963547	0.0337807366311687	0.0189254705164601	0.013073001599264	0.145493489193445	1.08251089487807	1.01315882687487	1.15661020409238
eqtl-a-ENSG00000155016	ebi-a-GCST90027158	Alzheimer disease	CYP2U1	Inverse variance weighted	3	0.0702914047200275	0.0302624428494291	0.0201938022018033	0.0109770167351465	0.129605792704908	1.07282076074186	1.01103748523539	1.13837953734305
eqtl-a-ENSG00000155016	ebi-a-GCST90027158	Alzheimer disease	CYP2U1	Simple mode	3	0.0949869967330639	0.0497763655237582	0.196579053442579	-0.00257468	0.19254867315963	1.09964455606144	0.997428631951509	1.21233551047124
eqtl-a-ENSG00000155016	ebi-a-GCST90027158	Alzheimer disease	CYP2U1	Weighted mode	3	0.0830975886064478	0.0372868742594837	0.155654928260658	0.0100153150578597	0.156179862155036	1.08664784782321	1.01006563617937	1.16903644959675
eqtl-a-ENSG00000155542	ebi-a-GCST90027158	Alzheimer disease	SETD9	MR Egger	3	-0.069935957	0.284810977198154	0.846709521927121	-0.628165472	0.488293558551138	0.932453535341866	0.53356975230868	1.62953314315415
eqtl-a-ENSG00000155542	ebi-a-GCST90027158	Alzheimer disease	SETD9	Weighted median	3	-0.067490143	0.0234751642994053	0.00404079546282548	-0.113501465	-0.021478821	0.934736934672714	0.892702888958682	0.978750206645497
eqtl-a-ENSG00000155542	ebi-a-GCST90027158	Alzheimer disease	SETD9	Inverse variance weighted	3	-0.069788548	0.026323877618658	0.00802182101024255	-0.121383348	-0.018193748	0.932590997537281	0.885694365459514	0.981970759446292
eqtl-a-ENSG00000155542	ebi-a-GCST90027158	Alzheimer disease	SETD9	Simple mode	3	-0.045197463	0.0422257379664731	0.396499457407603	-0.127959909	0.0375649835305616	0.955808726450207	0.879888653791347	1.03827946595503
eqtl-a-ENSG00000155542	ebi-a-GCST90027158	Alzheimer disease	SETD9	Weighted mode	3	-0.06827136	0.021889289236318	0.0892504419220071	-0.111174367	-0.025368353	0.934006986888601	0.894782714680484	0.974950719592562
eqtl-a-ENSG00000155744	ebi-a-GCST90027158	Alzheimer disease	HYCC2	MR Egger	6	-0.16220704	0.0848640443910304	0.128542043782261	-0.328540567	0.00412648693775552	0.850265147360924	0.719973720405413	1.00413501260797
eqtl-a-ENSG00000155744	ebi-a-GCST90027158	Alzheimer disease	HYCC2	Weighted median	6	-0.093028663	0.0455002568206588	0.0408968294439047	-0.182209166	-0.00384816	0.911167383056768	0.833426997216558	0.996159234965113
eqtl-a-ENSG00000155744	ebi-a-GCST90027158	Alzheimer disease	HYCC2	Inverse variance weighted	6	-0.069057852	0.0347768082677236	0.0470617138217075	-0.137220396	-0.000895308	0.933272687036479	0.871778068577432	0.999105093099651
eqtl-a-ENSG00000155744	ebi-a-GCST90027158	Alzheimer disease	HYCC2	Simple mode	6	-0.111984897	0.0691279770156355	0.166165360631466	-0.247475732	0.02350593804837	0.894057760440116	0.780769168402027	1.02378438000975
eqtl-a-ENSG00000155744	ebi-a-GCST90027158	Alzheimer disease	HYCC2	Weighted mode	6	-0.109856046	0.065081389533541	0.152217483318686	-0.237415569	0.0177034776009576	0.895963103589392	0.788663475523834	1.01786111301826
eqtl-a-ENSG00000155876	ebi-a-GCST90027158	Alzheimer disease	RRAGA	MR Egger	3	-0.372043242	0.328874598462127	0.460840855407976	-1.016637455	0.272550970695866	0.689324433912722	0.361809497644298	1.31331039755137
eqtl-a-ENSG00000155876	ebi-a-GCST90027158	Alzheimer disease	RRAGA	Weighted median	3	-0.156979504	0.0583207092641573	0.00710974451722939	-0.271288094	-0.042670914	0.854721576977699	0.762396822662485	0.958226677283335
eqtl-a-ENSG00000155876	ebi-a-GCST90027158	Alzheimer disease	RRAGA	Inverse variance weighted	3	-0.169057692	0.0524359582269764	0.00126378360548404	-0.27183217	-0.066283214	0.844460183450742	0.761982133785895	0.935865776656168
eqtl-a-ENSG00000155876	ebi-a-GCST90027158	Alzheimer disease	RRAGA	Simple mode	3	-0.161184352	0.0827402160740991	0.190756376748735	-0.323355175	0.000986471828472668	0.85113514845135	0.723716762481461	1.00098695855184
eqtl-a-ENSG00000155876	ebi-a-GCST90027158	Alzheimer disease	RRAGA	Weighted mode	3	-0.144893412	0.0726367683477924	0.184217439110223	-0.287261478	-0.002525346	0.865114499399509	0.750315512542687	0.997477840402084
eqtl-a-ENSG00000155957	ebi-a-GCST90027158	Alzheimer disease	TMBIM4	MR Egger	4	-0.015322316	0.0305798747068109	0.666039445672832	-0.07525887	0.0446142388181535	0.984794473814931	0.92750335242513	1.04562442078581
eqtl-a-ENSG00000155957	ebi-a-GCST90027158	Alzheimer disease	TMBIM4	Weighted median	4	-0.038511767	0.0234271501488906	0.100197964833058	-0.084428981	0.00740544742558209	0.962220382354667	0.919036921997116	1.00743293556346
eqtl-a-ENSG00000155957	ebi-a-GCST90027158	Alzheimer disease	TMBIM4	Inverse variance weighted	4	-0.046986476	0.0216405732902494	0.0299144388289595	-0.089402	-0.004570953	0.954100300469524	0.914477879612222	0.995439478254023
eqtl-a-ENSG00000155957	ebi-a-GCST90027158	Alzheimer disease	TMBIM4	Simple mode	4	-0.041406524	0.0329954215960273	0.298370851441302	-0.10607755	0.0232645022783319	0.959439015623498	0.899354900058925	1.02353723167603
eqtl-a-ENSG00000155957	ebi-a-GCST90027158	Alzheimer disease	TMBIM4	Weighted mode	4	-0.038843647	0.0263937588163795	0.237488228499544	-0.090575414	0.0128881203385416	0.961901093567422	0.913405447542588	1.01297153010801
eqtl-a-ENSG00000156395	ebi-a-GCST90027158	Alzheimer disease	SORCS3	MR Egger	5	-0.031214635	0.0749920034833472	0.705220333694336	-0.178198962	0.115769692005009	0.969267512187979	0.83677592060787	1.12273726698612
eqtl-a-ENSG00000156395	ebi-a-GCST90027158	Alzheimer disease	SORCS3	Weighted median	5	-0.061071858	0.043136336445335	0.156837922285831	-0.145619077	0.0234753617493822	0.940755636826365	0.864486943332457	1.02375307695101
eqtl-a-ENSG00000156395	ebi-a-GCST90027158	Alzheimer disease	SORCS3	Inverse variance weighted	5	-0.095918047	0.0397472617629169	0.0158131886715028	-0.17382268	-0.018013414	0.908538470220631	0.840445912037427	0.982147857522192
eqtl-a-ENSG00000156395	ebi-a-GCST90027158	Alzheimer disease	SORCS3	Simple mode	5	-0.052171678	0.0661828397862083	0.474614510701007	-0.181890044	0.0775466882822696	0.949165902236816	0.833693005191221	1.08063268416459
eqtl-a-ENSG00000156395	ebi-a-GCST90027158	Alzheimer disease	SORCS3	Weighted mode	5	-0.055892848	0.0447762046760713	0.280008752184474	-0.143654209	0.0318685131038607	0.945640457670297	0.866187215827122	1.03238175170824
eqtl-a-ENSG00000156471	ebi-a-GCST90027158	Alzheimer disease	PTDSS1	MR Egger	3	0.0508840152378512	0.0552588090560845	0.526224144693249	-0.057423251	0.159191280987777	1.05220084694062	0.944194354038787	1.17256221408953
eqtl-a-ENSG00000156471	ebi-a-GCST90027158	Alzheimer disease	PTDSS1	Weighted median	3	0.0602794179606724	0.0308955222457491	0.0510483675890851	-0.000275806	0.120834641562341	1.06213328420275	0.999724232389884	1.12843830014451
eqtl-a-ENSG00000156471	ebi-a-GCST90027158	Alzheimer disease	PTDSS1	Inverse variance weighted	3	0.0620825111808354	0.0295992876973578	0.0359552970921723	0.00406790729401406	0.120097115067657	1.06405013713934	1.00407619245951	1.12760635382947
eqtl-a-ENSG00000156471	ebi-a-GCST90027158	Alzheimer disease	PTDSS1	Simple mode	3	0.0572105918862838	0.0443593634303906	0.326167055787669	-0.02973376	0.144154944209849	1.05887877819632	0.970703938940345	1.15506306499435
eqtl-a-ENSG00000156471	ebi-a-GCST90027158	Alzheimer disease	PTDSS1	Weighted mode	3	0.0595652858178773	0.0313555109609125	0.197868270800185	-0.001891516	0.121022087301266	1.06137505145598	0.998110272122858	1.1286498409211
eqtl-a-ENSG00000156689	ebi-a-GCST90027158	Alzheimer disease	GLYATL2	MR Egger	3	0.0721180151050817	0.0539749306852087	0.409023360976764	-0.033672849	0.177908879248091	1.07478217711113	0.96688777116579	1.19471645281329
eqtl-a-ENSG00000156689	ebi-a-GCST90027158	Alzheimer disease	GLYATL2	Weighted median	3	0.0453906114276049	0.022863347977201	0.0471110715202374	0.000578449392290917	0.0902027734629189	1.04643653015483	1.0005786167264	1.0943961757099
eqtl-a-ENSG00000156689	ebi-a-GCST90027158	Alzheimer disease	GLYATL2	Inverse variance weighted	3	0.0443981582079739	0.0219503577253407	0.0431079896071329	0.00137545706630618	0.0874208593496417	1.04539850603173	1.00137640344123	1.09135589041021
eqtl-a-ENSG00000156689	ebi-a-GCST90027158	Alzheimer disease	GLYATL2	Simple mode	3	0.0468582698659813	0.0261680004385065	0.215229408648504	-0.004431011	0.098147550725454	1.04797346913338	0.995578791452128	1.10312554007461
eqtl-a-ENSG00000156689	ebi-a-GCST90027158	Alzheimer disease	GLYATL2	Weighted mode	3	0.0451169321546331	0.0247986674422074	0.210475358614816	-0.003488456	0.0937223203413597	1.0461501813517	0.996517621561457	1.09825474057078
eqtl-a-ENSG00000156886	ebi-a-GCST90027158	Alzheimer disease	ITGAD	MR Egger	3	0.0756542913217392	0.0453994001409376	0.344083968668871	-0.013328533	0.164637115597977	1.07858963190028	0.986759898617159	1.17896521298961
eqtl-a-ENSG00000156886	ebi-a-GCST90027158	Alzheimer disease	ITGAD	Weighted median	3	0.0725039895533122	0.0199431977097663	0.000277415319527476	0.0334153220421703	0.111592657064454	1.07519709563773	1.0339798847141	1.1180573351168
eqtl-a-ENSG00000156886	ebi-a-GCST90027158	Alzheimer disease	ITGAD	Inverse variance weighted	3	0.0713508124491262	0.0190647467885598	0.000182160584831248	0.0339839087435489	0.108717716154703	1.07395791759775	1.03456795909583	1.11484760245128
eqtl-a-ENSG00000156886	ebi-a-GCST90027158	Alzheimer disease	ITGAD	Simple mode	3	0.0802735966899065	0.0251840342537008	0.0859285178466249	0.030912889552653	0.12963430382716	1.0835834919794	1.03139565463631	1.1384119942839
eqtl-a-ENSG00000156886	ebi-a-GCST90027158	Alzheimer disease	ITGAD	Weighted mode	3	0.0798720029681449	0.0230675470040854	0.0742400567144328	0.0346596108401375	0.125084395096152	1.08314841901915	1.03526725506613	1.13324408927503
eqtl-a-ENSG00000157445	ebi-a-GCST90027158	Alzheimer disease	CACNA2D3	MR Egger	11	-0.026567152	0.0387731854144088	0.51048202220699	-0.102562596	0.0494282911009058	0.973782649884204	0.902521653988772	1.05067024710667
eqtl-a-ENSG00000157445	ebi-a-GCST90027158	Alzheimer disease	CACNA2D3	Weighted median	11	-0.068077315	0.0260550806744931	0.00897977883517135	-0.119145273	-0.017009357	0.934188244317761	0.887678835800846	0.983134485834804
eqtl-a-ENSG00000157445	ebi-a-GCST90027158	Alzheimer disease	CACNA2D3	Inverse variance weighted	11	-0.068036701	0.0194783186455896	0.000477724370807144	-0.106214206	-0.029859197	0.93422618554142	0.899232006604369	0.970582184954705
eqtl-a-ENSG00000157445	ebi-a-GCST90027158	Alzheimer disease	CACNA2D3	Simple mode	11	-0.060154102	0.0420987743351219	0.183522236256478	-0.1426677	0.0223594957947669	0.941619417059973	0.867042139480563	1.02261134287607
eqtl-a-ENSG00000157445	ebi-a-GCST90027158	Alzheimer disease	CACNA2D3	Weighted mode	11	-0.066145747	0.0297556268362051	0.0504403652540441	-0.124466775	-0.007824718	0.935994436326546	0.882967597286087	0.992205815396859
eqtl-a-ENSG00000157601	ebi-a-GCST90027158	Alzheimer disease	MX1	MR Egger	11	-0.058625691	0.0382340492357654	0.159559373547646	-0.133564427	0.0163130455982138	0.943059698924054	0.874971095043656	1.01644682981253
eqtl-a-ENSG00000157601	ebi-a-GCST90027158	Alzheimer disease	MX1	Weighted median	11	-0.030309668	0.017740720990235	0.0875472988074135	-0.065081482	0.00446214466023395	0.970145063680028	0.936991112711675	1.00447211485168
eqtl-a-ENSG00000157601	ebi-a-GCST90027158	Alzheimer disease	MX1	Inverse variance weighted	11	-0.036754477	0.0181192073002845	0.0425111275221823	-0.072268123	-0.001240831	0.963912768893883	0.930281432079988	0.998759938655622
eqtl-a-ENSG00000157601	ebi-a-GCST90027158	Alzheimer disease	MX1	Simple mode	11	-0.074564649	0.0409709168121004	0.0987864317259932	-0.154867646	0.005738347470817	0.928147467867324	0.856528534588958	1.00575484332455
eqtl-a-ENSG00000157601	ebi-a-GCST90027158	Alzheimer disease	MX1	Weighted mode	11	-0.0312482	0.0195546983676064	0.141129062871689	-0.069575409	0.00707900893161986	0.969234979224814	0.932789790295436	1.00710412434445
eqtl-a-ENSG00000157954	ebi-a-GCST90027158	Alzheimer disease	WIPI2	MR Egger	4	0.118196168411086	0.111096828102099	0.398828168300334	-0.099553615	0.3359459514912	1.12546487036902	0.905241414348592	1.3992633946672
eqtl-a-ENSG00000157954	ebi-a-GCST90027158	Alzheimer disease	WIPI2	Weighted median	4	0.0335756743288077	0.0158296581030413	0.033916648747546	0.00254954444684666	0.0646018042107687	1.03414569904695	1.00255279729913	1.06673417074732
eqtl-a-ENSG00000157954	ebi-a-GCST90027158	Alzheimer disease	WIPI2	Inverse variance weighted	4	0.0339862981597844	0.0141219581958907	0.0161005665266043	0.00630726009583853	0.0616653362237303	1.03457043111226	1.00632719274556	1.0636063346471
eqtl-a-ENSG00000157954	ebi-a-GCST90027158	Alzheimer disease	WIPI2	Simple mode	4	0.0358312374794425	0.0222382971406139	0.205514707967377	-0.007755825	0.0794182998750457	1.03648091259888	0.992274173888646	1.08265710269545
eqtl-a-ENSG00000157954	ebi-a-GCST90027158	Alzheimer disease	WIPI2	Weighted mode	4	0.0336746528089642	0.0159668037063826	0.125481334442224	0.00237971754445426	0.0649695880734741	1.03424806228229	1.00238255131967	1.06712657051585
eqtl-a-ENSG00000158517	ebi-a-GCST90027158	Alzheimer disease	NCF1	MR Egger	8	-0.105656586	0.0438602134933358	0.0526498822571648	-0.191622605	-0.019690568	0.899733575920634	0.825618394218439	0.980502025279188
eqtl-a-ENSG00000158517	ebi-a-GCST90027158	Alzheimer disease	NCF1	Weighted median	8	-0.073686506	0.0225641038595036	0.00109212463048192	-0.117912149	-0.029460862	0.928962872756525	0.888774128639675	0.970968878539352
eqtl-a-ENSG00000158517	ebi-a-GCST90027158	Alzheimer disease	NCF1	Inverse variance weighted	8	-0.058129786	0.0290742773009204	0.045570016175491	-0.115115369	-0.001144202	0.94352748299326	0.89126331351596	0.998856452030609
eqtl-a-ENSG00000158517	ebi-a-GCST90027158	Alzheimer disease	NCF1	Simple mode	8	-0.056874753	0.0547622714417003	0.333540286028452	-0.164208805	0.0504592992560653	0.944712384566671	0.848564818977033	1.05175405531136
eqtl-a-ENSG00000158517	ebi-a-GCST90027158	Alzheimer disease	NCF1	Weighted mode	8	-0.078687541	0.0208551564765104	0.00695514800940979	-0.119563648	-0.037811434	0.9243286940787	0.887307530877213	0.962894492569641
eqtl-a-ENSG00000158792	ebi-a-GCST90027158	Alzheimer disease	SPATA2L	MR Egger	3	-0.050507815	0.0584615589288296	0.546385025188816	-0.16509247	0.0640768405670496	0.950746498622674	0.84781530261411	1.06617432105339
eqtl-a-ENSG00000158792	ebi-a-GCST90027158	Alzheimer disease	SPATA2L	Weighted median	3	-0.05199306	0.0215255894446181	0.0157176339674474	-0.094183216	-0.009802905	0.949335454917926	0.910115999499985	0.990244986858118
eqtl-a-ENSG00000158792	ebi-a-GCST90027158	Alzheimer disease	SPATA2L	Inverse variance weighted	3	-0.044540004	0.0212006467903529	0.0356515451680868	-0.086093272	-0.002986737	0.956437337738481	0.91750864936964	0.997017719286628
eqtl-a-ENSG00000158792	ebi-a-GCST90027158	Alzheimer disease	SPATA2L	Simple mode	3	-0.048536387	0.0480777349744646	0.418995333564355	-0.142768748	0.045695973133475	0.952622675197144	0.866954530714238	1.04675612059162
eqtl-a-ENSG00000158792	ebi-a-GCST90027158	Alzheimer disease	SPATA2L	Weighted mode	3	-0.052994568	0.0230556513991062	0.14829558400811	-0.098183644	-0.007805491	0.94838516442744	0.906482418053591	0.992224892830617
eqtl-a-ENSG00000158869	ebi-a-GCST90027158	Alzheimer disease	FCER1G	MR Egger	5	-0.168483603	0.0562184543823464	0.0578094695185547	-0.278671774	-0.058295433	0.844945117486365	0.756788260004402	0.943371203406214
eqtl-a-ENSG00000158869	ebi-a-GCST90027158	Alzheimer disease	FCER1G	Weighted median	5	-0.123525482	0.0209339811571333	3.61926972366425e-09	-0.164556085	-0.082494879	0.883799119948366	0.84827018028145	0.920816153365597
eqtl-a-ENSG00000158869	ebi-a-GCST90027158	Alzheimer disease	FCER1G	Inverse variance weighted	5	-0.101827408	0.020533175181985	7.07967446188367e-07	-0.142072431	-0.061582384	0.90318542094617	0.867558415921543	0.94027547844511
eqtl-a-ENSG00000158869	ebi-a-GCST90027158	Alzheimer disease	FCER1G	Simple mode	5	-0.083055914	0.0501065783822695	0.172741394315205	-0.181264808	0.0151529795726906	0.920299688092684	0.834214423053518	1.0152683680574
eqtl-a-ENSG00000158869	ebi-a-GCST90027158	Alzheimer disease	FCER1G	Weighted mode	5	-0.124329013	0.0231560341585654	0.00581048800645782	-0.16971484	-0.078943186	0.883089245532289	0.843905430682698	0.924092424602495
eqtl-a-ENSG00000159110	ebi-a-GCST90027158	Alzheimer disease	IFNAR2	MR Egger	5	-0.081272583	0.0555324917143157	0.239526669503724	-0.190116267	0.0275711003274115	0.921942350979808	0.826862991315601	1.02795470042479
eqtl-a-ENSG00000159110	ebi-a-GCST90027158	Alzheimer disease	IFNAR2	Weighted median	5	-0.093838359	0.0226757789650318	3.49943637219803e-05	-0.138282886	-0.049393832	0.910429913290323	0.870852305306596	0.951806204063506
eqtl-a-ENSG00000159110	ebi-a-GCST90027158	Alzheimer disease	IFNAR2	Inverse variance weighted	5	-0.083765016	0.0273072887098296	0.00215859906863678	-0.137287302	-0.03024273	0.919647333456631	0.871719743761381	0.970210006124862
eqtl-a-ENSG00000159110	ebi-a-GCST90027158	Alzheimer disease	IFNAR2	Simple mode	5	-0.092034627	0.0475003828195638	0.124727232838542	-0.185135378	0.00106612292832586	0.912073566263868	0.830991778461002	1.00106669143939
eqtl-a-ENSG00000159110	ebi-a-GCST90027158	Alzheimer disease	IFNAR2	Weighted mode	5	-0.095884128	0.0224650423736732	0.0129692217657871	-0.139915611	-0.051852645	0.908569287610318	0.86943160262557	0.949468765450697
eqtl-a-ENSG00000159267	ebi-a-GCST90027158	Alzheimer disease	HLCS	MR Egger	3	-0.028552929	0.0435386995844587	0.630476748137705	-0.113888781	0.0567829218659744	0.971850853380398	0.892357197880299	1.05842602430927
eqtl-a-ENSG00000159267	ebi-a-GCST90027158	Alzheimer disease	HLCS	Weighted median	3	-0.036143874	0.0189371299642135	0.0563105261902866	-0.073260648	0.000972901164936368	0.964501517228589	0.92935856272927	1.00097337458679
eqtl-a-ENSG00000159267	ebi-a-GCST90027158	Alzheimer disease	HLCS	Inverse variance weighted	3	-0.037109256	0.0177547046281731	0.0366080707148944	-0.071908477	-0.002310035	0.9635708538801	0.930616064794823	0.997692631334414
eqtl-a-ENSG00000159267	ebi-a-GCST90027158	Alzheimer disease	HLCS	Simple mode	3	-0.032802572	0.0232579842381622	0.29385382105447	-0.078388221	0.0127830774377115	0.96772959796952	0.92460540583036	1.0128651302284
eqtl-a-ENSG00000159267	ebi-a-GCST90027158	Alzheimer disease	HLCS	Weighted mode	3	-0.036752638	0.0195340264012248	0.200635263640637	-0.07503933	0.00153405367281862	0.963914541619438	0.927706999061769	1.00153523093507
eqtl-a-ENSG00000159399	ebi-a-GCST90027158	Alzheimer disease	HK2	MR Egger	6	-0.045631402	0.0365870618378357	0.280361784720965	-0.117342044	0.0260792388787642	0.95539405332504	0.889280968339695	1.02642227780161
eqtl-a-ENSG00000159399	ebi-a-GCST90027158	Alzheimer disease	HK2	Weighted median	6	-0.029499994	0.0127390111668981	0.020573512500602	-0.054468456	-0.004531533	0.970930883072254	0.946988379910256	0.995478719382814
eqtl-a-ENSG00000159399	ebi-a-GCST90027158	Alzheimer disease	HK2	Inverse variance weighted	6	-0.02572556	0.0120396474353037	0.0326193921570568	-0.049323269	-0.002127851	0.97460252317173	0.951873369167285	0.997874411597046
eqtl-a-ENSG00000159399	ebi-a-GCST90027158	Alzheimer disease	HK2	Simple mode	6	-0.025719054	0.0191620333042912	0.237254153618527	-0.06327664	0.0118385309249045	0.974608863268308	0.938683760641054	1.01190888368246
eqtl-a-ENSG00000159399	ebi-a-GCST90027158	Alzheimer disease	HK2	Weighted mode	6	-0.028550996	0.0132680311350593	0.0840467493662105	-0.054556337	-0.002545655	0.971852732267451	0.946905161522937	0.997457582443256
eqtl-a-ENSG00000159618	ebi-a-GCST90027158	Alzheimer disease	ADGRG5	MR Egger	3	0.0422885592626935	0.0764813412826722	0.678451465955195	-0.10761487	0.192191988176731	1.04319545903585	0.897973366638638	1.21190316571044
eqtl-a-ENSG00000159618	ebi-a-GCST90027158	Alzheimer disease	ADGRG5	Weighted median	3	0.0489495039048654	0.0245844611810516	0.0464726520311751	0.000763959990004177	0.0971350478197265	1.05016732005222	1.00076425188176	1.10200918751038
eqtl-a-ENSG00000159618	ebi-a-GCST90027158	Alzheimer disease	ADGRG5	Inverse variance weighted	3	0.0500144070454664	0.0236674291432013	0.0345822226401815	0.00362624592479183	0.0964025681661411	1.05128624219561	1.00363282870907	1.10120228375883
eqtl-a-ENSG00000159618	ebi-a-GCST90027158	Alzheimer disease	ADGRG5	Simple mode	3	0.0958576100915576	0.0378869271316088	0.127105840540894	0.0215992329136044	0.170115987269511	1.10060233816999	1.02183418488985	1.1854423395669
eqtl-a-ENSG00000159618	ebi-a-GCST90027158	Alzheimer disease	ADGRG5	Weighted mode	3	0.0401196349846816	0.0265829724175449	0.270298033050929	-0.011982991	0.0922222609230697	1.04093529902203	0.988088519162365	1.09660852822037
eqtl-a-ENSG00000159788	ebi-a-GCST90027158	Alzheimer disease	RGS12	MR Egger	8	-0.070447275	0.0258694526881379	0.0344966489740292	-0.121151402	-0.019743148	0.931976876843601	0.885899822321635	0.980450472035206
eqtl-a-ENSG00000159788	ebi-a-GCST90027158	Alzheimer disease	RGS12	Weighted median	8	-0.052990441	0.0213481659610771	0.0130573561591962	-0.094832846	-0.011148036	0.948389078039989	0.909524952190412	0.988913873313107
eqtl-a-ENSG00000159788	ebi-a-GCST90027158	Alzheimer disease	RGS12	Inverse variance weighted	8	-0.042138277	0.019554349054209	0.0311672195017733	-0.080464801	-0.003811752	0.958737200477238	0.922687380911026	0.996195503043914
eqtl-a-ENSG00000159788	ebi-a-GCST90027158	Alzheimer disease	RGS12	Simple mode	8	-0.056783751	0.0412582803297224	0.211140681470353	-0.13764998	0.0240824786445132	0.944798359164659	0.871403646860895	1.02437480345171
eqtl-a-ENSG00000159788	ebi-a-GCST90027158	Alzheimer disease	RGS12	Weighted mode	8	-0.054462431	0.0213187175183456	0.0378444155722689	-0.096247118	-0.012677745	0.946994085502748	0.908239546302533	0.987402279088234
eqtl-a-ENSG00000160013	ebi-a-GCST90027158	Alzheimer disease	PTGIR	MR Egger	3	-0.060266365	0.0545642840312296	0.468413673531348	-0.167212362	0.0466796315467746	0.941513713735136	0.846019929896896	1.04778627763457
eqtl-a-ENSG00000160013	ebi-a-GCST90027158	Alzheimer disease	PTGIR	Weighted median	3	-0.0602454	0.0198699646540423	0.0024295267876583	-0.099190531	-0.021300269	0.941533452768435	0.905570152502439	0.978924979177319
eqtl-a-ENSG00000160013	ebi-a-GCST90027158	Alzheimer disease	PTGIR	Inverse variance weighted	3	-0.053156634	0.024434816131942	0.0295966769473667	-0.101048874	-0.005264394	0.948231475572067	0.903888855497975	0.994749438270504
eqtl-a-ENSG00000160013	ebi-a-GCST90027158	Alzheimer disease	PTGIR	Simple mode	3	-0.059929344	0.0437643090443925	0.304376107730361	-0.145707389	0.0258487021392605	0.941831077638232	0.864410601960966	1.02618567702996
eqtl-a-ENSG00000160013	ebi-a-GCST90027158	Alzheimer disease	PTGIR	Weighted mode	3	-0.060278709	0.020303598987028	0.097194590658796	-0.100073763	-0.020483655	0.941502092040419	0.904770677090075	0.979724710097161
eqtl-a-ENSG00000160229	ebi-a-GCST90027158	Alzheimer disease	ZNF66	MR Egger	5	-0.075158696	0.046296969512446	0.202962818132699	-0.165900757	0.0155833637722638	0.927596268392023	0.84713030201045	1.01570541756419
eqtl-a-ENSG00000160229	ebi-a-GCST90027158	Alzheimer disease	ZNF66	Weighted median	5	-0.062116359	0.0258038050944605	0.0160729090688145	-0.112691817	-0.011540901	0.939773529773124	0.893425956827875	0.988525440203196
eqtl-a-ENSG00000160229	ebi-a-GCST90027158	Alzheimer disease	ZNF66	Inverse variance weighted	5	-0.064822075	0.0223103767968409	0.00366704893232743	-0.108550414	-0.021093737	0.937234205576099	0.897133665661688	0.979127179954823
eqtl-a-ENSG00000160229	ebi-a-GCST90027158	Alzheimer disease	ZNF66	Simple mode	5	-0.047768761	0.0351504977048597	0.245730576083438	-0.116663737	0.0211262140699089	0.953354213854511	0.889884378108301	1.02135095236332
eqtl-a-ENSG00000160229	ebi-a-GCST90027158	Alzheimer disease	ZNF66	Weighted mode	5	-0.059381554	0.0293915486026404	0.113451007928105	-0.116988989	-0.001774118	0.942347144676006	0.889594988627629	0.99822745455093
eqtl-a-ENSG00000161010	ebi-a-GCST90027158	Alzheimer disease	MRNIP	MR Egger	3	-0.077754351	0.061294009495534	0.424986978905791	-0.19789061	0.0423819072040945	0.92519167066331	0.820459598289493	1.04329284372969
eqtl-a-ENSG00000161010	ebi-a-GCST90027158	Alzheimer disease	MRNIP	Weighted median	3	-0.088579789	0.0418716913922158	0.0343868950418169	-0.170648304	-0.006511274	0.915230082242248	0.84311804220495	0.993509878225963
eqtl-a-ENSG00000161010	ebi-a-GCST90027158	Alzheimer disease	MRNIP	Inverse variance weighted	3	-0.103032852	0.0387054336835052	0.00776839145231673	-0.178895502	-0.027170202	0.902097337183594	0.836193275238685	0.973195587493147
eqtl-a-ENSG00000161010	ebi-a-GCST90027158	Alzheimer disease	MRNIP	Simple mode	3	-0.072606617	0.0572710074367199	0.332496711983606	-0.184857792	0.0396445574096155	0.929966590971788	0.831222482148465	1.04044089145464
eqtl-a-ENSG00000161010	ebi-a-GCST90027158	Alzheimer disease	MRNIP	Weighted mode	3	-0.085331474	0.0444250629531642	0.194722052608944	-0.172404597	0.00174164934486461	0.918207871875904	0.841638579463942	1.00174316689697
eqtl-a-ENSG00000161203	ebi-a-GCST90027158	Alzheimer disease	AP2M1	MR Egger	5	0.0501337609216117	0.0290762861422699	0.183136733617056	-0.00685576	0.107123281760461	1.05141172477182	0.993167687191603	1.11307146743125
eqtl-a-ENSG00000161203	ebi-a-GCST90027158	Alzheimer disease	AP2M1	Weighted median	5	0.0619431643779161	0.0218548587150954	0.00459266009676098	0.0191076412963292	0.104778687459503	1.06390187548472	1.01929136055592	1.11046482336765
eqtl-a-ENSG00000161203	ebi-a-GCST90027158	Alzheimer disease	AP2M1	Inverse variance weighted	5	0.0695345516461257	0.0210890985580353	0.000976609291827471	0.0281999184723765	0.110869184819875	1.07200910024396	1.02860130026817	1.1172487441988
eqtl-a-ENSG00000161203	ebi-a-GCST90027158	Alzheimer disease	AP2M1	Simple mode	5	0.0520654786526296	0.0464950229438522	0.325490865129538	-0.039064766	0.14319572362258	1.0534447183959	0.961688422111827	1.1539556359421
eqtl-a-ENSG00000161203	ebi-a-GCST90027158	Alzheimer disease	AP2M1	Weighted mode	5	0.060754864455098	0.0233827085891553	0.0601568303981263	0.0149247556203535	0.106584973289842	1.06263839181564	1.01503668593647	1.1124724528737
eqtl-a-ENSG00000161395	ebi-a-GCST90027158	Alzheimer disease	PGAP3	MR Egger	4	-0.030688356	0.0528867884602127	0.620401711146403	-0.134346461	0.0729697494735796	0.969777751493903	0.874287105485767	1.07569799599187
eqtl-a-ENSG00000161395	ebi-a-GCST90027158	Alzheimer disease	PGAP3	Weighted median	4	-0.045939073	0.020558034493356	0.0254433359979002	-0.086232821	-0.005645325	0.955100151806599	0.917380621243196	0.994370579514522
eqtl-a-ENSG00000161395	ebi-a-GCST90027158	Alzheimer disease	PGAP3	Inverse variance weighted	4	-0.045297565	0.019925834327702	0.0230076056381867	-0.084352201	-0.00624293	0.955713052524467	0.919107488936927	0.993776516631467
eqtl-a-ENSG00000161395	ebi-a-GCST90027158	Alzheimer disease	PGAP3	Simple mode	4	-0.067776389	0.036021076133746	0.156451123560267	-0.138377698	0.00282491999831715	0.934469407645944	0.870769741249598	1.0028289138447
eqtl-a-ENSG00000161395	ebi-a-GCST90027158	Alzheimer disease	PGAP3	Weighted mode	4	-0.040283433	0.0221432382997046	0.166450088747926	-0.08368418	0.00311731430281935	0.960517158533831	0.919721676886826	1.00312217817982
eqtl-a-ENSG00000161640	ebi-a-GCST90027158	Alzheimer disease	SIGLEC11	MR Egger	3	0.0848042831248647	0.0242720773491616	0.177464480757754	0.037231011520508	0.132377554729221	1.08850400724654	1.03793276757178	1.14153923145108
eqtl-a-ENSG00000161640	ebi-a-GCST90027158	Alzheimer disease	SIGLEC11	Weighted median	3	0.0717037272604404	0.0159151430292627	6.62550529950379e-06	0.0405100469230855	0.102897407597795	1.07433700014159	1.04134177193065	1.10837769211287
eqtl-a-ENSG00000161640	ebi-a-GCST90027158	Alzheimer disease	SIGLEC11	Inverse variance weighted	3	0.0692115225805148	0.015608158586111	9.2364647611687e-06	0.0386195317517373	0.0998035134092922	1.07166286607085	1.03937495924266	1.10495378814206
eqtl-a-ENSG00000161640	ebi-a-GCST90027158	Alzheimer disease	SIGLEC11	Simple mode	3	0.0749388924424319	0.0363947817049958	0.175698866324843	0.00360512030064007	0.146272664584224	1.07781828602927	1.0036116265631	1.15751175748863
eqtl-a-ENSG00000161640	ebi-a-GCST90027158	Alzheimer disease	SIGLEC11	Weighted mode	3	0.0718980965119859	0.0168313386436798	0.0506733106330619	0.0389086727703736	0.104887520253598	1.07454583851543	1.03967552862849	1.11058568493385
eqtl-a-ENSG00000161955	ebi-a-GCST90027158	Alzheimer disease	TNFSF13	MR Egger	3	-0.0195147	0.0618820721369578	0.80552413491118	-0.140803562	0.101774161091808	0.980674478876968	0.86865993303233	1.10713340969166
eqtl-a-ENSG00000161955	ebi-a-GCST90027158	Alzheimer disease	TNFSF13	Weighted median	3	-0.06170625	0.019812606352546	0.00184260504999324	-0.100538958	-0.022873541	0.940159018011364	0.904349879720935	0.977386074757754
eqtl-a-ENSG00000161955	ebi-a-GCST90027158	Alzheimer disease	TNFSF13	Inverse variance weighted	3	-0.069686057	0.0218785632768473	0.00144689261721346	-0.112568041	-0.026804073	0.932686584772332	0.893536548282965	0.973551968395585
eqtl-a-ENSG00000161955	ebi-a-GCST90027158	Alzheimer disease	TNFSF13	Simple mode	3	-0.062474329	0.0456834416377657	0.304852955318871	-0.152013875	0.027065216631159	0.939437178815609	0.858976362714552	1.0274348064154
eqtl-a-ENSG00000161955	ebi-a-GCST90027158	Alzheimer disease	TNFSF13	Weighted mode	3	-0.061652372	0.0194803551448427	0.0870055078117065	-0.099833868	-0.023470876	0.940209672858993	0.904987752572947	0.976802422380142
eqtl-a-ENSG00000163069	ebi-a-GCST90027158	Alzheimer disease	SGCB	MR Egger	3	0.101103010699949	0.256783933431741	0.761211710668626	-0.402193499	0.604399520226161	1.10639060596429	0.668851311224375	1.83015290906023
eqtl-a-ENSG00000163069	ebi-a-GCST90027158	Alzheimer disease	SGCB	Weighted median	3	0.0825541424289472	0.0306278539326209	0.00703053832171755	0.0225235487210104	0.142584736136884	1.08605747363685	1.02277911902099	1.15325079883475
eqtl-a-ENSG00000163069	ebi-a-GCST90027158	Alzheimer disease	SGCB	Inverse variance weighted	3	0.0785967057751478	0.0307696072834352	0.0106382687989329	0.0182882754996149	0.138905136050681	1.08176796331351	1.01845653014065	1.14901509472364
eqtl-a-ENSG00000163069	ebi-a-GCST90027158	Alzheimer disease	SGCB	Simple mode	3	0.0900787475947435	0.053027552573046	0.231471083230144	-0.013855255	0.194012750637914	1.09426045069096	0.98624028684007	1.21411176355702
eqtl-a-ENSG00000163069	ebi-a-GCST90027158	Alzheimer disease	SGCB	Weighted mode	3	0.0828128857539976	0.0333562459249683	0.131085130732123	0.0174346437410598	0.148191127766936	1.08633852011666	1.01758751426436	1.15973453265334
eqtl-a-ENSG00000163421	ebi-a-GCST90027158	Alzheimer disease	PROK2	MR Egger	11	-0.017782054	0.0244708547571918	0.485901954331976	-0.065744929	0.0301808218182092	0.982375114240308	0.936369674741999	1.03064087946309
eqtl-a-ENSG00000163421	ebi-a-GCST90027158	Alzheimer disease	PROK2	Weighted median	11	-0.018736162	0.018314867209049	0.306306493675877	-0.054633301	0.0171609781983524	0.981438269256491	0.946832286507353	1.01730907372654
eqtl-a-ENSG00000163421	ebi-a-GCST90027158	Alzheimer disease	PROK2	Inverse variance weighted	11	-0.039270743	0.0165460129160397	0.017623908414143	-0.071700928	-0.006840557	0.961490357400587	0.930809233144722	0.993182785962516
eqtl-a-ENSG00000163421	ebi-a-GCST90027158	Alzheimer disease	PROK2	Simple mode	11	-0.028432731	0.0375893317310869	0.466852697036444	-0.102107821	0.0452423590171729	0.971967675069767	0.902932191035523	1.046281405
eqtl-a-ENSG00000163421	ebi-a-GCST90027158	Alzheimer disease	PROK2	Weighted mode	11	-0.013760786	0.0184534864732015	0.473012061178676	-0.04992962	0.0224080472623168	0.98633346059488	0.95129637465692	1.0226609933628
eqtl-a-ENSG00000163694	ebi-a-GCST90027158	Alzheimer disease	RBM47	MR Egger	4	-0.002729991	0.0564807277391273	0.965841997282803	-0.113432218	0.107972235093688	0.997273731762455	0.892764708055892	1.11401681438459
eqtl-a-ENSG00000163694	ebi-a-GCST90027158	Alzheimer disease	RBM47	Weighted median	4	-0.060712518	0.0268189074248386	0.0235867042597943	-0.113277577	-0.00814746	0.941093748314504	0.892902776754777	0.991885641049895
eqtl-a-ENSG00000163694	ebi-a-GCST90027158	Alzheimer disease	RBM47	Inverse variance weighted	4	-0.064934493	0.025599348802404	0.0111944955005936	-0.115109216	-0.014759769	0.937128850277207	0.891268797587064	0.985348622547388
eqtl-a-ENSG00000163694	ebi-a-GCST90027158	Alzheimer disease	RBM47	Simple mode	4	-0.115816865	0.0567733844297831	0.134048572700547	-0.227092698	-0.004541031	0.890638315605111	0.796846912540611	0.995469263593945
eqtl-a-ENSG00000163694	ebi-a-GCST90027158	Alzheimer disease	RBM47	Weighted mode	4	-0.045625219	0.0304292406193295	0.230730966216403	-0.105266531	0.0140160922006918	0.955399960458939	0.900084590142696	1.01411477814572
eqtl-a-ENSG00000163703	ebi-a-GCST90027158	Alzheimer disease	CRELD1	MR Egger	7	-0.058715219	0.037374527028625	0.17698423681092	-0.131969292	0.0145388540853563	0.94297527246704	0.876367906288526	1.0146450572912
eqtl-a-ENSG00000163703	ebi-a-GCST90027158	Alzheimer disease	CRELD1	Weighted median	7	-0.051387228	0.019930243844997	0.00992721849048113	-0.090450506	-0.01232395	0.949910767455168	0.913519546765236	0.987751679011588
eqtl-a-ENSG00000163703	ebi-a-GCST90027158	Alzheimer disease	CRELD1	Inverse variance weighted	7	-0.051558593	0.0183711775103372	0.00500839022346835	-0.087566101	-0.015551085	0.949748000018638	0.916158311003621	0.984569208951745
eqtl-a-ENSG00000163703	ebi-a-GCST90027158	Alzheimer disease	CRELD1	Simple mode	7	-0.080452542	0.0395568515822442	0.0881927924392779	-0.157983971	-0.002921112	0.922698692380075	0.853863468720869	0.997083149833426
eqtl-a-ENSG00000163703	ebi-a-GCST90027158	Alzheimer disease	CRELD1	Weighted mode	7	-0.054897403	0.0207061312355922	0.0379644804682855	-0.09548142	-0.014313386	0.94658225930669	0.908935249153611	0.985788563562167
eqtl-a-ENSG00000163739	ebi-a-GCST90027158	Alzheimer disease	CXCL1	MR Egger	7	0.0621505560393838	0.0336319940289464	0.123873300115252	-0.003768152	0.128069264336119	1.0641225427438	0.996238938319446	1.13663172801265
eqtl-a-ENSG00000163739	ebi-a-GCST90027158	Alzheimer disease	CXCL1	Weighted median	7	0.0506109962854283	0.0239057006163634	0.0342505186809783	0.00375582307735607	0.0974661694935005	1.05191361537926	1.00376288501922	1.10237414705674
eqtl-a-ENSG00000163739	ebi-a-GCST90027158	Alzheimer disease	CXCL1	Inverse variance weighted	7	0.0586867932043428	0.0204166433278566	0.00404721001170742	0.0186701722817439	0.0987034141269418	1.06044305075089	1.01884554969017	1.1037388976453
eqtl-a-ENSG00000163739	ebi-a-GCST90027158	Alzheimer disease	CXCL1	Simple mode	7	0.0562229437706329	0.0371286093944058	0.180728410758671	-0.016549131	0.128995018183668	1.05783349483737	0.983587053939733	1.13768445641661
eqtl-a-ENSG00000163739	ebi-a-GCST90027158	Alzheimer disease	CXCL1	Weighted mode	7	0.0603908841106271	0.0262955986724473	0.0613846154308975	0.00885151071263045	0.111930257508624	1.06225168270927	1.00889080117467	1.11843485549168
eqtl-a-ENSG00000163902	ebi-a-GCST90027158	Alzheimer disease	RPN1	MR Egger	3	0.0509693026972245	0.0565146275804261	0.532815475065165	-0.059799367	0.16173797275486	1.05229059030454	0.9419535012444	1.17555217426404
eqtl-a-ENSG00000163902	ebi-a-GCST90027158	Alzheimer disease	RPN1	Weighted median	3	0.0865669989476199	0.0247475578911261	0.000468758189165196	0.0380617854810128	0.135072212414227	1.09042442255922	1.03879541337005	1.14461943709993
eqtl-a-ENSG00000163902	ebi-a-GCST90027158	Alzheimer disease	RPN1	Inverse variance weighted	3	0.0688180536408425	0.0232624384042265	0.00309307164528694	0.0232236743685586	0.114412432913126	1.07124128296461	1.02349544364335	1.12121445528149
eqtl-a-ENSG00000163902	ebi-a-GCST90027158	Alzheimer disease	RPN1	Simple mode	3	0.0866068419319977	0.0405383072209266	0.166140792259493	0.00715175977898148	0.166061924085014	1.09046786918797	1.00717739468808	1.18064620989595
eqtl-a-ENSG00000163902	ebi-a-GCST90027158	Alzheimer disease	RPN1	Weighted mode	3	0.0866068419319977	0.0281769427844277	0.0915456608821511	0.0313800340745194	0.141833649789476	1.09046786918797	1.03187757802142	1.15238493311527
eqtl-a-ENSG00000164308	ebi-a-GCST90027158	Alzheimer disease	ERAP2	MR Egger	8	-0.002570567	0.0381732269332223	0.948499314548583	-0.077390092	0.0722489576857385	0.997432733975086	0.925528741919212	1.07492292107753
eqtl-a-ENSG00000164308	ebi-a-GCST90027158	Alzheimer disease	ERAP2	Weighted median	8	-0.031905663	0.0135360648981425	0.0184190042068946	-0.05843635	-0.005374975	0.968597952749994	0.943238275762601	0.994639443901879
eqtl-a-ENSG00000164308	ebi-a-GCST90027158	Alzheimer disease	ERAP2	Inverse variance weighted	8	-0.025375053	0.0114571137003666	0.0267747714616127	-0.047830995	-0.00291911	0.974944188149599	0.953294884685686	0.997085146764507
eqtl-a-ENSG00000164308	ebi-a-GCST90027158	Alzheimer disease	ERAP2	Simple mode	8	-0.016731399	0.0222648299934839	0.476868323845023	-0.060370466	0.0269076673349042	0.983407793035289	0.941415706237315	1.02727294753541
eqtl-a-ENSG00000164308	ebi-a-GCST90027158	Alzheimer disease	ERAP2	Weighted mode	8	-0.033346235	0.0130867349724062	0.038209753993667	-0.058996235	-0.007696234	0.967203622191832	0.942710318260845	0.992333306064605
eqtl-a-ENSG00000164615	ebi-a-GCST90027158	Alzheimer disease	CAMLG	MR Egger	3	0.0364006481357969	0.0422687484819531	0.547398904729058	-0.046446099	0.119247395160425	1.03707126393584	0.954616014047155	1.12664861122721
eqtl-a-ENSG00000164615	ebi-a-GCST90027158	Alzheimer disease	CAMLG	Weighted median	3	0.0489572872972157	0.0195416784605896	0.0122356063626877	0.01065559751446	0.0872589770799713	1.05017549394831	1.0107125705745	1.09117923354084
eqtl-a-ENSG00000164615	ebi-a-GCST90027158	Alzheimer disease	CAMLG	Inverse variance weighted	3	0.0507648703607564	0.023292132257531	0.0292956020700555	0.00511229113599564	0.0964174495855172	1.05207549006799	1.00512538119355	1.10121867133377
eqtl-a-ENSG00000164615	ebi-a-GCST90027158	Alzheimer disease	CAMLG	Simple mode	3	0.0641101045024014	0.0288841571952088	0.156642688586883	0.00749715639979208	0.120723052605011	1.06620978679694	1.00752533044122	1.12831238591663
eqtl-a-ENSG00000164615	ebi-a-GCST90027158	Alzheimer disease	CAMLG	Weighted mode	3	0.0461573790026281	0.0222208612259593	0.173390278014208	0.00260449099974777	0.0897102670055084	1.04723921145114	1.00260788563289	1.09385731123441
eqtl-a-ENSG00000164828	ebi-a-GCST90027158	Alzheimer disease	SUN1	MR Egger	4	0.0365895825314555	0.0907851604128714	0.725924099867618	-0.141349332	0.214528496940683	1.03726722087927	0.868185973681491	1.23927743608689
eqtl-a-ENSG00000164828	ebi-a-GCST90027158	Alzheimer disease	SUN1	Weighted median	4	0.0736749199168171	0.0376062260312056	0.0500993254839911	-3.33E-05	0.14738312293798	1.07645681394104	0.999966717449531	1.15879784002769
eqtl-a-ENSG00000164828	ebi-a-GCST90027158	Alzheimer disease	SUN1	Inverse variance weighted	4	0.0780884993309009	0.0337807174876584	0.0207981156274296	0.0118782930550904	0.144298705606711	1.08121834153587	1.01194912013517	1.15522913041065
eqtl-a-ENSG00000164828	ebi-a-GCST90027158	Alzheimer disease	SUN1	Simple mode	4	0.0146963048782842	0.0655177329804066	0.83692458994076	-0.113718452	0.143111061519881	1.01480482653757	0.892509204904257	1.15385794376701
eqtl-a-ENSG00000164828	ebi-a-GCST90027158	Alzheimer disease	SUN1	Weighted mode	4	0.0792568310415857	0.0423757662366181	0.158201174615622	-0.003799671	0.162313332865357	1.0824823014289	0.996207538832563	1.1762287347072
eqtl-a-ENSG00000165097	ebi-a-GCST90027158	Alzheimer disease	KDM1B	MR Egger	3	-0.074112023	0.0853223411364682	0.544689135311504	-0.241343812	0.0931197657021207	0.928567667148243	0.785571491398921	1.09759318141457
eqtl-a-ENSG00000165097	ebi-a-GCST90027158	Alzheimer disease	KDM1B	Weighted median	3	-0.05774014	0.0239890765875922	0.0160870483768262	-0.10475873	-0.010721549	0.943895196576015	0.900541770371567	0.989335721486489
eqtl-a-ENSG00000165097	ebi-a-GCST90027158	Alzheimer disease	KDM1B	Inverse variance weighted	3	-0.056776099	0.0225315505574351	0.0117405275546211	-0.100937938	-0.01261426	0.944805588414258	0.90398913425526	0.98746496619588
eqtl-a-ENSG00000165097	ebi-a-GCST90027158	Alzheimer disease	KDM1B	Simple mode	3	-0.057428879	0.0294469046736572	0.190444993373309	-0.115144812	0.000287054474179732	0.94418903996352	0.891237072875307	1.00028709567826
eqtl-a-ENSG00000165097	ebi-a-GCST90027158	Alzheimer disease	KDM1B	Weighted mode	3	-0.0578928	0.0240450378477038	0.137742012688222	-0.105021074	-0.010764526	0.943751112271983	0.900305549315907	0.989293204503043
eqtl-a-ENSG00000165140	ebi-a-GCST90027158	Alzheimer disease	FBP1	MR Egger	3	0.0618704826122137	0.0430976592182985	0.387336075759003	-0.022600929	0.146341894680079	1.06382455202791	0.977652558273093	1.15759189491248
eqtl-a-ENSG00000165140	ebi-a-GCST90027158	Alzheimer disease	FBP1	Weighted median	3	0.0645234700075365	0.028556421341601	0.0238517868457159	0.00855288417799857	0.120494055837074	1.06665061224878	1.00858956459175	1.12805403560886
eqtl-a-ENSG00000165140	ebi-a-GCST90027158	Alzheimer disease	FBP1	Inverse variance weighted	3	0.0655854207375133	0.0289445456222403	0.0234575599188186	0.00885411131792228	0.122316730157104	1.06778394430999	1.00889342490483	1.13011198564778
eqtl-a-ENSG00000165140	ebi-a-GCST90027158	Alzheimer disease	FBP1	Simple mode	3	0.0690205299563552	0.0498449615016982	0.300387209764013	-0.028675595	0.166716654499684	1.07145820591275	0.971731648346895	1.1814194679887
eqtl-a-ENSG00000165140	ebi-a-GCST90027158	Alzheimer disease	FBP1	Weighted mode	3	0.0634938315879053	0.0313218782215617	0.179859728714805	0.00210295027364444	0.124884712902166	1.06555291301172	1.0021051630244	1.13301782320037
eqtl-a-ENSG00000165458	ebi-a-GCST90027158	Alzheimer disease	INPPL1	MR Egger	4	0.0493918062893837	0.0342508941790518	0.286033679650185	-0.017739946	0.116523558880325	1.05063191430002	0.982416480180867	1.12358398053593
eqtl-a-ENSG00000165458	ebi-a-GCST90027158	Alzheimer disease	INPPL1	Weighted median	4	0.0548986695119414	0.0259288196897089	0.03423577016281	0.00407818292011207	0.105719156103771	1.05643356032338	1.00408651002405	1.11150967196124
eqtl-a-ENSG00000165458	ebi-a-GCST90027158	Alzheimer disease	INPPL1	Inverse variance weighted	4	0.0572353639020581	0.0255489440342453	0.0250763683155273	0.00715943359493724	0.107311294209179	1.05890500908301	1.0071851236117	1.11328075839748
eqtl-a-ENSG00000165458	ebi-a-GCST90027158	Alzheimer disease	INPPL1	Simple mode	4	0.0355269524571149	0.051959616779509	0.543215695197309	-0.066313896	0.137367801344953	1.03616557495994	0.935837062268744	1.14725003103558
eqtl-a-ENSG00000165458	ebi-a-GCST90027158	Alzheimer disease	INPPL1	Weighted mode	4	0.05556322713346	0.0275192113098762	0.136778929684937	0.00162557296610263	0.109500881300817	1.05713585462919	1.00162689492605	1.11572105422059
eqtl-a-ENSG00000165905	ebi-a-GCST90027158	Alzheimer disease	LARGE2	MR Egger	3	0.130709423923084	0.1094378152613	0.443756688249883	-0.083788694	0.345207541835232	1.1396365820679	0.919625557974034	1.41228299705877
eqtl-a-ENSG00000165905	ebi-a-GCST90027158	Alzheimer disease	LARGE2	Weighted median	3	0.13293419518035	0.0474219376366181	0.00505949080712486	0.0399871974125789	0.225881192948122	1.14217483524883	1.04079744920676	1.25342674049592
eqtl-a-ENSG00000165905	ebi-a-GCST90027158	Alzheimer disease	LARGE2	Inverse variance weighted	3	0.108566827296703	0.0435536230922299	0.012677008199787	0.0232017260359325	0.193931928557474	1.11467939706018	1.02347297987144	1.21401364048371
eqtl-a-ENSG00000165905	ebi-a-GCST90027158	Alzheimer disease	LARGE2	Simple mode	3	0.132424906881019	0.0698533595473654	0.198459585418075	-0.004487678	0.269337491593856	1.14159328706986	0.995522376748149	1.3090968756925
eqtl-a-ENSG00000165905	ebi-a-GCST90027158	Alzheimer disease	LARGE2	Weighted mode	3	0.135747754866639	0.0534325013205163	0.12625167524826	0.0310200522784269	0.240475457454851	1.14539293735826	1.03150618772842	1.27185371891883
eqtl-a-ENSG00000166046	ebi-a-GCST90027158	Alzheimer disease	TCP11L2	MR Egger	4	-0.042662984	0.0316666143484068	0.310241667234054	-0.104729548	0.0194035804005329	0.958234276203921	0.900568050223202	1.01959305336724
eqtl-a-ENSG00000166046	ebi-a-GCST90027158	Alzheimer disease	TCP11L2	Weighted median	4	-0.049314238	0.0178888670825773	0.0058387907959723	-0.084376418	-0.014252059	0.951881964798212	0.919085230826857	0.985849020871491
eqtl-a-ENSG00000166046	ebi-a-GCST90027158	Alzheimer disease	TCP11L2	Inverse variance weighted	4	-0.049055514	0.0170668291652949	0.00404899573792254	-0.082506499	-0.015604529	0.952128271758644	0.920805453348691	0.984516590975066
eqtl-a-ENSG00000166046	ebi-a-GCST90027158	Alzheimer disease	TCP11L2	Simple mode	4	-0.040822016	0.0262050313363448	0.217160496504744	-0.092183877	0.0105398458358534	0.959999979779398	0.911937449802655	1.0105955856686
eqtl-a-ENSG00000166046	ebi-a-GCST90027158	Alzheimer disease	TCP11L2	Weighted mode	4	-0.049422213	0.0189896320396103	0.0801962370455632	-0.086641892	-0.012202534	0.951779191545811	0.917005424237093	0.987871615059696
eqtl-a-ENSG00000166068	ebi-a-GCST90027158	Alzheimer disease	SPRED1	MR Egger	7	-0.095702459	0.0428691937323672	0.0759329469720111	-0.179726078	-0.011678839	0.908734361878987	0.835499041316532	0.988389093969951
eqtl-a-ENSG00000166068	ebi-a-GCST90027158	Alzheimer disease	SPRED1	Weighted median	7	-0.085103954	0.0325632566650299	0.00896210311924552	-0.148927937	-0.021279971	0.918416806657243	0.86163120463588	0.97894485043278
eqtl-a-ENSG00000166068	ebi-a-GCST90027158	Alzheimer disease	SPRED1	Inverse variance weighted	7	-0.07376257	0.0270042880003459	0.0063044208584723	-0.126690975	-0.020834166	0.928892214446146	0.88100588374699	0.97938136620488
eqtl-a-ENSG00000166068	ebi-a-GCST90027158	Alzheimer disease	SPRED1	Simple mode	7	-0.06616861	0.0530643112256743	0.258883736423216	-0.17017466	0.0378374399424855	0.935973036516625	0.843517474914805	1.03856239039343
eqtl-a-ENSG00000166068	ebi-a-GCST90027158	Alzheimer disease	SPRED1	Weighted mode	7	-0.098687038	0.0372801124284423	0.0381723906770039	-0.171756059	-0.025618018	0.90602621523444	0.842184591817512	0.97470733930254
eqtl-a-ENSG00000166164	ebi-a-GCST90027158	Alzheimer disease	BRD7	MR Egger	4	-0.09136191	0.0537050736995113	0.231015612535892	-0.196623855	0.0139000341936938	0.912687340210427	0.82149957840337	1.01399708883523
eqtl-a-ENSG00000166164	ebi-a-GCST90027158	Alzheimer disease	BRD7	Weighted median	4	-0.052042764	0.0216545096534437	0.0162468640675029	-0.094485603	-0.009599926	0.949288270140665	0.90984083313128	0.990446006611169
eqtl-a-ENSG00000166164	ebi-a-GCST90027158	Alzheimer disease	BRD7	Inverse variance weighted	4	-0.052619596	0.0196961075605032	0.00754965749175969	-0.091223966	-0.014015225	0.948740848973933	0.912813248426602	0.986082531189462
eqtl-a-ENSG00000166164	ebi-a-GCST90027158	Alzheimer disease	BRD7	Simple mode	4	-0.084111415	0.0370230087862327	0.107739276764667	-0.156676512	-0.011546317	0.919328823819673	0.854980590280117	0.988520085618274
eqtl-a-ENSG00000166164	ebi-a-GCST90027158	Alzheimer disease	BRD7	Weighted mode	4	-0.05367652	0.0230794171542715	0.102546263177842	-0.098912178	-0.008440862	0.947738631312779	0.905822255897673	0.991594661573525
eqtl-a-ENSG00000166398	ebi-a-GCST90027158	Alzheimer disease	GARRE1	MR Egger	4	0.068803005623974	0.0361181583309064	0.197077343223608	-0.001988585	0.139594595952551	1.07122516302901	0.99801339121998	1.14980756771588
eqtl-a-ENSG00000166398	ebi-a-GCST90027158	Alzheimer disease	GARRE1	Weighted median	4	0.0649811828370993	0.0242054158447448	0.00726227283491883	0.0175385677813996	0.112423797892799	1.06713894366792	1.01769327156551	1.1189869844977
eqtl-a-ENSG00000166398	ebi-a-GCST90027158	Alzheimer disease	GARRE1	Inverse variance weighted	4	0.0540043479819183	0.0233955195500208	0.0209813394059359	0.00814912966387752	0.0998595662999592	1.05548919139302	1.00818242420006	1.10501572573182
eqtl-a-ENSG00000166398	ebi-a-GCST90027158	Alzheimer disease	GARRE1	Simple mode	4	0.0541816246467756	0.0528111566283913	0.380410450404456	-0.049328242	0.157691491638423	1.05567632158308	0.951868634821582	1.17080493587236
eqtl-a-ENSG00000166398	ebi-a-GCST90027158	Alzheimer disease	GARRE1	Weighted mode	4	0.0678612850653036	0.0258574770150769	0.0787005652037599	0.017180630115753	0.118541940014854	1.07021684312233	1.01732906599687	1.12585409144915
eqtl-a-ENSG00000166900	ebi-a-GCST90027158	Alzheimer disease	STX3	MR Egger	3	-0.130996089	0.0920444379916446	0.389931176661563	-0.311403187	0.0494110097904024	0.877221205483125	0.732418514606527	1.05065209030478
eqtl-a-ENSG00000166900	ebi-a-GCST90027158	Alzheimer disease	STX3	Weighted median	3	-0.071657474	0.0313226208179001	0.0221536688880465	-0.133049811	-0.010265137	0.930849681525282	0.875421485665221	0.989787369608928
eqtl-a-ENSG00000166900	ebi-a-GCST90027158	Alzheimer disease	STX3	Inverse variance weighted	3	-0.065257142	0.0314371365125191	0.0379126455167045	-0.12687393	-0.003640355	0.936826534624207	0.880844713764575	0.996366263271427
eqtl-a-ENSG00000166900	ebi-a-GCST90027158	Alzheimer disease	STX3	Simple mode	3	-0.071556674	0.0602963748500772	0.357185970940797	-0.189737569	0.0466242203026429	0.930943515431307	0.827176182043976	1.04772822010188
eqtl-a-ENSG00000166900	ebi-a-GCST90027158	Alzheimer disease	STX3	Weighted mode	3	-0.071556674	0.0315827505293556	0.151691918667654	-0.133458865	-0.009654483	0.930943515431307	0.875063463586933	0.990391971538991
eqtl-a-ENSG00000166971	ebi-a-GCST90027158	Alzheimer disease	AKTIP	MR Egger	3	-0.095791686	0.0385097493128192	0.243343279699159	-0.171270795	-0.020312577	0.908653281659898	0.842593372892978	0.979892333399793
eqtl-a-ENSG00000166971	ebi-a-GCST90027158	Alzheimer disease	AKTIP	Weighted median	3	-0.057476964	0.0187175037004818	0.00213514592487201	-0.094163272	-0.020790657	0.944143638993493	0.910134150946294	0.979423978459716
eqtl-a-ENSG00000166971	ebi-a-GCST90027158	Alzheimer disease	AKTIP	Inverse variance weighted	3	-0.053840767	0.0186597497613232	0.00390921601533143	-0.090413877	-0.017267658	0.947582980721361	0.913553008626278	0.982880573841012
eqtl-a-ENSG00000166971	ebi-a-GCST90027158	Alzheimer disease	AKTIP	Simple mode	3	-0.051848612	0.0377533982472071	0.303333834855021	-0.125845273	0.0221480481194914	0.949472594297899	0.881751266949054	1.02239513694384
eqtl-a-ENSG00000166971	ebi-a-GCST90027158	Alzheimer disease	AKTIP	Weighted mode	3	-0.058464065	0.0193543765106881	0.0943398929995695	-0.096398643	-0.020529487	0.943212133884679	0.908101935233337	0.979679807948756
eqtl-a-ENSG00000167394	ebi-a-GCST90027158	Alzheimer disease	ZNF668	MR Egger	3	0.0609804694454574	0.0429951811372172	0.390959064343627	-0.023290086	0.145251024474403	1.06287815538469	0.976979035129621	1.15632980091951
eqtl-a-ENSG00000167394	ebi-a-GCST90027158	Alzheimer disease	ZNF668	Weighted median	3	0.0833724922358218	0.0228642293547228	0.000265923329314319	0.0385586027005651	0.128186381771078	1.08694661232427	1.0393116330418	1.13676485520074
eqtl-a-ENSG00000167394	ebi-a-GCST90027158	Alzheimer disease	ZNF668	Inverse variance weighted	3	0.0864401709071914	0.0225421882030076	0.00012577115754387	0.0422574820292965	0.130622859785086	1.09028613493603	1.04316303991085	1.13953793467927
eqtl-a-ENSG00000167394	ebi-a-GCST90027158	Alzheimer disease	ZNF668	Simple mode	3	0.0865839528721016	0.0486399765303962	0.217018952834826	-0.008750401	0.181918306871678	1.09044290968925	0.991287772207329	1.19951619764646
eqtl-a-ENSG00000167394	ebi-a-GCST90027158	Alzheimer disease	ZNF668	Weighted mode	3	0.0829455063784671	0.0246075290443029	0.0778718518025631	0.0347147494516334	0.131176263305301	1.08648260056339	1.03532433983887	1.14016873351079
eqtl-a-ENSG00000167483	ebi-a-GCST90027158	Alzheimer disease	NIBAN3	MR Egger	7	0.00357878548683951	0.106308604213826	0.974447541875618	-0.204786079	0.211943649745938	1.0035851969858	0.814821605406911	1.23607822979369
eqtl-a-ENSG00000167483	ebi-a-GCST90027158	Alzheimer disease	NIBAN3	Weighted median	7	0.0490753303928963	0.0394437922985108	0.213431896591367	-0.028234503	0.126385163297977	1.05029946723158	0.972160366020835	1.13471913629042
eqtl-a-ENSG00000167483	ebi-a-GCST90027158	Alzheimer disease	NIBAN3	Inverse variance weighted	7	0.0638668881674615	0.0319254002381955	0.0454458775833882	0.00129310370059831	0.126440672634325	1.06595049869315	1.00129394011968	1.13478212554484
eqtl-a-ENSG00000167483	ebi-a-GCST90027158	Alzheimer disease	NIBAN3	Simple mode	7	0.0206103212968344	0.0547632401393663	0.719603603184807	-0.086725629	0.127946271969992	1.02082418067876	0.916928639406124	1.13649193958364
eqtl-a-ENSG00000167483	ebi-a-GCST90027158	Alzheimer disease	NIBAN3	Weighted mode	7	0.039339405626975	0.0479761865378038	0.443575413705764	-0.05469392	0.13337273124107	1.04012344749864	0.946774892480002	1.14267582994583
eqtl-a-ENSG00000167553	ebi-a-GCST90027158	Alzheimer disease	TUBA1C	MR Egger	6	-0.051945992	0.0478259593389309	0.338489364614953	-0.145684872	0.0417928885453627	0.949380139809742	0.864430066331041	1.04267850572425
eqtl-a-ENSG00000167553	ebi-a-GCST90027158	Alzheimer disease	TUBA1C	Weighted median	6	-0.036258014	0.0196386858995151	0.064855246866935	-0.074749838	0.00223381024273871	0.964391434772295	0.927975601078024	1.00223630705563
eqtl-a-ENSG00000167553	ebi-a-GCST90027158	Alzheimer disease	TUBA1C	Inverse variance weighted	6	-0.035942348	0.0170415411318433	0.0349357808508543	-0.069343769	-0.002540927	0.964695908552302	0.933005886820406	0.997462298066603
eqtl-a-ENSG00000167553	ebi-a-GCST90027158	Alzheimer disease	TUBA1C	Simple mode	6	-0.036077918	0.0271336063404274	0.241067315845319	-0.089259786	0.0171039508751751	0.964565134000993	0.914607940389434	1.01725106096739
eqtl-a-ENSG00000167553	ebi-a-GCST90027158	Alzheimer disease	TUBA1C	Weighted mode	6	-0.036683719	0.0201781725472428	0.128741705002268	-0.076232938	0.00286549884126908	0.963980975667258	0.926600341411083	1.00286960830736
eqtl-a-ENSG00000167642	ebi-a-GCST90027158	Alzheimer disease	SPINT2	MR Egger	4	-0.034264299	0.0481031768076494	0.550160352941977	-0.128546526	0.0600179271982414	0.966316074178714	0.87937264787353	1.06185558247026
eqtl-a-ENSG00000167642	ebi-a-GCST90027158	Alzheimer disease	SPINT2	Weighted median	4	-0.046624671	0.0209538305557998	0.0260735562221942	-0.087694179	-0.005555163	0.954445561408101	0.916040978500979	0.99446023821155
eqtl-a-ENSG00000167642	ebi-a-GCST90027158	Alzheimer disease	SPINT2	Inverse variance weighted	4	-0.040710311	0.0205004255937597	0.047052469942507	-0.080891145	-0.000529477	0.960107222196347	0.922294082180147	0.999470663342643
eqtl-a-ENSG00000167642	ebi-a-GCST90027158	Alzheimer disease	SPINT2	Simple mode	4	-0.049475344	0.031832354955238	0.217958750006973	-0.111866759	0.0129160721676681	0.951728624101542	0.894163388558001	1.01299984491085
eqtl-a-ENSG00000167642	ebi-a-GCST90027158	Alzheimer disease	SPINT2	Weighted mode	4	-0.046556251	0.0228370522263616	0.134223804755632	-0.091316873	-0.001795628	0.954510867320752	0.912728446170686	0.998205983012646
eqtl-a-ENSG00000167912	ebi-a-GCST90027158	Alzheimer disease	TOX-DT	MR Egger	3	-0.086659897	0.0439290012812195	0.298678094768184	-0.172760739	-0.000559054	0.916988913330728	0.841338889960665	0.999441101802369
eqtl-a-ENSG00000167912	ebi-a-GCST90027158	Alzheimer disease	TOX-DT	Weighted median	3	-0.062985924	0.0243925065998814	0.00981774154933911	-0.110795237	-0.015176611	0.938956690368099	0.895122018109089	0.984937973316134
eqtl-a-ENSG00000167912	ebi-a-GCST90027158	Alzheimer disease	TOX-DT	Inverse variance weighted	3	-0.062517768	0.0236201615674439	0.00812581592336279	-0.108813285	-0.016222252	0.939396371011276	0.89689786600584	0.98390862027473
eqtl-a-ENSG00000167912	ebi-a-GCST90027158	Alzheimer disease	TOX-DT	Simple mode	3	-0.016808116	0.0423775527901351	0.729960983847154	-0.099868119	0.0662518876083401	0.983332352415611	0.904956756470849	1.06849582412988
eqtl-a-ENSG00000167912	ebi-a-GCST90027158	Alzheimer disease	TOX-DT	Weighted mode	3	-0.06763061	0.0239271527136933	0.105693432966149	-0.114527829	-0.020733391	0.9346056437965	0.891787120240546	0.979480068270846
eqtl-a-ENSG00000168411	ebi-a-GCST90027158	Alzheimer disease	RFWD3	MR Egger	8	0.0723938660864767	0.116675664050654	0.557764197636928	-0.156290435	0.301078167625758	1.07507869772534	0.855310741731055	1.35131496649232
eqtl-a-ENSG00000168411	ebi-a-GCST90027158	Alzheimer disease	RFWD3	Weighted median	8	0.0561003929213145	0.0230609352135411	0.0149866120541399	0.0109009599027739	0.101299825939855	1.05770386438746	1.01096059185102	1.10660838192695
eqtl-a-ENSG00000168411	ebi-a-GCST90027158	Alzheimer disease	RFWD3	Inverse variance weighted	8	0.0502545213270899	0.019553284441999	0.0101659781816454	0.0119300838207719	0.088578958833408	1.05153870134475	1.01200153111212	1.09262052124631
eqtl-a-ENSG00000168411	ebi-a-GCST90027158	Alzheimer disease	RFWD3	Simple mode	8	0.0448572584387818	0.0400420766141841	0.299564231532486	-0.033625212	0.123339728602583	1.0458785589149	0.966933832198195	1.1312686799997
eqtl-a-ENSG00000168411	ebi-a-GCST90027158	Alzheimer disease	RFWD3	Weighted mode	8	0.0561102651831303	0.0228610400625714	0.0438232554384414	0.0113026266604904	0.10091790370577	1.05771430636848	1.01136674267731	1.10618582427868
eqtl-a-ENSG00000168546	ebi-a-GCST90027158	Alzheimer disease	GFRA2	MR Egger	3	-0.097689673	0.0401430747473159	0.248210653297878	-0.1763701	-0.019009247	0.906930304646022	0.838307668291273	0.981170289378215
eqtl-a-ENSG00000168546	ebi-a-GCST90027158	Alzheimer disease	GFRA2	Weighted median	3	-0.05835303	0.0182590942655253	0.00139427417918773	-0.094140855	-0.022565205	0.943316869538993	0.910154553654771	0.97768748481631
eqtl-a-ENSG00000168546	ebi-a-GCST90027158	Alzheimer disease	GFRA2	Inverse variance weighted	3	-0.054545056	0.0176843987349563	0.00203990424007237	-0.089206478	-0.019883635	0.946915843248096	0.914656697634303	0.980312740849519
eqtl-a-ENSG00000168546	ebi-a-GCST90027158	Alzheimer disease	GFRA2	Simple mode	3	-0.056585788	0.0232564436811973	0.135432166673545	-0.102168418	-0.011003158	0.944985412587171	0.902877478370673	0.989057154924323
eqtl-a-ENSG00000168546	ebi-a-GCST90027158	Alzheimer disease	GFRA2	Weighted mode	3	-0.059661511	0.0187106888492575	0.0858741664199566	-0.096334461	-0.022988561	0.942083364571776	0.908160221052344	0.977273662982563
eqtl-a-ENSG00000168778	ebi-a-GCST90027158	Alzheimer disease	TCTN2	MR Egger	3	0.101635939238412	0.0594030699060928	0.336721865871582	-0.014794078	0.218065956254353	1.10698039023538	0.985314816930805	1.24366909266901
eqtl-a-ENSG00000168778	ebi-a-GCST90027158	Alzheimer disease	TCTN2	Weighted median	3	0.091758295710656	0.0297369297997318	0.00203095385185572	0.0334739133031817	0.15004267811813	1.0960998580234	1.03404046867423	1.16188382868545
eqtl-a-ENSG00000168778	ebi-a-GCST90027158	Alzheimer disease	TCTN2	Inverse variance weighted	3	0.092044354936518	0.0273250612356152	0.000755795392208442	0.0384872349147122	0.145601474958324	1.09641345235139	1.03923746231847	1.15673510827375
eqtl-a-ENSG00000168778	ebi-a-GCST90027158	Alzheimer disease	TCTN2	Simple mode	3	0.086622764186768	0.0381548871320912	0.151209638679957	0.0118391854078692	0.161406342965667	1.09048523203343	1.0119095459598	1.17516239077978
eqtl-a-ENSG00000168778	ebi-a-GCST90027158	Alzheimer disease	TCTN2	Weighted mode	3	0.0902799142511582	0.0323919631450322	0.108232518963803	0.0267916664868951	0.153768162015421	1.09448060154984	1.02715378991369	1.16622048122857
eqtl-a-ENSG00000168918	ebi-a-GCST90027158	Alzheimer disease	INPP5D	MR Egger	3	-0.221462014	0.0648197721456346	0.181269320704573	-0.348508768	-0.094415261	0.801346361300144	0.705739727303292	0.909904835912707
eqtl-a-ENSG00000168918	ebi-a-GCST90027158	Alzheimer disease	INPP5D	Weighted median	3	-0.176959063	0.0280863059765456	2.96598962251956e-10	-0.232008223	-0.121909903	0.837814081520217	0.792939603262881	0.885228121164804
eqtl-a-ENSG00000168918	ebi-a-GCST90027158	Alzheimer disease	INPP5D	Inverse variance weighted	3	-0.16978499	0.0262137467638096	9.35984321052481e-11	-0.221163934	-0.118406046	0.843846232433711	0.801585262679604	0.888335274044562
eqtl-a-ENSG00000168918	ebi-a-GCST90027158	Alzheimer disease	INPP5D	Simple mode	3	-0.180991997	0.0367327516283795	0.0388077555790137	-0.25298819	-0.108995804	0.834442036905177	0.776477051997621	0.896734180569955
eqtl-a-ENSG00000168918	ebi-a-GCST90027158	Alzheimer disease	INPP5D	Weighted mode	3	-0.177730143	0.030824770252421	0.0287874137915617	-0.238146693	-0.117313594	0.837168308457119	0.788087075733378	0.889306268641389
eqtl-a-ENSG00000170275	ebi-a-GCST90027158	Alzheimer disease	CRTAP	MR Egger	3	0.133817831042552	0.080375423494858	0.344338029121302	-0.023717999	0.291353661092474	1.14318454793764	0.976561062120147	1.33823778290537
eqtl-a-ENSG00000170275	ebi-a-GCST90027158	Alzheimer disease	CRTAP	Weighted median	3	0.114512786292641	0.0445801889869273	0.010208306810746	0.027135615878264	0.201889956707019	1.1213269785872	1.02750713959829	1.22371333925628
eqtl-a-ENSG00000170275	ebi-a-GCST90027158	Alzheimer disease	CRTAP	Inverse variance weighted	3	0.103325725089641	0.0410148641911453	0.0117613034749985	0.022936591274996	0.183714858904286	1.10885253134969	1.02320165757767	1.20167312784801
eqtl-a-ENSG00000170275	ebi-a-GCST90027158	Alzheimer disease	CRTAP	Simple mode	3	0.112626268024814	0.0669275366971442	0.234441665037146	-0.018551704	0.243804239951217	1.11921356887769	0.981619319730986	1.27609449771549
eqtl-a-ENSG00000170275	ebi-a-GCST90027158	Alzheimer disease	CRTAP	Weighted mode	3	0.115977727152613	0.0459880639095738	0.127780811667388	0.0258411218898479	0.206114332415377	1.12297086009612	1.02617789831607	1.2288936983484
eqtl-a-ENSG00000170542	ebi-a-GCST90027158	Alzheimer disease	SERPINB9	MR Egger	3	-0.064970976	0.0619855528746573	0.485032443367435	-0.186462659	0.0565207078751408	0.937094661443818	0.829889549951897	1.05814852658092
eqtl-a-ENSG00000170542	ebi-a-GCST90027158	Alzheimer disease	SERPINB9	Weighted median	3	-0.055360156	0.0175053088949488	0.00156432513511323	-0.089670561	-0.02104975	0.94614432738639	0.914232319397733	0.97917024945603
eqtl-a-ENSG00000170542	ebi-a-GCST90027158	Alzheimer disease	SERPINB9	Inverse variance weighted	3	-0.055283301	0.0209753212263502	0.00839798878176814	-0.096394931	-0.014171672	0.946217045450436	0.908105306382811	0.9859282737453
eqtl-a-ENSG00000170542	ebi-a-GCST90027158	Alzheimer disease	SERPINB9	Simple mode	3	-0.0733671	0.0315089733351748	0.14529573417052	-0.135124688	-0.011609513	0.929259635910077	0.873606976555692	0.988457617790876
eqtl-a-ENSG00000170542	ebi-a-GCST90027158	Alzheimer disease	SERPINB9	Weighted mode	3	-0.059616839	0.018836648241007	0.0870011703040655	-0.09653667	-0.022697009	0.942125449933725	0.907976601670965	0.977558630673254
eqtl-a-ENSG00000170571	ebi-a-GCST90027158	Alzheimer disease	EMB	MR Egger	3	-0.095718602	0.0796318196542608	0.441759041006172	-0.251796968	0.0603597646663736	0.908719692128436	0.777402559349365	1.06221862654159
eqtl-a-ENSG00000170571	ebi-a-GCST90027158	Alzheimer disease	EMB	Weighted median	3	-0.036746327	0.0165963719996414	0.0268206595498565	-0.069275216	-0.004217438	0.963920625222456	0.933069849115218	0.995791443277596
eqtl-a-ENSG00000170571	ebi-a-GCST90027158	Alzheimer disease	EMB	Inverse variance weighted	3	-0.034740064	0.015831390853353	0.0282082075301894	-0.06576959	-0.003710538	0.965856444189893	0.936346582694863	0.996296337300939
eqtl-a-ENSG00000170571	ebi-a-GCST90027158	Alzheimer disease	EMB	Simple mode	3	-0.038116537	0.0200545987916909	0.197723336907932	-0.077423551	0.00119047634969341	0.96260075547872	0.925497775151438	1.00119118524794
eqtl-a-ENSG00000170571	ebi-a-GCST90027158	Alzheimer disease	EMB	Weighted mode	3	-0.037429913	0.0185317594054614	0.180839302443627	-0.073752161	-0.001107664	0.96326192777394	0.928901883295437	0.998892948959236
eqtl-a-ENSG00000171148	ebi-a-GCST90027158	Alzheimer disease	TADA3	MR Egger	4	0.0143711307149141	0.0329660660105087	0.70542378413133	-0.050242359	0.0789846200955112	1.01447489187314	0.950998913740902	1.0821876779992
eqtl-a-ENSG00000171148	ebi-a-GCST90027158	Alzheimer disease	TADA3	Weighted median	4	0.0405882406548825	0.0187438621221047	0.0303559164854875	0.0038502708955573	0.0773262104142078	1.04142320151347	1.00385769271082	1.08039445483734
eqtl-a-ENSG00000171148	ebi-a-GCST90027158	Alzheimer disease	TADA3	Inverse variance weighted	4	0.043474651167102	0.01854226195491	0.0190462243509359	0.0071318177354783	0.0798174845987256	1.04443351880572	1.00715730971293	1.08308936914317
eqtl-a-ENSG00000171148	ebi-a-GCST90027158	Alzheimer disease	TADA3	Simple mode	4	0.0637710079928284	0.05396925309928	0.322492973222646	-0.042008728	0.169550744067417	1.06584830007267	0.958861411515165	1.18477246568165
eqtl-a-ENSG00000171148	ebi-a-GCST90027158	Alzheimer disease	TADA3	Weighted mode	4	0.0386472440020397	0.0194078291629625	0.140503449066081	0.000607898842633209	0.0766865891614462	1.03940376306079	1.00060808365058	1.07970363253852
eqtl-a-ENSG00000171793	ebi-a-GCST90027158	Alzheimer disease	CTPS1	MR Egger	3	-0.069372281	0.0543930725688104	0.423323420978393	-0.175982704	0.0372381408753379	0.932979284621295	0.838632488539302	1.03794016738915
eqtl-a-ENSG00000171793	ebi-a-GCST90027158	Alzheimer disease	CTPS1	Weighted median	3	-0.050069593	0.0174229033639201	0.00405591249418975	-0.084218484	-0.015920702	0.95116322789381	0.919230397392513	0.984205362076445
eqtl-a-ENSG00000171793	ebi-a-GCST90027158	Alzheimer disease	CTPS1	Inverse variance weighted	3	-0.050579945	0.0177209206110636	0.00431385145793123	-0.085312949	-0.01584694	0.950677923870008	0.918224881685048	0.984277961707193
eqtl-a-ENSG00000171793	ebi-a-GCST90027158	Alzheimer disease	CTPS1	Simple mode	3	-0.044786731	0.0309634190789561	0.284972718583862	-0.105475032	0.0159015706483795	0.956201388445251	0.899896941066114	1.01602867344056
eqtl-a-ENSG00000171793	ebi-a-GCST90027158	Alzheimer disease	CTPS1	Weighted mode	3	-0.051214813	0.0177711080465745	0.10226531200358	-0.086046185	-0.016383441	0.950074560418157	0.917551853487325	0.983750037584358
eqtl-a-ENSG00000172171	ebi-a-GCST90027158	Alzheimer disease	TEFM	MR Egger	4	0.0211545364385171	0.0414113930105437	0.66026709358407	-0.060011794	0.102320866739183	1.02137987985111	0.94175342660866	1.10773885126322
eqtl-a-ENSG00000172171	ebi-a-GCST90027158	Alzheimer disease	TEFM	Weighted median	4	0.054936282246568	0.0203343821866767	0.00689973848185503	0.0150808931606816	0.0947916713324544	1.05647329642582	1.01519518364135	1.09942978852346
eqtl-a-ENSG00000172171	ebi-a-GCST90027158	Alzheimer disease	TEFM	Inverse variance weighted	4	0.0612461544100016	0.025838641511695	0.0177721268315463	0.0106024170470794	0.111889891772924	1.06316058364653	1.01065882183682	1.11838970995707
eqtl-a-ENSG00000172171	ebi-a-GCST90027158	Alzheimer disease	TEFM	Simple mode	4	0.101353529169464	0.0527010087459456	0.150167914464869	-0.001940448	0.204647506311517	1.10666781196675	0.998061433479427	1.22709244637746
eqtl-a-ENSG00000172171	ebi-a-GCST90027158	Alzheimer disease	TEFM	Weighted mode	4	0.0484528626688073	0.0209975970212319	0.10426521827275	0.00729757250719272	0.0896081528304219	1.04964589314809	1.00732426467929	1.0937456186002
eqtl-a-ENSG00000172500	ebi-a-GCST90027158	Alzheimer disease	FIBP	MR Egger	5	-0.037835732	0.0295008598545857	0.289773313402107	-0.095657418	0.019985952845918	0.962871096358543	0.908775293000361	1.02018700920199
eqtl-a-ENSG00000172500	ebi-a-GCST90027158	Alzheimer disease	FIBP	Weighted median	5	-0.061423007	0.0205466995735866	0.00279494610452106	-0.101694538	-0.021151476	0.940425349064325	0.903305434812775	0.979070647732861
eqtl-a-ENSG00000172500	ebi-a-GCST90027158	Alzheimer disease	FIBP	Inverse variance weighted	5	-0.068171633	0.0207014715261118	0.000990957489166264	-0.108746517	-0.027596748	0.934100137704271	0.896957752338006	0.972780562947107
eqtl-a-ENSG00000172500	ebi-a-GCST90027158	Alzheimer disease	FIBP	Simple mode	5	-0.073219874	0.0414124778814393	0.151782103257466	-0.15438833	0.0079485830153425	0.929396457783583	0.856939180957706	1.00798025686645
eqtl-a-ENSG00000172500	ebi-a-GCST90027158	Alzheimer disease	FIBP	Weighted mode	5	-0.063887784	0.0210164275666436	0.0384060917061295	-0.105079982	-0.022695586	0.93811026499861	0.900252516059299	0.977560021879232
eqtl-a-ENSG00000172638	ebi-a-GCST90027158	Alzheimer disease	EFEMP2	MR Egger	3	-0.003221983	0.0557883066701715	0.963273626679471	-0.112567064	0.106123097909146	0.996783201853191	0.893537420692901	1.11195874787899
eqtl-a-ENSG00000172638	ebi-a-GCST90027158	Alzheimer disease	EFEMP2	Weighted median	3	-0.045217934	0.0205999383163901	0.0281598746023742	-0.085593813	-0.004842055	0.955789160314611	0.917967021812786	0.995169649091402
eqtl-a-ENSG00000172638	ebi-a-GCST90027158	Alzheimer disease	EFEMP2	Inverse variance weighted	3	-0.045452417	0.0201822316527113	0.024315912809443	-0.085009591	-0.005895243	0.955565070292955	0.918503475100473	0.994122100043332
eqtl-a-ENSG00000172638	ebi-a-GCST90027158	Alzheimer disease	EFEMP2	Simple mode	3	-0.037896613	0.0342808280547595	0.384141123046639	-0.105087036	0.029293810381292	0.962812478418667	0.900246165717189	1.0297270945444
eqtl-a-ENSG00000172638	ebi-a-GCST90027158	Alzheimer disease	EFEMP2	Weighted mode	3	-0.044019952	0.021258926100998	0.174218723869966	-0.085687447	-0.002352457	0.956934864689585	0.917881072893621	0.997650308194778
eqtl-a-ENSG00000173110	ebi-a-GCST90027158	Alzheimer disease	HSPA6	MR Egger	4	-0.270626804	0.132605124026759	0.178056556271441	-0.530532847	-0.010720761	0.762901154832261	0.588291416690431	0.989336501488794
eqtl-a-ENSG00000173110	ebi-a-GCST90027158	Alzheimer disease	HSPA6	Weighted median	4	-0.098946061	0.0367414656878292	0.00708047877802003	-0.170959334	-0.026932789	0.905791563887715	0.84285584827503	0.973426664701068
eqtl-a-ENSG00000173110	ebi-a-GCST90027158	Alzheimer disease	HSPA6	Inverse variance weighted	4	-0.080596889	0.03240821615334	0.0128851593493381	-0.144116993	-0.017076786	0.922565512375635	0.865786451072014	0.9830681960558
eqtl-a-ENSG00000173110	ebi-a-GCST90027158	Alzheimer disease	HSPA6	Simple mode	4	-0.095621228	0.0584817591432546	0.200550745263708	-0.210245476	0.0190030198344612	0.908808181898644	0.810385291406356	1.01918472638192
eqtl-a-ENSG00000173110	ebi-a-GCST90027158	Alzheimer disease	HSPA6	Weighted mode	4	-0.104379729	0.0429306099389602	0.0932167181145682	-0.188523725	-0.020235734	0.900883140879998	0.828180854927733	0.979967634717454
eqtl-a-ENSG00000173715	ebi-a-GCST90027158	Alzheimer disease	C11orf80	MR Egger	4	0.0125418255546045	0.0248721322718739	0.664150464755253	-0.036207554	0.0612912048074774	1.01262080408165	0.964440099598921	1.06320848053229
eqtl-a-ENSG00000173715	ebi-a-GCST90027158	Alzheimer disease	C11orf80	Weighted median	4	0.0325337249368949	0.0181739383799405	0.0734329033519877	-0.003087194	0.0681546441615782	1.03306873273431	0.99691756619639	1.07053084702394
eqtl-a-ENSG00000173715	ebi-a-GCST90027158	Alzheimer disease	C11orf80	Inverse variance weighted	4	0.0368430452259791	0.0181133395322209	0.0419487421328881	0.00134089974282619	0.0723451907091321	1.03753016274558	1.00134179915085	1.07502636913762
eqtl-a-ENSG00000173715	ebi-a-GCST90027158	Alzheimer disease	C11orf80	Simple mode	4	0.0324132480892971	0.0357494552586077	0.431416977761952	-0.037655684	0.102482180396168	1.03294427936706	0.96304447522367	1.10791755908192
eqtl-a-ENSG00000173715	ebi-a-GCST90027158	Alzheimer disease	C11orf80	Weighted mode	4	0.0317220806511296	0.0201513744583263	0.213511427449803	-0.007774613	0.0712187745894491	1.03223058858405	0.992255530848441	1.07381612385421
eqtl-a-ENSG00000174446	ebi-a-GCST90027158	Alzheimer disease	SNAPC5	MR Egger	3	-0.044481098	0.0547535130411756	0.565666736391214	-0.151797983	0.0628357879325159	0.956493679921918	0.859161828343554	1.06485196333087
eqtl-a-ENSG00000174446	ebi-a-GCST90027158	Alzheimer disease	SNAPC5	Weighted median	3	-0.08173129	0.034080925905125	0.0164779610843665	-0.148529904	-0.014932675	0.921519547266863	0.861974229939129	0.985178264615745
eqtl-a-ENSG00000174446	ebi-a-GCST90027158	Alzheimer disease	SNAPC5	Inverse variance weighted	3	-0.101036404	0.0443106599835295	0.0225968505052946	-0.187885297	-0.01418751	0.903900127031273	0.828709757103706	0.985912658374682
eqtl-a-ENSG00000174446	ebi-a-GCST90027158	Alzheimer disease	SNAPC5	Simple mode	3	-0.084551452	0.0618191247541578	0.304807102704956	-0.205716937	0.0366140320237092	0.918924373209246	0.814063474911871	1.03729258184618
eqtl-a-ENSG00000174446	ebi-a-GCST90027158	Alzheimer disease	SNAPC5	Weighted mode	3	-0.080859659	0.0351190072991534	0.147899777294385	-0.149692913	-0.012026405	0.922323122034468	0.860972328907371	0.988045623393002
eqtl-a-ENSG00000174456	ebi-a-GCST90027158	Alzheimer disease	C12orf76	MR Egger	3	-0.17787959	0.179157522708137	0.502278625204553	-0.529028334	0.173269154521105	0.83704320580447	0.589177174774543	1.18918613683827
eqtl-a-ENSG00000174456	ebi-a-GCST90027158	Alzheimer disease	C12orf76	Weighted median	3	-0.097887958	0.0582633969529231	0.0929391133655407	-0.212084216	0.0163082999232966	0.906750492106681	0.808896572557268	1.01644200609776
eqtl-a-ENSG00000174456	ebi-a-GCST90027158	Alzheimer disease	C12orf76	Inverse variance weighted	3	-0.129170529	0.0647965514526181	0.0462090804237607	-0.25617177	-0.002169288	0.878824087512756	0.774009005734504	0.997833062755795
eqtl-a-ENSG00000174456	ebi-a-GCST90027158	Alzheimer disease	C12orf76	Simple mode	3	-0.084156617	0.0707391470501639	0.356257352357812	-0.222805345	0.0544921112178557	0.919287268805384	0.800270610634842	1.05600414579422
eqtl-a-ENSG00000174456	ebi-a-GCST90027158	Alzheimer disease	C12orf76	Weighted mode	3	-0.092817162	0.0587733903918236	0.255042690345359	-0.208013007	0.0223786833990744	0.91136011653537	0.812196472454988	1.02263096452613
eqtl-a-ENSG00000174749	ebi-a-GCST90027158	Alzheimer disease	FAM241A	MR Egger	5	-0.019214316	0.0666156876961797	0.791794354177107	-0.149781064	0.111352431670418	0.980969102128424	0.860896436931346	1.11778878161089
eqtl-a-ENSG00000174749	ebi-a-GCST90027158	Alzheimer disease	FAM241A	Weighted median	5	-0.062885671	0.0220550541099325	0.0043540274386664	-0.106113577	-0.019657765	0.939050827958391	0.899322499552047	0.980534188712696
eqtl-a-ENSG00000174749	ebi-a-GCST90027158	Alzheimer disease	FAM241A	Inverse variance weighted	5	-0.055459668	0.0262253456457436	0.0344525025626909	-0.106861345	-0.00405799	0.946050179282097	0.898650266557597	0.995950232283523
eqtl-a-ENSG00000174749	ebi-a-GCST90027158	Alzheimer disease	FAM241A	Simple mode	5	-0.073055259	0.0575519178219844	0.273134985073071	-0.185857018	0.0397465002630989	0.929549462941414	0.830392317981411	1.04054696237449
eqtl-a-ENSG00000174749	ebi-a-GCST90027158	Alzheimer disease	FAM241A	Weighted mode	5	-0.062017697	0.0227963582072134	0.05295902550565	-0.106698559	-0.017336835	0.93986625419649	0.898796566567092	0.982812583665341
eqtl-a-ENSG00000175220	ebi-a-GCST90027158	Alzheimer disease	ARHGAP1	MR Egger	3	0.0753144758497898	0.121684135418004	0.647169080370601	-0.16318643	0.313815381269078	1.07822317272325	0.849432814258356	1.36863703718868
eqtl-a-ENSG00000175220	ebi-a-GCST90027158	Alzheimer disease	ARHGAP1	Weighted median	3	0.132401033584421	0.0425397893418027	0.00185570016052145	0.0490230464744874	0.215779020694354	1.14156603380004	1.05024455489546	1.24082815135916
eqtl-a-ENSG00000175220	ebi-a-GCST90027158	Alzheimer disease	ARHGAP1	Inverse variance weighted	3	0.0980722434221289	0.0480678864800481	0.0413218326782996	0.00385918592123467	0.192285300923023	1.1030424697929	1.00386664216782	1.21201625699942
eqtl-a-ENSG00000175220	ebi-a-GCST90027158	Alzheimer disease	ARHGAP1	Simple mode	3	0.132187836002593	0.0723694555487836	0.209296259292244	-0.009656297	0.274031968878209	1.14132268062421	0.990390175457795	1.31525684885264
eqtl-a-ENSG00000175220	ebi-a-GCST90027158	Alzheimer disease	ARHGAP1	Weighted mode	3	0.13740489695299	0.0525897877468136	0.120562095748398	0.0343289129692355	0.240480880936745	1.14729258976241	1.0349249509918	1.27186061681315
eqtl-a-ENSG00000175334	ebi-a-GCST90027158	Alzheimer disease	BANF1	MR Egger	4	0.0562684260606989	0.0762391645538321	0.537335005452721	-0.093160336	0.20569718858621	1.05788160862138	0.911047414463299	1.22838117982984
eqtl-a-ENSG00000175334	ebi-a-GCST90027158	Alzheimer disease	BANF1	Weighted median	4	0.0489094133971035	0.0218942896527981	0.0254903757787068	0.00599660567761912	0.0918222211165878	1.05012521915505	1.00601462131032	1.0961699288914
eqtl-a-ENSG00000175334	ebi-a-GCST90027158	Alzheimer disease	BANF1	Inverse variance weighted	4	0.052044502384259	0.0209797028773985	0.0131121989682605	0.0109242847445579	0.09316472002396	1.05342262128853	1.01098417262188	1.09764252408077
eqtl-a-ENSG00000175334	ebi-a-GCST90027158	Alzheimer disease	BANF1	Simple mode	4	0.149848897605775	0.0450800951620853	0.044917775642591	0.0614919110880877	0.238205884123462	1.16165870005531	1.06342189456798	1.26897042679604
eqtl-a-ENSG00000175334	ebi-a-GCST90027158	Alzheimer disease	BANF1	Weighted mode	4	0.050041920356959	0.0217312157378705	0.104722422001963	0.00744873751073282	0.0926351032031852	1.05131516695937	1.00747654836502	1.0970613480507
eqtl-a-ENSG00000175489	ebi-a-GCST90027158	Alzheimer disease	LRRC25	MR Egger	7	-0.021982823	0.0259199529594485	0.435089593117801	-0.072785931	0.0288202843113592	0.978257037949519	0.92979984977778	1.02923960734827
eqtl-a-ENSG00000175489	ebi-a-GCST90027158	Alzheimer disease	LRRC25	Weighted median	7	-0.038107901	0.0158377070409225	0.0161216367142679	-0.069149807	-0.007065996	0.96260906850711	0.933186871577119	0.992958909940634
eqtl-a-ENSG00000175489	ebi-a-GCST90027158	Alzheimer disease	LRRC25	Inverse variance weighted	7	-0.030133293	0.0136641680703296	0.0274345733609591	-0.056915062	-0.003351524	0.970316188579332	0.944674304316893	0.99665408651074
eqtl-a-ENSG00000175489	ebi-a-GCST90027158	Alzheimer disease	LRRC25	Simple mode	7	-0.032642128	0.0316462562287012	0.342093900539447	-0.09466879	0.0293845346416395	0.967884876932765	0.909674177967294	1.02982052001133
eqtl-a-ENSG00000175489	ebi-a-GCST90027158	Alzheimer disease	LRRC25	Weighted mode	7	-0.034028576	0.0161423907697583	0.0795897005333325	-0.065667662	-0.00238949	0.966543884082615	0.936442027743224	0.997613362258952
eqtl-a-ENSG00000176125	ebi-a-GCST90027158	Alzheimer disease	UFSP1	MR Egger	3	0.0587100640482653	0.06458820232636	0.530327335078598	-0.067882813	0.185302940607931	1.06046772844275	0.934369963631117	1.20358299907049
eqtl-a-ENSG00000176125	ebi-a-GCST90027158	Alzheimer disease	UFSP1	Weighted median	3	0.0849885624742924	0.0226886827031906	0.000179778934253964	0.0405187443760389	0.129458380572546	1.08870461454017	1.04135082899111	1.13821173875609
eqtl-a-ENSG00000176125	ebi-a-GCST90027158	Alzheimer disease	UFSP1	Inverse variance weighted	3	0.0922037046994968	0.0213709360774285	1.60005160945383e-05	0.050316669987737	0.134090739411257	1.09658817949614	1.05160405509746	1.14349657514322
eqtl-a-ENSG00000176125	ebi-a-GCST90027158	Alzheimer disease	UFSP1	Simple mode	3	0.086603677292984	0.0384965794167401	0.153388943050195	0.0111503816361734	0.162056972949795	1.09046441825627	1.01121277884339	1.1759272354559
eqtl-a-ENSG00000176125	ebi-a-GCST90027158	Alzheimer disease	UFSP1	Weighted mode	3	0.0843077098421514	0.0228675516091267	0.0663340258790187	0.0394873086882631	0.12912811099604	1.0879636194206	1.04027729631772	1.13783588411725
eqtl-a-ENSG00000176390	ebi-a-GCST90027158	Alzheimer disease	CRLF3	MR Egger	5	0.0365696109300562	0.0378233711682163	0.404937102426978	-0.037564197	0.11070341841976	1.03724650519865	0.963132585937647	1.11706355724576
eqtl-a-ENSG00000176390	ebi-a-GCST90027158	Alzheimer disease	CRLF3	Weighted median	5	0.0493864070728202	0.0213889461361323	0.0209453183896338	0.00746407264600094	0.0913087414996396	1.0506262417261	1.00749199827263	1.09560721246027
eqtl-a-ENSG00000176390	ebi-a-GCST90027158	Alzheimer disease	CRLF3	Inverse variance weighted	5	0.0607020260579706	0.0237374276937975	0.0105509892175756	0.0141766677781274	0.107227384337814	1.06258224518965	1.01427763328674	1.11318734707137
eqtl-a-ENSG00000176390	ebi-a-GCST90027158	Alzheimer disease	CRLF3	Simple mode	5	0.0399954579424782	0.0429340732165602	0.40430016288231	-0.044155326	0.124146241446936	1.04080604678072	0.956805329604966	1.13218143074366
eqtl-a-ENSG00000176390	ebi-a-GCST90027158	Alzheimer disease	CRLF3	Weighted mode	5	0.0488145476676897	0.0221833935325841	0.0926010841990591	0.00533509634382484	0.0922939989915546	1.05002560298531	1.00534935331315	1.0966871996199
eqtl-a-ENSG00000177570	ebi-a-GCST90027158	Alzheimer disease	SAMD12	MR Egger	5	0.0584390864990674	0.0253532187996779	0.104508665048235	0.00874677765169862	0.108131395346436	1.06018040442763	1.00878514248599	1.11419413569321
eqtl-a-ENSG00000177570	ebi-a-GCST90027158	Alzheimer disease	SAMD12	Weighted median	5	0.0471967015057576	0.0197622878479592	0.0169301793787982	0.00846261732375771	0.0859307856877576	1.04832819653509	1.00849852649345	1.089730901
eqtl-a-ENSG00000177570	ebi-a-GCST90027158	Alzheimer disease	SAMD12	Inverse variance weighted	5	0.0474971148366103	0.0189473880088324	0.0121833215311266	0.0103602343392988	0.0846339953339217	1.04864317561002	1.01041408738313	1.088318664
eqtl-a-ENSG00000177570	ebi-a-GCST90027158	Alzheimer disease	SAMD12	Simple mode	5	0.0497717303003761	0.0319370907851544	0.194133703589724	-0.012824968	0.112368428239279	1.05103115042587	0.987256921808612	1.11892502829134
eqtl-a-ENSG00000177570	ebi-a-GCST90027158	Alzheimer disease	SAMD12	Weighted mode	5	0.0476878598065008	0.0214670334330721	0.0904666673949584	0.00561247427767948	0.0897632453353222	1.04884321809892	1.00562825371819	1.0939152635029
eqtl-a-ENSG00000177868	ebi-a-GCST90027158	Alzheimer disease	SVBP	MR Egger	6	-0.032041659	0.0311856385753021	0.362277473812526	-0.093165511	0.0290821926581665	0.968466235952871	0.911042700632168	1.02950920909624
eqtl-a-ENSG00000177868	ebi-a-GCST90027158	Alzheimer disease	SVBP	Weighted median	6	-0.039032154	0.0169535967367276	0.021318631768058	-0.072261203	-0.005803104	0.961719785630198	0.930287869643734	0.99421370121358
eqtl-a-ENSG00000177868	ebi-a-GCST90027158	Alzheimer disease	SVBP	Inverse variance weighted	6	-0.031473161	0.0127212354138709	0.0133585450338431	-0.056406783	-0.00653954	0.969016963322403	0.945154585197326	0.99348179643072
eqtl-a-ENSG00000177868	ebi-a-GCST90027158	Alzheimer disease	SVBP	Simple mode	6	-0.049070841	0.0265774047518644	0.124131980491911	-0.101162554	0.0030208725373192	0.952113678837229	0.903786106816332	1.00302543997082
eqtl-a-ENSG00000177868	ebi-a-GCST90027158	Alzheimer disease	SVBP	Weighted mode	6	-0.045447035	0.0184781810083692	0.0572639796359561	-0.081664269	-0.0092298	0.955570213421508	0.921581309862145	0.99081266406652
eqtl-a-ENSG00000178860	ebi-a-GCST90027158	Alzheimer disease	MSC	MR Egger	5	-0.025944385	0.02166033131581	0.317006903906505	-0.068398635	0.0165098640506165	0.974389278441647	0.933888119148362	1.01664690499313
eqtl-a-ENSG00000178860	ebi-a-GCST90027158	Alzheimer disease	MSC	Weighted median	5	-0.032646878	0.0137597332260831	0.0176615230549762	-0.059615955	-0.005677801	0.967880279322637	0.942126283133022	0.994338287629957
eqtl-a-ENSG00000178860	ebi-a-GCST90027158	Alzheimer disease	MSC	Inverse variance weighted	5	-0.03466772	0.01352878801098	0.0103917155757431	-0.061184144	-0.008151295	0.965926321295222	0.940650008648231	0.991881836594798
eqtl-a-ENSG00000178860	ebi-a-GCST90027158	Alzheimer disease	MSC	Simple mode	5	-0.024183728	0.0243103379359971	0.376142750908666	-0.07183199	0.0234645345383028	0.976106355393115	0.930687247281995	1.02374199262036
eqtl-a-ENSG00000178860	ebi-a-GCST90027158	Alzheimer disease	MSC	Weighted mode	5	-0.03249164	0.0142949012661538	0.0854485175237154	-0.060509647	-0.004473634	0.96803054224312	0.941284688607431	0.995536357976738
eqtl-a-ENSG00000179029	ebi-a-GCST90027158	Alzheimer disease	TMEM107	MR Egger	4	0.076847385602527	0.036787709160101	0.171920084341103	0.00474347564872904	0.148951295556325	1.07987725899894	1.00475474373894	1.16061646065346
eqtl-a-ENSG00000179029	ebi-a-GCST90027158	Alzheimer disease	TMEM107	Weighted median	4	0.0331525961129331	0.0161718936203191	0.0403631383612818	0.0014556846171076	0.0648495076087585	1.03370826707013	1.00145674464025	1.06699843715466
eqtl-a-ENSG00000179029	ebi-a-GCST90027158	Alzheimer disease	TMEM107	Inverse variance weighted	4	0.0317289489841427	0.0152995553668997	0.0380934498073866	0.00174182046501924	0.0617160775032661	1.03223767831182	1.00174333831543	1.06366030476269
eqtl-a-ENSG00000179029	ebi-a-GCST90027158	Alzheimer disease	TMEM107	Simple mode	4	0.0344973138530934	0.0224934827769085	0.222658314674947	-0.009589912	0.0785845400958341	1.03509924794374	0.990455924180257	1.08175480295143
eqtl-a-ENSG00000179029	ebi-a-GCST90027158	Alzheimer disease	TMEM107	Weighted mode	4	0.033259862490239	0.0166780263596852	0.140107262600942	0.000570930825256007	0.0659487941552221	1.03381915515831	1.00057109383728	1.06817201911497
eqtl-a-ENSG00000179163	ebi-a-GCST90027158	Alzheimer disease	FUCA1	MR Egger	6	-0.039848025	0.0445011222962596	0.421167574705457	-0.127070225	0.0473741743393136	0.96093546587605	0.880671825192016	1.04851426282099
eqtl-a-ENSG00000179163	ebi-a-GCST90027158	Alzheimer disease	FUCA1	Weighted median	6	-0.055974098	0.0205454066619869	0.00644166069073007	-0.096243096	-0.015705101	0.94556362714049	0.908243199392101	0.984417580632044
eqtl-a-ENSG00000179163	ebi-a-GCST90027158	Alzheimer disease	FUCA1	Inverse variance weighted	6	-0.0582089	0.0216933089253544	0.0072907161106526	-0.100727785	-0.015690014	0.943452839686399	0.904179130193601	0.984432432677077
eqtl-a-ENSG00000179163	ebi-a-GCST90027158	Alzheimer disease	FUCA1	Simple mode	6	-0.002771386	0.0350186532386104	0.939990796717633	-0.071407946	0.0658651745681807	0.997232450964889	0.931081983352516	1.06808270274619
eqtl-a-ENSG00000179163	ebi-a-GCST90027158	Alzheimer disease	FUCA1	Weighted mode	6	-0.05317694	0.0211219287762284	0.0533295230805206	-0.09457592	-0.011777959	0.948212221208506	0.909758662992124	0.988291129311239
eqtl-a-ENSG00000180537	ebi-a-GCST90027158	Alzheimer disease	RNF182	MR Egger	9	-0.018733036	0.02019311395127	0.384437809193413	-0.05831154	0.0208454671218405	0.98144133655888	0.943356008929759	1.02106425144762
eqtl-a-ENSG00000180537	ebi-a-GCST90027158	Alzheimer disease	RNF182	Weighted median	9	-0.023640303	0.0122293053714224	0.0532255612079207	-0.047609742	0.00032913523314701	0.976636939675338	0.953505827923119	1.00032918940409
eqtl-a-ENSG00000180537	ebi-a-GCST90027158	Alzheimer disease	RNF182	Inverse variance weighted	9	-0.023223158	0.0110823948135083	0.0361265712533324	-0.044944652	-0.001501664	0.977044424181178	0.956050396021404	0.998499462785808
eqtl-a-ENSG00000180537	ebi-a-GCST90027158	Alzheimer disease	RNF182	Simple mode	9	-0.023998267	0.0242963010608	0.352211743653273	-0.071619017	0.0236224828679987	0.976287401456348	0.930885479534162	1.0239037037288
eqtl-a-ENSG00000180537	ebi-a-GCST90027158	Alzheimer disease	RNF182	Weighted mode	9	-0.023998267	0.0128740804338836	0.0993068610007637	-0.049231465	0.00123493043924263	0.976287401456348	0.951960758730171	1.00123569327982
eqtl-a-ENSG00000180644	ebi-a-GCST90027158	Alzheimer disease	PRF1	MR Egger	5	-0.067178097	0.0994519342067495	0.547774737824874	-0.262103888	0.127747694109599	0.935028660767825	0.769431084913486	1.13626627985218
eqtl-a-ENSG00000180644	ebi-a-GCST90027158	Alzheimer disease	PRF1	Weighted median	5	-0.077713061	0.0568904228101904	0.171934863743348	-0.189218289	0.0337921680674942	0.925229873325415	0.827605829438207	1.03436960935239
eqtl-a-ENSG00000180644	ebi-a-GCST90027158	Alzheimer disease	PRF1	Inverse variance weighted	5	-0.120160395	0.0522050237628761	0.0213519969534751	-0.222482242	-0.017838548	0.886778190511351	0.800529222752538	0.982319616594026
eqtl-a-ENSG00000180644	ebi-a-GCST90027158	Alzheimer disease	PRF1	Simple mode	5	-0.065103655	0.0933119404442794	0.523794022888365	-0.247995058	0.117787748404669	0.93697033680885	0.780363799719566	1.12500530185431
eqtl-a-ENSG00000180644	ebi-a-GCST90027158	Alzheimer disease	PRF1	Weighted mode	5	-0.06998291	0.0561073203592234	0.28032749695961	-0.179953258	0.039987437594222	0.93240975436358	0.835309254345263	1.04079769918723
eqtl-a-ENSG00000181274	ebi-a-GCST90027158	Alzheimer disease	FRAT2	MR Egger	7	-0.010532592	0.0285836157945652	0.727599661583686	-0.066556479	0.0454912950773254	0.989522681637823	0.935610072194961	1.04654189450803
eqtl-a-ENSG00000181274	ebi-a-GCST90027158	Alzheimer disease	FRAT2	Weighted median	7	-0.024740274	0.0181656509277685	0.173221215088502	-0.06034495	0.0108644020845116	0.975563258529006	0.941439728353909	1.01092363401299
eqtl-a-ENSG00000181274	ebi-a-GCST90027158	Alzheimer disease	FRAT2	Inverse variance weighted	7	-0.037577758	0.0148897990080141	0.0116118727468102	-0.066761764	-0.008393752	0.963119524648866	0.935418025075156	0.991641377324677
eqtl-a-ENSG00000181274	ebi-a-GCST90027158	Alzheimer disease	FRAT2	Simple mode	7	-0.051435298	0.0299971452620978	0.137230613632582	-0.110229702	0.00735910704013959	0.949865106456169	0.895628383688763	1.0073862518146
eqtl-a-ENSG00000181274	ebi-a-GCST90027158	Alzheimer disease	FRAT2	Weighted mode	7	-0.032367088	0.0190849298323533	0.140824755844038	-0.06977355	0.00503937471999246	0.968151120422548	0.932604984186848	1.00505209372508
eqtl-a-ENSG00000182175	ebi-a-GCST90027158	Alzheimer disease	RGMA	MR Egger	4	0.0125873708943662	0.0713899639558447	0.876281833904391	-0.127336958	0.152511700247822	1.01266692529052	0.880436951930047	1.16475608994979
eqtl-a-ENSG00000182175	ebi-a-GCST90027158	Alzheimer disease	RGMA	Weighted median	4	0.059402161229463	0.0334955009529487	0.0761563200330632	-0.006249021	0.125053343097242	1.06120192920819	0.993770463883633	1.13320890032716
eqtl-a-ENSG00000182175	ebi-a-GCST90027158	Alzheimer disease	RGMA	Inverse variance weighted	4	0.0628292115335539	0.0297315085462728	0.0345819622679299	0.00455545478285918	0.121102968284249	1.06484496046255	1.00456584664089	1.12874113092144
eqtl-a-ENSG00000182175	ebi-a-GCST90027158	Alzheimer disease	RGMA	Simple mode	4	0.0250061440544608	0.047295596621616	0.63361920178492	-0.067693225	0.117705513432828	1.02532142013572	0.934547124997832	1.12491279087887
eqtl-a-ENSG00000182175	ebi-a-GCST90027158	Alzheimer disease	RGMA	Weighted mode	4	0.0626946141180072	0.0353148345788432	0.173936197930551	-0.006522462	0.13191168989254	1.06470164472809	0.99349876342484	1.14100755231837
eqtl-a-ENSG00000182224	ebi-a-GCST90027158	Alzheimer disease	CYB5D1	MR Egger	3	0.0179582258744148	0.0344516540922634	0.694098084739586	-0.049567016	0.085483467895251	1.01812044441013	0.951641380661319	1.08924355370669
eqtl-a-ENSG00000182224	ebi-a-GCST90027158	Alzheimer disease	CYB5D1	Weighted median	3	0.0491631472750994	0.0170852339784303	0.00400811170960923	0.0156760886773761	0.0826502058728227	1.05039170530614	1.01579960311927	1.08616180906934
eqtl-a-ENSG00000182224	ebi-a-GCST90027158	Alzheimer disease	CYB5D1	Inverse variance weighted	3	0.0506465442718474	0.0176555122794966	0.00412297144178245	0.016041740204034	0.0852513483396608	1.05195100945481	1.01617109970993	1.08899074831874
eqtl-a-ENSG00000182224	ebi-a-GCST90027158	Alzheimer disease	CYB5D1	Simple mode	3	0.0414700314507864	0.0436412856146779	0.442280919427698	-0.044066888	0.127006951255555	1.04234192390815	0.956889950538678	1.13542491038277
eqtl-a-ENSG00000182224	ebi-a-GCST90027158	Alzheimer disease	CYB5D1	Weighted mode	3	0.0460913419377817	0.0181065019250414	0.125844008198636	0.0106025981647005	0.0815800857108629	1.04717005713082	1.01065900488496	1.08500010710951
eqtl-a-ENSG00000183091	ebi-a-GCST90027158	Alzheimer disease	NEB	MR Egger	4	0.0306882092360164	0.0510958065167739	0.609101621931037	-0.069459572	0.130835990008893	1.03116394636517	0.932897848248445	1.13978083053763
eqtl-a-ENSG00000183091	ebi-a-GCST90027158	Alzheimer disease	NEB	Weighted median	4	0.0471344433875536	0.0189829777068509	0.0130286679964092	0.00992780708212571	0.0843410796929814	1.04826293162597	1.00997725124744	1.08799992521005
eqtl-a-ENSG00000183091	ebi-a-GCST90027158	Alzheimer disease	NEB	Inverse variance weighted	4	0.0550279746654259	0.0170320032835269	0.00123419476613223	0.0216452482297132	0.0884107011011386	1.05657017145912	1.02188120599471	1.09243669486072
eqtl-a-ENSG00000183091	ebi-a-GCST90027158	Alzheimer disease	NEB	Simple mode	4	0.0529767281654633	0.0247591004823906	0.12188909873962	0.00444889121997776	0.101504565110949	1.05440510689265	1.00445880222874	1.10683497120485
eqtl-a-ENSG00000183091	ebi-a-GCST90027158	Alzheimer disease	NEB	Weighted mode	4	0.0477812316514506	0.0189678281825934	0.0862474012285737	0.0106042884135675	0.0849581748893337	1.04894115509747	1.01066071315164	1.08867153193885
eqtl-a-ENSG00000183283	ebi-a-GCST90027158	Alzheimer disease	DAZAP2	MR Egger	3	0.169340112235949	0.0803326518013529	0.281989201401369	0.0118881147052975	0.326792109766601	1.18452294116715	1.01195905919426	1.38651320466309
eqtl-a-ENSG00000183283	ebi-a-GCST90027158	Alzheimer disease	DAZAP2	Weighted median	3	0.0730001140983274	0.0338526212042575	0.0310517032182053	0.00664897653798271	0.139351251658672	1.07573065965377	1.00667113005467	1.14952780264621
eqtl-a-ENSG00000183283	ebi-a-GCST90027158	Alzheimer disease	DAZAP2	Inverse variance weighted	3	0.0735508589056444	0.0319060608209715	0.0211536072643756	0.0110149796965403	0.136086738114748	1.07632327590382	1.01107586794096	1.14578127219231
eqtl-a-ENSG00000183283	ebi-a-GCST90027158	Alzheimer disease	DAZAP2	Simple mode	3	0.0147463338477418	0.059823000130079	0.828287481284749	-0.102506746	0.131999414102697	1.01485559744724	0.902572060613726	1.14110765069514
eqtl-a-ENSG00000183283	ebi-a-GCST90027158	Alzheimer disease	DAZAP2	Weighted mode	3	0.102034239668473	0.0371779329227819	0.111076677844696	0.0291654911398208	0.174902988197126	1.10742138882001	1.029594969	1.19113065727462
eqtl-a-ENSG00000183506	ebi-a-GCST90027158	Alzheimer disease	PI4KAP2	MR Egger	3	-0.156991667	0.0734015814091434	0.2784275322445	-0.300858767	-0.013124568	0.854711180837863	0.740182303632677	0.986961183838012
eqtl-a-ENSG00000183506	ebi-a-GCST90027158	Alzheimer disease	PI4KAP2	Weighted median	3	-0.09232834	0.0298660149022279	0.00199202904012952	-0.150865729	-0.033790951	0.911805718058407	0.859963158801849	0.966773586722421
eqtl-a-ENSG00000183506	ebi-a-GCST90027158	Alzheimer disease	PI4KAP2	Inverse variance weighted	3	-0.074836552	0.0272955016004926	0.00611189008140463	-0.128335735	-0.021337368	0.927895136897491	0.879558031371818	0.978888662678864
eqtl-a-ENSG00000183506	ebi-a-GCST90027158	Alzheimer disease	PI4KAP2	Simple mode	3	-0.092104955	0.042190439782248	0.160716595971516	-0.174798217	-0.009411693	0.912009424146423	0.839626425646334	0.990632457871499
eqtl-a-ENSG00000183506	ebi-a-GCST90027158	Alzheimer disease	PI4KAP2	Weighted mode	3	-0.094180092	0.034439492861329	0.111747556370488	-0.161681498	-0.026678686	0.910118842193737	0.850712114744396	0.973674046201803
eqtl-a-ENSG00000183605	ebi-a-GCST90027158	Alzheimer disease	SFXN4	MR Egger	5	0.0746527255689544	0.0317141434167538	0.0999490235604644	0.0124930044721169	0.136812446665792	1.07750989426804	1.01257136804462	1.14661307724668
eqtl-a-ENSG00000183605	ebi-a-GCST90027158	Alzheimer disease	SFXN4	Weighted median	5	0.0449975134249745	0.0166393254203645	0.00684511141768875	0.0123844356010601	0.0776105912488889	1.0460252588852	1.0124614402818	1.08070174200541
eqtl-a-ENSG00000183605	ebi-a-GCST90027158	Alzheimer disease	SFXN4	Inverse variance weighted	5	0.0427148738868622	0.0150608006466015	0.00456592470858202	0.0131957046195232	0.0722340431542013	1.04364028332672	1.01328315215031	1.07490688922528
eqtl-a-ENSG00000183605	ebi-a-GCST90027158	Alzheimer disease	SFXN4	Simple mode	5	0.0419523939703996	0.0239793173322095	0.155102398536401	-0.005047068	0.0889518559415303	1.04284483186709	0.994965647046741	1.09302803225408
eqtl-a-ENSG00000183605	ebi-a-GCST90027158	Alzheimer disease	SFXN4	Weighted mode	5	0.0457901615833753	0.0165276753251224	0.0503044969325404	0.0133959179461354	0.0781844052206152	1.04685471757132	1.01348604525128	1.08132204171554
eqtl-a-ENSG00000183844	ebi-a-GCST90027158	Alzheimer disease	FAM3B	MR Egger	5	0.0327211118970363	0.0174335588282353	0.157175691802337	-0.001448663	0.0668908872003774	1.03326233448241	0.998552385400011	1.06917881071643
eqtl-a-ENSG00000183844	ebi-a-GCST90027158	Alzheimer disease	FAM3B	Weighted median	5	0.021931655788508	0.0108589715177054	0.0434165126362024	0.000648071613805475	0.0432152399632105	1.0221739224124	1.00064828165759	1.04416261618833
eqtl-a-ENSG00000183844	ebi-a-GCST90027158	Alzheimer disease	FAM3B	Inverse variance weighted	5	0.0222680845622961	0.0101881589036267	0.0288388137792255	0.00229929311118784	0.0422368760134044	1.02251786898523	1.00230193851272	1.04314154469813
eqtl-a-ENSG00000183844	ebi-a-GCST90027158	Alzheimer disease	FAM3B	Simple mode	5	0.0288462717795647	0.0142718442707396	0.113342507146426	0.00087345700891505	0.0568190865502144	1.0292663550274	1.00087383858358	1.05846430264439
eqtl-a-ENSG00000183844	ebi-a-GCST90027158	Alzheimer disease	FAM3B	Weighted mode	5	0.0225724676888707	0.0108553185042483	0.106095854528204	0.00129604342054407	0.0438488919571973	1.02282915354365	1.00129688364777	1.04482446157981
eqtl-a-ENSG00000183955	ebi-a-GCST90027158	Alzheimer disease	KMT5A	MR Egger	3	-0.210793973	0.169998190237826	0.432055542747714	-0.543990426	0.122402479667568	0.809940919229593	0.580427472089199	1.13020889635228
eqtl-a-ENSG00000183955	ebi-a-GCST90027158	Alzheimer disease	KMT5A	Weighted median	3	-0.060428065	0.0217460116973809	0.00545581950744192	-0.103050248	-0.017805882	0.941361483630698	0.902081644810965	0.982351706146384
eqtl-a-ENSG00000183955	ebi-a-GCST90027158	Alzheimer disease	KMT5A	Inverse variance weighted	3	-0.057536134	0.022295508260958	0.00986243617828853	-0.10123533	-0.013836938	0.944087776118466	0.903720335195627	0.986258352616767
eqtl-a-ENSG00000183955	ebi-a-GCST90027158	Alzheimer disease	KMT5A	Simple mode	3	-0.010184351	0.061558246013204	0.883806863327637	-0.130838513	0.110469811348851	0.989867334056118	0.877359445076358	1.1168026337781
eqtl-a-ENSG00000183955	ebi-a-GCST90027158	Alzheimer disease	KMT5A	Weighted mode	3	-0.063266288	0.0229156811948886	0.109973661813294	-0.108181024	-0.018351553	0.938693477177089	0.897465119368197	0.981815811087041
eqtl-a-ENSG00000184056	ebi-a-GCST90027158	Alzheimer disease	VPS33B	MR Egger	3	-0.065404592	0.0527665377428696	0.432173199925699	-0.168827006	0.0380178219543324	0.936688410044082	0.844655010998701	1.03874974526406
eqtl-a-ENSG00000184056	ebi-a-GCST90027158	Alzheimer disease	VPS33B	Weighted median	3	-0.059278119	0.0221833998506202	0.00753593859992865	-0.102757583	-0.015798655	0.942444620899153	0.902345691121799	0.984325488779731
eqtl-a-ENSG00000184056	ebi-a-GCST90027158	Alzheimer disease	VPS33B	Inverse variance weighted	3	-0.058130212	0.0224107679015076	0.00949073700306418	-0.102055317	-0.014205107	0.943527080857595	0.90297960005584	0.985895309546974
eqtl-a-ENSG00000184056	ebi-a-GCST90027158	Alzheimer disease	VPS33B	Simple mode	3	-0.075290038	0.0391708104659876	0.19453063579579	-0.152064827	0.00148475036813561	0.927474444346661	0.85893259720607	1.00148585315568
eqtl-a-ENSG00000184056	ebi-a-GCST90027158	Alzheimer disease	VPS33B	Weighted mode	3	-0.063578437	0.0247072085128304	0.123627733628878	-0.112004566	-0.015152308	0.938400511079826	0.894040175572528	0.984961910275409
eqtl-a-ENSG00000184743	ebi-a-GCST90027158	Alzheimer disease	ATL3	MR Egger	3	-0.106690052	0.128118729426005	0.557937509735993	-0.357802762	0.144422657699669	0.898804212411931	0.699210972625081	1.15537233235412
eqtl-a-ENSG00000184743	ebi-a-GCST90027158	Alzheimer disease	ATL3	Weighted median	3	-0.072827549	0.0364651083835737	0.0458051441255669	-0.144299162	-0.001355937	0.929761154178743	0.865628746338999	0.998644982015475
eqtl-a-ENSG00000184743	ebi-a-GCST90027158	Alzheimer disease	ATL3	Inverse variance weighted	3	-0.078409708	0.0329784440365487	0.0174254892412985	-0.143047458	-0.013771957	0.9245855390922	0.86671293542305	0.986322442137258
eqtl-a-ENSG00000184743	ebi-a-GCST90027158	Alzheimer disease	ATL3	Simple mode	3	-0.051097206	0.0491081285535804	0.407372558551277	-0.147349138	0.0451547255794422	0.95018630186706	0.862992620991571	1.04618971969706
eqtl-a-ENSG00000184743	ebi-a-GCST90027158	Alzheimer disease	ATL3	Weighted mode	3	-0.072495983	0.0361379234914363	0.182676983855065	-0.143326313	-0.001665653	0.930069483011547	0.866471282129824	0.998335733762677
eqtl-a-ENSG00000184983	ebi-a-GCST90027158	Alzheimer disease	NDUFA6	MR Egger	5	-0.025876942	0.0190276402851932	0.2670199379267	-0.063171117	0.0114172332500978	0.974454996997502	0.938782818556385	1.01148265861277
eqtl-a-ENSG00000184983	ebi-a-GCST90027158	Alzheimer disease	NDUFA6	Weighted median	5	-0.02665294	0.0167125923141878	0.110761007461209	-0.059409621	0.00610374057694138	0.973699114555168	0.94232069546722	1.00612240635916
eqtl-a-ENSG00000184983	ebi-a-GCST90027158	Alzheimer disease	NDUFA6	Inverse variance weighted	5	-0.032444108	0.0153269150127851	0.0342763053867893	-0.062484861	-0.002403354	0.968076556475648	0.939427284705237	0.997599531603773
eqtl-a-ENSG00000184983	ebi-a-GCST90027158	Alzheimer disease	NDUFA6	Simple mode	5	-0.01242459	0.0306091720428864	0.705584014034708	-0.072418567	0.0475693872464851	0.987652276585805	0.93014148763776	1.04871896631818
eqtl-a-ENSG00000184983	ebi-a-GCST90027158	Alzheimer disease	NDUFA6	Weighted mode	5	-0.025789787	0.0171140988675531	0.206303402393555	-0.059333421	0.00775384644834311	0.974539928716536	0.942392503211761	1.00778398536286
eqtl-a-ENSG00000185043	ebi-a-GCST90027158	Alzheimer disease	CIB1	MR Egger	4	0.0578335553190401	0.0394038847670285	0.279890947806662	-0.019398059	0.135065169462416	1.05953862646419	0.980788872863437	1.14461137562878
eqtl-a-ENSG00000185043	ebi-a-GCST90027158	Alzheimer disease	CIB1	Weighted median	4	0.029227982762273	0.0138817848967143	0.0352485298035665	0.00201968436471302	0.056436281159833	1.02965931229252	1.00202172530096	1.05805919434758
eqtl-a-ENSG00000185043	ebi-a-GCST90027158	Alzheimer disease	CIB1	Inverse variance weighted	4	0.0276715338195112	0.0129091212343644	0.0320677989439068	0.00236965620015695	0.0529734114388655	1.02805794668968	1.00237246605443	1.05440160972499
eqtl-a-ENSG00000185043	ebi-a-GCST90027158	Alzheimer disease	CIB1	Simple mode	4	0.0308728513866848	0.0185246146607777	0.194187462323626	-0.005435393	0.0671810961218091	1.03135436027259	0.99457935167489	1.06948914097403
eqtl-a-ENSG00000185043	ebi-a-GCST90027158	Alzheimer disease	CIB1	Weighted mode	4	0.0294496161614143	0.0146375825799469	0.137727711777974	0.000759954304718338	0.0581392780181103	1.02988754447687	1.00076024314315	1.0598626009935
eqtl-a-ENSG00000185347	ebi-a-GCST90027158	Alzheimer disease	TEDC1	MR Egger	3	0.0789655222374669	0.0941453476575115	0.555681780944297	-0.105559359	0.263490403646189	1.0821670107299	0.899821058629169	1.30146480556497
eqtl-a-ENSG00000185347	ebi-a-GCST90027158	Alzheimer disease	TEDC1	Weighted median	3	0.0815318569400887	0.0345298137674181	0.0182158173425551	0.0138534219559492	0.149210291924228	1.0849477801499	1.01394982526339	1.16091709503123
eqtl-a-ENSG00000185347	ebi-a-GCST90027158	Alzheimer disease	TEDC1	Inverse variance weighted	3	0.0772439170724865	0.0363451519527555	0.0335625849027015	0.00600741924508562	0.148480414899887	1.08030554922549	1.00602549997612	1.16007007746333
eqtl-a-ENSG00000185347	ebi-a-GCST90027158	Alzheimer disease	TEDC1	Simple mode	3	0.111428264774937	0.0554561147704959	0.182242999819706	0.00273427982476453	0.220122249725108	1.11787355021849	1.00273802137722	1.24622907243684
eqtl-a-ENSG00000185347	ebi-a-GCST90027158	Alzheimer disease	TEDC1	Weighted mode	3	0.0830523574390648	0.03530760459991	0.142967586710797	0.0138494524232411	0.152255262454888	1.08659869858407	1.01394580036438	1.16445744076289
eqtl-a-ENSG00000185432	ebi-a-GCST90027158	Alzheimer disease	METTL7A	MR Egger	3	0.0504048640914737	0.0376072636069045	0.408075127727551	-0.023305373	0.124115100761007	1.0516968044645	0.97696410017057	1.13214617438626
eqtl-a-ENSG00000185432	ebi-a-GCST90027158	Alzheimer disease	METTL7A	Weighted median	3	0.0647866475990006	0.0201084833955107	0.00127362913808825	0.0253740201437997	0.104199275054201	1.0669313677305	1.0256986807584	1.10982159263926
eqtl-a-ENSG00000185432	ebi-a-GCST90027158	Alzheimer disease	METTL7A	Inverse variance weighted	3	0.0650897733673465	0.0201227662453003	0.00121798974589656	0.0256491515265579	0.104530395208135	1.06725483114369	1.02598092147959	1.1101891377833
eqtl-a-ENSG00000185432	ebi-a-GCST90027158	Alzheimer disease	METTL7A	Simple mode	3	0.0544820274839356	0.0435483714428936	0.337415970148966	-0.030872781	0.139836835512007	1.05599349738308	0.969598917076618	1.15008613033262
eqtl-a-ENSG00000185432	ebi-a-GCST90027158	Alzheimer disease	METTL7A	Weighted mode	3	0.0630722280135389	0.0213272318220502	0.0978450792261541	0.0212708536423204	0.104873602384757	1.0651037667824	1.02149869081251	1.11057022805551
eqtl-a-ENSG00000185485	ebi-a-GCST90027158	Alzheimer disease	SDHAP1	MR Egger	4	0.0742319020004335	0.0471230380706617	0.255875654289029	-0.018129253	0.16659305661893	1.07705654810528	0.982034093677264	1.18127345606975
eqtl-a-ENSG00000185485	ebi-a-GCST90027158	Alzheimer disease	SDHAP1	Weighted median	4	0.0488740951235115	0.0214291194890718	0.0225642645847038	0.00687302092493088	0.0908751693220922	1.0500881312002	1.00689669433813	1.09513229061932
eqtl-a-ENSG00000185485	ebi-a-GCST90027158	Alzheimer disease	SDHAP1	Inverse variance weighted	4	0.0474731640579408	0.0206286984850056	0.0213737481614909	0.00704091502732981	0.0879054130885517	1.04861806009019	1.00706576054704	1.09188483912908
eqtl-a-ENSG00000185485	ebi-a-GCST90027158	Alzheimer disease	SDHAP1	Simple mode	4	0.0464549668970033	0.0346114757870336	0.272072482157321	-0.021383526	0.114293459439589	1.04755090353858	0.9788434809923	1.12108106843807
eqtl-a-ENSG00000185485	ebi-a-GCST90027158	Alzheimer disease	SDHAP1	Weighted mode	4	0.0488300347479803	0.0227181443496003	0.12077801450351	0.00430247182276375	0.0933575976731969	1.05004186494206	1.00431174074298	1.09785425520896
eqtl-a-ENSG00000185864	ebi-a-GCST90027158	Alzheimer disease	NPIPB4	MR Egger	3	-0.106080294	0.113270210672842	0.520859785934962	-0.328089907	0.115929318432669	0.89935243213533	0.720298256647017	1.12291649983002
eqtl-a-ENSG00000185864	ebi-a-GCST90027158	Alzheimer disease	NPIPB4	Weighted median	3	-0.112350704	0.0360554478649333	0.00183289022234439	-0.183019382	-0.041682026	0.893730767442152	0.832752015208955	0.959174724389365
eqtl-a-ENSG00000185864	ebi-a-GCST90027158	Alzheimer disease	NPIPB4	Inverse variance weighted	3	-0.107038583	0.0332717344078359	0.0012949228201205	-0.172251183	-0.041825984	0.898491005612511	0.841767709129021	0.959036653950389
eqtl-a-ENSG00000185864	ebi-a-GCST90027158	Alzheimer disease	NPIPB4	Simple mode	3	-0.113604866	0.0479985812462284	0.141566167803676	-0.207682085	-0.019527647	0.892610586839378	0.812465290216795	0.980661782517672
eqtl-a-ENSG00000185864	ebi-a-GCST90027158	Alzheimer disease	NPIPB4	Weighted mode	3	-0.112781098	0.0431621670481146	0.120547283043273	-0.197378945	-0.028183251	0.893346193931906	0.820879505795372	0.972210192334323
eqtl-a-ENSG00000186567	ebi-a-GCST90027158	Alzheimer disease	CEACAM19	MR Egger	4	0.531549018790427	0.179244036972817	0.097384017139373	0.180230706323706	0.882867331257149	1.7015660260005	1.19749360060197	2.41782247469519
eqtl-a-ENSG00000186567	ebi-a-GCST90027158	Alzheimer disease	CEACAM19	Weighted median	4	0.0968885863420797	0.0538421070064309	0.0719404611161792	-0.008641943	0.202419116074684	1.10173761816471	0.991395290866279	1.22436104998907
eqtl-a-ENSG00000186567	ebi-a-GCST90027158	Alzheimer disease	CEACAM19	Inverse variance weighted	4	0.13151777317018	0.0594841507100166	0.0270377976114131	0.0149288377785479	0.248106708561813	1.14055817887684	1.01504082948525	1.28159668223648
eqtl-a-ENSG00000186567	ebi-a-GCST90027158	Alzheimer disease	CEACAM19	Simple mode	4	0.0230624470481433	0.105456951495433	0.840923784840211	-0.183633178	0.229758071979192	1.0233304415173	0.832241032258365	1.25829555614952
eqtl-a-ENSG00000186567	ebi-a-GCST90027158	Alzheimer disease	CEACAM19	Weighted mode	4	0.224273449426548	0.0611358520015721	0.0350380658738602	0.104447179503467	0.34409971934963	1.25141317085962	1.11009675645573	1.41071930450541
eqtl-a-ENSG00000186831	ebi-a-GCST90027158	Alzheimer disease	KRT17P2	MR Egger	3	-0.135071183	0.0925427325214606	0.382406895419524	-0.316454939	0.0463125726653969	0.873653720114828	0.728727848157614	1.04740174895223
eqtl-a-ENSG00000186831	ebi-a-GCST90027158	Alzheimer disease	KRT17P2	Weighted median	3	-0.052974392	0.0222978322313149	0.0175126486517717	-0.096678143	-0.009270641	0.948404298654663	0.907848155999023	0.990772198812078
eqtl-a-ENSG00000186831	ebi-a-GCST90027158	Alzheimer disease	KRT17P2	Inverse variance weighted	3	-0.050731585	0.0215593442339356	0.0186169476901118	-0.0929879	-0.008475271	0.950533773625446	0.911204525895266	0.991560543353228
eqtl-a-ENSG00000186831	ebi-a-GCST90027158	Alzheimer disease	KRT17P2	Simple mode	3	-0.066325791	0.0336982034626904	0.187896401054402	-0.13237427	-0.000277312	0.935825930856083	0.876013068398556	0.999722726127424
eqtl-a-ENSG00000186831	ebi-a-GCST90027158	Alzheimer disease	KRT17P2	Weighted mode	3	-0.052977097	0.0229890209434707	0.147696722947354	-0.098035578	-0.007918616	0.94840173367134	0.906616647712804	0.99211265389838
eqtl-a-ENSG00000186998	ebi-a-GCST90027158	Alzheimer disease	EMID1	MR Egger	3	-0.001658283	0.122533037338647	0.991384926869146	-0.241823036	0.23850647053666	0.998343091543876	0.785195116659296	1.26935191939796
eqtl-a-ENSG00000186998	ebi-a-GCST90027158	Alzheimer disease	EMID1	Weighted median	3	-0.097088623	0.0498492694296236	0.0514575920820192	-0.194793192	0.000615944653100164	0.907475578971952	0.823004844845758	1.00061613438596
eqtl-a-ENSG00000186998	ebi-a-GCST90027158	Alzheimer disease	EMID1	Inverse variance weighted	3	-0.089204263	0.0433900499132165	0.0397951353310352	-0.174248761	-0.004159765	0.914658723707078	0.840087890840115	0.99584887483241
eqtl-a-ENSG00000186998	ebi-a-GCST90027158	Alzheimer disease	EMID1	Simple mode	3	-0.095984531	0.0655535480339832	0.280718366150105	-0.224469485	0.0325004234497665	0.908478069482678	0.798939956105786	1.03303433058203
eqtl-a-ENSG00000186998	ebi-a-GCST90027158	Alzheimer disease	EMID1	Weighted mode	3	-0.116988027	0.0618270961601436	0.199001025046421	-0.238169136	0.00419308110920107	0.889595843906273	0.78806938904405	1.00420188437376
eqtl-a-ENSG00000187037	ebi-a-GCST90027158	Alzheimer disease	GPR141	MR Egger	3	-0.159087459	0.0536315715896366	0.206999921589707	-0.264205339	-0.053969578	0.852921760244135	0.767815860884261	0.947460929317285
eqtl-a-ENSG00000187037	ebi-a-GCST90027158	Alzheimer disease	GPR141	Weighted median	3	-0.108658023	0.0229856462517955	2.27623581049124e-06	-0.153709889	-0.063606156	0.897037131360529	0.857520760805817	0.938374499858602
eqtl-a-ENSG00000187037	ebi-a-GCST90027158	Alzheimer disease	GPR141	Inverse variance weighted	3	-0.107536051	0.0229927846881435	2.91176541031693e-06	-0.152601908	-0.062470193	0.898044146925815	0.858471403974205	0.939441064774183
eqtl-a-ENSG00000187037	ebi-a-GCST90027158	Alzheimer disease	GPR141	Simple mode	3	-0.025197845	0.069287275122879	0.75094795469342	-0.161000905	0.110605213914374	0.975116970607288	0.851291301056519	1.11695386195801
eqtl-a-ENSG00000187037	ebi-a-GCST90027158	Alzheimer disease	GPR141	Weighted mode	3	-0.113670504	0.0228566677234358	0.0381346378425875	-0.158469573	-0.068871435	0.892551999818716	0.853448931575568	0.933446680763523
eqtl-a-ENSG00000187116	ebi-a-GCST90027158	Alzheimer disease	LILRA5	MR Egger	3	-0.054509803	0.031764847165753	0.335899032398338	-0.116768903	0.00774929780768268	0.946949226212623	0.889790797316116	1.00777940132607
eqtl-a-ENSG00000187116	ebi-a-GCST90027158	Alzheimer disease	LILRA5	Weighted median	3	-0.089506096	0.0211007980533335	2.21700004352237e-05	-0.130863661	-0.048148532	0.91438269067533	0.877337381913286	0.952992226528989
eqtl-a-ENSG00000187116	ebi-a-GCST90027158	Alzheimer disease	LILRA5	Inverse variance weighted	3	-0.087693504	0.024653571848699	0.000375070768820117	-0.136014505	-0.039372504	0.9160415963377	0.87282997172454	0.961392520198363
eqtl-a-ENSG00000187116	ebi-a-GCST90027158	Alzheimer disease	LILRA5	Simple mode	3	-0.160748615	0.0599375779038869	0.115444918114662	-0.278226268	-0.043270963	0.851506099690195	0.75712548876149	0.957651866925879
eqtl-a-ENSG00000187116	ebi-a-GCST90027158	Alzheimer disease	LILRA5	Weighted mode	3	-0.071206015	0.02364245310422	0.0948229434780732	-0.117545223	-0.024866807	0.931270016403286	0.889100302628125	0.975439824829886
eqtl-a-ENSG00000188895	ebi-a-GCST90027158	Alzheimer disease	MSL1	MR Egger	3	0.052704452518334	0.0869205396565535	0.6529931519332	-0.117659805	0.223068710245179	1.05411805713994	0.888998433814272	1.24990645216437
eqtl-a-ENSG00000188895	ebi-a-GCST90027158	Alzheimer disease	MSL1	Weighted median	3	0.0712529426365465	0.0352948261246312	0.0435087544843809	0.00207508343226928	0.140430801840824	1.07385281468092	1.00207723790788	1.15076944568234
eqtl-a-ENSG00000188895	ebi-a-GCST90027158	Alzheimer disease	MSL1	Inverse variance weighted	3	0.0810812488888141	0.0407429392225007	0.0465833660243528	0.00122508801271264	0.160937409764915	1.08445900407644	1.00122583873957	1.17461144730641
eqtl-a-ENSG00000188895	ebi-a-GCST90027158	Alzheimer disease	MSL1	Simple mode	3	0.0413744183030993	0.0594001850935009	0.558158391580719	-0.075049944	0.157798781086361	1.04224226708017	0.92769715181949	1.17093055762639
eqtl-a-ENSG00000188895	ebi-a-GCST90027158	Alzheimer disease	MSL1	Weighted mode	3	0.0570908135929386	0.0384784713856548	0.276144362533363	-0.01832699	0.132508617508822	1.05875195509888	0.981839927707064	1.14168885456057
eqtl-a-ENSG00000196329	ebi-a-GCST90027158	Alzheimer disease	GIMAP5	MR Egger	3	0.177521903420229	0.835537216618509	0.866722810712355	-1.460131041	1.81517484799251	1.19425421586793	0.232205844214639	6.14215002616381
eqtl-a-ENSG00000196329	ebi-a-GCST90027158	Alzheimer disease	GIMAP5	Weighted median	3	0.0583824474584482	0.0282088377364378	0.0384850443474208	0.00309312549503009	0.113671769421866	1.06012035852713	1.00309791414372	1.12038432013194
eqtl-a-ENSG00000196329	ebi-a-GCST90027158	Alzheimer disease	GIMAP5	Inverse variance weighted	3	0.0582719576518814	0.0268229314700957	0.0298203881803012	0.00569901197049386	0.110844903333269	1.06000323250451	1.00571528223267	1.11722161606774
eqtl-a-ENSG00000196329	ebi-a-GCST90027158	Alzheimer disease	GIMAP5	Simple mode	3	0.0768543383382955	0.0399252615891711	0.194110354919362	-0.001399174	0.155107851053071	1.07988476712628	0.998601804011623	1.16778390103711
eqtl-a-ENSG00000196329	ebi-a-GCST90027158	Alzheimer disease	GIMAP5	Weighted mode	3	0.0535239862791977	0.0302555171552461	0.218907526327196	-0.005776827	0.11282479990348	1.05498229656402	0.994239826437894	1.11943579050846
eqtl-a-ENSG00000196411	ebi-a-GCST90027158	Alzheimer disease	EPHB4	MR Egger	10	0.0815862017481239	0.113846239685621	0.493986291021373	-0.141552428	0.304724831531942	1.08500674303089	0.868009666350152	1.35625175393796
eqtl-a-ENSG00000196411	ebi-a-GCST90027158	Alzheimer disease	EPHB4	Weighted median	10	0.0615364916857023	0.019836921395339	0.00192140672841771	0.0226561257508378	0.100416857620567	1.06346930360831	1.02291472502768	1.10563171303115
eqtl-a-ENSG00000196411	ebi-a-GCST90027158	Alzheimer disease	EPHB4	Inverse variance weighted	10	0.0563721166576667	0.0269588971097246	0.0365245301689905	0.00353267832260641	0.109211554992727	1.05799130668413	1.00353892558503	1.11539829346096
eqtl-a-ENSG00000196411	ebi-a-GCST90027158	Alzheimer disease	EPHB4	Simple mode	10	0.0432803768292729	0.0585740448479903	0.478793731364255	-0.071524751	0.158085504731334	1.04423063188395	0.930973234723399	1.17126633923985
eqtl-a-ENSG00000196411	ebi-a-GCST90027158	Alzheimer disease	EPHB4	Weighted mode	10	0.0563061755450784	0.0215216786600501	0.0279823029463349	0.0141236853713802	0.0984886657187767	1.0579215438604	1.0142238958402	1.10350189692268
eqtl-a-ENSG00000196705	ebi-a-GCST90027158	Alzheimer disease	ZNF431	MR Egger	6	-0.04479869	0.0518254238804453	0.436117345815189	-0.146376521	0.0567791406318054	0.956189952892459	0.863832390927051	1.05842202216019
eqtl-a-ENSG00000196705	ebi-a-GCST90027158	Alzheimer disease	ZNF431	Weighted median	6	-0.058361307	0.0282510334217001	0.0388462908705773	-0.113733333	-0.002989282	0.943309061672524	0.892495923785151	0.997015181940154
eqtl-a-ENSG00000196705	ebi-a-GCST90027158	Alzheimer disease	ZNF431	Inverse variance weighted	6	-0.066174961	0.0248736932824816	0.00780387036528798	-0.114927399	-0.017422522	0.935967092551116	0.891430859895232	0.982728372721523
eqtl-a-ENSG00000196705	ebi-a-GCST90027158	Alzheimer disease	ZNF431	Simple mode	6	-0.158511534	0.053793446551434	0.0320084910255807	-0.263946689	-0.053076378	0.853413120788924	0.768014482289964	0.948307579517382
eqtl-a-ENSG00000196705	ebi-a-GCST90027158	Alzheimer disease	ZNF431	Weighted mode	6	-0.05389521	0.0301448809608554	0.133831114575365	-0.112979177	0.00518875679571814	0.947531393220812	0.893169258769163	1.00520224170748
eqtl-a-ENSG00000196814	ebi-a-GCST90027158	Alzheimer disease	MVB12B	MR Egger	4	-0.031551177	0.0291946656203476	0.392812356308487	-0.088772722	0.025670367567936	0.968941367626018	0.915053521784436	1.02600268896419
eqtl-a-ENSG00000196814	ebi-a-GCST90027158	Alzheimer disease	MVB12B	Weighted median	4	-0.029412782	0.017737993058558	0.0972811809685928	-0.064179248	0.00535368463542567	0.97101556421719	0.93783687893411	1.00536804121378
eqtl-a-ENSG00000196814	ebi-a-GCST90027158	Alzheimer disease	MVB12B	Inverse variance weighted	4	-0.032619644	0.0162712373781672	0.0449905601452904	-0.06451127	-0.000728019	0.967906638200354	0.937525548516164	0.999272245705802
eqtl-a-ENSG00000196814	ebi-a-GCST90027158	Alzheimer disease	MVB12B	Simple mode	4	-0.018808648	0.024644826508005	0.500877702375951	-0.067112507	0.0294952124287744	0.981367131304775	0.935089990797527	1.02993450457529
eqtl-a-ENSG00000196814	ebi-a-GCST90027158	Alzheimer disease	MVB12B	Weighted mode	4	-0.037294828	0.0197074445366304	0.154783826138667	-0.07592142	0.00133176291685437	0.963392058159165	0.926889038947327	1.00133265010689
eqtl-a-ENSG00000197093	ebi-a-GCST90027158	Alzheimer disease	GAL3ST4	MR Egger	3	-0.140834448	0.063839164514446	0.270937985167984	-0.265959211	-0.015709686	0.868633103590929	0.766470390713373	0.984413067739976
eqtl-a-ENSG00000197093	ebi-a-GCST90027158	Alzheimer disease	GAL3ST4	Weighted median	3	-0.152652905	0.0248436262211539	8.01904915792446e-10	-0.201346413	-0.103959398	0.858427625805692	0.817629145392838	0.901261889817232
eqtl-a-ENSG00000197093	ebi-a-GCST90027158	Alzheimer disease	GAL3ST4	Inverse variance weighted	3	-0.151739886	0.0235822046625884	1.23873848979017e-10	-0.197961008	-0.105518765	0.859211744291344	0.820401841957777	0.899857586577881
eqtl-a-ENSG00000197093	ebi-a-GCST90027158	Alzheimer disease	GAL3ST4	Simple mode	3	-0.176366355	0.0425042986835845	0.0534656568341506	-0.259674781	-0.09305793	0.838310807431412	0.771302387394565	0.911140716457814
eqtl-a-ENSG00000197093	ebi-a-GCST90027158	Alzheimer disease	GAL3ST4	Weighted mode	3	-0.155957322	0.0271919737030058	0.0290802189904449	-0.20925359	-0.102661053	0.855595705001884	0.811189499922693	0.902432798362695
eqtl-a-ENSG00000197375	ebi-a-GCST90027158	Alzheimer disease	SLC22A5	MR Egger	6	0.00579697649826039	0.0274372658117721	0.84299576532186	-0.047980064	0.0595740174893338	1.00581381148147	0.953152788472368	1.06138431907468
eqtl-a-ENSG00000197375	ebi-a-GCST90027158	Alzheimer disease	SLC22A5	Weighted median	6	0.0269207127511088	0.0154263727434633	0.080965774969541	-0.003314978	0.057156403328297	1.02728634882598	0.996690510646518	1.05882140063686
eqtl-a-ENSG00000197375	ebi-a-GCST90027158	Alzheimer disease	SLC22A5	Inverse variance weighted	6	0.0315907426644141	0.0131598840604608	0.0163711917656878	0.00579736990591091	0.0573841154229173	1.03209502639914	1.00581420717639	1.05906253452934
eqtl-a-ENSG00000197375	ebi-a-GCST90027158	Alzheimer disease	SLC22A5	Simple mode	6	0.0415871446127632	0.0237908827371107	0.140879785012453	-0.005042986	0.0882172747775001	1.04246400301512	0.994969708951301	1.09222540928178
eqtl-a-ENSG00000197375	ebi-a-GCST90027158	Alzheimer disease	SLC22A5	Weighted mode	6	0.0252711972310884	0.0148725073463392	0.150033614634382	-0.003878917	0.0544213116299134	1.02559322085442	0.996128596113856	1.05592938378242
eqtl-a-ENSG00000197498	ebi-a-GCST90027158	Alzheimer disease	RPF2	MR Egger	3	-0.006697635	0.0277633779116238	0.849301260018596	-0.061113855	0.0477185860370555	0.993324744494994	0.940716128089552	1.04887544559257
eqtl-a-ENSG00000197498	ebi-a-GCST90027158	Alzheimer disease	RPF2	Weighted median	3	-0.028031709	0.0156188252804232	0.072695354273729	-0.058644606	0.00258118861769707	0.972357533893554	0.943041860573778	1.0025845227531
eqtl-a-ENSG00000197498	ebi-a-GCST90027158	Alzheimer disease	RPF2	Inverse variance weighted	3	-0.030735393	0.0153675949771929	0.0454988377756182	-0.060855879	-0.000614907	0.969732137121934	0.940958841865096	0.999385282254347
eqtl-a-ENSG00000197498	ebi-a-GCST90027158	Alzheimer disease	RPF2	Simple mode	3	-0.030500776	0.0410903658575225	0.535252871863179	-0.111037893	0.0500363409923485	0.969959679292467	0.894904837506158	1.05130930130509
eqtl-a-ENSG00000197498	ebi-a-GCST90027158	Alzheimer disease	RPF2	Weighted mode	3	-0.027914912	0.0162224407741201	0.227435164450159	-0.059710896	0.00388107208374408	0.972471109064617	0.942036841073377	1.00388861319672
eqtl-a-ENSG00000197771	ebi-a-GCST90027158	Alzheimer disease	MCMBP	MR Egger	3	-0.148779006	0.186124897303621	0.570698828301324	-0.513583805	0.216025792344731	0.861759537225126	0.598347371380716	1.2411343903539
eqtl-a-ENSG00000197771	ebi-a-GCST90027158	Alzheimer disease	MCMBP	Weighted median	3	-0.048658991	0.0188830422737033	0.00997017962297796	-0.085669754	-0.011648228	0.952505887576532	0.91789731338678	0.988419350003757
eqtl-a-ENSG00000197771	ebi-a-GCST90027158	Alzheimer disease	MCMBP	Inverse variance weighted	3	-0.046227811	0.0182765559350313	0.0114273932664669	-0.082049861	-0.010405761	0.95482441790484	0.921226024637003	0.989648191263979
eqtl-a-ENSG00000197771	ebi-a-GCST90027158	Alzheimer disease	MCMBP	Simple mode	3	-0.045015612	0.0236131580489708	0.196862433829606	-0.091297402	0.00126617804920511	0.955982557178114	0.912746218433132	1.00126697999106
eqtl-a-ENSG00000197771	ebi-a-GCST90027158	Alzheimer disease	MCMBP	Weighted mode	3	-0.050234885	0.0197626219538032	0.126140486757117	-0.088969624	-0.011500146	0.951006021028102	0.914873363138528	0.988565727751721
eqtl-a-ENSG00000197872	ebi-a-GCST90027158	Alzheimer disease	CYRIA	MR Egger	3	-0.142175071	0.0812043464881342	0.330368535897392	-0.30133559	0.0169854481517271	0.867469374490724	0.739829451655822	1.01713052108853
eqtl-a-ENSG00000197872	ebi-a-GCST90027158	Alzheimer disease	CYRIA	Weighted median	3	-0.100061283	0.0409167523499787	0.0144657670662929	-0.180258118	-0.019864449	0.904781968376861	0.835054641095641	0.98033154959275
eqtl-a-ENSG00000197872	ebi-a-GCST90027158	Alzheimer disease	CYRIA	Inverse variance weighted	3	-0.093469741	0.0393181415104247	0.0174414327425475	-0.170533299	-0.016406184	0.910765575487237	0.843215011134193	0.98372766440301
eqtl-a-ENSG00000197872	ebi-a-GCST90027158	Alzheimer disease	CYRIA	Simple mode	3	-0.104637391	0.0495277656820408	0.16899427388315	-0.201711812	-0.007562971	0.900651047120309	0.817330438647378	0.992465556551815
eqtl-a-ENSG00000197872	ebi-a-GCST90027158	Alzheimer disease	CYRIA	Weighted mode	3	-0.102503284	0.0493613344505732	0.173468273388807	-0.1992515	-0.005755069	0.902575185468335	0.819343802640226	0.99426145996116
eqtl-a-ENSG00000197943	ebi-a-GCST90027158	Alzheimer disease	PLCG2	MR Egger	4	0.0427928831714681	0.0444714892539954	0.437454497841943	-0.044371236	0.129957002109299	1.0437217001342	0.956598767870892	1.138779417
eqtl-a-ENSG00000197943	ebi-a-GCST90027158	Alzheimer disease	PLCG2	Weighted median	4	0.0669922364389162	0.0234241273163638	0.00423684790825088	0.0210809468988432	0.112903525978989	1.06928717666606	1.02130471974146	1.11952392276413
eqtl-a-ENSG00000197943	ebi-a-GCST90027158	Alzheimer disease	PLCG2	Inverse variance weighted	4	0.0722307455102369	0.023649875099065	0.0022568394775722	0.0258769903160696	0.118584500704404	1.07490334457091	1.02621470636243	1.12590200959532
eqtl-a-ENSG00000197943	ebi-a-GCST90027158	Alzheimer disease	PLCG2	Simple mode	4	0.0760206539711431	0.0387149114508715	0.144344223295091	0.000139427527435065	0.151901880414851	1.07898485924929	1.0001394372479	1.16404601511643
eqtl-a-ENSG00000197943	ebi-a-GCST90027158	Alzheimer disease	PLCG2	Weighted mode	4	0.0689880790803264	0.0260758176953456	0.077279490883376	0.017879476397449	0.120096681763204	1.07142343671949	1.01804027111448	1.12760586523272
eqtl-a-ENSG00000198053	ebi-a-GCST90027158	Alzheimer disease	SIRPA	MR Egger	7	0.111427667328296	0.0501357696199377	0.0768844609383239	0.0131615588732184	0.209693775783374	1.11787288234889	1.01324855343157	1.23330033569637
eqtl-a-ENSG00000198053	ebi-a-GCST90027158	Alzheimer disease	SIRPA	Weighted median	7	0.120573032984987	0.0295365995445992	4.46196599269208e-05	0.0626812978775722	0.178464768092401	1.12814312961743	1.0646874669994	1.19538076698684
eqtl-a-ENSG00000198053	ebi-a-GCST90027158	Alzheimer disease	SIRPA	Inverse variance weighted	7	0.10221902111124	0.0227412959759889	6.96145904835847e-06	0.057646080998302	0.146791961224179	1.10762603864915	1.05934000879833	1.15811300555454
eqtl-a-ENSG00000198053	ebi-a-GCST90027158	Alzheimer disease	SIRPA	Simple mode	7	0.114084005893079	0.0494324913224382	0.0604445704753498	0.0171963229011	0.210971688885058	1.120846279	1.0173450308488	1.23487739381067
eqtl-a-ENSG00000198053	ebi-a-GCST90027158	Alzheimer disease	SIRPA	Weighted mode	7	0.138559709052518	0.033238130886737	0.00588707094620943	0.0734129725145137	0.203706445590523	1.14861826243086	1.07617487580303	1.22593822105839
eqtl-a-ENSG00000198468	ebi-a-GCST90027158	Alzheimer disease	FLVCR1-DT	MR Egger	6	-0.041944459	0.0254159816146198	0.174222608728015	-0.091759783	0.00787086448218339	0.958923038175304	0.912324278618134	1.00790192116354
eqtl-a-ENSG00000198468	ebi-a-GCST90027158	Alzheimer disease	FLVCR1-DT	Weighted median	6	-0.041843226	0.0149365036480023	0.00508803027555044	-0.071118773	-0.012567679	0.959020118209599	0.931351266036186	0.987510964627838
eqtl-a-ENSG00000198468	ebi-a-GCST90027158	Alzheimer disease	FLVCR1-DT	Inverse variance weighted	6	-0.037696309	0.0130282384358525	0.00381058017785802	-0.063231656	-0.012160961	0.963005352706712	0.938725986834609	0.987912684157076
eqtl-a-ENSG00000198468	ebi-a-GCST90027158	Alzheimer disease	FLVCR1-DT	Simple mode	6	-0.041996792	0.0212816220793425	0.105466678139508	-0.083708771	-0.000284813	0.958872856533715	0.91969905978732	0.999715227728673
eqtl-a-ENSG00000198468	ebi-a-GCST90027158	Alzheimer disease	FLVCR1-DT	Weighted mode	6	-0.039177661	0.014429979122581	0.0420238127358333	-0.06746042	-0.010894902	0.9615798583976	0.934764717472443	0.98916423223174
eqtl-a-ENSG00000198734	ebi-a-GCST90027158	Alzheimer disease	F5	MR Egger	8	-0.026623154	0.0165820746236229	0.15949817513018	-0.05912402	0.0058777121567796	0.973728117835624	0.942589861566451	1.00589501980004
eqtl-a-ENSG00000198734	ebi-a-GCST90027158	Alzheimer disease	F5	Weighted median	8	-0.02638315	0.0118863075421726	0.0264442059044764	-0.049680313	-0.003085987	0.973961844378571	0.951533568757629	0.996918769291398
eqtl-a-ENSG00000198734	ebi-a-GCST90027158	Alzheimer disease	F5	Inverse variance weighted	8	-0.02932234	0.0112381385341582	0.00907591551368172	-0.051349092	-0.007295589	0.971103388162408	0.949946993822499	0.992730959
eqtl-a-ENSG00000198734	ebi-a-GCST90027158	Alzheimer disease	F5	Simple mode	8	-0.01858339	0.0312952294657721	0.571321863778843	-0.079922039	0.0427552600456848	0.981588216824771	0.923188315840704	1.04368243280008
eqtl-a-ENSG00000198734	ebi-a-GCST90027158	Alzheimer disease	F5	Weighted mode	8	-0.027410974	0.0130554762675759	0.0739173843862862	-0.052999707	-0.00182224	0.972961297969943	0.948380290307205	0.998179419187118
eqtl-a-ENSG00000198794	ebi-a-GCST90027158	Alzheimer disease	SCAMP5	MR Egger	4	-0.301695876	0.223222015050728	0.309091166751897	-0.739211026	0.135819273385955	0.739562949449934	0.477490494716245	1.14547485709453
eqtl-a-ENSG00000198794	ebi-a-GCST90027158	Alzheimer disease	SCAMP5	Weighted median	4	-0.170501142	0.0490367126922065	0.00050703885683204	-0.266613099	-0.074389185	0.843242126916682	0.765969368798209	0.92831033925365
eqtl-a-ENSG00000198794	ebi-a-GCST90027158	Alzheimer disease	SCAMP5	Inverse variance weighted	4	-0.119646714	0.0549299120635371	0.0293933452874722	-0.227309342	-0.011984087	0.887233828512287	0.796674299510545	0.988087436660371
eqtl-a-ENSG00000198794	ebi-a-GCST90027158	Alzheimer disease	SCAMP5	Simple mode	4	-0.162087086	0.0860946351473399	0.156283269420747	-0.330832571	0.0066583985342335	0.850367145940762	0.718325427306115	1.00668061495097
eqtl-a-ENSG00000198794	ebi-a-GCST90027158	Alzheimer disease	SCAMP5	Weighted mode	4	-0.173666546	0.0480749271508207	0.036441570253584	-0.267893403	-0.079439689	0.840577144868046	0.764989322273052	0.923633723899633
eqtl-a-ENSG00000198796	ebi-a-GCST90027158	Alzheimer disease	ALPK2	MR Egger	3	-0.054666456	0.0380120840975908	0.386807262363213	-0.129170141	0.0198372289792533	0.946800895190624	0.878824429035963	1.02003529432735
eqtl-a-ENSG00000198796	ebi-a-GCST90027158	Alzheimer disease	ALPK2	Weighted median	3	-0.042461118	0.0196058043100016	0.0303308900357363	-0.080888495	-0.004033742	0.958427730042447	0.92229652656666	0.995974382700796
eqtl-a-ENSG00000198796	ebi-a-GCST90027158	Alzheimer disease	ALPK2	Inverse variance weighted	3	-0.041065787	0.0188678429343106	0.0295181831061202	-0.078046759	-0.004084815	0.959765987711354	0.92492117696997	0.995923516623577
eqtl-a-ENSG00000198796	ebi-a-GCST90027158	Alzheimer disease	ALPK2	Simple mode	3	-0.036773367	0.0250810820255728	0.280253256556052	-0.085932288	0.0123855540188489	0.963894561152667	0.917656365903522	1.01246257263732
eqtl-a-ENSG00000198796	ebi-a-GCST90027158	Alzheimer disease	ALPK2	Weighted mode	3	-0.043886336	0.0221695015394276	0.186310613227714	-0.087338559	-0.000434113	0.957062734824624	0.916366798823289	0.999565981183724
eqtl-a-ENSG00000198805	ebi-a-GCST90027158	Alzheimer disease	PNP	MR Egger	3	0.0418720523238329	0.0457300292355548	0.528018493818962	-0.047758805	0.13150290962552	1.04276105136176	0.953363705928913	1.1405412262654
eqtl-a-ENSG00000198805	ebi-a-GCST90027158	Alzheimer disease	PNP	Weighted median	3	0.0577732263477594	0.020956241860827	0.00583610235016105	0.0166989923005386	0.0988474603949803	1.05947470751692	1.01683919982668	1.10389789856587
eqtl-a-ENSG00000198805	ebi-a-GCST90027158	Alzheimer disease	PNP	Inverse variance weighted	3	0.0576562013509562	0.0209466160612263	0.00591366223411738	0.0166008338709527	0.0987115688309597	1.05935072974705	1.01673939338618	1.10374789834603
eqtl-a-ENSG00000198805	ebi-a-GCST90027158	Alzheimer disease	PNP	Simple mode	3	0.0595673340257025	0.0320540689576463	0.204224919098921	-0.003258641	0.122393309182689	1.06137722537489	0.99674666247731	1.13019853183621
eqtl-a-ENSG00000198805	ebi-a-GCST90027158	Alzheimer disease	PNP	Weighted mode	3	0.0566386454624259	0.0225936642591398	0.129036413090883	0.0123550635145118	0.10092222741034	1.05827332942446	1.01243170261348	1.10619060710973
eqtl-a-ENSG00000198846	ebi-a-GCST90027158	Alzheimer disease	TOX	MR Egger	4	-0.092730949	0.043173163802593	0.164785082726834	-0.17735035	-0.008111548	0.911438690988199	0.837486319913282	0.991921262088555
eqtl-a-ENSG00000198846	ebi-a-GCST90027158	Alzheimer disease	TOX	Weighted median	4	-0.06837641	0.0256758266380232	0.00774323190886399	-0.118701031	-0.01805179	0.933908874348965	0.888073267755054	0.982110167320468
eqtl-a-ENSG00000198846	ebi-a-GCST90027158	Alzheimer disease	TOX	Inverse variance weighted	4	-0.064205596	0.0238113167790988	0.00700867091855591	-0.110875777	-0.017535415	0.937812169137811	0.895049927777812	0.982617435394389
eqtl-a-ENSG00000198846	ebi-a-GCST90027158	Alzheimer disease	TOX	Simple mode	4	-0.051432949	0.0427204003930775	0.314941476575214	-0.135164934	0.0322990357381988	0.949867337351245	0.873571818283534	1.03282631110921
eqtl-a-ENSG00000198846	ebi-a-GCST90027158	Alzheimer disease	TOX	Weighted mode	4	-0.06990467	0.0261348856112421	0.0753839050233256	-0.121129046	-0.018680295	0.93248270887506	0.88591962765856	0.981493100733164
eqtl-a-ENSG00000198919	ebi-a-GCST90027158	Alzheimer disease	DZIP3	MR Egger	4	-0.003981674	0.0862742402263519	0.967383422425046	-0.173079185	0.165115837172767	0.996026242681466	0.841071012407913	1.17952974418885
eqtl-a-ENSG00000198919	ebi-a-GCST90027158	Alzheimer disease	DZIP3	Weighted median	4	-0.034852511	0.0166319218123627	0.0361248675475413	-0.067451077	-0.002253944	0.965747843196491	0.934773450966234	0.997748594244537
eqtl-a-ENSG00000198919	ebi-a-GCST90027158	Alzheimer disease	DZIP3	Inverse variance weighted	4	-0.036762624	0.0156411111327927	0.0187540320755981	-0.067419201	-0.006106046	0.963904916473967	0.934803248340085	0.993912558233507
eqtl-a-ENSG00000198919	ebi-a-GCST90027158	Alzheimer disease	DZIP3	Simple mode	4	-0.040030339	0.0230186144872709	0.180410456668732	-0.085146824	0.00508614528580379	0.960760290098746	0.918377435108886	1.00509910167946
eqtl-a-ENSG00000198919	ebi-a-GCST90027158	Alzheimer disease	DZIP3	Weighted mode	4	-0.03452042	0.0180242793985611	0.151347272369134	-0.069848008	0.000807167140063743	0.966068611899221	0.932535546982454	1.00080749298712
eqtl-a-ENSG00000198924	ebi-a-GCST90027158	Alzheimer disease	DCLRE1A	MR Egger	5	-0.184266393	0.0888933455547892	0.129882102600356	-0.35849735	-0.010035435	0.831714211735647	0.698725477482098	0.990014751567108
eqtl-a-ENSG00000198924	ebi-a-GCST90027158	Alzheimer disease	DCLRE1A	Weighted median	5	-0.10657979	0.03511302013362	0.00240268401741913	-0.175401309	-0.03775827	0.898903321902957	0.839120206404509	0.962945685208123
eqtl-a-ENSG00000198924	ebi-a-GCST90027158	Alzheimer disease	DCLRE1A	Inverse variance weighted	5	-0.085045839	0.0300567570717666	0.00466196124290415	-0.143957083	-0.026134595	0.91847018155694	0.865924910164034	0.97420395753419
eqtl-a-ENSG00000198924	ebi-a-GCST90027158	Alzheimer disease	DCLRE1A	Simple mode	5	-0.106314588	0.0547330857388269	0.124032185034413	-0.213591436	0.000962260100233106	0.899141744422997	0.807678305903824	1.00096272322102
eqtl-a-ENSG00000198924	ebi-a-GCST90027158	Alzheimer disease	DCLRE1A	Weighted mode	5	-0.111934259	0.0395477395827338	0.0473278649132053	-0.189447828	-0.034420689	0.89410303511715	0.827415883528478	0.966164964100772
eqtl-a-ENSG00000198933	ebi-a-GCST90027158	Alzheimer disease	TBKBP1	MR Egger	4	0.0728537689529807	0.0418112577702926	0.223554166992381	-0.009096296	0.154803834182754	1.07557324321287	0.990944949869054	1.16742892899179
eqtl-a-ENSG00000198933	ebi-a-GCST90027158	Alzheimer disease	TBKBP1	Weighted median	4	0.0393408487839884	0.0186022945442131	0.0344437138538241	0.00288035147733077	0.075801346090646	1.04012494856117	1.00288450367529	1.07874825531222
eqtl-a-ENSG00000198933	ebi-a-GCST90027158	Alzheimer disease	TBKBP1	Inverse variance weighted	4	0.0344769695805611	0.0170544164328305	0.0432191390858693	0.00105031337221329	0.0679036257889089	1.03507818981675	1.00105086514446	1.0702621578372
eqtl-a-ENSG00000198933	ebi-a-GCST90027158	Alzheimer disease	TBKBP1	Simple mode	4	0.0391170218925035	0.0264376198352211	0.235538802416252	-0.012700713	0.0909347567695367	1.03989216667957	0.987379600697391	1.09519754870139
eqtl-a-ENSG00000198933	ebi-a-GCST90027158	Alzheimer disease	TBKBP1	Weighted mode	4	0.0395040964135998	0.0201698703596526	0.145054542007475	-2.88E-05	0.0790370423185189	1.04029476035383	0.999971150924823	1.08224441016999
eqtl-a-ENSG00000198961	ebi-a-GCST90027158	Alzheimer disease	PJA2	MR Egger	4	-0.040361553	0.073047955983226	0.636087856858897	-0.183535546	0.10281244122108	0.960442126112551	0.83232228928989	1.10828352127708
eqtl-a-ENSG00000198961	ebi-a-GCST90027158	Alzheimer disease	PJA2	Weighted median	4	-0.030918899	0.0113918902551252	0.00664531198427709	-0.053247004	-0.008590794	0.969554201997668	0.948145788137173	0.991446001630431
eqtl-a-ENSG00000198961	ebi-a-GCST90027158	Alzheimer disease	PJA2	Inverse variance weighted	4	-0.030685178	0.0153407884804068	0.0454749212979298	-0.060753124	-0.000617233	0.969780833188168	0.941055535501024	0.999382957689551
eqtl-a-ENSG00000198961	ebi-a-GCST90027158	Alzheimer disease	PJA2	Simple mode	4	-0.038874192	0.0157461432456398	0.0901597573081123	-0.069736632	-0.008011751	0.961871713105981	0.932639414633204	0.992020257729836
eqtl-a-ENSG00000198961	ebi-a-GCST90027158	Alzheimer disease	PJA2	Weighted mode	4	-0.031638382	0.0119916528442916	0.0777647403031862	-0.055142022	-0.008134743	0.968856874542408	0.946350735911452	0.99189825476705
eqtl-a-ENSG00000204070	ebi-a-GCST90027158	Alzheimer disease	SYS1	MR Egger	3	-0.03363066	0.0172960924401274	0.302406100116888	-0.067531001	0.000269681657585875	0.966928564550369	0.934698743844322	1.00026971802495
eqtl-a-ENSG00000204070	ebi-a-GCST90027158	Alzheimer disease	SYS1	Weighted median	3	-0.03639236	0.0122088975029949	0.00287490462636333	-0.060321799	-0.012462921	0.964261881433378	0.941461523330919	0.987614419648052
eqtl-a-ENSG00000204070	ebi-a-GCST90027158	Alzheimer disease	SYS1	Inverse variance weighted	3	-0.036788675	0.0116842709535947	0.00164074806536769	-0.059689846	-0.013887504	0.963879806143231	0.942056671263702	0.986208483025166
eqtl-a-ENSG00000204070	ebi-a-GCST90027158	Alzheimer disease	SYS1	Simple mode	3	-0.026972096	0.0274800762343905	0.429830801722646	-0.080833045	0.0268888538766945	0.97338840302049	0.922347669180621	1.02725362116054
eqtl-a-ENSG00000204070	ebi-a-GCST90027158	Alzheimer disease	SYS1	Weighted mode	3	-0.036402349	0.0112077959530696	0.0831429024634373	-0.058369629	-0.014435069	0.964252249785514	0.943301211725386	0.985668617467125
eqtl-a-ENSG00000204252	ebi-a-GCST90027158	Alzheimer disease	HLA-DOA	MR Egger	3	0.100870831701218	0.0439355365823066	0.261512535558623	0.0147571799998972	0.186984483402539	1.10613375512004	1.01486660478516	1.20560857796179
eqtl-a-ENSG00000204252	ebi-a-GCST90027158	Alzheimer disease	HLA-DOA	Weighted median	3	0.0633647965059435	0.0217842085961032	0.00362877991529798	0.0206677476575812	0.106061845354306	1.06541542817463	1.02088280457968	1.11189063965073
eqtl-a-ENSG00000204252	ebi-a-GCST90027158	Alzheimer disease	HLA-DOA	Inverse variance weighted	3	0.0568562927625992	0.021671422111534	0.00870159217518913	0.0143803054239925	0.0993322801012058	1.05850368482466	1.01448419942784	1.1044332197774
eqtl-a-ENSG00000204252	ebi-a-GCST90027158	Alzheimer disease	HLA-DOA	Simple mode	3	0.0596098218254269	0.0344718189757939	0.225908056884258	-0.007954943	0.127174587017983	1.06142232191589	0.992076613461821	1.13561526415791
eqtl-a-ENSG00000204252	ebi-a-GCST90027158	Alzheimer disease	HLA-DOA	Weighted mode	3	0.0646260640903452	0.0237467342818586	0.112656219248822	0.0180824648979024	0.111169663282788	1.06676004990375	1.01824694255777	1.11758450382589
eqtl-a-ENSG00000204267	ebi-a-GCST90027158	Alzheimer disease	TAP2	MR Egger	3	0.167741632797794	0.0531850604255718	0.195466863153098	0.0634989143636732	0.271984351231915	1.18263101810458	1.06555832899201	1.31256646110225
eqtl-a-ENSG00000204267	ebi-a-GCST90027158	Alzheimer disease	TAP2	Weighted median	3	0.142651701043819	0.0233740704201844	1.04102831458564e-09	0.0968385230202574	0.18846487906738	1.15332802875298	1.10168246290041	1.20739467741485
eqtl-a-ENSG00000204267	ebi-a-GCST90027158	Alzheimer disease	TAP2	Inverse variance weighted	3	0.142426794712735	0.0214496487236536	3.13571336171172e-11	0.100385483214374	0.184468106211096	1.15306866714462	1.10559702503684	1.20257862588439
eqtl-a-ENSG00000204267	ebi-a-GCST90027158	Alzheimer disease	TAP2	Simple mode	3	0.122210860085345	0.0334034810713946	0.0672578720635527	0.0567400371854121	0.187681682985279	1.12999234694395	1.05838063502058	1.20644942084289
eqtl-a-ENSG00000204267	ebi-a-GCST90027158	Alzheimer disease	TAP2	Weighted mode	3	0.14807201958892	0.0228860875522264	0.0230656459461516	0.103215287986557	0.192928751191284	1.15959640701228	1.10873007965011	1.21279638014343
eqtl-a-ENSG00000204316	ebi-a-GCST90027158	Alzheimer disease	MRPL38	MR Egger	5	-0.031934202	0.107927862099569	0.786617089255655	-0.243472812	0.179604407615915	0.968570309875724	0.783900788582681	1.19674384671678
eqtl-a-ENSG00000204316	ebi-a-GCST90027158	Alzheimer disease	MRPL38	Weighted median	5	-0.042548897	0.0386877653734802	0.271418233619652	-0.118376917	0.033279123561881	0.958343604660005	0.888361151348147	1.03383906781489
eqtl-a-ENSG00000204316	ebi-a-GCST90027158	Alzheimer disease	MRPL38	Inverse variance weighted	5	-0.075352831	0.0344849922308093	0.0288822066759719	-0.142943416	-0.007762246	0.927416207162045	0.866803114663667	0.992267801945504
eqtl-a-ENSG00000204316	ebi-a-GCST90027158	Alzheimer disease	MRPL38	Simple mode	5	-0.033458027	0.0560378907542558	0.582620109420378	-0.143292293	0.0763762385101485	0.967095501922972	0.866500759556853	1.07936859780477
eqtl-a-ENSG00000204316	ebi-a-GCST90027158	Alzheimer disease	MRPL38	Weighted mode	5	-0.031280144	0.0458219832813604	0.532316374059645	-0.121091232	0.0585309429593539	0.969204018086339	0.885953129069721	1.06027779331967
eqtl-a-ENSG00000204428	ebi-a-GCST90027158	Alzheimer disease	LY6G5C	MR Egger	3	0.00847077652891736	0.061471563673924	0.912822876749805	-0.112013488	0.128955041329809	1.0085067550734	0.894032198469583	1.13763897628044
eqtl-a-ENSG00000204428	ebi-a-GCST90027158	Alzheimer disease	LY6G5C	Weighted median	3	0.0624964831118406	0.0184645269404921	0.000712617273997598	0.0263060103084761	0.0986869559152051	1.06449071521648	1.02665506744306	1.10372073222631
eqtl-a-ENSG00000204428	ebi-a-GCST90027158	Alzheimer disease	LY6G5C	Inverse variance weighted	3	0.061218546591721	0.0245443428872433	0.0126240715908476	0.0131116345327242	0.109325458650718	1.0631312325075	1.01319796892849	1.11552534864259
eqtl-a-ENSG00000204428	ebi-a-GCST90027158	Alzheimer disease	LY6G5C	Simple mode	3	0.0774667387713213	0.0337254110820619	0.148455015851108	0.0113649330504799	0.143568544492163	1.08054629156354	1.01142975925115	1.15438593489298
eqtl-a-ENSG00000204428	ebi-a-GCST90027158	Alzheimer disease	LY6G5C	Weighted mode	3	0.0609651257982034	0.0197459321233976	0.0908370074428212	0.0222630988363441	0.0996671527600627	1.06286184708232	1.02251277100406	1.10480312619856
eqtl-a-ENSG00000204516	ebi-a-GCST90027158	Alzheimer disease	MICB	MR Egger	5	-0.104555785	0.0332755549439944	0.0515787911968079	-0.169775873	-0.039335697	0.900724549060902	0.843853926089724	0.961427906178518
eqtl-a-ENSG00000204516	ebi-a-GCST90027158	Alzheimer disease	MICB	Weighted median	5	-0.073875831	0.0207094823803331	0.000360751950115847	-0.114466416	-0.033285245	0.928787013523501	0.891841889393927	0.967262613192722
eqtl-a-ENSG00000204516	ebi-a-GCST90027158	Alzheimer disease	MICB	Inverse variance weighted	5	-0.070463363	0.0203819498741894	0.000545930292251717	-0.110411985	-0.030514742	0.93196188286417	0.895465140995364	0.969946133409816
eqtl-a-ENSG00000204516	ebi-a-GCST90027158	Alzheimer disease	MICB	Simple mode	5	-0.104836641	0.0465452118674046	0.0874162831458907	-0.196065256	-0.013608026	0.900471610897919	0.821958595152315	0.986484145083775
eqtl-a-ENSG00000204516	ebi-a-GCST90027158	Alzheimer disease	MICB	Weighted mode	5	-0.091047507	0.0217167585233997	0.013778741615314	-0.133612354	-0.048482661	0.912974336804977	0.874929161545589	0.952673857837867
eqtl-a-ENSG00000204528	ebi-a-GCST90027158	Alzheimer disease	PSORS1C3	MR Egger	3	-0.026288709	0.0293767729687416	0.535280562020804	-0.083867184	0.0312897658892829	0.974053830776185	0.919553379250355	1.03178443650899
eqtl-a-ENSG00000204528	ebi-a-GCST90027158	Alzheimer disease	PSORS1C3	Weighted median	3	-0.074265805	0.0180576520756429	3.91049078161028e-05	-0.109658803	-0.038872807	0.928424880762086	0.896139843012623	0.961873044635905
eqtl-a-ENSG00000204528	ebi-a-GCST90027158	Alzheimer disease	PSORS1C3	Inverse variance weighted	3	-0.07817785	0.0273885786946796	0.0043118744126527	-0.131859464	-0.024496236	0.924799936228984	0.876464160962129	0.97580136204347
eqtl-a-ENSG00000204528	ebi-a-GCST90027158	Alzheimer disease	PSORS1C3	Simple mode	3	-0.122034016	0.058556321952025	0.172531623955764	-0.236804407	-0.007263625	0.885118260076168	0.789145624502423	0.99276269169488
eqtl-a-ENSG00000204528	ebi-a-GCST90027158	Alzheimer disease	PSORS1C3	Weighted mode	3	-0.067500825	0.0179866186972106	0.0642376952285979	-0.102754598	-0.032247053	0.934726949172585	0.902348384447017	0.968267339498728
eqtl-a-ENSG00000204611	ebi-a-GCST90027158	Alzheimer disease	ZNF616	MR Egger	3	0.18144404977786	0.181662518911691	0.500383032876459	-0.174614487	0.537502586844773	1.19894745345671	0.839780704509096	1.71172663105023
eqtl-a-ENSG00000204611	ebi-a-GCST90027158	Alzheimer disease	ZNF616	Weighted median	3	0.153231386368631	0.0596887471344913	0.0102531214711422	0.0362414419850276	0.270221330752233	1.16559465045584	1.03690616895425	1.31025441823871
eqtl-a-ENSG00000204611	ebi-a-GCST90027158	Alzheimer disease	ZNF616	Inverse variance weighted	3	0.151549185593067	0.0519437073077649	0.00352775172865168	0.0497395192698476	0.253358851916286	1.16363553450603	1.05099729617464	1.28834551914979
eqtl-a-ENSG00000204611	ebi-a-GCST90027158	Alzheimer disease	ZNF616	Simple mode	3	0.182940637659489	0.0807543698138901	0.151722612851395	0.0246620728242639	0.341219202494713	1.20074312704277	1.02496869721773	1.40666155079093
eqtl-a-ENSG00000204611	ebi-a-GCST90027158	Alzheimer disease	ZNF616	Weighted mode	3	0.161359445325836	0.0706883059402717	0.149921594518685	0.0228103656829038	0.299908524968769	1.17510727972954	1.02307251149355	1.34973533484684
eqtl-a-ENSG00000204623	ebi-a-GCST90027158	Alzheimer disease	POLR1HASP	MR Egger	3	0.0666336492291772	0.0638429555346131	0.486385758972025	-0.058498544	0.191765842077019	1.06890381269979	0.943179614027852	1.21138682792862
eqtl-a-ENSG00000204623	ebi-a-GCST90027158	Alzheimer disease	POLR1HASP	Weighted median	3	0.0749498451369609	0.0262981510689438	0.00437186301598221	0.023405469041831	0.126494221232091	1.07783009110836	1.02368152657706	1.13484289316343
eqtl-a-ENSG00000204623	ebi-a-GCST90027158	Alzheimer disease	POLR1HASP	Inverse variance weighted	3	0.0656364943969755	0.0251761470621635	0.00913152159847571	0.0162912461551351	0.114981742638816	1.06783848133623	1.01642467207924	1.12185295531036
eqtl-a-ENSG00000204623	ebi-a-GCST90027158	Alzheimer disease	POLR1HASP	Simple mode	3	0.082805774342175	0.0376414252541009	0.158824900571793	0.0090285808441372	0.156582967840213	1.08633079474353	1.00906946141874	1.16950778982934
eqtl-a-ENSG00000204623	ebi-a-GCST90027158	Alzheimer disease	POLR1HASP	Weighted mode	3	0.0493753516915458	0.0321519992476887	0.26439918639147	-0.013642567	0.112393270217016	1.05061462671662	0.986450071228829	1.11895282494724
eqtl-a-ENSG00000204650	ebi-a-GCST90027158	Alzheimer disease	LINC02210	MR Egger	6	-0.034889397	0.02020038033336	0.159209580480183	-0.074482143	0.00470334806723708	0.965712220646867	0.928224049356787	1.00471442617001
eqtl-a-ENSG00000204650	ebi-a-GCST90027158	Alzheimer disease	LINC02210	Weighted median	6	-0.051588028	0.00946075603408125	4.95705288554018e-08	-0.070131109	-0.033044946	0.94972004469989	0.932271582293842	0.967495073791138
eqtl-a-ENSG00000204650	ebi-a-GCST90027158	Alzheimer disease	LINC02210	Inverse variance weighted	6	-0.048479655	0.0108525557904939	7.92801310079308e-06	-0.069750665	-0.027208646	0.952676720999583	0.932626327600431	0.973158174796199
eqtl-a-ENSG00000204650	ebi-a-GCST90027158	Alzheimer disease	LINC02210	Simple mode	6	-0.053716799	0.014930492051403	0.0155794818038538	-0.082980564	-0.024453035	0.947700458135676	0.920369035791318	0.975843518658108
eqtl-a-ENSG00000204650	ebi-a-GCST90027158	Alzheimer disease	LINC02210	Weighted mode	6	-0.050073129	0.00964952964179606	0.00349843229890113	-0.068986207	-0.031160051	0.951159864266242	0.933339553135167	0.969320419725055
eqtl-a-ENSG00000206344	ebi-a-GCST90027158	Alzheimer disease	HCG27	MR Egger	4	-0.047682581	0.059741674980526	0.508499188394481	-0.164776264	0.0694111022183407	0.953436378117124	0.848083429907034	1.0718767695022
eqtl-a-ENSG00000206344	ebi-a-GCST90027158	Alzheimer disease	HCG27	Weighted median	4	-0.058900781	0.0193367006068283	0.002318603362162	-0.096800714	-0.021000848	0.942800308245838	0.907736887215063	0.979218134404021
eqtl-a-ENSG00000206344	ebi-a-GCST90027158	Alzheimer disease	HCG27	Inverse variance weighted	4	-0.05885124	0.0164429040462986	0.000344744097765286	-0.091079331	-0.026623148	0.942847017075294	0.912945282728738	0.973728124155185
eqtl-a-ENSG00000206344	ebi-a-GCST90027158	Alzheimer disease	HCG27	Simple mode	4	-0.086773051	0.0350557793278912	0.0896434591818707	-0.155482379	-0.018063724	0.916885158081173	0.856002160749259	0.982098447477856
eqtl-a-ENSG00000206344	ebi-a-GCST90027158	Alzheimer disease	HCG27	Weighted mode	4	-0.031094361	0.0220744466537912	0.253702218694355	-0.074360276	0.0121715543938907	0.969384096661359	0.928337175527184	1.01224592920812
eqtl-a-ENSG00000211790	ebi-a-GCST90027158	Alzheimer disease	TRAV8-4	MR Egger	3	0.0294710959052905	0.106846315608955	0.828663414419906	-0.179947683	0.238889874498841	1.02990966643513	0.835313911646439	1.26983868726166
eqtl-a-ENSG00000211790	ebi-a-GCST90027158	Alzheimer disease	TRAV8-4	Weighted median	3	0.0776682614395322	0.0390014755926963	0.0464348930534308	0.00122536927784744	0.154111153601217	1.08076406807806	1.00122612034953	1.16662055364763
eqtl-a-ENSG00000211790	ebi-a-GCST90027158	Alzheimer disease	TRAV8-4	Inverse variance weighted	3	0.078548178442461	0.0368322825379718	0.0329583274995739	0.00635690466803632	0.150739452216886	1.08171546927337	1.00637715266865	1.16269368135246
eqtl-a-ENSG00000211790	ebi-a-GCST90027158	Alzheimer disease	TRAV8-4	Simple mode	3	0.0713070248372588	0.0533733983633999	0.313279499234412	-0.033304836	0.175918885629523	1.07391089257486	0.967243663997889	1.19234133871095
eqtl-a-ENSG00000211790	ebi-a-GCST90027158	Alzheimer disease	TRAV8-4	Weighted mode	3	0.0767382591694444	0.041619222504005	0.206522487127164	-0.004835417	0.158311935277294	1.07975942227517	0.995176254869814	1.17153157974465
eqtl-a-ENSG00000213246	ebi-a-GCST90027158	Alzheimer disease	SUPT4H1	MR Egger	3	0.0479923185860353	0.0224109134737663	0.27812339037336	0.00406692817745335	0.0919177089946172	1.0491625962413	1.00407520935236	1.09627460482943
eqtl-a-ENSG00000213246	ebi-a-GCST90027158	Alzheimer disease	SUPT4H1	Weighted median	3	0.0620325610759892	0.0144447401968473	1.75108007591179e-05	0.0337208702901685	0.0903442518618099	1.06399698905082	1.0342958637273	1.0945510200819
eqtl-a-ENSG00000213246	ebi-a-GCST90027158	Alzheimer disease	SUPT4H1	Inverse variance weighted	3	0.0630180307273798	0.0147412191277738	1.91176933781419e-05	0.0341252412369432	0.0919108202178165	1.06504604261302	1.03471418749825	1.09626705286437
eqtl-a-ENSG00000213246	ebi-a-GCST90027158	Alzheimer disease	SUPT4H1	Simple mode	3	0.102020105630903	0.035394288963283	0.102236634064843	0.0326472992628682	0.171392911998938	1.10740573659511	1.03318606948241	1.18695702707075
eqtl-a-ENSG00000213246	ebi-a-GCST90027158	Alzheimer disease	SUPT4H1	Weighted mode	3	0.0596254400958874	0.0150719483895368	0.0583589436485735	0.0300844212523952	0.0891664589393796	1.06143889962625	1.03054152988791	1.09326262451773
eqtl-a-ENSG00000213713	ebi-a-GCST90027158	Alzheimer disease	PIGCP1	MR Egger	3	0.102696027403465	0.111009711957639	0.524753609479581	-0.114883008	0.320275062840438	1.1081545092709	0.891470432685227	1.37750661311168
eqtl-a-ENSG00000213713	ebi-a-GCST90027158	Alzheimer disease	PIGCP1	Weighted median	3	0.0781050878264783	0.0188651300876322	3.47029111098825e-05	0.0411294328547193	0.115080742798237	1.08123627747031	1.04198696416508	1.12196402442963
eqtl-a-ENSG00000213713	ebi-a-GCST90027158	Alzheimer disease	PIGCP1	Inverse variance weighted	3	0.0758129426489643	0.0183363055354372	3.5560263551578e-05	0.0398737837995074	0.111752101498421	1.07876076515181	1.04067941530102	1.11823561734841
eqtl-a-ENSG00000213713	ebi-a-GCST90027158	Alzheimer disease	PIGCP1	Simple mode	3	0.09707411819873	0.0456082124454492	0.167094035834067	0.00768202180564964	0.18646621459181	1.10194204455377	1.00771160423761	1.20498391052469
eqtl-a-ENSG00000213713	ebi-a-GCST90027158	Alzheimer disease	PIGCP1	Weighted mode	3	0.0794099375392201	0.0189261837969449	0.0523805687420551	0.0423146172972081	0.116505257781232	1.08264804919103	1.04322264301331	1.12356341790233
eqtl-a-ENSG00000213930	ebi-a-GCST90027158	Alzheimer disease	GALT	MR Egger	4	0.0531133408937241	0.0325976396194939	0.244792903105357	-0.010778033	0.117004714547932	1.05454916189064	0.989279842122197	1.12412472941796
eqtl-a-ENSG00000213930	ebi-a-GCST90027158	Alzheimer disease	GALT	Weighted median	4	0.0398208254620673	0.0208008045616563	0.0555705067419524	-0.000948751	0.0805904024029137	1.04062430410869	0.999051698443606	1.08392683180331
eqtl-a-ENSG00000213930	ebi-a-GCST90027158	Alzheimer disease	GALT	Inverse variance weighted	4	0.0391046149548934	0.0195530193465001	0.0455081270905222	0.000780697035753279	0.0774285328740336	1.03987926488238	1.000781002	1.08050500911153
eqtl-a-ENSG00000213930	ebi-a-GCST90027158	Alzheimer disease	GALT	Simple mode	4	0.0372753080679143	0.0310364914950426	0.315921488956738	-0.023556215	0.0981068313981978	1.03797874542815	0.976719066606933	1.10308062245925
eqtl-a-ENSG00000213930	ebi-a-GCST90027158	Alzheimer disease	GALT	Weighted mode	4	0.039401656290026	0.0234373035994421	0.191324545521254	-0.006535459	0.0853387713449325	1.04018819788826	0.993485850897674	1.08908595532426
eqtl-a-ENSG00000214021	ebi-a-GCST90027158	Alzheimer disease	TTLL3	MR Egger	3	0.0117251627118308	0.0727953870421701	0.898332771185834	-0.130953796	0.154404121314484	1.01179417188298	0.877258306393229	1.16696238587394
eqtl-a-ENSG00000214021	ebi-a-GCST90027158	Alzheimer disease	TTLL3	Weighted median	3	0.0599367857058869	0.0198552964521872	0.00253878560445561	0.0210204046596	0.0988531667521738	1.06176942541914	1.02124288953846	1.10390419781956
eqtl-a-ENSG00000214021	ebi-a-GCST90027158	Alzheimer disease	TTLL3	Inverse variance weighted	3	0.0622229373174184	0.0220803982509088	0.00483212535254632	0.0189453567456372	0.1055005178892	1.06419956808099	1.01912595873689	1.11126668003571
eqtl-a-ENSG00000214021	ebi-a-GCST90027158	Alzheimer disease	TTLL3	Simple mode	3	0.0385767268409831	0.0402951953597941	0.439417838991502	-0.040401856	0.11755530974618	1.03933046984248	0.960403417657502	1.12474383751954
eqtl-a-ENSG00000214021	ebi-a-GCST90027158	Alzheimer disease	TTLL3	Weighted mode	3	0.0513289475465673	0.0206420566434733	0.130747925727322	0.0108705165253596	0.0917873785677749	1.05266910925747	1.01092981526465	1.09613173620251
eqtl-a-ENSG00000214401	ebi-a-GCST90027158	Alzheimer disease	KANSL1-AS1	MR Egger	5	-0.05854651	0.0164469296115018	0.0378276239766743	-0.090782492	-0.026310528	0.943134374176064	0.913216321096202	0.974032578266604
eqtl-a-ENSG00000214401	ebi-a-GCST90027158	Alzheimer disease	KANSL1-AS1	Weighted median	5	-0.060232877	0.0102355936541216	3.98899398273009e-09	-0.080294641	-0.040171113	0.941545243854535	0.922844398966936	0.960625049268852
eqtl-a-ENSG00000214401	ebi-a-GCST90027158	Alzheimer disease	KANSL1-AS1	Inverse variance weighted	5	-0.062275371	0.00925176128688551	1.68279995179248e-11	-0.080408824	-0.044141919	0.939624105492935	0.922739031780458	0.956818156830131
eqtl-a-ENSG00000214401	ebi-a-GCST90027158	Alzheimer disease	KANSL1-AS1	Simple mode	5	-0.053932281	0.0158846120883398	0.0273969193371279	-0.085066121	-0.022798441	0.947496267836568	0.918451553747622	0.977459479382529
eqtl-a-ENSG00000214401	ebi-a-GCST90027158	Alzheimer disease	KANSL1-AS1	Weighted mode	5	-0.064339533	0.0103124154613267	0.00336305931077678	-0.084551868	-0.044127199	0.937686569658685	0.918923991753899	0.956832241630871
eqtl-a-ENSG00000214425	ebi-a-GCST90027158	Alzheimer disease	LRRC37A4P	MR Egger	6	0.0571284280669343	0.0147237524511423	0.0178410004901166	0.0282698732626955	0.0859869828711732	1.05879178024576	1.02867325837333	1.08979214224809
eqtl-a-ENSG00000214425	ebi-a-GCST90027158	Alzheimer disease	LRRC37A4P	Weighted median	6	0.0583723957880615	0.0102654254523855	1.29813337503281e-08	0.0382521619013859	0.0784926296747371	1.06010970260027	1.03899319434817	1.0816553829809
eqtl-a-ENSG00000214425	ebi-a-GCST90027158	Alzheimer disease	LRRC37A4P	Inverse variance weighted	6	0.0578809405371733	0.00909141676347529	1.93329911003088e-10	0.0400617636807617	0.0757001173935849	1.05958883412266	1.04087506048204	1.0786390605588
eqtl-a-ENSG00000214425	ebi-a-GCST90027158	Alzheimer disease	LRRC37A4P	Simple mode	6	0.0634560207721988	0.0179436419648367	0.0166259914746186	0.0282864825211189	0.0986255590232787	1.06551262434858	1.0286903440152	1.10365296928404
eqtl-a-ENSG00000214425	ebi-a-GCST90027158	Alzheimer disease	LRRC37A4P	Weighted mode	6	0.0590154686073804	0.00971816122478847	0.00174915316149871	0.0399678726067949	0.0780630646079658	1.06079164958279	1.04077733619253	1.08119084139665
eqtl-a-ENSG00000214826	ebi-a-GCST90027158	Alzheimer disease	DDX12P	MR Egger	5	-0.059262612	0.0290033217509179	0.133621230256387	-0.116109123	-0.002416101	0.942459235673973	0.890378057715215	0.997586815185497
eqtl-a-ENSG00000214826	ebi-a-GCST90027158	Alzheimer disease	DDX12P	Weighted median	5	-0.03682225	0.0156648974886809	0.0187420720295987	-0.067525449	-0.006119051	0.963847444288518	0.934703933233498	0.993899632633122
eqtl-a-ENSG00000214826	ebi-a-GCST90027158	Alzheimer disease	DDX12P	Inverse variance weighted	5	-0.031729024	0.0146284313040684	0.0300829099971486	-0.060400749	-0.003057299	0.968769059742413	0.941387197728448	0.996947370198805
eqtl-a-ENSG00000214826	ebi-a-GCST90027158	Alzheimer disease	DDX12P	Simple mode	5	-0.049349804	0.0213007267976518	0.081420897879715	-0.091099229	-0.00760038	0.951848110725996	0.912927117559684	0.992428429899735
eqtl-a-ENSG00000214826	ebi-a-GCST90027158	Alzheimer disease	DDX12P	Weighted mode	5	-0.034912225	0.0165519817656317	0.102577468078854	-0.06735411	-0.002470341	0.965690175620527	0.934864098321791	0.997532707656731
eqtl-a-ENSG00000215039	ebi-a-GCST90027158	Alzheimer disease	CD27-AS1	MR Egger	5	-0.036885632	0.0438990929109428	0.462462351244673	-0.122927854	0.0491565902010299	0.963786355456123	0.884327460939667	1.05038481783251
eqtl-a-ENSG00000215039	ebi-a-GCST90027158	Alzheimer disease	CD27-AS1	Weighted median	5	-0.030688687	0.0162277629590246	0.0586080030046929	-0.062495102	0.00111772888082275	0.969777430875318	0.939417664146438	1.00111835377255
eqtl-a-ENSG00000215039	ebi-a-GCST90027158	Alzheimer disease	CD27-AS1	Inverse variance weighted	5	-0.029420272	0.0148077276887302	0.0469424763429297	-0.058443419	-0.000397126	0.971008290802514	0.943231608273075	0.999602952803351
eqtl-a-ENSG00000215039	ebi-a-GCST90027158	Alzheimer disease	CD27-AS1	Simple mode	5	-0.033884842	0.0253618449929464	0.252475175263844	-0.083594058	0.0158243740522693	0.966682819358668	0.919804567329963	1.01595024251276
eqtl-a-ENSG00000215039	ebi-a-GCST90027158	Alzheimer disease	CD27-AS1	Weighted mode	5	-0.032059746	0.0162617861261508	0.11996632289025	-0.063932847	-0.000186645	0.968448719317618	0.938067991583429	0.999813372125406
eqtl-a-ENSG00000229153	ebi-a-GCST90027158	Alzheimer disease	EPHA1-AS1	MR Egger	3	-0.144408056	0.0605078265620419	0.252599680378302	-0.263003396	-0.025812716	0.865534489253644	0.768739286448282	0.974517583911677
eqtl-a-ENSG00000229153	ebi-a-GCST90027158	Alzheimer disease	EPHA1-AS1	Weighted median	3	-0.094644184	0.0204496780152857	3.68946198853846e-06	-0.134725553	-0.054562815	0.909696561763276	0.873955733656669	0.946899027736141
eqtl-a-ENSG00000229153	ebi-a-GCST90027158	Alzheimer disease	EPHA1-AS1	Inverse variance weighted	3	-0.094988154	0.0195320630140078	1.1550826183126e-06	-0.133270997	-0.05670531	0.909383707035945	0.875227875464384	0.944872472421715
eqtl-a-ENSG00000229153	ebi-a-GCST90027158	Alzheimer disease	EPHA1-AS1	Simple mode	3	-0.063073193	0.0324229805432804	0.191151726153357	-0.126622234	0.000475849243440268	0.938874752469931	0.881066446256739	1.00047596247765
eqtl-a-ENSG00000229153	ebi-a-GCST90027158	Alzheimer disease	EPHA1-AS1	Weighted mode	3	-0.104612715	0.0212384237272082	0.0388319712637027	-0.146240026	-0.062985405	0.900673272109205	0.863950308005769	0.938957177947421
eqtl-a-ENSG00000229390	ebi-a-GCST90027158	Alzheimer disease	MICD	MR Egger	3	0.292148104376208	0.167513108886556	0.331436425628396	-0.036177589	0.620473797793857	1.33930135934367	0.964468999148517	1.85980900653459
eqtl-a-ENSG00000229390	ebi-a-GCST90027158	Alzheimer disease	MICD	Weighted median	3	0.0391653545824765	0.0184931867555615	0.0341897934746745	0.00291870854157586	0.0754120006233771	1.03994242867991	1.00292297211839	1.07832833132175
eqtl-a-ENSG00000229390	ebi-a-GCST90027158	Alzheimer disease	MICD	Inverse variance weighted	3	0.0396032037438758	0.0198374234983194	0.0458916537743069	0.000721853687169781	0.0784845538005817	1.04039786629943	1.00072211428624	1.08164664770342
eqtl-a-ENSG00000229390	ebi-a-GCST90027158	Alzheimer disease	MICD	Simple mode	3	0.0510222107708457	0.0274672189661041	0.204346179054927	-0.002813538	0.10485795994441	1.05234626644541	0.997190415887069	1.11055285616284
eqtl-a-ENSG00000229390	ebi-a-GCST90027158	Alzheimer disease	MICD	Weighted mode	3	0.0430731628251715	0.0206372805390288	0.172143141855229	0.00262409296867502	0.083522232681668	1.04401427509037	1.00262753891413	1.08710938438109
eqtl-a-ENSG00000232216	ebi-a-GCST90027158	Alzheimer disease	IGHV3-43	MR Egger	3	0.0593611146297166	0.0679971178921255	0.543102413334943	-0.073913236	0.192635465698282	1.06115837137131	0.928752272200167	1.21244073671425
eqtl-a-ENSG00000232216	ebi-a-GCST90027158	Alzheimer disease	IGHV3-43	Weighted median	3	0.0714740948191498	0.0328741499713329	0.0296921325919063	0.00704076087533734	0.135907428762962	1.07409032583677	1.00706560530586	1.14557584131349
eqtl-a-ENSG00000232216	ebi-a-GCST90027158	Alzheimer disease	IGHV3-43	Inverse variance weighted	3	0.0794606920374617	0.0333496708915279	0.017188389614149	0.014095337090067	0.144826046984856	1.08270299984402	1.01419514474341	1.15583849118881
eqtl-a-ENSG00000232216	ebi-a-GCST90027158	Alzheimer disease	IGHV3-43	Simple mode	3	0.0506329963772287	0.0521967716054911	0.434354914647169	-0.051672676	0.152938668723991	1.05193675782993	0.949639655855404	1.16525351026647
eqtl-a-ENSG00000232216	ebi-a-GCST90027158	Alzheimer disease	IGHV3-43	Weighted mode	3	0.0704804061007033	0.0384742349474141	0.208436067104774	-0.004929094	0.145889906597635	1.07302354450946	0.995083033654604	1.15706879539792
eqtl-a-ENSG00000234719	ebi-a-GCST90027158	Alzheimer disease	NPIPB2	MR Egger	3	-0.012634361	0.152825801460984	0.947489007544655	-0.312172932	0.28690420999145	0.987445117593255	0.731854956336666	1.33229658666166
eqtl-a-ENSG00000234719	ebi-a-GCST90027158	Alzheimer disease	NPIPB2	Weighted median	3	-0.038043287	0.0161401085838514	0.0184200169835972	-0.0696779	-0.006408674	0.962671269058981	0.93269419270559	0.993611817806353
eqtl-a-ENSG00000234719	ebi-a-GCST90027158	Alzheimer disease	NPIPB2	Inverse variance weighted	3	-0.03733708	0.0163376923220664	0.0222932644140014	-0.069358957	-0.005315203	0.963351354199627	0.932991716159689	0.994698897711771
eqtl-a-ENSG00000234719	ebi-a-GCST90027158	Alzheimer disease	NPIPB2	Simple mode	3	-0.033006447	0.0236463923219805	0.297533099362579	-0.079353376	0.0133404822838836	0.967532322210042	0.923713448953107	1.01342986353843
eqtl-a-ENSG00000234719	ebi-a-GCST90027158	Alzheimer disease	NPIPB2	Weighted mode	3	-0.037879092	0.0195934785927103	0.192898139441773	-0.07628231	0.000524126290555246	0.962829347864161	0.926554594197684	1.00052426366874
eqtl-a-ENSG00000235290	ebi-a-GCST90027158	Alzheimer disease	HLA-W	MR Egger	3	0.261965211489981	0.149247369687266	0.329679119286863	-0.030559633	0.554490056077022	1.2994813346236	0.969902592047228	1.74105291900582
eqtl-a-ENSG00000235290	ebi-a-GCST90027158	Alzheimer disease	HLA-W	Weighted median	3	0.128310462418136	0.026482972439527	1.26600579687728e-06	0.0764038364366626	0.180217088399608	1.1369059144707	1.07939838655106	1.19747729333605
eqtl-a-ENSG00000235290	ebi-a-GCST90027158	Alzheimer disease	HLA-W	Inverse variance weighted	3	0.121696965517084	0.0254216927880975	1.69182677957328e-06	0.0718704476524133	0.171523483381756	1.12941179919763	1.07451612895916	1.18711201980971
eqtl-a-ENSG00000235290	ebi-a-GCST90027158	Alzheimer disease	HLA-W	Simple mode	3	0.122738089629308	0.0381296036636881	0.0844613989574528	0.0480040664484795	0.197472112810137	1.13058826937387	1.04917492173156	1.21831908900015
eqtl-a-ENSG00000235290	ebi-a-GCST90027158	Alzheimer disease	HLA-W	Weighted mode	3	0.131086582554669	0.0291311300909242	0.0460041994716829	0.0739895675764576	0.18818359753288	1.14006648690777	1.07679557185015	1.20705510734687
eqtl-a-ENSG00000236901	ebi-a-GCST90027158	Alzheimer disease	MIR600HG	MR Egger	5	0.0297823424900902	0.0728519195808057	0.710113454730695	-0.11300742	0.172572104868469	1.03023027219259	0.893144033062478	1.18835750388737
eqtl-a-ENSG00000236901	ebi-a-GCST90027158	Alzheimer disease	MIR600HG	Weighted median	5	0.0674706910966275	0.0465312248006941	0.147056031332049	-0.02373051	0.158671891705988	1.06979890450569	0.976548844924163	1.17195335597418
eqtl-a-ENSG00000236901	ebi-a-GCST90027158	Alzheimer disease	MIR600HG	Inverse variance weighted	5	0.0966141489324783	0.0422595368262125	0.0222420130471459	0.0137854567531018	0.179442841111855	1.1014353016321	1.01388091429964	1.19655050861611
eqtl-a-ENSG00000236901	ebi-a-GCST90027158	Alzheimer disease	MIR600HG	Simple mode	5	0.0488752844893832	0.0656746460955514	0.498095767025632	-0.079847022	0.177597590836664	1.05008938013993	0.92325757381233	1.19434460930488
eqtl-a-ENSG00000236901	ebi-a-GCST90027158	Alzheimer disease	MIR600HG	Weighted mode	5	0.0571801316666947	0.05216564848146	0.334587300350214	-0.045064539	0.159424802690356	1.05884652500744	0.95593578436134	1.17283606478794
eqtl-a-ENSG00000238024	ebi-a-GCST90027158	Alzheimer disease	DDX39BP2	MR Egger	3	0.105964495755024	0.0534260806672801	0.297296847320903	0.00124937764715471	0.210679613862893	1.111782403	1.00125015844454	1.23451676963572
eqtl-a-ENSG00000238024	ebi-a-GCST90027158	Alzheimer disease	DDX39BP2	Weighted median	3	0.135542227190233	0.0279901357250672	1.28215752377066e-06	0.080681561169101	0.190402893211365	1.14515755159924	1.08402564573975	1.20973689426865
eqtl-a-ENSG00000238024	ebi-a-GCST90027158	Alzheimer disease	DDX39BP2	Inverse variance weighted	3	0.141729542890102	0.0259095129525118	4.49594085049305e-08	0.0909468975031788	0.192512188277025	1.1522649681377	1.09521084528383	1.21229127935935
eqtl-a-ENSG00000238024	ebi-a-GCST90027158	Alzheimer disease	DDX39BP2	Simple mode	3	0.136851350868098	0.041659893171707	0.0815011625546378	0.0551979602515521	0.218504741484644	1.14665768618153	1.05674978842471	1.2442149160391
eqtl-a-ENSG00000238024	ebi-a-GCST90027158	Alzheimer disease	DDX39BP2	Weighted mode	3	0.135097664615035	0.0281562729694965	0.04079682677748	0.0799113695948223	0.190283959635248	1.14464857055444	1.0831910597579	1.2095930244893
eqtl-a-ENSG00000240505	ebi-a-GCST90027158	Alzheimer disease	TNFRSF13B	MR Egger	6	-0.140680799	0.17509103311474	0.466732873927565	-0.483859224	0.202497625951585	0.868766578644601	0.616399970214309	1.22445717819784
eqtl-a-ENSG00000240505	ebi-a-GCST90027158	Alzheimer disease	TNFRSF13B	Weighted median	6	-0.09783443	0.0596814319795675	0.101155474917077	-0.214810037	0.0191411766815858	0.906799030042258	0.806694668021751	1.01932554345755
eqtl-a-ENSG00000240505	ebi-a-GCST90027158	Alzheimer disease	TNFRSF13B	Inverse variance weighted	6	-0.107188086	0.0456388380934443	0.0188433505419854	-0.196640208	-0.017735963	0.898356689066528	0.821486144005684	0.982420393429047
eqtl-a-ENSG00000240505	ebi-a-GCST90027158	Alzheimer disease	TNFRSF13B	Simple mode	6	-0.098258181	0.0850326220099408	0.300086664680196	-0.26492212	0.0684057586089636	0.906414854873686	0.767265702555159	1.07079970654184
eqtl-a-ENSG00000240505	ebi-a-GCST90027158	Alzheimer disease	TNFRSF13B	Weighted mode	6	-0.098258181	0.0883392118198584	0.316615154591083	-0.271403036	0.074886674636402	0.906414854873686	0.762309196664098	1.07776200619249
eqtl-a-ENSG00000241106	ebi-a-GCST90027158	Alzheimer disease	HLA-DOB	MR Egger	5	-0.216702913	0.0654972369796098	0.0454403911577982	-0.345077497	-0.088328328	0.805169139375849	0.708165470579446	0.915460256022911
eqtl-a-ENSG00000241106	ebi-a-GCST90027158	Alzheimer disease	HLA-DOB	Weighted median	5	-0.091704268	0.0244537380566825	0.000176755265801289	-0.139633595	-0.043774942	0.912374927824468	0.869676831046344	0.957169352115745
eqtl-a-ENSG00000241106	ebi-a-GCST90027158	Alzheimer disease	HLA-DOB	Inverse variance weighted	5	-0.07810954	0.039532646732861	0.0481747481659731	-0.155593528	-0.000625553	0.924863111159948	0.855907021953915	0.999374642857546
eqtl-a-ENSG00000241106	ebi-a-GCST90027158	Alzheimer disease	HLA-DOB	Simple mode	5	-0.046913897	0.0709253413182902	0.544479422190992	-0.185927566	0.0920997722306217	0.954169551149802	0.830333737415971	1.09647421430175
eqtl-a-ENSG00000241106	ebi-a-GCST90027158	Alzheimer disease	HLA-DOB	Weighted mode	5	-0.127442745	0.0212488752526004	0.00388817934229671	-0.169090541	-0.08579495	0.880343818056069	0.844432444189761	0.917782403224878
eqtl-a-ENSG00000241399	ebi-a-GCST90027158	Alzheimer disease	CD302	MR Egger	7	0.0228803785495837	0.0407374912650177	0.59859336969226	-0.056965104	0.102725861429018	1.02314414224041	0.944627032184719	1.10818757047402
eqtl-a-ENSG00000241399	ebi-a-GCST90027158	Alzheimer disease	CD302	Weighted median	7	0.0511025978770731	0.0170100719306996	0.00266231866553629	0.017762856892902	0.0844423388612442	1.05243086491679	1.01792155468492	1.08811010075559
eqtl-a-ENSG00000241399	ebi-a-GCST90027158	Alzheimer disease	CD302	Inverse variance weighted	7	0.0372874330744267	0.0171550378170372	0.029738505968685	0.0036635589530339	0.0709113071958195	1.0379913310035	1.00367027798782	1.07348601116141
eqtl-a-ENSG00000241399	ebi-a-GCST90027158	Alzheimer disease	CD302	Simple mode	7	0.0434320160593079	0.0272546911756091	0.162143062324608	-0.009987179	0.0968512107635018	1.04438899021931	0.990062527611043	1.10169644085331
eqtl-a-ENSG00000241399	ebi-a-GCST90027158	Alzheimer disease	CD302	Weighted mode	7	0.0546043609374033	0.0189876747075897	0.028212996780012	0.0173885185105274	0.0918202033642791	1.0561226886165	1.01754057888813	1.09616771709422
eqtl-a-ENSG00000243716	ebi-a-GCST90027158	Alzheimer disease	NPIPB5	MR Egger	3	-0.045280975	0.232872492636532	0.877737873896671	-0.501711061	0.411149110108723	0.955728907735086	0.605493736112198	1.50855027988472
eqtl-a-ENSG00000243716	ebi-a-GCST90027158	Alzheimer disease	NPIPB5	Weighted median	3	-0.064367052	0.0260732704132951	0.0135605293295835	-0.115470662	-0.013263442	0.937660765906939	0.890946710256516	0.986824129658723
eqtl-a-ENSG00000243716	ebi-a-GCST90027158	Alzheimer disease	NPIPB5	Inverse variance weighted	3	-0.062152121	0.0257638443367794	0.015848857521491	-0.112649256	-0.011654986	0.939739921520796	0.893463982176031	0.988412669919939
eqtl-a-ENSG00000243716	ebi-a-GCST90027158	Alzheimer disease	NPIPB5	Simple mode	3	-0.046833022	0.0440006438312608	0.398658968490686	-0.133074284	0.039408239952438	0.954246722538545	0.875400061592479	1.04019504615874
eqtl-a-ENSG00000243716	ebi-a-GCST90027158	Alzheimer disease	NPIPB5	Weighted mode	3	-0.06674764	0.0263703069180586	0.12701805830335	-0.118433441	-0.015061838	0.935431237319516	0.888310938602931	0.985051024058429
eqtl-a-ENSG00000244731	ebi-a-GCST90027158	Alzheimer disease	C4A	MR Egger	4	0.0293893662680692	0.0490816321601748	0.610103591809558	-0.066810633	0.125589365302012	1.02982549573139	0.935372313434507	1.13381648828614
eqtl-a-ENSG00000244731	ebi-a-GCST90027158	Alzheimer disease	C4A	Weighted median	4	0.0608775529860075	0.0202409066151181	0.00263276579468141	0.021205376020376	0.100549729951639	1.06276877335682	1.02143180769711	1.10577863065459
eqtl-a-ENSG00000244731	ebi-a-GCST90027158	Alzheimer disease	C4A	Inverse variance weighted	4	0.0556392708854411	0.0180532110811955	0.00205642604391551	0.0202549771662979	0.0910235646045843	1.05721624626253	1.02046150123966	1.09529481514359
eqtl-a-ENSG00000244731	ebi-a-GCST90027158	Alzheimer disease	C4A	Simple mode	4	0.0765299646854068	0.0328685433238197	0.102300199123637	0.0121076197707202	0.140952309600093	1.07953453776533	1.01218121371489	1.15136973739218
eqtl-a-ENSG00000244731	ebi-a-GCST90027158	Alzheimer disease	C4A	Weighted mode	4	0.0603888462556615	0.0217630372550457	0.0692883540193733	0.0177332932357719	0.103044399275551	1.06224951799661	1.01789146164592	1.10854062638412
eqtl-a-ENSG00000249662	ebi-a-GCST90027158	Alzheimer disease	LINC02218	MR Egger	3	0.0621768411405635	0.0769982592472252	0.567542099196782	-0.088739747	0.213093429265125	1.06415051368011	0.915083695878831	1.23750026458299
eqtl-a-ENSG00000249662	ebi-a-GCST90027158	Alzheimer disease	LINC02218	Weighted median	3	0.0632401231561627	0.029373405212733	0.0313208679493383	0.00566824893920607	0.120811997373119	1.06528260754406	1.00568434385786	1.12841274786342
eqtl-a-ENSG00000249662	ebi-a-GCST90027158	Alzheimer disease	LINC02218	Inverse variance weighted	3	0.0614185107636065	0.02774997197284	0.026878216515553	0.00702856569684002	0.115808455830373	1.06334384192044	1.00705332403593	1.12278078942101
eqtl-a-ENSG00000249662	ebi-a-GCST90027158	Alzheimer disease	LINC02218	Simple mode	3	0.0705116201183559	0.0403534002029174	0.222687693466909	-0.008581044	0.149604284516074	1.07305703840806	0.991455667796735	1.16137457788293
eqtl-a-ENSG00000249662	ebi-a-GCST90027158	Alzheimer disease	LINC02218	Weighted mode	3	0.0630749698087281	0.0309280454842566	0.178244455605993	0.0024560006595852	0.123693938957871	1.06510668708278	1.0024590190998	1.13166945805645
eqtl-a-ENSG00000250490	ebi-a-GCST90027158	Alzheimer disease	LINC02145	MR Egger	3	-0.013746601	0.0345017401488421	0.758623062497618	-0.081370011	0.0538768099920775	0.986347452352582	0.921852532393971	1.05535458500715
eqtl-a-ENSG00000250490	ebi-a-GCST90027158	Alzheimer disease	LINC02145	Weighted median	3	-0.041700979	0.0185677343616735	0.0247114333249176	-0.078093739	-0.00530822	0.959156545492326	0.924877725821473	0.99470584389266
eqtl-a-ENSG00000250490	ebi-a-GCST90027158	Alzheimer disease	LINC02145	Inverse variance weighted	3	-0.044720362	0.0185207437038774	0.0157520906082766	-0.08102102	-0.008419705	0.956264852119926	0.922174307143468	0.991615641767906
eqtl-a-ENSG00000250490	ebi-a-GCST90027158	Alzheimer disease	LINC02145	Simple mode	3	-0.042872704	0.0260251169569203	0.24124243912161	-0.093881933	0.00813652525116464	0.958033336131744	0.910390242740241	1.00816971673278
eqtl-a-ENSG00000250490	ebi-a-GCST90027158	Alzheimer disease	LINC02145	Weighted mode	3	-0.041385657	0.0190444732090717	0.161855182681425	-0.078712825	-0.00405849	0.959459036072908	0.924305323782342	0.995949734590872
eqtl-a-ENSG00000251179	ebi-a-GCST90027158	Alzheimer disease	TMEM92-AS1	MR Egger	5	0.0802472027286478	0.0327956329331137	0.09193401543305	0.015967762179745	0.144526643277551	1.08355489229612	1.01609592816019	1.1554924806605
eqtl-a-ENSG00000251179	ebi-a-GCST90027158	Alzheimer disease	TMEM92-AS1	Weighted median	5	0.0538000767103635	0.0198936376572011	0.0068430729927209	0.0148085469022492	0.0927916065184777	1.05527360729335	1.01491873667787	1.09723305522477
eqtl-a-ENSG00000251179	ebi-a-GCST90027158	Alzheimer disease	TMEM92-AS1	Inverse variance weighted	5	0.0457720391039772	0.0182875535988377	0.0123178036362388	0.00992843405025522	0.0816156441576991	1.04683574614017	1.00997788447119	1.08503868871409
eqtl-a-ENSG00000251179	ebi-a-GCST90027158	Alzheimer disease	TMEM92-AS1	Simple mode	5	0.0524173334899717	0.0354963881517175	0.213808193441149	-0.017155587	0.121990254267338	1.05381544323278	0.982990731874959	1.12974309155252
eqtl-a-ENSG00000251179	ebi-a-GCST90027158	Alzheimer disease	TMEM92-AS1	Weighted mode	5	0.0531659530004387	0.0194038415252043	0.0519070974065545	0.0151344236110382	0.0911974823898393	1.05460464540322	1.01524952895129	1.09548532295791
eqtl-a-ENSG00000254531	ebi-a-GCST90027158	Alzheimer disease	FLJ20021	MR Egger	14	0.00618542382254241	0.0388874612475696	0.876267579548835	-0.070034	0.0824048478677788	1.00620459305938	0.932362118847358	1.08589534326581
eqtl-a-ENSG00000254531	ebi-a-GCST90027158	Alzheimer disease	FLJ20021	Weighted median	14	0.0294310752952474	0.017802215971807	0.0982850026494982	-0.005461268	0.0643234185999892	1.02986844964676	0.994553617604205	1.066437249
eqtl-a-ENSG00000254531	ebi-a-GCST90027158	Alzheimer disease	FLJ20021	Inverse variance weighted	14	0.0312349481607936	0.0139873051574512	0.0255428360538567	0.00381983005218916	0.058650066269398	1.0317278779801	1.00382713490114	1.06040410464314
eqtl-a-ENSG00000254531	ebi-a-GCST90027158	Alzheimer disease	FLJ20021	Simple mode	14	0.01450033669669	0.0257097630423437	0.58235314208874	-0.035890799	0.0648914722596838	1.01460597656582	0.964745639048603	1.06704321431113
eqtl-a-ENSG00000254531	ebi-a-GCST90027158	Alzheimer disease	FLJ20021	Weighted mode	14	0.025918919424095	0.0175102232781295	0.162639134821491	-0.008401118	0.0602389570492287	1.02625773553179	0.991634072576228	1.06209031019138
eqtl-a-ENSG00000255987	ebi-a-GCST90027158	Alzheimer disease	TOMM20P2	MR Egger	3	-0.148873245	0.104748655820502	0.390339887288974	-0.35418061	0.056434120676578	0.861678330245022	0.701748213066325	1.05805690843088
eqtl-a-ENSG00000255987	ebi-a-GCST90027158	Alzheimer disease	TOMM20P2	Weighted median	3	-0.114762283	0.0434544229830491	0.00826664805986786	-0.199932952	-0.029591614	0.891578061862124	0.818785649031528	0.97084193077157
eqtl-a-ENSG00000255987	ebi-a-GCST90027158	Alzheimer disease	TOMM20P2	Inverse variance weighted	3	-0.102935449	0.0445115736755696	0.0207471341770046	-0.190178134	-0.015692765	0.90218520834048	0.826811837816756	0.984429725023781
eqtl-a-ENSG00000255987	ebi-a-GCST90027158	Alzheimer disease	TOMM20P2	Simple mode	3	-0.091972219	0.081024668851485	0.374047211724562	-0.25078057	0.066836132011326	0.912130489147158	0.778193111828351	1.06912026923125
eqtl-a-ENSG00000255987	ebi-a-GCST90027158	Alzheimer disease	TOMM20P2	Weighted mode	3	-0.125206645	0.0457844389708755	0.111744484241489	-0.214944146	-0.035469145	0.882314557723647	0.80658649038039	0.965152513779323
eqtl-a-ENSG00000256039	ebi-a-GCST90027158	Alzheimer disease	LINC02446	MR Egger	3	-0.204608807	0.108787894540927	0.311100104072816	-0.41783308	0.00861546665606058	0.814966063370732	0.658472131456874	1.00865268660119
eqtl-a-ENSG00000256039	ebi-a-GCST90027158	Alzheimer disease	LINC02446	Weighted median	3	-0.092082472	0.0380767479435863	0.015591557230014	-0.166712898	-0.017452046	0.912029929116809	0.846442591476446	0.982699358445456
eqtl-a-ENSG00000256039	ebi-a-GCST90027158	Alzheimer disease	LINC02446	Inverse variance weighted	3	-0.073008801	0.0355057734210607	0.0397582768050685	-0.142600117	-0.003417485	0.929592648428285	0.867100738301916	0.996588347628678
eqtl-a-ENSG00000256039	ebi-a-GCST90027158	Alzheimer disease	LINC02446	Simple mode	3	-0.090410836	0.0632399235766273	0.289065997547693	-0.214361087	0.033539413787953	0.913555786171993	0.807056914939282	1.03410820104443
eqtl-a-ENSG00000256039	ebi-a-GCST90027158	Alzheimer disease	LINC02446	Weighted mode	3	-0.094142144	0.0442151387445058	0.167004367224442	-0.180803816	-0.007480472	0.910153380106179	0.834599077582696	0.992547436929828
eqtl-a-ENSG00000257335	ebi-a-GCST90027158	Alzheimer disease	MGAM	MR Egger	3	-0.03309606	0.0456387882062496	0.600570627112974	-0.122548085	0.0563559652604642	0.967445622662815	0.884663365318046	1.05797421878429
eqtl-a-ENSG00000257335	ebi-a-GCST90027158	Alzheimer disease	MGAM	Weighted median	3	-0.047040953	0.0220455619693457	0.0328586633850634	-0.090250254	-0.003831651	0.954048325917492	0.913702498789096	0.996175680149985
eqtl-a-ENSG00000257335	ebi-a-GCST90027158	Alzheimer disease	MGAM	Inverse variance weighted	3	-0.047934594	0.022181689517674	0.0306954682191064	-0.091410706	-0.004458483	0.953196129726459	0.912642806482304	0.995551441672507
eqtl-a-ENSG00000257335	ebi-a-GCST90027158	Alzheimer disease	MGAM	Simple mode	3	-0.032738093	0.0375526225208103	0.475244706945253	-0.106341233	0.040865047121737	0.967791997879305	0.899117786919802	1.04171151409194
eqtl-a-ENSG00000257335	ebi-a-GCST90027158	Alzheimer disease	MGAM	Weighted mode	3	-0.044613369	0.023650599297164	0.199887856982721	-0.090968544	0.0017418053819885	0.956367171327686	0.913046431361275	1.00174332320611
eqtl-a-ENSG00000257923	ebi-a-GCST90027158	Alzheimer disease	CUX1	MR Egger	3	-0.148454295	0.0894151756585438	0.345120913092306	-0.32370804	0.0267994488547811	0.862039405405358	0.723461433546479	1.02716178363346
eqtl-a-ENSG00000257923	ebi-a-GCST90027158	Alzheimer disease	CUX1	Weighted median	3	-0.08720931	0.0406728248027042	0.0320195452399662	-0.166928047	-0.007490573	0.91648524609408	0.846260500515717	0.992537411111895
eqtl-a-ENSG00000257923	ebi-a-GCST90027158	Alzheimer disease	CUX1	Inverse variance weighted	3	-0.082979442	0.038766316263618	0.0323140848555933	-0.158961422	-0.006997462	0.92037006792171	0.85302926653607	0.993026963032568
eqtl-a-ENSG00000257923	ebi-a-GCST90027158	Alzheimer disease	CUX1	Simple mode	3	-0.057309265	0.0656822341559325	0.474926137278533	-0.186046444	0.071427913730221	0.94430198444637	0.830235034516846	1.07404072432125
eqtl-a-ENSG00000257923	ebi-a-GCST90027158	Alzheimer disease	CUX1	Weighted mode	3	-0.095659681	0.0442816614952484	0.163339031717085	-0.182451737	-0.008867624	0.908773236370376	0.833224856559252	0.991171577085997
eqtl-a-ENSG00000258227	ebi-a-GCST90027158	Alzheimer disease	CLEC5A	MR Egger	8	-0.038495164	0.0253013741610657	0.178963659591556	-0.088085858	0.0110955289299289	0.962236357693912	0.915682254901309	1.01115731260713
eqtl-a-ENSG00000258227	ebi-a-GCST90027158	Alzheimer disease	CLEC5A	Weighted median	8	-0.04828322	0.01709572283914	0.00473860021575894	-0.081790836	-0.014775603	0.952863879019371	0.921464675334334	0.985333020617868
eqtl-a-ENSG00000258227	ebi-a-GCST90027158	Alzheimer disease	CLEC5A	Inverse variance weighted	8	-0.043812364	0.0140597482965866	0.00183225554904327	-0.07136947	-0.016255257	0.957133533712641	0.931117808224341	0.983876146783483
eqtl-a-ENSG00000258227	ebi-a-GCST90027158	Alzheimer disease	CLEC5A	Simple mode	8	-0.054226948	0.0238159630289505	0.0568943586356533	-0.100906236	-0.00754766	0.947217113106644	0.904017793683347	0.992480751630379
eqtl-a-ENSG00000258227	ebi-a-GCST90027158	Alzheimer disease	CLEC5A	Weighted mode	8	-0.049159493	0.0167602700692392	0.0219274647592085	-0.082009623	-0.016309364	0.952029275167704	0.92126309354834	0.98382291348002
eqtl-a-ENSG00000263503	ebi-a-GCST90027158	Alzheimer disease	MAPK8IP1P2	MR Egger	4	-0.08291995	0.0228695026463008	0.0683590622678127	-0.127744175	-0.038095725	0.920424824050211	0.880078496046963	0.962620789546771
eqtl-a-ENSG00000263503	ebi-a-GCST90027158	Alzheimer disease	MAPK8IP1P2	Weighted median	4	-0.061944254	0.0100786758824279	7.94259096562507e-10	-0.081698459	-0.042190049	0.939935282788859	0.92154980193106	0.958687565208184
eqtl-a-ENSG00000263503	ebi-a-GCST90027158	Alzheimer disease	MAPK8IP1P2	Inverse variance weighted	4	-0.060609042	0.00972990804814183	4.6897711144421e-10	-0.079679662	-0.041538422	0.941191133974862	0.923412103125023	0.959312475627092
eqtl-a-ENSG00000263503	ebi-a-GCST90027158	Alzheimer disease	MAPK8IP1P2	Simple mode	4	-0.053230084	0.0155601969324616	0.0418149827528795	-0.08372807	-0.022732098	0.948161830218767	0.919681310756308	0.977524329101015
eqtl-a-ENSG00000263503	ebi-a-GCST90027158	Alzheimer disease	MAPK8IP1P2	Weighted mode	4	-0.062913605	0.0103203799780234	0.00886695662485182	-0.08314155	-0.04268566	0.939024597380293	0.920220881120899	0.958212547199713
eqtl-a-ENSG00000263874	ebi-a-GCST90027158	Alzheimer disease	LASP1NB	MR Egger	3	0.0551701844336389	0.09370356740176	0.661239417260637	-0.128488808	0.238829176541089	1.05672043674264	0.879423405156943	1.26976161298582
eqtl-a-ENSG00000263874	ebi-a-GCST90027158	Alzheimer disease	LASP1NB	Weighted median	3	0.0924841922333402	0.0376009629268378	0.0139083040136152	0.0187863048967381	0.166182079569942	1.09689580195037	1.01896387775888	1.18078807953686
eqtl-a-ENSG00000263874	ebi-a-GCST90027158	Alzheimer disease	LASP1NB	Inverse variance weighted	3	0.0941196505465396	0.035543018764472	0.00809578219639698	0.0244553337681744	0.163783967324905	1.09869119705512	1.02475681805935	1.17795980979412
eqtl-a-ENSG00000263874	ebi-a-GCST90027158	Alzheimer disease	LASP1NB	Simple mode	3	0.10930728665929	0.0522350442599442	0.171464598880086	0.00692659990979962	0.211687973408781	1.1155050775097	1.00695064428615	1.23576223423747
eqtl-a-ENSG00000263874	ebi-a-GCST90027158	Alzheimer disease	LASP1NB	Weighted mode	3	0.0878212285463518	0.0424829014253561	0.174656328204535	0.00455474175265383	0.17108771534005	1.09179292317277	1.00456513035535	1.18659482702578
eqtl-a-ENSG00000264070	ebi-a-GCST90027158	Alzheimer disease	DND1P1	MR Egger	3	-0.087468914	0.029690706257593	0.208326879114913	-0.145662698	-0.029275129	0.91624735409228	0.864449234636729	0.971149236118989
eqtl-a-ENSG00000264070	ebi-a-GCST90027158	Alzheimer disease	DND1P1	Weighted median	3	-0.072914336	0.0116729118067315	4.19868746562173e-10	-0.095793244	-0.050035429	0.929680466377667	0.908651866278154	0.951195723731247
eqtl-a-ENSG00000264070	ebi-a-GCST90027158	Alzheimer disease	DND1P1	Inverse variance weighted	3	-0.07252238	0.0114625729428142	2.5015970465781e-10	-0.094989023	-0.050055737	0.930044931653458	0.909382916378753	0.951176406896591
eqtl-a-ENSG00000264070	ebi-a-GCST90027158	Alzheimer disease	DND1P1	Simple mode	3	-0.06338324	0.0157141623928542	0.0563230552619107	-0.094182998	-0.032583482	0.938583701965014	0.910116197320876	0.967941641064719
eqtl-a-ENSG00000264070	ebi-a-GCST90027158	Alzheimer disease	DND1P1	Weighted mode	3	-0.074929627	0.012955567705196	0.0286183653409224	-0.100322539	-0.049536714	0.927808776924384	0.904545619306507	0.951670217802723
eqtl-a-ENSG00000264538	ebi-a-GCST90027158	Alzheimer disease	SUZ12P1	MR Egger	3	0.0288988152961557	0.0342456131374856	0.553777932488515	-0.038222586	0.0960202170456275	1.02932043772203	0.962498677879032	1.10078131831516
eqtl-a-ENSG00000264538	ebi-a-GCST90027158	Alzheimer disease	SUZ12P1	Weighted median	3	0.0894289261344449	0.0240965274317774	0.000206215002796815	0.0421997323681612	0.136658119900729	1.09354960775246	1.04310279933824	1.14643613781328
eqtl-a-ENSG00000264538	ebi-a-GCST90027158	Alzheimer disease	SUZ12P1	Inverse variance weighted	3	0.0906282338129588	0.0423265639981285	0.0322605889020737	0.007668168376627	0.173588299249291	1.09486189695584	1.00769764407312	1.18956571989242
eqtl-a-ENSG00000264538	ebi-a-GCST90027158	Alzheimer disease	SUZ12P1	Simple mode	3	0.238823704065993	0.100816074428712	0.141369121514003	0.0412241981857182	0.436423209946268	1.26975466426603	1.04208571308354	1.54716343116786
eqtl-a-ENSG00000264538	ebi-a-GCST90027158	Alzheimer disease	SUZ12P1	Weighted mode	3	0.0663751700484693	0.0240749196728632	0.110228966235804	0.0191883274896573	0.113562012607281	1.06862755902248	1.01937360661371	1.12026135706599
