# Supplementary material for: Deciphering Alzheimer’s disease transcriptomics: exploration and validation of core genes in tau and Aβ pathological models toward novel therapeutic targets
Source: Front Aging Neurosci. 2025 Oct 10;17:1621153. doi: 10.3389/fnagi.2025.1621153 (PMC12549628; doi:10.3389/fnagi.2025.1621153)
Supplement: Supplementary file 6 [file Data_Sheet_5.ZIP › Mendelian randomization analysis and code/METTL7A.table.MRresult.csv]

id.exposure	id.outcome	outcome	exposure	method	nsnp	b	se	pval	lo_ci	up_ci	or	or_lci95	or_uci95
eqtl-a-ENSG00000185432	xy4pYE	Alzheimer disease	METTL7A	MR Egger	3	0.0504048640914737	0.0376072636069045	0.408075127727551	-0.0233053725780592	0.124115100761007	1.0516968044645	0.97696410017057	1.13214617438626
eqtl-a-ENSG00000185432	xy4pYE	Alzheimer disease	METTL7A	Weighted median	3	0.0647866475990006	0.0208695147449559	0.00190686183551356	0.023882398698887	0.105690896499114	1.0669313677305	1.02416986709924	1.11147826158117
eqtl-a-ENSG00000185432	xy4pYE	Alzheimer disease	METTL7A	Inverse variance weighted	3	0.0650897733673465	0.0201227662453003	0.00121798974589656	0.0256491515265579	0.104530395208135	1.06725483114369	1.02598092147959	1.1101891377833
eqtl-a-ENSG00000185432	xy4pYE	Alzheimer disease	METTL7A	Simple mode	3	0.0544820274839356	0.03981229971755	0.304610459682095	-0.0235500799624624	0.132514134930334	1.05599349738308	0.976725059089714	1.14169515375659
eqtl-a-ENSG00000185432	xy4pYE	Alzheimer disease	METTL7A	Weighted mode	3	0.0630722280135389	0.020622065659414	0.0923351277496545	0.0226529793210874	0.10349147670599	1.0651037667824	1.02291150650342	1.10903634068198
