# Supplementary material for: Deciphering Alzheimer’s disease transcriptomics: exploration and validation of core genes in tau and Aβ pathological models toward novel therapeutic targets
Source: Front Aging Neurosci. 2025 Oct 10;17:1621153. doi: 10.3389/fnagi.2025.1621153 (PMC12549628; doi:10.3389/fnagi.2025.1621153)
Supplement: Supplementary file 6 [file Data_Sheet_5.ZIP › Mendelian randomization analysis and code/outcome.csv]

SNP	chr	pos	beta.outcome	se.outcome	samplesize.outcome	pval.outcome	eaf.outcome	effect_allele.outcome	other_allele.outcome	outcome	id.outcome	originalname.outcome	outcome.deprecated	mr_keep.outcome	data_source.outcome	proxy.outcome	target_snp.outcome	proxy_snp.outcome	target_a1.outcome	target_a2.outcome	proxy_a1.outcome	proxy_a2.outcome
rs12740189	1	200221096	-0.0019	0.0223	85934	0.9307	0.0358	G	A	Alzheimer's disease || id:ebi-a-GCST90027158	ebi-a-GCST90027158	Alzheimer's disease	Alzheimer's disease || ||	TRUE	igd	NA	NA	NA	NA	NA	NA	NA
rs10919960	1	200479973	0.0013	0.0082	85934	0.8742	0.4892	C	T	Alzheimer's disease || id:ebi-a-GCST90027158	ebi-a-GCST90027158	Alzheimer's disease	Alzheimer's disease || ||	TRUE	igd	NA	NA	NA	NA	NA	NA	NA
rs296545	1	200890692	-0.0214	0.0089	85934	0.01662	0.7083	G	A	Alzheimer's disease || id:ebi-a-GCST90027158	ebi-a-GCST90027158	Alzheimer's disease	Alzheimer's disease || ||	TRUE	igd	NA	NA	NA	NA	NA	NA	NA
rs12128789	1	212852832	0.0053	0.012	85934	0.6595	0.1327	C	T	Alzheimer's disease || id:ebi-a-GCST90027158	ebi-a-GCST90027158	Alzheimer's disease	Alzheimer's disease || ||	TRUE	igd	NA	NA	NA	NA	NA	NA	NA
rs1874419	1	213041841	-0.0119	0.0094	85934	0.2068	0.7489	C	T	Alzheimer's disease || id:ebi-a-GCST90027158	ebi-a-GCST90027158	Alzheimer's disease	Alzheimer's disease || ||	TRUE	igd	NA	NA	NA	NA	NA	NA	NA
rs12568153	1	213151580	-0.0147	0.009	85934	0.1037	0.7011	G	T	Alzheimer's disease || id:ebi-a-GCST90027158	ebi-a-GCST90027158	Alzheimer's disease	Alzheimer's disease || ||	TRUE	igd	NA	NA	NA	NA	NA	NA	NA
rs76619942	1	213209470	-0.0296	0.0289	85934	0.3061	0.0216	C	T	Alzheimer's disease || id:ebi-a-GCST90027158	ebi-a-GCST90027158	Alzheimer's disease	Alzheimer's disease || ||	TRUE	igd	NA	NA	NA	NA	NA	NA	NA
rs142753045	1	236442476	-0.0012	0.0324	85934	0.9703	0.0195	T	C	Alzheimer's disease || id:ebi-a-GCST90027158	ebi-a-GCST90027158	Alzheimer's disease	Alzheimer's disease || ||	TRUE	igd	NA	NA	NA	NA	NA	NA	NA
rs1218671	1	239690844	-9.00E-04	0.0085	85934	0.9115	0.3507	G	T	Alzheimer's disease || id:ebi-a-GCST90027158	ebi-a-GCST90027158	Alzheimer's disease	Alzheimer's disease || ||	TRUE	igd	NA	NA	NA	NA	NA	NA	NA
rs6429511	1	245108240	0.0111	0.012	85934	0.3534	0.154	T	C	Alzheimer's disease || id:ebi-a-GCST90027158	ebi-a-GCST90027158	Alzheimer's disease	Alzheimer's disease || ||	TRUE	igd	NA	NA	NA	NA	NA	NA	NA
rs9309731	2	314414	0.0126	0.0118	85934	0.284	0.1503	A	G	Alzheimer's disease || id:ebi-a-GCST90027158	ebi-a-GCST90027158	Alzheimer's disease	Alzheimer's disease || ||	TRUE	igd	NA	NA	NA	NA	NA	NA	NA
rs59119547	1	244487759	0.0236	0.0119	85934	0.0469602	0.1404	T	C	Alzheimer's disease || id:ebi-a-GCST90027158	ebi-a-GCST90027158	Alzheimer's disease	Alzheimer's disease || ||	TRUE	igd	NA	NA	NA	NA	NA	NA	NA
rs3003310	1	244645126	0.0077	0.0087	85934	0.3759	0.3349	A	G	Alzheimer's disease || id:ebi-a-GCST90027158	ebi-a-GCST90027158	Alzheimer's disease	Alzheimer's disease || ||	TRUE	igd	NA	NA	NA	NA	NA	NA	NA
rs6429515	1	245125041	0.0066	0.0092	85934	0.4727	0.6798	C	G	Alzheimer's disease || id:ebi-a-GCST90027158	ebi-a-GCST90027158	Alzheimer's disease	Alzheimer's disease || ||	TRUE	igd	NA	NA	NA	NA	NA	NA	NA
rs12063237	1	245889333	7e-04	0.0104	85934	0.9474	0.1942	T	A	Alzheimer's disease || id:ebi-a-GCST90027158	ebi-a-GCST90027158	Alzheimer's disease	Alzheimer's disease || ||	TRUE	igd	NA	NA	NA	NA	NA	NA	NA
rs115271277	1	236571508	0.0371	0.0138	85934	0.00729508	0.1005	T	A	Alzheimer's disease || id:ebi-a-GCST90027158	ebi-a-GCST90027158	Alzheimer's disease	Alzheimer's disease || ||	TRUE	igd	NA	NA	NA	NA	NA	NA	NA
rs12117927	1	236629134	-0.0085	0.0085	85934	0.3161	0.4822	A	C	Alzheimer's disease || id:ebi-a-GCST90027158	ebi-a-GCST90027158	Alzheimer's disease	Alzheimer's disease || ||	TRUE	igd	NA	NA	NA	NA	NA	NA	NA
rs10800887	1	202924936	-0.0038	0.0084	85934	0.647	0.3694	C	T	Alzheimer's disease || id:ebi-a-GCST90027158	ebi-a-GCST90027158	Alzheimer's disease	Alzheimer's disease || ||	TRUE	igd	NA	NA	NA	NA	NA	NA	NA
rs149866019	1	205112366	-0.0367	0.0277	85934	0.1846	0.0239	T	C	Alzheimer's disease || id:ebi-a-GCST90027158	ebi-a-GCST90027158	Alzheimer's disease	Alzheimer's disease || ||	TRUE	igd	NA	NA	NA	NA	NA	NA	NA
rs72747084	1	205325284	-0.0039	0.03	85934	0.8961	0.0208	C	T	Alzheimer's disease || id:ebi-a-GCST90027158	ebi-a-GCST90027158	Alzheimer's disease	Alzheimer's disease || ||	TRUE	igd	NA	NA	NA	NA	NA	NA	NA
rs79057007	1	205338976	-0.0498	0.0177	85934	0.00489001	0.0596	A	G	Alzheimer's disease || id:ebi-a-GCST90027158	ebi-a-GCST90027158	Alzheimer's disease	Alzheimer's disease || ||	TRUE	igd	NA	NA	NA	NA	NA	NA	NA
rs113092335	1	207295982	-0.0179	0.0162	85934	0.2693	0.0788	A	G	Alzheimer's disease || id:ebi-a-GCST90027158	ebi-a-GCST90027158	Alzheimer's disease	Alzheimer's disease || ||	TRUE	igd	NA	NA	NA	NA	NA	NA	NA
rs79181819	1	213335906	-0.0204	0.0405	85934	0.614601	0.0132	A	G	Alzheimer's disease || id:ebi-a-GCST90027158	ebi-a-GCST90027158	Alzheimer's disease	Alzheimer's disease || ||	TRUE	igd	NA	NA	NA	NA	NA	NA	NA
rs58438675	1	220948703	0.0039	0.0187	85934	0.8354	0.0504	G	A	Alzheimer's disease || id:ebi-a-GCST90027158	ebi-a-GCST90027158	Alzheimer's disease	Alzheimer's disease || ||	TRUE	igd	NA	NA	NA	NA	NA	NA	NA
rs11118848	1	221926826	-0.0077	0.0126	85934	0.541101	0.1179	A	G	Alzheimer's disease || id:ebi-a-GCST90027158	ebi-a-GCST90027158	Alzheimer's disease	Alzheimer's disease || ||	TRUE	igd	NA	NA	NA	NA	NA	NA	NA
rs11118911	1	222148997	-0.0054	0.0087	85934	0.5317	0.3253	T	C	Alzheimer's disease || id:ebi-a-GCST90027158	ebi-a-GCST90027158	Alzheimer's disease	Alzheimer's disease || ||	TRUE	igd	NA	NA	NA	NA	NA	NA	NA
rs73108050	1	230721814	-0.0317	0.0326	85934	0.3307	0.0166	T	C	Alzheimer's disease || id:ebi-a-GCST90027158	ebi-a-GCST90027158	Alzheimer's disease	Alzheimer's disease || ||	TRUE	igd	NA	NA	NA	NA	NA	NA	NA
rs111732500	1	235779172	-0.0026	0.0196	85934	0.894	0.0527	T	C	Alzheimer's disease || id:ebi-a-GCST90027158	ebi-a-GCST90027158	Alzheimer's disease	Alzheimer's disease || ||	TRUE	igd	NA	NA	NA	NA	NA	NA	NA
rs77044591	1	239771577	-0.0117	0.0167	85934	0.4814	0.0655	A	G	Alzheimer's disease || id:ebi-a-GCST90027158	ebi-a-GCST90027158	Alzheimer's disease	Alzheimer's disease || ||	TRUE	igd	NA	NA	NA	NA	NA	NA	NA
rs75310447	1	171969728	0.0203	0.0328	85934	0.5362	0.0175	A	G	Alzheimer's disease || id:ebi-a-GCST90027158	ebi-a-GCST90027158	Alzheimer's disease	Alzheimer's disease || ||	TRUE	igd	NA	NA	NA	NA	NA	NA	NA
rs17849501	1	183542323	-0.0178	0.0185	85934	0.3363	0.0517	T	C	Alzheimer's disease || id:ebi-a-GCST90027158	ebi-a-GCST90027158	Alzheimer's disease	Alzheimer's disease || ||	TRUE	igd	NA	NA	NA	NA	NA	NA	NA
rs116509476	1	220693476	0.02	0.0268	85934	0.4559	0.0235	C	T	Alzheimer's disease || id:ebi-a-GCST90027158	ebi-a-GCST90027158	Alzheimer's disease	Alzheimer's disease || ||	TRUE	igd	NA	NA	NA	NA	NA	NA	NA
rs142113063	1	223667446	-0.0305	0.0439	85934	0.4875	0.0096	T	C	Alzheimer's disease || id:ebi-a-GCST90027158	ebi-a-GCST90027158	Alzheimer's disease	Alzheimer's disease || ||	TRUE	igd	NA	NA	NA	NA	NA	NA	NA
rs6426558	1	227175367	-0.0052	0.0082	85934	0.5265	0.4999	T	G	Alzheimer's disease || id:ebi-a-GCST90027158	ebi-a-GCST90027158	Alzheimer's disease	Alzheimer's disease || ||	TRUE	igd	NA	NA	NA	NA	NA	NA	NA
rs143361641	1	201045143	-0.0162	0.029	85934	0.577	0.0226	T	C	Alzheimer's disease || id:ebi-a-GCST90027158	ebi-a-GCST90027158	Alzheimer's disease	Alzheimer's disease || ||	TRUE	igd	NA	NA	NA	NA	NA	NA	NA
rs10495301	1	231034640	-0.0054	0.0092	85934	0.5561	0.272	A	G	Alzheimer's disease || id:ebi-a-GCST90027158	ebi-a-GCST90027158	Alzheimer's disease	Alzheimer's disease || ||	TRUE	igd	NA	NA	NA	NA	NA	NA	NA
rs7525240	1	231215216	0.0155	0.0105	85934	0.1399	0.188	A	C	Alzheimer's disease || id:ebi-a-GCST90027158	ebi-a-GCST90027158	Alzheimer's disease	Alzheimer's disease || ||	TRUE	igd	NA	NA	NA	NA	NA	NA	NA
rs6429293	1	235322660	0.0088	0.0101	85934	0.3868	0.2085	C	T	Alzheimer's disease || id:ebi-a-GCST90027158	ebi-a-GCST90027158	Alzheimer's disease	Alzheimer's disease || ||	TRUE	igd	NA	NA	NA	NA	NA	NA	NA
rs639847	1	236520733	0.0078	0.0088	85934	0.3776	0.3079	A	G	Alzheimer's disease || id:ebi-a-GCST90027158	ebi-a-GCST90027158	Alzheimer's disease	Alzheimer's disease || ||	TRUE	igd	NA	NA	NA	NA	NA	NA	NA
rs1591734	1	169271902	-0.0112	0.0116	85934	0.3355	0.1425	T	C	Alzheimer's disease || id:ebi-a-GCST90027158	ebi-a-GCST90027158	Alzheimer's disease	Alzheimer's disease || ||	TRUE	igd	NA	NA	NA	NA	NA	NA	NA
rs148627381	1	170713408	-0.0139	0.0229	85934	0.5444	0.0365	T	C	Alzheimer's disease || id:ebi-a-GCST90027158	ebi-a-GCST90027158	Alzheimer's disease	Alzheimer's disease || ||	TRUE	igd	NA	NA	NA	NA	NA	NA	NA
rs113448263	1	181094881	0.0269	0.0169	85934	0.1124	0.0618	T	C	Alzheimer's disease || id:ebi-a-GCST90027158	ebi-a-GCST90027158	Alzheimer's disease	Alzheimer's disease || ||	TRUE	igd	NA	NA	NA	NA	NA	NA	NA
rs12123236	1	183970736	0.0194	0.0178	85934	0.2741	0.0635	A	G	Alzheimer's disease || id:ebi-a-GCST90027158	ebi-a-GCST90027158	Alzheimer's disease	Alzheimer's disease || ||	TRUE	igd	NA	NA	NA	NA	NA	NA	NA
rs4951199	1	205313647	0.0169	0.0301	85934	0.5759	0.9725	T	G	Alzheimer's disease || id:ebi-a-GCST90027158	ebi-a-GCST90027158	Alzheimer's disease	Alzheimer's disease || ||	TRUE	igd	NA	NA	NA	NA	NA	NA	NA
rs115525176	1	207546631	-2.00E-04	0.0383	85934	0.9965	0.0119	C	T	Alzheimer's disease || id:ebi-a-GCST90027158	ebi-a-GCST90027158	Alzheimer's disease	Alzheimer's disease || ||	TRUE	igd	NA	NA	NA	NA	NA	NA	NA
rs144684443	1	207608426	-0.0373	0.035	85934	0.2872	0.0155	T	C	Alzheimer's disease || id:ebi-a-GCST90027158	ebi-a-GCST90027158	Alzheimer's disease	Alzheimer's disease || ||	TRUE	igd	NA	NA	NA	NA	NA	NA	NA
rs11587944	1	207680070	-0.0502	0.0417	85934	0.2285	0.0101	T	C	Alzheimer's disease || id:ebi-a-GCST90027158	ebi-a-GCST90027158	Alzheimer's disease	Alzheimer's disease || ||	TRUE	igd	NA	NA	NA	NA	NA	NA	NA
rs984983	1	208034955	-0.0065	0.0123	85934	0.5949	0.8733	T	C	Alzheimer's disease || id:ebi-a-GCST90027158	ebi-a-GCST90027158	Alzheimer's disease	Alzheimer's disease || ||	TRUE	igd	NA	NA	NA	NA	NA	NA	NA
rs2047290	1	213062930	-0.0106	0.0082	85934	0.195	0.5476	A	G	Alzheimer's disease || id:ebi-a-GCST90027158	ebi-a-GCST90027158	Alzheimer's disease	Alzheimer's disease || ||	TRUE	igd	NA	NA	NA	NA	NA	NA	NA
rs74143867	1	231551332	-0.0097	0.0118	85934	0.4085	0.1398	C	T	Alzheimer's disease || id:ebi-a-GCST90027158	ebi-a-GCST90027158	Alzheimer's disease	Alzheimer's disease || ||	TRUE	igd	NA	NA	NA	NA	NA	NA	NA
rs1865225	1	231763004	0.0273	0.0087	85934	0.001741	0.6744	G	A	Alzheimer's disease || id:ebi-a-GCST90027158	ebi-a-GCST90027158	Alzheimer's disease	Alzheimer's disease || ||	TRUE	igd	NA	NA	NA	NA	NA	NA	NA
rs7584690	2	197132634	0.0195	0.0094	85934	0.0391598	0.2499	A	C	Alzheimer's disease || id:ebi-a-GCST90027158	ebi-a-GCST90027158	Alzheimer's disease	Alzheimer's disease || ||	TRUE	igd	NA	NA	NA	NA	NA	NA	NA
rs145656295	2	218912646	-0.0367	0.0358	85934	0.3047	0.0157	C	T	Alzheimer's disease || id:ebi-a-GCST90027158	ebi-a-GCST90027158	Alzheimer's disease	Alzheimer's disease || ||	TRUE	igd	NA	NA	NA	NA	NA	NA	NA
rs139687414	2	219111044	-0.0038	0.0209	85934	0.8547	0.0405	A	G	Alzheimer's disease || id:ebi-a-GCST90027158	ebi-a-GCST90027158	Alzheimer's disease	Alzheimer's disease || ||	TRUE	igd	NA	NA	NA	NA	NA	NA	NA
rs115530557	2	219915015	0.0375	0.0279	85934	0.179	0.0248	C	T	Alzheimer's disease || id:ebi-a-GCST90027158	ebi-a-GCST90027158	Alzheimer's disease	Alzheimer's disease || ||	TRUE	igd	NA	NA	NA	NA	NA	NA	NA
rs3821039	2	220147847	0.0095	0.0299	85934	0.752199	0.0203	A	G	Alzheimer's disease || id:ebi-a-GCST90027158	ebi-a-GCST90027158	Alzheimer's disease	Alzheimer's disease || ||	TRUE	igd	NA	NA	NA	NA	NA	NA	NA
rs112181045	2	98746790	0.0266	0.0259	85934	0.3056	0.0256	A	G	Alzheimer's disease || id:ebi-a-GCST90027158	ebi-a-GCST90027158	Alzheimer's disease	Alzheimer's disease || ||	TRUE	igd	NA	NA	NA	NA	NA	NA	NA
rs35160507	2	158752065	-0.0223	0.0157	85934	0.1552	0.0767	T	C	Alzheimer's disease || id:ebi-a-GCST90027158	ebi-a-GCST90027158	Alzheimer's disease	Alzheimer's disease || ||	TRUE	igd	NA	NA	NA	NA	NA	NA	NA
rs77993884	2	160450229	0.0305	0.0338	85934	0.3675	0.0153	C	T	Alzheimer's disease || id:ebi-a-GCST90027158	ebi-a-GCST90027158	Alzheimer's disease	Alzheimer's disease || ||	TRUE	igd	NA	NA	NA	NA	NA	NA	NA
rs1077666	2	127776054	0.0517	0.0128	85934	5.59101e-05	0.1196	C	T	Alzheimer's disease || id:ebi-a-GCST90027158	ebi-a-GCST90027158	Alzheimer's disease	Alzheimer's disease || ||	TRUE	igd	NA	NA	NA	NA	NA	NA	NA
rs12476339	2	127804699	0.0085	0.0085	85934	0.3153	0.36	T	G	Alzheimer's disease || id:ebi-a-GCST90027158	ebi-a-GCST90027158	Alzheimer's disease	Alzheimer's disease || ||	TRUE	igd	NA	NA	NA	NA	NA	NA	NA
rs7371196	2	127942131	-0.0128	0.0082	85934	0.1166	0.546	G	A	Alzheimer's disease || id:ebi-a-GCST90027158	ebi-a-GCST90027158	Alzheimer's disease	Alzheimer's disease || ||	TRUE	igd	NA	NA	NA	NA	NA	NA	NA
rs11890243	2	127958041	0.0065	0.009	85934	0.4726	0.7104	A	C	Alzheimer's disease || id:ebi-a-GCST90027158	ebi-a-GCST90027158	Alzheimer's disease	Alzheimer's disease || ||	TRUE	igd	NA	NA	NA	NA	NA	NA	NA
rs28453840	2	136522941	-0.0219	0.0095	85934	0.02093	0.6974	A	G	Alzheimer's disease || id:ebi-a-GCST90027158	ebi-a-GCST90027158	Alzheimer's disease	Alzheimer's disease || ||	TRUE	igd	NA	NA	NA	NA	NA	NA	NA
rs115867359	2	200984341	0.0116	0.0177	85934	0.513701	0.0578	A	C	Alzheimer's disease || id:ebi-a-GCST90027158	ebi-a-GCST90027158	Alzheimer's disease	Alzheimer's disease || ||	TRUE	igd	NA	NA	NA	NA	NA	NA	NA
rs10177463	2	100602518	0.0204	0.0082	85934	0.0132099	0.4612	C	T	Alzheimer's disease || id:ebi-a-GCST90027158	ebi-a-GCST90027158	Alzheimer's disease	Alzheimer's disease || ||	TRUE	igd	NA	NA	NA	NA	NA	NA	NA
rs12998257	2	119637357	-0.0013	0.0116	85934	0.9078	0.1567	G	C	Alzheimer's disease || id:ebi-a-GCST90027158	ebi-a-GCST90027158	Alzheimer's disease	Alzheimer's disease || ||	TRUE	igd	NA	NA	NA	NA	NA	NA	NA
rs12694924	2	233933427	0.032	0.0093	85934	0.000562406	0.7308	A	G	Alzheimer's disease || id:ebi-a-GCST90027158	ebi-a-GCST90027158	Alzheimer's disease	Alzheimer's disease || ||	TRUE	igd	NA	NA	NA	NA	NA	NA	NA
rs906747	2	235334930	0.0048	0.0082	85934	0.558799	0.4723	A	G	Alzheimer's disease || id:ebi-a-GCST90027158	ebi-a-GCST90027158	Alzheimer's disease	Alzheimer's disease || ||	TRUE	igd	NA	NA	NA	NA	NA	NA	NA
rs78912234	2	198525938	0.0091	0.0231	85934	0.692599	0.0342	T	C	Alzheimer's disease || id:ebi-a-GCST90027158	ebi-a-GCST90027158	Alzheimer's disease	Alzheimer's disease || ||	TRUE	igd	NA	NA	NA	NA	NA	NA	NA
rs75664718	2	203574996	0.0418	0.0322	85934	0.1945	0.0197	A	G	Alzheimer's disease || id:ebi-a-GCST90027158	ebi-a-GCST90027158	Alzheimer's disease	Alzheimer's disease || ||	TRUE	igd	NA	NA	NA	NA	NA	NA	NA
rs11571305	2	204800126	-0.0073	0.0102	85934	0.4742	0.1999	A	G	Alzheimer's disease || id:ebi-a-GCST90027158	ebi-a-GCST90027158	Alzheimer's disease	Alzheimer's disease || ||	TRUE	igd	NA	NA	NA	NA	NA	NA	NA
rs17458775	2	208560343	0.0034	0.0085	85934	0.6909	0.4036	T	G	Alzheimer's disease || id:ebi-a-GCST90027158	ebi-a-GCST90027158	Alzheimer's disease	Alzheimer's disease || ||	TRUE	igd	NA	NA	NA	NA	NA	NA	NA
rs17525860	2	216548760	-0.0109	0.0101	85934	0.2824	0.2279	T	G	Alzheimer's disease || id:ebi-a-GCST90027158	ebi-a-GCST90027158	Alzheimer's disease	Alzheimer's disease || ||	TRUE	igd	NA	NA	NA	NA	NA	NA	NA
rs1809231	2	219262179	0.0076	0.0086	85934	0.3772	0.4277	C	G	Alzheimer's disease || id:ebi-a-GCST90027158	ebi-a-GCST90027158	Alzheimer's disease	Alzheimer's disease || ||	TRUE	igd	NA	NA	NA	NA	NA	NA	NA
rs1127101	2	220040330	0.0038	0.0083	85934	0.650801	0.5938	G	A	Alzheimer's disease || id:ebi-a-GCST90027158	ebi-a-GCST90027158	Alzheimer's disease	Alzheimer's disease || ||	TRUE	igd	NA	NA	NA	NA	NA	NA	NA
rs12068865	1	10141346	-0.0287	0.0203	85934	0.1572	0.0434	A	G	Alzheimer's disease || id:ebi-a-GCST90027158	ebi-a-GCST90027158	Alzheimer's disease	Alzheimer's disease || ||	TRUE	igd	NA	NA	NA	NA	NA	NA	NA
rs114227524	1	10199413	0.0235	0.026	85934	0.3645	0.0249	C	T	Alzheimer's disease || id:ebi-a-GCST90027158	ebi-a-GCST90027158	Alzheimer's disease	Alzheimer's disease || ||	TRUE	igd	NA	NA	NA	NA	NA	NA	NA
rs11569786	1	12124025	0.0086	0.0121	85934	0.4794	0.1444	A	G	Alzheimer's disease || id:ebi-a-GCST90027158	ebi-a-GCST90027158	Alzheimer's disease	Alzheimer's disease || ||	TRUE	igd	NA	NA	NA	NA	NA	NA	NA
rs6704465	1	15138001	0.012	0.011	85934	0.2754	0.1678	A	G	Alzheimer's disease || id:ebi-a-GCST90027158	ebi-a-GCST90027158	Alzheimer's disease	Alzheimer's disease || ||	TRUE	igd	NA	NA	NA	NA	NA	NA	NA
rs111843265	1	15325250	-0.0504	0.0273	85934	0.0654305	0.0248	T	G	Alzheimer's disease || id:ebi-a-GCST90027158	ebi-a-GCST90027158	Alzheimer's disease	Alzheimer's disease || ||	TRUE	igd	NA	NA	NA	NA	NA	NA	NA
rs2227295	1	19638309	8e-04	0.0093	85934	0.9354	0.74	G	A	Alzheimer's disease || id:ebi-a-GCST90027158	ebi-a-GCST90027158	Alzheimer's disease	Alzheimer's disease || ||	TRUE	igd	NA	NA	NA	NA	NA	NA	NA
rs78865488	1	20883983	-0.0203	0.0182	85934	0.2653	0.0533	C	T	Alzheimer's disease || id:ebi-a-GCST90027158	ebi-a-GCST90027158	Alzheimer's disease	Alzheimer's disease || ||	TRUE	igd	NA	NA	NA	NA	NA	NA	NA
rs17423390	1	22014471	0.0035	0.0082	85934	0.668099	0.4455	T	G	Alzheimer's disease || id:ebi-a-GCST90027158	ebi-a-GCST90027158	Alzheimer's disease	Alzheimer's disease || ||	TRUE	igd	NA	NA	NA	NA	NA	NA	NA
rs67187520	1	22145213	-0.0021	0.0255	85934	0.9342	0.027	A	C	Alzheimer's disease || id:ebi-a-GCST90027158	ebi-a-GCST90027158	Alzheimer's disease	Alzheimer's disease || ||	TRUE	igd	NA	NA	NA	NA	NA	NA	NA
rs12117076	1	11779762	0.0059	0.0089	85934	0.5058	0.3333	T	C	Alzheimer's disease || id:ebi-a-GCST90027158	ebi-a-GCST90027158	Alzheimer's disease	Alzheimer's disease || ||	TRUE	igd	NA	NA	NA	NA	NA	NA	NA
rs4845876	1	11824242	0.0207	0.0093	85934	0.0264899	0.7133	C	A	Alzheimer's disease || id:ebi-a-GCST90027158	ebi-a-GCST90027158	Alzheimer's disease	Alzheimer's disease || ||	TRUE	igd	NA	NA	NA	NA	NA	NA	NA
rs111684313	1	12116377	0.0114	0.0129	85934	0.374	0.1152	G	T	Alzheimer's disease || id:ebi-a-GCST90027158	ebi-a-GCST90027158	Alzheimer's disease	Alzheimer's disease || ||	TRUE	igd	NA	NA	NA	NA	NA	NA	NA
rs5745996	1	12247310	-0.0101	0.0129	85934	0.4304	0.1189	G	A	Alzheimer's disease || id:ebi-a-GCST90027158	ebi-a-GCST90027158	Alzheimer's disease	Alzheimer's disease || ||	TRUE	igd	NA	NA	NA	NA	NA	NA	NA
rs59788960	1	15300150	0.0263	0.0155	85934	0.0892298	0.0772	G	A	Alzheimer's disease || id:ebi-a-GCST90027158	ebi-a-GCST90027158	Alzheimer's disease	Alzheimer's disease || ||	TRUE	igd	NA	NA	NA	NA	NA	NA	NA
rs76701496	1	76156375	-0.0126	0.0213	85934	0.554	0.0389	A	C	Alzheimer's disease || id:ebi-a-GCST90027158	ebi-a-GCST90027158	Alzheimer's disease	Alzheimer's disease || ||	TRUE	igd	NA	NA	NA	NA	NA	NA	NA
rs282054	1	91823851	0.0088	0.0148	85934	0.552	0.8912	A	T	Alzheimer's disease || id:ebi-a-GCST90027158	ebi-a-GCST90027158	Alzheimer's disease	Alzheimer's disease || ||	TRUE	igd	NA	NA	NA	NA	NA	NA	NA
rs150854947	1	109408417	0.0051	0.0226	85934	0.8214	0.0346	T	C	Alzheimer's disease || id:ebi-a-GCST90027158	ebi-a-GCST90027158	Alzheimer's disease	Alzheimer's disease || ||	TRUE	igd	NA	NA	NA	NA	NA	NA	NA
rs140610504	1	109591321	0.103	0.0406	85934	0.01108	0.0115	G	A	Alzheimer's disease || id:ebi-a-GCST90027158	ebi-a-GCST90027158	Alzheimer's disease	Alzheimer's disease || ||	TRUE	igd	NA	NA	NA	NA	NA	NA	NA
rs56131093	1	110219013	-0.0012	0.0083	85934	0.8898	0.4731	A	G	Alzheimer's disease || id:ebi-a-GCST90027158	ebi-a-GCST90027158	Alzheimer's disease	Alzheimer's disease || ||	TRUE	igd	NA	NA	NA	NA	NA	NA	NA
rs12038954	1	111544137	0.0138	0.0096	85934	0.1516	0.2439	C	A	Alzheimer's disease || id:ebi-a-GCST90027158	ebi-a-GCST90027158	Alzheimer's disease	Alzheimer's disease || ||	TRUE	igd	NA	NA	NA	NA	NA	NA	NA
rs111229553	1	111579735	0.0087	0.0243	85934	0.7217	0.0306	C	T	Alzheimer's disease || id:ebi-a-GCST90027158	ebi-a-GCST90027158	Alzheimer's disease	Alzheimer's disease || ||	TRUE	igd	NA	NA	NA	NA	NA	NA	NA
rs115058440	1	111687918	-0.0321	0.0266	85934	0.2282	0.0258	A	G	Alzheimer's disease || id:ebi-a-GCST90027158	ebi-a-GCST90027158	Alzheimer's disease	Alzheimer's disease || ||	TRUE	igd	NA	NA	NA	NA	NA	NA	NA
rs41312686	1	111741188	-0.0131	0.0129	85934	0.3091	0.12	T	C	Alzheimer's disease || id:ebi-a-GCST90027158	ebi-a-GCST90027158	Alzheimer's disease	Alzheimer's disease || ||	TRUE	igd	NA	NA	NA	NA	NA	NA	NA
rs7515583	1	111754654	0.0118	0.0104	85934	0.2562	0.1937	A	G	Alzheimer's disease || id:ebi-a-GCST90027158	ebi-a-GCST90027158	Alzheimer's disease	Alzheimer's disease || ||	TRUE	igd	NA	NA	NA	NA	NA	NA	NA
rs145439981	1	112112140	-0.0359	0.0378	85934	0.3419	0.0137	C	T	Alzheimer's disease || id:ebi-a-GCST90027158	ebi-a-GCST90027158	Alzheimer's disease	Alzheimer's disease || ||	TRUE	igd	NA	NA	NA	NA	NA	NA	NA
rs61768207	1	790465	0.033	0.0166	85934	0.0470695	0.097	A	G	Alzheimer's disease || id:ebi-a-GCST90027158	ebi-a-GCST90027158	Alzheimer's disease	Alzheimer's disease || ||	TRUE	igd	NA	NA	NA	NA	NA	NA	NA
rs80057011	1	1121358	0.0035	0.0146	85934	0.8122	0.0903	C	A	Alzheimer's disease || id:ebi-a-GCST90027158	ebi-a-GCST90027158	Alzheimer's disease	Alzheimer's disease || ||	TRUE	igd	NA	NA	NA	NA	NA	NA	NA
rs12402203	1	2165523	-0.015	0.0469	85934	0.75	0.009	A	G	Alzheimer's disease || id:ebi-a-GCST90027158	ebi-a-GCST90027158	Alzheimer's disease	Alzheimer's disease || ||	TRUE	igd	NA	NA	NA	NA	NA	NA	NA
rs77070670	1	6649302	0.033	0.0399	85934	0.4093	0.0112	A	C	Alzheimer's disease || id:ebi-a-GCST90027158	ebi-a-GCST90027158	Alzheimer's disease	Alzheimer's disease || ||	TRUE	igd	NA	NA	NA	NA	NA	NA	NA
rs6689647	1	8279814	0.0076	0.01	85934	0.4452	0.2135	A	C	Alzheimer's disease || id:ebi-a-GCST90027158	ebi-a-GCST90027158	Alzheimer's disease	Alzheimer's disease || ||	TRUE	igd	NA	NA	NA	NA	NA	NA	NA
rs12743366	1	12572154	0.0114	0.0254	85934	0.6519	0.0265	T	C	Alzheimer's disease || id:ebi-a-GCST90027158	ebi-a-GCST90027158	Alzheimer's disease	Alzheimer's disease || ||	TRUE	igd	NA	NA	NA	NA	NA	NA	NA
rs149562	1	16795201	-0.0147	0.0095	85934	0.1209	0.2626	T	C	Alzheimer's disease || id:ebi-a-GCST90027158	ebi-a-GCST90027158	Alzheimer's disease	Alzheimer's disease || ||	TRUE	igd	NA	NA	NA	NA	NA	NA	NA
rs10158092	1	19537755	0.0186	0.0115	85934	0.1076	0.1454	A	C	Alzheimer's disease || id:ebi-a-GCST90027158	ebi-a-GCST90027158	Alzheimer's disease	Alzheimer's disease || ||	TRUE	igd	NA	NA	NA	NA	NA	NA	NA
rs80074940	1	20968562	-0.0358	0.0365	85934	0.3277	0.0136	C	T	Alzheimer's disease || id:ebi-a-GCST90027158	ebi-a-GCST90027158	Alzheimer's disease	Alzheimer's disease || ||	TRUE	igd	NA	NA	NA	NA	NA	NA	NA
rs67916282	1	39602755	0.0072	0.0099	85934	0.4651	0.2146	A	T	Alzheimer's disease || id:ebi-a-GCST90027158	ebi-a-GCST90027158	Alzheimer's disease	Alzheimer's disease || ||	TRUE	igd	NA	NA	NA	NA	NA	NA	NA
rs506893	1	89687213	0.0076	0.0089	85934	0.3933	0.6982	T	G	Alzheimer's disease || id:ebi-a-GCST90027158	ebi-a-GCST90027158	Alzheimer's disease	Alzheimer's disease || ||	TRUE	igd	NA	NA	NA	NA	NA	NA	NA
rs4658347	1	89768672	-0.0118	0.0097	85934	0.2223	0.2428	A	G	Alzheimer's disease || id:ebi-a-GCST90027158	ebi-a-GCST90027158	Alzheimer's disease	Alzheimer's disease || ||	TRUE	igd	NA	NA	NA	NA	NA	NA	NA
rs10922670	1	90069248	0.0011	0.0087	85934	0.8965	0.3254	T	C	Alzheimer's disease || id:ebi-a-GCST90027158	ebi-a-GCST90027158	Alzheimer's disease	Alzheimer's disease || ||	TRUE	igd	NA	NA	NA	NA	NA	NA	NA
rs1343778	1	90158592	-0.0026	0.0085	85934	0.7637	0.3446	A	C	Alzheimer's disease || id:ebi-a-GCST90027158	ebi-a-GCST90027158	Alzheimer's disease	Alzheimer's disease || ||	TRUE	igd	NA	NA	NA	NA	NA	NA	NA
rs17497989	1	90343338	-0.0033	0.0138	85934	0.809	0.102	T	A	Alzheimer's disease || id:ebi-a-GCST90027158	ebi-a-GCST90027158	Alzheimer's disease	Alzheimer's disease || ||	TRUE	igd	NA	NA	NA	NA	NA	NA	NA
rs58842194	1	167711074	0.0137	0.0083	85934	0.0983196	0.4982	A	G	Alzheimer's disease || id:ebi-a-GCST90027158	ebi-a-GCST90027158	Alzheimer's disease	Alzheimer's disease || ||	TRUE	igd	NA	NA	NA	NA	NA	NA	NA
rs72707937	1	168599746	-0.0144	0.0293	85934	0.6218	0.0207	T	C	Alzheimer's disease || id:ebi-a-GCST90027158	ebi-a-GCST90027158	Alzheimer's disease	Alzheimer's disease || ||	TRUE	igd	NA	NA	NA	NA	NA	NA	NA
rs3917682	1	169591548	0.0021	0.0083	85934	0.8035	0.4004	C	A	Alzheimer's disease || id:ebi-a-GCST90027158	ebi-a-GCST90027158	Alzheimer's disease	Alzheimer's disease || ||	TRUE	igd	NA	NA	NA	NA	NA	NA	NA
rs7522957	1	167785659	0.0114	0.0116	85934	0.3277	0.145	T	C	Alzheimer's disease || id:ebi-a-GCST90027158	ebi-a-GCST90027158	Alzheimer's disease	Alzheimer's disease || ||	TRUE	igd	NA	NA	NA	NA	NA	NA	NA
rs2239853	1	169525766	0.0172	0.0082	85934	0.0363396	0.4754	C	T	Alzheimer's disease || id:ebi-a-GCST90027158	ebi-a-GCST90027158	Alzheimer's disease	Alzheimer's disease || ||	TRUE	igd	NA	NA	NA	NA	NA	NA	NA
rs61805318	1	175275465	0.0376	0.0279	85934	0.1783	0.0226	C	T	Alzheimer's disease || id:ebi-a-GCST90027158	ebi-a-GCST90027158	Alzheimer's disease	Alzheimer's disease || ||	TRUE	igd	NA	NA	NA	NA	NA	NA	NA
rs655029	2	31477838	-0.0036	0.009	85934	0.692	0.7092	A	G	Alzheimer's disease || id:ebi-a-GCST90027158	ebi-a-GCST90027158	Alzheimer's disease	Alzheimer's disease || ||	TRUE	igd	NA	NA	NA	NA	NA	NA	NA
rs2372715	2	37049287	-0.0018	0.0085	85934	0.8315	0.3538	A	G	Alzheimer's disease || id:ebi-a-GCST90027158	ebi-a-GCST90027158	Alzheimer's disease	Alzheimer's disease || ||	TRUE	igd	NA	NA	NA	NA	NA	NA	NA
rs2714474	2	37459735	0.0246	0.0112	85934	0.0275899	0.8385	G	A	Alzheimer's disease || id:ebi-a-GCST90027158	ebi-a-GCST90027158	Alzheimer's disease	Alzheimer's disease || ||	TRUE	igd	NA	NA	NA	NA	NA	NA	NA
rs10865134	2	38326921	-2.00E-04	0.0123	85934	0.9888	0.1251	T	C	Alzheimer's disease || id:ebi-a-GCST90027158	ebi-a-GCST90027158	Alzheimer's disease	Alzheimer's disease || ||	TRUE	igd	NA	NA	NA	NA	NA	NA	NA
rs232601	2	38376251	0.0061	0.009	85934	0.501	0.2819	C	T	Alzheimer's disease || id:ebi-a-GCST90027158	ebi-a-GCST90027158	Alzheimer's disease	Alzheimer's disease || ||	TRUE	igd	NA	NA	NA	NA	NA	NA	NA
rs4953355	2	46578913	0.0063	0.01	85934	0.5269	0.2091	A	G	Alzheimer's disease || id:ebi-a-GCST90027158	ebi-a-GCST90027158	Alzheimer's disease	Alzheimer's disease || ||	TRUE	igd	NA	NA	NA	NA	NA	NA	NA
rs17412829	2	38348037	0.0059	0.0164	85934	0.719999	0.0698	A	C	Alzheimer's disease || id:ebi-a-GCST90027158	ebi-a-GCST90027158	Alzheimer's disease	Alzheimer's disease || ||	TRUE	igd	NA	NA	NA	NA	NA	NA	NA
rs72791106	2	38653878	0.028	0.0174	85934	0.1082	0.0664	C	T	Alzheimer's disease || id:ebi-a-GCST90027158	ebi-a-GCST90027158	Alzheimer's disease	Alzheimer's disease || ||	TRUE	igd	NA	NA	NA	NA	NA	NA	NA
rs145482232	2	55564300	-0.0064	0.0271	85934	0.8126	0.0251	G	A	Alzheimer's disease || id:ebi-a-GCST90027158	ebi-a-GCST90027158	Alzheimer's disease	Alzheimer's disease || ||	TRUE	igd	NA	NA	NA	NA	NA	NA	NA
rs4952151	2	30796668	-0.0229	0.0118	85934	0.0510705	0.1374	G	A	Alzheimer's disease || id:ebi-a-GCST90027158	ebi-a-GCST90027158	Alzheimer's disease	Alzheimer's disease || ||	TRUE	igd	NA	NA	NA	NA	NA	NA	NA
rs139685306	2	36454497	-0.026	0.0367	85934	0.4779	0.0138	C	T	Alzheimer's disease || id:ebi-a-GCST90027158	ebi-a-GCST90027158	Alzheimer's disease	Alzheimer's disease || ||	TRUE	igd	NA	NA	NA	NA	NA	NA	NA
rs2023409	2	36733662	0.0031	0.0084	85934	0.714	0.3926	T	C	Alzheimer's disease || id:ebi-a-GCST90027158	ebi-a-GCST90027158	Alzheimer's disease	Alzheimer's disease || ||	TRUE	igd	NA	NA	NA	NA	NA	NA	NA
rs77323882	2	38903847	0.0028	0.0198	85934	0.8876	0.0447	A	G	Alzheimer's disease || id:ebi-a-GCST90027158	ebi-a-GCST90027158	Alzheimer's disease	Alzheimer's disease || ||	TRUE	igd	NA	NA	NA	NA	NA	NA	NA
rs7593339	2	47273732	-0.0023	0.0116	85934	0.8458	0.1445	A	G	Alzheimer's disease || id:ebi-a-GCST90027158	ebi-a-GCST90027158	Alzheimer's disease	Alzheimer's disease || ||	TRUE	igd	NA	NA	NA	NA	NA	NA	NA
rs149290349	2	43451957	-0.072	0.0164	85934	1.10499e-05	0.0691	A	G	Alzheimer's disease || id:ebi-a-GCST90027158	ebi-a-GCST90027158	Alzheimer's disease	Alzheimer's disease || ||	TRUE	igd	NA	NA	NA	NA	NA	NA	NA
rs10495903	2	43806918	-0.0416	0.0121	85934	0.000580297	0.1292	T	C	Alzheimer's disease || id:ebi-a-GCST90027158	ebi-a-GCST90027158	Alzheimer's disease	Alzheimer's disease || ||	TRUE	igd	NA	NA	NA	NA	NA	NA	NA
rs6545368	2	54040404	0.0072	0.0136	85934	0.5977	0.0999	G	A	Alzheimer's disease || id:ebi-a-GCST90027158	ebi-a-GCST90027158	Alzheimer's disease	Alzheimer's disease || ||	TRUE	igd	NA	NA	NA	NA	NA	NA	NA
rs4380295	2	47572160	0.0011	0.0189	85934	0.9544	0.0525	A	G	Alzheimer's disease || id:ebi-a-GCST90027158	ebi-a-GCST90027158	Alzheimer's disease	Alzheimer's disease || ||	TRUE	igd	NA	NA	NA	NA	NA	NA	NA
rs7599543	2	42365277	0.0098	0.0082	85934	0.2334	0.5467	T	G	Alzheimer's disease || id:ebi-a-GCST90027158	ebi-a-GCST90027158	Alzheimer's disease	Alzheimer's disease || ||	TRUE	igd	NA	NA	NA	NA	NA	NA	NA
rs4073237	2	44049872	-0.0165	0.017	85934	0.3314	0.0645	T	C	Alzheimer's disease || id:ebi-a-GCST90027158	ebi-a-GCST90027158	Alzheimer's disease	Alzheimer's disease || ||	TRUE	igd	NA	NA	NA	NA	NA	NA	NA
rs61274551	2	47314451	-0.0036	0.0148	85934	0.8075	0.0872	T	C	Alzheimer's disease || id:ebi-a-GCST90027158	ebi-a-GCST90027158	Alzheimer's disease	Alzheimer's disease || ||	TRUE	igd	NA	NA	NA	NA	NA	NA	NA
rs7589501	2	60557705	0.0183	0.0081	85934	0.0248502	0.4958	G	A	Alzheimer's disease || id:ebi-a-GCST90027158	ebi-a-GCST90027158	Alzheimer's disease	Alzheimer's disease || ||	TRUE	igd	NA	NA	NA	NA	NA	NA	NA
rs4669320	2	8785203	0.011	0.0089	85934	0.2151	0.3632	C	A	Alzheimer's disease || id:ebi-a-GCST90027158	ebi-a-GCST90027158	Alzheimer's disease	Alzheimer's disease || ||	TRUE	igd	NA	NA	NA	NA	NA	NA	NA
rs7589919	2	9510214	0.0225	0.0088	85934	0.01031	0.6622	C	A	Alzheimer's disease || id:ebi-a-GCST90027158	ebi-a-GCST90027158	Alzheimer's disease	Alzheimer's disease || ||	TRUE	igd	NA	NA	NA	NA	NA	NA	NA
rs10190822	2	9571655	-0.0178	0.0084	85934	0.0351196	0.5836	T	C	Alzheimer's disease || id:ebi-a-GCST90027158	ebi-a-GCST90027158	Alzheimer's disease	Alzheimer's disease || ||	TRUE	igd	NA	NA	NA	NA	NA	NA	NA
rs6741776	2	10169300	-0.0225	0.0108	85934	0.0376704	0.1764	C	G	Alzheimer's disease || id:ebi-a-GCST90027158	ebi-a-GCST90027158	Alzheimer's disease	Alzheimer's disease || ||	TRUE	igd	NA	NA	NA	NA	NA	NA	NA
rs11886933	2	10365703	-0.0014	0.0154	85934	0.9285	0.0757	A	C	Alzheimer's disease || id:ebi-a-GCST90027158	ebi-a-GCST90027158	Alzheimer's disease	Alzheimer's disease || ||	TRUE	igd	NA	NA	NA	NA	NA	NA	NA
rs12139487	1	11717300	0.0036	0.0105	85934	0.7331	0.186	C	T	Alzheimer's disease || id:ebi-a-GCST90027158	ebi-a-GCST90027158	Alzheimer's disease	Alzheimer's disease || ||	TRUE	igd	NA	NA	NA	NA	NA	NA	NA
rs34717076	1	11778593	-0.0015	0.0095	85934	0.8768	0.3397	T	G	Alzheimer's disease || id:ebi-a-GCST90027158	ebi-a-GCST90027158	Alzheimer's disease	Alzheimer's disease || ||	TRUE	igd	NA	NA	NA	NA	NA	NA	NA
rs17875987	1	11804590	0.0113	0.0162	85934	0.4834	0.0728	G	T	Alzheimer's disease || id:ebi-a-GCST90027158	ebi-a-GCST90027158	Alzheimer's disease	Alzheimer's disease || ||	TRUE	igd	NA	NA	NA	NA	NA	NA	NA
rs17875967	1	11811273	0.0076	0.0119	85934	0.521601	0.1411	G	T	Alzheimer's disease || id:ebi-a-GCST90027158	ebi-a-GCST90027158	Alzheimer's disease	Alzheimer's disease || ||	TRUE	igd	NA	NA	NA	NA	NA	NA	NA
rs148061397	1	21848712	0.0172	0.028	85934	0.538801	0.023	C	A	Alzheimer's disease || id:ebi-a-GCST90027158	ebi-a-GCST90027158	Alzheimer's disease	Alzheimer's disease || ||	TRUE	igd	NA	NA	NA	NA	NA	NA	NA
rs12092088	1	23031476	-0.0204	0.0187	85934	0.2766	0.0525	G	A	Alzheimer's disease || id:ebi-a-GCST90027158	ebi-a-GCST90027158	Alzheimer's disease	Alzheimer's disease || ||	TRUE	igd	NA	NA	NA	NA	NA	NA	NA
rs77684312	1	41332188	-0.0096	0.0117	85934	0.4101	0.1434	G	A	Alzheimer's disease || id:ebi-a-GCST90027158	ebi-a-GCST90027158	Alzheimer's disease	Alzheimer's disease || ||	TRUE	igd	NA	NA	NA	NA	NA	NA	NA
rs138259216	1	42520214	0.0743	0.0486	85934	0.1262	0.0073	G	A	Alzheimer's disease || id:ebi-a-GCST90027158	ebi-a-GCST90027158	Alzheimer's disease	Alzheimer's disease || ||	TRUE	igd	NA	NA	NA	NA	NA	NA	NA
rs75017284	1	46051021	0.0515	0.0392	85934	0.1882	0.0105	G	A	Alzheimer's disease || id:ebi-a-GCST90027158	ebi-a-GCST90027158	Alzheimer's disease	Alzheimer's disease || ||	TRUE	igd	NA	NA	NA	NA	NA	NA	NA
rs2783179	1	52431136	-0.0032	0.0085	85934	0.7076	0.3553	C	T	Alzheimer's disease || id:ebi-a-GCST90027158	ebi-a-GCST90027158	Alzheimer's disease	Alzheimer's disease || ||	TRUE	igd	NA	NA	NA	NA	NA	NA	NA
rs835345	1	53053434	-5.00E-04	0.0086	85934	0.9518	0.3353	G	A	Alzheimer's disease || id:ebi-a-GCST90027158	ebi-a-GCST90027158	Alzheimer's disease	Alzheimer's disease || ||	TRUE	igd	NA	NA	NA	NA	NA	NA	NA
rs12088481	1	53511229	0.0047	0.0198	85934	0.812	0.0443	A	G	Alzheimer's disease || id:ebi-a-GCST90027158	ebi-a-GCST90027158	Alzheimer's disease	Alzheimer's disease || ||	TRUE	igd	NA	NA	NA	NA	NA	NA	NA
rs12036610	1	59424634	0.0056	0.0102	85934	0.580801	0.2043	T	C	Alzheimer's disease || id:ebi-a-GCST90027158	ebi-a-GCST90027158	Alzheimer's disease	Alzheimer's disease || ||	TRUE	igd	NA	NA	NA	NA	NA	NA	NA
rs111249528	1	65458230	-0.0055	0.0265	85934	0.8365	0.0258	T	C	Alzheimer's disease || id:ebi-a-GCST90027158	ebi-a-GCST90027158	Alzheimer's disease	Alzheimer's disease || ||	TRUE	igd	NA	NA	NA	NA	NA	NA	NA
rs77848204	1	65894813	-0.0095	0.0173	85934	0.584501	0.0602	A	G	Alzheimer's disease || id:ebi-a-GCST90027158	ebi-a-GCST90027158	Alzheimer's disease	Alzheimer's disease || ||	TRUE	igd	NA	NA	NA	NA	NA	NA	NA
rs72679131	1	66660317	0.023	0.0248	85934	0.3529	0.0295	A	G	Alzheimer's disease || id:ebi-a-GCST90027158	ebi-a-GCST90027158	Alzheimer's disease	Alzheimer's disease || ||	TRUE	igd	NA	NA	NA	NA	NA	NA	NA
rs75598696	1	15963426	0.009	0.0243	85934	0.710101	0.0289	G	A	Alzheimer's disease || id:ebi-a-GCST90027158	ebi-a-GCST90027158	Alzheimer's disease	Alzheimer's disease || ||	TRUE	igd	NA	NA	NA	NA	NA	NA	NA
rs2286243	1	44441533	-0.016	0.0179	85934	0.37	0.0551	G	A	Alzheimer's disease || id:ebi-a-GCST90027158	ebi-a-GCST90027158	Alzheimer's disease	Alzheimer's disease || ||	TRUE	igd	NA	NA	NA	NA	NA	NA	NA
rs190734690	1	48132749	0.039	0.0319	85934	0.2204	0.0191	T	C	Alzheimer's disease || id:ebi-a-GCST90027158	ebi-a-GCST90027158	Alzheimer's disease	Alzheimer's disease || ||	TRUE	igd	NA	NA	NA	NA	NA	NA	NA
rs2064689	1	67653010	0.0122	0.0087	85934	0.1624	0.306	A	G	Alzheimer's disease || id:ebi-a-GCST90027158	ebi-a-GCST90027158	Alzheimer's disease	Alzheimer's disease || ||	TRUE	igd	NA	NA	NA	NA	NA	NA	NA
rs61800997	1	61222808	-0.0059	0.0149	85934	0.6924	0.0822	C	T	Alzheimer's disease || id:ebi-a-GCST90027158	ebi-a-GCST90027158	Alzheimer's disease	Alzheimer's disease || ||	TRUE	igd	NA	NA	NA	NA	NA	NA	NA
rs75166138	1	67274832	-1.00E-04	0.015	85934	0.9937	0.0811	G	A	Alzheimer's disease || id:ebi-a-GCST90027158	ebi-a-GCST90027158	Alzheimer's disease	Alzheimer's disease || ||	TRUE	igd	NA	NA	NA	NA	NA	NA	NA
rs545367	1	40180181	0.0093	0.0129	85934	0.4703	0.1136	T	C	Alzheimer's disease || id:ebi-a-GCST90027158	ebi-a-GCST90027158	Alzheimer's disease	Alzheimer's disease || ||	TRUE	igd	NA	NA	NA	NA	NA	NA	NA
rs2118402	2	85931078	-0.0048	0.0083	85934	0.5647	0.3907	G	A	Alzheimer's disease || id:ebi-a-GCST90027158	ebi-a-GCST90027158	Alzheimer's disease	Alzheimer's disease || ||	TRUE	igd	NA	NA	NA	NA	NA	NA	NA
rs12464895	2	113278700	0.0196	0.0179	85934	0.2735	0.0568	T	C	Alzheimer's disease || id:ebi-a-GCST90027158	ebi-a-GCST90027158	Alzheimer's disease	Alzheimer's disease || ||	TRUE	igd	NA	NA	NA	NA	NA	NA	NA
rs72950883	2	113867923	0.0197	0.0135	85934	0.1429	0.1032	T	C	Alzheimer's disease || id:ebi-a-GCST90027158	ebi-a-GCST90027158	Alzheimer's disease	Alzheimer's disease || ||	TRUE	igd	NA	NA	NA	NA	NA	NA	NA
rs12986752	2	118845819	0.0284	0.0093	85934	0.00223198	0.2573	A	G	Alzheimer's disease || id:ebi-a-GCST90027158	ebi-a-GCST90027158	Alzheimer's disease	Alzheimer's disease || ||	TRUE	igd	NA	NA	NA	NA	NA	NA	NA
rs72834477	2	119530425	0.0038	0.0147	85934	0.7942	0.0866	T	C	Alzheimer's disease || id:ebi-a-GCST90027158	ebi-a-GCST90027158	Alzheimer's disease	Alzheimer's disease || ||	TRUE	igd	NA	NA	NA	NA	NA	NA	NA
rs10175058	2	162276981	-0.0033	0.0083	85934	0.6943	0.4971	C	T	Alzheimer's disease || id:ebi-a-GCST90027158	ebi-a-GCST90027158	Alzheimer's disease	Alzheimer's disease || ||	TRUE	igd	NA	NA	NA	NA	NA	NA	NA
rs10176686	2	143929917	-0.0055	0.0105	85934	0.600999	0.189	A	G	Alzheimer's disease || id:ebi-a-GCST90027158	ebi-a-GCST90027158	Alzheimer's disease	Alzheimer's disease || ||	TRUE	igd	NA	NA	NA	NA	NA	NA	NA
rs115295797	2	144166451	-0.005	0.0331	85934	0.8799	0.0159	T	C	Alzheimer's disease || id:ebi-a-GCST90027158	ebi-a-GCST90027158	Alzheimer's disease	Alzheimer's disease || ||	TRUE	igd	NA	NA	NA	NA	NA	NA	NA
rs62175229	2	160677559	0.0017	0.0082	85934	0.8305	0.5563	T	C	Alzheimer's disease || id:ebi-a-GCST90027158	ebi-a-GCST90027158	Alzheimer's disease	Alzheimer's disease || ||	TRUE	igd	NA	NA	NA	NA	NA	NA	NA
rs13025687	2	160700424	-0.0083	0.0107	85934	0.4349	0.1795	C	G	Alzheimer's disease || id:ebi-a-GCST90027158	ebi-a-GCST90027158	Alzheimer's disease	Alzheimer's disease || ||	TRUE	igd	NA	NA	NA	NA	NA	NA	NA
rs10496964	2	145359909	2e-04	0.0108	85934	0.9821	0.1695	T	C	Alzheimer's disease || id:ebi-a-GCST90027158	ebi-a-GCST90027158	Alzheimer's disease	Alzheimer's disease || ||	TRUE	igd	NA	NA	NA	NA	NA	NA	NA
rs75131375	2	161378675	-0.0418	0.0301	85934	0.1644	0.02	T	C	Alzheimer's disease || id:ebi-a-GCST90027158	ebi-a-GCST90027158	Alzheimer's disease	Alzheimer's disease || ||	TRUE	igd	NA	NA	NA	NA	NA	NA	NA
rs7598346	2	128264498	-0.0245	0.0183	85934	0.1798	0.0533	A	G	Alzheimer's disease || id:ebi-a-GCST90027158	ebi-a-GCST90027158	Alzheimer's disease	Alzheimer's disease || ||	TRUE	igd	NA	NA	NA	NA	NA	NA	NA
rs75034468	2	158798491	-6.00E-04	0.0184	85934	0.9745	0.0558	G	T	Alzheimer's disease || id:ebi-a-GCST90027158	ebi-a-GCST90027158	Alzheimer's disease	Alzheimer's disease || ||	TRUE	igd	NA	NA	NA	NA	NA	NA	NA
rs149089840	2	109284463	-0.0224	0.0333	85934	0.5012	0.0164	A	G	Alzheimer's disease || id:ebi-a-GCST90027158	ebi-a-GCST90027158	Alzheimer's disease	Alzheimer's disease || ||	TRUE	igd	NA	NA	NA	NA	NA	NA	NA
rs57007938	2	112644821	0.0225	0.0127	85934	0.0755092	0.1373	A	G	Alzheimer's disease || id:ebi-a-GCST90027158	ebi-a-GCST90027158	Alzheimer's disease	Alzheimer's disease || ||	TRUE	igd	NA	NA	NA	NA	NA	NA	NA
rs141931644	2	112759086	-0.0247	0.0386	85934	0.523	0.0125	A	G	Alzheimer's disease || id:ebi-a-GCST90027158	ebi-a-GCST90027158	Alzheimer's disease	Alzheimer's disease || ||	TRUE	igd	NA	NA	NA	NA	NA	NA	NA
rs11123487	2	119158161	6e-04	0.0093	85934	0.9502	0.7343	A	T	Alzheimer's disease || id:ebi-a-GCST90027158	ebi-a-GCST90027158	Alzheimer's disease	Alzheimer's disease || ||	TRUE	igd	NA	NA	NA	NA	NA	NA	NA
rs6738514	2	85737960	0.0124	0.0105	85934	0.2379	0.189	T	C	Alzheimer's disease || id:ebi-a-GCST90027158	ebi-a-GCST90027158	Alzheimer's disease	Alzheimer's disease || ||	TRUE	igd	NA	NA	NA	NA	NA	NA	NA
rs112988234	2	103831565	0.0172	0.0155	85934	0.2659	0.0815	T	C	Alzheimer's disease || id:ebi-a-GCST90027158	ebi-a-GCST90027158	Alzheimer's disease	Alzheimer's disease || ||	TRUE	igd	NA	NA	NA	NA	NA	NA	NA
rs72831087	2	108929779	-0.0038	0.0315	85934	0.9038	0.0172	A	G	Alzheimer's disease || id:ebi-a-GCST90027158	ebi-a-GCST90027158	Alzheimer's disease	Alzheimer's disease || ||	TRUE	igd	NA	NA	NA	NA	NA	NA	NA
rs4848370	2	111811665	-0.0209	0.0093	85934	0.0248399	0.2567	T	C	Alzheimer's disease || id:ebi-a-GCST90027158	ebi-a-GCST90027158	Alzheimer's disease	Alzheimer's disease || ||	TRUE	igd	NA	NA	NA	NA	NA	NA	NA
rs17023754	2	100835465	0.0183	0.0257	85934	0.4762	0.0267	T	G	Alzheimer's disease || id:ebi-a-GCST90027158	ebi-a-GCST90027158	Alzheimer's disease	Alzheimer's disease || ||	TRUE	igd	NA	NA	NA	NA	NA	NA	NA
rs435852	2	105404967	0.0036	0.0083	85934	0.6645	0.4762	A	C	Alzheimer's disease || id:ebi-a-GCST90027158	ebi-a-GCST90027158	Alzheimer's disease	Alzheimer's disease || ||	TRUE	igd	NA	NA	NA	NA	NA	NA	NA
rs113157492	2	108748367	0.0192	0.0222	85934	0.387	0.0352	C	A	Alzheimer's disease || id:ebi-a-GCST90027158	ebi-a-GCST90027158	Alzheimer's disease	Alzheimer's disease || ||	TRUE	igd	NA	NA	NA	NA	NA	NA	NA
rs62144050	2	66725062	0.0034	0.0094	85934	0.7153	0.2835	C	T	Alzheimer's disease || id:ebi-a-GCST90027158	ebi-a-GCST90027158	Alzheimer's disease	Alzheimer's disease || ||	TRUE	igd	NA	NA	NA	NA	NA	NA	NA
rs34820790	2	69434487	0.0113	0.0083	85934	0.1744	0.3937	G	C	Alzheimer's disease || id:ebi-a-GCST90027158	ebi-a-GCST90027158	Alzheimer's disease	Alzheimer's disease || ||	TRUE	igd	NA	NA	NA	NA	NA	NA	NA
rs10191755	2	70177145	-0.0113	0.0138	85934	0.414	0.1022	G	A	Alzheimer's disease || id:ebi-a-GCST90027158	ebi-a-GCST90027158	Alzheimer's disease	Alzheimer's disease || ||	TRUE	igd	NA	NA	NA	NA	NA	NA	NA
rs429598	2	71410890	-0.0027	0.0086	85934	0.755099	0.3268	T	C	Alzheimer's disease || id:ebi-a-GCST90027158	ebi-a-GCST90027158	Alzheimer's disease	Alzheimer's disease || ||	TRUE	igd	NA	NA	NA	NA	NA	NA	NA
rs71414640	2	113115468	1e-04	0.0162	85934	0.9974	0.0691	T	C	Alzheimer's disease || id:ebi-a-GCST90027158	ebi-a-GCST90027158	Alzheimer's disease	Alzheimer's disease || ||	TRUE	igd	NA	NA	NA	NA	NA	NA	NA
rs6716792	2	66687843	-0.0055	0.0084	85934	0.5119	0.4703	A	C	Alzheimer's disease || id:ebi-a-GCST90027158	ebi-a-GCST90027158	Alzheimer's disease	Alzheimer's disease || ||	TRUE	igd	NA	NA	NA	NA	NA	NA	NA
rs78297408	2	69874221	0.0087	0.0223	85934	0.6964	0.0356	A	G	Alzheimer's disease || id:ebi-a-GCST90027158	ebi-a-GCST90027158	Alzheimer's disease	Alzheimer's disease || ||	TRUE	igd	NA	NA	NA	NA	NA	NA	NA
rs74647451	2	70936867	-0.0069	0.0308	85934	0.823	0.0182	T	C	Alzheimer's disease || id:ebi-a-GCST90027158	ebi-a-GCST90027158	Alzheimer's disease	Alzheimer's disease || ||	TRUE	igd	NA	NA	NA	NA	NA	NA	NA
rs17561305	2	72787000	0.0178	0.0231	85934	0.4403	0.0337	A	G	Alzheimer's disease || id:ebi-a-GCST90027158	ebi-a-GCST90027158	Alzheimer's disease	Alzheimer's disease || ||	TRUE	igd	NA	NA	NA	NA	NA	NA	NA
rs546576	2	73501453	-0.0074	0.0119	85934	0.532299	0.1444	G	A	Alzheimer's disease || id:ebi-a-GCST90027158	ebi-a-GCST90027158	Alzheimer's disease	Alzheimer's disease || ||	TRUE	igd	NA	NA	NA	NA	NA	NA	NA
rs460048	2	74969533	0.0137	0.0115	85934	0.2321	0.8237	G	A	Alzheimer's disease || id:ebi-a-GCST90027158	ebi-a-GCST90027158	Alzheimer's disease	Alzheimer's disease || ||	TRUE	igd	NA	NA	NA	NA	NA	NA	NA
rs111631066	2	127451514	0.0522	0.0327	85934	0.1101	0.0172	A	G	Alzheimer's disease || id:ebi-a-GCST90027158	ebi-a-GCST90027158	Alzheimer's disease	Alzheimer's disease || ||	TRUE	igd	NA	NA	NA	NA	NA	NA	NA
rs6698028	1	52469018	0.0075	0.0126	85934	0.5535	0.1196	G	T	Alzheimer's disease || id:ebi-a-GCST90027158	ebi-a-GCST90027158	Alzheimer's disease	Alzheimer's disease || ||	TRUE	igd	NA	NA	NA	NA	NA	NA	NA
rs34877649	1	53369423	0.0526	0.0384	85934	0.1704	0.0123	T	C	Alzheimer's disease || id:ebi-a-GCST90027158	ebi-a-GCST90027158	Alzheimer's disease	Alzheimer's disease || ||	TRUE	igd	NA	NA	NA	NA	NA	NA	NA
rs72657713	1	37839088	0.0298	0.0211	85934	0.1579	0.0408	C	T	Alzheimer's disease || id:ebi-a-GCST90027158	ebi-a-GCST90027158	Alzheimer's disease	Alzheimer's disease || ||	TRUE	igd	NA	NA	NA	NA	NA	NA	NA
rs141893782	1	38105958	-0.046	0.041	85934	0.2611	0.0115	G	A	Alzheimer's disease || id:ebi-a-GCST90027158	ebi-a-GCST90027158	Alzheimer's disease	Alzheimer's disease || ||	TRUE	igd	NA	NA	NA	NA	NA	NA	NA
rs184444807	1	38541129	0.0242	0.0406	85934	0.5513	0.0116	C	T	Alzheimer's disease || id:ebi-a-GCST90027158	ebi-a-GCST90027158	Alzheimer's disease	Alzheimer's disease || ||	TRUE	igd	NA	NA	NA	NA	NA	NA	NA
rs112629241	1	39060516	0.0441	0.0317	85934	0.1637	0.0196	A	G	Alzheimer's disease || id:ebi-a-GCST90027158	ebi-a-GCST90027158	Alzheimer's disease	Alzheimer's disease || ||	TRUE	igd	NA	NA	NA	NA	NA	NA	NA
rs861342	1	59758346	-0.014	0.0124	85934	0.2561	0.1251	A	G	Alzheimer's disease || id:ebi-a-GCST90027158	ebi-a-GCST90027158	Alzheimer's disease	Alzheimer's disease || ||	TRUE	igd	NA	NA	NA	NA	NA	NA	NA
rs78395193	1	26447976	-0.0231	0.0189	85934	0.221	0.0503	G	A	Alzheimer's disease || id:ebi-a-GCST90027158	ebi-a-GCST90027158	Alzheimer's disease	Alzheimer's disease || ||	TRUE	igd	NA	NA	NA	NA	NA	NA	NA
rs190003337	1	38413634	0.0587	0.0337	85934	0.0811503	0.0176	G	T	Alzheimer's disease || id:ebi-a-GCST90027158	ebi-a-GCST90027158	Alzheimer's disease	Alzheimer's disease || ||	TRUE	igd	NA	NA	NA	NA	NA	NA	NA
rs12136126	1	169761689	-0.0618	0.0459	85934	0.1783	0.0091	C	T	Alzheimer's disease || id:ebi-a-GCST90027158	ebi-a-GCST90027158	Alzheimer's disease	Alzheimer's disease || ||	TRUE	igd	NA	NA	NA	NA	NA	NA	NA
rs10912833	1	171329277	-0.0126	0.0085	85934	0.1377	0.3785	G	A	Alzheimer's disease || id:ebi-a-GCST90027158	ebi-a-GCST90027158	Alzheimer's disease	Alzheimer's disease || ||	TRUE	igd	NA	NA	NA	NA	NA	NA	NA
rs12140378	1	174997750	-0.0011	0.0087	85934	0.8968	0.3315	G	C	Alzheimer's disease || id:ebi-a-GCST90027158	ebi-a-GCST90027158	Alzheimer's disease	Alzheimer's disease || ||	TRUE	igd	NA	NA	NA	NA	NA	NA	NA
rs7534162	1	155065159	0.0037	0.0082	85934	0.6488	0.5173	A	G	Alzheimer's disease || id:ebi-a-GCST90027158	ebi-a-GCST90027158	Alzheimer's disease	Alzheimer's disease || ||	TRUE	igd	NA	NA	NA	NA	NA	NA	NA
rs77184573	1	159051634	-0.002	0.0355	85934	0.9552	0.0139	C	T	Alzheimer's disease || id:ebi-a-GCST90027158	ebi-a-GCST90027158	Alzheimer's disease	Alzheimer's disease || ||	TRUE	igd	NA	NA	NA	NA	NA	NA	NA
rs6700241	1	161500975	0.0039	0.0101	85934	0.6957	0.2123	G	A	Alzheimer's disease || id:ebi-a-GCST90027158	ebi-a-GCST90027158	Alzheimer's disease	Alzheimer's disease || ||	TRUE	igd	NA	NA	NA	NA	NA	NA	NA
rs112111167	1	150017171	0.0236	0.016	85934	0.1408	0.0752	A	G	Alzheimer's disease || id:ebi-a-GCST90027158	ebi-a-GCST90027158	Alzheimer's disease	Alzheimer's disease || ||	TRUE	igd	NA	NA	NA	NA	NA	NA	NA
rs60752752	1	153339782	0.0223	0.013	85934	0.0858203	0.1133	G	A	Alzheimer's disease || id:ebi-a-GCST90027158	ebi-a-GCST90027158	Alzheimer's disease	Alzheimer's disease || ||	TRUE	igd	NA	NA	NA	NA	NA	NA	NA
rs41313936	1	153617749	0.0084	0.0293	85934	0.774701	0.0226	T	C	Alzheimer's disease || id:ebi-a-GCST90027158	ebi-a-GCST90027158	Alzheimer's disease	Alzheimer's disease || ||	TRUE	igd	NA	NA	NA	NA	NA	NA	NA
rs6675978	1	153743234	0.0044	0.0083	85934	0.5952	0.4327	C	T	Alzheimer's disease || id:ebi-a-GCST90027158	ebi-a-GCST90027158	Alzheimer's disease	Alzheimer's disease || ||	TRUE	igd	NA	NA	NA	NA	NA	NA	NA
rs12043354	1	153854424	5e-04	0.0117	85934	0.9646	0.1415	T	C	Alzheimer's disease || id:ebi-a-GCST90027158	ebi-a-GCST90027158	Alzheimer's disease	Alzheimer's disease || ||	TRUE	igd	NA	NA	NA	NA	NA	NA	NA
rs72704166	1	155367178	0.0062	0.0181	85934	0.7312	0.0533	T	C	Alzheimer's disease || id:ebi-a-GCST90027158	ebi-a-GCST90027158	Alzheimer's disease	Alzheimer's disease || ||	TRUE	igd	NA	NA	NA	NA	NA	NA	NA
rs12119005	1	156241354	0.0092	0.0092	85934	0.3131	0.2916	A	G	Alzheimer's disease || id:ebi-a-GCST90027158	ebi-a-GCST90027158	Alzheimer's disease	Alzheimer's disease || ||	TRUE	igd	NA	NA	NA	NA	NA	NA	NA
rs12729747	1	157572999	-0.0311	0.0322	85934	0.3343	0.0177	T	C	Alzheimer's disease || id:ebi-a-GCST90027158	ebi-a-GCST90027158	Alzheimer's disease	Alzheimer's disease || ||	TRUE	igd	NA	NA	NA	NA	NA	NA	NA
rs16832866	1	161334648	-0.007	0.0268	85934	0.7931	0.0248	A	G	Alzheimer's disease || id:ebi-a-GCST90027158	ebi-a-GCST90027158	Alzheimer's disease	Alzheimer's disease || ||	TRUE	igd	NA	NA	NA	NA	NA	NA	NA
rs113002559	1	161409883	0.0142	0.016	85934	0.3729	0.0716	G	C	Alzheimer's disease || id:ebi-a-GCST90027158	ebi-a-GCST90027158	Alzheimer's disease	Alzheimer's disease || ||	TRUE	igd	NA	NA	NA	NA	NA	NA	NA
rs12142755	1	161481743	0.0178	0.0088	85934	0.0431003	0.3393	G	A	Alzheimer's disease || id:ebi-a-GCST90027158	ebi-a-GCST90027158	Alzheimer's disease	Alzheimer's disease || ||	TRUE	igd	NA	NA	NA	NA	NA	NA	NA
rs9787369	1	161709133	-5.00E-04	0.0223	85934	0.9822	0.0353	T	C	Alzheimer's disease || id:ebi-a-GCST90027158	ebi-a-GCST90027158	Alzheimer's disease	Alzheimer's disease || ||	TRUE	igd	NA	NA	NA	NA	NA	NA	NA
rs78431420	1	154929408	0.0188	0.0295	85934	0.5232	0.0198	T	G	Alzheimer's disease || id:ebi-a-GCST90027158	ebi-a-GCST90027158	Alzheimer's disease	Alzheimer's disease || ||	TRUE	igd	NA	NA	NA	NA	NA	NA	NA
rs2275206	1	156939067	-0.0057	0.011	85934	0.6073	0.161	A	G	Alzheimer's disease || id:ebi-a-GCST90027158	ebi-a-GCST90027158	Alzheimer's disease	Alzheimer's disease || ||	TRUE	igd	NA	NA	NA	NA	NA	NA	NA
rs2050523	1	160471844	-0.0263	0.0173	85934	0.1287	0.9181	G	A	Alzheimer's disease || id:ebi-a-GCST90027158	ebi-a-GCST90027158	Alzheimer's disease	Alzheimer's disease || ||	TRUE	igd	NA	NA	NA	NA	NA	NA	NA
rs66994511	1	160653299	0.0072	0.01	85934	0.468	0.2143	A	G	Alzheimer's disease || id:ebi-a-GCST90027158	ebi-a-GCST90027158	Alzheimer's disease	Alzheimer's disease || ||	TRUE	igd	NA	NA	NA	NA	NA	NA	NA
rs76617482	1	161126705	-0.0114	0.017	85934	0.5029	0.061	G	A	Alzheimer's disease || id:ebi-a-GCST90027158	ebi-a-GCST90027158	Alzheimer's disease	Alzheimer's disease || ||	TRUE	igd	NA	NA	NA	NA	NA	NA	NA
rs2490435	1	161938117	-0.0033	0.0163	85934	0.8375	0.9236	G	A	Alzheimer's disease || id:ebi-a-GCST90027158	ebi-a-GCST90027158	Alzheimer's disease	Alzheimer's disease || ||	TRUE	igd	NA	NA	NA	NA	NA	NA	NA
rs192504603	1	149787813	0.0354	0.0339	85934	0.2961	0.0158	C	T	Alzheimer's disease || id:ebi-a-GCST90027158	ebi-a-GCST90027158	Alzheimer's disease	Alzheimer's disease || ||	TRUE	igd	NA	NA	NA	NA	NA	NA	NA
rs7531664	1	149815536	0.0022	0.0125	85934	0.8582	0.1204	C	T	Alzheimer's disease || id:ebi-a-GCST90027158	ebi-a-GCST90027158	Alzheimer's disease	Alzheimer's disease || ||	TRUE	igd	NA	NA	NA	NA	NA	NA	NA
rs116173394	1	150609429	-0.0214	0.0186	85934	0.2482	0.0511	A	G	Alzheimer's disease || id:ebi-a-GCST90027158	ebi-a-GCST90027158	Alzheimer's disease	Alzheimer's disease || ||	TRUE	igd	NA	NA	NA	NA	NA	NA	NA
rs41264253	1	154918352	-0.0065	0.0138	85934	0.6391	0.0993	A	G	Alzheimer's disease || id:ebi-a-GCST90027158	ebi-a-GCST90027158	Alzheimer's disease	Alzheimer's disease || ||	TRUE	igd	NA	NA	NA	NA	NA	NA	NA
rs2274316	1	156446242	-0.0161	0.0086	85934	0.0608401	0.6616	A	C	Alzheimer's disease || id:ebi-a-GCST90027158	ebi-a-GCST90027158	Alzheimer's disease	Alzheimer's disease || ||	TRUE	igd	NA	NA	NA	NA	NA	NA	NA
rs11810954	1	158343965	0.0274	0.0356	85934	0.441	0.0149	A	G	Alzheimer's disease || id:ebi-a-GCST90027158	ebi-a-GCST90027158	Alzheimer's disease	Alzheimer's disease || ||	TRUE	igd	NA	NA	NA	NA	NA	NA	NA
rs6702826	1	158734707	0.0101	0.0119	85934	0.3951	0.1326	C	T	Alzheimer's disease || id:ebi-a-GCST90027158	ebi-a-GCST90027158	Alzheimer's disease	Alzheimer's disease || ||	TRUE	igd	NA	NA	NA	NA	NA	NA	NA
rs186663604	1	161210533	-0.0304	0.025	85934	0.2244	0.0292	T	C	Alzheimer's disease || id:ebi-a-GCST90027158	ebi-a-GCST90027158	Alzheimer's disease	Alzheimer's disease || ||	TRUE	igd	NA	NA	NA	NA	NA	NA	NA
rs56385641	1	165465823	-0.0086	0.0161	85934	0.5946	0.0786	A	G	Alzheimer's disease || id:ebi-a-GCST90027158	ebi-a-GCST90027158	Alzheimer's disease	Alzheimer's disease || ||	TRUE	igd	NA	NA	NA	NA	NA	NA	NA
rs17408354	1	165558873	-0.0037	0.013	85934	0.777301	0.1107	G	A	Alzheimer's disease || id:ebi-a-GCST90027158	ebi-a-GCST90027158	Alzheimer's disease	Alzheimer's disease || ||	TRUE	igd	NA	NA	NA	NA	NA	NA	NA
rs11806754	1	165569064	1e-04	0.0153	85934	0.9959	0.0773	T	C	Alzheimer's disease || id:ebi-a-GCST90027158	ebi-a-GCST90027158	Alzheimer's disease	Alzheimer's disease || ||	TRUE	igd	NA	NA	NA	NA	NA	NA	NA
rs11590711	1	165813862	0.0048	0.0083	85934	0.5618	0.5626	A	G	Alzheimer's disease || id:ebi-a-GCST90027158	ebi-a-GCST90027158	Alzheimer's disease	Alzheimer's disease || ||	TRUE	igd	NA	NA	NA	NA	NA	NA	NA
rs929130	1	169514779	-0.0197	0.0097	85934	0.04255	0.2277	A	G	Alzheimer's disease || id:ebi-a-GCST90027158	ebi-a-GCST90027158	Alzheimer's disease	Alzheimer's disease || ||	TRUE	igd	NA	NA	NA	NA	NA	NA	NA
rs10798524	1	171601895	-3.00E-04	0.0081	85934	0.9665	0.4717	T	C	Alzheimer's disease || id:ebi-a-GCST90027158	ebi-a-GCST90027158	Alzheimer's disease	Alzheimer's disease || ||	TRUE	igd	NA	NA	NA	NA	NA	NA	NA
rs587387	1	183213281	0.0238	0.0166	85934	0.1506	0.065	T	G	Alzheimer's disease || id:ebi-a-GCST90027158	ebi-a-GCST90027158	Alzheimer's disease	Alzheimer's disease || ||	TRUE	igd	NA	NA	NA	NA	NA	NA	NA
rs12025737	1	185077564	0.0147	0.0085	85934	0.0825791	0.3702	T	A	Alzheimer's disease || id:ebi-a-GCST90027158	ebi-a-GCST90027158	Alzheimer's disease	Alzheimer's disease || ||	TRUE	igd	NA	NA	NA	NA	NA	NA	NA
rs10732976	1	185409061	-0.0082	0.009	85934	0.3603	0.6952	A	G	Alzheimer's disease || id:ebi-a-GCST90027158	ebi-a-GCST90027158	Alzheimer's disease	Alzheimer's disease || ||	TRUE	igd	NA	NA	NA	NA	NA	NA	NA
rs4651272	1	185543071	0.0129	0.0095	85934	0.178	0.2356	A	G	Alzheimer's disease || id:ebi-a-GCST90027158	ebi-a-GCST90027158	Alzheimer's disease	Alzheimer's disease || ||	TRUE	igd	NA	NA	NA	NA	NA	NA	NA
rs112422688	1	89019368	-0.0067	0.0265	85934	0.799	0.0261	T	C	Alzheimer's disease || id:ebi-a-GCST90027158	ebi-a-GCST90027158	Alzheimer's disease	Alzheimer's disease || ||	TRUE	igd	NA	NA	NA	NA	NA	NA	NA
rs143542784	1	89089625	0.0222	0.0326	85934	0.4955	0.0161	A	G	Alzheimer's disease || id:ebi-a-GCST90027158	ebi-a-GCST90027158	Alzheimer's disease	Alzheimer's disease || ||	TRUE	igd	NA	NA	NA	NA	NA	NA	NA
rs2182322	1	89499034	-0.0189	0.0232	85934	0.4159	0.9634	G	A	Alzheimer's disease || id:ebi-a-GCST90027158	ebi-a-GCST90027158	Alzheimer's disease	Alzheimer's disease || ||	TRUE	igd	NA	NA	NA	NA	NA	NA	NA
rs2390830	1	90356728	-0.0048	0.0108	85934	0.656401	0.1714	T	C	Alzheimer's disease || id:ebi-a-GCST90027158	ebi-a-GCST90027158	Alzheimer's disease	Alzheimer's disease || ||	TRUE	igd	NA	NA	NA	NA	NA	NA	NA
rs604500	1	109752204	0.0054	0.0094	85934	0.5659	0.2464	C	T	Alzheimer's disease || id:ebi-a-GCST90027158	ebi-a-GCST90027158	Alzheimer's disease	Alzheimer's disease || ||	TRUE	igd	NA	NA	NA	NA	NA	NA	NA
rs7536292	1	109894693	-0.001	0.0107	85934	0.9262	0.179	C	T	Alzheimer's disease || id:ebi-a-GCST90027158	ebi-a-GCST90027158	Alzheimer's disease	Alzheimer's disease || ||	TRUE	igd	NA	NA	NA	NA	NA	NA	NA
rs2297797	1	110040680	-0.0105	0.0082	85934	0.2015	0.4555	T	C	Alzheimer's disease || id:ebi-a-GCST90027158	ebi-a-GCST90027158	Alzheimer's disease	Alzheimer's disease || ||	TRUE	igd	NA	NA	NA	NA	NA	NA	NA
rs79449273	1	117070928	0.0047	0.0177	85934	0.7894	0.0636	A	G	Alzheimer's disease || id:ebi-a-GCST90027158	ebi-a-GCST90027158	Alzheimer's disease	Alzheimer's disease || ||	TRUE	igd	NA	NA	NA	NA	NA	NA	NA
rs511131	1	146518713	-0.0044	0.0088	85934	0.6193	0.6812	T	A	Alzheimer's disease || id:ebi-a-GCST90027158	ebi-a-GCST90027158	Alzheimer's disease	Alzheimer's disease || ||	TRUE	igd	NA	NA	NA	NA	NA	NA	NA
rs113846254	1	109911860	-0.036	0.0353	85934	0.3076	0.0138	T	C	Alzheimer's disease || id:ebi-a-GCST90027158	ebi-a-GCST90027158	Alzheimer's disease	Alzheimer's disease || ||	TRUE	igd	NA	NA	NA	NA	NA	NA	NA
rs72681750	1	111159340	-0.0218	0.0309	85934	0.480799	0.018	T	C	Alzheimer's disease || id:ebi-a-GCST90027158	ebi-a-GCST90027158	Alzheimer's disease	Alzheimer's disease || ||	TRUE	igd	NA	NA	NA	NA	NA	NA	NA
rs11587735	1	118153011	-0.0017	0.0107	85934	0.877	0.1724	C	A	Alzheimer's disease || id:ebi-a-GCST90027158	ebi-a-GCST90027158	Alzheimer's disease	Alzheimer's disease || ||	TRUE	igd	NA	NA	NA	NA	NA	NA	NA
rs34856868	1	92554283	-0.0013	0.0241	85934	0.9578	0.03	A	G	Alzheimer's disease || id:ebi-a-GCST90027158	ebi-a-GCST90027158	Alzheimer's disease	Alzheimer's disease || ||	TRUE	igd	NA	NA	NA	NA	NA	NA	NA
rs150814302	1	94153094	0.0369	0.0279	85934	0.1866	0.0225	T	C	Alzheimer's disease || id:ebi-a-GCST90027158	ebi-a-GCST90027158	Alzheimer's disease	Alzheimer's disease || ||	TRUE	igd	NA	NA	NA	NA	NA	NA	NA
rs76575506	1	101585176	0.0169	0.0256	85934	0.510199	0.0267	T	C	Alzheimer's disease || id:ebi-a-GCST90027158	ebi-a-GCST90027158	Alzheimer's disease	Alzheimer's disease || ||	TRUE	igd	NA	NA	NA	NA	NA	NA	NA
rs139521464	1	117291573	-0.0377	0.0314	85934	0.2294	0.0196	C	A	Alzheimer's disease || id:ebi-a-GCST90027158	ebi-a-GCST90027158	Alzheimer's disease	Alzheimer's disease || ||	TRUE	igd	NA	NA	NA	NA	NA	NA	NA
rs140406358	3	50825635	0.0302	0.0229	85934	0.1863	0.034	A	G	Alzheimer's disease || id:ebi-a-GCST90027158	ebi-a-GCST90027158	Alzheimer's disease	Alzheimer's disease || ||	TRUE	igd	NA	NA	NA	NA	NA	NA	NA
rs7639080	3	51879279	0.0096	0.0104	85934	0.3553	0.1874	G	A	Alzheimer's disease || id:ebi-a-GCST90027158	ebi-a-GCST90027158	Alzheimer's disease	Alzheimer's disease || ||	TRUE	igd	NA	NA	NA	NA	NA	NA	NA
rs1516279	2	236633002	0.0021	0.0088	85934	0.8067	0.3413	C	G	Alzheimer's disease || id:ebi-a-GCST90027158	ebi-a-GCST90027158	Alzheimer's disease	Alzheimer's disease || ||	TRUE	igd	NA	NA	NA	NA	NA	NA	NA
rs925738	2	240241255	0.0199	0.0082	85934	0.0149699	0.428	T	C	Alzheimer's disease || id:ebi-a-GCST90027158	ebi-a-GCST90027158	Alzheimer's disease	Alzheimer's disease || ||	TRUE	igd	NA	NA	NA	NA	NA	NA	NA
rs17021298	3	28296690	-0.0074	0.0107	85934	0.4897	0.1758	G	A	Alzheimer's disease || id:ebi-a-GCST90027158	ebi-a-GCST90027158	Alzheimer's disease	Alzheimer's disease || ||	TRUE	igd	NA	NA	NA	NA	NA	NA	NA
rs151018843	3	28324294	0.0339	0.0291	85934	0.2437	0.0244	C	A	Alzheimer's disease || id:ebi-a-GCST90027158	ebi-a-GCST90027158	Alzheimer's disease	Alzheimer's disease || ||	TRUE	igd	NA	NA	NA	NA	NA	NA	NA
rs114653385	3	32244686	0.0029	0.0329	85934	0.9288	0.0164	A	G	Alzheimer's disease || id:ebi-a-GCST90027158	ebi-a-GCST90027158	Alzheimer's disease	Alzheimer's disease || ||	TRUE	igd	NA	NA	NA	NA	NA	NA	NA
rs9863890	3	43978076	0.005	0.0082	85934	0.5428	0.408	G	A	Alzheimer's disease || id:ebi-a-GCST90027158	ebi-a-GCST90027158	Alzheimer's disease	Alzheimer's disease || ||	TRUE	igd	NA	NA	NA	NA	NA	NA	NA
rs4683184	3	46187707	0.0038	0.0085	85934	0.6552	0.6376	A	G	Alzheimer's disease || id:ebi-a-GCST90027158	ebi-a-GCST90027158	Alzheimer's disease	Alzheimer's disease || ||	TRUE	igd	NA	NA	NA	NA	NA	NA	NA
rs79817367	3	46709104	-0.0107	0.0149	85934	0.473301	0.0832	A	G	Alzheimer's disease || id:ebi-a-GCST90027158	ebi-a-GCST90027158	Alzheimer's disease	Alzheimer's disease || ||	TRUE	igd	NA	NA	NA	NA	NA	NA	NA
rs77014442	3	46726948	-0.0162	0.016	85934	0.3093	0.0731	A	C	Alzheimer's disease || id:ebi-a-GCST90027158	ebi-a-GCST90027158	Alzheimer's disease	Alzheimer's disease || ||	TRUE	igd	NA	NA	NA	NA	NA	NA	NA
rs2013208	3	50129399	0.0065	0.0081	85934	0.4243	0.4956	T	C	Alzheimer's disease || id:ebi-a-GCST90027158	ebi-a-GCST90027158	Alzheimer's disease	Alzheimer's disease || ||	TRUE	igd	NA	NA	NA	NA	NA	NA	NA
rs9852677	3	50291617	0.0365	0.0182	85934	0.0451398	0.0575	A	G	Alzheimer's disease || id:ebi-a-GCST90027158	ebi-a-GCST90027158	Alzheimer's disease	Alzheimer's disease || ||	TRUE	igd	NA	NA	NA	NA	NA	NA	NA
rs141250728	3	52321809	0.0073	0.0349	85934	0.8351	0.0143	C	A	Alzheimer's disease || id:ebi-a-GCST90027158	ebi-a-GCST90027158	Alzheimer's disease	Alzheimer's disease || ||	TRUE	igd	NA	NA	NA	NA	NA	NA	NA
rs4683145	3	45864481	-1.00E-04	0.0097	85934	0.9889	0.7669	A	G	Alzheimer's disease || id:ebi-a-GCST90027158	ebi-a-GCST90027158	Alzheimer's disease	Alzheimer's disease || ||	TRUE	igd	NA	NA	NA	NA	NA	NA	NA
rs62245073	3	45871993	-0.0128	0.0159	85934	0.4192	0.0725	T	C	Alzheimer's disease || id:ebi-a-GCST90027158	ebi-a-GCST90027158	Alzheimer's disease	Alzheimer's disease || ||	TRUE	igd	NA	NA	NA	NA	NA	NA	NA
rs11130077	3	45877712	-7.00E-04	0.0084	85934	0.9315	0.6044	A	G	Alzheimer's disease || id:ebi-a-GCST90027158	ebi-a-GCST90027158	Alzheimer's disease	Alzheimer's disease || ||	TRUE	igd	NA	NA	NA	NA	NA	NA	NA
rs1015164	3	46451680	0.0058	0.0088	85934	0.5067	0.684	G	A	Alzheimer's disease || id:ebi-a-GCST90027158	ebi-a-GCST90027158	Alzheimer's disease	Alzheimer's disease || ||	TRUE	igd	NA	NA	NA	NA	NA	NA	NA
rs71326915	3	50119256	-0.0197	0.0094	85934	0.0371296	0.242	A	T	Alzheimer's disease || id:ebi-a-GCST90027158	ebi-a-GCST90027158	Alzheimer's disease	Alzheimer's disease || ||	TRUE	igd	NA	NA	NA	NA	NA	NA	NA
rs72999976	2	241529967	0.0441	0.0218	85934	0.0427602	0.0403	A	G	Alzheimer's disease || id:ebi-a-GCST90027158	ebi-a-GCST90027158	Alzheimer's disease	Alzheimer's disease || ||	TRUE	igd	NA	NA	NA	NA	NA	NA	NA
rs2975781	2	241566429	-0.0116	0.0082	85934	0.1552	0.4613	T	C	Alzheimer's disease || id:ebi-a-GCST90027158	ebi-a-GCST90027158	Alzheimer's disease	Alzheimer's disease || ||	TRUE	igd	NA	NA	NA	NA	NA	NA	NA
rs73114178	2	242159975	0.0165	0.0099	85934	0.0957392	0.2227	G	A	Alzheimer's disease || id:ebi-a-GCST90027158	ebi-a-GCST90027158	Alzheimer's disease	Alzheimer's disease || ||	TRUE	igd	NA	NA	NA	NA	NA	NA	NA
rs56742481	2	55505127	0.006	0.0142	85934	0.6703	0.0907	C	G	Alzheimer's disease || id:ebi-a-GCST90027158	ebi-a-GCST90027158	Alzheimer's disease	Alzheimer's disease || ||	TRUE	igd	NA	NA	NA	NA	NA	NA	NA
rs4146916	2	25194127	0.0162	0.0129	85934	0.2097	0.8844	G	A	Alzheimer's disease || id:ebi-a-GCST90027158	ebi-a-GCST90027158	Alzheimer's disease	Alzheimer's disease || ||	TRUE	igd	NA	NA	NA	NA	NA	NA	NA
rs2241756	2	20851608	-8.00E-04	0.0084	85934	0.9213	0.4087	T	A	Alzheimer's disease || id:ebi-a-GCST90027158	ebi-a-GCST90027158	Alzheimer's disease	Alzheimer's disease || ||	TRUE	igd	NA	NA	NA	NA	NA	NA	NA
rs766432	2	60719970	0.0112	0.0111	85934	0.3133	0.8413	A	C	Alzheimer's disease || id:ebi-a-GCST90027158	ebi-a-GCST90027158	Alzheimer's disease	Alzheimer's disease || ||	TRUE	igd	NA	NA	NA	NA	NA	NA	NA
rs981390	2	72189602	-0.0573	0.0207	85934	0.00562406	0.0416	A	G	Alzheimer's disease || id:ebi-a-GCST90027158	ebi-a-GCST90027158	Alzheimer's disease	Alzheimer's disease || ||	TRUE	igd	NA	NA	NA	NA	NA	NA	NA
rs114857151	2	72369839	0.0474	0.0258	85934	0.0664293	0.0281	T	C	Alzheimer's disease || id:ebi-a-GCST90027158	ebi-a-GCST90027158	Alzheimer's disease	Alzheimer's disease || ||	TRUE	igd	NA	NA	NA	NA	NA	NA	NA
rs6734233	2	74484939	-0.0128	0.0104	85934	0.2162	0.1936	G	A	Alzheimer's disease || id:ebi-a-GCST90027158	ebi-a-GCST90027158	Alzheimer's disease	Alzheimer's disease || ||	TRUE	igd	NA	NA	NA	NA	NA	NA	NA
rs114929641	2	75089483	-0.0019	0.0221	85934	0.9309	0.0375	A	G	Alzheimer's disease || id:ebi-a-GCST90027158	ebi-a-GCST90027158	Alzheimer's disease	Alzheimer's disease || ||	TRUE	igd	NA	NA	NA	NA	NA	NA	NA
rs4853081	2	75165905	-0.0092	0.0083	85934	0.2685	0.5219	T	A	Alzheimer's disease || id:ebi-a-GCST90027158	ebi-a-GCST90027158	Alzheimer's disease	Alzheimer's disease || ||	TRUE	igd	NA	NA	NA	NA	NA	NA	NA
rs79209831	2	75294777	0.0062	0.0219	85934	0.7784	0.0376	A	G	Alzheimer's disease || id:ebi-a-GCST90027158	ebi-a-GCST90027158	Alzheimer's disease	Alzheimer's disease || ||	TRUE	igd	NA	NA	NA	NA	NA	NA	NA
rs7568458	2	85788175	0.0073	0.0082	85934	0.3719	0.4555	A	T	Alzheimer's disease || id:ebi-a-GCST90027158	ebi-a-GCST90027158	Alzheimer's disease	Alzheimer's disease || ||	TRUE	igd	NA	NA	NA	NA	NA	NA	NA
rs10187424	2	85794297	0.0095	0.0082	85934	0.2439	0.4278	C	T	Alzheimer's disease || id:ebi-a-GCST90027158	ebi-a-GCST90027158	Alzheimer's disease	Alzheimer's disease || ||	TRUE	igd	NA	NA	NA	NA	NA	NA	NA
rs6718678	2	87010149	0.015	0.0084	85934	0.0742198	0.3859	C	T	Alzheimer's disease || id:ebi-a-GCST90027158	ebi-a-GCST90027158	Alzheimer's disease	Alzheimer's disease || ||	TRUE	igd	NA	NA	NA	NA	NA	NA	NA
rs11889306	2	201105889	0.0031	0.0085	85934	0.7134	0.3487	T	C	Alzheimer's disease || id:ebi-a-GCST90027158	ebi-a-GCST90027158	Alzheimer's disease	Alzheimer's disease || ||	TRUE	igd	NA	NA	NA	NA	NA	NA	NA
rs2268791	2	202022527	0.0121	0.0081	85934	0.1365	0.5124	C	G	Alzheimer's disease || id:ebi-a-GCST90027158	ebi-a-GCST90027158	Alzheimer's disease	Alzheimer's disease || ||	TRUE	igd	NA	NA	NA	NA	NA	NA	NA
rs4133195	2	218951245	-0.0146	0.0082	85934	0.0765597	0.5268	T	C	Alzheimer's disease || id:ebi-a-GCST90027158	ebi-a-GCST90027158	Alzheimer's disease	Alzheimer's disease || ||	TRUE	igd	NA	NA	NA	NA	NA	NA	NA
rs11900971	2	222388614	0.0158	0.0117	85934	0.177	0.1393	G	A	Alzheimer's disease || id:ebi-a-GCST90027158	ebi-a-GCST90027158	Alzheimer's disease	Alzheimer's disease || ||	TRUE	igd	NA	NA	NA	NA	NA	NA	NA
rs55708462	3	184112518	-0.0047	0.0105	85934	0.657099	0.2094	A	G	Alzheimer's disease || id:ebi-a-GCST90027158	ebi-a-GCST90027158	Alzheimer's disease	Alzheimer's disease || ||	TRUE	igd	NA	NA	NA	NA	NA	NA	NA
rs4687368	3	192631810	0.0049	0.0083	85934	0.552	0.4347	C	T	Alzheimer's disease || id:ebi-a-GCST90027158	ebi-a-GCST90027158	Alzheimer's disease	Alzheimer's disease || ||	TRUE	igd	NA	NA	NA	NA	NA	NA	NA
rs68143103	3	194757671	0.0249	0.0303	85934	0.4118	0.0208	A	G	Alzheimer's disease || id:ebi-a-GCST90027158	ebi-a-GCST90027158	Alzheimer's disease	Alzheimer's disease || ||	TRUE	igd	NA	NA	NA	NA	NA	NA	NA
rs13100425	3	195160145	0.0123	0.0107	85934	0.2486	0.1889	T	C	Alzheimer's disease || id:ebi-a-GCST90027158	ebi-a-GCST90027158	Alzheimer's disease	Alzheimer's disease || ||	TRUE	igd	NA	NA	NA	NA	NA	NA	NA
rs1568566	3	195300676	0.0184	0.0115	85934	0.1099	0.838	G	A	Alzheimer's disease || id:ebi-a-GCST90027158	ebi-a-GCST90027158	Alzheimer's disease	Alzheimer's disease || ||	TRUE	igd	NA	NA	NA	NA	NA	NA	NA
rs116192866	3	197667639	0.0174	0.0197	85934	0.3753	0.045	T	G	Alzheimer's disease || id:ebi-a-GCST90027158	ebi-a-GCST90027158	Alzheimer's disease	Alzheimer's disease || ||	TRUE	igd	NA	NA	NA	NA	NA	NA	NA
rs59319441	3	167571317	0.001	0.0132	85934	0.9389	0.1075	T	A	Alzheimer's disease || id:ebi-a-GCST90027158	ebi-a-GCST90027158	Alzheimer's disease	Alzheimer's disease || ||	TRUE	igd	NA	NA	NA	NA	NA	NA	NA
rs34068869	3	179028484	-0.0214	0.011	85934	0.0531398	0.1674	A	T	Alzheimer's disease || id:ebi-a-GCST90027158	ebi-a-GCST90027158	Alzheimer's disease	Alzheimer's disease || ||	TRUE	igd	NA	NA	NA	NA	NA	NA	NA
rs76843034	3	184320192	0.0259	0.0165	85934	0.1152	0.0765	T	C	Alzheimer's disease || id:ebi-a-GCST90027158	ebi-a-GCST90027158	Alzheimer's disease	Alzheimer's disease || ||	TRUE	igd	NA	NA	NA	NA	NA	NA	NA
rs7630293	3	184411713	0.0113	0.0113	85934	0.3165	0.8387	A	T	Alzheimer's disease || id:ebi-a-GCST90027158	ebi-a-GCST90027158	Alzheimer's disease	Alzheimer's disease || ||	TRUE	igd	NA	NA	NA	NA	NA	NA	NA
rs3172469	3	187459088	0.0042	0.0094	85934	0.6519	0.2635	G	T	Alzheimer's disease || id:ebi-a-GCST90027158	ebi-a-GCST90027158	Alzheimer's disease	Alzheimer's disease || ||	TRUE	igd	NA	NA	NA	NA	NA	NA	NA
rs62289742	3	187870778	-0.0206	0.0086	85934	0.01736	0.3305	T	C	Alzheimer's disease || id:ebi-a-GCST90027158	ebi-a-GCST90027158	Alzheimer's disease	Alzheimer's disease || ||	TRUE	igd	NA	NA	NA	NA	NA	NA	NA
rs13093110	3	188125120	-0.0084	0.0082	85934	0.3027	0.4499	T	C	Alzheimer's disease || id:ebi-a-GCST90027158	ebi-a-GCST90027158	Alzheimer's disease	Alzheimer's disease || ||	TRUE	igd	NA	NA	NA	NA	NA	NA	NA
rs12485444	3	188135783	0.0123	0.0085	85934	0.1497	0.5341	A	T	Alzheimer's disease || id:ebi-a-GCST90027158	ebi-a-GCST90027158	Alzheimer's disease	Alzheimer's disease || ||	TRUE	igd	NA	NA	NA	NA	NA	NA	NA
rs6444660	3	192532467	-0.0014	0.0085	85934	0.8662	0.5321	T	C	Alzheimer's disease || id:ebi-a-GCST90027158	ebi-a-GCST90027158	Alzheimer's disease	Alzheimer's disease || ||	TRUE	igd	NA	NA	NA	NA	NA	NA	NA
rs7632021	3	194581193	0.0039	0.0084	85934	0.639501	0.3851	C	T	Alzheimer's disease || id:ebi-a-GCST90027158	ebi-a-GCST90027158	Alzheimer's disease	Alzheimer's disease || ||	TRUE	igd	NA	NA	NA	NA	NA	NA	NA
rs6793127	3	195812123	0.0024	0.0258	85934	0.9275	0.0267	A	G	Alzheimer's disease || id:ebi-a-GCST90027158	ebi-a-GCST90027158	Alzheimer's disease	Alzheimer's disease || ||	TRUE	igd	NA	NA	NA	NA	NA	NA	NA
rs1492483	3	111847985	0.0089	0.0083	85934	0.2854	0.4025	G	A	Alzheimer's disease || id:ebi-a-GCST90027158	ebi-a-GCST90027158	Alzheimer's disease	Alzheimer's disease || ||	TRUE	igd	NA	NA	NA	NA	NA	NA	NA
rs2952321	3	112322370	-0.0101	0.0142	85934	0.4765	0.104	A	T	Alzheimer's disease || id:ebi-a-GCST90027158	ebi-a-GCST90027158	Alzheimer's disease	Alzheimer's disease || ||	TRUE	igd	NA	NA	NA	NA	NA	NA	NA
rs146955005	3	108415917	-0.0416	0.0362	85934	0.2497	0.0136	G	A	Alzheimer's disease || id:ebi-a-GCST90027158	ebi-a-GCST90027158	Alzheimer's disease	Alzheimer's disease || ||	TRUE	igd	NA	NA	NA	NA	NA	NA	NA
rs6438123	3	112705673	0.0109	0.0098	85934	0.2666	0.7741	G	C	Alzheimer's disease || id:ebi-a-GCST90027158	ebi-a-GCST90027158	Alzheimer's disease	Alzheimer's disease || ||	TRUE	igd	NA	NA	NA	NA	NA	NA	NA
rs76805530	3	119119372	-0.0056	0.0211	85934	0.7894	0.041	A	T	Alzheimer's disease || id:ebi-a-GCST90027158	ebi-a-GCST90027158	Alzheimer's disease	Alzheimer's disease || ||	TRUE	igd	NA	NA	NA	NA	NA	NA	NA
rs7372548	3	193202998	-0.0089	0.0082	85934	0.2794	0.4312	T	C	Alzheimer's disease || id:ebi-a-GCST90027158	ebi-a-GCST90027158	Alzheimer's disease	Alzheimer's disease || ||	TRUE	igd	NA	NA	NA	NA	NA	NA	NA
rs281811	3	193276672	0.0026	0.0083	85934	0.7535	0.4127	T	C	Alzheimer's disease || id:ebi-a-GCST90027158	ebi-a-GCST90027158	Alzheimer's disease	Alzheimer's disease || ||	TRUE	igd	NA	NA	NA	NA	NA	NA	NA
rs2030534	3	196432167	-0.0042	0.0096	85934	0.661601	0.235	G	A	Alzheimer's disease || id:ebi-a-GCST90027158	ebi-a-GCST90027158	Alzheimer's disease	Alzheimer's disease || ||	TRUE	igd	NA	NA	NA	NA	NA	NA	NA
rs2980088	4	4268315	0.0072	0.0093	85934	0.4378	0.6972	C	G	Alzheimer's disease || id:ebi-a-GCST90027158	ebi-a-GCST90027158	Alzheimer's disease	Alzheimer's disease || ||	TRUE	igd	NA	NA	NA	NA	NA	NA	NA
rs7658973	4	4354662	0.0211	0.0125	85934	0.0897098	0.1256	A	G	Alzheimer's disease || id:ebi-a-GCST90027158	ebi-a-GCST90027158	Alzheimer's disease	Alzheimer's disease || ||	TRUE	igd	NA	NA	NA	NA	NA	NA	NA
rs11736271	4	8118328	-0.0033	0.0083	85934	0.690799	0.3951	T	C	Alzheimer's disease || id:ebi-a-GCST90027158	ebi-a-GCST90027158	Alzheimer's disease	Alzheimer's disease || ||	TRUE	igd	NA	NA	NA	NA	NA	NA	NA
rs147345135	3	183629131	0.0069	0.038	85934	0.8555	0.0124	A	G	Alzheimer's disease || id:ebi-a-GCST90027158	ebi-a-GCST90027158	Alzheimer's disease	Alzheimer's disease || ||	TRUE	igd	NA	NA	NA	NA	NA	NA	NA
rs11937652	4	7957480	0.003	0.0101	85934	0.768399	0.2075	T	C	Alzheimer's disease || id:ebi-a-GCST90027158	ebi-a-GCST90027158	Alzheimer's disease	Alzheimer's disease || ||	TRUE	igd	NA	NA	NA	NA	NA	NA	NA
rs61047159	3	54640205	-0.0141	0.0091	85934	0.1241	0.295	G	A	Alzheimer's disease || id:ebi-a-GCST90027158	ebi-a-GCST90027158	Alzheimer's disease	Alzheimer's disease || ||	TRUE	igd	NA	NA	NA	NA	NA	NA	NA
rs73070493	3	54747012	0.0061	0.0175	85934	0.725401	0.0577	T	G	Alzheimer's disease || id:ebi-a-GCST90027158	ebi-a-GCST90027158	Alzheimer's disease	Alzheimer's disease || ||	TRUE	igd	NA	NA	NA	NA	NA	NA	NA
rs1356180	3	54999787	-0.019	0.0082	85934	0.0209599	0.4603	C	T	Alzheimer's disease || id:ebi-a-GCST90027158	ebi-a-GCST90027158	Alzheimer's disease	Alzheimer's disease || ||	TRUE	igd	NA	NA	NA	NA	NA	NA	NA
rs2046823	3	56779011	0.0127	0.0094	85934	0.1787	0.2492	A	G	Alzheimer's disease || id:ebi-a-GCST90027158	ebi-a-GCST90027158	Alzheimer's disease	Alzheimer's disease || ||	TRUE	igd	NA	NA	NA	NA	NA	NA	NA
rs77114469	3	56806172	-0.0658	0.0464	85934	0.1565	0.0089	C	G	Alzheimer's disease || id:ebi-a-GCST90027158	ebi-a-GCST90027158	Alzheimer's disease	Alzheimer's disease || ||	TRUE	igd	NA	NA	NA	NA	NA	NA	NA
rs1354034	3	56849749	-0.0088	0.0082	85934	0.287	0.5947	C	T	Alzheimer's disease || id:ebi-a-GCST90027158	ebi-a-GCST90027158	Alzheimer's disease	Alzheimer's disease || ||	TRUE	igd	NA	NA	NA	NA	NA	NA	NA
rs78796195	3	58068000	0.0063	0.0159	85934	0.6899	0.0728	G	A	Alzheimer's disease || id:ebi-a-GCST90027158	ebi-a-GCST90027158	Alzheimer's disease	Alzheimer's disease || ||	TRUE	igd	NA	NA	NA	NA	NA	NA	NA
rs11707548	3	59945727	0.0205	0.0293	85934	0.4846	0.0204	G	A	Alzheimer's disease || id:ebi-a-GCST90027158	ebi-a-GCST90027158	Alzheimer's disease	Alzheimer's disease || ||	TRUE	igd	NA	NA	NA	NA	NA	NA	NA
rs4413275	3	60068385	0.0127	0.0085	85934	0.1345	0.3459	G	A	Alzheimer's disease || id:ebi-a-GCST90027158	ebi-a-GCST90027158	Alzheimer's disease	Alzheimer's disease || ||	TRUE	igd	NA	NA	NA	NA	NA	NA	NA
rs4974072	3	41222586	-0.0042	0.0082	85934	0.611399	0.4696	A	G	Alzheimer's disease || id:ebi-a-GCST90027158	ebi-a-GCST90027158	Alzheimer's disease	Alzheimer's disease || ||	TRUE	igd	NA	NA	NA	NA	NA	NA	NA
rs279545	3	9972493	0.0075	0.0102	85934	0.4623	0.782	A	G	Alzheimer's disease || id:ebi-a-GCST90027158	ebi-a-GCST90027158	Alzheimer's disease	Alzheimer's disease || ||	TRUE	igd	NA	NA	NA	NA	NA	NA	NA
rs73026596	3	10271502	-0.0164	0.0142	85934	0.2465	0.0912	C	A	Alzheimer's disease || id:ebi-a-GCST90027158	ebi-a-GCST90027158	Alzheimer's disease	Alzheimer's disease || ||	TRUE	igd	NA	NA	NA	NA	NA	NA	NA
rs697225	3	10386797	-0.0052	0.0122	85934	0.67	0.1292	T	C	Alzheimer's disease || id:ebi-a-GCST90027158	ebi-a-GCST90027158	Alzheimer's disease	Alzheimer's disease || ||	TRUE	igd	NA	NA	NA	NA	NA	NA	NA
rs73136795	3	12468410	-0.0118	0.0133	85934	0.3747	0.1063	A	G	Alzheimer's disease || id:ebi-a-GCST90027158	ebi-a-GCST90027158	Alzheimer's disease	Alzheimer's disease || ||	TRUE	igd	NA	NA	NA	NA	NA	NA	NA
rs147467842	3	33018843	0.0142	0.0146	85934	0.3303	0.0908	A	G	Alzheimer's disease || id:ebi-a-GCST90027158	ebi-a-GCST90027158	Alzheimer's disease	Alzheimer's disease || ||	TRUE	igd	NA	NA	NA	NA	NA	NA	NA
rs35548241	3	33190556	-0.0099	0.0097	85934	0.3068	0.2357	G	A	Alzheimer's disease || id:ebi-a-GCST90027158	ebi-a-GCST90027158	Alzheimer's disease	Alzheimer's disease || ||	TRUE	igd	NA	NA	NA	NA	NA	NA	NA
rs452792	3	10044262	0.0192	0.0083	85934	0.02169	0.4825	A	G	Alzheimer's disease || id:ebi-a-GCST90027158	ebi-a-GCST90027158	Alzheimer's disease	Alzheimer's disease || ||	TRUE	igd	NA	NA	NA	NA	NA	NA	NA
rs57378969	3	12795668	0.0082	0.0213	85934	0.7001	0.038	A	G	Alzheimer's disease || id:ebi-a-GCST90027158	ebi-a-GCST90027158	Alzheimer's disease	Alzheimer's disease || ||	TRUE	igd	NA	NA	NA	NA	NA	NA	NA
rs2739046	3	15534199	-0.0091	0.0164	85934	0.578801	0.0673	G	A	Alzheimer's disease || id:ebi-a-GCST90027158	ebi-a-GCST90027158	Alzheimer's disease	Alzheimer's disease || ||	TRUE	igd	NA	NA	NA	NA	NA	NA	NA
rs79008855	3	32606167	0.0157	0.016	85934	0.324	0.0694	A	C	Alzheimer's disease || id:ebi-a-GCST90027158	ebi-a-GCST90027158	Alzheimer's disease	Alzheimer's disease || ||	TRUE	igd	NA	NA	NA	NA	NA	NA	NA
rs3774322	3	37153270	0.0299	0.0109	85934	0.00599294	0.8229	A	G	Alzheimer's disease || id:ebi-a-GCST90027158	ebi-a-GCST90027158	Alzheimer's disease	Alzheimer's disease || ||	TRUE	igd	NA	NA	NA	NA	NA	NA	NA
rs74386831	3	15662467	-0.0518	0.0398	85934	0.1937	0.0118	A	G	Alzheimer's disease || id:ebi-a-GCST90027158	ebi-a-GCST90027158	Alzheimer's disease	Alzheimer's disease || ||	TRUE	igd	NA	NA	NA	NA	NA	NA	NA
rs17202230	3	105373929	-0.0075	0.0095	85934	0.433	0.2571	C	T	Alzheimer's disease || id:ebi-a-GCST90027158	ebi-a-GCST90027158	Alzheimer's disease	Alzheimer's disease || ||	TRUE	igd	NA	NA	NA	NA	NA	NA	NA
rs7632486	3	32286791	-0.0027	0.0106	85934	0.7949	0.8133	A	G	Alzheimer's disease || id:ebi-a-GCST90027158	ebi-a-GCST90027158	Alzheimer's disease	Alzheimer's disease || ||	TRUE	igd	NA	NA	NA	NA	NA	NA	NA
rs76676424	3	32440956	0.0114	0.0313	85934	0.7153	0.0173	C	G	Alzheimer's disease || id:ebi-a-GCST90027158	ebi-a-GCST90027158	Alzheimer's disease	Alzheimer's disease || ||	TRUE	igd	NA	NA	NA	NA	NA	NA	NA
rs35963943	3	18751611	-0.0094	0.0109	85934	0.3855	0.1663	A	G	Alzheimer's disease || id:ebi-a-GCST90027158	ebi-a-GCST90027158	Alzheimer's disease	Alzheimer's disease || ||	TRUE	igd	NA	NA	NA	NA	NA	NA	NA
rs2944620	3	99376749	0.0037	0.0086	85934	0.6627	0.3484	A	G	Alzheimer's disease || id:ebi-a-GCST90027158	ebi-a-GCST90027158	Alzheimer's disease	Alzheimer's disease || ||	TRUE	igd	NA	NA	NA	NA	NA	NA	NA
rs144984668	3	100635281	0.0355	0.0464	85934	0.4437	0.0089	C	T	Alzheimer's disease || id:ebi-a-GCST90027158	ebi-a-GCST90027158	Alzheimer's disease	Alzheimer's disease || ||	TRUE	igd	NA	NA	NA	NA	NA	NA	NA
rs9845802	3	101467239	0.0034	0.0085	85934	0.6897	0.3598	G	T	Alzheimer's disease || id:ebi-a-GCST90027158	ebi-a-GCST90027158	Alzheimer's disease	Alzheimer's disease || ||	TRUE	igd	NA	NA	NA	NA	NA	NA	NA
rs16851083	3	105072927	0.0048	0.0082	85934	0.5595	0.4744	A	C	Alzheimer's disease || id:ebi-a-GCST90027158	ebi-a-GCST90027158	Alzheimer's disease	Alzheimer's disease || ||	TRUE	igd	NA	NA	NA	NA	NA	NA	NA
rs6817026	4	90766069	0.0192	0.0081	85934	0.0176999	0.4986	T	C	Alzheimer's disease || id:ebi-a-GCST90027158	ebi-a-GCST90027158	Alzheimer's disease	Alzheimer's disease || ||	TRUE	igd	NA	NA	NA	NA	NA	NA	NA
rs1054037	4	103552709	-0.0072	0.0082	85934	0.379	0.5079	T	C	Alzheimer's disease || id:ebi-a-GCST90027158	ebi-a-GCST90027158	Alzheimer's disease	Alzheimer's disease || ||	TRUE	igd	NA	NA	NA	NA	NA	NA	NA
rs28600749	4	113262195	0.0136	0.0106	85934	0.1988	0.1784	T	C	Alzheimer's disease || id:ebi-a-GCST90027158	ebi-a-GCST90027158	Alzheimer's disease	Alzheimer's disease || ||	TRUE	igd	NA	NA	NA	NA	NA	NA	NA
rs36111918	4	102148818	-0.0063	0.0398	85934	0.8734	0.0129	A	G	Alzheimer's disease || id:ebi-a-GCST90027158	ebi-a-GCST90027158	Alzheimer's disease	Alzheimer's disease || ||	TRUE	igd	NA	NA	NA	NA	NA	NA	NA
rs10516487	4	102751076	0.0037	0.0088	85934	0.671399	0.2973	A	G	Alzheimer's disease || id:ebi-a-GCST90027158	ebi-a-GCST90027158	Alzheimer's disease	Alzheimer's disease || ||	TRUE	igd	NA	NA	NA	NA	NA	NA	NA
rs2850379	4	102917419	0.0049	0.0082	85934	0.5518	0.4194	A	C	Alzheimer's disease || id:ebi-a-GCST90027158	ebi-a-GCST90027158	Alzheimer's disease	Alzheimer's disease || ||	TRUE	igd	NA	NA	NA	NA	NA	NA	NA
rs149548169	4	56775579	-0.0117	0.0137	85934	0.394	0.0995	T	A	Alzheimer's disease || id:ebi-a-GCST90027158	ebi-a-GCST90027158	Alzheimer's disease	Alzheimer's disease || ||	TRUE	igd	NA	NA	NA	NA	NA	NA	NA
rs2271808	4	57899602	-0.0092	0.0083	85934	0.2706	0.3859	T	C	Alzheimer's disease || id:ebi-a-GCST90027158	ebi-a-GCST90027158	Alzheimer's disease	Alzheimer's disease || ||	TRUE	igd	NA	NA	NA	NA	NA	NA	NA
rs17224545	4	77025810	-0.0043	0.0124	85934	0.7256	0.123	A	G	Alzheimer's disease || id:ebi-a-GCST90027158	ebi-a-GCST90027158	Alzheimer's disease	Alzheimer's disease || ||	TRUE	igd	NA	NA	NA	NA	NA	NA	NA
rs6840442	4	54408662	0.0034	0.0098	85934	0.726901	0.7714	G	A	Alzheimer's disease || id:ebi-a-GCST90027158	ebi-a-GCST90027158	Alzheimer's disease	Alzheimer's disease || ||	TRUE	igd	NA	NA	NA	NA	NA	NA	NA
rs4270628	4	57341262	0.0028	0.0083	85934	0.737099	0.495	C	A	Alzheimer's disease || id:ebi-a-GCST90027158	ebi-a-GCST90027158	Alzheimer's disease	Alzheimer's disease || ||	TRUE	igd	NA	NA	NA	NA	NA	NA	NA
rs6814936	4	57635503	-0.0026	0.0177	85934	0.8845	0.0601	A	G	Alzheimer's disease || id:ebi-a-GCST90027158	ebi-a-GCST90027158	Alzheimer's disease	Alzheimer's disease || ||	TRUE	igd	NA	NA	NA	NA	NA	NA	NA
rs2227901	4	57798189	-0.0217	0.0104	85934	0.0370698	0.1859	A	G	Alzheimer's disease || id:ebi-a-GCST90027158	ebi-a-GCST90027158	Alzheimer's disease	Alzheimer's disease || ||	TRUE	igd	NA	NA	NA	NA	NA	NA	NA
rs17081935	4	57823476	-0.021	0.0104	85934	0.0439198	0.1858	T	C	Alzheimer's disease || id:ebi-a-GCST90027158	ebi-a-GCST90027158	Alzheimer's disease	Alzheimer's disease || ||	TRUE	igd	NA	NA	NA	NA	NA	NA	NA
rs3772556	3	105249211	0.0062	0.009	85934	0.4921	0.718	T	C	Alzheimer's disease || id:ebi-a-GCST90027158	ebi-a-GCST90027158	Alzheimer's disease	Alzheimer's disease || ||	TRUE	igd	NA	NA	NA	NA	NA	NA	NA
rs2630709	2	8445160	-0.007	0.0082	85934	0.3933	0.5029	T	A	Alzheimer's disease || id:ebi-a-GCST90027158	ebi-a-GCST90027158	Alzheimer's disease	Alzheimer's disease || ||	TRUE	igd	NA	NA	NA	NA	NA	NA	NA
rs62113306	2	11885941	0.0168	0.0082	85934	0.04134	0.5214	A	G	Alzheimer's disease || id:ebi-a-GCST90027158	ebi-a-GCST90027158	Alzheimer's disease	Alzheimer's disease || ||	TRUE	igd	NA	NA	NA	NA	NA	NA	NA
rs113734627	2	3496506	0.0049	0.0335	85934	0.8849	0.0189	T	C	Alzheimer's disease || id:ebi-a-GCST90027158	ebi-a-GCST90027158	Alzheimer's disease	Alzheimer's disease || ||	TRUE	igd	NA	NA	NA	NA	NA	NA	NA
rs12567575	1	246841405	0.0151	0.0082	85934	0.0650594	0.5217	T	C	Alzheimer's disease || id:ebi-a-GCST90027158	ebi-a-GCST90027158	Alzheimer's disease	Alzheimer's disease || ||	TRUE	igd	NA	NA	NA	NA	NA	NA	NA
rs6848578	4	164399153	-0.0175	0.0086	85934	0.0422202	0.3341	T	C	Alzheimer's disease || id:ebi-a-GCST90027158	ebi-a-GCST90027158	Alzheimer's disease	Alzheimer's disease || ||	TRUE	igd	NA	NA	NA	NA	NA	NA	NA
rs71564848	6	56549053	-0.0114	0.0098	85934	0.2432	0.2196	C	T	Alzheimer's disease || id:ebi-a-GCST90027158	ebi-a-GCST90027158	Alzheimer's disease	Alzheimer's disease || ||	TRUE	igd	NA	NA	NA	NA	NA	NA	NA
rs182820178	6	58588730	-0.0397	0.0277	85934	0.1525	0.0309	A	G	Alzheimer's disease || id:ebi-a-GCST90027158	ebi-a-GCST90027158	Alzheimer's disease	Alzheimer's disease || ||	TRUE	igd	NA	NA	NA	NA	NA	NA	NA
rs17585295	6	90944831	0.0273	0.0085	85934	0.001237	0.3565	T	C	Alzheimer's disease || id:ebi-a-GCST90027158	ebi-a-GCST90027158	Alzheimer's disease	Alzheimer's disease || ||	TRUE	igd	NA	NA	NA	NA	NA	NA	NA
rs12163951	5	180216794	-0.0124	0.0108	85934	0.2524	0.1824	A	G	Alzheimer's disease || id:ebi-a-GCST90027158	ebi-a-GCST90027158	Alzheimer's disease	Alzheimer's disease || ||	TRUE	igd	NA	NA	NA	NA	NA	NA	NA
rs718233	6	49584459	-0.0034	0.009	85934	0.702999	0.2858	T	G	Alzheimer's disease || id:ebi-a-GCST90027158	ebi-a-GCST90027158	Alzheimer's disease	Alzheimer's disease || ||	TRUE	igd	NA	NA	NA	NA	NA	NA	NA
rs59370327	6	41055881	0.0733	0.0242	85934	0.00241602	0.0299	A	G	Alzheimer's disease || id:ebi-a-GCST90027158	ebi-a-GCST90027158	Alzheimer's disease	Alzheimer's disease || ||	TRUE	igd	NA	NA	NA	NA	NA	NA	NA
rs10950934	7	23057024	-0.0018	0.01	85934	0.8532	0.211	A	G	Alzheimer's disease || id:ebi-a-GCST90027158	ebi-a-GCST90027158	Alzheimer's disease	Alzheimer's disease || ||	TRUE	igd	NA	NA	NA	NA	NA	NA	NA
rs2285689	7	24874499	-0.0063	0.0092	85934	0.4945	0.2647	T	C	Alzheimer's disease || id:ebi-a-GCST90027158	ebi-a-GCST90027158	Alzheimer's disease	Alzheimer's disease || ||	TRUE	igd	NA	NA	NA	NA	NA	NA	NA
rs77807912	7	34379124	0.039	0.0249	85934	0.118	0.0285	T	C	Alzheimer's disease || id:ebi-a-GCST90027158	ebi-a-GCST90027158	Alzheimer's disease	Alzheimer's disease || ||	TRUE	igd	NA	NA	NA	NA	NA	NA	NA
rs10243286	7	36823940	-0.0026	0.0103	85934	0.7983	0.1958	C	T	Alzheimer's disease || id:ebi-a-GCST90027158	ebi-a-GCST90027158	Alzheimer's disease	Alzheimer's disease || ||	TRUE	igd	NA	NA	NA	NA	NA	NA	NA
rs60600003	7	37382465	0.0133	0.0136	85934	0.3273	0.0996	G	T	Alzheimer's disease || id:ebi-a-GCST90027158	ebi-a-GCST90027158	Alzheimer's disease	Alzheimer's disease || ||	TRUE	igd	NA	NA	NA	NA	NA	NA	NA
rs6463255	7	44989199	-0.0092	0.0113	85934	0.4153	0.1638	G	A	Alzheimer's disease || id:ebi-a-GCST90027158	ebi-a-GCST90027158	Alzheimer's disease	Alzheimer's disease || ||	TRUE	igd	NA	NA	NA	NA	NA	NA	NA
rs10255707	7	45954692	-0.0125	0.0101	85934	0.2125	0.7804	C	T	Alzheimer's disease || id:ebi-a-GCST90027158	ebi-a-GCST90027158	Alzheimer's disease	Alzheimer's disease || ||	TRUE	igd	NA	NA	NA	NA	NA	NA	NA
rs6592921	7	50421635	0.0108	0.0094	85934	0.2508	0.7249	C	G	Alzheimer's disease || id:ebi-a-GCST90027158	ebi-a-GCST90027158	Alzheimer's disease	Alzheimer's disease || ||	TRUE	igd	NA	NA	NA	NA	NA	NA	NA
rs10265042	7	50441252	0.0052	0.0111	85934	0.6407	0.1613	A	G	Alzheimer's disease || id:ebi-a-GCST90027158	ebi-a-GCST90027158	Alzheimer's disease	Alzheimer's disease || ||	TRUE	igd	NA	NA	NA	NA	NA	NA	NA
rs76212094	7	32446402	0.0245	0.0344	85934	0.4761	0.0157	A	G	Alzheimer's disease || id:ebi-a-GCST90027158	ebi-a-GCST90027158	Alzheimer's disease	Alzheimer's disease || ||	TRUE	igd	NA	NA	NA	NA	NA	NA	NA
rs995905	7	32463198	-0.006	0.0098	85934	0.5392	0.7685	A	G	Alzheimer's disease || id:ebi-a-GCST90027158	ebi-a-GCST90027158	Alzheimer's disease	Alzheimer's disease || ||	TRUE	igd	NA	NA	NA	NA	NA	NA	NA
rs2717926	7	37714304	0.0412	0.0086	85934	1.842e-06	0.6693	T	C	Alzheimer's disease || id:ebi-a-GCST90027158	ebi-a-GCST90027158	Alzheimer's disease	Alzheimer's disease || ||	TRUE	igd	NA	NA	NA	NA	NA	NA	NA
rs67250450	7	28174986	-0.0559	0.01	85934	2.01902e-08	0.2125	C	T	Alzheimer's disease || id:ebi-a-GCST90027158	ebi-a-GCST90027158	Alzheimer's disease	Alzheimer's disease || ||	TRUE	igd	NA	NA	NA	NA	NA	NA	NA
rs62623406	7	30202331	0.0037	0.0252	85934	0.8846	0.0294	T	C	Alzheimer's disease || id:ebi-a-GCST90027158	ebi-a-GCST90027158	Alzheimer's disease	Alzheimer's disease || ||	TRUE	igd	NA	NA	NA	NA	NA	NA	NA
rs604060	7	43890379	0.0056	0.0096	85934	0.559399	0.7588	G	A	Alzheimer's disease || id:ebi-a-GCST90027158	ebi-a-GCST90027158	Alzheimer's disease	Alzheimer's disease || ||	TRUE	igd	NA	NA	NA	NA	NA	NA	NA
rs9691724	7	50337594	-0.0041	0.0088	85934	0.644401	0.6733	G	C	Alzheimer's disease || id:ebi-a-GCST90027158	ebi-a-GCST90027158	Alzheimer's disease	Alzheimer's disease || ||	TRUE	igd	NA	NA	NA	NA	NA	NA	NA
rs116411323	7	76471100	-0.0517	0.0234	85934	0.0268602	0.034	A	C	Alzheimer's disease || id:ebi-a-GCST90027158	ebi-a-GCST90027158	Alzheimer's disease	Alzheimer's disease || ||	TRUE	igd	NA	NA	NA	NA	NA	NA	NA
rs75640786	7	101887983	0.015	0.0203	85934	0.4609	0.0455	G	A	Alzheimer's disease || id:ebi-a-GCST90027158	ebi-a-GCST90027158	Alzheimer's disease	Alzheimer's disease || ||	TRUE	igd	NA	NA	NA	NA	NA	NA	NA
rs116982023	7	102453209	-0.0335	0.032	85934	0.295	0.0189	G	A	Alzheimer's disease || id:ebi-a-GCST90027158	ebi-a-GCST90027158	Alzheimer's disease	Alzheimer's disease || ||	TRUE	igd	NA	NA	NA	NA	NA	NA	NA
rs142746230	7	75798188	0.0357	0.0181	85934	0.0481205	0.054	A	T	Alzheimer's disease || id:ebi-a-GCST90027158	ebi-a-GCST90027158	Alzheimer's disease	Alzheimer's disease || ||	TRUE	igd	NA	NA	NA	NA	NA	NA	NA
rs111400095	7	76042043	0.006	0.0409	85934	0.8833	0.0135	A	G	Alzheimer's disease || id:ebi-a-GCST90027158	ebi-a-GCST90027158	Alzheimer's disease	Alzheimer's disease || ||	TRUE	igd	NA	NA	NA	NA	NA	NA	NA
rs78860686	7	76838343	0.0227	0.02	85934	0.2582	0.0447	T	C	Alzheimer's disease || id:ebi-a-GCST90027158	ebi-a-GCST90027158	Alzheimer's disease	Alzheimer's disease || ||	TRUE	igd	NA	NA	NA	NA	NA	NA	NA
rs117427153	7	77469472	0.0141	0.0138	85934	0.3075	0.109	C	T	Alzheimer's disease || id:ebi-a-GCST90027158	ebi-a-GCST90027158	Alzheimer's disease	Alzheimer's disease || ||	TRUE	igd	NA	NA	NA	NA	NA	NA	NA
rs3779317	7	77694502	-0.0144	0.009	85934	0.1103	0.2809	T	C	Alzheimer's disease || id:ebi-a-GCST90027158	ebi-a-GCST90027158	Alzheimer's disease	Alzheimer's disease || ||	TRUE	igd	NA	NA	NA	NA	NA	NA	NA
rs142263215	7	99017357	0.074	0.0353	85934	0.0360504	0.014	A	G	Alzheimer's disease || id:ebi-a-GCST90027158	ebi-a-GCST90027158	Alzheimer's disease	Alzheimer's disease || ||	TRUE	igd	NA	NA	NA	NA	NA	NA	NA
rs62471899	7	99080113	0.0611	0.0329	85934	0.0631902	0.019	T	G	Alzheimer's disease || id:ebi-a-GCST90027158	ebi-a-GCST90027158	Alzheimer's disease	Alzheimer's disease || ||	TRUE	igd	NA	NA	NA	NA	NA	NA	NA
rs803091	7	101931717	-0.021	0.0093	85934	0.0230202	0.7385	C	G	Alzheimer's disease || id:ebi-a-GCST90027158	ebi-a-GCST90027158	Alzheimer's disease	Alzheimer's disease || ||	TRUE	igd	NA	NA	NA	NA	NA	NA	NA
rs1728326	7	23234981	-0.011	0.0192	85934	0.5677	0.0495	G	T	Alzheimer's disease || id:ebi-a-GCST90027158	ebi-a-GCST90027158	Alzheimer's disease	Alzheimer's disease || ||	TRUE	igd	NA	NA	NA	NA	NA	NA	NA
rs2023821	7	26700475	-0.0062	0.0082	85934	0.4525	0.482	A	G	Alzheimer's disease || id:ebi-a-GCST90027158	ebi-a-GCST90027158	Alzheimer's disease	Alzheimer's disease || ||	TRUE	igd	NA	NA	NA	NA	NA	NA	NA
rs2030137	7	26953564	-0.0064	0.0082	85934	0.4305	0.5257	G	C	Alzheimer's disease || id:ebi-a-GCST90027158	ebi-a-GCST90027158	Alzheimer's disease	Alzheimer's disease || ||	TRUE	igd	NA	NA	NA	NA	NA	NA	NA
rs13239490	7	38143074	-0.0368	0.0287	85934	0.2	0.0212	T	C	Alzheimer's disease || id:ebi-a-GCST90027158	ebi-a-GCST90027158	Alzheimer's disease	Alzheimer's disease || ||	TRUE	igd	NA	NA	NA	NA	NA	NA	NA
rs10271311	7	45069584	0.0251	0.0171	85934	0.142	0.0616	C	A	Alzheimer's disease || id:ebi-a-GCST90027158	ebi-a-GCST90027158	Alzheimer's disease	Alzheimer's disease || ||	TRUE	igd	NA	NA	NA	NA	NA	NA	NA
rs113603134	7	45168406	0.03	0.0367	85934	0.414	0.0138	T	C	Alzheimer's disease || id:ebi-a-GCST90027158	ebi-a-GCST90027158	Alzheimer's disease	Alzheimer's disease || ||	TRUE	igd	NA	NA	NA	NA	NA	NA	NA
rs3805695	5	140858245	0.0232	0.0109	85934	0.0330697	0.166	T	C	Alzheimer's disease || id:ebi-a-GCST90027158	ebi-a-GCST90027158	Alzheimer's disease	Alzheimer's disease || ||	TRUE	igd	NA	NA	NA	NA	NA	NA	NA
rs112661564	5	149464108	-0.0041	0.0089	85934	0.647201	0.305	T	C	Alzheimer's disease || id:ebi-a-GCST90027158	ebi-a-GCST90027158	Alzheimer's disease	Alzheimer's disease || ||	TRUE	igd	NA	NA	NA	NA	NA	NA	NA
rs7733243	5	150768424	-0.0428	0.0224	85934	0.0561397	0.9593	G	A	Alzheimer's disease || id:ebi-a-GCST90027158	ebi-a-GCST90027158	Alzheimer's disease	Alzheimer's disease || ||	TRUE	igd	NA	NA	NA	NA	NA	NA	NA
rs62377872	5	150618859	-0.0592	0.0225	85934	0.00857393	0.0346	C	G	Alzheimer's disease || id:ebi-a-GCST90027158	ebi-a-GCST90027158	Alzheimer's disease	Alzheimer's disease || ||	TRUE	igd	NA	NA	NA	NA	NA	NA	NA
rs116133784	5	153609970	0.0026	0.0213	85934	0.903	0.0408	A	G	Alzheimer's disease || id:ebi-a-GCST90027158	ebi-a-GCST90027158	Alzheimer's disease	Alzheimer's disease || ||	TRUE	igd	NA	NA	NA	NA	NA	NA	NA
rs10037670	5	153811490	-0.0047	0.0102	85934	0.647301	0.1979	G	A	Alzheimer's disease || id:ebi-a-GCST90027158	ebi-a-GCST90027158	Alzheimer's disease	Alzheimer's disease || ||	TRUE	igd	NA	NA	NA	NA	NA	NA	NA
rs116560088	5	155913317	0.0104	0.0214	85934	0.6261	0.0382	T	C	Alzheimer's disease || id:ebi-a-GCST90027158	ebi-a-GCST90027158	Alzheimer's disease	Alzheimer's disease || ||	TRUE	igd	NA	NA	NA	NA	NA	NA	NA
rs111582690	5	156688672	0.0105	0.0167	85934	0.5299	0.0647	T	C	Alzheimer's disease || id:ebi-a-GCST90027158	ebi-a-GCST90027158	Alzheimer's disease	Alzheimer's disease || ||	TRUE	igd	NA	NA	NA	NA	NA	NA	NA
rs11750530	5	156985129	0.0242	0.0135	85934	0.0728501	0.1005	C	G	Alzheimer's disease || id:ebi-a-GCST90027158	ebi-a-GCST90027158	Alzheimer's disease	Alzheimer's disease || ||	TRUE	igd	NA	NA	NA	NA	NA	NA	NA
rs72815052	6	6140258	0.0146	0.0108	85934	0.1758	0.1715	A	G	Alzheimer's disease || id:ebi-a-GCST90027158	ebi-a-GCST90027158	Alzheimer's disease	Alzheimer's disease || ||	TRUE	igd	NA	NA	NA	NA	NA	NA	NA
rs1238273	6	10968904	-0.0053	0.0081	85934	0.518	0.4628	G	A	Alzheimer's disease || id:ebi-a-GCST90027158	ebi-a-GCST90027158	Alzheimer's disease	Alzheimer's disease || ||	TRUE	igd	NA	NA	NA	NA	NA	NA	NA
rs9370873	6	16209584	0.006	0.0102	85934	0.554501	0.2054	A	C	Alzheimer's disease || id:ebi-a-GCST90027158	ebi-a-GCST90027158	Alzheimer's disease	Alzheimer's disease || ||	TRUE	igd	NA	NA	NA	NA	NA	NA	NA
rs1011620	6	18171477	-0.0287	0.0134	85934	0.0317702	0.8919	A	G	Alzheimer's disease || id:ebi-a-GCST90027158	ebi-a-GCST90027158	Alzheimer's disease	Alzheimer's disease || ||	TRUE	igd	NA	NA	NA	NA	NA	NA	NA
rs2039068	6	25424708	-0.0065	0.0116	85934	0.5756	0.145	G	A	Alzheimer's disease || id:ebi-a-GCST90027158	ebi-a-GCST90027158	Alzheimer's disease	Alzheimer's disease || ||	TRUE	igd	NA	NA	NA	NA	NA	NA	NA
rs2022065	6	30121460	-0.0041	0.009	85934	0.6484	0.2998	T	C	Alzheimer's disease || id:ebi-a-GCST90027158	ebi-a-GCST90027158	Alzheimer's disease	Alzheimer's disease || ||	TRUE	igd	NA	NA	NA	NA	NA	NA	NA
rs4713367	6	30756822	0.0175	0.009	85934	0.0526999	0.3083	A	G	Alzheimer's disease || id:ebi-a-GCST90027158	ebi-a-GCST90027158	Alzheimer's disease	Alzheimer's disease || ||	TRUE	igd	NA	NA	NA	NA	NA	NA	NA
rs4711236	6	30768872	0.0226	0.0114	85934	0.0468695	0.1566	G	C	Alzheimer's disease || id:ebi-a-GCST90027158	ebi-a-GCST90027158	Alzheimer's disease	Alzheimer's disease || ||	TRUE	igd	NA	NA	NA	NA	NA	NA	NA
rs9268199	6	32278635	-0.0164	0.0109	85934	0.133	0.8298	A	G	Alzheimer's disease || id:ebi-a-GCST90027158	ebi-a-GCST90027158	Alzheimer's disease	Alzheimer's disease || ||	TRUE	igd	NA	NA	NA	NA	NA	NA	NA
rs9268399	6	32340236	-0.0452	0.0087	85934	1.99301e-07	0.3498	A	G	Alzheimer's disease || id:ebi-a-GCST90027158	ebi-a-GCST90027158	Alzheimer's disease	Alzheimer's disease || ||	TRUE	igd	NA	NA	NA	NA	NA	NA	NA
rs28383221	6	32583212	-0.0211	0.0083	85934	0.0106901	0.5747	G	A	Alzheimer's disease || id:ebi-a-GCST90027158	ebi-a-GCST90027158	Alzheimer's disease	Alzheimer's disease || ||	TRUE	igd	NA	NA	NA	NA	NA	NA	NA
rs28383314	6	32587213	-0.0159	0.0084	85934	0.0596101	0.6244	C	T	Alzheimer's disease || id:ebi-a-GCST90027158	ebi-a-GCST90027158	Alzheimer's disease	Alzheimer's disease || ||	TRUE	igd	NA	NA	NA	NA	NA	NA	NA
rs9276831	6	32832033	0.0132	0.012	85934	0.2708	0.1359	G	A	Alzheimer's disease || id:ebi-a-GCST90027158	ebi-a-GCST90027158	Alzheimer's disease	Alzheimer's disease || ||	TRUE	igd	NA	NA	NA	NA	NA	NA	NA
rs1431395	6	32927029	0.0341	0.0173	85934	0.0489903	0.0575	G	T	Alzheimer's disease || id:ebi-a-GCST90027158	ebi-a-GCST90027158	Alzheimer's disease	Alzheimer's disease || ||	TRUE	igd	NA	NA	NA	NA	NA	NA	NA
rs34307089	6	34416441	0.007	0.0117	85934	0.5481	0.1402	C	T	Alzheimer's disease || id:ebi-a-GCST90027158	ebi-a-GCST90027158	Alzheimer's disease	Alzheimer's disease || ||	TRUE	igd	NA	NA	NA	NA	NA	NA	NA
rs6917194	6	5157420	0.0087	0.0087	85934	0.3173	0.315	G	C	Alzheimer's disease || id:ebi-a-GCST90027158	ebi-a-GCST90027158	Alzheimer's disease	Alzheimer's disease || ||	TRUE	igd	NA	NA	NA	NA	NA	NA	NA
rs59633892	6	21233345	0.0021	0.0092	85934	0.8211	0.2761	C	T	Alzheimer's disease || id:ebi-a-GCST90027158	ebi-a-GCST90027158	Alzheimer's disease	Alzheimer's disease || ||	TRUE	igd	NA	NA	NA	NA	NA	NA	NA
rs188117245	6	25322128	0.0064	0.0178	85934	0.7173	0.0601	T	C	Alzheimer's disease || id:ebi-a-GCST90027158	ebi-a-GCST90027158	Alzheimer's disease	Alzheimer's disease || ||	TRUE	igd	NA	NA	NA	NA	NA	NA	NA
rs447724	6	25495218	0.0117	0.0097	85934	0.2287	0.7698	T	C	Alzheimer's disease || id:ebi-a-GCST90027158	ebi-a-GCST90027158	Alzheimer's disease	Alzheimer's disease || ||	TRUE	igd	NA	NA	NA	NA	NA	NA	NA
rs1408272	6	25842951	-0.0114	0.0168	85934	0.4985	0.0641	G	T	Alzheimer's disease || id:ebi-a-GCST90027158	ebi-a-GCST90027158	Alzheimer's disease	Alzheimer's disease || ||	TRUE	igd	NA	NA	NA	NA	NA	NA	NA
rs115813917	6	29582450	0.0012	0.0286	85934	0.9666	0.0216	G	C	Alzheimer's disease || id:ebi-a-GCST90027158	ebi-a-GCST90027158	Alzheimer's disease	Alzheimer's disease || ||	TRUE	igd	NA	NA	NA	NA	NA	NA	NA
rs2248162	6	29915061	-0.0097	0.0087	85934	0.2685	0.6713	C	T	Alzheimer's disease || id:ebi-a-GCST90027158	ebi-a-GCST90027158	Alzheimer's disease	Alzheimer's disease || ||	TRUE	igd	NA	NA	NA	NA	NA	NA	NA
rs3094066	6	30278745	0.0151	0.0136	85934	0.2668	0.1089	T	C	Alzheimer's disease || id:ebi-a-GCST90027158	ebi-a-GCST90027158	Alzheimer's disease	Alzheimer's disease || ||	TRUE	igd	NA	NA	NA	NA	NA	NA	NA
rs3131781	6	30937732	-0.0042	0.013	85934	0.7457	0.1195	G	A	Alzheimer's disease || id:ebi-a-GCST90027158	ebi-a-GCST90027158	Alzheimer's disease	Alzheimer's disease || ||	TRUE	igd	NA	NA	NA	NA	NA	NA	NA
rs2285803	6	31107258	-0.0157	0.0089	85934	0.07871	0.7142	C	T	Alzheimer's disease || id:ebi-a-GCST90027158	ebi-a-GCST90027158	Alzheimer's disease	Alzheimer's disease || ||	TRUE	igd	NA	NA	NA	NA	NA	NA	NA
rs9263993	6	31192766	-0.0082	0.01	85934	0.4109	0.2088	T	C	Alzheimer's disease || id:ebi-a-GCST90027158	ebi-a-GCST90027158	Alzheimer's disease	Alzheimer's disease || ||	TRUE	igd	NA	NA	NA	NA	NA	NA	NA
rs11967684	6	31199766	-0.0176	0.0085	85934	0.0379796	0.3551	A	G	Alzheimer's disease || id:ebi-a-GCST90027158	ebi-a-GCST90027158	Alzheimer's disease	Alzheimer's disease || ||	TRUE	igd	NA	NA	NA	NA	NA	NA	NA
rs73405036	6	31214171	0.017	0.0296	85934	0.5665	0.0203	A	G	Alzheimer's disease || id:ebi-a-GCST90027158	ebi-a-GCST90027158	Alzheimer's disease	Alzheimer's disease || ||	TRUE	igd	NA	NA	NA	NA	NA	NA	NA
rs2249742	6	31240721	0.0091	0.0082	85934	0.2639	0.4746	T	C	Alzheimer's disease || id:ebi-a-GCST90027158	ebi-a-GCST90027158	Alzheimer's disease	Alzheimer's disease || ||	TRUE	igd	NA	NA	NA	NA	NA	NA	NA
rs2247056	6	31265490	5e-04	0.0095	85934	0.9608	0.7469	C	T	Alzheimer's disease || id:ebi-a-GCST90027158	ebi-a-GCST90027158	Alzheimer's disease	Alzheimer's disease || ||	TRUE	igd	NA	NA	NA	NA	NA	NA	NA
rs2394988	6	31330066	0.0033	0.0095	85934	0.7263	0.2475	G	A	Alzheimer's disease || id:ebi-a-GCST90027158	ebi-a-GCST90027158	Alzheimer's disease	Alzheimer's disease || ||	TRUE	igd	NA	NA	NA	NA	NA	NA	NA
rs2395029	6	31431780	0.088	0.0223	85934	8.01401e-05	0.0346	G	T	Alzheimer's disease || id:ebi-a-GCST90027158	ebi-a-GCST90027158	Alzheimer's disease	Alzheimer's disease || ||	TRUE	igd	NA	NA	NA	NA	NA	NA	NA
rs2857710	6	31532553	-0.0165	0.0083	85934	0.0454695	0.6019	T	C	Alzheimer's disease || id:ebi-a-GCST90027158	ebi-a-GCST90027158	Alzheimer's disease	Alzheimer's disease || ||	TRUE	igd	NA	NA	NA	NA	NA	NA	NA
rs2229094	6	31540556	-0.0089	0.0091	85934	0.329	0.2725	C	T	Alzheimer's disease || id:ebi-a-GCST90027158	ebi-a-GCST90027158	Alzheimer's disease	Alzheimer's disease || ||	TRUE	igd	NA	NA	NA	NA	NA	NA	NA
rs11576015	6	31795345	-0.0097	0.0311	85934	0.7552	0.0209	A	G	Alzheimer's disease || id:ebi-a-GCST90027158	ebi-a-GCST90027158	Alzheimer's disease	Alzheimer's disease || ||	TRUE	igd	NA	NA	NA	NA	NA	NA	NA
rs4151651	6	31915614	0.026	0.0226	85934	0.2512	0.0338	A	G	Alzheimer's disease || id:ebi-a-GCST90027158	ebi-a-GCST90027158	Alzheimer's disease	Alzheimer's disease || ||	TRUE	igd	NA	NA	NA	NA	NA	NA	NA
rs389884	6	31940897	-0.0261	0.0134	85934	0.05165	0.1078	G	A	Alzheimer's disease || id:ebi-a-GCST90027158	ebi-a-GCST90027158	Alzheimer's disease	Alzheimer's disease || ||	TRUE	igd	NA	NA	NA	NA	NA	NA	NA
rs79282662	6	32111239	0.0099	0.0188	85934	0.5968	0.0517	A	G	Alzheimer's disease || id:ebi-a-GCST90027158	ebi-a-GCST90027158	Alzheimer's disease	Alzheimer's disease || ||	TRUE	igd	NA	NA	NA	NA	NA	NA	NA
rs477515	6	32569691	-0.0432	0.0088	85934	9.92499e-07	0.3071	A	G	Alzheimer's disease || id:ebi-a-GCST90027158	ebi-a-GCST90027158	Alzheimer's disease	Alzheimer's disease || ||	TRUE	igd	NA	NA	NA	NA	NA	NA	NA
rs73405691	6	34468767	-0.0105	0.0126	85934	0.4044	0.118	G	A	Alzheimer's disease || id:ebi-a-GCST90027158	ebi-a-GCST90027158	Alzheimer's disease	Alzheimer's disease || ||	TRUE	igd	NA	NA	NA	NA	NA	NA	NA
rs56738294	6	36954820	-6.00E-04	0.0089	85934	0.9484	0.3026	C	G	Alzheimer's disease || id:ebi-a-GCST90027158	ebi-a-GCST90027158	Alzheimer's disease	Alzheimer's disease || ||	TRUE	igd	NA	NA	NA	NA	NA	NA	NA
rs145505764	6	37027783	0.0473	0.0227	85934	0.0375699	0.0362	T	C	Alzheimer's disease || id:ebi-a-GCST90027158	ebi-a-GCST90027158	Alzheimer's disease	Alzheimer's disease || ||	TRUE	igd	NA	NA	NA	NA	NA	NA	NA
rs2797784	6	37519400	-0.039	0.0147	85934	0.00801807	0.9122	A	G	Alzheimer's disease || id:ebi-a-GCST90027158	ebi-a-GCST90027158	Alzheimer's disease	Alzheimer's disease || ||	TRUE	igd	NA	NA	NA	NA	NA	NA	NA
rs12661200	6	38054653	6e-04	0.0082	85934	0.9383	0.5097	G	A	Alzheimer's disease || id:ebi-a-GCST90027158	ebi-a-GCST90027158	Alzheimer's disease	Alzheimer's disease || ||	TRUE	igd	NA	NA	NA	NA	NA	NA	NA
rs9470768	6	12027052	-0.0134	0.0108	85934	0.2139	0.1738	A	G	Alzheimer's disease || id:ebi-a-GCST90027158	ebi-a-GCST90027158	Alzheimer's disease	Alzheimer's disease || ||	TRUE	igd	NA	NA	NA	NA	NA	NA	NA
rs1736913	6	29704400	0.0144	0.0086	85934	0.0932803	0.663	C	T	Alzheimer's disease || id:ebi-a-GCST90027158	ebi-a-GCST90027158	Alzheimer's disease	Alzheimer's disease || ||	TRUE	igd	NA	NA	NA	NA	NA	NA	NA
rs2076175	6	29713370	0.0046	0.0095	85934	0.6296	0.2366	A	G	Alzheimer's disease || id:ebi-a-GCST90027158	ebi-a-GCST90027158	Alzheimer's disease	Alzheimer's disease || ||	TRUE	igd	NA	NA	NA	NA	NA	NA	NA
rs9500975	6	29730093	-0.0282	0.0169	85934	0.0939291	0.0626	A	G	Alzheimer's disease || id:ebi-a-GCST90027158	ebi-a-GCST90027158	Alzheimer's disease	Alzheimer's disease || ||	TRUE	igd	NA	NA	NA	NA	NA	NA	NA
rs1632940	6	29796768	0.0213	0.0097	85934	0.0290001	0.7716	C	T	Alzheimer's disease || id:ebi-a-GCST90027158	ebi-a-GCST90027158	Alzheimer's disease	Alzheimer's disease || ||	TRUE	igd	NA	NA	NA	NA	NA	NA	NA
rs12662618	6	29800211	0.0057	0.013	85934	0.6631	0.1134	C	T	Alzheimer's disease || id:ebi-a-GCST90027158	ebi-a-GCST90027158	Alzheimer's disease	Alzheimer's disease || ||	TRUE	igd	NA	NA	NA	NA	NA	NA	NA
rs2524035	6	29832332	0.0217	0.0106	85934	0.0403497	0.8172	G	A	Alzheimer's disease || id:ebi-a-GCST90027158	ebi-a-GCST90027158	Alzheimer's disease	Alzheimer's disease || ||	TRUE	igd	NA	NA	NA	NA	NA	NA	NA
rs147873076	6	30715050	0.0677	0.0286	85934	0.0176999	0.0228	T	C	Alzheimer's disease || id:ebi-a-GCST90027158	ebi-a-GCST90027158	Alzheimer's disease	Alzheimer's disease || ||	TRUE	igd	NA	NA	NA	NA	NA	NA	NA
rs6929796	6	31522669	-0.0086	0.011	85934	0.4331	0.1616	A	G	Alzheimer's disease || id:ebi-a-GCST90027158	ebi-a-GCST90027158	Alzheimer's disease	Alzheimer's disease || ||	TRUE	igd	NA	NA	NA	NA	NA	NA	NA
rs2242660	6	31597753	-0.0238	0.0084	85934	0.00451398	0.3771	A	G	Alzheimer's disease || id:ebi-a-GCST90027158	ebi-a-GCST90027158	Alzheimer's disease	Alzheimer's disease || ||	TRUE	igd	NA	NA	NA	NA	NA	NA	NA
rs9267798	6	32044834	-0.0072	0.0147	85934	0.623199	0.0835	C	G	Alzheimer's disease || id:ebi-a-GCST90027158	ebi-a-GCST90027158	Alzheimer's disease	Alzheimer's disease || ||	TRUE	igd	NA	NA	NA	NA	NA	NA	NA
rs145827824	6	32103749	-0.026	0.0345	85934	0.4524	0.0197	G	C	Alzheimer's disease || id:ebi-a-GCST90027158	ebi-a-GCST90027158	Alzheimer's disease	Alzheimer's disease || ||	TRUE	igd	NA	NA	NA	NA	NA	NA	NA
rs147191051	6	32126977	0.0223	0.0317	85934	0.4813	0.017	T	C	Alzheimer's disease || id:ebi-a-GCST90027158	ebi-a-GCST90027158	Alzheimer's disease	Alzheimer's disease || ||	TRUE	igd	NA	NA	NA	NA	NA	NA	NA
rs145568234	6	32247045	0.0175	0.032	85934	0.5836	0.0202	G	T	Alzheimer's disease || id:ebi-a-GCST90027158	ebi-a-GCST90027158	Alzheimer's disease	Alzheimer's disease || ||	TRUE	igd	NA	NA	NA	NA	NA	NA	NA
rs9268528	6	32383108	-0.0375	0.0085	85934	1.02499e-05	0.3774	G	A	Alzheimer's disease || id:ebi-a-GCST90027158	ebi-a-GCST90027158	Alzheimer's disease	Alzheimer's disease || ||	TRUE	igd	NA	NA	NA	NA	NA	NA	NA
rs532098	6	32578052	-0.0417	0.0082	85934	3.24601e-07	0.4408	A	G	Alzheimer's disease || id:ebi-a-GCST90027158	ebi-a-GCST90027158	Alzheimer's disease	Alzheimer's disease || ||	TRUE	igd	NA	NA	NA	NA	NA	NA	NA
rs2856718	6	32670255	0.0159	0.0086	85934	0.06291	0.363	T	C	Alzheimer's disease || id:ebi-a-GCST90027158	ebi-a-GCST90027158	Alzheimer's disease	Alzheimer's disease || ||	TRUE	igd	NA	NA	NA	NA	NA	NA	NA
rs433749	6	32990529	-0.01	0.0324	85934	0.7571	0.0176	C	T	Alzheimer's disease || id:ebi-a-GCST90027158	ebi-a-GCST90027158	Alzheimer's disease	Alzheimer's disease || ||	TRUE	igd	NA	NA	NA	NA	NA	NA	NA
rs210152	6	33515520	-0.0097	0.0107	85934	0.3669	0.827	A	G	Alzheimer's disease || id:ebi-a-GCST90027158	ebi-a-GCST90027158	Alzheimer's disease	Alzheimer's disease || ||	TRUE	igd	NA	NA	NA	NA	NA	NA	NA
rs17602173	5	139691554	0.0553	0.0226	85934	0.01431	0.0354	C	A	Alzheimer's disease || id:ebi-a-GCST90027158	ebi-a-GCST90027158	Alzheimer's disease	Alzheimer's disease || ||	TRUE	igd	NA	NA	NA	NA	NA	NA	NA
rs12189346	5	141395140	0.0217	0.0115	85934	0.0602296	0.1519	G	A	Alzheimer's disease || id:ebi-a-GCST90027158	ebi-a-GCST90027158	Alzheimer's disease	Alzheimer's disease || ||	TRUE	igd	NA	NA	NA	NA	NA	NA	NA
rs11747150	5	146931105	-0.0064	0.0267	85934	0.8094	0.0261	C	T	Alzheimer's disease || id:ebi-a-GCST90027158	ebi-a-GCST90027158	Alzheimer's disease	Alzheimer's disease || ||	TRUE	igd	NA	NA	NA	NA	NA	NA	NA
rs72835161	5	147110393	-0.0463	0.0202	85934	0.02175	0.0433	C	T	Alzheimer's disease || id:ebi-a-GCST90027158	ebi-a-GCST90027158	Alzheimer's disease	Alzheimer's disease || ||	TRUE	igd	NA	NA	NA	NA	NA	NA	NA
rs7734352	5	147648510	-2.00E-04	0.0251	85934	0.9945	0.0282	T	C	Alzheimer's disease || id:ebi-a-GCST90027158	ebi-a-GCST90027158	Alzheimer's disease	Alzheimer's disease || ||	TRUE	igd	NA	NA	NA	NA	NA	NA	NA
rs1038919	5	75957471	-0.0324	0.0089	85934	0.000286603	0.2928	G	T	Alzheimer's disease || id:ebi-a-GCST90027158	ebi-a-GCST90027158	Alzheimer's disease	Alzheimer's disease || ||	TRUE	igd	NA	NA	NA	NA	NA	NA	NA
rs116007812	5	76039208	-0.0463	0.0374	85934	0.2157	0.0122	G	A	Alzheimer's disease || id:ebi-a-GCST90027158	ebi-a-GCST90027158	Alzheimer's disease	Alzheimer's disease || ||	TRUE	igd	NA	NA	NA	NA	NA	NA	NA
rs62365159	5	78441303	-0.0026	0.0093	85934	0.7792	0.2604	A	G	Alzheimer's disease || id:ebi-a-GCST90027158	ebi-a-GCST90027158	Alzheimer's disease	Alzheimer's disease || ||	TRUE	igd	NA	NA	NA	NA	NA	NA	NA
rs6861268	5	81689066	9e-04	0.011	85934	0.9333	0.1739	G	A	Alzheimer's disease || id:ebi-a-GCST90027158	ebi-a-GCST90027158	Alzheimer's disease	Alzheimer's disease || ||	TRUE	igd	NA	NA	NA	NA	NA	NA	NA
rs35060947	5	81179532	0.0147	0.014	85934	0.2962	0.0957	G	C	Alzheimer's disease || id:ebi-a-GCST90027158	ebi-a-GCST90027158	Alzheimer's disease	Alzheimer's disease || ||	TRUE	igd	NA	NA	NA	NA	NA	NA	NA
rs111929140	5	81235582	0.0038	0.0108	85934	0.7225	0.1785	C	T	Alzheimer's disease || id:ebi-a-GCST90027158	ebi-a-GCST90027158	Alzheimer's disease	Alzheimer's disease || ||	TRUE	igd	NA	NA	NA	NA	NA	NA	NA
rs2876336	6	13906574	0.0049	0.0312	85934	0.8752	0.0189	A	G	Alzheimer's disease || id:ebi-a-GCST90027158	ebi-a-GCST90027158	Alzheimer's disease	Alzheimer's disease || ||	TRUE	igd	NA	NA	NA	NA	NA	NA	NA
rs6459467	6	16288192	0.0051	0.0083	85934	0.543599	0.3984	A	G	Alzheimer's disease || id:ebi-a-GCST90027158	ebi-a-GCST90027158	Alzheimer's disease	Alzheimer's disease || ||	TRUE	igd	NA	NA	NA	NA	NA	NA	NA
rs1202202	6	20164106	-0.0016	0.0084	85934	0.8449	0.4355	G	T	Alzheimer's disease || id:ebi-a-GCST90027158	ebi-a-GCST90027158	Alzheimer's disease	Alzheimer's disease || ||	TRUE	igd	NA	NA	NA	NA	NA	NA	NA
rs3813686	6	24721024	0.0063	0.0123	85934	0.6053	0.1266	C	A	Alzheimer's disease || id:ebi-a-GCST90027158	ebi-a-GCST90027158	Alzheimer's disease	Alzheimer's disease || ||	TRUE	igd	NA	NA	NA	NA	NA	NA	NA
rs17419844	6	24749242	0.0079	0.0205	85934	0.6991	0.0419	G	A	Alzheimer's disease || id:ebi-a-GCST90027158	ebi-a-GCST90027158	Alzheimer's disease	Alzheimer's disease || ||	TRUE	igd	NA	NA	NA	NA	NA	NA	NA
rs4712850	6	24805574	0.0039	0.0082	85934	0.6349	0.5048	T	G	Alzheimer's disease || id:ebi-a-GCST90027158	ebi-a-GCST90027158	Alzheimer's disease	Alzheimer's disease || ||	TRUE	igd	NA	NA	NA	NA	NA	NA	NA
rs72841021	6	25040303	0.0247	0.0195	85934	0.2055	0.0481	C	T	Alzheimer's disease || id:ebi-a-GCST90027158	ebi-a-GCST90027158	Alzheimer's disease	Alzheimer's disease || ||	TRUE	igd	NA	NA	NA	NA	NA	NA	NA
rs55825418	6	25960981	-0.0011	0.0346	85934	0.9747	0.0143	C	T	Alzheimer's disease || id:ebi-a-GCST90027158	ebi-a-GCST90027158	Alzheimer's disease	Alzheimer's disease || ||	TRUE	igd	NA	NA	NA	NA	NA	NA	NA
rs1796520	6	26410800	-5.00E-04	0.0081	85934	0.9468	0.5327	T	C	Alzheimer's disease || id:ebi-a-GCST90027158	ebi-a-GCST90027158	Alzheimer's disease	Alzheimer's disease || ||	TRUE	igd	NA	NA	NA	NA	NA	NA	NA
rs9379946	6	26936065	0.0226	0.0351	85934	0.5199	0.0141	G	T	Alzheimer's disease || id:ebi-a-GCST90027158	ebi-a-GCST90027158	Alzheimer's disease	Alzheimer's disease || ||	TRUE	igd	NA	NA	NA	NA	NA	NA	NA
rs1229741	5	136716724	4e-04	0.0086	85934	0.9617	0.3466	A	G	Alzheimer's disease || id:ebi-a-GCST90027158	ebi-a-GCST90027158	Alzheimer's disease	Alzheimer's disease || ||	TRUE	igd	NA	NA	NA	NA	NA	NA	NA
rs4538624	5	169511631	0.0059	0.012	85934	0.6208	0.1367	G	T	Alzheimer's disease || id:ebi-a-GCST90027158	ebi-a-GCST90027158	Alzheimer's disease	Alzheimer's disease || ||	TRUE	igd	NA	NA	NA	NA	NA	NA	NA
rs146319868	5	169540994	0.0313	0.0281	85934	0.2652	0.022	T	G	Alzheimer's disease || id:ebi-a-GCST90027158	ebi-a-GCST90027158	Alzheimer's disease	Alzheimer's disease || ||	TRUE	igd	NA	NA	NA	NA	NA	NA	NA
rs11604127	11	196944	-0.0025	0.0101	85934	0.8018	0.2201	T	C	Alzheimer's disease || id:ebi-a-GCST90027158	ebi-a-GCST90027158	Alzheimer's disease	Alzheimer's disease || ||	TRUE	igd	NA	NA	NA	NA	NA	NA	NA
rs3782123	11	205198	0.0059	0.0092	85934	0.5219	0.7339	A	C	Alzheimer's disease || id:ebi-a-GCST90027158	ebi-a-GCST90027158	Alzheimer's disease	Alzheimer's disease || ||	TRUE	igd	NA	NA	NA	NA	NA	NA	NA
rs55699011	11	1890743	0.0184	0.0204	85934	0.3664	0.0438	T	C	Alzheimer's disease || id:ebi-a-GCST90027158	ebi-a-GCST90027158	Alzheimer's disease	Alzheimer's disease || ||	TRUE	igd	NA	NA	NA	NA	NA	NA	NA
rs187998805	11	2212885	0.0644	0.0279	85934	0.0209098	0.0238	T	C	Alzheimer's disease || id:ebi-a-GCST90027158	ebi-a-GCST90027158	Alzheimer's disease	Alzheimer's disease || ||	TRUE	igd	NA	NA	NA	NA	NA	NA	NA
rs800158	11	2378447	-0.02	0.0116	85934	0.0838591	0.8403	G	A	Alzheimer's disease || id:ebi-a-GCST90027158	ebi-a-GCST90027158	Alzheimer's disease	Alzheimer's disease || ||	TRUE	igd	NA	NA	NA	NA	NA	NA	NA
rs67385638	11	5290370	-0.0071	0.0087	85934	0.4169	0.324	G	C	Alzheimer's disease || id:ebi-a-GCST90027158	ebi-a-GCST90027158	Alzheimer's disease	Alzheimer's disease || ||	TRUE	igd	NA	NA	NA	NA	NA	NA	NA
rs117585436	11	5383606	0.0343	0.026	85934	0.1867	0.0255	A	G	Alzheimer's disease || id:ebi-a-GCST90027158	ebi-a-GCST90027158	Alzheimer's disease	Alzheimer's disease || ||	TRUE	igd	NA	NA	NA	NA	NA	NA	NA
rs7933973	11	6997585	-0.0063	0.0088	85934	0.4741	0.3141	A	C	Alzheimer's disease || id:ebi-a-GCST90027158	ebi-a-GCST90027158	Alzheimer's disease	Alzheimer's disease || ||	TRUE	igd	NA	NA	NA	NA	NA	NA	NA
rs10787533	10	116288063	0.0118	0.0082	85934	0.1508	0.4753	T	A	Alzheimer's disease || id:ebi-a-GCST90027158	ebi-a-GCST90027158	Alzheimer's disease	Alzheimer's disease || ||	TRUE	igd	NA	NA	NA	NA	NA	NA	NA
rs10885556	10	116102242	0.0028	0.0099	85934	0.776401	0.7711	A	G	Alzheimer's disease || id:ebi-a-GCST90027158	ebi-a-GCST90027158	Alzheimer's disease	Alzheimer's disease || ||	TRUE	igd	NA	NA	NA	NA	NA	NA	NA
rs11006125	10	60142402	-0.0082	0.0107	85934	0.4413	0.1777	T	A	Alzheimer's disease || id:ebi-a-GCST90027158	ebi-a-GCST90027158	Alzheimer's disease	Alzheimer's disease || ||	TRUE	igd	NA	NA	NA	NA	NA	NA	NA
rs9919429	10	65313819	0.0238	0.0081	85934	0.003395	0.4787	G	A	Alzheimer's disease || id:ebi-a-GCST90027158	ebi-a-GCST90027158	Alzheimer's disease	Alzheimer's disease || ||	TRUE	igd	NA	NA	NA	NA	NA	NA	NA
rs11195106	10	112139312	0.0012	0.0082	85934	0.8829	0.5232	T	G	Alzheimer's disease || id:ebi-a-GCST90027158	ebi-a-GCST90027158	Alzheimer's disease	Alzheimer's disease || ||	TRUE	igd	NA	NA	NA	NA	NA	NA	NA
rs11187167	10	94517064	0.0087	0.0109	85934	0.4258	0.1651	T	C	Alzheimer's disease || id:ebi-a-GCST90027158	ebi-a-GCST90027158	Alzheimer's disease	Alzheimer's disease || ||	TRUE	igd	NA	NA	NA	NA	NA	NA	NA
rs11189030	10	98967508	0.007	0.0181	85934	0.699199	0.0543	T	C	Alzheimer's disease || id:ebi-a-GCST90027158	ebi-a-GCST90027158	Alzheimer's disease	Alzheimer's disease || ||	TRUE	igd	NA	NA	NA	NA	NA	NA	NA
rs72838743	10	99086239	0.0304	0.0242	85934	0.209	0.0296	G	C	Alzheimer's disease || id:ebi-a-GCST90027158	ebi-a-GCST90027158	Alzheimer's disease	Alzheimer's disease || ||	TRUE	igd	NA	NA	NA	NA	NA	NA	NA
rs17109650	10	100159373	-0.0278	0.0179	85934	0.1202	0.0547	C	T	Alzheimer's disease || id:ebi-a-GCST90027158	ebi-a-GCST90027158	Alzheimer's disease	Alzheimer's disease || ||	TRUE	igd	NA	NA	NA	NA	NA	NA	NA
rs7915731	10	101764013	-0.0023	0.0084	85934	0.7889	0.3764	A	T	Alzheimer's disease || id:ebi-a-GCST90027158	ebi-a-GCST90027158	Alzheimer's disease	Alzheimer's disease || ||	TRUE	igd	NA	NA	NA	NA	NA	NA	NA
rs4919640	10	104217415	0.0045	0.0106	85934	0.6751	0.1829	T	C	Alzheimer's disease || id:ebi-a-GCST90027158	ebi-a-GCST90027158	Alzheimer's disease	Alzheimer's disease || ||	TRUE	igd	NA	NA	NA	NA	NA	NA	NA
rs72843998	10	104855261	-0.0148	0.0117	85934	0.2062	0.1461	C	T	Alzheimer's disease || id:ebi-a-GCST90027158	ebi-a-GCST90027158	Alzheimer's disease	Alzheimer's disease || ||	TRUE	igd	NA	NA	NA	NA	NA	NA	NA
rs79780963	10	104952499	-0.0086	0.0144	85934	0.5516	0.0876	T	C	Alzheimer's disease || id:ebi-a-GCST90027158	ebi-a-GCST90027158	Alzheimer's disease	Alzheimer's disease || ||	TRUE	igd	NA	NA	NA	NA	NA	NA	NA
rs4925	10	106022789	0.0079	0.0087	85934	0.362	0.3223	A	C	Alzheimer's disease || id:ebi-a-GCST90027158	ebi-a-GCST90027158	Alzheimer's disease	Alzheimer's disease || ||	TRUE	igd	NA	NA	NA	NA	NA	NA	NA
rs12775642	10	121712667	0.0091	0.0089	85934	0.3075	0.3228	A	G	Alzheimer's disease || id:ebi-a-GCST90027158	ebi-a-GCST90027158	Alzheimer's disease	Alzheimer's disease || ||	TRUE	igd	NA	NA	NA	NA	NA	NA	NA
rs12794487	11	14934571	0.0098	0.0087	85934	0.2608	0.3391	C	T	Alzheimer's disease || id:ebi-a-GCST90027158	ebi-a-GCST90027158	Alzheimer's disease	Alzheimer's disease || ||	TRUE	igd	NA	NA	NA	NA	NA	NA	NA
rs2755148	11	34352436	0.0019	0.0083	85934	0.8155	0.5079	C	T	Alzheimer's disease || id:ebi-a-GCST90027158	ebi-a-GCST90027158	Alzheimer's disease	Alzheimer's disease || ||	TRUE	igd	NA	NA	NA	NA	NA	NA	NA
rs1938725	11	58505693	0.0129	0.0089	85934	0.147	0.2992	G	A	Alzheimer's disease || id:ebi-a-GCST90027158	ebi-a-GCST90027158	Alzheimer's disease	Alzheimer's disease || ||	TRUE	igd	NA	NA	NA	NA	NA	NA	NA
rs571760	11	59824526	-0.0088	0.0083	85934	0.2887	0.5862	A	G	Alzheimer's disease || id:ebi-a-GCST90027158	ebi-a-GCST90027158	Alzheimer's disease	Alzheimer's disease || ||	TRUE	igd	NA	NA	NA	NA	NA	NA	NA
rs1005511	11	57366656	0.0062	0.0087	85934	0.4748	0.3177	T	C	Alzheimer's disease || id:ebi-a-GCST90027158	ebi-a-GCST90027158	Alzheimer's disease	Alzheimer's disease || ||	TRUE	igd	NA	NA	NA	NA	NA	NA	NA
rs1783818	11	57437551	-0.0021	0.0081	85934	0.7948	0.5558	T	C	Alzheimer's disease || id:ebi-a-GCST90027158	ebi-a-GCST90027158	Alzheimer's disease	Alzheimer's disease || ||	TRUE	igd	NA	NA	NA	NA	NA	NA	NA
rs4939489	11	60793648	0.0157	0.0083	85934	0.0596293	0.3997	T	C	Alzheimer's disease || id:ebi-a-GCST90027158	ebi-a-GCST90027158	Alzheimer's disease	Alzheimer's disease || ||	TRUE	igd	NA	NA	NA	NA	NA	NA	NA
rs11815771	10	127742914	-0.0029	0.0096	85934	0.763099	0.2323	G	T	Alzheimer's disease || id:ebi-a-GCST90027158	ebi-a-GCST90027158	Alzheimer's disease	Alzheimer's disease || ||	TRUE	igd	NA	NA	NA	NA	NA	NA	NA
rs138757723	11	10916643	-0.0193	0.0466	85934	0.679201	0.0087	A	G	Alzheimer's disease || id:ebi-a-GCST90027158	ebi-a-GCST90027158	Alzheimer's disease	Alzheimer's disease || ||	TRUE	igd	NA	NA	NA	NA	NA	NA	NA
rs79552561	11	11856341	-0.0223	0.0125	85934	0.0749808	0.1185	G	A	Alzheimer's disease || id:ebi-a-GCST90027158	ebi-a-GCST90027158	Alzheimer's disease	Alzheimer's disease || ||	TRUE	igd	NA	NA	NA	NA	NA	NA	NA
rs12794303	11	12098506	0.0102	0.0083	85934	0.2162	0.4447	A	G	Alzheimer's disease || id:ebi-a-GCST90027158	ebi-a-GCST90027158	Alzheimer's disease	Alzheimer's disease || ||	TRUE	igd	NA	NA	NA	NA	NA	NA	NA
rs2282239	10	112262125	-0.0155	0.0086	85934	0.0719698	0.6591	T	C	Alzheimer's disease || id:ebi-a-GCST90027158	ebi-a-GCST90027158	Alzheimer's disease	Alzheimer's disease || ||	TRUE	igd	NA	NA	NA	NA	NA	NA	NA
rs11195432	10	112891591	0.003	0.0088	85934	0.733	0.3041	A	T	Alzheimer's disease || id:ebi-a-GCST90027158	ebi-a-GCST90027158	Alzheimer's disease	Alzheimer's disease || ||	TRUE	igd	NA	NA	NA	NA	NA	NA	NA
rs61879070	11	13035938	0.0401	0.0295	85934	0.1741	0.0198	G	A	Alzheimer's disease || id:ebi-a-GCST90027158	ebi-a-GCST90027158	Alzheimer's disease	Alzheimer's disease || ||	TRUE	igd	NA	NA	NA	NA	NA	NA	NA
rs10980797	9	113912553	0.0038	0.0081	85934	0.641	0.485	G	A	Alzheimer's disease || id:ebi-a-GCST90027158	ebi-a-GCST90027158	Alzheimer's disease	Alzheimer's disease || ||	TRUE	igd	NA	NA	NA	NA	NA	NA	NA
rs75174772	9	21014176	0.0051	0.0135	85934	0.7072	0.1	G	A	Alzheimer's disease || id:ebi-a-GCST90027158	ebi-a-GCST90027158	Alzheimer's disease	Alzheimer's disease || ||	TRUE	igd	NA	NA	NA	NA	NA	NA	NA
rs74437303	9	21526341	-0.0078	0.0272	85934	0.774599	0.0236	A	G	Alzheimer's disease || id:ebi-a-GCST90027158	ebi-a-GCST90027158	Alzheimer's disease	Alzheimer's disease || ||	TRUE	igd	NA	NA	NA	NA	NA	NA	NA
rs75594947	9	27382485	0.0178	0.0197	85934	0.3667	0.0448	T	C	Alzheimer's disease || id:ebi-a-GCST90027158	ebi-a-GCST90027158	Alzheimer's disease	Alzheimer's disease || ||	TRUE	igd	NA	NA	NA	NA	NA	NA	NA
rs150844934	9	86101905	-0.003	0.0245	85934	0.9022	0.0294	A	G	Alzheimer's disease || id:ebi-a-GCST90027158	ebi-a-GCST90027158	Alzheimer's disease	Alzheimer's disease || ||	TRUE	igd	NA	NA	NA	NA	NA	NA	NA
rs1007394	9	90292625	-0.0077	0.0084	85934	0.3547	0.47	C	T	Alzheimer's disease || id:ebi-a-GCST90027158	ebi-a-GCST90027158	Alzheimer's disease	Alzheimer's disease || ||	TRUE	igd	NA	NA	NA	NA	NA	NA	NA
rs76919510	9	114161623	0.041	0.0204	85934	0.0446601	0.0405	T	C	Alzheimer's disease || id:ebi-a-GCST90027158	ebi-a-GCST90027158	Alzheimer's disease	Alzheimer's disease || ||	TRUE	igd	NA	NA	NA	NA	NA	NA	NA
rs17762660	9	115952414	0.0012	0.0162	85934	0.9427	0.0694	T	C	Alzheimer's disease || id:ebi-a-GCST90027158	ebi-a-GCST90027158	Alzheimer's disease	Alzheimer's disease || ||	TRUE	igd	NA	NA	NA	NA	NA	NA	NA
rs148633883	9	5624992	-0.0118	0.0325	85934	0.716101	0.0189	A	G	Alzheimer's disease || id:ebi-a-GCST90027158	ebi-a-GCST90027158	Alzheimer's disease	Alzheimer's disease || ||	TRUE	igd	NA	NA	NA	NA	NA	NA	NA
rs172447	9	4859106	-0.0299	0.021	85934	0.154	0.045	C	T	Alzheimer's disease || id:ebi-a-GCST90027158	ebi-a-GCST90027158	Alzheimer's disease	Alzheimer's disease || ||	TRUE	igd	NA	NA	NA	NA	NA	NA	NA
rs150873306	9	5224610	0.1171	0.0615	85934	0.0567296	0.0062	A	C	Alzheimer's disease || id:ebi-a-GCST90027158	ebi-a-GCST90027158	Alzheimer's disease	Alzheimer's disease || ||	TRUE	igd	NA	NA	NA	NA	NA	NA	NA
rs76930095	9	4308974	0.0031	0.0156	85934	0.8422	0.0724	G	A	Alzheimer's disease || id:ebi-a-GCST90027158	ebi-a-GCST90027158	Alzheimer's disease	Alzheimer's disease || ||	TRUE	igd	NA	NA	NA	NA	NA	NA	NA
rs4743805	9	107869834	-0.0014	0.0108	85934	0.8991	0.1718	A	G	Alzheimer's disease || id:ebi-a-GCST90027158	ebi-a-GCST90027158	Alzheimer's disease	Alzheimer's disease || ||	TRUE	igd	NA	NA	NA	NA	NA	NA	NA
rs10104957	8	131041436	0.0012	0.0115	85934	0.9137	0.8512	T	C	Alzheimer's disease || id:ebi-a-GCST90027158	ebi-a-GCST90027158	Alzheimer's disease	Alzheimer's disease || ||	TRUE	igd	NA	NA	NA	NA	NA	NA	NA
rs6986306	8	131485524	0.0042	0.0119	85934	0.725401	0.8603	C	G	Alzheimer's disease || id:ebi-a-GCST90027158	ebi-a-GCST90027158	Alzheimer's disease	Alzheimer's disease || ||	TRUE	igd	NA	NA	NA	NA	NA	NA	NA
rs56276803	8	144508678	0.0229	0.016	85934	0.1541	0.0707	A	G	Alzheimer's disease || id:ebi-a-GCST90027158	ebi-a-GCST90027158	Alzheimer's disease	Alzheimer's disease || ||	TRUE	igd	NA	NA	NA	NA	NA	NA	NA
rs77951814	8	144657152	-0.012	0.0156	85934	0.4417	0.0727	G	C	Alzheimer's disease || id:ebi-a-GCST90027158	ebi-a-GCST90027158	Alzheimer's disease	Alzheimer's disease || ||	TRUE	igd	NA	NA	NA	NA	NA	NA	NA
rs111403659	8	144960909	-0.0044	0.0132	85934	0.741199	0.1168	A	T	Alzheimer's disease || id:ebi-a-GCST90027158	ebi-a-GCST90027158	Alzheimer's disease	Alzheimer's disease || ||	TRUE	igd	NA	NA	NA	NA	NA	NA	NA
rs573246	9	204014	-0.0023	0.0082	85934	0.7813	0.4421	G	A	Alzheimer's disease || id:ebi-a-GCST90027158	ebi-a-GCST90027158	Alzheimer's disease	Alzheimer's disease || ||	TRUE	igd	NA	NA	NA	NA	NA	NA	NA
rs78480666	9	438369	-0.0328	0.0166	85934	0.04772	0.0663	T	C	Alzheimer's disease || id:ebi-a-GCST90027158	ebi-a-GCST90027158	Alzheimer's disease	Alzheimer's disease || ||	TRUE	igd	NA	NA	NA	NA	NA	NA	NA
rs10732372	9	115173934	0.004	0.0127	85934	0.7535	0.8827	G	A	Alzheimer's disease || id:ebi-a-GCST90027158	ebi-a-GCST90027158	Alzheimer's disease	Alzheimer's disease || ||	TRUE	igd	NA	NA	NA	NA	NA	NA	NA
rs60849153	9	116110034	-3.00E-04	0.0124	85934	0.9807	0.1233	A	G	Alzheimer's disease || id:ebi-a-GCST90027158	ebi-a-GCST90027158	Alzheimer's disease	Alzheimer's disease || ||	TRUE	igd	NA	NA	NA	NA	NA	NA	NA
rs112187434	6	170572325	0.0057	0.0293	85934	0.8465	0.0207	T	C	Alzheimer's disease || id:ebi-a-GCST90027158	ebi-a-GCST90027158	Alzheimer's disease	Alzheimer's disease || ||	TRUE	igd	NA	NA	NA	NA	NA	NA	NA
rs13308834	7	82204	0.0123	0.0085	85934	0.1477	0.5452	A	G	Alzheimer's disease || id:ebi-a-GCST90027158	ebi-a-GCST90027158	Alzheimer's disease	Alzheimer's disease || ||	TRUE	igd	NA	NA	NA	NA	NA	NA	NA
rs10250853	7	160494	-0.0139	0.0271	85934	0.6079	0.0253	G	C	Alzheimer's disease || id:ebi-a-GCST90027158	ebi-a-GCST90027158	Alzheimer's disease	Alzheimer's disease || ||	TRUE	igd	NA	NA	NA	NA	NA	NA	NA
rs62453586	7	5946197	-0.0318	0.0091	85934	0.000458005	0.3444	G	C	Alzheimer's disease || id:ebi-a-GCST90027158	ebi-a-GCST90027158	Alzheimer's disease	Alzheimer's disease || ||	TRUE	igd	NA	NA	NA	NA	NA	NA	NA
rs62454705	7	6466410	-2.00E-04	0.0235	85934	0.9931	0.0323	C	T	Alzheimer's disease || id:ebi-a-GCST90027158	ebi-a-GCST90027158	Alzheimer's disease	Alzheimer's disease || ||	TRUE	igd	NA	NA	NA	NA	NA	NA	NA
rs146888152	7	7667810	-0.0645	0.0339	85934	0.0568604	0.0153	T	C	Alzheimer's disease || id:ebi-a-GCST90027158	ebi-a-GCST90027158	Alzheimer's disease	Alzheimer's disease || ||	TRUE	igd	NA	NA	NA	NA	NA	NA	NA
rs149321080	6	170635914	0.0166	0.0348	85934	0.6336	0.016	G	A	Alzheimer's disease || id:ebi-a-GCST90027158	ebi-a-GCST90027158	Alzheimer's disease	Alzheimer's disease || ||	TRUE	igd	NA	NA	NA	NA	NA	NA	NA
rs117119044	6	170673243	2e-04	0.0261	85934	0.9936	0.0266	T	G	Alzheimer's disease || id:ebi-a-GCST90027158	ebi-a-GCST90027158	Alzheimer's disease	Alzheimer's disease || ||	TRUE	igd	NA	NA	NA	NA	NA	NA	NA
rs7762956	6	170700598	-0.008	0.0245	85934	0.7446	0.9692	G	A	Alzheimer's disease || id:ebi-a-GCST90027158	ebi-a-GCST90027158	Alzheimer's disease	Alzheimer's disease || ||	TRUE	igd	NA	NA	NA	NA	NA	NA	NA
rs575924	6	149614405	-0.0245	0.0123	85934	0.0465597	0.1287	C	A	Alzheimer's disease || id:ebi-a-GCST90027158	ebi-a-GCST90027158	Alzheimer's disease	Alzheimer's disease || ||	TRUE	igd	NA	NA	NA	NA	NA	NA	NA
rs851993	6	152006011	0.0094	0.0083	85934	0.2602	0.6026	A	G	Alzheimer's disease || id:ebi-a-GCST90027158	ebi-a-GCST90027158	Alzheimer's disease	Alzheimer's disease || ||	TRUE	igd	NA	NA	NA	NA	NA	NA	NA
rs112094190	7	1002101	-0.0097	0.0249	85934	0.698101	0.0274	A	G	Alzheimer's disease || id:ebi-a-GCST90027158	ebi-a-GCST90027158	Alzheimer's disease	Alzheimer's disease || ||	TRUE	igd	NA	NA	NA	NA	NA	NA	NA
rs79469287	7	1021122	-0.0932	0.0475	85934	0.0497405	0.0084	A	G	Alzheimer's disease || id:ebi-a-GCST90027158	ebi-a-GCST90027158	Alzheimer's disease	Alzheimer's disease || ||	TRUE	igd	NA	NA	NA	NA	NA	NA	NA
rs6463939	7	1614662	-0.0399	0.0591	85934	0.4998	0.0078	G	A	Alzheimer's disease || id:ebi-a-GCST90027158	ebi-a-GCST90027158	Alzheimer's disease	Alzheimer's disease || ||	TRUE	igd	NA	NA	NA	NA	NA	NA	NA
rs75649291	7	1843708	0.0035	0.0252	85934	0.8897	0.0266	T	C	Alzheimer's disease || id:ebi-a-GCST90027158	ebi-a-GCST90027158	Alzheimer's disease	Alzheimer's disease || ||	TRUE	igd	NA	NA	NA	NA	NA	NA	NA
rs7801421	7	1989888	-0.0048	0.0085	85934	0.5755	0.348	G	C	Alzheimer's disease || id:ebi-a-GCST90027158	ebi-a-GCST90027158	Alzheimer's disease	Alzheimer's disease || ||	TRUE	igd	NA	NA	NA	NA	NA	NA	NA
rs146817114	7	2478609	0.0351	0.0284	85934	0.2156	0.0243	A	G	Alzheimer's disease || id:ebi-a-GCST90027158	ebi-a-GCST90027158	Alzheimer's disease	Alzheimer's disease || ||	TRUE	igd	NA	NA	NA	NA	NA	NA	NA
rs893238	7	2550054	-0.0136	0.0087	85934	0.1189	0.3395	C	G	Alzheimer's disease || id:ebi-a-GCST90027158	ebi-a-GCST90027158	Alzheimer's disease	Alzheimer's disease || ||	TRUE	igd	NA	NA	NA	NA	NA	NA	NA
rs12540595	7	3131792	-0.0043	0.0085	85934	0.6138	0.3585	A	G	Alzheimer's disease || id:ebi-a-GCST90027158	ebi-a-GCST90027158	Alzheimer's disease	Alzheimer's disease || ||	TRUE	igd	NA	NA	NA	NA	NA	NA	NA
rs35562794	7	5934551	0.0083	0.0121	85934	0.4931	0.139	A	G	Alzheimer's disease || id:ebi-a-GCST90027158	ebi-a-GCST90027158	Alzheimer's disease	Alzheimer's disease || ||	TRUE	igd	NA	NA	NA	NA	NA	NA	NA
rs11766581	7	6069983	0.0122	0.0085	85934	0.1533	0.6511	T	C	Alzheimer's disease || id:ebi-a-GCST90027158	ebi-a-GCST90027158	Alzheimer's disease	Alzheimer's disease || ||	TRUE	igd	NA	NA	NA	NA	NA	NA	NA
rs7806404	7	6296402	0.0062	0.027	85934	0.8176	0.0245	G	C	Alzheimer's disease || id:ebi-a-GCST90027158	ebi-a-GCST90027158	Alzheimer's disease	Alzheimer's disease || ||	TRUE	igd	NA	NA	NA	NA	NA	NA	NA
rs80036610	7	6537178	0.0575	0.0306	85934	0.0600897	0.0202	T	C	Alzheimer's disease || id:ebi-a-GCST90027158	ebi-a-GCST90027158	Alzheimer's disease	Alzheimer's disease || ||	TRUE	igd	NA	NA	NA	NA	NA	NA	NA
rs145328381	7	6706082	0.0351	0.019	85934	0.06528	0.049	G	A	Alzheimer's disease || id:ebi-a-GCST90027158	ebi-a-GCST90027158	Alzheimer's disease	Alzheimer's disease || ||	TRUE	igd	NA	NA	NA	NA	NA	NA	NA
rs10951992	7	6758938	0.0015	0.0084	85934	0.8605	0.4429	C	T	Alzheimer's disease || id:ebi-a-GCST90027158	ebi-a-GCST90027158	Alzheimer's disease	Alzheimer's disease || ||	TRUE	igd	NA	NA	NA	NA	NA	NA	NA
rs5020015	6	110161883	0.004	0.0082	85934	0.6261	0.4952	C	T	Alzheimer's disease || id:ebi-a-GCST90027158	ebi-a-GCST90027158	Alzheimer's disease	Alzheimer's disease || ||	TRUE	igd	NA	NA	NA	NA	NA	NA	NA
rs34582178	6	159407446	-0.0076	0.0134	85934	0.5687	0.1018	T	C	Alzheimer's disease || id:ebi-a-GCST90027158	ebi-a-GCST90027158	Alzheimer's disease	Alzheimer's disease || ||	TRUE	igd	NA	NA	NA	NA	NA	NA	NA
rs79637351	6	73899888	-0.0068	0.0374	85934	0.856	0.015	G	A	Alzheimer's disease || id:ebi-a-GCST90027158	ebi-a-GCST90027158	Alzheimer's disease	Alzheimer's disease || ||	TRUE	igd	NA	NA	NA	NA	NA	NA	NA
rs189780633	6	75053109	0.0452	0.0442	85934	0.3071	0.009	C	T	Alzheimer's disease || id:ebi-a-GCST90027158	ebi-a-GCST90027158	Alzheimer's disease	Alzheimer's disease || ||	TRUE	igd	NA	NA	NA	NA	NA	NA	NA
rs143380264	6	170508555	-0.1218	0.0491	85934	0.01305	0.009	G	A	Alzheimer's disease || id:ebi-a-GCST90027158	ebi-a-GCST90027158	Alzheimer's disease	Alzheimer's disease || ||	TRUE	igd	NA	NA	NA	NA	NA	NA	NA
rs9402210	6	130323447	0.0045	0.0094	85934	0.6306	0.2481	C	T	Alzheimer's disease || id:ebi-a-GCST90027158	ebi-a-GCST90027158	Alzheimer's disease	Alzheimer's disease || ||	TRUE	igd	NA	NA	NA	NA	NA	NA	NA
rs7740107	6	130374461	0.009	0.0093	85934	0.3313	0.7406	A	T	Alzheimer's disease || id:ebi-a-GCST90027158	ebi-a-GCST90027158	Alzheimer's disease	Alzheimer's disease || ||	TRUE	igd	NA	NA	NA	NA	NA	NA	NA
rs7772778	6	135591392	-0.013	0.009	85934	0.148	0.3392	G	A	Alzheimer's disease || id:ebi-a-GCST90027158	ebi-a-GCST90027158	Alzheimer's disease	Alzheimer's disease || ||	TRUE	igd	NA	NA	NA	NA	NA	NA	NA
rs76623389	6	138645402	-0.0078	0.0275	85934	0.7753	0.0237	G	A	Alzheimer's disease || id:ebi-a-GCST90027158	ebi-a-GCST90027158	Alzheimer's disease	Alzheimer's disease || ||	TRUE	igd	NA	NA	NA	NA	NA	NA	NA
rs9385834	6	138908551	0.0097	0.0101	85934	0.3376	0.2058	A	T	Alzheimer's disease || id:ebi-a-GCST90027158	ebi-a-GCST90027158	Alzheimer's disease	Alzheimer's disease || ||	TRUE	igd	NA	NA	NA	NA	NA	NA	NA
rs4428519	6	139691315	-0.0048	0.0102	85934	0.634699	0.2012	A	G	Alzheimer's disease || id:ebi-a-GCST90027158	ebi-a-GCST90027158	Alzheimer's disease	Alzheimer's disease || ||	TRUE	igd	NA	NA	NA	NA	NA	NA	NA
rs12521885	5	39465910	-0.0025	0.0097	85934	0.796	0.2328	A	T	Alzheimer's disease || id:ebi-a-GCST90027158	ebi-a-GCST90027158	Alzheimer's disease	Alzheimer's disease || ||	TRUE	igd	NA	NA	NA	NA	NA	NA	NA
rs10473169	5	40105415	-0.0033	0.0085	85934	0.6938	0.3538	T	C	Alzheimer's disease || id:ebi-a-GCST90027158	ebi-a-GCST90027158	Alzheimer's disease	Alzheimer's disease || ||	TRUE	igd	NA	NA	NA	NA	NA	NA	NA
rs7698460	4	156666219	-0.0038	0.0093	85934	0.6849	0.2593	A	G	Alzheimer's disease || id:ebi-a-GCST90027158	ebi-a-GCST90027158	Alzheimer's disease	Alzheimer's disease || ||	TRUE	igd	NA	NA	NA	NA	NA	NA	NA
rs76703355	4	158926722	-0.094	0.0486	85934	0.0528299	0.0084	A	G	Alzheimer's disease || id:ebi-a-GCST90027158	ebi-a-GCST90027158	Alzheimer's disease	Alzheimer's disease || ||	TRUE	igd	NA	NA	NA	NA	NA	NA	NA
rs10055872	5	6310014	-0.0117	0.0082	85934	0.1541	0.5131	C	A	Alzheimer's disease || id:ebi-a-GCST90027158	ebi-a-GCST90027158	Alzheimer's disease	Alzheimer's disease || ||	TRUE	igd	NA	NA	NA	NA	NA	NA	NA
rs145602483	5	17212984	0.0048	0.0095	85934	0.6112	0.2408	A	G	Alzheimer's disease || id:ebi-a-GCST90027158	ebi-a-GCST90027158	Alzheimer's disease	Alzheimer's disease || ||	TRUE	igd	NA	NA	NA	NA	NA	NA	NA
rs1250569	10	81045207	-0.0086	0.0083	85934	0.3016	0.4247	C	T	Alzheimer's disease || id:ebi-a-GCST90027158	ebi-a-GCST90027158	Alzheimer's disease	Alzheimer's disease || ||	TRUE	igd	NA	NA	NA	NA	NA	NA	NA
rs61864842	10	85885792	0.0042	0.0112	85934	0.7065	0.1538	G	A	Alzheimer's disease || id:ebi-a-GCST90027158	ebi-a-GCST90027158	Alzheimer's disease	Alzheimer's disease || ||	TRUE	igd	NA	NA	NA	NA	NA	NA	NA
rs76833981	10	85888300	0.0237	0.0171	85934	0.1652	0.0649	T	C	Alzheimer's disease || id:ebi-a-GCST90027158	ebi-a-GCST90027158	Alzheimer's disease	Alzheimer's disease || ||	TRUE	igd	NA	NA	NA	NA	NA	NA	NA
rs12261669	10	85911157	0.0251	0.0195	85934	0.1981	0.0474	T	G	Alzheimer's disease || id:ebi-a-GCST90027158	ebi-a-GCST90027158	Alzheimer's disease	Alzheimer's disease || ||	TRUE	igd	NA	NA	NA	NA	NA	NA	NA
rs117206971	10	85964637	0.0242	0.0196	85934	0.2176	0.045	T	C	Alzheimer's disease || id:ebi-a-GCST90027158	ebi-a-GCST90027158	Alzheimer's disease	Alzheimer's disease || ||	TRUE	igd	NA	NA	NA	NA	NA	NA	NA
rs72841167	10	86113355	-0.0116	0.0324	85934	0.7205	0.0175	A	G	Alzheimer's disease || id:ebi-a-GCST90027158	ebi-a-GCST90027158	Alzheimer's disease	Alzheimer's disease || ||	TRUE	igd	NA	NA	NA	NA	NA	NA	NA
rs142695847	10	90002435	0.0111	0.05	85934	0.8241	0.0074	T	C	Alzheimer's disease || id:ebi-a-GCST90027158	ebi-a-GCST90027158	Alzheimer's disease	Alzheimer's disease || ||	TRUE	igd	NA	NA	NA	NA	NA	NA	NA
rs113050700	10	90527700	0.0062	0.0343	85934	0.8573	0.0146	G	A	Alzheimer's disease || id:ebi-a-GCST90027158	ebi-a-GCST90027158	Alzheimer's disease	Alzheimer's disease || ||	TRUE	igd	NA	NA	NA	NA	NA	NA	NA
rs7085705	10	90742467	0.003	0.0087	85934	0.7278	0.3201	C	G	Alzheimer's disease || id:ebi-a-GCST90027158	ebi-a-GCST90027158	Alzheimer's disease	Alzheimer's disease || ||	TRUE	igd	NA	NA	NA	NA	NA	NA	NA
rs4934454	10	90917650	0.0118	0.0083	85934	0.1555	0.4579	A	C	Alzheimer's disease || id:ebi-a-GCST90027158	ebi-a-GCST90027158	Alzheimer's disease	Alzheimer's disease || ||	TRUE	igd	NA	NA	NA	NA	NA	NA	NA
rs7072187	10	90953134	0.0102	0.009	85934	0.2564	0.6971	A	G	Alzheimer's disease || id:ebi-a-GCST90027158	ebi-a-GCST90027158	Alzheimer's disease	Alzheimer's disease || ||	TRUE	igd	NA	NA	NA	NA	NA	NA	NA
rs4934475	10	91098200	0.0036	0.0081	85934	0.6608	0.4883	C	T	Alzheimer's disease || id:ebi-a-GCST90027158	ebi-a-GCST90027158	Alzheimer's disease	Alzheimer's disease || ||	TRUE	igd	NA	NA	NA	NA	NA	NA	NA
rs304465	10	91274790	-0.0025	0.0083	85934	0.764901	0.4202	T	A	Alzheimer's disease || id:ebi-a-GCST90027158	ebi-a-GCST90027158	Alzheimer's disease	Alzheimer's disease || ||	TRUE	igd	NA	NA	NA	NA	NA	NA	NA
rs11186842	10	93923141	-0.0112	0.009	85934	0.2133	0.2797	T	A	Alzheimer's disease || id:ebi-a-GCST90027158	ebi-a-GCST90027158	Alzheimer's disease	Alzheimer's disease || ||	TRUE	igd	NA	NA	NA	NA	NA	NA	NA
rs7911264	10	94436851	-0.0023	0.0081	85934	0.778999	0.5102	C	T	Alzheimer's disease || id:ebi-a-GCST90027158	ebi-a-GCST90027158	Alzheimer's disease	Alzheimer's disease || ||	TRUE	igd	NA	NA	NA	NA	NA	NA	NA
rs17113297	10	102395982	0.0061	0.0099	85934	0.5359	0.21	T	C	Alzheimer's disease || id:ebi-a-GCST90027158	ebi-a-GCST90027158	Alzheimer's disease	Alzheimer's disease || ||	TRUE	igd	NA	NA	NA	NA	NA	NA	NA
rs17697840	10	103558701	-0.0465	0.0178	85934	0.00881901	0.0564	A	G	Alzheimer's disease || id:ebi-a-GCST90027158	ebi-a-GCST90027158	Alzheimer's disease	Alzheimer's disease || ||	TRUE	igd	NA	NA	NA	NA	NA	NA	NA
rs6584485	10	103937244	-0.0106	0.0109	85934	0.3322	0.8231	T	C	Alzheimer's disease || id:ebi-a-GCST90027158	ebi-a-GCST90027158	Alzheimer's disease	Alzheimer's disease || ||	TRUE	igd	NA	NA	NA	NA	NA	NA	NA
rs4606423	10	104427253	0.0148	0.0084	85934	0.0770495	0.4414	G	A	Alzheimer's disease || id:ebi-a-GCST90027158	ebi-a-GCST90027158	Alzheimer's disease	Alzheimer's disease || ||	TRUE	igd	NA	NA	NA	NA	NA	NA	NA
rs2986016	10	105215016	-0.0086	0.0094	85934	0.3563	0.748	G	A	Alzheimer's disease || id:ebi-a-GCST90027158	ebi-a-GCST90027158	Alzheimer's disease	Alzheimer's disease || ||	TRUE	igd	NA	NA	NA	NA	NA	NA	NA
rs17828705	10	106179965	-0.0084	0.0315	85934	0.7889	0.0175	C	A	Alzheimer's disease || id:ebi-a-GCST90027158	ebi-a-GCST90027158	Alzheimer's disease	Alzheimer's disease || ||	TRUE	igd	NA	NA	NA	NA	NA	NA	NA
rs2305196	10	71144324	-0.0077	0.0092	85934	0.4032	0.2658	A	G	Alzheimer's disease || id:ebi-a-GCST90027158	ebi-a-GCST90027158	Alzheimer's disease	Alzheimer's disease || ||	TRUE	igd	NA	NA	NA	NA	NA	NA	NA
rs12571928	10	71384325	-0.0125	0.0101	85934	0.2138	0.2238	T	C	Alzheimer's disease || id:ebi-a-GCST90027158	ebi-a-GCST90027158	Alzheimer's disease	Alzheimer's disease || ||	TRUE	igd	NA	NA	NA	NA	NA	NA	NA
rs10762358	10	72052480	0.0054	0.0083	85934	0.5133	0.4145	T	G	Alzheimer's disease || id:ebi-a-GCST90027158	ebi-a-GCST90027158	Alzheimer's disease	Alzheimer's disease || ||	TRUE	igd	NA	NA	NA	NA	NA	NA	NA
rs1665698	10	73424602	-0.0046	0.0083	85934	0.5811	0.4189	G	T	Alzheimer's disease || id:ebi-a-GCST90027158	ebi-a-GCST90027158	Alzheimer's disease	Alzheimer's disease || ||	TRUE	igd	NA	NA	NA	NA	NA	NA	NA
rs71479432	10	73915454	-0.0333	0.0224	85934	0.1379	0.037	C	T	Alzheimer's disease || id:ebi-a-GCST90027158	ebi-a-GCST90027158	Alzheimer's disease	Alzheimer's disease || ||	TRUE	igd	NA	NA	NA	NA	NA	NA	NA
rs11000851	10	75781960	0.0071	0.0108	85934	0.511601	0.1729	G	T	Alzheimer's disease || id:ebi-a-GCST90027158	ebi-a-GCST90027158	Alzheimer's disease	Alzheimer's disease || ||	TRUE	igd	NA	NA	NA	NA	NA	NA	NA
rs287179	10	79226787	0.0036	0.0096	85934	0.7057	0.7571	C	T	Alzheimer's disease || id:ebi-a-GCST90027158	ebi-a-GCST90027158	Alzheimer's disease	Alzheimer's disease || ||	TRUE	igd	NA	NA	NA	NA	NA	NA	NA
rs79037708	10	79277519	0.0203	0.0115	85934	0.0789805	0.1441	G	A	Alzheimer's disease || id:ebi-a-GCST90027158	ebi-a-GCST90027158	Alzheimer's disease	Alzheimer's disease || ||	TRUE	igd	NA	NA	NA	NA	NA	NA	NA
rs10906559	10	6475947	0.0161	0.0082	85934	0.0515205	0.4384	T	C	Alzheimer's disease || id:ebi-a-GCST90027158	ebi-a-GCST90027158	Alzheimer's disease	Alzheimer's disease || ||	TRUE	igd	NA	NA	NA	NA	NA	NA	NA
rs7075195	10	65050659	-0.0305	0.0082	85934	0.0001937	0.4256	G	A	Alzheimer's disease || id:ebi-a-GCST90027158	ebi-a-GCST90027158	Alzheimer's disease	Alzheimer's disease || ||	TRUE	igd	NA	NA	NA	NA	NA	NA	NA
rs10761741	10	65066186	-0.0309	0.0082	85934	0.000161599	0.4255	T	G	Alzheimer's disease || id:ebi-a-GCST90027158	ebi-a-GCST90027158	Alzheimer's disease	Alzheimer's disease || ||	TRUE	igd	NA	NA	NA	NA	NA	NA	NA
rs6537952	9	137764457	-0.0106	0.0089	85934	0.2343	0.6551	A	G	Alzheimer's disease || id:ebi-a-GCST90027158	ebi-a-GCST90027158	Alzheimer's disease	Alzheimer's disease || ||	TRUE	igd	NA	NA	NA	NA	NA	NA	NA
rs11145831	9	139592942	-0.007	0.0086	85934	0.4165	0.4346	T	A	Alzheimer's disease || id:ebi-a-GCST90027158	ebi-a-GCST90027158	Alzheimer's disease	Alzheimer's disease || ||	TRUE	igd	NA	NA	NA	NA	NA	NA	NA
rs908839	9	139856639	0.0217	0.0082	85934	0.00813205	0.5137	G	C	Alzheimer's disease || id:ebi-a-GCST90027158	ebi-a-GCST90027158	Alzheimer's disease	Alzheimer's disease || ||	TRUE	igd	NA	NA	NA	NA	NA	NA	NA
rs4748340	10	17047520	-4.00E-04	0.0083	85934	0.958	0.5922	G	A	Alzheimer's disease || id:ebi-a-GCST90027158	ebi-a-GCST90027158	Alzheimer's disease	Alzheimer's disease || ||	TRUE	igd	NA	NA	NA	NA	NA	NA	NA
rs1866437	10	79526766	-0.0059	0.0088	85934	0.5007	0.3448	C	T	Alzheimer's disease || id:ebi-a-GCST90027158	ebi-a-GCST90027158	Alzheimer's disease	Alzheimer's disease || ||	TRUE	igd	NA	NA	NA	NA	NA	NA	NA
rs2957025	8	82522763	-0.0093	0.0117	85934	0.4266	0.1456	C	T	Alzheimer's disease || id:ebi-a-GCST90027158	ebi-a-GCST90027158	Alzheimer's disease	Alzheimer's disease || ||	TRUE	igd	NA	NA	NA	NA	NA	NA	NA
rs146256055	9	7614070	0.0437	0.0293	85934	0.1361	0.0207	C	T	Alzheimer's disease || id:ebi-a-GCST90027158	ebi-a-GCST90027158	Alzheimer's disease	Alzheimer's disease || ||	TRUE	igd	NA	NA	NA	NA	NA	NA	NA
rs72719307	9	28947107	0.0163	0.0107	85934	0.1255	0.1749	T	C	Alzheimer's disease || id:ebi-a-GCST90027158	ebi-a-GCST90027158	Alzheimer's disease	Alzheimer's disease || ||	TRUE	igd	NA	NA	NA	NA	NA	NA	NA
rs7843771	8	73226320	-0.0117	0.0095	85934	0.2161	0.2551	A	G	Alzheimer's disease || id:ebi-a-GCST90027158	ebi-a-GCST90027158	Alzheimer's disease	Alzheimer's disease || ||	TRUE	igd	NA	NA	NA	NA	NA	NA	NA
rs896854	8	95960511	0.0442	0.0081	85934	4.75905e-08	0.5145	C	T	Alzheimer's disease || id:ebi-a-GCST90027158	ebi-a-GCST90027158	Alzheimer's disease	Alzheimer's disease || ||	TRUE	igd	NA	NA	NA	NA	NA	NA	NA
rs55881617	9	34626564	-0.1066	0.0461	85934	0.0207601	0.0092	T	C	Alzheimer's disease || id:ebi-a-GCST90027158	ebi-a-GCST90027158	Alzheimer's disease	Alzheimer's disease || ||	TRUE	igd	NA	NA	NA	NA	NA	NA	NA
rs117197951	9	34650101	-0.017	0.0231	85934	0.4608	0.0326	G	C	Alzheimer's disease || id:ebi-a-GCST90027158	ebi-a-GCST90027158	Alzheimer's disease	Alzheimer's disease || ||	TRUE	igd	NA	NA	NA	NA	NA	NA	NA
rs4879852	9	35011305	-0.0385	0.0181	85934	0.0334203	0.0554	T	C	Alzheimer's disease || id:ebi-a-GCST90027158	ebi-a-GCST90027158	Alzheimer's disease	Alzheimer's disease || ||	TRUE	igd	NA	NA	NA	NA	NA	NA	NA
rs35426954	9	35014767	0.0099	0.0098	85934	0.3108	0.2267	A	G	Alzheimer's disease || id:ebi-a-GCST90027158	ebi-a-GCST90027158	Alzheimer's disease	Alzheimer's disease || ||	TRUE	igd	NA	NA	NA	NA	NA	NA	NA
rs1243873	9	35686595	0.0017	0.0082	85934	0.8307	0.4593	T	C	Alzheimer's disease || id:ebi-a-GCST90027158	ebi-a-GCST90027158	Alzheimer's disease	Alzheimer's disease || ||	TRUE	igd	NA	NA	NA	NA	NA	NA	NA
rs72729437	9	35963176	-0.0107	0.022	85934	0.626	0.0358	G	A	Alzheimer's disease || id:ebi-a-GCST90027158	ebi-a-GCST90027158	Alzheimer's disease	Alzheimer's disease || ||	TRUE	igd	NA	NA	NA	NA	NA	NA	NA
rs7044856	9	33175527	0.025	0.0127	85934	0.0486799	0.8729	G	T	Alzheimer's disease || id:ebi-a-GCST90027158	ebi-a-GCST90027158	Alzheimer's disease	Alzheimer's disease || ||	TRUE	igd	NA	NA	NA	NA	NA	NA	NA
rs146178061	9	34559098	-0.0717	0.0293	85934	0.0143999	0.0206	A	G	Alzheimer's disease || id:ebi-a-GCST90027158	ebi-a-GCST90027158	Alzheimer's disease	Alzheimer's disease || ||	TRUE	igd	NA	NA	NA	NA	NA	NA	NA
rs148778217	9	34574139	-0.0325	0.0186	85934	0.0814592	0.0503	C	G	Alzheimer's disease || id:ebi-a-GCST90027158	ebi-a-GCST90027158	Alzheimer's disease	Alzheimer's disease || ||	TRUE	igd	NA	NA	NA	NA	NA	NA	NA
rs35098932	9	73024521	-0.0078	0.0082	85934	0.3441	0.4339	C	T	Alzheimer's disease || id:ebi-a-GCST90027158	ebi-a-GCST90027158	Alzheimer's disease	Alzheimer's disease || ||	TRUE	igd	NA	NA	NA	NA	NA	NA	NA
rs11790412	9	74383973	0.0115	0.0146	85934	0.4312	0.0874	A	G	Alzheimer's disease || id:ebi-a-GCST90027158	ebi-a-GCST90027158	Alzheimer's disease	Alzheimer's disease || ||	TRUE	igd	NA	NA	NA	NA	NA	NA	NA
rs117040311	9	28550421	-0.0183	0.0286	85934	0.523701	0.0219	C	T	Alzheimer's disease || id:ebi-a-GCST90027158	ebi-a-GCST90027158	Alzheimer's disease	Alzheimer's disease || ||	TRUE	igd	NA	NA	NA	NA	NA	NA	NA
rs10435592	8	59393469	0.0153	0.009	85934	0.0888198	0.2797	C	T	Alzheimer's disease || id:ebi-a-GCST90027158	ebi-a-GCST90027158	Alzheimer's disease	Alzheimer's disease || ||	TRUE	igd	NA	NA	NA	NA	NA	NA	NA
rs1356827	8	61087024	0.0077	0.0169	85934	0.649201	0.061	A	G	Alzheimer's disease || id:ebi-a-GCST90027158	ebi-a-GCST90027158	Alzheimer's disease	Alzheimer's disease || ||	TRUE	igd	NA	NA	NA	NA	NA	NA	NA
rs441517	8	17908116	-0.0074	0.009	85934	0.4105	0.7173	G	A	Alzheimer's disease || id:ebi-a-GCST90027158	ebi-a-GCST90027158	Alzheimer's disease	Alzheimer's disease || ||	TRUE	igd	NA	NA	NA	NA	NA	NA	NA
rs4256608	8	19267560	0.0073	0.0082	85934	0.3736	0.4251	G	A	Alzheimer's disease || id:ebi-a-GCST90027158	ebi-a-GCST90027158	Alzheimer's disease	Alzheimer's disease || ||	TRUE	igd	NA	NA	NA	NA	NA	NA	NA
rs11204066	8	19596414	-0.0023	0.0082	85934	0.783	0.5151	C	T	Alzheimer's disease || id:ebi-a-GCST90027158	ebi-a-GCST90027158	Alzheimer's disease	Alzheimer's disease || ||	TRUE	igd	NA	NA	NA	NA	NA	NA	NA
rs10106796	8	19735624	-0.013	0.0105	85934	0.2149	0.1879	C	T	Alzheimer's disease || id:ebi-a-GCST90027158	ebi-a-GCST90027158	Alzheimer's disease	Alzheimer's disease || ||	TRUE	igd	NA	NA	NA	NA	NA	NA	NA
rs79204125	8	23264799	-0.0017	0.0179	85934	0.926	0.0553	A	G	Alzheimer's disease || id:ebi-a-GCST90027158	ebi-a-GCST90027158	Alzheimer's disease	Alzheimer's disease || ||	TRUE	igd	NA	NA	NA	NA	NA	NA	NA
rs72659898	8	64118630	0.0068	0.0242	85934	0.7778	0.0299	T	C	Alzheimer's disease || id:ebi-a-GCST90027158	ebi-a-GCST90027158	Alzheimer's disease	Alzheimer's disease || ||	TRUE	igd	NA	NA	NA	NA	NA	NA	NA
rs13277976	8	61679038	0.0129	0.0095	85934	0.1759	0.759	T	A	Alzheimer's disease || id:ebi-a-GCST90027158	ebi-a-GCST90027158	Alzheimer's disease	Alzheimer's disease || ||	TRUE	igd	NA	NA	NA	NA	NA	NA	NA
rs115581627	8	62618622	0.0027	0.0238	85934	0.9094	0.0306	T	A	Alzheimer's disease || id:ebi-a-GCST90027158	ebi-a-GCST90027158	Alzheimer's disease	Alzheimer's disease || ||	TRUE	igd	NA	NA	NA	NA	NA	NA	NA
rs118107026	8	66797673	0.0052	0.0215	85934	0.8099	0.038	A	G	Alzheimer's disease || id:ebi-a-GCST90027158	ebi-a-GCST90027158	Alzheimer's disease	Alzheimer's disease || ||	TRUE	igd	NA	NA	NA	NA	NA	NA	NA
rs28379621	8	74846018	0.0058	0.0117	85934	0.617701	0.1432	T	C	Alzheimer's disease || id:ebi-a-GCST90027158	ebi-a-GCST90027158	Alzheimer's disease	Alzheimer's disease || ||	TRUE	igd	NA	NA	NA	NA	NA	NA	NA
rs118177102	8	91469564	-0.0038	0.0355	85934	0.9154	0.0142	T	C	Alzheimer's disease || id:ebi-a-GCST90027158	ebi-a-GCST90027158	Alzheimer's disease	Alzheimer's disease || ||	TRUE	igd	NA	NA	NA	NA	NA	NA	NA
rs76060109	9	130708271	0.0126	0.0139	85934	0.3658	0.0932	A	G	Alzheimer's disease || id:ebi-a-GCST90027158	ebi-a-GCST90027158	Alzheimer's disease	Alzheimer's disease || ||	TRUE	igd	NA	NA	NA	NA	NA	NA	NA
rs10760548	9	130965235	0.0302	0.0328	85934	0.3583	0.9748	A	G	Alzheimer's disease || id:ebi-a-GCST90027158	ebi-a-GCST90027158	Alzheimer's disease	Alzheimer's disease || ||	TRUE	igd	NA	NA	NA	NA	NA	NA	NA
rs149468868	9	139232243	0.0527	0.0366	85934	0.1496	0.0174	T	C	Alzheimer's disease || id:ebi-a-GCST90027158	ebi-a-GCST90027158	Alzheimer's disease	Alzheimer's disease || ||	TRUE	igd	NA	NA	NA	NA	NA	NA	NA
rs10760132	9	123739993	0.0186	0.0083	85934	0.0250501	0.4109	T	C	Alzheimer's disease || id:ebi-a-GCST90027158	ebi-a-GCST90027158	Alzheimer's disease	Alzheimer's disease || ||	TRUE	igd	NA	NA	NA	NA	NA	NA	NA
rs13297866	9	131510406	-0.0013	0.0121	85934	0.9171	0.1359	T	C	Alzheimer's disease || id:ebi-a-GCST90027158	ebi-a-GCST90027158	Alzheimer's disease	Alzheimer's disease || ||	TRUE	igd	NA	NA	NA	NA	NA	NA	NA
rs192804923	9	131875253	-0.0281	0.0362	85934	0.4378	0.0135	C	T	Alzheimer's disease || id:ebi-a-GCST90027158	ebi-a-GCST90027158	Alzheimer's disease	Alzheimer's disease || ||	TRUE	igd	NA	NA	NA	NA	NA	NA	NA
rs1556145	9	132022575	0.0157	0.0099	85934	0.1145	0.7702	A	C	Alzheimer's disease || id:ebi-a-GCST90027158	ebi-a-GCST90027158	Alzheimer's disease	Alzheimer's disease || ||	TRUE	igd	NA	NA	NA	NA	NA	NA	NA
rs13286575	9	132549000	-0.046	0.0325	85934	0.1567	0.0168	T	C	Alzheimer's disease || id:ebi-a-GCST90027158	ebi-a-GCST90027158	Alzheimer's disease	Alzheimer's disease || ||	TRUE	igd	NA	NA	NA	NA	NA	NA	NA
rs117099181	9	132856760	-0.012	0.0274	85934	0.6608	0.0239	A	G	Alzheimer's disease || id:ebi-a-GCST90027158	ebi-a-GCST90027158	Alzheimer's disease	Alzheimer's disease || ||	TRUE	igd	NA	NA	NA	NA	NA	NA	NA
rs605642	9	135880469	0.0065	0.0083	85934	0.4355	0.5664	A	C	Alzheimer's disease || id:ebi-a-GCST90027158	ebi-a-GCST90027158	Alzheimer's disease	Alzheimer's disease || ||	TRUE	igd	NA	NA	NA	NA	NA	NA	NA
rs34510150	9	136039114	-0.013	0.0139	85934	0.3514	0.0984	C	G	Alzheimer's disease || id:ebi-a-GCST90027158	ebi-a-GCST90027158	Alzheimer's disease	Alzheimer's disease || ||	TRUE	igd	NA	NA	NA	NA	NA	NA	NA
rs12378537	9	136065526	0.0351	0.0148	85934	0.01798	0.0844	T	C	Alzheimer's disease || id:ebi-a-GCST90027158	ebi-a-GCST90027158	Alzheimer's disease	Alzheimer's disease || ||	TRUE	igd	NA	NA	NA	NA	NA	NA	NA
rs7864651	9	80600495	-0.0088	0.0092	85934	0.3396	0.2757	T	A	Alzheimer's disease || id:ebi-a-GCST90027158	ebi-a-GCST90027158	Alzheimer's disease	Alzheimer's disease || ||	TRUE	igd	NA	NA	NA	NA	NA	NA	NA
rs13289043	9	131855418	0.0322	0.0409	85934	0.4306	0.0114	G	A	Alzheimer's disease || id:ebi-a-GCST90027158	ebi-a-GCST90027158	Alzheimer's disease	Alzheimer's disease || ||	TRUE	igd	NA	NA	NA	NA	NA	NA	NA
rs7020199	9	132540179	-0.0104	0.0103	85934	0.3149	0.2048	T	A	Alzheimer's disease || id:ebi-a-GCST90027158	ebi-a-GCST90027158	Alzheimer's disease	Alzheimer's disease || ||	TRUE	igd	NA	NA	NA	NA	NA	NA	NA
rs138352255	9	132660389	0.0669	0.0204	85934	0.001014	0.0422	A	G	Alzheimer's disease || id:ebi-a-GCST90027158	ebi-a-GCST90027158	Alzheimer's disease	Alzheimer's disease || ||	TRUE	igd	NA	NA	NA	NA	NA	NA	NA
rs2519131	9	136543776	4e-04	0.0087	85934	0.9611	0.3553	G	C	Alzheimer's disease || id:ebi-a-GCST90027158	ebi-a-GCST90027158	Alzheimer's disease	Alzheimer's disease || ||	TRUE	igd	NA	NA	NA	NA	NA	NA	NA
rs7869102	9	137866419	-0.0038	0.0086	85934	0.6582	0.3535	C	T	Alzheimer's disease || id:ebi-a-GCST90027158	ebi-a-GCST90027158	Alzheimer's disease	Alzheimer's disease || ||	TRUE	igd	NA	NA	NA	NA	NA	NA	NA
rs28595751	9	139224736	-0.003	0.0089	85934	0.7377	0.4712	C	T	Alzheimer's disease || id:ebi-a-GCST90027158	ebi-a-GCST90027158	Alzheimer's disease	Alzheimer's disease || ||	TRUE	igd	NA	NA	NA	NA	NA	NA	NA
rs111298625	9	124048472	-0.0087	0.0247	85934	0.7252	0.0303	T	C	Alzheimer's disease || id:ebi-a-GCST90027158	ebi-a-GCST90027158	Alzheimer's disease	Alzheimer's disease || ||	TRUE	igd	NA	NA	NA	NA	NA	NA	NA
rs11252145	10	3910816	0.0012	0.0082	85934	0.8793	0.4799	T	C	Alzheimer's disease || id:ebi-a-GCST90027158	ebi-a-GCST90027158	Alzheimer's disease	Alzheimer's disease || ||	TRUE	igd	NA	NA	NA	NA	NA	NA	NA
rs5011018	10	4967006	-0.0057	0.0125	85934	0.6484	0.12	G	C	Alzheimer's disease || id:ebi-a-GCST90027158	ebi-a-GCST90027158	Alzheimer's disease	Alzheimer's disease || ||	TRUE	igd	NA	NA	NA	NA	NA	NA	NA
rs2011131	10	5330818	-0.0035	0.0083	85934	0.6721	0.5914	G	A	Alzheimer's disease || id:ebi-a-GCST90027158	ebi-a-GCST90027158	Alzheimer's disease	Alzheimer's disease || ||	TRUE	igd	NA	NA	NA	NA	NA	NA	NA
rs7906176	10	6287475	-0.0035	0.0095	85934	0.715801	0.7274	A	G	Alzheimer's disease || id:ebi-a-GCST90027158	ebi-a-GCST90027158	Alzheimer's disease	Alzheimer's disease || ||	TRUE	igd	NA	NA	NA	NA	NA	NA	NA
rs12764305	10	6385708	-0.001	0.0107	85934	0.9236	0.1844	C	T	Alzheimer's disease || id:ebi-a-GCST90027158	ebi-a-GCST90027158	Alzheimer's disease	Alzheimer's disease || ||	TRUE	igd	NA	NA	NA	NA	NA	NA	NA
rs1327249	10	6651563	0.0091	0.0082	85934	0.2684	0.4274	A	G	Alzheimer's disease || id:ebi-a-GCST90027158	ebi-a-GCST90027158	Alzheimer's disease	Alzheimer's disease || ||	TRUE	igd	NA	NA	NA	NA	NA	NA	NA
rs7752566	6	116898416	0.0064	0.0095	85934	0.5	0.763	C	A	Alzheimer's disease || id:ebi-a-GCST90027158	ebi-a-GCST90027158	Alzheimer's disease	Alzheimer's disease || ||	TRUE	igd	NA	NA	NA	NA	NA	NA	NA
rs1084887	6	116963142	8e-04	0.0093	85934	0.9339	0.2675	T	C	Alzheimer's disease || id:ebi-a-GCST90027158	ebi-a-GCST90027158	Alzheimer's disease	Alzheimer's disease || ||	TRUE	igd	NA	NA	NA	NA	NA	NA	NA
rs36090294	6	70573125	0.0042	0.0105	85934	0.693999	0.1827	T	C	Alzheimer's disease || id:ebi-a-GCST90027158	ebi-a-GCST90027158	Alzheimer's disease	Alzheimer's disease || ||	TRUE	igd	NA	NA	NA	NA	NA	NA	NA
rs72935429	6	73404931	0.0308	0.0231	85934	0.1823	0.0326	T	C	Alzheimer's disease || id:ebi-a-GCST90027158	ebi-a-GCST90027158	Alzheimer's disease	Alzheimer's disease || ||	TRUE	igd	NA	NA	NA	NA	NA	NA	NA
rs10499001	6	96598066	0.0086	0.0106	85934	0.4189	0.1775	T	C	Alzheimer's disease || id:ebi-a-GCST90027158	ebi-a-GCST90027158	Alzheimer's disease	Alzheimer's disease || ||	TRUE	igd	NA	NA	NA	NA	NA	NA	NA
rs1008877	6	125443861	-0.0031	0.0083	85934	0.7126	0.4725	A	C	Alzheimer's disease || id:ebi-a-GCST90027158	ebi-a-GCST90027158	Alzheimer's disease	Alzheimer's disease || ||	TRUE	igd	NA	NA	NA	NA	NA	NA	NA
rs339331	6	117210052	-0.0141	0.0089	85934	0.1111	0.2954	C	T	Alzheimer's disease || id:ebi-a-GCST90027158	ebi-a-GCST90027158	Alzheimer's disease	Alzheimer's disease || ||	TRUE	igd	NA	NA	NA	NA	NA	NA	NA
rs117832754	6	117618100	-0.0131	0.0132	85934	0.3185	0.1099	C	T	Alzheimer's disease || id:ebi-a-GCST90027158	ebi-a-GCST90027158	Alzheimer's disease	Alzheimer's disease || ||	TRUE	igd	NA	NA	NA	NA	NA	NA	NA
rs35230921	6	117861923	-0.0116	0.0189	85934	0.54	0.0487	G	A	Alzheimer's disease || id:ebi-a-GCST90027158	ebi-a-GCST90027158	Alzheimer's disease	Alzheimer's disease || ||	TRUE	igd	NA	NA	NA	NA	NA	NA	NA
rs78824244	6	109633237	0.0265	0.0373	85934	0.4774	0.0123	A	G	Alzheimer's disease || id:ebi-a-GCST90027158	ebi-a-GCST90027158	Alzheimer's disease	Alzheimer's disease || ||	TRUE	igd	NA	NA	NA	NA	NA	NA	NA
rs11752942	6	40321758	-0.0047	0.0082	85934	0.568801	0.5513	G	A	Alzheimer's disease || id:ebi-a-GCST90027158	ebi-a-GCST90027158	Alzheimer's disease	Alzheimer's disease || ||	TRUE	igd	NA	NA	NA	NA	NA	NA	NA
rs2033528	6	40379899	-0.0153	0.0087	85934	0.0784206	0.3273	A	G	Alzheimer's disease || id:ebi-a-GCST90027158	ebi-a-GCST90027158	Alzheimer's disease	Alzheimer's disease || ||	TRUE	igd	NA	NA	NA	NA	NA	NA	NA
rs11967430	6	40822362	-0.0119	0.0185	85934	0.5221	0.0557	T	C	Alzheimer's disease || id:ebi-a-GCST90027158	ebi-a-GCST90027158	Alzheimer's disease	Alzheimer's disease || ||	TRUE	igd	NA	NA	NA	NA	NA	NA	NA
rs76889306	6	63358248	0.0108	0.0249	85934	0.6642	0.0278	A	G	Alzheimer's disease || id:ebi-a-GCST90027158	ebi-a-GCST90027158	Alzheimer's disease	Alzheimer's disease || ||	TRUE	igd	NA	NA	NA	NA	NA	NA	NA
rs6899968	6	56235826	-0.0051	0.0087	85934	0.5566	0.6655	A	C	Alzheimer's disease || id:ebi-a-GCST90027158	ebi-a-GCST90027158	Alzheimer's disease	Alzheimer's disease || ||	TRUE	igd	NA	NA	NA	NA	NA	NA	NA
rs151334603	6	58246338	0.0239	0.0292	85934	0.4138	0.0247	A	G	Alzheimer's disease || id:ebi-a-GCST90027158	ebi-a-GCST90027158	Alzheimer's disease	Alzheimer's disease || ||	TRUE	igd	NA	NA	NA	NA	NA	NA	NA
rs4141548	6	80673949	0.0073	0.0139	85934	0.5991	0.8987	G	C	Alzheimer's disease || id:ebi-a-GCST90027158	ebi-a-GCST90027158	Alzheimer's disease	Alzheimer's disease || ||	TRUE	igd	NA	NA	NA	NA	NA	NA	NA
rs9885891	6	119402950	-0.0278	0.0313	85934	0.3751	0.0179	T	C	Alzheimer's disease || id:ebi-a-GCST90027158	ebi-a-GCST90027158	Alzheimer's disease	Alzheimer's disease || ||	TRUE	igd	NA	NA	NA	NA	NA	NA	NA
rs807214	6	26061769	-0.0136	0.0085	85934	0.112	0.6614	C	G	Alzheimer's disease || id:ebi-a-GCST90027158	ebi-a-GCST90027158	Alzheimer's disease	Alzheimer's disease || ||	TRUE	igd	NA	NA	NA	NA	NA	NA	NA
rs1799945	6	26091179	-0.0228	0.0111	85934	0.0402402	0.1577	G	C	Alzheimer's disease || id:ebi-a-GCST90027158	ebi-a-GCST90027158	Alzheimer's disease	Alzheimer's disease || ||	TRUE	igd	NA	NA	NA	NA	NA	NA	NA
rs4645	6	26124634	-0.0056	0.01	85934	0.577801	0.2117	T	C	Alzheimer's disease || id:ebi-a-GCST90027158	ebi-a-GCST90027158	Alzheimer's disease	Alzheimer's disease || ||	TRUE	igd	NA	NA	NA	NA	NA	NA	NA
rs80095925	6	26184942	-0.0179	0.0117	85934	0.1274	0.1392	T	C	Alzheimer's disease || id:ebi-a-GCST90027158	ebi-a-GCST90027158	Alzheimer's disease	Alzheimer's disease || ||	TRUE	igd	NA	NA	NA	NA	NA	NA	NA
rs76715864	6	26463416	0.0174	0.0172	85934	0.3125	0.0639	C	A	Alzheimer's disease || id:ebi-a-GCST90027158	ebi-a-GCST90027158	Alzheimer's disease	Alzheimer's disease || ||	TRUE	igd	NA	NA	NA	NA	NA	NA	NA
rs2523966	6	29939240	-0.0178	0.0083	85934	0.0324399	0.5837	A	G	Alzheimer's disease || id:ebi-a-GCST90027158	ebi-a-GCST90027158	Alzheimer's disease	Alzheimer's disease || ||	TRUE	igd	NA	NA	NA	NA	NA	NA	NA
rs114071505	6	30060631	-0.0345	0.0215	85934	0.1083	0.0388	C	G	Alzheimer's disease || id:ebi-a-GCST90027158	ebi-a-GCST90027158	Alzheimer's disease	Alzheimer's disease || ||	TRUE	igd	NA	NA	NA	NA	NA	NA	NA
rs11964542	6	30071760	0.0021	0.026	85934	0.9344	0.027	C	T	Alzheimer's disease || id:ebi-a-GCST90027158	ebi-a-GCST90027158	Alzheimer's disease	Alzheimer's disease || ||	TRUE	igd	NA	NA	NA	NA	NA	NA	NA
rs3094136	6	30072625	0.0108	0.0086	85934	0.2095	0.6453	G	C	Alzheimer's disease || id:ebi-a-GCST90027158	ebi-a-GCST90027158	Alzheimer's disease	Alzheimer's disease || ||	TRUE	igd	NA	NA	NA	NA	NA	NA	NA
rs210137	6	33542478	-0.0147	0.0102	85934	0.1493	0.1973	T	C	Alzheimer's disease || id:ebi-a-GCST90027158	ebi-a-GCST90027158	Alzheimer's disease	Alzheimer's disease || ||	TRUE	igd	NA	NA	NA	NA	NA	NA	NA
rs78117618	6	33895406	0.053	0.025	85934	0.0337901	0.0298	T	C	Alzheimer's disease || id:ebi-a-GCST90027158	ebi-a-GCST90027158	Alzheimer's disease	Alzheimer's disease || ||	TRUE	igd	NA	NA	NA	NA	NA	NA	NA
rs141026682	6	36092623	-0.012	0.013	85934	0.3583	0.1139	A	G	Alzheimer's disease || id:ebi-a-GCST90027158	ebi-a-GCST90027158	Alzheimer's disease	Alzheimer's disease || ||	TRUE	igd	NA	NA	NA	NA	NA	NA	NA
rs80017742	6	36714658	0.0197	0.0209	85934	0.3461	0.0401	T	C	Alzheimer's disease || id:ebi-a-GCST90027158	ebi-a-GCST90027158	Alzheimer's disease	Alzheimer's disease || ||	TRUE	igd	NA	NA	NA	NA	NA	NA	NA
rs9394380	6	36715053	0.0115	0.0095	85934	0.227	0.7576	A	G	Alzheimer's disease || id:ebi-a-GCST90027158	ebi-a-GCST90027158	Alzheimer's disease	Alzheimer's disease || ||	TRUE	igd	NA	NA	NA	NA	NA	NA	NA
rs1342980	6	37592964	-5.00E-04	0.0084	85934	0.9564	0.4322	A	G	Alzheimer's disease || id:ebi-a-GCST90027158	ebi-a-GCST90027158	Alzheimer's disease	Alzheimer's disease || ||	TRUE	igd	NA	NA	NA	NA	NA	NA	NA
rs4714090	6	37611200	0.0093	0.0083	85934	0.2675	0.5997	C	G	Alzheimer's disease || id:ebi-a-GCST90027158	ebi-a-GCST90027158	Alzheimer's disease	Alzheimer's disease || ||	TRUE	igd	NA	NA	NA	NA	NA	NA	NA
rs74679514	6	38427328	-0.0211	0.0158	85934	0.1821	0.0724	G	T	Alzheimer's disease || id:ebi-a-GCST90027158	ebi-a-GCST90027158	Alzheimer's disease	Alzheimer's disease || ||	TRUE	igd	NA	NA	NA	NA	NA	NA	NA
rs74995570	5	179880984	-0.0106	0.0121	85934	0.381	0.1303	C	A	Alzheimer's disease || id:ebi-a-GCST90027158	ebi-a-GCST90027158	Alzheimer's disease	Alzheimer's disease || ||	TRUE	igd	NA	NA	NA	NA	NA	NA	NA
rs143658086	5	176988579	0.0052	0.0263	85934	0.8426	0.0286	T	C	Alzheimer's disease || id:ebi-a-GCST90027158	ebi-a-GCST90027158	Alzheimer's disease	Alzheimer's disease || ||	TRUE	igd	NA	NA	NA	NA	NA	NA	NA
rs76027440	5	177114332	0.0201	0.0145	85934	0.1651	0.0916	T	C	Alzheimer's disease || id:ebi-a-GCST90027158	ebi-a-GCST90027158	Alzheimer's disease	Alzheimer's disease || ||	TRUE	igd	NA	NA	NA	NA	NA	NA	NA
rs12514827	5	178090100	0.0024	0.0089	85934	0.7861	0.3037	C	T	Alzheimer's disease || id:ebi-a-GCST90027158	ebi-a-GCST90027158	Alzheimer's disease	Alzheimer's disease || ||	TRUE	igd	NA	NA	NA	NA	NA	NA	NA
rs11750568	5	178535713	0.0099	0.0087	85934	0.2532	0.6787	G	A	Alzheimer's disease || id:ebi-a-GCST90027158	ebi-a-GCST90027158	Alzheimer's disease	Alzheimer's disease || ||	TRUE	igd	NA	NA	NA	NA	NA	NA	NA
rs405729	6	52842781	0.0018	0.0081	85934	0.8298	0.5358	C	T	Alzheimer's disease || id:ebi-a-GCST90027158	ebi-a-GCST90027158	Alzheimer's disease	Alzheimer's disease || ||	TRUE	igd	NA	NA	NA	NA	NA	NA	NA
rs7751357	6	24625398	-0.0149	0.0085	85934	0.0812101	0.6464	A	C	Alzheimer's disease || id:ebi-a-GCST90027158	ebi-a-GCST90027158	Alzheimer's disease	Alzheimer's disease || ||	TRUE	igd	NA	NA	NA	NA	NA	NA	NA
rs148770451	6	26044129	-0.0299	0.0494	85934	0.5449	0.0096	T	C	Alzheimer's disease || id:ebi-a-GCST90027158	ebi-a-GCST90027158	Alzheimer's disease	Alzheimer's disease || ||	TRUE	igd	NA	NA	NA	NA	NA	NA	NA
rs112108849	6	27196744	-0.004	0.0269	85934	0.8815	0.024	A	G	Alzheimer's disease || id:ebi-a-GCST90027158	ebi-a-GCST90027158	Alzheimer's disease	Alzheimer's disease || ||	TRUE	igd	NA	NA	NA	NA	NA	NA	NA
rs116189428	6	43352134	-0.013	0.0177	85934	0.461	0.0644	G	T	Alzheimer's disease || id:ebi-a-GCST90027158	ebi-a-GCST90027158	Alzheimer's disease	Alzheimer's disease || ||	TRUE	igd	NA	NA	NA	NA	NA	NA	NA
rs7744030	6	46042757	-0.0083	0.0085	85934	0.3295	0.3806	T	C	Alzheimer's disease || id:ebi-a-GCST90027158	ebi-a-GCST90027158	Alzheimer's disease	Alzheimer's disease || ||	TRUE	igd	NA	NA	NA	NA	NA	NA	NA
rs56139334	6	46077847	-0.0144	0.0163	85934	0.3793	0.067	T	C	Alzheimer's disease || id:ebi-a-GCST90027158	ebi-a-GCST90027158	Alzheimer's disease	Alzheimer's disease || ||	TRUE	igd	NA	NA	NA	NA	NA	NA	NA
rs145027516	6	40736899	0.0538	0.0467	85934	0.2494	0.0096	A	G	Alzheimer's disease || id:ebi-a-GCST90027158	ebi-a-GCST90027158	Alzheimer's disease	Alzheimer's disease || ||	TRUE	igd	NA	NA	NA	NA	NA	NA	NA
rs75492293	6	44596121	0.0344	0.0137	85934	0.01242	0.0967	C	T	Alzheimer's disease || id:ebi-a-GCST90027158	ebi-a-GCST90027158	Alzheimer's disease	Alzheimer's disease || ||	TRUE	igd	NA	NA	NA	NA	NA	NA	NA
rs791353	5	173201067	-0.0011	0.0093	85934	0.9049	0.7239	A	C	Alzheimer's disease || id:ebi-a-GCST90027158	ebi-a-GCST90027158	Alzheimer's disease	Alzheimer's disease || ||	TRUE	igd	NA	NA	NA	NA	NA	NA	NA
rs73328854	5	173581733	-7.00E-04	0.0155	85934	0.9656	0.0778	C	T	Alzheimer's disease || id:ebi-a-GCST90027158	ebi-a-GCST90027158	Alzheimer's disease	Alzheimer's disease || ||	TRUE	igd	NA	NA	NA	NA	NA	NA	NA
rs62320823	4	153587091	0.009	0.0261	85934	0.7287	0.0317	T	C	Alzheimer's disease || id:ebi-a-GCST90027158	ebi-a-GCST90027158	Alzheimer's disease	Alzheimer's disease || ||	TRUE	igd	NA	NA	NA	NA	NA	NA	NA
rs59326597	4	130268745	4e-04	0.0094	85934	0.9685	0.248	G	A	Alzheimer's disease || id:ebi-a-GCST90027158	ebi-a-GCST90027158	Alzheimer's disease	Alzheimer's disease || ||	TRUE	igd	NA	NA	NA	NA	NA	NA	NA
rs13103597	4	143558581	0.0044	0.0118	85934	0.710699	0.1376	T	C	Alzheimer's disease || id:ebi-a-GCST90027158	ebi-a-GCST90027158	Alzheimer's disease	Alzheimer's disease || ||	TRUE	igd	NA	NA	NA	NA	NA	NA	NA
rs536660	4	144227752	0.0074	0.0137	85934	0.5877	0.0972	G	A	Alzheimer's disease || id:ebi-a-GCST90027158	ebi-a-GCST90027158	Alzheimer's disease	Alzheimer's disease || ||	TRUE	igd	NA	NA	NA	NA	NA	NA	NA
rs13109093	4	148983139	0.0098	0.0084	85934	0.2437	0.3789	C	A	Alzheimer's disease || id:ebi-a-GCST90027158	ebi-a-GCST90027158	Alzheimer's disease	Alzheimer's disease || ||	TRUE	igd	NA	NA	NA	NA	NA	NA	NA
rs3822045	4	140587414	0.001	0.0092	85934	0.9169	0.2731	C	A	Alzheimer's disease || id:ebi-a-GCST90027158	ebi-a-GCST90027158	Alzheimer's disease	Alzheimer's disease || ||	TRUE	igd	NA	NA	NA	NA	NA	NA	NA
rs1531070	4	140795327	0.01	0.0083	85934	0.2284	0.3939	A	G	Alzheimer's disease || id:ebi-a-GCST90027158	ebi-a-GCST90027158	Alzheimer's disease	Alzheimer's disease || ||	TRUE	igd	NA	NA	NA	NA	NA	NA	NA
rs35658965	4	144793525	0.0067	0.0097	85934	0.4862	0.2273	A	G	Alzheimer's disease || id:ebi-a-GCST90027158	ebi-a-GCST90027158	Alzheimer's disease	Alzheimer's disease || ||	TRUE	igd	NA	NA	NA	NA	NA	NA	NA
rs143025264	4	153546926	0.0363	0.0338	85934	0.2829	0.0216	C	T	Alzheimer's disease || id:ebi-a-GCST90027158	ebi-a-GCST90027158	Alzheimer's disease	Alzheimer's disease || ||	TRUE	igd	NA	NA	NA	NA	NA	NA	NA
rs140450166	4	122339720	-0.0168	0.029	85934	0.5615	0.0233	T	C	Alzheimer's disease || id:ebi-a-GCST90027158	ebi-a-GCST90027158	Alzheimer's disease	Alzheimer's disease || ||	TRUE	igd	NA	NA	NA	NA	NA	NA	NA
rs11727483	4	125168089	-0.0175	0.0159	85934	0.2736	0.0709	T	C	Alzheimer's disease || id:ebi-a-GCST90027158	ebi-a-GCST90027158	Alzheimer's disease	Alzheimer's disease || ||	TRUE	igd	NA	NA	NA	NA	NA	NA	NA
rs7810930	7	28714796	0.0113	0.0088	85934	0.1982	0.3184	C	T	Alzheimer's disease || id:ebi-a-GCST90027158	ebi-a-GCST90027158	Alzheimer's disease	Alzheimer's disease || ||	TRUE	igd	NA	NA	NA	NA	NA	NA	NA
rs2392376	7	35690812	-0.0062	0.0081	85934	0.447	0.5158	T	C	Alzheimer's disease || id:ebi-a-GCST90027158	ebi-a-GCST90027158	Alzheimer's disease	Alzheimer's disease || ||	TRUE	igd	NA	NA	NA	NA	NA	NA	NA
rs6968917	7	46780610	0.0044	0.0082	85934	0.590799	0.454	C	T	Alzheimer's disease || id:ebi-a-GCST90027158	ebi-a-GCST90027158	Alzheimer's disease	Alzheimer's disease || ||	TRUE	igd	NA	NA	NA	NA	NA	NA	NA
rs4731227	7	75263700	0.003	0.0088	85934	0.7296	0.3179	T	C	Alzheimer's disease || id:ebi-a-GCST90027158	ebi-a-GCST90027158	Alzheimer's disease	Alzheimer's disease || ||	TRUE	igd	NA	NA	NA	NA	NA	NA	NA
rs6969965	7	75481612	-0.0019	0.0141	85934	0.8911	0.9001	C	T	Alzheimer's disease || id:ebi-a-GCST90027158	ebi-a-GCST90027158	Alzheimer's disease	Alzheimer's disease || ||	TRUE	igd	NA	NA	NA	NA	NA	NA	NA
rs2079357	7	76987129	-0.0352	0.0154	85934	0.02266	0.0752	A	G	Alzheimer's disease || id:ebi-a-GCST90027158	ebi-a-GCST90027158	Alzheimer's disease	Alzheimer's disease || ||	TRUE	igd	NA	NA	NA	NA	NA	NA	NA
rs7801492	7	100192117	6e-04	0.0502	85934	0.99	0.0079	A	G	Alzheimer's disease || id:ebi-a-GCST90027158	ebi-a-GCST90027158	Alzheimer's disease	Alzheimer's disease || ||	TRUE	igd	NA	NA	NA	NA	NA	NA	NA
rs112466316	7	100848025	0.0117	0.0148	85934	0.4301	0.084	T	C	Alzheimer's disease || id:ebi-a-GCST90027158	ebi-a-GCST90027158	Alzheimer's disease	Alzheimer's disease || ||	TRUE	igd	NA	NA	NA	NA	NA	NA	NA
rs412332	7	101707518	-0.0136	0.0104	85934	0.1919	0.806	T	C	Alzheimer's disease || id:ebi-a-GCST90027158	ebi-a-GCST90027158	Alzheimer's disease	Alzheimer's disease || ||	TRUE	igd	NA	NA	NA	NA	NA	NA	NA
rs7750577	6	138644032	0.0107	0.0212	85934	0.611699	0.0414	A	G	Alzheimer's disease || id:ebi-a-GCST90027158	ebi-a-GCST90027158	Alzheimer's disease	Alzheimer's disease || ||	TRUE	igd	NA	NA	NA	NA	NA	NA	NA
rs114857131	3	134122630	0.0476	0.032	85934	0.1367	0.0179	A	G	Alzheimer's disease || id:ebi-a-GCST90027158	ebi-a-GCST90027158	Alzheimer's disease	Alzheimer's disease || ||	TRUE	igd	NA	NA	NA	NA	NA	NA	NA
rs56406311	3	156795408	0.0096	0.0084	85934	0.2526	0.3925	T	C	Alzheimer's disease || id:ebi-a-GCST90027158	ebi-a-GCST90027158	Alzheimer's disease	Alzheimer's disease || ||	TRUE	igd	NA	NA	NA	NA	NA	NA	NA
rs724016	3	141105570	-0.014	0.0082	85934	0.088871	0.4257	G	A	Alzheimer's disease || id:ebi-a-GCST90027158	ebi-a-GCST90027158	Alzheimer's disease	Alzheimer's disease || ||	TRUE	igd	NA	NA	NA	NA	NA	NA	NA
rs2723242	2	171892379	-0.0047	0.0094	85934	0.6194	0.2527	G	A	Alzheimer's disease || id:ebi-a-GCST90027158	ebi-a-GCST90027158	Alzheimer's disease	Alzheimer's disease || ||	TRUE	igd	NA	NA	NA	NA	NA	NA	NA
rs6758270	2	175891157	-0.0024	0.0087	85934	0.782	0.6547	G	C	Alzheimer's disease || id:ebi-a-GCST90027158	ebi-a-GCST90027158	Alzheimer's disease	Alzheimer's disease || ||	TRUE	igd	NA	NA	NA	NA	NA	NA	NA
rs78404033	3	149362323	-0.0034	0.0224	85934	0.8781	0.0355	T	C	Alzheimer's disease || id:ebi-a-GCST90027158	ebi-a-GCST90027158	Alzheimer's disease	Alzheimer's disease || ||	TRUE	igd	NA	NA	NA	NA	NA	NA	NA
rs13409594	2	237446978	0.0304	0.0158	85934	0.0551506	0.0726	G	A	Alzheimer's disease || id:ebi-a-GCST90027158	ebi-a-GCST90027158	Alzheimer's disease	Alzheimer's disease || ||	TRUE	igd	NA	NA	NA	NA	NA	NA	NA
rs139762431	2	242494920	-0.0182	0.03	85934	0.5434	0.0204	G	A	Alzheimer's disease || id:ebi-a-GCST90027158	ebi-a-GCST90027158	Alzheimer's disease	Alzheimer's disease || ||	TRUE	igd	NA	NA	NA	NA	NA	NA	NA
rs6754085	2	242510779	0.0049	0.0091	85934	0.5895	0.2876	C	T	Alzheimer's disease || id:ebi-a-GCST90027158	ebi-a-GCST90027158	Alzheimer's disease	Alzheimer's disease || ||	TRUE	igd	NA	NA	NA	NA	NA	NA	NA
rs5839764	2	242703618	-0.0102	0.0088	85934	0.2452	0.3699	G	C	Alzheimer's disease || id:ebi-a-GCST90027158	ebi-a-GCST90027158	Alzheimer's disease	Alzheimer's disease || ||	TRUE	igd	NA	NA	NA	NA	NA	NA	NA
rs2055319	3	2949863	0.0039	0.0082	85934	0.633	0.4976	C	T	Alzheimer's disease || id:ebi-a-GCST90027158	ebi-a-GCST90027158	Alzheimer's disease	Alzheimer's disease || ||	TRUE	igd	NA	NA	NA	NA	NA	NA	NA
rs1799387	3	126204213	-0.0031	0.0084	85934	0.709499	0.5814	G	A	Alzheimer's disease || id:ebi-a-GCST90027158	ebi-a-GCST90027158	Alzheimer's disease	Alzheimer's disease || ||	TRUE	igd	NA	NA	NA	NA	NA	NA	NA
rs72626368	3	126223002	0.0188	0.0178	85934	0.2899	0.0565	G	A	Alzheimer's disease || id:ebi-a-GCST90027158	ebi-a-GCST90027158	Alzheimer's disease	Alzheimer's disease || ||	TRUE	igd	NA	NA	NA	NA	NA	NA	NA
rs4328821	3	128316435	-0.0031	0.0129	85934	0.8079	0.1102	G	A	Alzheimer's disease || id:ebi-a-GCST90027158	ebi-a-GCST90027158	Alzheimer's disease	Alzheimer's disease || ||	TRUE	igd	NA	NA	NA	NA	NA	NA	NA
rs6782812	3	128317997	0.0052	0.013	85934	0.6892	0.8871	A	G	Alzheimer's disease || id:ebi-a-GCST90027158	ebi-a-GCST90027158	Alzheimer's disease	Alzheimer's disease || ||	TRUE	igd	NA	NA	NA	NA	NA	NA	NA
rs2712381	3	128338600	-0.0218	0.0083	85934	0.00858005	0.6117	C	A	Alzheimer's disease || id:ebi-a-GCST90027158	ebi-a-GCST90027158	Alzheimer's disease	Alzheimer's disease || ||	TRUE	igd	NA	NA	NA	NA	NA	NA	NA
rs3914905	3	131870878	-0.0091	0.0106	85934	0.389	0.183	G	A	Alzheimer's disease || id:ebi-a-GCST90027158	ebi-a-GCST90027158	Alzheimer's disease	Alzheimer's disease || ||	TRUE	igd	NA	NA	NA	NA	NA	NA	NA
rs2010811	3	132270837	-0.0068	0.0095	85934	0.4743	0.2442	A	G	Alzheimer's disease || id:ebi-a-GCST90027158	ebi-a-GCST90027158	Alzheimer's disease	Alzheimer's disease || ||	TRUE	igd	NA	NA	NA	NA	NA	NA	NA
rs113858074	3	158014183	-0.0145	0.0299	85934	0.6278	0.0198	A	G	Alzheimer's disease || id:ebi-a-GCST90027158	ebi-a-GCST90027158	Alzheimer's disease	Alzheimer's disease || ||	TRUE	igd	NA	NA	NA	NA	NA	NA	NA
rs9833218	3	126095207	-0.0094	0.0089	85934	0.2869	0.3284	T	C	Alzheimer's disease || id:ebi-a-GCST90027158	ebi-a-GCST90027158	Alzheimer's disease	Alzheimer's disease || ||	TRUE	igd	NA	NA	NA	NA	NA	NA	NA
rs71315648	3	132062068	-9.00E-04	0.0398	85934	0.9825	0.0122	C	T	Alzheimer's disease || id:ebi-a-GCST90027158	ebi-a-GCST90027158	Alzheimer's disease	Alzheimer's disease || ||	TRUE	igd	NA	NA	NA	NA	NA	NA	NA
rs35255081	3	133244679	-0.0168	0.0229	85934	0.4637	0.0354	A	G	Alzheimer's disease || id:ebi-a-GCST90027158	ebi-a-GCST90027158	Alzheimer's disease	Alzheimer's disease || ||	TRUE	igd	NA	NA	NA	NA	NA	NA	NA
rs7613814	3	158286103	0.0127	0.0081	85934	0.118	0.5125	T	C	Alzheimer's disease || id:ebi-a-GCST90027158	ebi-a-GCST90027158	Alzheimer's disease	Alzheimer's disease || ||	TRUE	igd	NA	NA	NA	NA	NA	NA	NA
rs76830965	3	159637678	0.0063	0.0132	85934	0.631801	0.1084	A	C	Alzheimer's disease || id:ebi-a-GCST90027158	ebi-a-GCST90027158	Alzheimer's disease	Alzheimer's disease || ||	TRUE	igd	NA	NA	NA	NA	NA	NA	NA
rs76581687	5	72442855	0.0112	0.0128	85934	0.3831	0.1138	G	A	Alzheimer's disease || id:ebi-a-GCST90027158	ebi-a-GCST90027158	Alzheimer's disease	Alzheimer's disease || ||	TRUE	igd	NA	NA	NA	NA	NA	NA	NA
rs75825813	5	72610516	0.026	0.0314	85934	0.4071	0.0178	A	G	Alzheimer's disease || id:ebi-a-GCST90027158	ebi-a-GCST90027158	Alzheimer's disease	Alzheimer's disease || ||	TRUE	igd	NA	NA	NA	NA	NA	NA	NA
rs26905	5	80364540	-0.0022	0.0085	85934	0.7916	0.6411	T	C	Alzheimer's disease || id:ebi-a-GCST90027158	ebi-a-GCST90027158	Alzheimer's disease	Alzheimer's disease || ||	TRUE	igd	NA	NA	NA	NA	NA	NA	NA
rs114694170	5	88180196	-0.0066	0.0179	85934	0.7124	0.0559	C	T	Alzheimer's disease || id:ebi-a-GCST90027158	ebi-a-GCST90027158	Alzheimer's disease	Alzheimer's disease || ||	TRUE	igd	NA	NA	NA	NA	NA	NA	NA
rs11953333	5	137967616	0.008	0.0107	85934	0.4564	0.1737	A	G	Alzheimer's disease || id:ebi-a-GCST90027158	ebi-a-GCST90027158	Alzheimer's disease	Alzheimer's disease || ||	TRUE	igd	NA	NA	NA	NA	NA	NA	NA
rs116346542	5	138472048	-0.0066	0.0385	85934	0.8649	0.0116	T	G	Alzheimer's disease || id:ebi-a-GCST90027158	ebi-a-GCST90027158	Alzheimer's disease	Alzheimer's disease || ||	TRUE	igd	NA	NA	NA	NA	NA	NA	NA
rs72828608	5	169378041	-0.0176	0.0309	85934	0.5699	0.0188	A	G	Alzheimer's disease || id:ebi-a-GCST90027158	ebi-a-GCST90027158	Alzheimer's disease	Alzheimer's disease || ||	TRUE	igd	NA	NA	NA	NA	NA	NA	NA
rs149269960	5	115268877	-0.0137	0.037	85934	0.7116	0.0131	C	A	Alzheimer's disease || id:ebi-a-GCST90027158	ebi-a-GCST90027158	Alzheimer's disease	Alzheimer's disease || ||	TRUE	igd	NA	NA	NA	NA	NA	NA	NA
rs72804805	5	115411582	-0.0022	0.0118	85934	0.8502	0.1418	C	G	Alzheimer's disease || id:ebi-a-GCST90027158	ebi-a-GCST90027158	Alzheimer's disease	Alzheimer's disease || ||	TRUE	igd	NA	NA	NA	NA	NA	NA	NA
rs116344954	5	114614893	-0.0273	0.0193	85934	0.157	0.048	A	G	Alzheimer's disease || id:ebi-a-GCST90027158	ebi-a-GCST90027158	Alzheimer's disease	Alzheimer's disease || ||	TRUE	igd	NA	NA	NA	NA	NA	NA	NA
rs35288236	5	74089727	-0.0128	0.0129	85934	0.3225	0.1258	T	C	Alzheimer's disease || id:ebi-a-GCST90027158	ebi-a-GCST90027158	Alzheimer's disease	Alzheimer's disease || ||	TRUE	igd	NA	NA	NA	NA	NA	NA	NA
rs214463	7	110854261	0.0114	0.0086	85934	0.1817	0.6569	G	T	Alzheimer's disease || id:ebi-a-GCST90027158	ebi-a-GCST90027158	Alzheimer's disease	Alzheimer's disease || ||	TRUE	igd	NA	NA	NA	NA	NA	NA	NA
rs6979841	7	110827830	0.0102	0.01	85934	0.3086	0.7856	T	G	Alzheimer's disease || id:ebi-a-GCST90027158	ebi-a-GCST90027158	Alzheimer's disease	Alzheimer's disease || ||	TRUE	igd	NA	NA	NA	NA	NA	NA	NA
rs76274372	7	111909855	0.0083	0.0162	85934	0.6075	0.0713	C	A	Alzheimer's disease || id:ebi-a-GCST90027158	ebi-a-GCST90027158	Alzheimer's disease	Alzheimer's disease || ||	TRUE	igd	NA	NA	NA	NA	NA	NA	NA
rs12679046	8	1026110	-2.00E-04	0.0099	85934	0.9841	0.2169	C	A	Alzheimer's disease || id:ebi-a-GCST90027158	ebi-a-GCST90027158	Alzheimer's disease	Alzheimer's disease || ||	TRUE	igd	NA	NA	NA	NA	NA	NA	NA
rs17064496	8	1954464	0.0079	0.0307	85934	0.7959	0.0209	T	G	Alzheimer's disease || id:ebi-a-GCST90027158	ebi-a-GCST90027158	Alzheimer's disease	Alzheimer's disease || ||	TRUE	igd	NA	NA	NA	NA	NA	NA	NA
rs73190519	8	8421428	-0.0077	0.0161	85934	0.6329	0.0693	C	T	Alzheimer's disease || id:ebi-a-GCST90027158	ebi-a-GCST90027158	Alzheimer's disease	Alzheimer's disease || ||	TRUE	igd	NA	NA	NA	NA	NA	NA	NA
rs35524399	8	10509966	0.0199	0.01	85934	0.0476804	0.245	A	G	Alzheimer's disease || id:ebi-a-GCST90027158	ebi-a-GCST90027158	Alzheimer's disease	Alzheimer's disease || ||	TRUE	igd	NA	NA	NA	NA	NA	NA	NA
rs73169262	7	158912155	-0.0215	0.0294	85934	0.4648	0.0208	C	T	Alzheimer's disease || id:ebi-a-GCST90027158	ebi-a-GCST90027158	Alzheimer's disease	Alzheimer's disease || ||	TRUE	igd	NA	NA	NA	NA	NA	NA	NA
rs66801056	8	527618	-0.0157	0.0125	85934	0.2086	0.1257	A	G	Alzheimer's disease || id:ebi-a-GCST90027158	ebi-a-GCST90027158	Alzheimer's disease	Alzheimer's disease || ||	TRUE	igd	NA	NA	NA	NA	NA	NA	NA
rs10110585	8	670533	0.0117	0.0081	85934	0.1513	0.4642	G	A	Alzheimer's disease || id:ebi-a-GCST90027158	ebi-a-GCST90027158	Alzheimer's disease	Alzheimer's disease || ||	TRUE	igd	NA	NA	NA	NA	NA	NA	NA
rs62487514	8	6880094	0.0131	0.0128	85934	0.3071	0.1139	A	C	Alzheimer's disease || id:ebi-a-GCST90027158	ebi-a-GCST90027158	Alzheimer's disease	Alzheimer's disease || ||	TRUE	igd	NA	NA	NA	NA	NA	NA	NA
rs12716641	8	6898998	-0.0024	0.0082	85934	0.770699	0.4869	C	T	Alzheimer's disease || id:ebi-a-GCST90027158	ebi-a-GCST90027158	Alzheimer's disease	Alzheimer's disease || ||	TRUE	igd	NA	NA	NA	NA	NA	NA	NA
rs79527452	8	1972208	0.0271	0.0202	85934	0.1792	0.0431	A	G	Alzheimer's disease || id:ebi-a-GCST90027158	ebi-a-GCST90027158	Alzheimer's disease	Alzheimer's disease || ||	TRUE	igd	NA	NA	NA	NA	NA	NA	NA
rs73672971	8	1778731	-0.0035	0.0106	85934	0.742499	0.1813	T	G	Alzheimer's disease || id:ebi-a-GCST90027158	ebi-a-GCST90027158	Alzheimer's disease	Alzheimer's disease || ||	TRUE	igd	NA	NA	NA	NA	NA	NA	NA
rs28625526	8	11406242	-0.0086	0.0213	85934	0.6866	0.0406	A	C	Alzheimer's disease || id:ebi-a-GCST90027158	ebi-a-GCST90027158	Alzheimer's disease	Alzheimer's disease || ||	TRUE	igd	NA	NA	NA	NA	NA	NA	NA
rs6984214	8	11749793	0.0162	0.0083	85934	0.0516999	0.584	C	T	Alzheimer's disease || id:ebi-a-GCST90027158	ebi-a-GCST90027158	Alzheimer's disease	Alzheimer's disease || ||	TRUE	igd	NA	NA	NA	NA	NA	NA	NA
rs10279910	7	30436719	-0.0282	0.0153	85934	0.0658901	0.8954	T	A	Alzheimer's disease || id:ebi-a-GCST90027158	ebi-a-GCST90027158	Alzheimer's disease	Alzheimer's disease || ||	TRUE	igd	NA	NA	NA	NA	NA	NA	NA
rs117273005	7	30708192	0.031	0.0329	85934	0.3468	0.017	A	G	Alzheimer's disease || id:ebi-a-GCST90027158	ebi-a-GCST90027158	Alzheimer's disease	Alzheimer's disease || ||	TRUE	igd	NA	NA	NA	NA	NA	NA	NA
rs6569648	6	130349119	0.0091	0.0096	85934	0.3429	0.7686	T	C	Alzheimer's disease || id:ebi-a-GCST90027158	ebi-a-GCST90027158	Alzheimer's disease	Alzheimer's disease || ||	TRUE	igd	NA	NA	NA	NA	NA	NA	NA
rs9483210	6	131388024	0.0256	0.0097	85934	0.00834296	0.2244	T	C	Alzheimer's disease || id:ebi-a-GCST90027158	ebi-a-GCST90027158	Alzheimer's disease	Alzheimer's disease || ||	TRUE	igd	NA	NA	NA	NA	NA	NA	NA
rs516545	6	131459907	-0.0112	0.0093	85934	0.2292	0.2783	T	C	Alzheimer's disease || id:ebi-a-GCST90027158	ebi-a-GCST90027158	Alzheimer's disease	Alzheimer's disease || ||	TRUE	igd	NA	NA	NA	NA	NA	NA	NA
rs9494145	6	135432552	0.0053	0.0096	85934	0.5783	0.2295	C	T	Alzheimer's disease || id:ebi-a-GCST90027158	ebi-a-GCST90027158	Alzheimer's disease	Alzheimer's disease || ||	TRUE	igd	NA	NA	NA	NA	NA	NA	NA
rs9483788	6	135435501	0.0026	0.0094	85934	0.785001	0.2479	C	T	Alzheimer's disease || id:ebi-a-GCST90027158	ebi-a-GCST90027158	Alzheimer's disease	Alzheimer's disease || ||	TRUE	igd	NA	NA	NA	NA	NA	NA	NA
rs17381255	8	27422244	0.0481	0.0181	85934	0.00785091	0.0538	C	T	Alzheimer's disease || id:ebi-a-GCST90027158	ebi-a-GCST90027158	Alzheimer's disease	Alzheimer's disease || ||	TRUE	igd	NA	NA	NA	NA	NA	NA	NA
rs34604632	8	27581031	0.0014	0.0086	85934	0.8663	0.3499	G	A	Alzheimer's disease || id:ebi-a-GCST90027158	ebi-a-GCST90027158	Alzheimer's disease	Alzheimer's disease || ||	TRUE	igd	NA	NA	NA	NA	NA	NA	NA
rs12548074	8	28011792	0.0036	0.0089	85934	0.685001	0.2986	G	A	Alzheimer's disease || id:ebi-a-GCST90027158	ebi-a-GCST90027158	Alzheimer's disease	Alzheimer's disease || ||	TRUE	igd	NA	NA	NA	NA	NA	NA	NA
rs442151	7	24118683	-0.0037	0.0082	85934	0.6482	0.4449	A	G	Alzheimer's disease || id:ebi-a-GCST90027158	ebi-a-GCST90027158	Alzheimer's disease	Alzheimer's disease || ||	TRUE	igd	NA	NA	NA	NA	NA	NA	NA
rs4082908	7	64771937	0.0023	0.0083	85934	0.7778	0.5676	G	A	Alzheimer's disease || id:ebi-a-GCST90027158	ebi-a-GCST90027158	Alzheimer's disease	Alzheimer's disease || ||	TRUE	igd	NA	NA	NA	NA	NA	NA	NA
rs149511512	7	73666047	0.0434	0.0156	85934	0.00554102	0.0752	G	A	Alzheimer's disease || id:ebi-a-GCST90027158	ebi-a-GCST90027158	Alzheimer's disease	Alzheimer's disease || ||	TRUE	igd	NA	NA	NA	NA	NA	NA	NA
rs1951238	4	74673067	-0.0072	0.0082	85934	0.3826	0.4237	G	A	Alzheimer's disease || id:ebi-a-GCST90027158	ebi-a-GCST90027158	Alzheimer's disease	Alzheimer's disease || ||	TRUE	igd	NA	NA	NA	NA	NA	NA	NA
rs4410520	4	84229352	0.0221	0.0099	85934	0.0247902	0.7636	T	C	Alzheimer's disease || id:ebi-a-GCST90027158	ebi-a-GCST90027158	Alzheimer's disease	Alzheimer's disease || ||	TRUE	igd	NA	NA	NA	NA	NA	NA	NA
rs2080213	4	25026195	-0.0088	0.0119	85934	0.4566	0.1404	A	G	Alzheimer's disease || id:ebi-a-GCST90027158	ebi-a-GCST90027158	Alzheimer's disease	Alzheimer's disease || ||	TRUE	igd	NA	NA	NA	NA	NA	NA	NA
rs78574157	4	78011185	-0.0273	0.0176	85934	0.1216	0.0577	T	C	Alzheimer's disease || id:ebi-a-GCST90027158	ebi-a-GCST90027158	Alzheimer's disease	Alzheimer's disease || ||	TRUE	igd	NA	NA	NA	NA	NA	NA	NA
rs55866803	4	15943485	-0.0017	0.0089	85934	0.8454	0.6828	G	A	Alzheimer's disease || id:ebi-a-GCST90027158	ebi-a-GCST90027158	Alzheimer's disease	Alzheimer's disease || ||	TRUE	igd	NA	NA	NA	NA	NA	NA	NA
rs868079	4	79514417	-0.0083	0.0087	85934	0.339	0.6607	C	T	Alzheimer's disease || id:ebi-a-GCST90027158	ebi-a-GCST90027158	Alzheimer's disease	Alzheimer's disease || ||	TRUE	igd	NA	NA	NA	NA	NA	NA	NA
rs148456659	4	88249086	-0.027	0.0288	85934	0.3475	0.0217	C	T	Alzheimer's disease || id:ebi-a-GCST90027158	ebi-a-GCST90027158	Alzheimer's disease	Alzheimer's disease || ||	TRUE	igd	NA	NA	NA	NA	NA	NA	NA
rs62308057	4	89150178	0.0139	0.0113	85934	0.2208	0.1495	G	C	Alzheimer's disease || id:ebi-a-GCST90027158	ebi-a-GCST90027158	Alzheimer's disease	Alzheimer's disease || ||	TRUE	igd	NA	NA	NA	NA	NA	NA	NA
rs12407935	1	22941769	-0.0079	0.0102	85934	0.4379	0.1968	T	G	Alzheimer's disease || id:ebi-a-GCST90027158	ebi-a-GCST90027158	Alzheimer's disease	Alzheimer's disease || ||	TRUE	igd	NA	NA	NA	NA	NA	NA	NA
rs11582839	1	23975918	0.0181	0.0091	85934	0.0478002	0.2859	A	G	Alzheimer's disease || id:ebi-a-GCST90027158	ebi-a-GCST90027158	Alzheimer's disease	Alzheimer's disease || ||	TRUE	igd	NA	NA	NA	NA	NA	NA	NA
rs57749156	1	25765851	-0.0118	0.0198	85934	0.550399	0.0493	T	C	Alzheimer's disease || id:ebi-a-GCST90027158	ebi-a-GCST90027158	Alzheimer's disease	Alzheimer's disease || ||	TRUE	igd	NA	NA	NA	NA	NA	NA	NA
rs4234145	3	121476048	0.0059	0.0086	85934	0.4873	0.342	C	A	Alzheimer's disease || id:ebi-a-GCST90027158	ebi-a-GCST90027158	Alzheimer's disease	Alzheimer's disease || ||	TRUE	igd	NA	NA	NA	NA	NA	NA	NA
rs16834903	3	122379614	-0.0096	0.0087	85934	0.2657	0.3304	A	G	Alzheimer's disease || id:ebi-a-GCST90027158	ebi-a-GCST90027158	Alzheimer's disease	Alzheimer's disease || ||	TRUE	igd	NA	NA	NA	NA	NA	NA	NA
rs1147707	3	120169248	-0.0036	0.0085	85934	0.6688	0.3836	T	C	Alzheimer's disease || id:ebi-a-GCST90027158	ebi-a-GCST90027158	Alzheimer's disease	Alzheimer's disease || ||	TRUE	igd	NA	NA	NA	NA	NA	NA	NA
rs13088702	3	121714019	0.002	0.0156	85934	0.8976	0.0734	C	T	Alzheimer's disease || id:ebi-a-GCST90027158	ebi-a-GCST90027158	Alzheimer's disease	Alzheimer's disease || ||	TRUE	igd	NA	NA	NA	NA	NA	NA	NA
rs9882772	3	122110149	-0.0059	0.0082	85934	0.4711	0.4277	C	T	Alzheimer's disease || id:ebi-a-GCST90027158	ebi-a-GCST90027158	Alzheimer's disease	Alzheimer's disease || ||	TRUE	igd	NA	NA	NA	NA	NA	NA	NA
rs9881484	3	122367649	0.0128	0.0094	85934	0.1715	0.2684	G	A	Alzheimer's disease || id:ebi-a-GCST90027158	ebi-a-GCST90027158	Alzheimer's disease	Alzheimer's disease || ||	TRUE	igd	NA	NA	NA	NA	NA	NA	NA
rs112662197	5	61273006	-0.0457	0.0273	85934	0.0937001	0.0236	A	C	Alzheimer's disease || id:ebi-a-GCST90027158	ebi-a-GCST90027158	Alzheimer's disease	Alzheimer's disease || ||	TRUE	igd	NA	NA	NA	NA	NA	NA	NA
rs10472258	5	35349051	0.0044	0.0093	85934	0.634699	0.2542	T	C	Alzheimer's disease || id:ebi-a-GCST90027158	ebi-a-GCST90027158	Alzheimer's disease	Alzheimer's disease || ||	TRUE	igd	NA	NA	NA	NA	NA	NA	NA
rs7717056	5	57383449	0.009	0.0319	85934	0.7777	0.0165	A	G	Alzheimer's disease || id:ebi-a-GCST90027158	ebi-a-GCST90027158	Alzheimer's disease	Alzheimer's disease || ||	TRUE	igd	NA	NA	NA	NA	NA	NA	NA
rs27603	5	57654888	-0.0086	0.0084	85934	0.3042	0.6302	A	G	Alzheimer's disease || id:ebi-a-GCST90027158	ebi-a-GCST90027158	Alzheimer's disease	Alzheimer's disease || ||	TRUE	igd	NA	NA	NA	NA	NA	NA	NA
rs192855069	5	64654458	0.1291	0.0455	85934	0.00458501	0.0094	C	A	Alzheimer's disease || id:ebi-a-GCST90027158	ebi-a-GCST90027158	Alzheimer's disease	Alzheimer's disease || ||	TRUE	igd	NA	NA	NA	NA	NA	NA	NA
rs152630	5	66354787	-0.0016	0.0108	85934	0.8795	0.1732	G	A	Alzheimer's disease || id:ebi-a-GCST90027158	ebi-a-GCST90027158	Alzheimer's disease	Alzheimer's disease || ||	TRUE	igd	NA	NA	NA	NA	NA	NA	NA
rs62361885	5	55045907	0.0163	0.0193	85934	0.3973	0.0463	G	A	Alzheimer's disease || id:ebi-a-GCST90027158	ebi-a-GCST90027158	Alzheimer's disease	Alzheimer's disease || ||	TRUE	igd	NA	NA	NA	NA	NA	NA	NA
rs637033	5	55567861	-0.011	0.0085	85934	0.1948	0.491	A	G	Alzheimer's disease || id:ebi-a-GCST90027158	ebi-a-GCST90027158	Alzheimer's disease	Alzheimer's disease || ||	TRUE	igd	NA	NA	NA	NA	NA	NA	NA
rs7340447	2	170395503	-0.0069	0.0145	85934	0.6357	0.0883	C	T	Alzheimer's disease || id:ebi-a-GCST90027158	ebi-a-GCST90027158	Alzheimer's disease	Alzheimer's disease || ||	TRUE	igd	NA	NA	NA	NA	NA	NA	NA
rs13027890	2	191050068	-0.0101	0.0252	85934	0.6889	0.0282	T	A	Alzheimer's disease || id:ebi-a-GCST90027158	ebi-a-GCST90027158	Alzheimer's disease	Alzheimer's disease || ||	TRUE	igd	NA	NA	NA	NA	NA	NA	NA
rs10209516	2	191061408	-0.0092	0.0096	85934	0.3329	0.2482	G	A	Alzheimer's disease || id:ebi-a-GCST90027158	ebi-a-GCST90027158	Alzheimer's disease	Alzheimer's disease || ||	TRUE	igd	NA	NA	NA	NA	NA	NA	NA
rs1837688	2	191238664	-0.0085	0.0115	85934	0.4591	0.8438	C	T	Alzheimer's disease || id:ebi-a-GCST90027158	ebi-a-GCST90027158	Alzheimer's disease	Alzheimer's disease || ||	TRUE	igd	NA	NA	NA	NA	NA	NA	NA
rs13024726	2	190492804	0.0084	0.0111	85934	0.4474	0.827	G	A	Alzheimer's disease || id:ebi-a-GCST90027158	ebi-a-GCST90027158	Alzheimer's disease	Alzheimer's disease || ||	TRUE	igd	NA	NA	NA	NA	NA	NA	NA
rs77586566	2	190955493	-0.001	0.0159	85934	0.9497	0.0724	T	C	Alzheimer's disease || id:ebi-a-GCST90027158	ebi-a-GCST90027158	Alzheimer's disease	Alzheimer's disease || ||	TRUE	igd	NA	NA	NA	NA	NA	NA	NA
rs10208045	2	191256032	0.0105	0.0125	85934	0.4023	0.1196	G	A	Alzheimer's disease || id:ebi-a-GCST90027158	ebi-a-GCST90027158	Alzheimer's disease	Alzheimer's disease || ||	TRUE	igd	NA	NA	NA	NA	NA	NA	NA
rs1499894	3	71571696	-0.0072	0.0083	85934	0.3846	0.4294	T	C	Alzheimer's disease || id:ebi-a-GCST90027158	ebi-a-GCST90027158	Alzheimer's disease	Alzheimer's disease || ||	TRUE	igd	NA	NA	NA	NA	NA	NA	NA
rs13069367	3	71801830	0.0107	0.0086	85934	0.2122	0.3474	A	C	Alzheimer's disease || id:ebi-a-GCST90027158	ebi-a-GCST90027158	Alzheimer's disease	Alzheimer's disease || ||	TRUE	igd	NA	NA	NA	NA	NA	NA	NA
rs11718151	3	66343149	-0.0182	0.0095	85934	0.0557199	0.2426	C	A	Alzheimer's disease || id:ebi-a-GCST90027158	ebi-a-GCST90027158	Alzheimer's disease	Alzheimer's disease || ||	TRUE	igd	NA	NA	NA	NA	NA	NA	NA
rs183489175	3	66468548	0.0347	0.0458	85934	0.4485	0.0108	A	G	Alzheimer's disease || id:ebi-a-GCST90027158	ebi-a-GCST90027158	Alzheimer's disease	Alzheimer's disease || ||	TRUE	igd	NA	NA	NA	NA	NA	NA	NA
rs4405925	3	69257796	0.0143	0.014	85934	0.3078	0.0996	T	A	Alzheimer's disease || id:ebi-a-GCST90027158	ebi-a-GCST90027158	Alzheimer's disease	Alzheimer's disease || ||	TRUE	igd	NA	NA	NA	NA	NA	NA	NA
rs114242245	3	171685142	-0.0467	0.0401	85934	0.2441	0.0144	G	A	Alzheimer's disease || id:ebi-a-GCST90027158	ebi-a-GCST90027158	Alzheimer's disease	Alzheimer's disease || ||	TRUE	igd	NA	NA	NA	NA	NA	NA	NA
rs57985280	4	16035542	-0.015	0.0295	85934	0.6106	0.0326	G	A	Alzheimer's disease || id:ebi-a-GCST90027158	ebi-a-GCST90027158	Alzheimer's disease	Alzheimer's disease || ||	TRUE	igd	NA	NA	NA	NA	NA	NA	NA
rs2029905	5	78062410	0.015	0.0098	85934	0.127	0.743	G	A	Alzheimer's disease || id:ebi-a-GCST90027158	ebi-a-GCST90027158	Alzheimer's disease	Alzheimer's disease || ||	TRUE	igd	NA	NA	NA	NA	NA	NA	NA
rs567754	5	78416416	-0.0012	0.0086	85934	0.8867	0.3362	T	C	Alzheimer's disease || id:ebi-a-GCST90027158	ebi-a-GCST90027158	Alzheimer's disease	Alzheimer's disease || ||	TRUE	igd	NA	NA	NA	NA	NA	NA	NA
rs1441711	5	77910931	-0.0132	0.0083	85934	0.1086	0.4284	C	T	Alzheimer's disease || id:ebi-a-GCST90027158	ebi-a-GCST90027158	Alzheimer's disease	Alzheimer's disease || ||	TRUE	igd	NA	NA	NA	NA	NA	NA	NA
rs2526206	5	128278704	0.0056	0.009	85934	0.532	0.3003	C	T	Alzheimer's disease || id:ebi-a-GCST90027158	ebi-a-GCST90027158	Alzheimer's disease	Alzheimer's disease || ||	TRUE	igd	NA	NA	NA	NA	NA	NA	NA
rs10074652	5	126443644	-0.0123	0.0083	85934	0.1372	0.4912	A	G	Alzheimer's disease || id:ebi-a-GCST90027158	ebi-a-GCST90027158	Alzheimer's disease	Alzheimer's disease || ||	TRUE	igd	NA	NA	NA	NA	NA	NA	NA
rs146968852	5	130673610	0.0047	0.0213	85934	0.8245	0.0397	A	G	Alzheimer's disease || id:ebi-a-GCST90027158	ebi-a-GCST90027158	Alzheimer's disease	Alzheimer's disease || ||	TRUE	igd	NA	NA	NA	NA	NA	NA	NA
rs4705884	5	130391802	-0.0016	0.0127	85934	0.901	0.1161	T	C	Alzheimer's disease || id:ebi-a-GCST90027158	ebi-a-GCST90027158	Alzheimer's disease	Alzheimer's disease || ||	TRUE	igd	NA	NA	NA	NA	NA	NA	NA
rs11745988	5	126097526	0.0051	0.0084	85934	0.5474	0.3807	G	A	Alzheimer's disease || id:ebi-a-GCST90027158	ebi-a-GCST90027158	Alzheimer's disease	Alzheimer's disease || ||	TRUE	igd	NA	NA	NA	NA	NA	NA	NA
rs2594836	5	173205318	0.0057	0.0093	85934	0.5409	0.7236	A	G	Alzheimer's disease || id:ebi-a-GCST90027158	ebi-a-GCST90027158	Alzheimer's disease	Alzheimer's disease || ||	TRUE	igd	NA	NA	NA	NA	NA	NA	NA
rs10062841	5	173538655	0.0069	0.0086	85934	0.4203	0.3712	T	C	Alzheimer's disease || id:ebi-a-GCST90027158	ebi-a-GCST90027158	Alzheimer's disease	Alzheimer's disease || ||	TRUE	igd	NA	NA	NA	NA	NA	NA	NA
rs4590193	5	177564346	-0.006	0.0091	85934	0.5106	0.292	A	G	Alzheimer's disease || id:ebi-a-GCST90027158	ebi-a-GCST90027158	Alzheimer's disease	Alzheimer's disease || ||	TRUE	igd	NA	NA	NA	NA	NA	NA	NA
rs6601043	5	178960378	0.006	0.0083	85934	0.4683	0.5841	A	G	Alzheimer's disease || id:ebi-a-GCST90027158	ebi-a-GCST90027158	Alzheimer's disease	Alzheimer's disease || ||	TRUE	igd	NA	NA	NA	NA	NA	NA	NA
rs12652934	5	179231248	-0.0175	0.0082	85934	0.0331101	0.5313	G	T	Alzheimer's disease || id:ebi-a-GCST90027158	ebi-a-GCST90027158	Alzheimer's disease	Alzheimer's disease || ||	TRUE	igd	NA	NA	NA	NA	NA	NA	NA
rs73351610	5	179232603	0.0088	0.0277	85934	0.7504	0.0223	C	T	Alzheimer's disease || id:ebi-a-GCST90027158	ebi-a-GCST90027158	Alzheimer's disease	Alzheimer's disease || ||	TRUE	igd	NA	NA	NA	NA	NA	NA	NA
rs17642976	5	73521954	0.0494	0.0266	85934	0.0630406	0.024	G	A	Alzheimer's disease || id:ebi-a-GCST90027158	ebi-a-GCST90027158	Alzheimer's disease	Alzheimer's disease || ||	TRUE	igd	NA	NA	NA	NA	NA	NA	NA
rs72928038	6	90976768	0.0265	0.0108	85934	0.0139101	0.17	A	G	Alzheimer's disease || id:ebi-a-GCST90027158	ebi-a-GCST90027158	Alzheimer's disease	Alzheimer's disease || ||	TRUE	igd	NA	NA	NA	NA	NA	NA	NA
rs11540037	7	16655387	-0.0045	0.0106	85934	0.670199	0.2059	T	C	Alzheimer's disease || id:ebi-a-GCST90027158	ebi-a-GCST90027158	Alzheimer's disease	Alzheimer's disease || ||	TRUE	igd	NA	NA	NA	NA	NA	NA	NA
rs12661582	6	131742404	-0.0024	0.0094	85934	0.7975	0.2627	A	T	Alzheimer's disease || id:ebi-a-GCST90027158	ebi-a-GCST90027158	Alzheimer's disease	Alzheimer's disease || ||	TRUE	igd	NA	NA	NA	NA	NA	NA	NA
rs74806156	6	131889765	0.0252	0.025	85934	0.3126	0.0285	G	C	Alzheimer's disease || id:ebi-a-GCST90027158	ebi-a-GCST90027158	Alzheimer's disease	Alzheimer's disease || ||	TRUE	igd	NA	NA	NA	NA	NA	NA	NA
rs13222966	7	16704252	-0.0016	0.0093	85934	0.8594	0.2695	T	C	Alzheimer's disease || id:ebi-a-GCST90027158	ebi-a-GCST90027158	Alzheimer's disease	Alzheimer's disease || ||	TRUE	igd	NA	NA	NA	NA	NA	NA	NA
rs3919904	8	72752882	0.0219	0.0113	85934	0.0527801	0.1507	T	C	Alzheimer's disease || id:ebi-a-GCST90027158	ebi-a-GCST90027158	Alzheimer's disease	Alzheimer's disease || ||	TRUE	igd	NA	NA	NA	NA	NA	NA	NA
rs10107076	8	72802656	-0.0124	0.0092	85934	0.1771	0.2678	T	A	Alzheimer's disease || id:ebi-a-GCST90027158	ebi-a-GCST90027158	Alzheimer's disease	Alzheimer's disease || ||	TRUE	igd	NA	NA	NA	NA	NA	NA	NA
rs115333123	8	98756185	0.011	0.0148	85934	0.4565	0.0835	T	C	Alzheimer's disease || id:ebi-a-GCST90027158	ebi-a-GCST90027158	Alzheimer's disease	Alzheimer's disease || ||	TRUE	igd	NA	NA	NA	NA	NA	NA	NA
rs678347	8	102463602	0.0071	0.0091	85934	0.436	0.7278	A	G	Alzheimer's disease || id:ebi-a-GCST90027158	ebi-a-GCST90027158	Alzheimer's disease	Alzheimer's disease || ||	TRUE	igd	NA	NA	NA	NA	NA	NA	NA
rs2348081	8	108801017	0.0066	0.0082	85934	0.4188	0.4701	T	G	Alzheimer's disease || id:ebi-a-GCST90027158	ebi-a-GCST90027158	Alzheimer's disease	Alzheimer's disease || ||	TRUE	igd	NA	NA	NA	NA	NA	NA	NA
rs79942428	9	72429149	-0.0692	0.0317	85934	0.0288602	0.0182	T	C	Alzheimer's disease || id:ebi-a-GCST90027158	ebi-a-GCST90027158	Alzheimer's disease	Alzheimer's disease || ||	TRUE	igd	NA	NA	NA	NA	NA	NA	NA
rs117642725	9	72581707	0.0124	0.0302	85934	0.682299	0.0196	T	A	Alzheimer's disease || id:ebi-a-GCST90027158	ebi-a-GCST90027158	Alzheimer's disease	Alzheimer's disease || ||	TRUE	igd	NA	NA	NA	NA	NA	NA	NA
rs2795108	9	75765478	-0.018	0.012	85934	0.1353	0.1318	C	T	Alzheimer's disease || id:ebi-a-GCST90027158	ebi-a-GCST90027158	Alzheimer's disease	Alzheimer's disease || ||	TRUE	igd	NA	NA	NA	NA	NA	NA	NA
rs6997671	8	10274130	-0.0254	0.0211	85934	0.2284	0.0417	A	G	Alzheimer's disease || id:ebi-a-GCST90027158	ebi-a-GCST90027158	Alzheimer's disease	Alzheimer's disease || ||	TRUE	igd	NA	NA	NA	NA	NA	NA	NA
rs117808235	7	110121143	-0.0094	0.0156	85934	0.5472	0.0732	G	A	Alzheimer's disease || id:ebi-a-GCST90027158	ebi-a-GCST90027158	Alzheimer's disease	Alzheimer's disease || ||	TRUE	igd	NA	NA	NA	NA	NA	NA	NA
rs12672634	7	107582323	-0.0078	0.0084	85934	0.3479	0.398	C	T	Alzheimer's disease || id:ebi-a-GCST90027158	ebi-a-GCST90027158	Alzheimer's disease	Alzheimer's disease || ||	TRUE	igd	NA	NA	NA	NA	NA	NA	NA
rs9769418	7	114809282	0.0015	0.0125	85934	0.9061	0.8698	G	A	Alzheimer's disease || id:ebi-a-GCST90027158	ebi-a-GCST90027158	Alzheimer's disease	Alzheimer's disease || ||	TRUE	igd	NA	NA	NA	NA	NA	NA	NA
rs17401277	7	106521845	0.0182	0.019	85934	0.338	0.0504	T	C	Alzheimer's disease || id:ebi-a-GCST90027158	ebi-a-GCST90027158	Alzheimer's disease	Alzheimer's disease || ||	TRUE	igd	NA	NA	NA	NA	NA	NA	NA
rs118059357	10	12933791	-0.0123	0.0224	85934	0.5835	0.0346	C	T	Alzheimer's disease || id:ebi-a-GCST90027158	ebi-a-GCST90027158	Alzheimer's disease	Alzheimer's disease || ||	TRUE	igd	NA	NA	NA	NA	NA	NA	NA
rs11258128	10	13058458	-0.0208	0.0095	85934	0.0275899	0.2518	C	T	Alzheimer's disease || id:ebi-a-GCST90027158	ebi-a-GCST90027158	Alzheimer's disease	Alzheimer's disease || ||	TRUE	igd	NA	NA	NA	NA	NA	NA	NA
rs10906286	10	13074526	0.0178	0.0123	85934	0.1459	0.8549	G	A	Alzheimer's disease || id:ebi-a-GCST90027158	ebi-a-GCST90027158	Alzheimer's disease	Alzheimer's disease || ||	TRUE	igd	NA	NA	NA	NA	NA	NA	NA
rs1535857	10	13203772	0.0078	0.0098	85934	0.426	0.7587	G	A	Alzheimer's disease || id:ebi-a-GCST90027158	ebi-a-GCST90027158	Alzheimer's disease	Alzheimer's disease || ||	TRUE	igd	NA	NA	NA	NA	NA	NA	NA
rs28938169	10	13340236	0.0108	0.0106	85934	0.3084	0.1762	A	G	Alzheimer's disease || id:ebi-a-GCST90027158	ebi-a-GCST90027158	Alzheimer's disease	Alzheimer's disease || ||	TRUE	igd	NA	NA	NA	NA	NA	NA	NA
rs10734055	10	24996710	0.0023	0.0081	85934	0.772601	0.512	T	C	Alzheimer's disease || id:ebi-a-GCST90027158	ebi-a-GCST90027158	Alzheimer's disease	Alzheimer's disease || ||	TRUE	igd	NA	NA	NA	NA	NA	NA	NA
rs10829055	10	27033639	-0.0116	0.0128	85934	0.3666	0.1147	G	T	Alzheimer's disease || id:ebi-a-GCST90027158	ebi-a-GCST90027158	Alzheimer's disease	Alzheimer's disease || ||	TRUE	igd	NA	NA	NA	NA	NA	NA	NA
rs147114380	9	86336826	0.0073	0.0339	85934	0.8292	0.0166	T	C	Alzheimer's disease || id:ebi-a-GCST90027158	ebi-a-GCST90027158	Alzheimer's disease	Alzheimer's disease || ||	TRUE	igd	NA	NA	NA	NA	NA	NA	NA
rs12350679	9	97042062	-0.0152	0.0172	85934	0.3775	0.0608	T	A	Alzheimer's disease || id:ebi-a-GCST90027158	ebi-a-GCST90027158	Alzheimer's disease	Alzheimer's disease || ||	TRUE	igd	NA	NA	NA	NA	NA	NA	NA
rs10760758	9	98858735	-0.0053	0.0131	85934	0.6859	0.8818	A	G	Alzheimer's disease || id:ebi-a-GCST90027158	ebi-a-GCST90027158	Alzheimer's disease	Alzheimer's disease || ||	TRUE	igd	NA	NA	NA	NA	NA	NA	NA
rs2025151	9	99161512	0.0034	0.0101	85934	0.737801	0.1996	G	C	Alzheimer's disease || id:ebi-a-GCST90027158	ebi-a-GCST90027158	Alzheimer's disease	Alzheimer's disease || ||	TRUE	igd	NA	NA	NA	NA	NA	NA	NA
rs10820606	9	99192919	0.018	0.0099	85934	0.0684495	0.2397	C	A	Alzheimer's disease || id:ebi-a-GCST90027158	ebi-a-GCST90027158	Alzheimer's disease	Alzheimer's disease || ||	TRUE	igd	NA	NA	NA	NA	NA	NA	NA
rs10984466	9	100707992	8e-04	0.0084	85934	0.9201	0.3748	G	A	Alzheimer's disease || id:ebi-a-GCST90027158	ebi-a-GCST90027158	Alzheimer's disease	Alzheimer's disease || ||	TRUE	igd	NA	NA	NA	NA	NA	NA	NA
rs150784340	9	100727942	1e-04	0.0324	85934	0.9964	0.0175	G	A	Alzheimer's disease || id:ebi-a-GCST90027158	ebi-a-GCST90027158	Alzheimer's disease	Alzheimer's disease || ||	TRUE	igd	NA	NA	NA	NA	NA	NA	NA
rs7019033	9	100793176	0.0068	0.0099	85934	0.4933	0.219	A	G	Alzheimer's disease || id:ebi-a-GCST90027158	ebi-a-GCST90027158	Alzheimer's disease	Alzheimer's disease || ||	TRUE	igd	NA	NA	NA	NA	NA	NA	NA
rs55744221	9	100938886	0.011	0.0228	85934	0.629901	0.0342	T	G	Alzheimer's disease || id:ebi-a-GCST90027158	ebi-a-GCST90027158	Alzheimer's disease	Alzheimer's disease || ||	TRUE	igd	NA	NA	NA	NA	NA	NA	NA
rs10980993	9	114414667	-0.0171	0.0115	85934	0.1357	0.1466	G	A	Alzheimer's disease || id:ebi-a-GCST90027158	ebi-a-GCST90027158	Alzheimer's disease	Alzheimer's disease || ||	TRUE	igd	NA	NA	NA	NA	NA	NA	NA
rs117725512	9	115917152	-0.0376	0.0244	85934	0.1231	0.0288	G	A	Alzheimer's disease || id:ebi-a-GCST90027158	ebi-a-GCST90027158	Alzheimer's disease	Alzheimer's disease || ||	TRUE	igd	NA	NA	NA	NA	NA	NA	NA
rs10817449	9	115924973	-0.0094	0.0178	85934	0.5978	0.0555	G	A	Alzheimer's disease || id:ebi-a-GCST90027158	ebi-a-GCST90027158	Alzheimer's disease	Alzheimer's disease || ||	TRUE	igd	NA	NA	NA	NA	NA	NA	NA
rs10904881	10	17172952	6e-04	0.0084	85934	0.9428	0.4201	A	C	Alzheimer's disease || id:ebi-a-GCST90027158	ebi-a-GCST90027158	Alzheimer's disease	Alzheimer's disease || ||	TRUE	igd	NA	NA	NA	NA	NA	NA	NA
rs4074209	10	23555016	-0.0091	0.0155	85934	0.5569	0.0787	G	A	Alzheimer's disease || id:ebi-a-GCST90027158	ebi-a-GCST90027158	Alzheimer's disease	Alzheimer's disease || ||	TRUE	igd	NA	NA	NA	NA	NA	NA	NA
rs7089882	10	52357156	0.0011	0.0088	85934	0.9028	0.6828	G	A	Alzheimer's disease || id:ebi-a-GCST90027158	ebi-a-GCST90027158	Alzheimer's disease	Alzheimer's disease || ||	TRUE	igd	NA	NA	NA	NA	NA	NA	NA
rs7088380	10	52992561	0.0076	0.0178	85934	0.668499	0.0569	G	A	Alzheimer's disease || id:ebi-a-GCST90027158	ebi-a-GCST90027158	Alzheimer's disease	Alzheimer's disease || ||	TRUE	igd	NA	NA	NA	NA	NA	NA	NA
rs17010387	10	51038547	0.027	0.0267	85934	0.312	0.0245	T	C	Alzheimer's disease || id:ebi-a-GCST90027158	ebi-a-GCST90027158	Alzheimer's disease	Alzheimer's disease || ||	TRUE	igd	NA	NA	NA	NA	NA	NA	NA
rs10822141	10	52792487	-0.0092	0.0089	85934	0.3038	0.2968	C	A	Alzheimer's disease || id:ebi-a-GCST90027158	ebi-a-GCST90027158	Alzheimer's disease	Alzheimer's disease || ||	TRUE	igd	NA	NA	NA	NA	NA	NA	NA
rs1494204	10	27904321	-0.0025	0.0083	85934	0.7663	0.4119	T	C	Alzheimer's disease || id:ebi-a-GCST90027158	ebi-a-GCST90027158	Alzheimer's disease	Alzheimer's disease || ||	TRUE	igd	NA	NA	NA	NA	NA	NA	NA
rs74762927	11	20648007	0.021	0.0259	85934	0.4175	0.0258	T	C	Alzheimer's disease || id:ebi-a-GCST90027158	ebi-a-GCST90027158	Alzheimer's disease	Alzheimer's disease || ||	TRUE	igd	NA	NA	NA	NA	NA	NA	NA
rs17580259	11	42994448	0.0152	0.0091	85934	0.0956908	0.2727	T	C	Alzheimer's disease || id:ebi-a-GCST90027158	ebi-a-GCST90027158	Alzheimer's disease	Alzheimer's disease || ||	TRUE	igd	NA	NA	NA	NA	NA	NA	NA
rs7944072	11	36011269	-0.0056	0.0084	85934	0.5046	0.3933	A	G	Alzheimer's disease || id:ebi-a-GCST90027158	ebi-a-GCST90027158	Alzheimer's disease	Alzheimer's disease || ||	TRUE	igd	NA	NA	NA	NA	NA	NA	NA
rs501477	11	30060779	0.0026	0.0084	85934	0.758901	0.4091	G	A	Alzheimer's disease || id:ebi-a-GCST90027158	ebi-a-GCST90027158	Alzheimer's disease	Alzheimer's disease || ||	TRUE	igd	NA	NA	NA	NA	NA	NA	NA
rs491704	11	96052492	0.0068	0.0109	85934	0.5329	0.1673	T	C	Alzheimer's disease || id:ebi-a-GCST90027158	ebi-a-GCST90027158	Alzheimer's disease	Alzheimer's disease || ||	TRUE	igd	NA	NA	NA	NA	NA	NA	NA
rs831604	11	33716165	-0.0068	0.0098	85934	0.4856	0.7228	G	C	Alzheimer's disease || id:ebi-a-GCST90027158	ebi-a-GCST90027158	Alzheimer's disease	Alzheimer's disease || ||	TRUE	igd	NA	NA	NA	NA	NA	NA	NA
rs2755161	11	34298448	0.0011	0.0099	85934	0.9087	0.2182	T	C	Alzheimer's disease || id:ebi-a-GCST90027158	ebi-a-GCST90027158	Alzheimer's disease	Alzheimer's disease || ||	TRUE	igd	NA	NA	NA	NA	NA	NA	NA
rs12802346	11	43957136	-0.012	0.0104	85934	0.2507	0.1991	T	C	Alzheimer's disease || id:ebi-a-GCST90027158	ebi-a-GCST90027158	Alzheimer's disease	Alzheimer's disease || ||	TRUE	igd	NA	NA	NA	NA	NA	NA	NA
rs7949696	11	44583607	0.0066	0.0091	85934	0.4687	0.7172	A	T	Alzheimer's disease || id:ebi-a-GCST90027158	ebi-a-GCST90027158	Alzheimer's disease	Alzheimer's disease || ||	TRUE	igd	NA	NA	NA	NA	NA	NA	NA
rs4756026	11	45833960	8e-04	0.0093	85934	0.9321	0.2575	T	C	Alzheimer's disease || id:ebi-a-GCST90027158	ebi-a-GCST90027158	Alzheimer's disease	Alzheimer's disease || ||	TRUE	igd	NA	NA	NA	NA	NA	NA	NA
rs80116517	11	45951851	-0.0015	0.0251	85934	0.9518	0.0287	T	C	Alzheimer's disease || id:ebi-a-GCST90027158	ebi-a-GCST90027158	Alzheimer's disease	Alzheimer's disease || ||	TRUE	igd	NA	NA	NA	NA	NA	NA	NA
rs78228605	11	63583545	0.0016	0.015	85934	0.9163	0.0861	C	T	Alzheimer's disease || id:ebi-a-GCST90027158	ebi-a-GCST90027158	Alzheimer's disease	Alzheimer's disease || ||	TRUE	igd	NA	NA	NA	NA	NA	NA	NA
rs12416930	11	64979848	-0.0086	0.0084	85934	0.3074	0.3585	G	A	Alzheimer's disease || id:ebi-a-GCST90027158	ebi-a-GCST90027158	Alzheimer's disease	Alzheimer's disease || ||	TRUE	igd	NA	NA	NA	NA	NA	NA	NA
rs190683211	11	65240199	0.0553	0.032	85934	0.08362	0.0181	G	A	Alzheimer's disease || id:ebi-a-GCST90027158	ebi-a-GCST90027158	Alzheimer's disease	Alzheimer's disease || ||	TRUE	igd	NA	NA	NA	NA	NA	NA	NA
rs2298615	11	65352062	-0.0125	0.0097	85934	0.1995	0.223	T	C	Alzheimer's disease || id:ebi-a-GCST90027158	ebi-a-GCST90027158	Alzheimer's disease	Alzheimer's disease || ||	TRUE	igd	NA	NA	NA	NA	NA	NA	NA
rs117581002	11	65579533	-0.0537	0.0299	85934	0.0731206	0.0195	T	C	Alzheimer's disease || id:ebi-a-GCST90027158	ebi-a-GCST90027158	Alzheimer's disease	Alzheimer's disease || ||	TRUE	igd	NA	NA	NA	NA	NA	NA	NA
rs56154109	11	65742838	-0.0087	0.0081	85934	0.2854	0.4548	C	T	Alzheimer's disease || id:ebi-a-GCST90027158	ebi-a-GCST90027158	Alzheimer's disease	Alzheimer's disease || ||	TRUE	igd	NA	NA	NA	NA	NA	NA	NA
rs55944083	11	65870426	-0.0099	0.0104	85934	0.3411	0.1876	T	C	Alzheimer's disease || id:ebi-a-GCST90027158	ebi-a-GCST90027158	Alzheimer's disease	Alzheimer's disease || ||	TRUE	igd	NA	NA	NA	NA	NA	NA	NA
rs146948259	11	68184067	-0.0071	0.0323	85934	0.826	0.0172	T	C	Alzheimer's disease || id:ebi-a-GCST90027158	ebi-a-GCST90027158	Alzheimer's disease	Alzheimer's disease || ||	TRUE	igd	NA	NA	NA	NA	NA	NA	NA
rs7107682	11	68799772	-0.0037	0.0083	85934	0.6536	0.4804	G	A	Alzheimer's disease || id:ebi-a-GCST90027158	ebi-a-GCST90027158	Alzheimer's disease	Alzheimer's disease || ||	TRUE	igd	NA	NA	NA	NA	NA	NA	NA
rs7128346	11	71677251	0.0073	0.0178	85934	0.6804	0.9346	A	G	Alzheimer's disease || id:ebi-a-GCST90027158	ebi-a-GCST90027158	Alzheimer's disease	Alzheimer's disease || ||	TRUE	igd	NA	NA	NA	NA	NA	NA	NA
rs150046560	11	71863698	0.0224	0.0241	85934	0.3517	0.0302	A	G	Alzheimer's disease || id:ebi-a-GCST90027158	ebi-a-GCST90027158	Alzheimer's disease	Alzheimer's disease || ||	TRUE	igd	NA	NA	NA	NA	NA	NA	NA
rs7944113	11	72402794	-0.0175	0.0143	85934	0.222	0.9071	G	A	Alzheimer's disease || id:ebi-a-GCST90027158	ebi-a-GCST90027158	Alzheimer's disease	Alzheimer's disease || ||	TRUE	igd	NA	NA	NA	NA	NA	NA	NA
rs73540712	11	73003955	-0.0076	0.0162	85934	0.637801	0.0731	A	G	Alzheimer's disease || id:ebi-a-GCST90027158	ebi-a-GCST90027158	Alzheimer's disease	Alzheimer's disease || ||	TRUE	igd	NA	NA	NA	NA	NA	NA	NA
rs150910334	12	10020294	-0.0096	0.0594	85934	0.8714	0.0059	C	T	Alzheimer's disease || id:ebi-a-GCST90027158	ebi-a-GCST90027158	Alzheimer's disease	Alzheimer's disease || ||	TRUE	igd	NA	NA	NA	NA	NA	NA	NA
rs78518265	12	10020581	0.0082	0.0229	85934	0.719701	0.034	C	T	Alzheimer's disease || id:ebi-a-GCST90027158	ebi-a-GCST90027158	Alzheimer's disease	Alzheimer's disease || ||	TRUE	igd	NA	NA	NA	NA	NA	NA	NA
rs10505741	12	10079527	0.0107	0.0204	85934	0.6006	0.0426	T	C	Alzheimer's disease || id:ebi-a-GCST90027158	ebi-a-GCST90027158	Alzheimer's disease	Alzheimer's disease || ||	TRUE	igd	NA	NA	NA	NA	NA	NA	NA
rs4764108	12	10094841	-0.0101	0.0081	85934	0.2157	0.5663	G	A	Alzheimer's disease || id:ebi-a-GCST90027158	ebi-a-GCST90027158	Alzheimer's disease	Alzheimer's disease || ||	TRUE	igd	NA	NA	NA	NA	NA	NA	NA
rs35970651	12	10111441	0.0629	0.0292	85934	0.0314898	0.02	A	G	Alzheimer's disease || id:ebi-a-GCST90027158	ebi-a-GCST90027158	Alzheimer's disease	Alzheimer's disease || ||	TRUE	igd	NA	NA	NA	NA	NA	NA	NA
rs143861431	12	10156783	0.0129	0.0316	85934	0.6834	0.0203	T	C	Alzheimer's disease || id:ebi-a-GCST90027158	ebi-a-GCST90027158	Alzheimer's disease	Alzheimer's disease || ||	TRUE	igd	NA	NA	NA	NA	NA	NA	NA
rs2130007	12	10332291	-0.0175	0.0197	85934	0.374	0.0469	A	G	Alzheimer's disease || id:ebi-a-GCST90027158	ebi-a-GCST90027158	Alzheimer's disease	Alzheimer's disease || ||	TRUE	igd	NA	NA	NA	NA	NA	NA	NA
rs7135187	12	10345341	-0.0016	0.0089	85934	0.8579	0.6859	A	G	Alzheimer's disease || id:ebi-a-GCST90027158	ebi-a-GCST90027158	Alzheimer's disease	Alzheimer's disease || ||	TRUE	igd	NA	NA	NA	NA	NA	NA	NA
rs12371398	12	10492228	-0.004	0.0123	85934	0.7457	0.1603	T	C	Alzheimer's disease || id:ebi-a-GCST90027158	ebi-a-GCST90027158	Alzheimer's disease	Alzheimer's disease || ||	TRUE	igd	NA	NA	NA	NA	NA	NA	NA
rs11553590	12	10525209	0.0139	0.0099	85934	0.1601	0.2196	A	G	Alzheimer's disease || id:ebi-a-GCST90027158	ebi-a-GCST90027158	Alzheimer's disease	Alzheimer's disease || ||	TRUE	igd	NA	NA	NA	NA	NA	NA	NA
rs2617170	12	10560957	0.0205	0.0087	85934	0.0184098	0.6818	C	T	Alzheimer's disease || id:ebi-a-GCST90027158	ebi-a-GCST90027158	Alzheimer's disease	Alzheimer's disease || ||	TRUE	igd	NA	NA	NA	NA	NA	NA	NA
rs1841957	12	10562025	0.0216	0.0087	85934	0.0132099	0.6788	T	C	Alzheimer's disease || id:ebi-a-GCST90027158	ebi-a-GCST90027158	Alzheimer's disease	Alzheimer's disease || ||	TRUE	igd	NA	NA	NA	NA	NA	NA	NA
rs61917718	12	10598231	0.0138	0.0097	85934	0.1545	0.2267	C	G	Alzheimer's disease || id:ebi-a-GCST90027158	ebi-a-GCST90027158	Alzheimer's disease	Alzheimer's disease || ||	TRUE	igd	NA	NA	NA	NA	NA	NA	NA
rs11831933	12	10641349	0.0204	0.0223	85934	0.3612	0.0349	C	T	Alzheimer's disease || id:ebi-a-GCST90027158	ebi-a-GCST90027158	Alzheimer's disease	Alzheimer's disease || ||	TRUE	igd	NA	NA	NA	NA	NA	NA	NA
rs146208943	12	10736237	0.0501	0.0469	85934	0.2856	0.0092	C	A	Alzheimer's disease || id:ebi-a-GCST90027158	ebi-a-GCST90027158	Alzheimer's disease	Alzheimer's disease || ||	TRUE	igd	NA	NA	NA	NA	NA	NA	NA
rs2588347	12	10944783	0.0034	0.0098	85934	0.7256	0.7587	G	A	Alzheimer's disease || id:ebi-a-GCST90027158	ebi-a-GCST90027158	Alzheimer's disease	Alzheimer's disease || ||	TRUE	igd	NA	NA	NA	NA	NA	NA	NA
rs35737962	12	12481460	0.0108	0.0121	85934	0.3704	0.1314	A	G	Alzheimer's disease || id:ebi-a-GCST90027158	ebi-a-GCST90027158	Alzheimer's disease	Alzheimer's disease || ||	TRUE	igd	NA	NA	NA	NA	NA	NA	NA
rs3213764	12	14587301	-0.004	0.0081	85934	0.6201	0.4677	G	A	Alzheimer's disease || id:ebi-a-GCST90027158	ebi-a-GCST90027158	Alzheimer's disease	Alzheimer's disease || ||	TRUE	igd	NA	NA	NA	NA	NA	NA	NA
rs11056106	12	14854931	-0.0014	0.0113	85934	0.8994	0.1539	G	C	Alzheimer's disease || id:ebi-a-GCST90027158	ebi-a-GCST90027158	Alzheimer's disease	Alzheimer's disease || ||	TRUE	igd	NA	NA	NA	NA	NA	NA	NA
rs10846071	12	15016236	-0.003	0.0083	85934	0.7198	0.395	T	C	Alzheimer's disease || id:ebi-a-GCST90027158	ebi-a-GCST90027158	Alzheimer's disease	Alzheimer's disease || ||	TRUE	igd	NA	NA	NA	NA	NA	NA	NA
rs17102809	10	123728523	0.013	0.0155	85934	0.3994	0.076	C	A	Alzheimer's disease || id:ebi-a-GCST90027158	ebi-a-GCST90027158	Alzheimer's disease	Alzheimer's disease || ||	TRUE	igd	NA	NA	NA	NA	NA	NA	NA
rs2807044	10	126144026	-0.0059	0.0089	85934	0.5097	0.6354	A	G	Alzheimer's disease || id:ebi-a-GCST90027158	ebi-a-GCST90027158	Alzheimer's disease	Alzheimer's disease || ||	TRUE	igd	NA	NA	NA	NA	NA	NA	NA
rs12769669	10	133805860	-0.0198	0.0101	85934	0.04923	0.2134	C	A	Alzheimer's disease || id:ebi-a-GCST90027158	ebi-a-GCST90027158	Alzheimer's disease	Alzheimer's disease || ||	TRUE	igd	NA	NA	NA	NA	NA	NA	NA
rs17655730	11	270715	0.0068	0.0096	85934	0.4787	0.2346	C	T	Alzheimer's disease || id:ebi-a-GCST90027158	ebi-a-GCST90027158	Alzheimer's disease	Alzheimer's disease || ||	TRUE	igd	NA	NA	NA	NA	NA	NA	NA
rs11246300	11	749776	-0.0092	0.0101	85934	0.3658	0.2067	T	C	Alzheimer's disease || id:ebi-a-GCST90027158	ebi-a-GCST90027158	Alzheimer's disease	Alzheimer's disease || ||	TRUE	igd	NA	NA	NA	NA	NA	NA	NA
rs9704922	11	842775	0.013	0.0103	85934	0.2076	0.2072	A	G	Alzheimer's disease || id:ebi-a-GCST90027158	ebi-a-GCST90027158	Alzheimer's disease	Alzheimer's disease || ||	TRUE	igd	NA	NA	NA	NA	NA	NA	NA
rs1574122	11	1482488	0.0055	0.0104	85934	0.5977	0.8018	C	T	Alzheimer's disease || id:ebi-a-GCST90027158	ebi-a-GCST90027158	Alzheimer's disease	Alzheimer's disease || ||	TRUE	igd	NA	NA	NA	NA	NA	NA	NA
rs141703487	11	1925956	-0.0012	0.0257	85934	0.9633	0.026	A	C	Alzheimer's disease || id:ebi-a-GCST90027158	ebi-a-GCST90027158	Alzheimer's disease	Alzheimer's disease || ||	TRUE	igd	NA	NA	NA	NA	NA	NA	NA
rs11040266	11	6028559	0.0133	0.0086	85934	0.1244	0.6667	C	G	Alzheimer's disease || id:ebi-a-GCST90027158	ebi-a-GCST90027158	Alzheimer's disease	Alzheimer's disease || ||	TRUE	igd	NA	NA	NA	NA	NA	NA	NA
rs2615951	11	6224304	5e-04	0.0168	85934	0.9778	0.0627	G	A	Alzheimer's disease || id:ebi-a-GCST90027158	ebi-a-GCST90027158	Alzheimer's disease	Alzheimer's disease || ||	TRUE	igd	NA	NA	NA	NA	NA	NA	NA
rs77541067	11	10601828	0.0256	0.0309	85934	0.4074	0.0183	C	T	Alzheimer's disease || id:ebi-a-GCST90027158	ebi-a-GCST90027158	Alzheimer's disease	Alzheimer's disease || ||	TRUE	igd	NA	NA	NA	NA	NA	NA	NA
rs56368530	11	13004339	-6.00E-04	0.0126	85934	0.9635	0.1195	G	A	Alzheimer's disease || id:ebi-a-GCST90027158	ebi-a-GCST90027158	Alzheimer's disease	Alzheimer's disease || ||	TRUE	igd	NA	NA	NA	NA	NA	NA	NA
rs11047909	12	25384838	-0.0057	0.0084	85934	0.4957	0.413	A	G	Alzheimer's disease || id:ebi-a-GCST90027158	ebi-a-GCST90027158	Alzheimer's disease	Alzheimer's disease || ||	TRUE	igd	NA	NA	NA	NA	NA	NA	NA
rs73075759	12	30723652	0.0069	0.0117	85934	0.5572	0.1488	A	C	Alzheimer's disease || id:ebi-a-GCST90027158	ebi-a-GCST90027158	Alzheimer's disease	Alzheimer's disease || ||	TRUE	igd	NA	NA	NA	NA	NA	NA	NA
rs4931539	12	31837607	0.0097	0.0098	85934	0.3189	0.2218	A	G	Alzheimer's disease || id:ebi-a-GCST90027158	ebi-a-GCST90027158	Alzheimer's disease	Alzheimer's disease || ||	TRUE	igd	NA	NA	NA	NA	NA	NA	NA
rs17528859	11	59867379	-0.0701	0.0083	85934	2.319e-17	0.4127	C	T	Alzheimer's disease || id:ebi-a-GCST90027158	ebi-a-GCST90027158	Alzheimer's disease	Alzheimer's disease || ||	TRUE	igd	NA	NA	NA	NA	NA	NA	NA
rs2071213	11	61534010	4e-04	0.0087	85934	0.9595	0.326	T	C	Alzheimer's disease || id:ebi-a-GCST90027158	ebi-a-GCST90027158	Alzheimer's disease	Alzheimer's disease || ||	TRUE	igd	NA	NA	NA	NA	NA	NA	NA
rs1000778	11	61655305	-0.0016	0.0092	85934	0.8604	0.7369	G	A	Alzheimer's disease || id:ebi-a-GCST90027158	ebi-a-GCST90027158	Alzheimer's disease	Alzheimer's disease || ||	TRUE	igd	NA	NA	NA	NA	NA	NA	NA
rs72917373	11	62024403	-0.0021	0.0127	85934	0.8662	0.1156	A	C	Alzheimer's disease || id:ebi-a-GCST90027158	ebi-a-GCST90027158	Alzheimer's disease	Alzheimer's disease || ||	TRUE	igd	NA	NA	NA	NA	NA	NA	NA
rs4963424	11	63326621	-0.0027	0.0091	85934	0.7656	0.3027	T	A	Alzheimer's disease || id:ebi-a-GCST90027158	ebi-a-GCST90027158	Alzheimer's disease	Alzheimer's disease || ||	TRUE	igd	NA	NA	NA	NA	NA	NA	NA
rs587080	11	65253800	-0.0033	0.0087	85934	0.7063	0.3233	C	A	Alzheimer's disease || id:ebi-a-GCST90027158	ebi-a-GCST90027158	Alzheimer's disease	Alzheimer's disease || ||	TRUE	igd	NA	NA	NA	NA	NA	NA	NA
rs637571	11	65664346	-0.0193	0.0082	85934	0.0183599	0.4447	C	T	Alzheimer's disease || id:ebi-a-GCST90027158	ebi-a-GCST90027158	Alzheimer's disease	Alzheimer's disease || ||	TRUE	igd	NA	NA	NA	NA	NA	NA	NA
rs35727623	11	67615778	0.0083	0.0144	85934	0.567	0.0934	T	C	Alzheimer's disease || id:ebi-a-GCST90027158	ebi-a-GCST90027158	Alzheimer's disease	Alzheimer's disease || ||	TRUE	igd	NA	NA	NA	NA	NA	NA	NA
rs12301925	12	47473342	0.0102	0.0087	85934	0.2412	0.3274	C	T	Alzheimer's disease || id:ebi-a-GCST90027158	ebi-a-GCST90027158	Alzheimer's disease	Alzheimer's disease || ||	TRUE	igd	NA	NA	NA	NA	NA	NA	NA
rs79092274	12	49351069	0.0177	0.0174	85934	0.308	0.0589	T	C	Alzheimer's disease || id:ebi-a-GCST90027158	ebi-a-GCST90027158	Alzheimer's disease	Alzheimer's disease || ||	TRUE	igd	NA	NA	NA	NA	NA	NA	NA
rs6580811	12	51612501	-0.0038	0.0094	85934	0.6871	0.7472	C	T	Alzheimer's disease || id:ebi-a-GCST90027158	ebi-a-GCST90027158	Alzheimer's disease	Alzheimer's disease || ||	TRUE	igd	NA	NA	NA	NA	NA	NA	NA
rs3782480	12	52305069	0.0118	0.013	85934	0.3641	0.1108	T	G	Alzheimer's disease || id:ebi-a-GCST90027158	ebi-a-GCST90027158	Alzheimer's disease	Alzheimer's disease || ||	TRUE	igd	NA	NA	NA	NA	NA	NA	NA
rs141027796	12	52695616	-0.0089	0.0281	85934	0.7501	0.0229	C	T	Alzheimer's disease || id:ebi-a-GCST90027158	ebi-a-GCST90027158	Alzheimer's disease	Alzheimer's disease || ||	TRUE	igd	NA	NA	NA	NA	NA	NA	NA
rs12427183	12	52805775	-0.0248	0.0112	85934	0.0258702	0.1581	T	C	Alzheimer's disease || id:ebi-a-GCST90027158	ebi-a-GCST90027158	Alzheimer's disease	Alzheimer's disease || ||	TRUE	igd	NA	NA	NA	NA	NA	NA	NA
rs11171846	12	56828056	0.0065	0.0139	85934	0.643101	0.0937	T	C	Alzheimer's disease || id:ebi-a-GCST90027158	ebi-a-GCST90027158	Alzheimer's disease	Alzheimer's disease || ||	TRUE	igd	NA	NA	NA	NA	NA	NA	NA
rs117076209	12	58012258	0.0025	0.0379	85934	0.9479	0.0121	T	C	Alzheimer's disease || id:ebi-a-GCST90027158	ebi-a-GCST90027158	Alzheimer's disease	Alzheimer's disease || ||	TRUE	igd	NA	NA	NA	NA	NA	NA	NA
rs2870783	12	66486323	0.008	0.0082	85934	0.3318	0.4275	G	A	Alzheimer's disease || id:ebi-a-GCST90027158	ebi-a-GCST90027158	Alzheimer's disease	Alzheimer's disease || ||	TRUE	igd	NA	NA	NA	NA	NA	NA	NA
rs61905279	11	57744491	0.0292	0.0235	85934	0.214	0.0312	C	T	Alzheimer's disease || id:ebi-a-GCST90027158	ebi-a-GCST90027158	Alzheimer's disease	Alzheimer's disease || ||	TRUE	igd	NA	NA	NA	NA	NA	NA	NA
rs117959266	11	60501102	-0.0342	0.0288	85934	0.2344	0.0212	A	G	Alzheimer's disease || id:ebi-a-GCST90027158	ebi-a-GCST90027158	Alzheimer's disease	Alzheimer's disease || ||	TRUE	igd	NA	NA	NA	NA	NA	NA	NA
rs113636971	11	75033020	0.0064	0.0166	85934	0.7021	0.0703	G	A	Alzheimer's disease || id:ebi-a-GCST90027158	ebi-a-GCST90027158	Alzheimer's disease	Alzheimer's disease || ||	TRUE	igd	NA	NA	NA	NA	NA	NA	NA
rs12417071	11	75220697	0.0049	0.0196	85934	0.8011	0.0465	A	G	Alzheimer's disease || id:ebi-a-GCST90027158	ebi-a-GCST90027158	Alzheimer's disease	Alzheimer's disease || ||	TRUE	igd	NA	NA	NA	NA	NA	NA	NA
rs34774226	4	144411145	-9.00E-04	0.0101	85934	0.9299	0.2267	T	C	Alzheimer's disease || id:ebi-a-GCST90027158	ebi-a-GCST90027158	Alzheimer's disease	Alzheimer's disease || ||	TRUE	igd	NA	NA	NA	NA	NA	NA	NA
rs35908138	4	153628057	-8.00E-04	0.0095	85934	0.9321	0.2641	A	G	Alzheimer's disease || id:ebi-a-GCST90027158	ebi-a-GCST90027158	Alzheimer's disease	Alzheimer's disease || ||	TRUE	igd	NA	NA	NA	NA	NA	NA	NA
rs77002666	4	153861430	0.0376	0.0191	85934	0.0494003	0.0516	A	G	Alzheimer's disease || id:ebi-a-GCST90027158	ebi-a-GCST90027158	Alzheimer's disease	Alzheimer's disease || ||	TRUE	igd	NA	NA	NA	NA	NA	NA	NA
rs60830908	4	79753409	-0.0046	0.0196	85934	0.8139	0.0453	A	C	Alzheimer's disease || id:ebi-a-GCST90027158	ebi-a-GCST90027158	Alzheimer's disease	Alzheimer's disease || ||	TRUE	igd	NA	NA	NA	NA	NA	NA	NA
rs1825022	4	79877789	-7.00E-04	0.011	85934	0.9515	0.82	C	T	Alzheimer's disease || id:ebi-a-GCST90027158	ebi-a-GCST90027158	Alzheimer's disease	Alzheimer's disease || ||	TRUE	igd	NA	NA	NA	NA	NA	NA	NA
rs13102787	4	80398561	-1.00E-04	0.0096	85934	0.9921	0.7441	T	C	Alzheimer's disease || id:ebi-a-GCST90027158	ebi-a-GCST90027158	Alzheimer's disease	Alzheimer's disease || ||	TRUE	igd	NA	NA	NA	NA	NA	NA	NA
rs4690108	4	80828247	-0.0183	0.0151	85934	0.2245	0.0815	A	G	Alzheimer's disease || id:ebi-a-GCST90027158	ebi-a-GCST90027158	Alzheimer's disease	Alzheimer's disease || ||	TRUE	igd	NA	NA	NA	NA	NA	NA	NA
rs17005891	4	83547862	-0.0058	0.0104	85934	0.5729	0.1888	A	G	Alzheimer's disease || id:ebi-a-GCST90027158	ebi-a-GCST90027158	Alzheimer's disease	Alzheimer's disease || ||	TRUE	igd	NA	NA	NA	NA	NA	NA	NA
rs113974900	4	120039705	-0.0172	0.0226	85934	0.4473	0.0348	C	T	Alzheimer's disease || id:ebi-a-GCST90027158	ebi-a-GCST90027158	Alzheimer's disease	Alzheimer's disease || ||	TRUE	igd	NA	NA	NA	NA	NA	NA	NA
rs115600322	4	122587875	-0.026	0.0283	85934	0.3573	0.0217	G	C	Alzheimer's disease || id:ebi-a-GCST90027158	ebi-a-GCST90027158	Alzheimer's disease	Alzheimer's disease || ||	TRUE	igd	NA	NA	NA	NA	NA	NA	NA
rs186457269	4	122608409	-0.0387	0.0279	85934	0.1665	0.0223	T	C	Alzheimer's disease || id:ebi-a-GCST90027158	ebi-a-GCST90027158	Alzheimer's disease	Alzheimer's disease || ||	TRUE	igd	NA	NA	NA	NA	NA	NA	NA
rs76119550	4	22363270	-0.0404	0.0313	85934	0.1976	0.0189	C	A	Alzheimer's disease || id:ebi-a-GCST90027158	ebi-a-GCST90027158	Alzheimer's disease	Alzheimer's disease || ||	TRUE	igd	NA	NA	NA	NA	NA	NA	NA
rs13132956	4	38711684	0.0021	0.01	85934	0.8303	0.2114	T	C	Alzheimer's disease || id:ebi-a-GCST90027158	ebi-a-GCST90027158	Alzheimer's disease	Alzheimer's disease || ||	TRUE	igd	NA	NA	NA	NA	NA	NA	NA
rs139053390	4	38787261	0.1192	0.0312	85934	0.0001355	0.0212	G	A	Alzheimer's disease || id:ebi-a-GCST90027158	ebi-a-GCST90027158	Alzheimer's disease	Alzheimer's disease || ||	TRUE	igd	NA	NA	NA	NA	NA	NA	NA
rs6813453	4	38523821	0.0019	0.0084	85934	0.8212	0.3996	A	G	Alzheimer's disease || id:ebi-a-GCST90027158	ebi-a-GCST90027158	Alzheimer's disease	Alzheimer's disease || ||	TRUE	igd	NA	NA	NA	NA	NA	NA	NA
rs2711968	4	39023992	0.0054	0.0083	85934	0.5158	0.5742	G	C	Alzheimer's disease || id:ebi-a-GCST90027158	ebi-a-GCST90027158	Alzheimer's disease	Alzheimer's disease || ||	TRUE	igd	NA	NA	NA	NA	NA	NA	NA
rs13106043	4	47561141	0.0042	0.0082	85934	0.6127	0.4177	A	G	Alzheimer's disease || id:ebi-a-GCST90027158	ebi-a-GCST90027158	Alzheimer's disease	Alzheimer's disease || ||	TRUE	igd	NA	NA	NA	NA	NA	NA	NA
rs61796603	4	36309562	-0.0084	0.017	85934	0.6226	0.0645	A	G	Alzheimer's disease || id:ebi-a-GCST90027158	ebi-a-GCST90027158	Alzheimer's disease	Alzheimer's disease || ||	TRUE	igd	NA	NA	NA	NA	NA	NA	NA
rs66614478	4	36340984	0.0116	0.0219	85934	0.597601	0.0369	A	C	Alzheimer's disease || id:ebi-a-GCST90027158	ebi-a-GCST90027158	Alzheimer's disease	Alzheimer's disease || ||	TRUE	igd	NA	NA	NA	NA	NA	NA	NA
rs62339863	4	185570467	0.0067	0.0092	85934	0.4648	0.2752	C	A	Alzheimer's disease || id:ebi-a-GCST90027158	ebi-a-GCST90027158	Alzheimer's disease	Alzheimer's disease || ||	TRUE	igd	NA	NA	NA	NA	NA	NA	NA
rs2046814	4	185704176	-0.0124	0.0083	85934	0.1315	0.5645	T	G	Alzheimer's disease || id:ebi-a-GCST90027158	ebi-a-GCST90027158	Alzheimer's disease	Alzheimer's disease || ||	TRUE	igd	NA	NA	NA	NA	NA	NA	NA
rs4702781	5	11002126	-4.00E-04	0.0084	85934	0.9612	0.3789	T	C	Alzheimer's disease || id:ebi-a-GCST90027158	ebi-a-GCST90027158	Alzheimer's disease	Alzheimer's disease || ||	TRUE	igd	NA	NA	NA	NA	NA	NA	NA
rs6871457	5	35828120	-8.00E-04	0.0092	85934	0.934	0.2709	C	T	Alzheimer's disease || id:ebi-a-GCST90027158	ebi-a-GCST90027158	Alzheimer's disease	Alzheimer's disease || ||	TRUE	igd	NA	NA	NA	NA	NA	NA	NA
rs1392751	4	169766963	0.0017	0.0118	85934	0.8819	0.1384	A	G	Alzheimer's disease || id:ebi-a-GCST90027158	ebi-a-GCST90027158	Alzheimer's disease	Alzheimer's disease || ||	TRUE	igd	NA	NA	NA	NA	NA	NA	NA
rs2257187	4	175458881	0.0073	0.0083	85934	0.3771	0.4101	T	A	Alzheimer's disease || id:ebi-a-GCST90027158	ebi-a-GCST90027158	Alzheimer's disease	Alzheimer's disease || ||	TRUE	igd	NA	NA	NA	NA	NA	NA	NA
rs146343140	4	179229358	-0.0328	0.0283	85934	0.2473	0.0236	A	G	Alzheimer's disease || id:ebi-a-GCST90027158	ebi-a-GCST90027158	Alzheimer's disease	Alzheimer's disease || ||	TRUE	igd	NA	NA	NA	NA	NA	NA	NA
rs79989634	4	170855525	-0.0036	0.017	85934	0.8342	0.0624	A	G	Alzheimer's disease || id:ebi-a-GCST90027158	ebi-a-GCST90027158	Alzheimer's disease	Alzheimer's disease || ||	TRUE	igd	NA	NA	NA	NA	NA	NA	NA
rs11726315	4	175341659	-0.0016	0.0088	85934	0.8573	0.6661	G	C	Alzheimer's disease || id:ebi-a-GCST90027158	ebi-a-GCST90027158	Alzheimer's disease	Alzheimer's disease || ||	TRUE	igd	NA	NA	NA	NA	NA	NA	NA
rs9996324	4	177108555	-0.0111	0.0199	85934	0.5762	0.9474	A	G	Alzheimer's disease || id:ebi-a-GCST90027158	ebi-a-GCST90027158	Alzheimer's disease	Alzheimer's disease || ||	TRUE	igd	NA	NA	NA	NA	NA	NA	NA
rs71620500	4	169476306	-0.0233	0.0259	85934	0.3686	0.0283	G	A	Alzheimer's disease || id:ebi-a-GCST90027158	ebi-a-GCST90027158	Alzheimer's disease	Alzheimer's disease || ||	TRUE	igd	NA	NA	NA	NA	NA	NA	NA
rs4690512	4	178325212	-0.0046	0.0102	85934	0.656299	0.7773	G	A	Alzheimer's disease || id:ebi-a-GCST90027158	ebi-a-GCST90027158	Alzheimer's disease	Alzheimer's disease || ||	TRUE	igd	NA	NA	NA	NA	NA	NA	NA
rs72689210	4	185512447	0.0151	0.0213	85934	0.4789	0.0394	T	C	Alzheimer's disease || id:ebi-a-GCST90027158	ebi-a-GCST90027158	Alzheimer's disease	Alzheimer's disease || ||	TRUE	igd	NA	NA	NA	NA	NA	NA	NA
rs6552959	4	187092626	-8.00E-04	0.0087	85934	0.9247	0.3325	G	C	Alzheimer's disease || id:ebi-a-GCST90027158	ebi-a-GCST90027158	Alzheimer's disease	Alzheimer's disease || ||	TRUE	igd	NA	NA	NA	NA	NA	NA	NA
rs10454254	4	187360776	0.0024	0.0083	85934	0.7706	0.3809	C	T	Alzheimer's disease || id:ebi-a-GCST90027158	ebi-a-GCST90027158	Alzheimer's disease	Alzheimer's disease || ||	TRUE	igd	NA	NA	NA	NA	NA	NA	NA
rs114204748	5	429569	0.0074	0.0331	85934	0.8233	0.0175	T	C	Alzheimer's disease || id:ebi-a-GCST90027158	ebi-a-GCST90027158	Alzheimer's disease	Alzheimer's disease || ||	TRUE	igd	NA	NA	NA	NA	NA	NA	NA
rs12521017	5	76179633	-0.0092	0.0087	85934	0.2897	0.6542	A	G	Alzheimer's disease || id:ebi-a-GCST90027158	ebi-a-GCST90027158	Alzheimer's disease	Alzheimer's disease || ||	TRUE	igd	NA	NA	NA	NA	NA	NA	NA
rs7731790	5	94959876	-0.0099	0.0084	85934	0.2421	0.5837	G	A	Alzheimer's disease || id:ebi-a-GCST90027158	ebi-a-GCST90027158	Alzheimer's disease	Alzheimer's disease || ||	TRUE	igd	NA	NA	NA	NA	NA	NA	NA
rs155046	5	95964823	-0.0192	0.0092	85934	0.0358699	0.2763	G	A	Alzheimer's disease || id:ebi-a-GCST90027158	ebi-a-GCST90027158	Alzheimer's disease	Alzheimer's disease || ||	TRUE	igd	NA	NA	NA	NA	NA	NA	NA
rs76241969	5	96223552	0.0249	0.0134	85934	0.0632907	0.1017	A	G	Alzheimer's disease || id:ebi-a-GCST90027158	ebi-a-GCST90027158	Alzheimer's disease	Alzheimer's disease || ||	TRUE	igd	NA	NA	NA	NA	NA	NA	NA
rs35966489	5	96414549	0.0384	0.0433	85934	0.375	0.01	A	G	Alzheimer's disease || id:ebi-a-GCST90027158	ebi-a-GCST90027158	Alzheimer's disease	Alzheimer's disease || ||	TRUE	igd	NA	NA	NA	NA	NA	NA	NA
rs2434287	5	79392030	-6.00E-04	0.0085	85934	0.946	0.6207	C	A	Alzheimer's disease || id:ebi-a-GCST90027158	ebi-a-GCST90027158	Alzheimer's disease	Alzheimer's disease || ||	TRUE	igd	NA	NA	NA	NA	NA	NA	NA
rs13180940	5	80321742	-0.0104	0.0109	85934	0.3431	0.17	A	G	Alzheimer's disease || id:ebi-a-GCST90027158	ebi-a-GCST90027158	Alzheimer's disease	Alzheimer's disease || ||	TRUE	igd	NA	NA	NA	NA	NA	NA	NA
rs9444589	6	88887368	-2.00E-04	0.0127	85934	0.9876	0.1218	T	C	Alzheimer's disease || id:ebi-a-GCST90027158	ebi-a-GCST90027158	Alzheimer's disease	Alzheimer's disease || ||	TRUE	igd	NA	NA	NA	NA	NA	NA	NA
rs632057	6	139834012	-0.0045	0.0084	85934	0.5938	0.6288	G	T	Alzheimer's disease || id:ebi-a-GCST90027158	ebi-a-GCST90027158	Alzheimer's disease	Alzheimer's disease || ||	TRUE	igd	NA	NA	NA	NA	NA	NA	NA
rs668887	6	139835780	0.011	0.021	85934	0.6019	0.9525	A	G	Alzheimer's disease || id:ebi-a-GCST90027158	ebi-a-GCST90027158	Alzheimer's disease	Alzheimer's disease || ||	TRUE	igd	NA	NA	NA	NA	NA	NA	NA
rs643381	6	139839423	-0.0076	0.0082	85934	0.3529	0.5155	A	C	Alzheimer's disease || id:ebi-a-GCST90027158	ebi-a-GCST90027158	Alzheimer's disease	Alzheimer's disease || ||	TRUE	igd	NA	NA	NA	NA	NA	NA	NA
rs13232480	7	143069310	-0.0041	0.0108	85934	0.704301	0.8182	C	T	Alzheimer's disease || id:ebi-a-GCST90027158	ebi-a-GCST90027158	Alzheimer's disease	Alzheimer's disease || ||	TRUE	igd	NA	NA	NA	NA	NA	NA	NA
rs1135411	7	143077036	0.0233	0.0151	85934	0.1231	0.0876	T	C	Alzheimer's disease || id:ebi-a-GCST90027158	ebi-a-GCST90027158	Alzheimer's disease	Alzheimer's disease || ||	TRUE	igd	NA	NA	NA	NA	NA	NA	NA
rs111998170	7	149442494	-0.0332	0.031	85934	0.2834	0.0244	T	G	Alzheimer's disease || id:ebi-a-GCST90027158	ebi-a-GCST90027158	Alzheimer's disease	Alzheimer's disease || ||	TRUE	igd	NA	NA	NA	NA	NA	NA	NA
rs4725833	7	149556518	0.007	0.0085	85934	0.4092	0.5976	T	C	Alzheimer's disease || id:ebi-a-GCST90027158	ebi-a-GCST90027158	Alzheimer's disease	Alzheimer's disease || ||	TRUE	igd	NA	NA	NA	NA	NA	NA	NA
rs4437561	7	149594332	0.0258	0.018	85934	0.1524	0.9275	T	G	Alzheimer's disease || id:ebi-a-GCST90027158	ebi-a-GCST90027158	Alzheimer's disease	Alzheimer's disease || ||	TRUE	igd	NA	NA	NA	NA	NA	NA	NA
rs17258862	7	150595246	0.0072	0.0269	85934	0.7879	0.0239	A	G	Alzheimer's disease || id:ebi-a-GCST90027158	ebi-a-GCST90027158	Alzheimer's disease	Alzheimer's disease || ||	TRUE	igd	NA	NA	NA	NA	NA	NA	NA
rs2069456	7	150752608	-0.0102	0.0097	85934	0.2933	0.2276	G	T	Alzheimer's disease || id:ebi-a-GCST90027158	ebi-a-GCST90027158	Alzheimer's disease	Alzheimer's disease || ||	TRUE	igd	NA	NA	NA	NA	NA	NA	NA
rs66568032	7	155093574	-0.0208	0.0119	85934	0.0789696	0.1414	C	T	Alzheimer's disease || id:ebi-a-GCST90027158	ebi-a-GCST90027158	Alzheimer's disease	Alzheimer's disease || ||	TRUE	igd	NA	NA	NA	NA	NA	NA	NA
rs112947976	7	157201284	-0.0085	0.0237	85934	0.719399	0.0312	A	G	Alzheimer's disease || id:ebi-a-GCST90027158	ebi-a-GCST90027158	Alzheimer's disease	Alzheimer's disease || ||	TRUE	igd	NA	NA	NA	NA	NA	NA	NA
rs1060832	8	141541888	-0.0042	0.0126	85934	0.7366	0.1205	T	C	Alzheimer's disease || id:ebi-a-GCST90027158	ebi-a-GCST90027158	Alzheimer's disease	Alzheimer's disease || ||	TRUE	igd	NA	NA	NA	NA	NA	NA	NA
rs6986779	8	142337790	-0.0118	0.0084	85934	0.1618	0.3557	T	C	Alzheimer's disease || id:ebi-a-GCST90027158	ebi-a-GCST90027158	Alzheimer's disease	Alzheimer's disease || ||	TRUE	igd	NA	NA	NA	NA	NA	NA	NA
rs9650461	8	144496003	0.003	0.0083	85934	0.714301	0.4345	C	A	Alzheimer's disease || id:ebi-a-GCST90027158	ebi-a-GCST90027158	Alzheimer's disease	Alzheimer's disease || ||	TRUE	igd	NA	NA	NA	NA	NA	NA	NA
rs62524229	8	144777943	-0.0127	0.0267	85934	0.6331	0.0237	T	G	Alzheimer's disease || id:ebi-a-GCST90027158	ebi-a-GCST90027158	Alzheimer's disease	Alzheimer's disease || ||	TRUE	igd	NA	NA	NA	NA	NA	NA	NA
rs79456417	9	221431	-0.0273	0.0185	85934	0.1407	0.0523	G	A	Alzheimer's disease || id:ebi-a-GCST90027158	ebi-a-GCST90027158	Alzheimer's disease	Alzheimer's disease || ||	TRUE	igd	NA	NA	NA	NA	NA	NA	NA
rs138363920	8	133554341	0.0017	0.0192	85934	0.9289	0.0485	C	T	Alzheimer's disease || id:ebi-a-GCST90027158	ebi-a-GCST90027158	Alzheimer's disease	Alzheimer's disease || ||	TRUE	igd	NA	NA	NA	NA	NA	NA	NA
rs72727406	8	133906210	-0.0031	0.0128	85934	0.8094	0.1151	A	G	Alzheimer's disease || id:ebi-a-GCST90027158	ebi-a-GCST90027158	Alzheimer's disease	Alzheimer's disease || ||	TRUE	igd	NA	NA	NA	NA	NA	NA	NA
rs35053509	8	144309389	-0.0102	0.0085	85934	0.2313	0.3813	T	A	Alzheimer's disease || id:ebi-a-GCST90027158	ebi-a-GCST90027158	Alzheimer's disease	Alzheimer's disease || ||	TRUE	igd	NA	NA	NA	NA	NA	NA	NA
rs11993554	8	145111529	0.0234	0.0149	85934	0.1173	0.0827	G	A	Alzheimer's disease || id:ebi-a-GCST90027158	ebi-a-GCST90027158	Alzheimer's disease	Alzheimer's disease || ||	TRUE	igd	NA	NA	NA	NA	NA	NA	NA
rs3757976	8	145536753	-0.0079	0.0088	85934	0.3662	0.4858	G	A	Alzheimer's disease || id:ebi-a-GCST90027158	ebi-a-GCST90027158	Alzheimer's disease	Alzheimer's disease || ||	TRUE	igd	NA	NA	NA	NA	NA	NA	NA
rs6966318	7	112092857	0.0022	0.0096	85934	0.8219	0.7576	C	T	Alzheimer's disease || id:ebi-a-GCST90027158	ebi-a-GCST90027158	Alzheimer's disease	Alzheimer's disease || ||	TRUE	igd	NA	NA	NA	NA	NA	NA	NA
rs113908089	7	150236260	-0.0216	0.022	85934	0.3259	0.0363	A	G	Alzheimer's disease || id:ebi-a-GCST90027158	ebi-a-GCST90027158	Alzheimer's disease	Alzheimer's disease || ||	TRUE	igd	NA	NA	NA	NA	NA	NA	NA
rs2072413	7	150647969	0.002	0.0091	85934	0.8289	0.277	T	C	Alzheimer's disease || id:ebi-a-GCST90027158	ebi-a-GCST90027158	Alzheimer's disease	Alzheimer's disease || ||	TRUE	igd	NA	NA	NA	NA	NA	NA	NA
rs77697095	8	142116605	0.013	0.021	85934	0.5347	0.0471	T	C	Alzheimer's disease || id:ebi-a-GCST90027158	ebi-a-GCST90027158	Alzheimer's disease	Alzheimer's disease || ||	TRUE	igd	NA	NA	NA	NA	NA	NA	NA
rs117016552	7	129056211	0.0188	0.0193	85934	0.332	0.0467	G	T	Alzheimer's disease || id:ebi-a-GCST90027158	ebi-a-GCST90027158	Alzheimer's disease	Alzheimer's disease || ||	TRUE	igd	NA	NA	NA	NA	NA	NA	NA
rs55794894	7	133516821	0.0035	0.0121	85934	0.776	0.1283	A	G	Alzheimer's disease || id:ebi-a-GCST90027158	ebi-a-GCST90027158	Alzheimer's disease	Alzheimer's disease || ||	TRUE	igd	NA	NA	NA	NA	NA	NA	NA
rs74982567	7	134286674	-0.0184	0.0245	85934	0.451	0.0291	G	A	Alzheimer's disease || id:ebi-a-GCST90027158	ebi-a-GCST90027158	Alzheimer's disease	Alzheimer's disease || ||	TRUE	igd	NA	NA	NA	NA	NA	NA	NA
rs113134501	7	135610800	0.0071	0.0257	85934	0.784	0.0267	T	C	Alzheimer's disease || id:ebi-a-GCST90027158	ebi-a-GCST90027158	Alzheimer's disease	Alzheimer's disease || ||	TRUE	igd	NA	NA	NA	NA	NA	NA	NA
rs7785014	7	137881690	0.0382	0.0087	85934	1.118e-05	0.659	C	T	Alzheimer's disease || id:ebi-a-GCST90027158	ebi-a-GCST90027158	Alzheimer's disease	Alzheimer's disease || ||	TRUE	igd	NA	NA	NA	NA	NA	NA	NA
rs79039899	7	141208951	0.0119	0.0155	85934	0.4441	0.0772	C	T	Alzheimer's disease || id:ebi-a-GCST90027158	ebi-a-GCST90027158	Alzheimer's disease	Alzheimer's disease || ||	TRUE	igd	NA	NA	NA	NA	NA	NA	NA
rs3779086	7	141343087	0.0021	0.0083	85934	0.7954	0.4248	T	C	Alzheimer's disease || id:ebi-a-GCST90027158	ebi-a-GCST90027158	Alzheimer's disease	Alzheimer's disease || ||	TRUE	igd	NA	NA	NA	NA	NA	NA	NA
rs13438029	7	142705416	0.0077	0.012	85934	0.5184	0.1379	C	T	Alzheimer's disease || id:ebi-a-GCST90027158	ebi-a-GCST90027158	Alzheimer's disease	Alzheimer's disease || ||	TRUE	igd	NA	NA	NA	NA	NA	NA	NA
rs2072165	7	143657473	-0.0014	0.0137	85934	0.9197	0.0982	G	A	Alzheimer's disease || id:ebi-a-GCST90027158	ebi-a-GCST90027158	Alzheimer's disease	Alzheimer's disease || ||	TRUE	igd	NA	NA	NA	NA	NA	NA	NA
rs117540300	7	143813353	-0.0523	0.0266	85934	0.0494698	0.0247	A	C	Alzheimer's disease || id:ebi-a-GCST90027158	ebi-a-GCST90027158	Alzheimer's disease	Alzheimer's disease || ||	TRUE	igd	NA	NA	NA	NA	NA	NA	NA
rs58659618	8	120420239	0.0045	0.0097	85934	0.6432	0.2258	A	G	Alzheimer's disease || id:ebi-a-GCST90027158	ebi-a-GCST90027158	Alzheimer's disease	Alzheimer's disease || ||	TRUE	igd	NA	NA	NA	NA	NA	NA	NA
rs12677618	8	142302024	-0.0094	0.0093	85934	0.3119	0.2559	T	C	Alzheimer's disease || id:ebi-a-GCST90027158	ebi-a-GCST90027158	Alzheimer's disease	Alzheimer's disease || ||	TRUE	igd	NA	NA	NA	NA	NA	NA	NA
rs10098685	8	145030443	-0.0185	0.0216	85934	0.3904	0.0385	A	G	Alzheimer's disease || id:ebi-a-GCST90027158	ebi-a-GCST90027158	Alzheimer's disease	Alzheimer's disease || ||	TRUE	igd	NA	NA	NA	NA	NA	NA	NA
rs12342157	9	510259	0.011	0.0117	85934	0.3454	0.153	A	T	Alzheimer's disease || id:ebi-a-GCST90027158	ebi-a-GCST90027158	Alzheimer's disease	Alzheimer's disease || ||	TRUE	igd	NA	NA	NA	NA	NA	NA	NA
rs117052523	7	130070242	0.0277	0.0319	85934	0.3855	0.0186	T	C	Alzheimer's disease || id:ebi-a-GCST90027158	ebi-a-GCST90027158	Alzheimer's disease	Alzheimer's disease || ||	TRUE	igd	NA	NA	NA	NA	NA	NA	NA
rs142934867	7	130318183	-0.041	0.0349	85934	0.2399	0.0141	T	C	Alzheimer's disease || id:ebi-a-GCST90027158	ebi-a-GCST90027158	Alzheimer's disease	Alzheimer's disease || ||	TRUE	igd	NA	NA	NA	NA	NA	NA	NA
rs75358396	7	130345210	0.0217	0.0295	85934	0.4622	0.0197	C	T	Alzheimer's disease || id:ebi-a-GCST90027158	ebi-a-GCST90027158	Alzheimer's disease	Alzheimer's disease || ||	TRUE	igd	NA	NA	NA	NA	NA	NA	NA
rs2538961	7	147626028	-0.0154	0.0117	85934	0.1865	0.1427	A	T	Alzheimer's disease || id:ebi-a-GCST90027158	ebi-a-GCST90027158	Alzheimer's disease	Alzheimer's disease || ||	TRUE	igd	NA	NA	NA	NA	NA	NA	NA
rs3750133	7	156754634	0.0193	0.0111	85934	0.0826704	0.1614	C	T	Alzheimer's disease || id:ebi-a-GCST90027158	ebi-a-GCST90027158	Alzheimer's disease	Alzheimer's disease || ||	TRUE	igd	NA	NA	NA	NA	NA	NA	NA
rs188093969	7	156948124	0.0474	0.0322	85934	0.1409	0.0174	T	G	Alzheimer's disease || id:ebi-a-GCST90027158	ebi-a-GCST90027158	Alzheimer's disease	Alzheimer's disease || ||	TRUE	igd	NA	NA	NA	NA	NA	NA	NA
rs59370486	7	157102116	0.004	0.0086	85934	0.6399	0.5935	G	A	Alzheimer's disease || id:ebi-a-GCST90027158	ebi-a-GCST90027158	Alzheimer's disease	Alzheimer's disease || ||	TRUE	igd	NA	NA	NA	NA	NA	NA	NA
rs78084397	15	79817774	0.0037	0.0136	85934	0.7848	0.0992	A	T	Alzheimer's disease || id:ebi-a-GCST90027158	ebi-a-GCST90027158	Alzheimer's disease	Alzheimer's disease || ||	TRUE	igd	NA	NA	NA	NA	NA	NA	NA
rs282795	15	80016364	-3.00E-04	0.0088	85934	0.9691	0.3164	A	G	Alzheimer's disease || id:ebi-a-GCST90027158	ebi-a-GCST90027158	Alzheimer's disease	Alzheimer's disease || ||	TRUE	igd	NA	NA	NA	NA	NA	NA	NA
rs80227900	15	80751382	0.0218	0.0181	85934	0.2292	0.0532	T	C	Alzheimer's disease || id:ebi-a-GCST90027158	ebi-a-GCST90027158	Alzheimer's disease	Alzheimer's disease || ||	TRUE	igd	NA	NA	NA	NA	NA	NA	NA
rs16940188	15	58690494	0.0144	0.0217	85934	0.5077	0.0373	G	A	Alzheimer's disease || id:ebi-a-GCST90027158	ebi-a-GCST90027158	Alzheimer's disease	Alzheimer's disease || ||	TRUE	igd	NA	NA	NA	NA	NA	NA	NA
rs2120019	15	75334184	-0.0226	0.0099	85934	0.0224399	0.2191	C	T	Alzheimer's disease || id:ebi-a-GCST90027158	ebi-a-GCST90027158	Alzheimer's disease	Alzheimer's disease || ||	TRUE	igd	NA	NA	NA	NA	NA	NA	NA
rs1081211	15	80055252	0.0145	0.0081	85934	0.0736902	0.4991	T	C	Alzheimer's disease || id:ebi-a-GCST90027158	ebi-a-GCST90027158	Alzheimer's disease	Alzheimer's disease || ||	TRUE	igd	NA	NA	NA	NA	NA	NA	NA
rs656900	15	80102032	-0.0075	0.0086	85934	0.3849	0.3452	C	T	Alzheimer's disease || id:ebi-a-GCST90027158	ebi-a-GCST90027158	Alzheimer's disease	Alzheimer's disease || ||	TRUE	igd	NA	NA	NA	NA	NA	NA	NA
rs7172977	15	80579768	-0.0472	0.028	85934	0.0922508	0.0241	A	G	Alzheimer's disease || id:ebi-a-GCST90027158	ebi-a-GCST90027158	Alzheimer's disease	Alzheimer's disease || ||	TRUE	igd	NA	NA	NA	NA	NA	NA	NA
rs7179762	15	81397782	0.0126	0.0095	85934	0.1863	0.7389	A	G	Alzheimer's disease || id:ebi-a-GCST90027158	ebi-a-GCST90027158	Alzheimer's disease	Alzheimer's disease || ||	TRUE	igd	NA	NA	NA	NA	NA	NA	NA
rs59043991	15	89252820	0.0454	0.0249	85934	0.0681899	0.0279	T	C	Alzheimer's disease || id:ebi-a-GCST90027158	ebi-a-GCST90027158	Alzheimer's disease	Alzheimer's disease || ||	TRUE	igd	NA	NA	NA	NA	NA	NA	NA
rs72767249	15	89389939	0.0061	0.0119	85934	0.6093	0.1336	G	T	Alzheimer's disease || id:ebi-a-GCST90027158	ebi-a-GCST90027158	Alzheimer's disease	Alzheimer's disease || ||	TRUE	igd	NA	NA	NA	NA	NA	NA	NA
rs2280215	15	89442432	-0.0055	0.0087	85934	0.5303	0.3178	G	C	Alzheimer's disease || id:ebi-a-GCST90027158	ebi-a-GCST90027158	Alzheimer's disease	Alzheimer's disease || ||	TRUE	igd	NA	NA	NA	NA	NA	NA	NA
rs117470905	15	90267479	-0.0089	0.0171	85934	0.600701	0.0619	A	G	Alzheimer's disease || id:ebi-a-GCST90027158	ebi-a-GCST90027158	Alzheimer's disease	Alzheimer's disease || ||	TRUE	igd	NA	NA	NA	NA	NA	NA	NA
rs12441364	15	90467494	-0.0163	0.0097	85934	0.0923209	0.3858	A	G	Alzheimer's disease || id:ebi-a-GCST90027158	ebi-a-GCST90027158	Alzheimer's disease	Alzheimer's disease || ||	TRUE	igd	NA	NA	NA	NA	NA	NA	NA
rs1256849	15	90475963	0.01	0.016	85934	0.533801	0.9003	A	G	Alzheimer's disease || id:ebi-a-GCST90027158	ebi-a-GCST90027158	Alzheimer's disease	Alzheimer's disease || ||	TRUE	igd	NA	NA	NA	NA	NA	NA	NA
rs60209970	15	90732407	0.0151	0.0108	85934	0.163	0.1733	A	G	Alzheimer's disease || id:ebi-a-GCST90027158	ebi-a-GCST90027158	Alzheimer's disease	Alzheimer's disease || ||	TRUE	igd	NA	NA	NA	NA	NA	NA	NA
rs149866946	15	90993437	-0.0496	0.0545	85934	0.3622	0.0069	C	T	Alzheimer's disease || id:ebi-a-GCST90027158	ebi-a-GCST90027158	Alzheimer's disease	Alzheimer's disease || ||	TRUE	igd	NA	NA	NA	NA	NA	NA	NA
rs57007536	15	91301081	0.0168	0.0112	85934	0.1324	0.1606	T	C	Alzheimer's disease || id:ebi-a-GCST90027158	ebi-a-GCST90027158	Alzheimer's disease	Alzheimer's disease || ||	TRUE	igd	NA	NA	NA	NA	NA	NA	NA
rs9316295	13	21918085	-0.0011	0.0085	85934	0.8944	0.5435	C	T	Alzheimer's disease || id:ebi-a-GCST90027158	ebi-a-GCST90027158	Alzheimer's disease	Alzheimer's disease || ||	TRUE	igd	NA	NA	NA	NA	NA	NA	NA
rs9552437	13	22065527	0.0042	0.0108	85934	0.7009	0.1787	C	T	Alzheimer's disease || id:ebi-a-GCST90027158	ebi-a-GCST90027158	Alzheimer's disease	Alzheimer's disease || ||	TRUE	igd	NA	NA	NA	NA	NA	NA	NA
rs62023393	15	64375916	-0.0018	0.0121	85934	0.8788	0.1428	T	C	Alzheimer's disease || id:ebi-a-GCST90027158	ebi-a-GCST90027158	Alzheimer's disease	Alzheimer's disease || ||	TRUE	igd	NA	NA	NA	NA	NA	NA	NA
rs117372815	15	65892482	-0.056	0.0334	85934	0.0936505	0.0168	G	A	Alzheimer's disease || id:ebi-a-GCST90027158	ebi-a-GCST90027158	Alzheimer's disease	Alzheimer's disease || ||	TRUE	igd	NA	NA	NA	NA	NA	NA	NA
rs10152622	15	72974065	0.0128	0.0211	85934	0.5448	0.0384	C	A	Alzheimer's disease || id:ebi-a-GCST90027158	ebi-a-GCST90027158	Alzheimer's disease	Alzheimer's disease || ||	TRUE	igd	NA	NA	NA	NA	NA	NA	NA
rs7402035	15	78262444	0.0055	0.0096	85934	0.5672	0.2369	A	G	Alzheimer's disease || id:ebi-a-GCST90027158	ebi-a-GCST90027158	Alzheimer's disease	Alzheimer's disease || ||	TRUE	igd	NA	NA	NA	NA	NA	NA	NA
rs1765266	15	79869987	0.0112	0.0084	85934	0.182	0.3867	A	G	Alzheimer's disease || id:ebi-a-GCST90027158	ebi-a-GCST90027158	Alzheimer's disease	Alzheimer's disease || ||	TRUE	igd	NA	NA	NA	NA	NA	NA	NA
rs4778581	15	80363253	0.0095	0.0086	85934	0.2671	0.6414	T	C	Alzheimer's disease || id:ebi-a-GCST90027158	ebi-a-GCST90027158	Alzheimer's disease	Alzheimer's disease || ||	TRUE	igd	NA	NA	NA	NA	NA	NA	NA
rs12050887	15	80671438	-0.0162	0.0095	85934	0.089419	0.7576	T	G	Alzheimer's disease || id:ebi-a-GCST90027158	ebi-a-GCST90027158	Alzheimer's disease	Alzheimer's disease || ||	TRUE	igd	NA	NA	NA	NA	NA	NA	NA
rs17875491	15	81586928	0.0246	0.0097	85934	0.0109799	0.2344	C	G	Alzheimer's disease || id:ebi-a-GCST90027158	ebi-a-GCST90027158	Alzheimer's disease	Alzheimer's disease || ||	TRUE	igd	NA	NA	NA	NA	NA	NA	NA
rs17875492	15	81587086	-0.0132	0.0126	85934	0.2936	0.1201	C	A	Alzheimer's disease || id:ebi-a-GCST90027158	ebi-a-GCST90027158	Alzheimer's disease	Alzheimer's disease || ||	TRUE	igd	NA	NA	NA	NA	NA	NA	NA
rs2379997	15	83402833	0.0038	0.009	85934	0.675	0.3028	G	A	Alzheimer's disease || id:ebi-a-GCST90027158	ebi-a-GCST90027158	Alzheimer's disease	Alzheimer's disease || ||	TRUE	igd	NA	NA	NA	NA	NA	NA	NA
rs140011088	15	83600545	0.0437	0.0222	85934	0.0487495	0.0363	A	G	Alzheimer's disease || id:ebi-a-GCST90027158	ebi-a-GCST90027158	Alzheimer's disease	Alzheimer's disease || ||	TRUE	igd	NA	NA	NA	NA	NA	NA	NA
rs56277024	15	84173568	0.0051	0.011	85934	0.6418	0.1648	A	G	Alzheimer's disease || id:ebi-a-GCST90027158	ebi-a-GCST90027158	Alzheimer's disease	Alzheimer's disease || ||	TRUE	igd	NA	NA	NA	NA	NA	NA	NA
rs72760352	15	84221889	-0.0178	0.0266	85934	0.5039	0.0255	A	G	Alzheimer's disease || id:ebi-a-GCST90027158	ebi-a-GCST90027158	Alzheimer's disease	Alzheimer's disease || ||	TRUE	igd	NA	NA	NA	NA	NA	NA	NA
rs147800094	15	90379103	0.0772	0.0465	85934	0.0969393	0.0088	C	T	Alzheimer's disease || id:ebi-a-GCST90027158	ebi-a-GCST90027158	Alzheimer's disease	Alzheimer's disease || ||	TRUE	igd	NA	NA	NA	NA	NA	NA	NA
rs1256836	15	90455940	-0.0355	0.0107	85934	0.000964295	0.783	C	G	Alzheimer's disease || id:ebi-a-GCST90027158	ebi-a-GCST90027158	Alzheimer's disease	Alzheimer's disease || ||	TRUE	igd	NA	NA	NA	NA	NA	NA	NA
rs116910054	15	90903618	-0.0287	0.0322	85934	0.3733	0.0182	A	G	Alzheimer's disease || id:ebi-a-GCST90027158	ebi-a-GCST90027158	Alzheimer's disease	Alzheimer's disease || ||	TRUE	igd	NA	NA	NA	NA	NA	NA	NA
rs8028703	15	34378095	-0.0143	0.0137	85934	0.2971	0.0995	C	T	Alzheimer's disease || id:ebi-a-GCST90027158	ebi-a-GCST90027158	Alzheimer's disease	Alzheimer's disease || ||	TRUE	igd	NA	NA	NA	NA	NA	NA	NA
rs2133964	15	32511920	0.0184	0.01	85934	0.0661104	0.7049	G	C	Alzheimer's disease || id:ebi-a-GCST90027158	ebi-a-GCST90027158	Alzheimer's disease	Alzheimer's disease || ||	TRUE	igd	NA	NA	NA	NA	NA	NA	NA
rs2279686	15	34654718	-0.007	0.0085	85934	0.4136	0.5013	T	C	Alzheimer's disease || id:ebi-a-GCST90027158	ebi-a-GCST90027158	Alzheimer's disease	Alzheimer's disease || ||	TRUE	igd	NA	NA	NA	NA	NA	NA	NA
rs78526459	14	90568027	-6.00E-04	0.009	85934	0.9438	0.2849	C	G	Alzheimer's disease || id:ebi-a-GCST90027158	ebi-a-GCST90027158	Alzheimer's disease	Alzheimer's disease || ||	TRUE	igd	NA	NA	NA	NA	NA	NA	NA
rs77662016	14	91627435	0.0047	0.0178	85934	0.7926	0.0567	C	A	Alzheimer's disease || id:ebi-a-GCST90027158	ebi-a-GCST90027158	Alzheimer's disease	Alzheimer's disease || ||	TRUE	igd	NA	NA	NA	NA	NA	NA	NA
rs2474028	14	92403660	0.0134	0.0086	85934	0.1184	0.6286	C	T	Alzheimer's disease || id:ebi-a-GCST90027158	ebi-a-GCST90027158	Alzheimer's disease	Alzheimer's disease || ||	TRUE	igd	NA	NA	NA	NA	NA	NA	NA
rs10145865	14	92919834	0.0483	0.0136	85934	0.000376799	0.0981	A	G	Alzheimer's disease || id:ebi-a-GCST90027158	ebi-a-GCST90027158	Alzheimer's disease	Alzheimer's disease || ||	TRUE	igd	NA	NA	NA	NA	NA	NA	NA
rs2402189	14	93170901	-0.0073	0.0083	85934	0.3789	0.5961	C	A	Alzheimer's disease || id:ebi-a-GCST90027158	ebi-a-GCST90027158	Alzheimer's disease	Alzheimer's disease || ||	TRUE	igd	NA	NA	NA	NA	NA	NA	NA
rs11860484	16	46946318	0.0306	0.0122	85934	0.0121801	0.1285	A	C	Alzheimer's disease || id:ebi-a-GCST90027158	ebi-a-GCST90027158	Alzheimer's disease	Alzheimer's disease || ||	TRUE	igd	NA	NA	NA	NA	NA	NA	NA
rs62050384	16	53631887	-0.0127	0.0207	85934	0.5404	0.0406	A	G	Alzheimer's disease || id:ebi-a-GCST90027158	ebi-a-GCST90027158	Alzheimer's disease	Alzheimer's disease || ||	TRUE	igd	NA	NA	NA	NA	NA	NA	NA
rs143239220	16	56426775	-0.0199	0.0129	85934	0.124	0.1103	C	A	Alzheimer's disease || id:ebi-a-GCST90027158	ebi-a-GCST90027158	Alzheimer's disease	Alzheimer's disease || ||	TRUE	igd	NA	NA	NA	NA	NA	NA	NA
rs12448530	16	57664983	-0.0079	0.0099	85934	0.425	0.2281	G	T	Alzheimer's disease || id:ebi-a-GCST90027158	ebi-a-GCST90027158	Alzheimer's disease	Alzheimer's disease || ||	TRUE	igd	NA	NA	NA	NA	NA	NA	NA
rs2575352	16	1835393	-0.0049	0.0109	85934	0.6526	0.8289	G	A	Alzheimer's disease || id:ebi-a-GCST90027158	ebi-a-GCST90027158	Alzheimer's disease	Alzheimer's disease || ||	TRUE	igd	NA	NA	NA	NA	NA	NA	NA
rs238678	16	1872722	-0.0223	0.0114	85934	0.0506897	0.847	G	A	Alzheimer's disease || id:ebi-a-GCST90027158	ebi-a-GCST90027158	Alzheimer's disease	Alzheimer's disease || ||	TRUE	igd	NA	NA	NA	NA	NA	NA	NA
rs10221115	16	2988670	-0.0094	0.0098	85934	0.3351	0.2427	G	C	Alzheimer's disease || id:ebi-a-GCST90027158	ebi-a-GCST90027158	Alzheimer's disease	Alzheimer's disease || ||	TRUE	igd	NA	NA	NA	NA	NA	NA	NA
rs4786364	16	3018953	-0.0036	0.0083	85934	0.6623	0.4166	G	C	Alzheimer's disease || id:ebi-a-GCST90027158	ebi-a-GCST90027158	Alzheimer's disease	Alzheimer's disease || ||	TRUE	igd	NA	NA	NA	NA	NA	NA	NA
rs12448662	16	3084029	-0.0148	0.0096	85934	0.1236	0.2406	G	A	Alzheimer's disease || id:ebi-a-GCST90027158	ebi-a-GCST90027158	Alzheimer's disease	Alzheimer's disease || ||	TRUE	igd	NA	NA	NA	NA	NA	NA	NA
rs224197	16	3222361	0.0084	0.0123	85934	0.4977	0.127	G	A	Alzheimer's disease || id:ebi-a-GCST90027158	ebi-a-GCST90027158	Alzheimer's disease	Alzheimer's disease || ||	TRUE	igd	NA	NA	NA	NA	NA	NA	NA
rs412836	16	3240254	0.0029	0.0252	85934	0.9081	0.9599	C	T	Alzheimer's disease || id:ebi-a-GCST90027158	ebi-a-GCST90027158	Alzheimer's disease	Alzheimer's disease || ||	TRUE	igd	NA	NA	NA	NA	NA	NA	NA
rs2113249	16	3265055	-0.0059	0.0082	85934	0.4732	0.4367	A	T	Alzheimer's disease || id:ebi-a-GCST90027158	ebi-a-GCST90027158	Alzheimer's disease	Alzheimer's disease || ||	TRUE	igd	NA	NA	NA	NA	NA	NA	NA
rs36090319	16	8462582	0.0162	0.0085	85934	0.0560699	0.391	C	G	Alzheimer's disease || id:ebi-a-GCST90027158	ebi-a-GCST90027158	Alzheimer's disease	Alzheimer's disease || ||	TRUE	igd	NA	NA	NA	NA	NA	NA	NA
rs1079349	16	8873493	0.0104	0.0084	85934	0.2185	0.3951	T	C	Alzheimer's disease || id:ebi-a-GCST90027158	ebi-a-GCST90027158	Alzheimer's disease	Alzheimer's disease || ||	TRUE	igd	NA	NA	NA	NA	NA	NA	NA
rs1110470	16	27336427	0.0064	0.0081	85934	0.4292	0.4709	A	G	Alzheimer's disease || id:ebi-a-GCST90027158	ebi-a-GCST90027158	Alzheimer's disease	Alzheimer's disease || ||	TRUE	igd	NA	NA	NA	NA	NA	NA	NA
rs11867137	16	31699180	0.0061	0.009	85934	0.4952	0.6857	A	C	Alzheimer's disease || id:ebi-a-GCST90027158	ebi-a-GCST90027158	Alzheimer's disease	Alzheimer's disease || ||	TRUE	igd	NA	NA	NA	NA	NA	NA	NA
rs12431440	14	95993103	-0.01	0.0084	85934	0.2344	0.4035	G	C	Alzheimer's disease || id:ebi-a-GCST90027158	ebi-a-GCST90027158	Alzheimer's disease	Alzheimer's disease || ||	TRUE	igd	NA	NA	NA	NA	NA	NA	NA
rs144445156	14	96311105	0.0566	0.041	85934	0.167	0.0115	A	G	Alzheimer's disease || id:ebi-a-GCST90027158	ebi-a-GCST90027158	Alzheimer's disease	Alzheimer's disease || ||	TRUE	igd	NA	NA	NA	NA	NA	NA	NA
rs12884681	14	106067618	-0.0378	0.0267	85934	0.1571	0.9399	A	G	Alzheimer's disease || id:ebi-a-GCST90027158	ebi-a-GCST90027158	Alzheimer's disease	Alzheimer's disease || ||	TRUE	igd	NA	NA	NA	NA	NA	NA	NA
rs893475	15	67470208	-6.00E-04	0.0087	85934	0.947	0.3355	G	A	Alzheimer's disease || id:ebi-a-GCST90027158	ebi-a-GCST90027158	Alzheimer's disease	Alzheimer's disease || ||	TRUE	igd	NA	NA	NA	NA	NA	NA	NA
rs150073640	15	67762759	0.0143	0.0304	85934	0.6388	0.0187	A	G	Alzheimer's disease || id:ebi-a-GCST90027158	ebi-a-GCST90027158	Alzheimer's disease	Alzheimer's disease || ||	TRUE	igd	NA	NA	NA	NA	NA	NA	NA
rs6494676	15	67922347	-0.0056	0.0113	85934	0.6221	0.8434	A	G	Alzheimer's disease || id:ebi-a-GCST90027158	ebi-a-GCST90027158	Alzheimer's disease	Alzheimer's disease || ||	TRUE	igd	NA	NA	NA	NA	NA	NA	NA
rs1850352	15	68563081	0.0818	0.0381	85934	0.0318698	0.9777	T	C	Alzheimer's disease || id:ebi-a-GCST90027158	ebi-a-GCST90027158	Alzheimer's disease	Alzheimer's disease || ||	TRUE	igd	NA	NA	NA	NA	NA	NA	NA
rs3784336	15	68616676	0.0057	0.0126	85934	0.648	0.8755	C	T	Alzheimer's disease || id:ebi-a-GCST90027158	ebi-a-GCST90027158	Alzheimer's disease	Alzheimer's disease || ||	TRUE	igd	NA	NA	NA	NA	NA	NA	NA
rs3922599	15	69189209	0.0032	0.0189	85934	0.8652	0.0503	C	T	Alzheimer's disease || id:ebi-a-GCST90027158	ebi-a-GCST90027158	Alzheimer's disease	Alzheimer's disease || ||	TRUE	igd	NA	NA	NA	NA	NA	NA	NA
rs10431802	15	63650891	0.0156	0.026	85934	0.549	0.0263	T	C	Alzheimer's disease || id:ebi-a-GCST90027158	ebi-a-GCST90027158	Alzheimer's disease	Alzheimer's disease || ||	TRUE	igd	NA	NA	NA	NA	NA	NA	NA
rs113952424	15	58794697	-0.0048	0.0114	85934	0.6743	0.1487	C	T	Alzheimer's disease || id:ebi-a-GCST90027158	ebi-a-GCST90027158	Alzheimer's disease	Alzheimer's disease || ||	TRUE	igd	NA	NA	NA	NA	NA	NA	NA
rs7183894	15	60675230	4e-04	0.0111	85934	0.9733	0.8043	G	A	Alzheimer's disease || id:ebi-a-GCST90027158	ebi-a-GCST90027158	Alzheimer's disease	Alzheimer's disease || ||	TRUE	igd	NA	NA	NA	NA	NA	NA	NA
rs12916672	15	91189892	0.024	0.0105	85934	0.0218499	0.1863	G	A	Alzheimer's disease || id:ebi-a-GCST90027158	ebi-a-GCST90027158	Alzheimer's disease	Alzheimer's disease || ||	TRUE	igd	NA	NA	NA	NA	NA	NA	NA
rs55679082	15	40691089	0.0069	0.0082	85934	0.405	0.5668	C	G	Alzheimer's disease || id:ebi-a-GCST90027158	ebi-a-GCST90027158	Alzheimer's disease	Alzheimer's disease || ||	TRUE	igd	NA	NA	NA	NA	NA	NA	NA
rs2445746	15	51684968	0.0262	0.0085	85934	0.00209802	0.6383	T	C	Alzheimer's disease || id:ebi-a-GCST90027158	ebi-a-GCST90027158	Alzheimer's disease	Alzheimer's disease || ||	TRUE	igd	NA	NA	NA	NA	NA	NA	NA
rs1113333	15	42194217	3e-04	0.0082	85934	0.9734	0.5553	C	T	Alzheimer's disease || id:ebi-a-GCST90027158	ebi-a-GCST90027158	Alzheimer's disease	Alzheimer's disease || ||	TRUE	igd	NA	NA	NA	NA	NA	NA	NA
rs12916906	15	44467536	-7.00E-04	0.0188	85934	0.9684	0.0494	G	A	Alzheimer's disease || id:ebi-a-GCST90027158	ebi-a-GCST90027158	Alzheimer's disease	Alzheimer's disease || ||	TRUE	igd	NA	NA	NA	NA	NA	NA	NA
rs12438818	15	48596166	0.0542	0.0321	85934	0.0906296	0.9773	T	A	Alzheimer's disease || id:ebi-a-GCST90027158	ebi-a-GCST90027158	Alzheimer's disease	Alzheimer's disease || ||	TRUE	igd	NA	NA	NA	NA	NA	NA	NA
rs11070245	15	40317792	0.0033	0.0082	85934	0.687	0.5375	G	T	Alzheimer's disease || id:ebi-a-GCST90027158	ebi-a-GCST90027158	Alzheimer's disease	Alzheimer's disease || ||	TRUE	igd	NA	NA	NA	NA	NA	NA	NA
rs4924445	15	40573413	4e-04	0.0085	85934	0.9609	0.3839	A	G	Alzheimer's disease || id:ebi-a-GCST90027158	ebi-a-GCST90027158	Alzheimer's disease	Alzheimer's disease || ||	TRUE	igd	NA	NA	NA	NA	NA	NA	NA
rs7182499	15	41020610	0.0042	0.0082	85934	0.604399	0.5693	A	G	Alzheimer's disease || id:ebi-a-GCST90027158	ebi-a-GCST90027158	Alzheimer's disease	Alzheimer's disease || ||	TRUE	igd	NA	NA	NA	NA	NA	NA	NA
rs8034340	15	51777033	0.0236	0.0094	85934	0.0121099	0.7508	T	C	Alzheimer's disease || id:ebi-a-GCST90027158	ebi-a-GCST90027158	Alzheimer's disease	Alzheimer's disease || ||	TRUE	igd	NA	NA	NA	NA	NA	NA	NA
rs28730798	15	48892110	0.0085	0.0376	85934	0.8218	0.0142	G	T	Alzheimer's disease || id:ebi-a-GCST90027158	ebi-a-GCST90027158	Alzheimer's disease	Alzheimer's disease || ||	TRUE	igd	NA	NA	NA	NA	NA	NA	NA
rs9630419	15	40159724	0.0194	0.0096	85934	0.04314	0.7587	G	A	Alzheimer's disease || id:ebi-a-GCST90027158	ebi-a-GCST90027158	Alzheimer's disease	Alzheimer's disease || ||	TRUE	igd	NA	NA	NA	NA	NA	NA	NA
rs11628965	14	101002149	-4.00E-04	0.0084	85934	0.9639	0.3805	A	G	Alzheimer's disease || id:ebi-a-GCST90027158	ebi-a-GCST90027158	Alzheimer's disease	Alzheimer's disease || ||	TRUE	igd	NA	NA	NA	NA	NA	NA	NA
rs118066294	14	103812183	-0.0095	0.0227	85934	0.6766	0.0339	T	C	Alzheimer's disease || id:ebi-a-GCST90027158	ebi-a-GCST90027158	Alzheimer's disease	Alzheimer's disease || ||	TRUE	igd	NA	NA	NA	NA	NA	NA	NA
rs6575976	14	103823243	0.0207	0.0083	85934	0.01258	0.4513	C	T	Alzheimer's disease || id:ebi-a-GCST90027158	ebi-a-GCST90027158	Alzheimer's disease	Alzheimer's disease || ||	TRUE	igd	NA	NA	NA	NA	NA	NA	NA
rs2494747	14	105258437	0.0075	0.0085	85934	0.3784	0.5992	T	G	Alzheimer's disease || id:ebi-a-GCST90027158	ebi-a-GCST90027158	Alzheimer's disease	Alzheimer's disease || ||	TRUE	igd	NA	NA	NA	NA	NA	NA	NA
rs67028540	14	92210399	0.0064	0.0084	85934	0.452	0.4339	G	T	Alzheimer's disease || id:ebi-a-GCST90027158	ebi-a-GCST90027158	Alzheimer's disease	Alzheimer's disease || ||	TRUE	igd	NA	NA	NA	NA	NA	NA	NA
rs2241123	14	89824529	0.0061	0.0106	85934	0.5629	0.1807	A	G	Alzheimer's disease || id:ebi-a-GCST90027158	ebi-a-GCST90027158	Alzheimer's disease	Alzheimer's disease || ||	TRUE	igd	NA	NA	NA	NA	NA	NA	NA
rs11845173	14	89914111	-7.00E-04	0.0174	85934	0.9671	0.0595	C	T	Alzheimer's disease || id:ebi-a-GCST90027158	ebi-a-GCST90027158	Alzheimer's disease	Alzheimer's disease || ||	TRUE	igd	NA	NA	NA	NA	NA	NA	NA
rs6575230	14	92580382	0.0049	0.0085	85934	0.5623	0.3648	G	A	Alzheimer's disease || id:ebi-a-GCST90027158	ebi-a-GCST90027158	Alzheimer's disease	Alzheimer's disease || ||	TRUE	igd	NA	NA	NA	NA	NA	NA	NA
rs79438525	14	93553232	0.0043	0.0328	85934	0.8962	0.0164	A	G	Alzheimer's disease || id:ebi-a-GCST90027158	ebi-a-GCST90027158	Alzheimer's disease	Alzheimer's disease || ||	TRUE	igd	NA	NA	NA	NA	NA	NA	NA
rs2516933	14	107029017	-0.0172	0.0094	85934	0.0677096	0.5687	G	A	Alzheimer's disease || id:ebi-a-GCST90027158	ebi-a-GCST90027158	Alzheimer's disease	Alzheimer's disease || ||	TRUE	igd	NA	NA	NA	NA	NA	NA	NA
rs34886129	15	98703222	-0.0063	0.0083	85934	0.4461	0.4279	T	G	Alzheimer's disease || id:ebi-a-GCST90027158	ebi-a-GCST90027158	Alzheimer's disease	Alzheimer's disease || ||	TRUE	igd	NA	NA	NA	NA	NA	NA	NA
rs117212126	15	99240935	-0.0313	0.0273	85934	0.2516	0.0243	T	G	Alzheimer's disease || id:ebi-a-GCST90027158	ebi-a-GCST90027158	Alzheimer's disease	Alzheimer's disease || ||	TRUE	igd	NA	NA	NA	NA	NA	NA	NA
rs2925197	15	101617538	8e-04	0.0094	85934	0.9319	0.5819	A	G	Alzheimer's disease || id:ebi-a-GCST90027158	ebi-a-GCST90027158	Alzheimer's disease	Alzheimer's disease || ||	TRUE	igd	NA	NA	NA	NA	NA	NA	NA
rs2238368	16	170328	0.0069	0.0082	85934	0.3998	0.4369	T	C	Alzheimer's disease || id:ebi-a-GCST90027158	ebi-a-GCST90027158	Alzheimer's disease	Alzheimer's disease || ||	TRUE	igd	NA	NA	NA	NA	NA	NA	NA
rs72763683	16	217774	-0.0021	0.0255	85934	0.9347	0.0265	A	G	Alzheimer's disease || id:ebi-a-GCST90027158	ebi-a-GCST90027158	Alzheimer's disease	Alzheimer's disease || ||	TRUE	igd	NA	NA	NA	NA	NA	NA	NA
rs56407312	16	481253	-0.0102	0.0083	85934	0.2202	0.3943	C	G	Alzheimer's disease || id:ebi-a-GCST90027158	ebi-a-GCST90027158	Alzheimer's disease	Alzheimer's disease || ||	TRUE	igd	NA	NA	NA	NA	NA	NA	NA
rs35708062	16	543357	0.0173	0.0083	85934	0.0381698	0.5487	C	T	Alzheimer's disease || id:ebi-a-GCST90027158	ebi-a-GCST90027158	Alzheimer's disease	Alzheimer's disease || ||	TRUE	igd	NA	NA	NA	NA	NA	NA	NA
rs28854930	15	101571572	0.026	0.0111	85934	0.0190498	0.163	C	T	Alzheimer's disease || id:ebi-a-GCST90027158	ebi-a-GCST90027158	Alzheimer's disease	Alzheimer's disease || ||	TRUE	igd	NA	NA	NA	NA	NA	NA	NA
rs8048759	16	1378788	0.0054	0.0085	85934	0.5248	0.5496	T	C	Alzheimer's disease || id:ebi-a-GCST90027158	ebi-a-GCST90027158	Alzheimer's disease	Alzheimer's disease || ||	TRUE	igd	NA	NA	NA	NA	NA	NA	NA
rs2815304	16	1990176	0.0189	0.0122	85934	0.1232	0.1404	A	G	Alzheimer's disease || id:ebi-a-GCST90027158	ebi-a-GCST90027158	Alzheimer's disease	Alzheimer's disease || ||	TRUE	igd	NA	NA	NA	NA	NA	NA	NA
rs11632491	15	101553365	-0.003	0.0087	85934	0.733301	0.4867	A	G	Alzheimer's disease || id:ebi-a-GCST90027158	ebi-a-GCST90027158	Alzheimer's disease	Alzheimer's disease || ||	TRUE	igd	NA	NA	NA	NA	NA	NA	NA
rs8063	16	1374818	-1.00E-04	0.0092	85934	0.9873	0.7052	G	A	Alzheimer's disease || id:ebi-a-GCST90027158	ebi-a-GCST90027158	Alzheimer's disease	Alzheimer's disease || ||	TRUE	igd	NA	NA	NA	NA	NA	NA	NA
rs35142265	17	38269759	-0.0091	0.0099	85934	0.36	0.2125	G	A	Alzheimer's disease || id:ebi-a-GCST90027158	ebi-a-GCST90027158	Alzheimer's disease	Alzheimer's disease || ||	TRUE	igd	NA	NA	NA	NA	NA	NA	NA
rs79833595	17	38283373	-0.0417	0.0161	85934	0.00981499	0.0697	T	C	Alzheimer's disease || id:ebi-a-GCST90027158	ebi-a-GCST90027158	Alzheimer's disease	Alzheimer's disease || ||	TRUE	igd	NA	NA	NA	NA	NA	NA	NA
rs4080890	17	68468079	0.0047	0.0087	85934	0.5923	0.6766	C	G	Alzheimer's disease || id:ebi-a-GCST90027158	ebi-a-GCST90027158	Alzheimer's disease	Alzheimer's disease || ||	TRUE	igd	NA	NA	NA	NA	NA	NA	NA
rs12450199	17	78076592	0.0105	0.0083	85934	0.2051	0.389	C	A	Alzheimer's disease || id:ebi-a-GCST90027158	ebi-a-GCST90027158	Alzheimer's disease	Alzheimer's disease || ||	TRUE	igd	NA	NA	NA	NA	NA	NA	NA
rs7342	17	73772856	-0.0108	0.011	85934	0.3226	0.1693	C	G	Alzheimer's disease || id:ebi-a-GCST90027158	ebi-a-GCST90027158	Alzheimer's disease	Alzheimer's disease || ||	TRUE	igd	NA	NA	NA	NA	NA	NA	NA
rs4641812	17	71279681	-0.0017	0.0084	85934	0.8433	0.3779	T	C	Alzheimer's disease || id:ebi-a-GCST90027158	ebi-a-GCST90027158	Alzheimer's disease	Alzheimer's disease || ||	TRUE	igd	NA	NA	NA	NA	NA	NA	NA
rs72852259	17	72380431	0.0207	0.017	85934	0.2212	0.0658	A	G	Alzheimer's disease || id:ebi-a-GCST90027158	ebi-a-GCST90027158	Alzheimer's disease	Alzheimer's disease || ||	TRUE	igd	NA	NA	NA	NA	NA	NA	NA
rs56131442	17	73361881	-0.0039	0.0187	85934	0.8363	0.0521	C	A	Alzheimer's disease || id:ebi-a-GCST90027158	ebi-a-GCST90027158	Alzheimer's disease	Alzheimer's disease || ||	TRUE	igd	NA	NA	NA	NA	NA	NA	NA
rs72910389	18	43263900	-3.00E-04	0.0231	85934	0.9905	0.0339	C	T	Alzheimer's disease || id:ebi-a-GCST90027158	ebi-a-GCST90027158	Alzheimer's disease	Alzheimer's disease || ||	TRUE	igd	NA	NA	NA	NA	NA	NA	NA
rs9944715	18	43831259	-0.0097	0.0094	85934	0.302	0.7408	G	A	Alzheimer's disease || id:ebi-a-GCST90027158	ebi-a-GCST90027158	Alzheimer's disease	Alzheimer's disease || ||	TRUE	igd	NA	NA	NA	NA	NA	NA	NA
rs328167	18	44157489	-0.0086	0.0082	85934	0.2944	0.4567	T	G	Alzheimer's disease || id:ebi-a-GCST90027158	ebi-a-GCST90027158	Alzheimer's disease	Alzheimer's disease || ||	TRUE	igd	NA	NA	NA	NA	NA	NA	NA
rs55916944	18	44594119	0.0161	0.021	85934	0.4439	0.0435	T	A	Alzheimer's disease || id:ebi-a-GCST90027158	ebi-a-GCST90027158	Alzheimer's disease	Alzheimer's disease || ||	TRUE	igd	NA	NA	NA	NA	NA	NA	NA
rs112901380	17	61575436	0.003	0.0281	85934	0.9154	0.0232	A	G	Alzheimer's disease || id:ebi-a-GCST90027158	ebi-a-GCST90027158	Alzheimer's disease	Alzheimer's disease || ||	TRUE	igd	NA	NA	NA	NA	NA	NA	NA
rs139680805	16	68671850	-0.0099	0.0307	85934	0.7465	0.0198	T	C	Alzheimer's disease || id:ebi-a-GCST90027158	ebi-a-GCST90027158	Alzheimer's disease	Alzheimer's disease || ||	TRUE	igd	NA	NA	NA	NA	NA	NA	NA
rs147985541	16	68855253	-0.0151	0.0513	85934	0.768399	0.0073	T	C	Alzheimer's disease || id:ebi-a-GCST90027158	ebi-a-GCST90027158	Alzheimer's disease	Alzheimer's disease || ||	TRUE	igd	NA	NA	NA	NA	NA	NA	NA
rs12932251	16	70657274	0.0275	0.0082	85934	0.000801493	0.4563	C	T	Alzheimer's disease || id:ebi-a-GCST90027158	ebi-a-GCST90027158	Alzheimer's disease	Alzheimer's disease || ||	TRUE	igd	NA	NA	NA	NA	NA	NA	NA
rs931226	17	76820580	-0.014	0.0189	85934	0.4589	0.9466	C	T	Alzheimer's disease || id:ebi-a-GCST90027158	ebi-a-GCST90027158	Alzheimer's disease	Alzheimer's disease || ||	TRUE	igd	NA	NA	NA	NA	NA	NA	NA
rs55954151	17	73360096	-0.014	0.0209	85934	0.503	0.0407	T	C	Alzheimer's disease || id:ebi-a-GCST90027158	ebi-a-GCST90027158	Alzheimer's disease	Alzheimer's disease || ||	TRUE	igd	NA	NA	NA	NA	NA	NA	NA
rs117056610	17	72498108	0.0139	0.0247	85934	0.5748	0.0286	T	C	Alzheimer's disease || id:ebi-a-GCST90027158	ebi-a-GCST90027158	Alzheimer's disease	Alzheimer's disease || ||	TRUE	igd	NA	NA	NA	NA	NA	NA	NA
rs1965261	17	73786978	0.0127	0.0277	85934	0.646001	0.9733	G	A	Alzheimer's disease || id:ebi-a-GCST90027158	ebi-a-GCST90027158	Alzheimer's disease	Alzheimer's disease || ||	TRUE	igd	NA	NA	NA	NA	NA	NA	NA
rs147326228	17	73943398	0.046	0.0258	85934	0.07491	0.0254	A	G	Alzheimer's disease || id:ebi-a-GCST90027158	ebi-a-GCST90027158	Alzheimer's disease	Alzheimer's disease || ||	TRUE	igd	NA	NA	NA	NA	NA	NA	NA
rs4251710	17	34136037	0.0012	0.0153	85934	0.9385	0.0792	C	A	Alzheimer's disease || id:ebi-a-GCST90027158	ebi-a-GCST90027158	Alzheimer's disease	Alzheimer's disease || ||	TRUE	igd	NA	NA	NA	NA	NA	NA	NA
rs1790974	18	67511645	-0.0159	0.0083	85934	0.05431	0.5597	C	T	Alzheimer's disease || id:ebi-a-GCST90027158	ebi-a-GCST90027158	Alzheimer's disease	Alzheimer's disease || ||	TRUE	igd	NA	NA	NA	NA	NA	NA	NA
rs8099717	18	67721751	0.0142	0.0177	85934	0.4221	0.9286	C	A	Alzheimer's disease || id:ebi-a-GCST90027158	ebi-a-GCST90027158	Alzheimer's disease	Alzheimer's disease || ||	TRUE	igd	NA	NA	NA	NA	NA	NA	NA
rs10513985	18	68093075	0.0076	0.0134	85934	0.5716	0.1042	A	G	Alzheimer's disease || id:ebi-a-GCST90027158	ebi-a-GCST90027158	Alzheimer's disease	Alzheimer's disease || ||	TRUE	igd	NA	NA	NA	NA	NA	NA	NA
rs28658326	18	68216702	-0.0156	0.0298	85934	0.599601	0.0205	T	C	Alzheimer's disease || id:ebi-a-GCST90027158	ebi-a-GCST90027158	Alzheimer's disease	Alzheimer's disease || ||	TRUE	igd	NA	NA	NA	NA	NA	NA	NA
rs4892212	18	72097218	0.0042	0.0095	85934	0.655101	0.3578	A	G	Alzheimer's disease || id:ebi-a-GCST90027158	ebi-a-GCST90027158	Alzheimer's disease	Alzheimer's disease || ||	TRUE	igd	NA	NA	NA	NA	NA	NA	NA
rs116952493	18	2903097	0.0328	0.0434	85934	0.4497	0.0105	C	A	Alzheimer's disease || id:ebi-a-GCST90027158	ebi-a-GCST90027158	Alzheimer's disease	Alzheimer's disease || ||	TRUE	igd	NA	NA	NA	NA	NA	NA	NA
rs28439720	18	5462324	-0.0115	0.0088	85934	0.1914	0.3129	C	T	Alzheimer's disease || id:ebi-a-GCST90027158	ebi-a-GCST90027158	Alzheimer's disease	Alzheimer's disease || ||	TRUE	igd	NA	NA	NA	NA	NA	NA	NA
rs4797714	18	12899026	-0.0081	0.0096	85934	0.3987	0.7569	G	A	Alzheimer's disease || id:ebi-a-GCST90027158	ebi-a-GCST90027158	Alzheimer's disease	Alzheimer's disease || ||	TRUE	igd	NA	NA	NA	NA	NA	NA	NA
rs77283156	18	13449659	0.0463	0.0202	85934	0.0221498	0.0428	C	T	Alzheimer's disease || id:ebi-a-GCST90027158	ebi-a-GCST90027158	Alzheimer's disease	Alzheimer's disease || ||	TRUE	igd	NA	NA	NA	NA	NA	NA	NA
rs673819	18	22065905	-0.0101	0.0134	85934	0.4498	0.8971	C	T	Alzheimer's disease || id:ebi-a-GCST90027158	ebi-a-GCST90027158	Alzheimer's disease	Alzheimer's disease || ||	TRUE	igd	NA	NA	NA	NA	NA	NA	NA
rs12609912	19	574927	-0.0117	0.0152	85934	0.4422	0.0976	T	C	Alzheimer's disease || id:ebi-a-GCST90027158	ebi-a-GCST90027158	Alzheimer's disease	Alzheimer's disease || ||	TRUE	igd	NA	NA	NA	NA	NA	NA	NA
rs75977782	19	7544659	0.0141	0.0112	85934	0.2087	0.1845	C	T	Alzheimer's disease || id:ebi-a-GCST90027158	ebi-a-GCST90027158	Alzheimer's disease	Alzheimer's disease || ||	TRUE	igd	NA	NA	NA	NA	NA	NA	NA
rs1140862	19	15772377	0.0016	0.0088	85934	0.8527	0.3982	A	T	Alzheimer's disease || id:ebi-a-GCST90027158	ebi-a-GCST90027158	Alzheimer's disease	Alzheimer's disease || ||	TRUE	igd	NA	NA	NA	NA	NA	NA	NA
rs2435023	19	22066349	-0.0084	0.0091	85934	0.3535	0.3608	C	T	Alzheimer's disease || id:ebi-a-GCST90027158	ebi-a-GCST90027158	Alzheimer's disease	Alzheimer's disease || ||	TRUE	igd	NA	NA	NA	NA	NA	NA	NA
rs12327820	19	35814384	0.0048	0.0126	85934	0.7014	0.1341	C	A	Alzheimer's disease || id:ebi-a-GCST90027158	ebi-a-GCST90027158	Alzheimer's disease	Alzheimer's disease || ||	TRUE	igd	NA	NA	NA	NA	NA	NA	NA
rs753420	19	36643695	0.0019	0.0097	85934	0.8433	0.2731	G	T	Alzheimer's disease || id:ebi-a-GCST90027158	ebi-a-GCST90027158	Alzheimer's disease	Alzheimer's disease || ||	TRUE	igd	NA	NA	NA	NA	NA	NA	NA
rs34105297	19	39184669	0.0432	0.0173	85934	0.01238	0.0669	G	C	Alzheimer's disease || id:ebi-a-GCST90027158	ebi-a-GCST90027158	Alzheimer's disease	Alzheimer's disease || ||	TRUE	igd	NA	NA	NA	NA	NA	NA	NA
rs4802078	19	40968842	3e-04	0.0095	85934	0.9712	0.3372	G	A	Alzheimer's disease || id:ebi-a-GCST90027158	ebi-a-GCST90027158	Alzheimer's disease	Alzheimer's disease || ||	TRUE	igd	NA	NA	NA	NA	NA	NA	NA
rs62109001	19	41408159	-0.0087	0.0216	85934	0.6889	0.0443	G	A	Alzheimer's disease || id:ebi-a-GCST90027158	ebi-a-GCST90027158	Alzheimer's disease	Alzheimer's disease || ||	TRUE	igd	NA	NA	NA	NA	NA	NA	NA
rs2965159	19	45196062	-0.036	0.0089	85934	5.46198e-05	0.4223	G	A	Alzheimer's disease || id:ebi-a-GCST90027158	ebi-a-GCST90027158	Alzheimer's disease	Alzheimer's disease || ||	TRUE	igd	NA	NA	NA	NA	NA	NA	NA
rs34331564	18	76873288	-0.0149	0.0141	85934	0.2907	0.0943	G	A	Alzheimer's disease || id:ebi-a-GCST90027158	ebi-a-GCST90027158	Alzheimer's disease	Alzheimer's disease || ||	TRUE	igd	NA	NA	NA	NA	NA	NA	NA
rs2288952	19	538930	0.0012	0.0093	85934	0.8982	0.4376	G	A	Alzheimer's disease || id:ebi-a-GCST90027158	ebi-a-GCST90027158	Alzheimer's disease	Alzheimer's disease || ||	TRUE	igd	NA	NA	NA	NA	NA	NA	NA
rs71351176	19	33065527	0.0296	0.0256	85934	0.2469	0.0295	T	C	Alzheimer's disease || id:ebi-a-GCST90027158	ebi-a-GCST90027158	Alzheimer's disease	Alzheimer's disease || ||	TRUE	igd	NA	NA	NA	NA	NA	NA	NA
rs150729212	19	38823694	-0.0147	0.0275	85934	0.594101	0.0262	A	G	Alzheimer's disease || id:ebi-a-GCST90027158	ebi-a-GCST90027158	Alzheimer's disease	Alzheimer's disease || ||	TRUE	igd	NA	NA	NA	NA	NA	NA	NA
rs112335177	19	41781294	-0.0224	0.0357	85934	0.5303	0.0181	T	C	Alzheimer's disease || id:ebi-a-GCST90027158	ebi-a-GCST90027158	Alzheimer's disease	Alzheimer's disease || ||	TRUE	igd	NA	NA	NA	NA	NA	NA	NA
rs11881921	19	42237641	-6.00E-04	0.0091	85934	0.9513	0.3434	A	G	Alzheimer's disease || id:ebi-a-GCST90027158	ebi-a-GCST90027158	Alzheimer's disease	Alzheimer's disease || ||	TRUE	igd	NA	NA	NA	NA	NA	NA	NA
rs4760	19	44153100	-0.0019	0.0126	85934	0.8775	0.1489	G	A	Alzheimer's disease || id:ebi-a-GCST90027158	ebi-a-GCST90027158	Alzheimer's disease	Alzheimer's disease || ||	TRUE	igd	NA	NA	NA	NA	NA	NA	NA
rs184688	19	45758364	-0.0154	0.0092	85934	0.0942801	0.6538	G	A	Alzheimer's disease || id:ebi-a-GCST90027158	ebi-a-GCST90027158	Alzheimer's disease	Alzheimer's disease || ||	TRUE	igd	NA	NA	NA	NA	NA	NA	NA
rs6517157	21	34634808	0.0063	0.0164	85934	0.698499	0.9159	T	C	Alzheimer's disease || id:ebi-a-GCST90027158	ebi-a-GCST90027158	Alzheimer's disease	Alzheimer's disease || ||	TRUE	igd	NA	NA	NA	NA	NA	NA	NA
rs999261	21	34666160	0.0038	0.0106	85934	0.7177	0.1813	G	A	Alzheimer's disease || id:ebi-a-GCST90027158	ebi-a-GCST90027158	Alzheimer's disease	Alzheimer's disease || ||	TRUE	igd	NA	NA	NA	NA	NA	NA	NA
rs2014300	21	36357861	0.0026	0.0119	85934	0.8251	0.8602	G	A	Alzheimer's disease || id:ebi-a-GCST90027158	ebi-a-GCST90027158	Alzheimer's disease	Alzheimer's disease || ||	TRUE	igd	NA	NA	NA	NA	NA	NA	NA
rs117848205	21	39668556	-0.008	0.0206	85934	0.6974	0.041	T	C	Alzheimer's disease || id:ebi-a-GCST90027158	ebi-a-GCST90027158	Alzheimer's disease	Alzheimer's disease || ||	TRUE	igd	NA	NA	NA	NA	NA	NA	NA
rs741961	21	46339862	0.0012	0.0147	85934	0.9349	0.0935	A	G	Alzheimer's disease || id:ebi-a-GCST90027158	ebi-a-GCST90027158	Alzheimer's disease	Alzheimer's disease || ||	TRUE	igd	NA	NA	NA	NA	NA	NA	NA
rs7278533	21	46340423	-0.0196	0.0158	85934	0.2159	0.0769	A	G	Alzheimer's disease || id:ebi-a-GCST90027158	ebi-a-GCST90027158	Alzheimer's disease	Alzheimer's disease || ||	TRUE	igd	NA	NA	NA	NA	NA	NA	NA
rs2839103	21	47501534	-0.0191	0.0092	85934	0.0384601	0.3156	T	G	Alzheimer's disease || id:ebi-a-GCST90027158	ebi-a-GCST90027158	Alzheimer's disease	Alzheimer's disease || ||	TRUE	igd	NA	NA	NA	NA	NA	NA	NA
rs73144708	21	47576951	0.003	0.0145	85934	0.8373	0.0879	T	C	Alzheimer's disease || id:ebi-a-GCST90027158	ebi-a-GCST90027158	Alzheimer's disease	Alzheimer's disease || ||	TRUE	igd	NA	NA	NA	NA	NA	NA	NA
rs113030590	21	47585687	0.007	0.0287	85934	0.806	0.023	A	G	Alzheimer's disease || id:ebi-a-GCST90027158	ebi-a-GCST90027158	Alzheimer's disease	Alzheimer's disease || ||	TRUE	igd	NA	NA	NA	NA	NA	NA	NA
rs16979358	21	47966977	0.0182	0.0127	85934	0.153	0.1389	T	C	Alzheimer's disease || id:ebi-a-GCST90027158	ebi-a-GCST90027158	Alzheimer's disease	Alzheimer's disease || ||	TRUE	igd	NA	NA	NA	NA	NA	NA	NA
rs79072422	21	47975673	0.0268	0.0345	85934	0.4368	0.0158	A	G	Alzheimer's disease || id:ebi-a-GCST90027158	ebi-a-GCST90027158	Alzheimer's disease	Alzheimer's disease || ||	TRUE	igd	NA	NA	NA	NA	NA	NA	NA
rs75798129	22	20067232	-0.048	0.0238	85934	0.0435702	0.0306	C	G	Alzheimer's disease || id:ebi-a-GCST90027158	ebi-a-GCST90027158	Alzheimer's disease	Alzheimer's disease || ||	TRUE	igd	NA	NA	NA	NA	NA	NA	NA
rs3939015	22	22464673	0.01	0.0098	85934	0.3073	0.2707	A	G	Alzheimer's disease || id:ebi-a-GCST90027158	ebi-a-GCST90027158	Alzheimer's disease	Alzheimer's disease || ||	TRUE	igd	NA	NA	NA	NA	NA	NA	NA
rs5759686	22	23638635	0.0155	0.015	85934	0.2993	0.0808	T	C	Alzheimer's disease || id:ebi-a-GCST90027158	ebi-a-GCST90027158	Alzheimer's disease	Alzheimer's disease || ||	TRUE	igd	NA	NA	NA	NA	NA	NA	NA
rs79476004	22	24222918	-0.0153	0.0245	85934	0.5313	0.0304	A	G	Alzheimer's disease || id:ebi-a-GCST90027158	ebi-a-GCST90027158	Alzheimer's disease	Alzheimer's disease || ||	TRUE	igd	NA	NA	NA	NA	NA	NA	NA
rs9624762	22	25640835	0.0024	0.0085	85934	0.778099	0.5233	A	G	Alzheimer's disease || id:ebi-a-GCST90027158	ebi-a-GCST90027158	Alzheimer's disease	Alzheimer's disease || ||	TRUE	igd	NA	NA	NA	NA	NA	NA	NA
rs78107287	22	26821733	-0.0047	0.0134	85934	0.726099	0.1061	G	T	Alzheimer's disease || id:ebi-a-GCST90027158	ebi-a-GCST90027158	Alzheimer's disease	Alzheimer's disease || ||	TRUE	igd	NA	NA	NA	NA	NA	NA	NA
rs5752414	22	27179384	0.0225	0.0127	85934	0.0754293	0.1231	A	G	Alzheimer's disease || id:ebi-a-GCST90027158	ebi-a-GCST90027158	Alzheimer's disease	Alzheimer's disease || ||	TRUE	igd	NA	NA	NA	NA	NA	NA	NA
rs11696348	20	50201820	-0.0231	0.0195	85934	0.2368	0.0468	A	C	Alzheimer's disease || id:ebi-a-GCST90027158	ebi-a-GCST90027158	Alzheimer's disease	Alzheimer's disease || ||	TRUE	igd	NA	NA	NA	NA	NA	NA	NA
rs8116001	20	49487849	-8.00E-04	0.0087	85934	0.9221	0.3374	C	A	Alzheimer's disease || id:ebi-a-GCST90027158	ebi-a-GCST90027158	Alzheimer's disease	Alzheimer's disease || ||	TRUE	igd	NA	NA	NA	NA	NA	NA	NA
rs12324075	15	100872747	-0.011	0.0097	85934	0.2555	0.2331	T	C	Alzheimer's disease || id:ebi-a-GCST90027158	ebi-a-GCST90027158	Alzheimer's disease	Alzheimer's disease || ||	TRUE	igd	NA	NA	NA	NA	NA	NA	NA
rs74389588	16	23782672	-0.004	0.0126	85934	0.749	0.1216	C	T	Alzheimer's disease || id:ebi-a-GCST90027158	ebi-a-GCST90027158	Alzheimer's disease	Alzheimer's disease || ||	TRUE	igd	NA	NA	NA	NA	NA	NA	NA
rs8062526	16	56519423	0.0035	0.0103	85934	0.7317	0.1893	C	T	Alzheimer's disease || id:ebi-a-GCST90027158	ebi-a-GCST90027158	Alzheimer's disease	Alzheimer's disease || ||	TRUE	igd	NA	NA	NA	NA	NA	NA	NA
rs11640851	16	56673227	0.0044	0.0086	85934	0.6084	0.6462	A	C	Alzheimer's disease || id:ebi-a-GCST90027158	ebi-a-GCST90027158	Alzheimer's disease	Alzheimer's disease || ||	TRUE	igd	NA	NA	NA	NA	NA	NA	NA
rs117898888	16	56899553	-0.0052	0.0276	85934	0.851	0.0221	A	G	Alzheimer's disease || id:ebi-a-GCST90027158	ebi-a-GCST90027158	Alzheimer's disease	Alzheimer's disease || ||	TRUE	igd	NA	NA	NA	NA	NA	NA	NA
rs8059267	16	57680860	-0.0109	0.0083	85934	0.1896	0.4077	C	T	Alzheimer's disease || id:ebi-a-GCST90027158	ebi-a-GCST90027158	Alzheimer's disease	Alzheimer's disease || ||	TRUE	igd	NA	NA	NA	NA	NA	NA	NA
rs62053791	16	87694253	-0.0028	0.0156	85934	0.8566	0.0758	A	G	Alzheimer's disease || id:ebi-a-GCST90027158	ebi-a-GCST90027158	Alzheimer's disease	Alzheimer's disease || ||	TRUE	igd	NA	NA	NA	NA	NA	NA	NA
rs17233483	16	89815568	0.064	0.0374	85934	0.0870603	0.0135	G	C	Alzheimer's disease || id:ebi-a-GCST90027158	ebi-a-GCST90027158	Alzheimer's disease	Alzheimer's disease || ||	TRUE	igd	NA	NA	NA	NA	NA	NA	NA
rs62052250	16	90044378	-0.0174	0.0163	85934	0.2854	0.0681	T	C	Alzheimer's disease || id:ebi-a-GCST90027158	ebi-a-GCST90027158	Alzheimer's disease	Alzheimer's disease || ||	TRUE	igd	NA	NA	NA	NA	NA	NA	NA
rs79249178	17	669308	-0.0122	0.0318	85934	0.7021	0.0167	A	G	Alzheimer's disease || id:ebi-a-GCST90027158	ebi-a-GCST90027158	Alzheimer's disease	Alzheimer's disease || ||	TRUE	igd	NA	NA	NA	NA	NA	NA	NA
rs4455005	17	1958536	-0.0234	0.0086	85934	0.00643606	0.6367	A	G	Alzheimer's disease || id:ebi-a-GCST90027158	ebi-a-GCST90027158	Alzheimer's disease	Alzheimer's disease || ||	TRUE	igd	NA	NA	NA	NA	NA	NA	NA
rs12942779	17	4627459	0.0062	0.0085	85934	0.4655	0.547	C	A	Alzheimer's disease || id:ebi-a-GCST90027158	ebi-a-GCST90027158	Alzheimer's disease	Alzheimer's disease || ||	TRUE	igd	NA	NA	NA	NA	NA	NA	NA
rs58209168	17	9912102	0.0239	0.0157	85934	0.1271	0.0775	A	T	Alzheimer's disease || id:ebi-a-GCST90027158	ebi-a-GCST90027158	Alzheimer's disease	Alzheimer's disease || ||	TRUE	igd	NA	NA	NA	NA	NA	NA	NA
rs12597572	16	88656044	-0.0108	0.0103	85934	0.2942	0.1916	G	A	Alzheimer's disease || id:ebi-a-GCST90027158	ebi-a-GCST90027158	Alzheimer's disease	Alzheimer's disease || ||	TRUE	igd	NA	NA	NA	NA	NA	NA	NA
rs72815520	16	89003250	-9.00E-04	0.0115	85934	0.9388	0.1552	T	C	Alzheimer's disease || id:ebi-a-GCST90027158	ebi-a-GCST90027158	Alzheimer's disease	Alzheimer's disease || ||	TRUE	igd	NA	NA	NA	NA	NA	NA	NA
rs112264279	16	89122369	-0.0378	0.02	85934	0.0582197	0.0522	A	G	Alzheimer's disease || id:ebi-a-GCST90027158	ebi-a-GCST90027158	Alzheimer's disease	Alzheimer's disease || ||	TRUE	igd	NA	NA	NA	NA	NA	NA	NA
rs2287353	16	89262431	-0.0076	0.013	85934	0.5562	0.1173	A	G	Alzheimer's disease || id:ebi-a-GCST90027158	ebi-a-GCST90027158	Alzheimer's disease	Alzheimer's disease || ||	TRUE	igd	NA	NA	NA	NA	NA	NA	NA
rs113849132	16	89570919	0.0055	0.0186	85934	0.7685	0.0568	A	G	Alzheimer's disease || id:ebi-a-GCST90027158	ebi-a-GCST90027158	Alzheimer's disease	Alzheimer's disease || ||	TRUE	igd	NA	NA	NA	NA	NA	NA	NA
rs258324	16	89754255	-0.0306	0.0127	85934	0.0157899	0.8842	G	T	Alzheimer's disease || id:ebi-a-GCST90027158	ebi-a-GCST90027158	Alzheimer's disease	Alzheimer's disease || ||	TRUE	igd	NA	NA	NA	NA	NA	NA	NA
rs45570939	17	1387198	0.0482	0.0165	85934	0.00357503	0.0671	C	T	Alzheimer's disease || id:ebi-a-GCST90027158	ebi-a-GCST90027158	Alzheimer's disease	Alzheimer's disease || ||	TRUE	igd	NA	NA	NA	NA	NA	NA	NA
rs13330176	16	86019087	3e-04	0.0098	85934	0.977	0.2286	A	T	Alzheimer's disease || id:ebi-a-GCST90027158	ebi-a-GCST90027158	Alzheimer's disease	Alzheimer's disease || ||	TRUE	igd	NA	NA	NA	NA	NA	NA	NA
rs11657418	17	7314885	0.0124	0.0098	85934	0.2036	0.2813	C	G	Alzheimer's disease || id:ebi-a-GCST90027158	ebi-a-GCST90027158	Alzheimer's disease	Alzheimer's disease || ||	TRUE	igd	NA	NA	NA	NA	NA	NA	NA
rs16961474	17	17146619	-0.0065	0.0117	85934	0.5813	0.1384	A	G	Alzheimer's disease || id:ebi-a-GCST90027158	ebi-a-GCST90027158	Alzheimer's disease	Alzheimer's disease || ||	TRUE	igd	NA	NA	NA	NA	NA	NA	NA
rs854781	17	18043500	0.0365	0.0084	85934	1.22699e-05	0.6203	C	A	Alzheimer's disease || id:ebi-a-GCST90027158	ebi-a-GCST90027158	Alzheimer's disease	Alzheimer's disease || ||	TRUE	igd	NA	NA	NA	NA	NA	NA	NA
rs434844	17	6910988	0.011	0.0084	85934	0.1891	0.6044	C	G	Alzheimer's disease || id:ebi-a-GCST90027158	ebi-a-GCST90027158	Alzheimer's disease	Alzheimer's disease || ||	TRUE	igd	NA	NA	NA	NA	NA	NA	NA
rs10459916	17	7017420	-0.0075	0.0089	85934	0.4013	0.2969	A	G	Alzheimer's disease || id:ebi-a-GCST90027158	ebi-a-GCST90027158	Alzheimer's disease	Alzheimer's disease || ||	TRUE	igd	NA	NA	NA	NA	NA	NA	NA
rs187775349	17	7892992	0.0255	0.0267	85934	0.339	0.0252	C	G	Alzheimer's disease || id:ebi-a-GCST90027158	ebi-a-GCST90027158	Alzheimer's disease	Alzheimer's disease || ||	TRUE	igd	NA	NA	NA	NA	NA	NA	NA
rs2535613	17	15868225	-0.0094	0.009	85934	0.2968	0.6234	G	A	Alzheimer's disease || id:ebi-a-GCST90027158	ebi-a-GCST90027158	Alzheimer's disease	Alzheimer's disease || ||	TRUE	igd	NA	NA	NA	NA	NA	NA	NA
rs117469993	16	85118201	0.0015	0.0388	85934	0.9688	0.0118	A	C	Alzheimer's disease || id:ebi-a-GCST90027158	ebi-a-GCST90027158	Alzheimer's disease	Alzheimer's disease || ||	TRUE	igd	NA	NA	NA	NA	NA	NA	NA
rs8054972	16	85801365	-0.0151	0.0097	85934	0.12	0.2316	A	C	Alzheimer's disease || id:ebi-a-GCST90027158	ebi-a-GCST90027158	Alzheimer's disease	Alzheimer's disease || ||	TRUE	igd	NA	NA	NA	NA	NA	NA	NA
rs11641016	16	86014881	-0.0055	0.0105	85934	0.599601	0.1874	G	C	Alzheimer's disease || id:ebi-a-GCST90027158	ebi-a-GCST90027158	Alzheimer's disease	Alzheimer's disease || ||	TRUE	igd	NA	NA	NA	NA	NA	NA	NA
rs17445836	16	86017663	-0.0069	0.0099	85934	0.486	0.2164	A	G	Alzheimer's disease || id:ebi-a-GCST90027158	ebi-a-GCST90027158	Alzheimer's disease	Alzheimer's disease || ||	TRUE	igd	NA	NA	NA	NA	NA	NA	NA
rs12928626	16	88082595	0.0028	0.0086	85934	0.7408	0.6418	C	T	Alzheimer's disease || id:ebi-a-GCST90027158	ebi-a-GCST90027158	Alzheimer's disease	Alzheimer's disease || ||	TRUE	igd	NA	NA	NA	NA	NA	NA	NA
rs8054489	16	89850117	0.0078	0.0137	85934	0.5681	0.0992	A	C	Alzheimer's disease || id:ebi-a-GCST90027158	ebi-a-GCST90027158	Alzheimer's disease	Alzheimer's disease || ||	TRUE	igd	NA	NA	NA	NA	NA	NA	NA
rs11078476	17	3820239	-0.0051	0.0089	85934	0.568	0.6795	C	G	Alzheimer's disease || id:ebi-a-GCST90027158	ebi-a-GCST90027158	Alzheimer's disease	Alzheimer's disease || ||	TRUE	igd	NA	NA	NA	NA	NA	NA	NA
rs7359524	17	7621528	-0.0161	0.0092	85934	0.0779507	0.276	A	G	Alzheimer's disease || id:ebi-a-GCST90027158	ebi-a-GCST90027158	Alzheimer's disease	Alzheimer's disease || ||	TRUE	igd	NA	NA	NA	NA	NA	NA	NA
rs7226148	17	16423388	-0.0118	0.0301	85934	0.6944	0.0229	C	A	Alzheimer's disease || id:ebi-a-GCST90027158	ebi-a-GCST90027158	Alzheimer's disease	Alzheimer's disease || ||	TRUE	igd	NA	NA	NA	NA	NA	NA	NA
rs57236534	16	19131435	-0.0213	0.0205	85934	0.2977	0.0463	G	A	Alzheimer's disease || id:ebi-a-GCST90027158	ebi-a-GCST90027158	Alzheimer's disease	Alzheimer's disease || ||	TRUE	igd	NA	NA	NA	NA	NA	NA	NA
rs7206214	16	28919341	0.0153	0.0087	85934	0.0773499	0.6605	G	A	Alzheimer's disease || id:ebi-a-GCST90027158	ebi-a-GCST90027158	Alzheimer's disease	Alzheimer's disease || ||	TRUE	igd	NA	NA	NA	NA	NA	NA	NA
rs35990726	16	30705898	0.0346	0.0311	85934	0.2648	0.0207	T	A	Alzheimer's disease || id:ebi-a-GCST90027158	ebi-a-GCST90027158	Alzheimer's disease	Alzheimer's disease || ||	TRUE	igd	NA	NA	NA	NA	NA	NA	NA
rs144428277	16	30854246	0.065	0.0314	85934	0.0380697	0.0203	T	C	Alzheimer's disease || id:ebi-a-GCST90027158	ebi-a-GCST90027158	Alzheimer's disease	Alzheimer's disease || ||	TRUE	igd	NA	NA	NA	NA	NA	NA	NA
rs8045738	16	31449998	-0.0133	0.0089	85934	0.1324	0.6992	G	T	Alzheimer's disease || id:ebi-a-GCST90027158	ebi-a-GCST90027158	Alzheimer's disease	Alzheimer's disease || ||	TRUE	igd	NA	NA	NA	NA	NA	NA	NA
rs117946907	15	34323717	0.0424	0.0296	85934	0.1527	0.022	G	A	Alzheimer's disease || id:ebi-a-GCST90027158	ebi-a-GCST90027158	Alzheimer's disease	Alzheimer's disease || ||	TRUE	igd	NA	NA	NA	NA	NA	NA	NA
rs3790325	20	17611777	-0.0046	0.0083	85934	0.5751	0.4445	C	T	Alzheimer's disease || id:ebi-a-GCST90027158	ebi-a-GCST90027158	Alzheimer's disease	Alzheimer's disease || ||	TRUE	igd	NA	NA	NA	NA	NA	NA	NA
rs6138406	20	24900263	0.0026	0.0082	85934	0.7536	0.4981	A	G	Alzheimer's disease || id:ebi-a-GCST90027158	ebi-a-GCST90027158	Alzheimer's disease	Alzheimer's disease || ||	TRUE	igd	NA	NA	NA	NA	NA	NA	NA
rs743002	22	41404939	0.0078	0.0172	85934	0.6489	0.0606	C	T	Alzheimer's disease || id:ebi-a-GCST90027158	ebi-a-GCST90027158	Alzheimer's disease	Alzheimer's disease || ||	TRUE	igd	NA	NA	NA	NA	NA	NA	NA
rs9611527	22	41644428	0.0189	0.0087	85934	0.0291897	0.3233	A	G	Alzheimer's disease || id:ebi-a-GCST90027158	ebi-a-GCST90027158	Alzheimer's disease	Alzheimer's disease || ||	TRUE	igd	NA	NA	NA	NA	NA	NA	NA
rs5751124	22	41946976	-0.0152	0.0238	85934	0.5239	0.0331	A	G	Alzheimer's disease || id:ebi-a-GCST90027158	ebi-a-GCST90027158	Alzheimer's disease	Alzheimer's disease || ||	TRUE	igd	NA	NA	NA	NA	NA	NA	NA
rs17848346	22	42273462	0.0397	0.02	85934	0.0473402	0.0431	A	G	Alzheimer's disease || id:ebi-a-GCST90027158	ebi-a-GCST90027158	Alzheimer's disease	Alzheimer's disease || ||	TRUE	igd	NA	NA	NA	NA	NA	NA	NA
rs8138902	22	42822679	-5.00E-04	0.0154	85934	0.9767	0.0771	A	G	Alzheimer's disease || id:ebi-a-GCST90027158	ebi-a-GCST90027158	Alzheimer's disease	Alzheimer's disease || ||	TRUE	igd	NA	NA	NA	NA	NA	NA	NA
rs137097	22	42987826	-0.0115	0.0118	85934	0.332	0.1393	A	G	Alzheimer's disease || id:ebi-a-GCST90027158	ebi-a-GCST90027158	Alzheimer's disease	Alzheimer's disease || ||	TRUE	igd	NA	NA	NA	NA	NA	NA	NA
rs117926645	22	45660349	0.0546	0.0344	85934	0.1126	0.0167	G	A	Alzheimer's disease || id:ebi-a-GCST90027158	ebi-a-GCST90027158	Alzheimer's disease	Alzheimer's disease || ||	TRUE	igd	NA	NA	NA	NA	NA	NA	NA
rs73890781	22	49841671	-0.1312	0.0623	85934	0.0351002	0.0076	T	C	Alzheimer's disease || id:ebi-a-GCST90027158	ebi-a-GCST90027158	Alzheimer's disease	Alzheimer's disease || ||	TRUE	igd	NA	NA	NA	NA	NA	NA	NA
rs10854317	21	29817983	0.008	0.0087	85934	0.3582	0.6118	G	A	Alzheimer's disease || id:ebi-a-GCST90027158	ebi-a-GCST90027158	Alzheimer's disease	Alzheimer's disease || ||	TRUE	igd	NA	NA	NA	NA	NA	NA	NA
rs3191758	21	34637261	2e-04	0.0329	85934	0.9944	0.0174	C	A	Alzheimer's disease || id:ebi-a-GCST90027158	ebi-a-GCST90027158	Alzheimer's disease	Alzheimer's disease || ||	TRUE	igd	NA	NA	NA	NA	NA	NA	NA
rs2834278	21	35220001	0.009	0.0086	85934	0.2972	0.3276	T	C	Alzheimer's disease || id:ebi-a-GCST90027158	ebi-a-GCST90027158	Alzheimer's disease	Alzheimer's disease || ||	TRUE	igd	NA	NA	NA	NA	NA	NA	NA
rs28437907	21	35279347	0.0383	0.0248	85934	0.1224	0.028	C	T	Alzheimer's disease || id:ebi-a-GCST90027158	ebi-a-GCST90027158	Alzheimer's disease	Alzheimer's disease || ||	TRUE	igd	NA	NA	NA	NA	NA	NA	NA
rs4817768	21	37455338	-4.00E-04	0.0083	85934	0.9617	0.5839	A	C	Alzheimer's disease || id:ebi-a-GCST90027158	ebi-a-GCST90027158	Alzheimer's disease	Alzheimer's disease || ||	TRUE	igd	NA	NA	NA	NA	NA	NA	NA
rs34424443	21	37488516	-0.0258	0.0147	85934	0.0782402	0.0839	T	C	Alzheimer's disease || id:ebi-a-GCST90027158	ebi-a-GCST90027158	Alzheimer's disease	Alzheimer's disease || ||	TRUE	igd	NA	NA	NA	NA	NA	NA	NA
rs5761727	22	27145885	0.0045	0.0083	85934	0.5923	0.5699	C	T	Alzheimer's disease || id:ebi-a-GCST90027158	ebi-a-GCST90027158	Alzheimer's disease	Alzheimer's disease || ||	TRUE	igd	NA	NA	NA	NA	NA	NA	NA
rs462404	21	28213703	-0.0014	0.0097	85934	0.8851	0.7472	T	C	Alzheimer's disease || id:ebi-a-GCST90027158	ebi-a-GCST90027158	Alzheimer's disease	Alzheimer's disease || ||	TRUE	igd	NA	NA	NA	NA	NA	NA	NA
rs74346853	21	42636462	0.0154	0.0141	85934	0.2774	0.0999	C	T	Alzheimer's disease || id:ebi-a-GCST90027158	ebi-a-GCST90027158	Alzheimer's disease	Alzheimer's disease || ||	TRUE	igd	NA	NA	NA	NA	NA	NA	NA
rs458966	21	42782631	0.0125	0.0085	85934	0.1427	0.4156	C	A	Alzheimer's disease || id:ebi-a-GCST90027158	ebi-a-GCST90027158	Alzheimer's disease	Alzheimer's disease || ||	TRUE	igd	NA	NA	NA	NA	NA	NA	NA
rs117515312	21	42907305	-0.02	0.0307	85934	0.514301	0.0188	T	C	Alzheimer's disease || id:ebi-a-GCST90027158	ebi-a-GCST90027158	Alzheimer's disease	Alzheimer's disease || ||	TRUE	igd	NA	NA	NA	NA	NA	NA	NA
rs4819323	21	45268854	-0.0018	0.0089	85934	0.8431	0.699	C	T	Alzheimer's disease || id:ebi-a-GCST90027158	ebi-a-GCST90027158	Alzheimer's disease	Alzheimer's disease || ||	TRUE	igd	NA	NA	NA	NA	NA	NA	NA
rs112521551	21	34055921	0.0039	0.0201	85934	0.8448	0.0434	C	T	Alzheimer's disease || id:ebi-a-GCST90027158	ebi-a-GCST90027158	Alzheimer's disease	Alzheimer's disease || ||	TRUE	igd	NA	NA	NA	NA	NA	NA	NA
rs9983174	21	46349031	0.0023	0.0083	85934	0.785899	0.4473	C	T	Alzheimer's disease || id:ebi-a-GCST90027158	ebi-a-GCST90027158	Alzheimer's disease	Alzheimer's disease || ||	TRUE	igd	NA	NA	NA	NA	NA	NA	NA
rs61759533	21	46875874	-0.0775	0.0275	85934	0.00481005	0.024	A	G	Alzheimer's disease || id:ebi-a-GCST90027158	ebi-a-GCST90027158	Alzheimer's disease	Alzheimer's disease || ||	TRUE	igd	NA	NA	NA	NA	NA	NA	NA
rs189716380	22	24941978	0.0047	0.0354	85934	0.8941	0.0146	A	G	Alzheimer's disease || id:ebi-a-GCST90027158	ebi-a-GCST90027158	Alzheimer's disease	Alzheimer's disease || ||	TRUE	igd	NA	NA	NA	NA	NA	NA	NA
rs5761703	22	27117690	-0.0015	0.009	85934	0.8639	0.3068	G	A	Alzheimer's disease || id:ebi-a-GCST90027158	ebi-a-GCST90027158	Alzheimer's disease	Alzheimer's disease || ||	TRUE	igd	NA	NA	NA	NA	NA	NA	NA
rs1395052	21	27982573	0.0141	0.01	85934	0.1589	0.2115	T	A	Alzheimer's disease || id:ebi-a-GCST90027158	ebi-a-GCST90027158	Alzheimer's disease	Alzheimer's disease || ||	TRUE	igd	NA	NA	NA	NA	NA	NA	NA
rs2830535	21	28168603	-0.0444	0.0082	85934	7.01504e-08	0.5697	T	C	Alzheimer's disease || id:ebi-a-GCST90027158	ebi-a-GCST90027158	Alzheimer's disease	Alzheimer's disease || ||	TRUE	igd	NA	NA	NA	NA	NA	NA	NA
rs2830672	21	28460577	0.0075	0.0099	85934	0.4498	0.21	C	G	Alzheimer's disease || id:ebi-a-GCST90027158	ebi-a-GCST90027158	Alzheimer's disease	Alzheimer's disease || ||	TRUE	igd	NA	NA	NA	NA	NA	NA	NA
rs2836867	21	40443279	-4.00E-04	0.0083	85934	0.9643	0.4249	C	T	Alzheimer's disease || id:ebi-a-GCST90027158	ebi-a-GCST90027158	Alzheimer's disease	Alzheimer's disease || ||	TRUE	igd	NA	NA	NA	NA	NA	NA	NA
rs75595170	21	42914186	-0.0372	0.0172	85934	0.03046	0.0641	C	T	Alzheimer's disease || id:ebi-a-GCST90027158	ebi-a-GCST90027158	Alzheimer's disease	Alzheimer's disease || ||	TRUE	igd	NA	NA	NA	NA	NA	NA	NA
rs3746906	21	43327856	-7.00E-04	0.0086	85934	0.9322	0.6383	G	A	Alzheimer's disease || id:ebi-a-GCST90027158	ebi-a-GCST90027158	Alzheimer's disease	Alzheimer's disease || ||	TRUE	igd	NA	NA	NA	NA	NA	NA	NA
rs139044928	21	45180198	0.0171	0.0225	85934	0.4477	0.0352	G	C	Alzheimer's disease || id:ebi-a-GCST90027158	ebi-a-GCST90027158	Alzheimer's disease	Alzheimer's disease || ||	TRUE	igd	NA	NA	NA	NA	NA	NA	NA
rs57924870	21	45388353	-0.0105	0.0087	85934	0.2305	0.3563	A	G	Alzheimer's disease || id:ebi-a-GCST90027158	ebi-a-GCST90027158	Alzheimer's disease	Alzheimer's disease || ||	TRUE	igd	NA	NA	NA	NA	NA	NA	NA
rs113324708	21	33947082	0.0085	0.0237	85934	0.719201	0.0324	T	C	Alzheimer's disease || id:ebi-a-GCST90027158	ebi-a-GCST90027158	Alzheimer's disease	Alzheimer's disease || ||	TRUE	igd	NA	NA	NA	NA	NA	NA	NA
rs56411701	22	46443327	0.0566	0.0269	85934	0.0352298	0.0257	A	G	Alzheimer's disease || id:ebi-a-GCST90027158	ebi-a-GCST90027158	Alzheimer's disease	Alzheimer's disease || ||	TRUE	igd	NA	NA	NA	NA	NA	NA	NA
rs5769056	22	47047749	0.0058	0.0131	85934	0.6583	0.1103	A	G	Alzheimer's disease || id:ebi-a-GCST90027158	ebi-a-GCST90027158	Alzheimer's disease	Alzheimer's disease || ||	TRUE	igd	NA	NA	NA	NA	NA	NA	NA
rs763126	22	49988574	0.0095	0.0084	85934	0.2602	0.6071	G	T	Alzheimer's disease || id:ebi-a-GCST90027158	ebi-a-GCST90027158	Alzheimer's disease	Alzheimer's disease || ||	TRUE	igd	NA	NA	NA	NA	NA	NA	NA
rs75440836	22	50101304	0.0198	0.0188	85934	0.2936	0.0505	T	C	Alzheimer's disease || id:ebi-a-GCST90027158	ebi-a-GCST90027158	Alzheimer's disease	Alzheimer's disease || ||	TRUE	igd	NA	NA	NA	NA	NA	NA	NA
rs3217860	12	4399050	0.0119	0.0095	85934	0.2109	0.2518	G	A	Alzheimer's disease || id:ebi-a-GCST90027158	ebi-a-GCST90027158	Alzheimer's disease	Alzheimer's disease || ||	TRUE	igd	NA	NA	NA	NA	NA	NA	NA
rs113449636	12	4917330	0.0022	0.0201	85934	0.9128	0.0435	C	T	Alzheimer's disease || id:ebi-a-GCST90027158	ebi-a-GCST90027158	Alzheimer's disease	Alzheimer's disease || ||	TRUE	igd	NA	NA	NA	NA	NA	NA	NA
rs10849448	12	6493351	0.0057	0.0097	85934	0.5564	0.7374	G	A	Alzheimer's disease || id:ebi-a-GCST90027158	ebi-a-GCST90027158	Alzheimer's disease	Alzheimer's disease || ||	TRUE	igd	NA	NA	NA	NA	NA	NA	NA
rs11064282	12	6721547	0.0232	0.0318	85934	0.4657	0.0192	G	T	Alzheimer's disease || id:ebi-a-GCST90027158	ebi-a-GCST90027158	Alzheimer's disease	Alzheimer's disease || ||	TRUE	igd	NA	NA	NA	NA	NA	NA	NA
rs12321102	12	6755194	0.0248	0.0224	85934	0.269	0.0363	T	C	Alzheimer's disease || id:ebi-a-GCST90027158	ebi-a-GCST90027158	Alzheimer's disease	Alzheimer's disease || ||	TRUE	igd	NA	NA	NA	NA	NA	NA	NA
rs35191472	12	6818993	0.0081	0.016	85934	0.6145	0.0768	C	T	Alzheimer's disease || id:ebi-a-GCST90027158	ebi-a-GCST90027158	Alzheimer's disease	Alzheimer's disease || ||	TRUE	igd	NA	NA	NA	NA	NA	NA	NA
rs12309715	12	6861928	0.0262	0.0225	85934	0.2446	0.0374	T	G	Alzheimer's disease || id:ebi-a-GCST90027158	ebi-a-GCST90027158	Alzheimer's disease	Alzheimer's disease || ||	TRUE	igd	NA	NA	NA	NA	NA	NA	NA
rs117966544	12	6862292	0.0256	0.0256	85934	0.317	0.0277	G	A	Alzheimer's disease || id:ebi-a-GCST90027158	ebi-a-GCST90027158	Alzheimer's disease	Alzheimer's disease || ||	TRUE	igd	NA	NA	NA	NA	NA	NA	NA
rs11064393	12	6899582	-0.0241	0.0118	85934	0.0404697	0.139	C	T	Alzheimer's disease || id:ebi-a-GCST90027158	ebi-a-GCST90027158	Alzheimer's disease	Alzheimer's disease || ||	TRUE	igd	NA	NA	NA	NA	NA	NA	NA
rs2855535	12	6911437	0.0105	0.0248	85934	0.671399	0.9457	C	T	Alzheimer's disease || id:ebi-a-GCST90027158	ebi-a-GCST90027158	Alzheimer's disease	Alzheimer's disease || ||	TRUE	igd	NA	NA	NA	NA	NA	NA	NA
rs11608535	12	7035262	0.0135	0.0087	85934	0.1216	0.332	A	G	Alzheimer's disease || id:ebi-a-GCST90027158	ebi-a-GCST90027158	Alzheimer's disease	Alzheimer's disease || ||	TRUE	igd	NA	NA	NA	NA	NA	NA	NA
rs61917913	12	7252597	-0.0317	0.0211	85934	0.1319	0.0403	A	G	Alzheimer's disease || id:ebi-a-GCST90027158	ebi-a-GCST90027158	Alzheimer's disease	Alzheimer's disease || ||	TRUE	igd	NA	NA	NA	NA	NA	NA	NA
rs11054074	12	7624073	-0.0051	0.0082	85934	0.5378	0.5835	T	C	Alzheimer's disease || id:ebi-a-GCST90027158	ebi-a-GCST90027158	Alzheimer's disease	Alzheimer's disease || ||	TRUE	igd	NA	NA	NA	NA	NA	NA	NA
rs10845405	12	7700755	0.0145	0.01	85934	0.1479	0.7665	T	C	Alzheimer's disease || id:ebi-a-GCST90027158	ebi-a-GCST90027158	Alzheimer's disease	Alzheimer's disease || ||	TRUE	igd	NA	NA	NA	NA	NA	NA	NA
rs36124279	12	7986243	-0.0306	0.0225	85934	0.1725	0.0398	T	G	Alzheimer's disease || id:ebi-a-GCST90027158	ebi-a-GCST90027158	Alzheimer's disease	Alzheimer's disease || ||	TRUE	igd	NA	NA	NA	NA	NA	NA	NA
rs73059360	12	8089102	0.0455	0.0296	85934	0.1241	0.0228	T	C	Alzheimer's disease || id:ebi-a-GCST90027158	ebi-a-GCST90027158	Alzheimer's disease	Alzheimer's disease || ||	TRUE	igd	NA	NA	NA	NA	NA	NA	NA
rs10129017	12	8217141	0.0059	0.0084	85934	0.4834	0.4301	C	T	Alzheimer's disease || id:ebi-a-GCST90027158	ebi-a-GCST90027158	Alzheimer's disease	Alzheimer's disease || ||	TRUE	igd	NA	NA	NA	NA	NA	NA	NA
rs117153680	12	8310484	-0.0221	0.0574	85934	0.6999	0.0077	G	A	Alzheimer's disease || id:ebi-a-GCST90027158	ebi-a-GCST90027158	Alzheimer's disease	Alzheimer's disease || ||	TRUE	igd	NA	NA	NA	NA	NA	NA	NA
rs117559210	12	8628326	0.0211	0.027	85934	0.4347	0.0302	T	C	Alzheimer's disease || id:ebi-a-GCST90027158	ebi-a-GCST90027158	Alzheimer's disease	Alzheimer's disease || ||	TRUE	igd	NA	NA	NA	NA	NA	NA	NA
rs12815363	12	8667579	-0.005	0.0142	85934	0.7226	0.1022	A	G	Alzheimer's disease || id:ebi-a-GCST90027158	ebi-a-GCST90027158	Alzheimer's disease	Alzheimer's disease || ||	TRUE	igd	NA	NA	NA	NA	NA	NA	NA
rs2908455	12	8918699	0.0066	0.0084	85934	0.4292	0.5927	C	T	Alzheimer's disease || id:ebi-a-GCST90027158	ebi-a-GCST90027158	Alzheimer's disease	Alzheimer's disease || ||	TRUE	igd	NA	NA	NA	NA	NA	NA	NA
rs76714649	12	9133500	0.0414	0.0349	85934	0.236	0.015	G	T	Alzheimer's disease || id:ebi-a-GCST90027158	ebi-a-GCST90027158	Alzheimer's disease	Alzheimer's disease || ||	TRUE	igd	NA	NA	NA	NA	NA	NA	NA
rs149983338	12	9343084	0.0111	0.0324	85934	0.731601	0.0164	T	C	Alzheimer's disease || id:ebi-a-GCST90027158	ebi-a-GCST90027158	Alzheimer's disease	Alzheimer's disease || ||	TRUE	igd	NA	NA	NA	NA	NA	NA	NA
rs74851488	12	9358602	0.0071	0.0322	85934	0.8266	0.0168	G	A	Alzheimer's disease || id:ebi-a-GCST90027158	ebi-a-GCST90027158	Alzheimer's disease	Alzheimer's disease || ||	TRUE	igd	NA	NA	NA	NA	NA	NA	NA
rs2195208	12	9360480	-0.0013	0.0093	85934	0.8913	0.2551	A	G	Alzheimer's disease || id:ebi-a-GCST90027158	ebi-a-GCST90027158	Alzheimer's disease	Alzheimer's disease || ||	TRUE	igd	NA	NA	NA	NA	NA	NA	NA
rs6487733	12	9426866	0.0212	0.014	85934	0.1292	0.9008	G	A	Alzheimer's disease || id:ebi-a-GCST90027158	ebi-a-GCST90027158	Alzheimer's disease	Alzheimer's disease || ||	TRUE	igd	NA	NA	NA	NA	NA	NA	NA
rs4262771	12	9479318	-0.0239	0.0088	85934	0.00659493	0.319	C	G	Alzheimer's disease || id:ebi-a-GCST90027158	ebi-a-GCST90027158	Alzheimer's disease	Alzheimer's disease || ||	TRUE	igd	NA	NA	NA	NA	NA	NA	NA
rs73047540	12	9486272	-0.047	0.0259	85934	0.0697702	0.026	A	G	Alzheimer's disease || id:ebi-a-GCST90027158	ebi-a-GCST90027158	Alzheimer's disease	Alzheimer's disease || ||	TRUE	igd	NA	NA	NA	NA	NA	NA	NA
rs10772102	12	9896953	-0.0131	0.0087	85934	0.1299	0.3317	A	G	Alzheimer's disease || id:ebi-a-GCST90027158	ebi-a-GCST90027158	Alzheimer's disease	Alzheimer's disease || ||	TRUE	igd	NA	NA	NA	NA	NA	NA	NA
rs148775535	12	10051808	-0.0399	0.0211	85934	0.0589794	0.0407	A	G	Alzheimer's disease || id:ebi-a-GCST90027158	ebi-a-GCST90027158	Alzheimer's disease	Alzheimer's disease || ||	TRUE	igd	NA	NA	NA	NA	NA	NA	NA
rs2013675	12	12605378	-0.002	0.0199	85934	0.9202	0.0433	T	G	Alzheimer's disease || id:ebi-a-GCST90027158	ebi-a-GCST90027158	Alzheimer's disease	Alzheimer's disease || ||	TRUE	igd	NA	NA	NA	NA	NA	NA	NA
rs111256849	12	117187907	-0.0013	0.0121	85934	0.9156	0.1434	C	T	Alzheimer's disease || id:ebi-a-GCST90027158	ebi-a-GCST90027158	Alzheimer's disease	Alzheimer's disease || ||	TRUE	igd	NA	NA	NA	NA	NA	NA	NA
rs17501002	12	117251163	0.0029	0.0192	85934	0.8818	0.0469	C	T	Alzheimer's disease || id:ebi-a-GCST90027158	ebi-a-GCST90027158	Alzheimer's disease	Alzheimer's disease || ||	TRUE	igd	NA	NA	NA	NA	NA	NA	NA
rs61945854	12	120857439	0.0112	0.0128	85934	0.3786	0.1162	C	T	Alzheimer's disease || id:ebi-a-GCST90027158	ebi-a-GCST90027158	Alzheimer's disease	Alzheimer's disease || ||	TRUE	igd	NA	NA	NA	NA	NA	NA	NA
rs1471022	12	123394850	-0.0282	0.0139	85934	0.0425598	0.0971	C	T	Alzheimer's disease || id:ebi-a-GCST90027158	ebi-a-GCST90027158	Alzheimer's disease	Alzheimer's disease || ||	TRUE	igd	NA	NA	NA	NA	NA	NA	NA
rs61953421	12	123788634	9e-04	0.034	85934	0.9784	0.0164	T	C	Alzheimer's disease || id:ebi-a-GCST90027158	ebi-a-GCST90027158	Alzheimer's disease	Alzheimer's disease || ||	TRUE	igd	NA	NA	NA	NA	NA	NA	NA
rs7980687	12	123822711	-0.0132	0.0101	85934	0.1926	0.2015	A	G	Alzheimer's disease || id:ebi-a-GCST90027158	ebi-a-GCST90027158	Alzheimer's disease	Alzheimer's disease || ||	TRUE	igd	NA	NA	NA	NA	NA	NA	NA
rs28780730	12	123915711	-3.00E-04	0.0358	85934	0.9928	0.0147	C	A	Alzheimer's disease || id:ebi-a-GCST90027158	ebi-a-GCST90027158	Alzheimer's disease	Alzheimer's disease || ||	TRUE	igd	NA	NA	NA	NA	NA	NA	NA
rs78077879	12	124047777	-0.0084	0.0109	85934	0.4413	0.1718	T	C	Alzheimer's disease || id:ebi-a-GCST90027158	ebi-a-GCST90027158	Alzheimer's disease	Alzheimer's disease || ||	TRUE	igd	NA	NA	NA	NA	NA	NA	NA
rs144196238	12	124380505	-0.0046	0.011	85934	0.674401	0.1628	T	C	Alzheimer's disease || id:ebi-a-GCST90027158	ebi-a-GCST90027158	Alzheimer's disease	Alzheimer's disease || ||	TRUE	igd	NA	NA	NA	NA	NA	NA	NA
rs3768	12	124499839	0.0073	0.0102	85934	0.4767	0.2032	T	C	Alzheimer's disease || id:ebi-a-GCST90027158	ebi-a-GCST90027158	Alzheimer's disease	Alzheimer's disease || ||	TRUE	igd	NA	NA	NA	NA	NA	NA	NA
rs75634720	12	124979851	0.0185	0.0172	85934	0.2814	0.0611	G	A	Alzheimer's disease || id:ebi-a-GCST90027158	ebi-a-GCST90027158	Alzheimer's disease	Alzheimer's disease || ||	TRUE	igd	NA	NA	NA	NA	NA	NA	NA
rs7959530	12	125439806	0.0067	0.0082	85934	0.4155	0.4363	C	T	Alzheimer's disease || id:ebi-a-GCST90027158	ebi-a-GCST90027158	Alzheimer's disease	Alzheimer's disease || ||	TRUE	igd	NA	NA	NA	NA	NA	NA	NA
rs9576809	13	40038354	-0.0133	0.0083	85934	0.1073	0.4196	C	A	Alzheimer's disease || id:ebi-a-GCST90027158	ebi-a-GCST90027158	Alzheimer's disease	Alzheimer's disease || ||	TRUE	igd	NA	NA	NA	NA	NA	NA	NA
rs9549260	13	41254104	0.0131	0.0099	85934	0.1883	0.214	A	C	Alzheimer's disease || id:ebi-a-GCST90027158	ebi-a-GCST90027158	Alzheimer's disease	Alzheimer's disease || ||	TRUE	igd	NA	NA	NA	NA	NA	NA	NA
rs117106072	13	41416484	-0.0142	0.0614	85934	0.8171	0.0076	C	A	Alzheimer's disease || id:ebi-a-GCST90027158	ebi-a-GCST90027158	Alzheimer's disease	Alzheimer's disease || ||	TRUE	igd	NA	NA	NA	NA	NA	NA	NA
rs117980054	13	47762316	0.0439	0.0299	85934	0.1427	0.0191	A	G	Alzheimer's disease || id:ebi-a-GCST90027158	ebi-a-GCST90027158	Alzheimer's disease	Alzheimer's disease || ||	TRUE	igd	NA	NA	NA	NA	NA	NA	NA
rs73192659	13	50227577	0.0036	0.0094	85934	0.702999	0.2416	C	T	Alzheimer's disease || id:ebi-a-GCST90027158	ebi-a-GCST90027158	Alzheimer's disease	Alzheimer's disease || ||	TRUE	igd	NA	NA	NA	NA	NA	NA	NA
rs7982125	13	50610316	2e-04	0.0122	85934	0.9856	0.1237	A	G	Alzheimer's disease || id:ebi-a-GCST90027158	ebi-a-GCST90027158	Alzheimer's disease	Alzheimer's disease || ||	TRUE	igd	NA	NA	NA	NA	NA	NA	NA
rs56401568	13	52400498	-0.0047	0.0105	85934	0.651799	0.1849	T	C	Alzheimer's disease || id:ebi-a-GCST90027158	ebi-a-GCST90027158	Alzheimer's disease	Alzheimer's disease || ||	TRUE	igd	NA	NA	NA	NA	NA	NA	NA
rs11616664	13	53316284	-0.0072	0.0086	85934	0.4073	0.33	G	T	Alzheimer's disease || id:ebi-a-GCST90027158	ebi-a-GCST90027158	Alzheimer's disease	Alzheimer's disease || ||	TRUE	igd	NA	NA	NA	NA	NA	NA	NA
rs1797791	12	32044587	0.0029	0.0082	85934	0.7193	0.524	A	T	Alzheimer's disease || id:ebi-a-GCST90027158	ebi-a-GCST90027158	Alzheimer's disease	Alzheimer's disease || ||	TRUE	igd	NA	NA	NA	NA	NA	NA	NA
rs111452282	12	39428433	0.0354	0.0399	85934	0.3748	0.0111	G	T	Alzheimer's disease || id:ebi-a-GCST90027158	ebi-a-GCST90027158	Alzheimer's disease	Alzheimer's disease || ||	TRUE	igd	NA	NA	NA	NA	NA	NA	NA
rs117798013	12	40414626	-0.0068	0.0221	85934	0.760001	0.0348	T	C	Alzheimer's disease || id:ebi-a-GCST90027158	ebi-a-GCST90027158	Alzheimer's disease	Alzheimer's disease || ||	TRUE	igd	NA	NA	NA	NA	NA	NA	NA
rs7134572	12	40673368	9e-04	0.012	85934	0.941	0.868	A	G	Alzheimer's disease || id:ebi-a-GCST90027158	ebi-a-GCST90027158	Alzheimer's disease	Alzheimer's disease || ||	TRUE	igd	NA	NA	NA	NA	NA	NA	NA
rs6561094	13	43499451	-0.0139	0.009	85934	0.1219	0.7009	T	C	Alzheimer's disease || id:ebi-a-GCST90027158	ebi-a-GCST90027158	Alzheimer's disease	Alzheimer's disease || ||	TRUE	igd	NA	NA	NA	NA	NA	NA	NA
rs76557224	13	43579154	0.0595	0.0293	85934	0.0420097	0.0235	T	C	Alzheimer's disease || id:ebi-a-GCST90027158	ebi-a-GCST90027158	Alzheimer's disease	Alzheimer's disease || ||	TRUE	igd	NA	NA	NA	NA	NA	NA	NA
rs17623620	13	43585295	0.0111	0.0088	85934	0.2095	0.3142	C	T	Alzheimer's disease || id:ebi-a-GCST90027158	ebi-a-GCST90027158	Alzheimer's disease	Alzheimer's disease || ||	TRUE	igd	NA	NA	NA	NA	NA	NA	NA
rs12429501	13	43640373	0.0179	0.0143	85934	0.2107	0.0935	A	G	Alzheimer's disease || id:ebi-a-GCST90027158	ebi-a-GCST90027158	Alzheimer's disease	Alzheimer's disease || ||	TRUE	igd	NA	NA	NA	NA	NA	NA	NA
rs12313521	12	104876215	0.0109	0.0219	85934	0.6191	0.037	T	C	Alzheimer's disease || id:ebi-a-GCST90027158	ebi-a-GCST90027158	Alzheimer's disease	Alzheimer's disease || ||	TRUE	igd	NA	NA	NA	NA	NA	NA	NA
rs1650133	12	104981594	0.003	0.0081	85934	0.7113	0.4766	C	T	Alzheimer's disease || id:ebi-a-GCST90027158	ebi-a-GCST90027158	Alzheimer's disease	Alzheimer's disease || ||	TRUE	igd	NA	NA	NA	NA	NA	NA	NA
rs2453155	12	105154135	-0.0126	0.0087	85934	0.1471	0.6695	T	C	Alzheimer's disease || id:ebi-a-GCST90027158	ebi-a-GCST90027158	Alzheimer's disease	Alzheimer's disease || ||	TRUE	igd	NA	NA	NA	NA	NA	NA	NA
rs78680397	12	105455312	0.006	0.0275	85934	0.8258	0.0223	T	C	Alzheimer's disease || id:ebi-a-GCST90027158	ebi-a-GCST90027158	Alzheimer's disease	Alzheimer's disease || ||	TRUE	igd	NA	NA	NA	NA	NA	NA	NA
rs61499973	12	107287499	0.0075	0.0104	85934	0.4682	0.1883	A	G	Alzheimer's disease || id:ebi-a-GCST90027158	ebi-a-GCST90027158	Alzheimer's disease	Alzheimer's disease || ||	TRUE	igd	NA	NA	NA	NA	NA	NA	NA
rs6539310	12	107569572	0.0123	0.0084	85934	0.1421	0.6242	T	C	Alzheimer's disease || id:ebi-a-GCST90027158	ebi-a-GCST90027158	Alzheimer's disease	Alzheimer's disease || ||	TRUE	igd	NA	NA	NA	NA	NA	NA	NA
rs7967708	12	108260673	-3.00E-04	0.0105	85934	0.9737	0.8024	C	T	Alzheimer's disease || id:ebi-a-GCST90027158	ebi-a-GCST90027158	Alzheimer's disease	Alzheimer's disease || ||	TRUE	igd	NA	NA	NA	NA	NA	NA	NA
rs112653587	12	108653057	-0.0142	0.0202	85934	0.482	0.0451	T	G	Alzheimer's disease || id:ebi-a-GCST90027158	ebi-a-GCST90027158	Alzheimer's disease	Alzheimer's disease || ||	TRUE	igd	NA	NA	NA	NA	NA	NA	NA
rs34248863	12	108707781	0.0112	0.0247	85934	0.6495	0.0291	T	C	Alzheimer's disease || id:ebi-a-GCST90027158	ebi-a-GCST90027158	Alzheimer's disease	Alzheimer's disease || ||	TRUE	igd	NA	NA	NA	NA	NA	NA	NA
rs1399821	12	108712532	0.0071	0.0211	85934	0.7364	0.0421	T	C	Alzheimer's disease || id:ebi-a-GCST90027158	ebi-a-GCST90027158	Alzheimer's disease	Alzheimer's disease || ||	TRUE	igd	NA	NA	NA	NA	NA	NA	NA
rs7305836	12	108930022	6e-04	0.0139	85934	0.9655	0.0942	A	G	Alzheimer's disease || id:ebi-a-GCST90027158	ebi-a-GCST90027158	Alzheimer's disease	Alzheimer's disease || ||	TRUE	igd	NA	NA	NA	NA	NA	NA	NA
rs11114078	12	109269956	-0.0141	0.0182	85934	0.4389	0.055	G	A	Alzheimer's disease || id:ebi-a-GCST90027158	ebi-a-GCST90027158	Alzheimer's disease	Alzheimer's disease || ||	TRUE	igd	NA	NA	NA	NA	NA	NA	NA
rs79271898	12	112454619	0.0214	0.0152	85934	0.1587	0.0779	T	C	Alzheimer's disease || id:ebi-a-GCST90027158	ebi-a-GCST90027158	Alzheimer's disease	Alzheimer's disease || ||	TRUE	igd	NA	NA	NA	NA	NA	NA	NA
rs12423572	12	112615919	0.0244	0.0152	85934	0.1091	0.0771	C	A	Alzheimer's disease || id:ebi-a-GCST90027158	ebi-a-GCST90027158	Alzheimer's disease	Alzheimer's disease || ||	TRUE	igd	NA	NA	NA	NA	NA	NA	NA
rs1885764	13	40101483	-0.0043	0.0102	85934	0.672201	0.7883	G	A	Alzheimer's disease || id:ebi-a-GCST90027158	ebi-a-GCST90027158	Alzheimer's disease	Alzheimer's disease || ||	TRUE	igd	NA	NA	NA	NA	NA	NA	NA
rs2245534	13	48891642	-0.0025	0.0326	85934	0.9401	0.9767	G	C	Alzheimer's disease || id:ebi-a-GCST90027158	ebi-a-GCST90027158	Alzheimer's disease	Alzheimer's disease || ||	TRUE	igd	NA	NA	NA	NA	NA	NA	NA
rs140590723	12	96172617	0.0077	0.039	85934	0.8431	0.0115	T	C	Alzheimer's disease || id:ebi-a-GCST90027158	ebi-a-GCST90027158	Alzheimer's disease	Alzheimer's disease || ||	TRUE	igd	NA	NA	NA	NA	NA	NA	NA
rs112032171	12	81377740	0.0022	0.0337	85934	0.9477	0.0146	G	A	Alzheimer's disease || id:ebi-a-GCST90027158	ebi-a-GCST90027158	Alzheimer's disease	Alzheimer's disease || ||	TRUE	igd	NA	NA	NA	NA	NA	NA	NA
rs1559803	18	72117396	6e-04	0.0087	85934	0.9472	0.6272	A	T	Alzheimer's disease || id:ebi-a-GCST90027158	ebi-a-GCST90027158	Alzheimer's disease	Alzheimer's disease || ||	TRUE	igd	NA	NA	NA	NA	NA	NA	NA
rs34473775	17	37396201	0.0152	0.0093	85934	0.1031	0.7247	T	G	Alzheimer's disease || id:ebi-a-GCST90027158	ebi-a-GCST90027158	Alzheimer's disease	Alzheimer's disease || ||	TRUE	igd	NA	NA	NA	NA	NA	NA	NA
rs8078723	17	38166879	-0.0138	0.0083	85934	0.0972098	0.3759	C	T	Alzheimer's disease || id:ebi-a-GCST90027158	ebi-a-GCST90027158	Alzheimer's disease	Alzheimer's disease || ||	TRUE	igd	NA	NA	NA	NA	NA	NA	NA
rs117981684	17	40113010	-0.0279	0.0308	85934	0.3653	0.0178	A	G	Alzheimer's disease || id:ebi-a-GCST90027158	ebi-a-GCST90027158	Alzheimer's disease	Alzheimer's disease || ||	TRUE	igd	NA	NA	NA	NA	NA	NA	NA
rs865429	17	41835215	-0.0066	0.0126	85934	0.5999	0.8754	A	G	Alzheimer's disease || id:ebi-a-GCST90027158	ebi-a-GCST90027158	Alzheimer's disease	Alzheimer's disease || ||	TRUE	igd	NA	NA	NA	NA	NA	NA	NA
rs2252501	17	42334950	-0.0045	0.011	85934	0.680299	0.1687	C	T	Alzheimer's disease || id:ebi-a-GCST90027158	ebi-a-GCST90027158	Alzheimer's disease	Alzheimer's disease || ||	TRUE	igd	NA	NA	NA	NA	NA	NA	NA
rs850737	17	42443784	0.0368	0.0083	85934	9.79806e-06	0.386	C	T	Alzheimer's disease || id:ebi-a-GCST90027158	ebi-a-GCST90027158	Alzheimer's disease	Alzheimer's disease || ||	TRUE	igd	NA	NA	NA	NA	NA	NA	NA
rs12451763	17	42490912	0.0318	0.0289	85934	0.2721	0.0217	T	C	Alzheimer's disease || id:ebi-a-GCST90027158	ebi-a-GCST90027158	Alzheimer's disease	Alzheimer's disease || ||	TRUE	igd	NA	NA	NA	NA	NA	NA	NA
rs11652163	17	43081974	-0.0023	0.0104	85934	0.8232	0.1864	G	A	Alzheimer's disease || id:ebi-a-GCST90027158	ebi-a-GCST90027158	Alzheimer's disease	Alzheimer's disease || ||	TRUE	igd	NA	NA	NA	NA	NA	NA	NA
rs8070221	17	43245893	0.008	0.0082	85934	0.3241	0.5105	C	G	Alzheimer's disease || id:ebi-a-GCST90027158	ebi-a-GCST90027158	Alzheimer's disease	Alzheimer's disease || ||	TRUE	igd	NA	NA	NA	NA	NA	NA	NA
rs721579	17	43370481	-0.0187	0.0092	85934	0.0419904	0.2644	T	C	Alzheimer's disease || id:ebi-a-GCST90027158	ebi-a-GCST90027158	Alzheimer's disease	Alzheimer's disease || ||	TRUE	igd	NA	NA	NA	NA	NA	NA	NA
rs62064594	17	43460181	-0.0378	0.0114	85934	0.000862005	0.1594	A	G	Alzheimer's disease || id:ebi-a-GCST90027158	ebi-a-GCST90027158	Alzheimer's disease	Alzheimer's disease || ||	TRUE	igd	NA	NA	NA	NA	NA	NA	NA
rs12936620	17	43788820	0.0238	0.0238	85934	0.3173	0.0311	G	T	Alzheimer's disease || id:ebi-a-GCST90027158	ebi-a-GCST90027158	Alzheimer's disease	Alzheimer's disease || ||	TRUE	igd	NA	NA	NA	NA	NA	NA	NA
rs242943	17	43924412	-0.0245	0.0118	85934	0.0369496	0.86	C	T	Alzheimer's disease || id:ebi-a-GCST90027158	ebi-a-GCST90027158	Alzheimer's disease	Alzheimer's disease || ||	TRUE	igd	NA	NA	NA	NA	NA	NA	NA
rs17649553	17	43994648	-0.0535	0.0098	85934	4.43302e-08	0.2262	T	C	Alzheimer's disease || id:ebi-a-GCST90027158	ebi-a-GCST90027158	Alzheimer's disease	Alzheimer's disease || ||	TRUE	igd	NA	NA	NA	NA	NA	NA	NA
rs1052553	17	44073889	-0.0546	0.0098	85934	2.39602e-08	0.2261	G	A	Alzheimer's disease || id:ebi-a-GCST90027158	ebi-a-GCST90027158	Alzheimer's disease	Alzheimer's disease || ||	TRUE	igd	NA	NA	NA	NA	NA	NA	NA
rs138538686	17	44078352	0.0311	0.0262	85934	0.2349	0.0257	A	G	Alzheimer's disease || id:ebi-a-GCST90027158	ebi-a-GCST90027158	Alzheimer's disease	Alzheimer's disease || ||	TRUE	igd	NA	NA	NA	NA	NA	NA	NA
rs2435202	17	44080836	0.0112	0.0232	85934	0.6305	0.0354	A	G	Alzheimer's disease || id:ebi-a-GCST90027158	ebi-a-GCST90027158	Alzheimer's disease	Alzheimer's disease || ||	TRUE	igd	NA	NA	NA	NA	NA	NA	NA
rs28689858	17	44131368	-0.0626	0.0172	85934	0.000280602	0.9335	C	T	Alzheimer's disease || id:ebi-a-GCST90027158	ebi-a-GCST90027158	Alzheimer's disease	Alzheimer's disease || ||	TRUE	igd	NA	NA	NA	NA	NA	NA	NA
rs11656663	17	44160410	0.045	0.0244	85934	0.0646696	0.03	T	C	Alzheimer's disease || id:ebi-a-GCST90027158	ebi-a-GCST90027158	Alzheimer's disease	Alzheimer's disease || ||	TRUE	igd	NA	NA	NA	NA	NA	NA	NA
rs199515	17	44856641	0.0576	0.0099	85934	5.96994e-09	0.7806	C	G	Alzheimer's disease || id:ebi-a-GCST90027158	ebi-a-GCST90027158	Alzheimer's disease	Alzheimer's disease || ||	TRUE	igd	NA	NA	NA	NA	NA	NA	NA
rs3916033	17	44889703	0.0076	0.0083	85934	0.3623	0.5606	T	C	Alzheimer's disease || id:ebi-a-GCST90027158	ebi-a-GCST90027158	Alzheimer's disease	Alzheimer's disease || ||	TRUE	igd	NA	NA	NA	NA	NA	NA	NA
rs73316435	17	45329477	0.0114	0.0103	85934	0.2673	0.1922	T	C	Alzheimer's disease || id:ebi-a-GCST90027158	ebi-a-GCST90027158	Alzheimer's disease	Alzheimer's disease || ||	TRUE	igd	NA	NA	NA	NA	NA	NA	NA
rs117129726	17	46932195	0.0143	0.019	85934	0.4526	0.0491	A	G	Alzheimer's disease || id:ebi-a-GCST90027158	ebi-a-GCST90027158	Alzheimer's disease	Alzheimer's disease || ||	TRUE	igd	NA	NA	NA	NA	NA	NA	NA
rs117118364	17	47159097	0.013	0.0141	85934	0.3544	0.0915	G	C	Alzheimer's disease || id:ebi-a-GCST90027158	ebi-a-GCST90027158	Alzheimer's disease	Alzheimer's disease || ||	TRUE	igd	NA	NA	NA	NA	NA	NA	NA
rs76026873	17	47459646	-0.0381	0.0125	85934	0.00230898	0.1219	C	A	Alzheimer's disease || id:ebi-a-GCST90027158	ebi-a-GCST90027158	Alzheimer's disease	Alzheimer's disease || ||	TRUE	igd	NA	NA	NA	NA	NA	NA	NA
rs145398027	17	37692178	0.0268	0.0322	85934	0.4049	0.0182	T	C	Alzheimer's disease || id:ebi-a-GCST90027158	ebi-a-GCST90027158	Alzheimer's disease	Alzheimer's disease || ||	TRUE	igd	NA	NA	NA	NA	NA	NA	NA
rs147832718	17	41443647	0.0458	0.0177	85934	0.00975394	0.0571	G	T	Alzheimer's disease || id:ebi-a-GCST90027158	ebi-a-GCST90027158	Alzheimer's disease	Alzheimer's disease || ||	TRUE	igd	NA	NA	NA	NA	NA	NA	NA
rs9901754	17	41767975	-0.007	0.0083	85934	0.3965	0.4154	T	C	Alzheimer's disease || id:ebi-a-GCST90027158	ebi-a-GCST90027158	Alzheimer's disease	Alzheimer's disease || ||	TRUE	igd	NA	NA	NA	NA	NA	NA	NA
rs17820808	17	54843492	0.0246	0.0161	85934	0.126	0.0709	C	T	Alzheimer's disease || id:ebi-a-GCST90027158	ebi-a-GCST90027158	Alzheimer's disease	Alzheimer's disease || ||	TRUE	igd	NA	NA	NA	NA	NA	NA	NA
rs1947331	18	52301187	0.0271	0.0119	85934	0.0229002	0.1376	A	G	Alzheimer's disease || id:ebi-a-GCST90027158	ebi-a-GCST90027158	Alzheimer's disease	Alzheimer's disease || ||	TRUE	igd	NA	NA	NA	NA	NA	NA	NA
rs116065945	17	80269470	0.0062	0.0107	85934	0.5628	0.1822	T	C	Alzheimer's disease || id:ebi-a-GCST90027158	ebi-a-GCST90027158	Alzheimer's disease	Alzheimer's disease || ||	TRUE	igd	NA	NA	NA	NA	NA	NA	NA
rs55914156	17	80293315	0.0144	0.0091	85934	0.1128	0.2917	C	A	Alzheimer's disease || id:ebi-a-GCST90027158	ebi-a-GCST90027158	Alzheimer's disease	Alzheimer's disease || ||	TRUE	igd	NA	NA	NA	NA	NA	NA	NA
rs112040820	17	80469064	-4.00E-04	0.0092	85934	0.9629	0.2896	A	G	Alzheimer's disease || id:ebi-a-GCST90027158	ebi-a-GCST90027158	Alzheimer's disease	Alzheimer's disease || ||	TRUE	igd	NA	NA	NA	NA	NA	NA	NA
rs62080203	17	79631324	0.0124	0.0107	85934	0.2479	0.1801	A	G	Alzheimer's disease || id:ebi-a-GCST90027158	ebi-a-GCST90027158	Alzheimer's disease	Alzheimer's disease || ||	TRUE	igd	NA	NA	NA	NA	NA	NA	NA
rs11152375	18	60906684	0.0256	0.0101	85934	0.01104	0.7698	T	C	Alzheimer's disease || id:ebi-a-GCST90027158	ebi-a-GCST90027158	Alzheimer's disease	Alzheimer's disease || ||	TRUE	igd	NA	NA	NA	NA	NA	NA	NA
rs62128087	19	50026266	-0.0148	0.0119	85934	0.2126	0.1678	T	C	Alzheimer's disease || id:ebi-a-GCST90027158	ebi-a-GCST90027158	Alzheimer's disease	Alzheimer's disease || ||	TRUE	igd	NA	NA	NA	NA	NA	NA	NA
rs147493755	19	51739215	-0.0439	0.0326	85934	0.1786	0.0245	C	T	Alzheimer's disease || id:ebi-a-GCST90027158	ebi-a-GCST90027158	Alzheimer's disease	Alzheimer's disease || ||	TRUE	igd	NA	NA	NA	NA	NA	NA	NA
rs6036619	20	24010555	-5.00E-04	0.0114	85934	0.9639	0.1509	A	G	Alzheimer's disease || id:ebi-a-GCST90027158	ebi-a-GCST90027158	Alzheimer's disease	Alzheimer's disease || ||	TRUE	igd	NA	NA	NA	NA	NA	NA	NA
rs6089139	20	30569238	0.0205	0.0232	85934	0.3774	0.0344	C	T	Alzheimer's disease || id:ebi-a-GCST90027158	ebi-a-GCST90027158	Alzheimer's disease	Alzheimer's disease || ||	TRUE	igd	NA	NA	NA	NA	NA	NA	NA
rs76674697	20	18668316	-0.0168	0.0237	85934	0.4784	0.0321	A	G	Alzheimer's disease || id:ebi-a-GCST90027158	ebi-a-GCST90027158	Alzheimer's disease	Alzheimer's disease || ||	TRUE	igd	NA	NA	NA	NA	NA	NA	NA
rs6075101	20	16730479	-0.0047	0.0087	85934	0.5861	0.6125	T	C	Alzheimer's disease || id:ebi-a-GCST90027158	ebi-a-GCST90027158	Alzheimer's disease	Alzheimer's disease || ||	TRUE	igd	NA	NA	NA	NA	NA	NA	NA
rs11569649	20	44531417	0.0585	0.027	85934	0.0301703	0.0258	G	T	Alzheimer's disease || id:ebi-a-GCST90027158	ebi-a-GCST90027158	Alzheimer's disease	Alzheimer's disease || ||	TRUE	igd	NA	NA	NA	NA	NA	NA	NA
rs62206301	20	60392226	-0.001	0.0083	85934	0.9009	0.551	A	G	Alzheimer's disease || id:ebi-a-GCST90027158	ebi-a-GCST90027158	Alzheimer's disease	Alzheimer's disease || ||	TRUE	igd	NA	NA	NA	NA	NA	NA	NA
rs310631	20	62196253	-0.0186	0.0086	85934	0.0295597	0.4096	A	C	Alzheimer's disease || id:ebi-a-GCST90027158	ebi-a-GCST90027158	Alzheimer's disease	Alzheimer's disease || ||	TRUE	igd	NA	NA	NA	NA	NA	NA	NA
rs2826111	21	21632687	-0.0107	0.0082	85934	0.1953	0.4699	G	A	Alzheimer's disease || id:ebi-a-GCST90027158	ebi-a-GCST90027158	Alzheimer's disease	Alzheimer's disease || ||	TRUE	igd	NA	NA	NA	NA	NA	NA	NA
rs7207976	17	27004703	0.0138	0.0089	85934	0.1213	0.694	A	C	Alzheimer's disease || id:ebi-a-GCST90027158	ebi-a-GCST90027158	Alzheimer's disease	Alzheimer's disease || ||	TRUE	igd	NA	NA	NA	NA	NA	NA	NA
rs8082605	17	33864771	-0.011	0.0205	85934	0.5909	0.0422	T	G	Alzheimer's disease || id:ebi-a-GCST90027158	ebi-a-GCST90027158	Alzheimer's disease	Alzheimer's disease || ||	TRUE	igd	NA	NA	NA	NA	NA	NA	NA
rs225245	17	33946107	0.0078	0.0082	85934	0.3425	0.4405	G	A	Alzheimer's disease || id:ebi-a-GCST90027158	ebi-a-GCST90027158	Alzheimer's disease	Alzheimer's disease || ||	TRUE	igd	NA	NA	NA	NA	NA	NA	NA
rs28709535	17	28567927	-0.0138	0.0093	85934	0.1385	0.2619	A	G	Alzheimer's disease || id:ebi-a-GCST90027158	ebi-a-GCST90027158	Alzheimer's disease	Alzheimer's disease || ||	TRUE	igd	NA	NA	NA	NA	NA	NA	NA
rs8075900	17	29752119	-0.012	0.0135	85934	0.3755	0.1038	C	T	Alzheimer's disease || id:ebi-a-GCST90027158	ebi-a-GCST90027158	Alzheimer's disease	Alzheimer's disease || ||	TRUE	igd	NA	NA	NA	NA	NA	NA	NA
rs117922931	17	30028367	0.0473	0.0286	85934	0.0986802	0.0221	G	A	Alzheimer's disease || id:ebi-a-GCST90027158	ebi-a-GCST90027158	Alzheimer's disease	Alzheimer's disease || ||	TRUE	igd	NA	NA	NA	NA	NA	NA	NA
rs2738805	16	75530411	-0.0234	0.009	85934	0.00977305	0.3081	G	A	Alzheimer's disease || id:ebi-a-GCST90027158	ebi-a-GCST90027158	Alzheimer's disease	Alzheimer's disease || ||	TRUE	igd	NA	NA	NA	NA	NA	NA	NA
rs12603456	17	80939160	-0.0039	0.0095	85934	0.681601	0.2419	T	A	Alzheimer's disease || id:ebi-a-GCST90027158	ebi-a-GCST90027158	Alzheimer's disease	Alzheimer's disease || ||	TRUE	igd	NA	NA	NA	NA	NA	NA	NA
rs2902942	20	39091892	-0.0038	0.0095	85934	0.6904	0.2408	A	G	Alzheimer's disease || id:ebi-a-GCST90027158	ebi-a-GCST90027158	Alzheimer's disease	Alzheimer's disease || ||	TRUE	igd	NA	NA	NA	NA	NA	NA	NA
rs11880562	19	1135485	0.0049	0.0183	85934	0.7871	0.0621	G	A	Alzheimer's disease || id:ebi-a-GCST90027158	ebi-a-GCST90027158	Alzheimer's disease	Alzheimer's disease || ||	TRUE	igd	NA	NA	NA	NA	NA	NA	NA
rs61059449	19	2629651	0.0092	0.019	85934	0.627899	0.0572	T	C	Alzheimer's disease || id:ebi-a-GCST90027158	ebi-a-GCST90027158	Alzheimer's disease	Alzheimer's disease || ||	TRUE	igd	NA	NA	NA	NA	NA	NA	NA
rs117552144	19	3136091	0.0038	0.0202	85934	0.8507	0.0586	T	C	Alzheimer's disease || id:ebi-a-GCST90027158	ebi-a-GCST90027158	Alzheimer's disease	Alzheimer's disease || ||	TRUE	igd	NA	NA	NA	NA	NA	NA	NA
rs112762476	19	5268113	0.0016	0.0112	85934	0.8833	0.2016	A	G	Alzheimer's disease || id:ebi-a-GCST90027158	ebi-a-GCST90027158	Alzheimer's disease	Alzheimer's disease || ||	TRUE	igd	NA	NA	NA	NA	NA	NA	NA
rs59106054	19	6891292	0.0654	0.0191	85934	0.0006188	0.0678	G	C	Alzheimer's disease || id:ebi-a-GCST90027158	ebi-a-GCST90027158	Alzheimer's disease	Alzheimer's disease || ||	TRUE	igd	NA	NA	NA	NA	NA	NA	NA
rs60517522	19	8326067	-0.0045	0.0111	85934	0.683501	0.1881	T	C	Alzheimer's disease || id:ebi-a-GCST90027158	ebi-a-GCST90027158	Alzheimer's disease	Alzheimer's disease || ||	TRUE	igd	NA	NA	NA	NA	NA	NA	NA
rs2164983	19	8789381	-0.0037	0.0119	85934	0.757699	0.1578	A	C	Alzheimer's disease || id:ebi-a-GCST90027158	ebi-a-GCST90027158	Alzheimer's disease	Alzheimer's disease || ||	TRUE	igd	NA	NA	NA	NA	NA	NA	NA
rs55930889	19	35480974	-6.00E-04	0.0128	85934	0.9647	0.1372	G	T	Alzheimer's disease || id:ebi-a-GCST90027158	ebi-a-GCST90027158	Alzheimer's disease	Alzheimer's disease || ||	TRUE	igd	NA	NA	NA	NA	NA	NA	NA
rs11666387	19	35983831	-0.0059	0.0088	85934	0.502599	0.4245	T	C	Alzheimer's disease || id:ebi-a-GCST90027158	ebi-a-GCST90027158	Alzheimer's disease	Alzheimer's disease || ||	TRUE	igd	NA	NA	NA	NA	NA	NA	NA
rs11079049	17	40772475	-0.0089	0.0175	85934	0.612901	0.9375	G	A	Alzheimer's disease || id:ebi-a-GCST90027158	ebi-a-GCST90027158	Alzheimer's disease	Alzheimer's disease || ||	TRUE	igd	NA	NA	NA	NA	NA	NA	NA
rs74933984	17	41046727	-0.0068	0.0116	85934	0.558399	0.1561	A	G	Alzheimer's disease || id:ebi-a-GCST90027158	ebi-a-GCST90027158	Alzheimer's disease	Alzheimer's disease || ||	TRUE	igd	NA	NA	NA	NA	NA	NA	NA
rs11554807	20	61431251	-0.0017	0.0089	85934	0.8509	0.3036	C	A	Alzheimer's disease || id:ebi-a-GCST90027158	ebi-a-GCST90027158	Alzheimer's disease	Alzheimer's disease || ||	TRUE	igd	NA	NA	NA	NA	NA	NA	NA
rs405396	21	15625180	0.0088	0.0104	85934	0.3967	0.1857	C	A	Alzheimer's disease || id:ebi-a-GCST90027158	ebi-a-GCST90027158	Alzheimer's disease	Alzheimer's disease || ||	TRUE	igd	NA	NA	NA	NA	NA	NA	NA
rs9931190	16	81192373	0.0051	0.0171	85934	0.764499	0.0738	A	C	Alzheimer's disease || id:ebi-a-GCST90027158	ebi-a-GCST90027158	Alzheimer's disease	Alzheimer's disease || ||	TRUE	igd	NA	NA	NA	NA	NA	NA	NA
rs71386881	16	85005907	-0.0087	0.0167	85934	0.6035	0.0631	T	G	Alzheimer's disease || id:ebi-a-GCST90027158	ebi-a-GCST90027158	Alzheimer's disease	Alzheimer's disease || ||	TRUE	igd	NA	NA	NA	NA	NA	NA	NA
rs72805116	16	85792967	0.0242	0.0134	85934	0.0707995	0.1239	G	A	Alzheimer's disease || id:ebi-a-GCST90027158	ebi-a-GCST90027158	Alzheimer's disease	Alzheimer's disease || ||	TRUE	igd	NA	NA	NA	NA	NA	NA	NA
rs391023	16	85927814	-0.014	0.0084	85934	0.0946695	0.3706	T	C	Alzheimer's disease || id:ebi-a-GCST90027158	ebi-a-GCST90027158	Alzheimer's disease	Alzheimer's disease || ||	TRUE	igd	NA	NA	NA	NA	NA	NA	NA
rs2062737	17	7031638	0.003	0.0084	85934	0.7217	0.3809	G	A	Alzheimer's disease || id:ebi-a-GCST90027158	ebi-a-GCST90027158	Alzheimer's disease	Alzheimer's disease || ||	TRUE	igd	NA	NA	NA	NA	NA	NA	NA
rs9905556	17	9942454	-0.0101	0.0266	85934	0.704099	0.0256	T	C	Alzheimer's disease || id:ebi-a-GCST90027158	ebi-a-GCST90027158	Alzheimer's disease	Alzheimer's disease || ||	TRUE	igd	NA	NA	NA	NA	NA	NA	NA
rs11078422	17	18804413	0.0136	0.0084	85934	0.1055	0.5245	T	C	Alzheimer's disease || id:ebi-a-GCST90027158	ebi-a-GCST90027158	Alzheimer's disease	Alzheimer's disease || ||	TRUE	igd	NA	NA	NA	NA	NA	NA	NA
rs141259732	20	5594755	0.0012	0.0284	85934	0.967	0.0222	A	G	Alzheimer's disease || id:ebi-a-GCST90027158	ebi-a-GCST90027158	Alzheimer's disease	Alzheimer's disease || ||	TRUE	igd	NA	NA	NA	NA	NA	NA	NA
rs11908340	20	9492062	-0.0149	0.012	85934	0.2162	0.1376	A	C	Alzheimer's disease || id:ebi-a-GCST90027158	ebi-a-GCST90027158	Alzheimer's disease	Alzheimer's disease || ||	TRUE	igd	NA	NA	NA	NA	NA	NA	NA
rs111577323	19	35124474	0.0175	0.0258	85934	0.498101	0.0298	A	C	Alzheimer's disease || id:ebi-a-GCST90027158	ebi-a-GCST90027158	Alzheimer's disease	Alzheimer's disease || ||	TRUE	igd	NA	NA	NA	NA	NA	NA	NA
rs6040721	20	11456315	0.0032	0.009	85934	0.722301	0.7114	A	G	Alzheimer's disease || id:ebi-a-GCST90027158	ebi-a-GCST90027158	Alzheimer's disease	Alzheimer's disease || ||	TRUE	igd	NA	NA	NA	NA	NA	NA	NA
rs1290650	19	50329684	-0.0067	0.0087	85934	0.4445	0.5521	G	A	Alzheimer's disease || id:ebi-a-GCST90027158	ebi-a-GCST90027158	Alzheimer's disease	Alzheimer's disease || ||	TRUE	igd	NA	NA	NA	NA	NA	NA	NA
rs11080143	17	25691296	0.0097	0.0102	85934	0.3403	0.7877	T	C	Alzheimer's disease || id:ebi-a-GCST90027158	ebi-a-GCST90027158	Alzheimer's disease	Alzheimer's disease || ||	TRUE	igd	NA	NA	NA	NA	NA	NA	NA
rs497993	17	27895528	-0.007	0.0088	85934	0.4231	0.686	C	T	Alzheimer's disease || id:ebi-a-GCST90027158	ebi-a-GCST90027158	Alzheimer's disease	Alzheimer's disease || ||	TRUE	igd	NA	NA	NA	NA	NA	NA	NA
rs9902453	17	28349095	-0.0254	0.0081	85934	0.00172401	0.5381	A	G	Alzheimer's disease || id:ebi-a-GCST90027158	ebi-a-GCST90027158	Alzheimer's disease	Alzheimer's disease || ||	TRUE	igd	NA	NA	NA	NA	NA	NA	NA
rs216412	17	28903394	0.0269	0.0123	85934	0.0292698	0.8674	G	A	Alzheimer's disease || id:ebi-a-GCST90027158	ebi-a-GCST90027158	Alzheimer's disease	Alzheimer's disease || ||	TRUE	igd	NA	NA	NA	NA	NA	NA	NA
rs445537	16	89703424	0.0175	0.0083	85934	0.0353297	0.5025	G	A	Alzheimer's disease || id:ebi-a-GCST90027158	ebi-a-GCST90027158	Alzheimer's disease	Alzheimer's disease || ||	TRUE	igd	NA	NA	NA	NA	NA	NA	NA
rs55839877	16	89707493	0.016	0.0133	85934	0.2272	0.1114	C	T	Alzheimer's disease || id:ebi-a-GCST90027158	ebi-a-GCST90027158	Alzheimer's disease	Alzheimer's disease || ||	TRUE	igd	NA	NA	NA	NA	NA	NA	NA
rs4268748	16	90026512	-0.0272	0.0093	85934	0.003642	0.268	C	T	Alzheimer's disease || id:ebi-a-GCST90027158	ebi-a-GCST90027158	Alzheimer's disease	Alzheimer's disease || ||	TRUE	igd	NA	NA	NA	NA	NA	NA	NA
rs74480102	17	7742601	0.0554	0.0211	85934	0.00854103	0.039	A	G	Alzheimer's disease || id:ebi-a-GCST90027158	ebi-a-GCST90027158	Alzheimer's disease	Alzheimer's disease || ||	TRUE	igd	NA	NA	NA	NA	NA	NA	NA
rs11650537	17	12882087	-0.008	0.0082	85934	0.3292	0.4497	T	C	Alzheimer's disease || id:ebi-a-GCST90027158	ebi-a-GCST90027158	Alzheimer's disease	Alzheimer's disease || ||	TRUE	igd	NA	NA	NA	NA	NA	NA	NA
rs138142208	17	13065700	0.0086	0.028	85934	0.757699	0.0234	C	T	Alzheimer's disease || id:ebi-a-GCST90027158	ebi-a-GCST90027158	Alzheimer's disease	Alzheimer's disease || ||	TRUE	igd	NA	NA	NA	NA	NA	NA	NA
rs72640479	16	21812167	0.0017	0.0103	85934	0.8658	0.1996	T	A	Alzheimer's disease || id:ebi-a-GCST90027158	ebi-a-GCST90027158	Alzheimer's disease	Alzheimer's disease || ||	TRUE	igd	NA	NA	NA	NA	NA	NA	NA
rs3809627	16	30103160	0.0288	0.0084	85934	0.000555303	0.4078	A	C	Alzheimer's disease || id:ebi-a-GCST90027158	ebi-a-GCST90027158	Alzheimer's disease	Alzheimer's disease || ||	TRUE	igd	NA	NA	NA	NA	NA	NA	NA
rs56378716	17	56356502	0.0129	0.035	85934	0.7135	0.0139	G	A	Alzheimer's disease || id:ebi-a-GCST90027158	ebi-a-GCST90027158	Alzheimer's disease	Alzheimer's disease || ||	TRUE	igd	NA	NA	NA	NA	NA	NA	NA
rs34256409	17	62936447	0.0091	0.0135	85934	0.4987	0.1221	C	A	Alzheimer's disease || id:ebi-a-GCST90027158	ebi-a-GCST90027158	Alzheimer's disease	Alzheimer's disease || ||	TRUE	igd	NA	NA	NA	NA	NA	NA	NA
rs67517156	16	10357230	-0.0038	0.0088	85934	0.665001	0.3215	C	T	Alzheimer's disease || id:ebi-a-GCST90027158	ebi-a-GCST90027158	Alzheimer's disease	Alzheimer's disease || ||	TRUE	igd	NA	NA	NA	NA	NA	NA	NA
rs3816290	16	10452052	-0.0039	0.0115	85934	0.7345	0.1512	C	G	Alzheimer's disease || id:ebi-a-GCST90027158	ebi-a-GCST90027158	Alzheimer's disease	Alzheimer's disease || ||	TRUE	igd	NA	NA	NA	NA	NA	NA	NA
rs7203459	16	11230703	-0.0285	0.0093	85934	0.00227002	0.2524	C	T	Alzheimer's disease || id:ebi-a-GCST90027158	ebi-a-GCST90027158	Alzheimer's disease	Alzheimer's disease || ||	TRUE	igd	NA	NA	NA	NA	NA	NA	NA
rs11570150	16	12060301	-0.0366	0.0362	85934	0.3114	0.0135	A	G	Alzheimer's disease || id:ebi-a-GCST90027158	ebi-a-GCST90027158	Alzheimer's disease	Alzheimer's disease || ||	TRUE	igd	NA	NA	NA	NA	NA	NA	NA
rs1046276	16	30914626	0.0318	0.0086	85934	0.000212002	0.6514	C	T	Alzheimer's disease || id:ebi-a-GCST90027158	ebi-a-GCST90027158	Alzheimer's disease	Alzheimer's disease || ||	TRUE	igd	NA	NA	NA	NA	NA	NA	NA
rs682740	17	38733391	-0.0034	0.0083	85934	0.685001	0.4204	C	T	Alzheimer's disease || id:ebi-a-GCST90027158	ebi-a-GCST90027158	Alzheimer's disease	Alzheimer's disease || ||	TRUE	igd	NA	NA	NA	NA	NA	NA	NA
rs138923296	17	41397048	0.0173	0.0221	85934	0.4342	0.0355	G	A	Alzheimer's disease || id:ebi-a-GCST90027158	ebi-a-GCST90027158	Alzheimer's disease	Alzheimer's disease || ||	TRUE	igd	NA	NA	NA	NA	NA	NA	NA
rs188750247	17	7519010	-0.0426	0.0323	85934	0.1876	0.0249	T	G	Alzheimer's disease || id:ebi-a-GCST90027158	ebi-a-GCST90027158	Alzheimer's disease	Alzheimer's disease || ||	TRUE	igd	NA	NA	NA	NA	NA	NA	NA
rs11078832	17	10018742	0.0017	0.009	85934	0.8541	0.6862	G	A	Alzheimer's disease || id:ebi-a-GCST90027158	ebi-a-GCST90027158	Alzheimer's disease	Alzheimer's disease || ||	TRUE	igd	NA	NA	NA	NA	NA	NA	NA
rs3785023	16	84125078	-0.0033	0.009	85934	0.7147	0.6908	C	T	Alzheimer's disease || id:ebi-a-GCST90027158	ebi-a-GCST90027158	Alzheimer's disease	Alzheimer's disease || ||	TRUE	igd	NA	NA	NA	NA	NA	NA	NA
rs713875	22	30592487	-0.0068	0.0082	85934	0.4044	0.539	G	C	Alzheimer's disease || id:ebi-a-GCST90027158	ebi-a-GCST90027158	Alzheimer's disease	Alzheimer's disease || ||	TRUE	igd	NA	NA	NA	NA	NA	NA	NA
rs117053403	22	31077232	-0.02	0.0355	85934	0.5742	0.0138	G	T	Alzheimer's disease || id:ebi-a-GCST90027158	ebi-a-GCST90027158	Alzheimer's disease	Alzheimer's disease || ||	TRUE	igd	NA	NA	NA	NA	NA	NA	NA
rs737887	22	31696615	0.0334	0.0091	85934	0.000256401	0.7284	G	A	Alzheimer's disease || id:ebi-a-GCST90027158	ebi-a-GCST90027158	Alzheimer's disease	Alzheimer's disease || ||	TRUE	igd	NA	NA	NA	NA	NA	NA	NA
rs760517	22	37258986	-0.0098	0.009	85934	0.2786	0.3719	T	C	Alzheimer's disease || id:ebi-a-GCST90027158	ebi-a-GCST90027158	Alzheimer's disease	Alzheimer's disease || ||	TRUE	igd	NA	NA	NA	NA	NA	NA	NA
rs148475423	22	38300563	-0.0231	0.053	85934	0.662101	0.0064	T	G	Alzheimer's disease || id:ebi-a-GCST90027158	ebi-a-GCST90027158	Alzheimer's disease	Alzheimer's disease || ||	TRUE	igd	NA	NA	NA	NA	NA	NA	NA
rs135736	22	38678564	0.0112	0.0091	85934	0.222	0.684	G	T	Alzheimer's disease || id:ebi-a-GCST90027158	ebi-a-GCST90027158	Alzheimer's disease	Alzheimer's disease || ||	TRUE	igd	NA	NA	NA	NA	NA	NA	NA
rs137955	22	40291807	-0.0069	0.0083	85934	0.4094	0.5616	C	T	Alzheimer's disease || id:ebi-a-GCST90027158	ebi-a-GCST90027158	Alzheimer's disease	Alzheimer's disease || ||	TRUE	igd	NA	NA	NA	NA	NA	NA	NA
rs136333	22	31164310	0.0131	0.0119	85934	0.2738	0.133	A	G	Alzheimer's disease || id:ebi-a-GCST90027158	ebi-a-GCST90027158	Alzheimer's disease	Alzheimer's disease || ||	TRUE	igd	NA	NA	NA	NA	NA	NA	NA
rs12167141	22	31273284	0.0025	0.0092	85934	0.7828	0.2745	A	T	Alzheimer's disease || id:ebi-a-GCST90027158	ebi-a-GCST90027158	Alzheimer's disease	Alzheimer's disease || ||	TRUE	igd	NA	NA	NA	NA	NA	NA	NA
rs5755832	22	36057360	-0.0251	0.0204	85934	0.2184	0.0431	G	A	Alzheimer's disease || id:ebi-a-GCST90027158	ebi-a-GCST90027158	Alzheimer's disease	Alzheimer's disease || ||	TRUE	igd	NA	NA	NA	NA	NA	NA	NA
rs132618	22	36537500	-0.0028	0.0082	85934	0.730801	0.4734	T	A	Alzheimer's disease || id:ebi-a-GCST90027158	ebi-a-GCST90027158	Alzheimer's disease	Alzheimer's disease || ||	TRUE	igd	NA	NA	NA	NA	NA	NA	NA
rs55743715	22	36718351	0.001	0.0184	85934	0.9587	0.051	A	G	Alzheimer's disease || id:ebi-a-GCST90027158	ebi-a-GCST90027158	Alzheimer's disease	Alzheimer's disease || ||	TRUE	igd	NA	NA	NA	NA	NA	NA	NA
rs1883275	22	36769823	-0.0348	0.0382	85934	0.363	0.9809	A	G	Alzheimer's disease || id:ebi-a-GCST90027158	ebi-a-GCST90027158	Alzheimer's disease	Alzheimer's disease || ||	TRUE	igd	NA	NA	NA	NA	NA	NA	NA
rs855791	22	37462936	0.0039	0.0082	85934	0.6297	0.565	G	A	Alzheimer's disease || id:ebi-a-GCST90027158	ebi-a-GCST90027158	Alzheimer's disease	Alzheimer's disease || ||	TRUE	igd	NA	NA	NA	NA	NA	NA	NA
rs4820268	22	37469591	0.0013	0.0081	85934	0.8694	0.5397	A	G	Alzheimer's disease || id:ebi-a-GCST90027158	ebi-a-GCST90027158	Alzheimer's disease	Alzheimer's disease || ||	TRUE	igd	NA	NA	NA	NA	NA	NA	NA
rs5756677	22	37835576	-0.0032	0.0098	85934	0.741899	0.2404	A	G	Alzheimer's disease || id:ebi-a-GCST90027158	ebi-a-GCST90027158	Alzheimer's disease	Alzheimer's disease || ||	TRUE	igd	NA	NA	NA	NA	NA	NA	NA
rs145785903	22	37875779	0.1094	0.0415	85934	0.00840795	0.0105	T	C	Alzheimer's disease || id:ebi-a-GCST90027158	ebi-a-GCST90027158	Alzheimer's disease	Alzheimer's disease || ||	TRUE	igd	NA	NA	NA	NA	NA	NA	NA
rs56014332	22	37904695	0.0021	0.0187	85934	0.9117	0.0534	A	G	Alzheimer's disease || id:ebi-a-GCST90027158	ebi-a-GCST90027158	Alzheimer's disease	Alzheimer's disease || ||	TRUE	igd	NA	NA	NA	NA	NA	NA	NA
rs2076088	22	37960725	0.0023	0.0093	85934	0.8024	0.7056	T	G	Alzheimer's disease || id:ebi-a-GCST90027158	ebi-a-GCST90027158	Alzheimer's disease	Alzheimer's disease || ||	TRUE	igd	NA	NA	NA	NA	NA	NA	NA
rs79809733	22	38269928	0.0293	0.027	85934	0.2778	0.0236	A	C	Alzheimer's disease || id:ebi-a-GCST90027158	ebi-a-GCST90027158	Alzheimer's disease	Alzheimer's disease || ||	TRUE	igd	NA	NA	NA	NA	NA	NA	NA
rs140068999	22	38308830	0.0192	0.0344	85934	0.5759	0.0152	A	G	Alzheimer's disease || id:ebi-a-GCST90027158	ebi-a-GCST90027158	Alzheimer's disease	Alzheimer's disease || ||	TRUE	igd	NA	NA	NA	NA	NA	NA	NA
rs7292074	22	39266451	-0.0126	0.0106	85934	0.2315	0.1848	A	C	Alzheimer's disease || id:ebi-a-GCST90027158	ebi-a-GCST90027158	Alzheimer's disease	Alzheimer's disease || ||	TRUE	igd	NA	NA	NA	NA	NA	NA	NA
rs113565485	19	33545860	-0.0522	0.0356	85934	0.1428	0.0158	A	G	Alzheimer's disease || id:ebi-a-GCST90027158	ebi-a-GCST90027158	Alzheimer's disease	Alzheimer's disease || ||	TRUE	igd	NA	NA	NA	NA	NA	NA	NA
rs60969446	19	33759573	4e-04	0.0089	85934	0.9629	0.566	C	T	Alzheimer's disease || id:ebi-a-GCST90027158	ebi-a-GCST90027158	Alzheimer's disease	Alzheimer's disease || ||	TRUE	igd	NA	NA	NA	NA	NA	NA	NA
rs2651091	19	35379737	0.0061	0.0134	85934	0.6506	0.1253	A	G	Alzheimer's disease || id:ebi-a-GCST90027158	ebi-a-GCST90027158	Alzheimer's disease	Alzheimer's disease || ||	TRUE	igd	NA	NA	NA	NA	NA	NA	NA
rs35259224	22	29216603	-0.0043	0.0088	85934	0.6239	0.3054	A	G	Alzheimer's disease || id:ebi-a-GCST90027158	ebi-a-GCST90027158	Alzheimer's disease	Alzheimer's disease || ||	TRUE	igd	NA	NA	NA	NA	NA	NA	NA
rs113211599	12	96330801	-0.0083	0.0221	85934	0.7077	0.0359	A	G	Alzheimer's disease || id:ebi-a-GCST90027158	ebi-a-GCST90027158	Alzheimer's disease	Alzheimer's disease || ||	TRUE	igd	NA	NA	NA	NA	NA	NA	NA
rs117664873	12	96396589	0.0177	0.0171	85934	0.3011	0.0602	C	T	Alzheimer's disease || id:ebi-a-GCST90027158	ebi-a-GCST90027158	Alzheimer's disease	Alzheimer's disease || ||	TRUE	igd	NA	NA	NA	NA	NA	NA	NA
rs77996039	12	99238561	-0.0203	0.0397	85934	0.609399	0.0123	C	T	Alzheimer's disease || id:ebi-a-GCST90027158	ebi-a-GCST90027158	Alzheimer's disease	Alzheimer's disease || ||	TRUE	igd	NA	NA	NA	NA	NA	NA	NA
rs61932189	12	99285955	-0.0182	0.0083	85934	0.0270203	0.4816	C	T	Alzheimer's disease || id:ebi-a-GCST90027158	ebi-a-GCST90027158	Alzheimer's disease	Alzheimer's disease || ||	TRUE	igd	NA	NA	NA	NA	NA	NA	NA
rs2098357	12	96518888	-0.0051	0.0083	85934	0.535499	0.5107	C	T	Alzheimer's disease || id:ebi-a-GCST90027158	ebi-a-GCST90027158	Alzheimer's disease	Alzheimer's disease || ||	TRUE	igd	NA	NA	NA	NA	NA	NA	NA
rs73185019	12	75952475	0.0095	0.0268	85934	0.7228	0.0243	T	C	Alzheimer's disease || id:ebi-a-GCST90027158	ebi-a-GCST90027158	Alzheimer's disease	Alzheimer's disease || ||	TRUE	igd	NA	NA	NA	NA	NA	NA	NA
rs2365453	12	94713800	-0.0147	0.0089	85934	0.0995589	0.296	A	G	Alzheimer's disease || id:ebi-a-GCST90027158	ebi-a-GCST90027158	Alzheimer's disease	Alzheimer's disease || ||	TRUE	igd	NA	NA	NA	NA	NA	NA	NA
rs4762500	12	98983935	-0.006	0.0107	85934	0.5728	0.8192	C	T	Alzheimer's disease || id:ebi-a-GCST90027158	ebi-a-GCST90027158	Alzheimer's disease	Alzheimer's disease || ||	TRUE	igd	NA	NA	NA	NA	NA	NA	NA
rs846474	13	30807748	-0.0121	0.0084	85934	0.1499	0.5949	G	A	Alzheimer's disease || id:ebi-a-GCST90027158	ebi-a-GCST90027158	Alzheimer's disease	Alzheimer's disease || ||	TRUE	igd	NA	NA	NA	NA	NA	NA	NA
rs9591197	13	33209637	0.0049	0.0082	85934	0.552	0.4099	T	C	Alzheimer's disease || id:ebi-a-GCST90027158	ebi-a-GCST90027158	Alzheimer's disease	Alzheimer's disease || ||	TRUE	igd	NA	NA	NA	NA	NA	NA	NA
rs3012123	13	49623070	0.0256	0.0088	85934	0.00345199	0.3129	G	A	Alzheimer's disease || id:ebi-a-GCST90027158	ebi-a-GCST90027158	Alzheimer's disease	Alzheimer's disease || ||	TRUE	igd	NA	NA	NA	NA	NA	NA	NA
rs9535179	13	49836183	0.0453	0.0112	85934	5.22805e-05	0.1578	G	A	Alzheimer's disease || id:ebi-a-GCST90027158	ebi-a-GCST90027158	Alzheimer's disease	Alzheimer's disease || ||	TRUE	igd	NA	NA	NA	NA	NA	NA	NA
rs74074799	13	50219247	0.0216	0.0176	85934	0.2206	0.0578	G	T	Alzheimer's disease || id:ebi-a-GCST90027158	ebi-a-GCST90027158	Alzheimer's disease	Alzheimer's disease || ||	TRUE	igd	NA	NA	NA	NA	NA	NA	NA
rs9543547	13	74831843	0.0032	0.0094	85934	0.735099	0.2582	G	A	Alzheimer's disease || id:ebi-a-GCST90027158	ebi-a-GCST90027158	Alzheimer's disease	Alzheimer's disease || ||	TRUE	igd	NA	NA	NA	NA	NA	NA	NA
rs138384568	14	35156561	0.008	0.0149	85934	0.590799	0.0846	A	G	Alzheimer's disease || id:ebi-a-GCST90027158	ebi-a-GCST90027158	Alzheimer's disease	Alzheimer's disease || ||	TRUE	igd	NA	NA	NA	NA	NA	NA	NA
rs10483364	14	31195870	-0.0549	0.0327	85934	0.0931708	0.016	T	C	Alzheimer's disease || id:ebi-a-GCST90027158	ebi-a-GCST90027158	Alzheimer's disease	Alzheimer's disease || ||	TRUE	igd	NA	NA	NA	NA	NA	NA	NA
rs61488898	14	35086437	-6.00E-04	0.0243	85934	0.9817	0.0295	T	C	Alzheimer's disease || id:ebi-a-GCST90027158	ebi-a-GCST90027158	Alzheimer's disease	Alzheimer's disease || ||	TRUE	igd	NA	NA	NA	NA	NA	NA	NA
rs34443888	14	35121009	-0.0084	0.0165	85934	0.6095	0.0659	T	C	Alzheimer's disease || id:ebi-a-GCST90027158	ebi-a-GCST90027158	Alzheimer's disease	Alzheimer's disease || ||	TRUE	igd	NA	NA	NA	NA	NA	NA	NA
rs10150395	14	35208471	0.006	0.0092	85934	0.5112	0.2965	G	A	Alzheimer's disease || id:ebi-a-GCST90027158	ebi-a-GCST90027158	Alzheimer's disease	Alzheimer's disease || ||	TRUE	igd	NA	NA	NA	NA	NA	NA	NA
rs7147346	14	35500702	0.0097	0.0081	85934	0.2301	0.4647	T	C	Alzheimer's disease || id:ebi-a-GCST90027158	ebi-a-GCST90027158	Alzheimer's disease	Alzheimer's disease || ||	TRUE	igd	NA	NA	NA	NA	NA	NA	NA
rs111778408	14	35572163	0.0145	0.013	85934	0.2623	0.1081	A	G	Alzheimer's disease || id:ebi-a-GCST90027158	ebi-a-GCST90027158	Alzheimer's disease	Alzheimer's disease || ||	TRUE	igd	NA	NA	NA	NA	NA	NA	NA
rs72659967	14	21143968	2e-04	0.0369	85934	0.9954	0.0139	A	G	Alzheimer's disease || id:ebi-a-GCST90027158	ebi-a-GCST90027158	Alzheimer's disease	Alzheimer's disease || ||	TRUE	igd	NA	NA	NA	NA	NA	NA	NA
rs17114743	14	21163693	-0.0307	0.0267	85934	0.2509	0.0257	G	A	Alzheimer's disease || id:ebi-a-GCST90027158	ebi-a-GCST90027158	Alzheimer's disease	Alzheimer's disease || ||	TRUE	igd	NA	NA	NA	NA	NA	NA	NA
rs1951420	14	21240884	0.0032	0.009	85934	0.722199	0.7034	G	T	Alzheimer's disease || id:ebi-a-GCST90027158	ebi-a-GCST90027158	Alzheimer's disease	Alzheimer's disease || ||	TRUE	igd	NA	NA	NA	NA	NA	NA	NA
rs1242926	14	23075116	0.0048	0.0082	85934	0.5546	0.548	T	C	Alzheimer's disease || id:ebi-a-GCST90027158	ebi-a-GCST90027158	Alzheimer's disease	Alzheimer's disease || ||	TRUE	igd	NA	NA	NA	NA	NA	NA	NA
rs35761953	14	23318947	-0.008	0.01	85934	0.4241	0.7714	T	C	Alzheimer's disease || id:ebi-a-GCST90027158	ebi-a-GCST90027158	Alzheimer's disease	Alzheimer's disease || ||	TRUE	igd	NA	NA	NA	NA	NA	NA	NA
rs34425415	14	23691428	0.0187	0.0262	85934	0.4764	0.0258	C	T	Alzheimer's disease || id:ebi-a-GCST90027158	ebi-a-GCST90027158	Alzheimer's disease	Alzheimer's disease || ||	TRUE	igd	NA	NA	NA	NA	NA	NA	NA
rs8017358	14	24525274	-0.0091	0.0082	85934	0.2676	0.5047	A	G	Alzheimer's disease || id:ebi-a-GCST90027158	ebi-a-GCST90027158	Alzheimer's disease	Alzheimer's disease || ||	TRUE	igd	NA	NA	NA	NA	NA	NA	NA
rs9559902	13	111549315	0.0037	0.0087	85934	0.6734	0.3225	T	C	Alzheimer's disease || id:ebi-a-GCST90027158	ebi-a-GCST90027158	Alzheimer's disease	Alzheimer's disease || ||	TRUE	igd	NA	NA	NA	NA	NA	NA	NA
rs61967972	13	111882203	-0.003	0.0153	85934	0.8428	0.0773	T	C	Alzheimer's disease || id:ebi-a-GCST90027158	ebi-a-GCST90027158	Alzheimer's disease	Alzheimer's disease || ||	TRUE	igd	NA	NA	NA	NA	NA	NA	NA
rs11623318	14	20748396	-0.0131	0.0082	85934	0.1104	0.4505	A	G	Alzheimer's disease || id:ebi-a-GCST90027158	ebi-a-GCST90027158	Alzheimer's disease	Alzheimer's disease || ||	TRUE	igd	NA	NA	NA	NA	NA	NA	NA
rs8003799	14	21178988	0.0094	0.0083	85934	0.2536	0.5062	A	T	Alzheimer's disease || id:ebi-a-GCST90027158	ebi-a-GCST90027158	Alzheimer's disease	Alzheimer's disease || ||	TRUE	igd	NA	NA	NA	NA	NA	NA	NA
rs8018729	14	21258867	-0.0109	0.0087	85934	0.208	0.6564	C	G	Alzheimer's disease || id:ebi-a-GCST90027158	ebi-a-GCST90027158	Alzheimer's disease	Alzheimer's disease || ||	TRUE	igd	NA	NA	NA	NA	NA	NA	NA
rs61978229	14	21553692	-0.0083	0.0189	85934	0.6605	0.0484	T	C	Alzheimer's disease || id:ebi-a-GCST90027158	ebi-a-GCST90027158	Alzheimer's disease	Alzheimer's disease || ||	TRUE	igd	NA	NA	NA	NA	NA	NA	NA
rs8013143	14	23494277	0.0089	0.009	85934	0.3238	0.2923	G	A	Alzheimer's disease || id:ebi-a-GCST90027158	ebi-a-GCST90027158	Alzheimer's disease	Alzheimer's disease || ||	TRUE	igd	NA	NA	NA	NA	NA	NA	NA
rs35595126	14	65226044	-0.0094	0.0129	85934	0.4639	0.1183	T	C	Alzheimer's disease || id:ebi-a-GCST90027158	ebi-a-GCST90027158	Alzheimer's disease	Alzheimer's disease || ||	TRUE	igd	NA	NA	NA	NA	NA	NA	NA
rs175495	14	75542182	0.0144	0.0177	85934	0.415	0.9371	T	G	Alzheimer's disease || id:ebi-a-GCST90027158	ebi-a-GCST90027158	Alzheimer's disease	Alzheimer's disease || ||	TRUE	igd	NA	NA	NA	NA	NA	NA	NA
rs12431429	14	77475823	0.0081	0.0135	85934	0.5465	0.8899	A	G	Alzheimer's disease || id:ebi-a-GCST90027158	ebi-a-GCST90027158	Alzheimer's disease	Alzheimer's disease || ||	TRUE	igd	NA	NA	NA	NA	NA	NA	NA
rs35294538	14	73252898	-0.0045	0.0094	85934	0.634	0.2588	A	G	Alzheimer's disease || id:ebi-a-GCST90027158	ebi-a-GCST90027158	Alzheimer's disease	Alzheimer's disease || ||	TRUE	igd	NA	NA	NA	NA	NA	NA	NA
rs113392881	14	65498185	-0.0164	0.0285	85934	0.5648	0.0232	A	G	Alzheimer's disease || id:ebi-a-GCST90027158	ebi-a-GCST90027158	Alzheimer's disease	Alzheimer's disease || ||	TRUE	igd	NA	NA	NA	NA	NA	NA	NA
rs752688	14	55311569	0.0114	0.0102	85934	0.2608	0.1982	T	C	Alzheimer's disease || id:ebi-a-GCST90027158	ebi-a-GCST90027158	Alzheimer's disease	Alzheimer's disease || ||	TRUE	igd	NA	NA	NA	NA	NA	NA	NA
rs17128557	14	56010323	-0.0077	0.0113	85934	0.494399	0.1523	A	G	Alzheimer's disease || id:ebi-a-GCST90027158	ebi-a-GCST90027158	Alzheimer's disease	Alzheimer's disease || ||	TRUE	igd	NA	NA	NA	NA	NA	NA	NA
rs2281603	14	64926097	-0.005	0.0096	85934	0.5995	0.2361	C	T	Alzheimer's disease || id:ebi-a-GCST90027158	ebi-a-GCST90027158	Alzheimer's disease	Alzheimer's disease || ||	TRUE	igd	NA	NA	NA	NA	NA	NA	NA
rs4903489	14	77241392	-0.004	0.0098	85934	0.6798	0.2236	T	C	Alzheimer's disease || id:ebi-a-GCST90027158	ebi-a-GCST90027158	Alzheimer's disease	Alzheimer's disease || ||	TRUE	igd	NA	NA	NA	NA	NA	NA	NA
rs731346	14	77796641	8e-04	0.0082	85934	0.9235	0.5682	A	G	Alzheimer's disease || id:ebi-a-GCST90027158	ebi-a-GCST90027158	Alzheimer's disease	Alzheimer's disease || ||	TRUE	igd	NA	NA	NA	NA	NA	NA	NA
rs139791189	14	77909769	-0.014	0.0268	85934	0.6006	0.0244	T	C	Alzheimer's disease || id:ebi-a-GCST90027158	ebi-a-GCST90027158	Alzheimer's disease	Alzheimer's disease || ||	TRUE	igd	NA	NA	NA	NA	NA	NA	NA
rs72625654	14	65440727	0.0227	0.0152	85934	0.1354	0.0797	T	C	Alzheimer's disease || id:ebi-a-GCST90027158	ebi-a-GCST90027158	Alzheimer's disease	Alzheimer's disease || ||	TRUE	igd	NA	NA	NA	NA	NA	NA	NA
rs1275193	14	69466699	-0.0168	0.0084	85934	0.0462605	0.3747	A	C	Alzheimer's disease || id:ebi-a-GCST90027158	ebi-a-GCST90027158	Alzheimer's disease	Alzheimer's disease || ||	TRUE	igd	NA	NA	NA	NA	NA	NA	NA
rs4903228	14	74950637	-0.0165	0.0083	85934	0.0472302	0.6006	T	C	Alzheimer's disease || id:ebi-a-GCST90027158	ebi-a-GCST90027158	Alzheimer's disease	Alzheimer's disease || ||	TRUE	igd	NA	NA	NA	NA	NA	NA	NA
rs7146677	14	75888237	0.0057	0.0087	85934	0.5138	0.6426	C	A	Alzheimer's disease || id:ebi-a-GCST90027158	ebi-a-GCST90027158	Alzheimer's disease	Alzheimer's disease || ||	TRUE	igd	NA	NA	NA	NA	NA	NA	NA
rs61991641	14	77502798	0.0069	0.0086	85934	0.4273	0.338	T	C	Alzheimer's disease || id:ebi-a-GCST90027158	ebi-a-GCST90027158	Alzheimer's disease	Alzheimer's disease || ||	TRUE	igd	NA	NA	NA	NA	NA	NA	NA
rs17825440	14	78161131	0.0297	0.0251	85934	0.2372	0.0273	T	C	Alzheimer's disease || id:ebi-a-GCST90027158	ebi-a-GCST90027158	Alzheimer's disease	Alzheimer's disease || ||	TRUE	igd	NA	NA	NA	NA	NA	NA	NA
rs1253012	14	59722714	0.0298	0.011	85934	0.00677704	0.1586	G	A	Alzheimer's disease || id:ebi-a-GCST90027158	ebi-a-GCST90027158	Alzheimer's disease	Alzheimer's disease || ||	TRUE	igd	NA	NA	NA	NA	NA	NA	NA
rs17832891	14	58678057	0.0287	0.0224	85934	0.1995	0.0344	A	G	Alzheimer's disease || id:ebi-a-GCST90027158	ebi-a-GCST90027158	Alzheimer's disease	Alzheimer's disease || ||	TRUE	igd	NA	NA	NA	NA	NA	NA	NA
rs8020523	14	74318786	-0.0136	0.012	85934	0.2554	0.8621	G	C	Alzheimer's disease || id:ebi-a-GCST90027158	ebi-a-GCST90027158	Alzheimer's disease	Alzheimer's disease || ||	TRUE	igd	NA	NA	NA	NA	NA	NA	NA
rs11226362	11	104312666	0.0015	0.0113	85934	0.8945	0.1523	T	C	Alzheimer's disease || id:ebi-a-GCST90027158	ebi-a-GCST90027158	Alzheimer's disease	Alzheimer's disease || ||	TRUE	igd	NA	NA	NA	NA	NA	NA	NA
rs1944908	11	104788962	-0.0129	0.0153	85934	0.3988	0.0768	C	A	Alzheimer's disease || id:ebi-a-GCST90027158	ebi-a-GCST90027158	Alzheimer's disease	Alzheimer's disease || ||	TRUE	igd	NA	NA	NA	NA	NA	NA	NA
rs7946762	11	105471429	0.0055	0.0128	85934	0.667799	0.8799	C	T	Alzheimer's disease || id:ebi-a-GCST90027158	ebi-a-GCST90027158	Alzheimer's disease	Alzheimer's disease || ||	TRUE	igd	NA	NA	NA	NA	NA	NA	NA
rs502318	11	107416994	-0.0225	0.0104	85934	0.0297399	0.195	C	T	Alzheimer's disease || id:ebi-a-GCST90027158	ebi-a-GCST90027158	Alzheimer's disease	Alzheimer's disease || ||	TRUE	igd	NA	NA	NA	NA	NA	NA	NA
rs6421539	11	107053192	0.0077	0.0086	85934	0.3712	0.6325	T	C	Alzheimer's disease || id:ebi-a-GCST90027158	ebi-a-GCST90027158	Alzheimer's disease	Alzheimer's disease || ||	TRUE	igd	NA	NA	NA	NA	NA	NA	NA
rs11530564	11	118598714	0.0188	0.0099	85934	0.0574394	0.2262	T	C	Alzheimer's disease || id:ebi-a-GCST90027158	ebi-a-GCST90027158	Alzheimer's disease	Alzheimer's disease || ||	TRUE	igd	NA	NA	NA	NA	NA	NA	NA
rs117391362	11	120785542	0.0267	0.0184	85934	0.146	0.0548	A	G	Alzheimer's disease || id:ebi-a-GCST90027158	ebi-a-GCST90027158	Alzheimer's disease	Alzheimer's disease || ||	TRUE	igd	NA	NA	NA	NA	NA	NA	NA
rs2679059	11	43599791	0.0081	0.0083	85934	0.3327	0.5967	T	A	Alzheimer's disease || id:ebi-a-GCST90027158	ebi-a-GCST90027158	Alzheimer's disease	Alzheimer's disease || ||	TRUE	igd	NA	NA	NA	NA	NA	NA	NA
rs4459334	11	76023260	0.0071	0.0093	85934	0.4434	0.2589	T	C	Alzheimer's disease || id:ebi-a-GCST90027158	ebi-a-GCST90027158	Alzheimer's disease	Alzheimer's disease || ||	TRUE	igd	NA	NA	NA	NA	NA	NA	NA
rs7122016	11	76784805	0.0109	0.0084	85934	0.1964	0.4438	C	G	Alzheimer's disease || id:ebi-a-GCST90027158	ebi-a-GCST90027158	Alzheimer's disease	Alzheimer's disease || ||	TRUE	igd	NA	NA	NA	NA	NA	NA	NA
rs17116384	11	113981241	0.0239	0.0088	85934	0.00657703	0.3095	G	A	Alzheimer's disease || id:ebi-a-GCST90027158	ebi-a-GCST90027158	Alzheimer's disease	Alzheimer's disease || ||	TRUE	igd	NA	NA	NA	NA	NA	NA	NA
rs73020470	11	117771769	-0.0114	0.018	85934	0.5257	0.0548	C	T	Alzheimer's disease || id:ebi-a-GCST90027158	ebi-a-GCST90027158	Alzheimer's disease	Alzheimer's disease || ||	TRUE	igd	NA	NA	NA	NA	NA	NA	NA
rs2276423	11	118210106	-0.0092	0.0093	85934	0.3245	0.7428	C	G	Alzheimer's disease || id:ebi-a-GCST90027158	ebi-a-GCST90027158	Alzheimer's disease	Alzheimer's disease || ||	TRUE	igd	NA	NA	NA	NA	NA	NA	NA
rs150406105	11	118402633	-0.0175	0.0253	85934	0.489	0.0293	A	C	Alzheimer's disease || id:ebi-a-GCST90027158	ebi-a-GCST90027158	Alzheimer's disease	Alzheimer's disease || ||	TRUE	igd	NA	NA	NA	NA	NA	NA	NA
rs640603	11	118964330	0.0108	0.0086	85934	0.2067	0.3547	A	G	Alzheimer's disease || id:ebi-a-GCST90027158	ebi-a-GCST90027158	Alzheimer's disease	Alzheimer's disease || ||	TRUE	igd	NA	NA	NA	NA	NA	NA	NA
rs7110955	11	120323909	-0.0117	0.0097	85934	0.2249	0.2276	G	A	Alzheimer's disease || id:ebi-a-GCST90027158	ebi-a-GCST90027158	Alzheimer's disease	Alzheimer's disease || ||	TRUE	igd	NA	NA	NA	NA	NA	NA	NA
rs57422890	11	122742879	-0.0066	0.0086	85934	0.4461	0.6546	C	G	Alzheimer's disease || id:ebi-a-GCST90027158	ebi-a-GCST90027158	Alzheimer's disease	Alzheimer's disease || ||	TRUE	igd	NA	NA	NA	NA	NA	NA	NA
rs6590090	11	124624854	-0.0215	0.0097	85934	0.0265198	0.2389	C	T	Alzheimer's disease || id:ebi-a-GCST90027158	ebi-a-GCST90027158	Alzheimer's disease	Alzheimer's disease || ||	TRUE	igd	NA	NA	NA	NA	NA	NA	NA
rs601702	11	126059212	0.0039	0.0098	85934	0.6891	0.2215	G	C	Alzheimer's disease || id:ebi-a-GCST90027158	ebi-a-GCST90027158	Alzheimer's disease	Alzheimer's disease || ||	TRUE	igd	NA	NA	NA	NA	NA	NA	NA
rs77725406	12	50981767	-0.0295	0.0426	85934	0.4893	0.011	C	T	Alzheimer's disease || id:ebi-a-GCST90027158	ebi-a-GCST90027158	Alzheimer's disease	Alzheimer's disease || ||	TRUE	igd	NA	NA	NA	NA	NA	NA	NA
rs17291650	12	51213433	0.0157	0.0141	85934	0.2671	0.0926	G	A	Alzheimer's disease || id:ebi-a-GCST90027158	ebi-a-GCST90027158	Alzheimer's disease	Alzheimer's disease || ||	TRUE	igd	NA	NA	NA	NA	NA	NA	NA
rs1961622	12	51247003	-0.0262	0.0086	85934	0.00229198	0.3368	G	A	Alzheimer's disease || id:ebi-a-GCST90027158	ebi-a-GCST90027158	Alzheimer's disease	Alzheimer's disease || ||	TRUE	igd	NA	NA	NA	NA	NA	NA	NA
rs7972608	12	51442616	-0.0211	0.0157	85934	0.1793	0.9239	C	A	Alzheimer's disease || id:ebi-a-GCST90027158	ebi-a-GCST90027158	Alzheimer's disease	Alzheimer's disease || ||	TRUE	igd	NA	NA	NA	NA	NA	NA	NA
rs11613303	12	58142649	0.0406	0.0395	85934	0.3042	0.0109	T	C	Alzheimer's disease || id:ebi-a-GCST90027158	ebi-a-GCST90027158	Alzheimer's disease	Alzheimer's disease || ||	TRUE	igd	NA	NA	NA	NA	NA	NA	NA
rs75209574	12	58298229	-0.005	0.0312	85934	0.8735	0.0205	A	G	Alzheimer's disease || id:ebi-a-GCST90027158	ebi-a-GCST90027158	Alzheimer's disease	Alzheimer's disease || ||	TRUE	igd	NA	NA	NA	NA	NA	NA	NA
rs143630136	12	69721929	0.0384	0.0263	85934	0.1436	0.0275	T	C	Alzheimer's disease || id:ebi-a-GCST90027158	ebi-a-GCST90027158	Alzheimer's disease	Alzheimer's disease || ||	TRUE	igd	NA	NA	NA	NA	NA	NA	NA
rs17107566	12	70429461	-0.0207	0.0164	85934	0.2088	0.0661	C	A	Alzheimer's disease || id:ebi-a-GCST90027158	ebi-a-GCST90027158	Alzheimer's disease	Alzheimer's disease || ||	TRUE	igd	NA	NA	NA	NA	NA	NA	NA
rs1826724	12	70830503	0.038	0.0319	85934	0.2328	0.0193	G	A	Alzheimer's disease || id:ebi-a-GCST90027158	ebi-a-GCST90027158	Alzheimer's disease	Alzheimer's disease || ||	TRUE	igd	NA	NA	NA	NA	NA	NA	NA
rs10784860	12	70944714	-0.0173	0.0092	85934	0.0605006	0.2865	T	C	Alzheimer's disease || id:ebi-a-GCST90027158	ebi-a-GCST90027158	Alzheimer's disease	Alzheimer's disease || ||	TRUE	igd	NA	NA	NA	NA	NA	NA	NA
rs215379	12	47754636	0.0034	0.0082	85934	0.6814	0.4584	T	C	Alzheimer's disease || id:ebi-a-GCST90027158	ebi-a-GCST90027158	Alzheimer's disease	Alzheimer's disease || ||	TRUE	igd	NA	NA	NA	NA	NA	NA	NA
rs17296815	12	51670202	-0.0123	0.0088	85934	0.1606	0.3082	G	A	Alzheimer's disease || id:ebi-a-GCST90027158	ebi-a-GCST90027158	Alzheimer's disease	Alzheimer's disease || ||	TRUE	igd	NA	NA	NA	NA	NA	NA	NA
rs673916	12	52943684	0.0068	0.0097	85934	0.4803	0.227	C	T	Alzheimer's disease || id:ebi-a-GCST90027158	ebi-a-GCST90027158	Alzheimer's disease	Alzheimer's disease || ||	TRUE	igd	NA	NA	NA	NA	NA	NA	NA
rs10747643	12	52944060	7e-04	0.0083	85934	0.9328	0.6089	C	T	Alzheimer's disease || id:ebi-a-GCST90027158	ebi-a-GCST90027158	Alzheimer's disease	Alzheimer's disease || ||	TRUE	igd	NA	NA	NA	NA	NA	NA	NA
rs61927686	12	53126056	-0.0113	0.0179	85934	0.5264	0.0553	T	C	Alzheimer's disease || id:ebi-a-GCST90027158	ebi-a-GCST90027158	Alzheimer's disease	Alzheimer's disease || ||	TRUE	igd	NA	NA	NA	NA	NA	NA	NA
rs6580976	12	54561564	-0.0056	0.0088	85934	0.5296	0.6678	C	T	Alzheimer's disease || id:ebi-a-GCST90027158	ebi-a-GCST90027158	Alzheimer's disease	Alzheimer's disease || ||	TRUE	igd	NA	NA	NA	NA	NA	NA	NA
rs113935627	12	54636872	0.0598	0.0188	85934	0.001457	0.0515	A	C	Alzheimer's disease || id:ebi-a-GCST90027158	ebi-a-GCST90027158	Alzheimer's disease	Alzheimer's disease || ||	TRUE	igd	NA	NA	NA	NA	NA	NA	NA
rs79755767	12	54698408	0.0353	0.0138	85934	0.01071	0.0961	A	G	Alzheimer's disease || id:ebi-a-GCST90027158	ebi-a-GCST90027158	Alzheimer's disease	Alzheimer's disease || ||	TRUE	igd	NA	NA	NA	NA	NA	NA	NA
rs4326844	12	54736470	0.0192	0.0083	85934	0.02065	0.5646	G	A	Alzheimer's disease || id:ebi-a-GCST90027158	ebi-a-GCST90027158	Alzheimer's disease	Alzheimer's disease || ||	TRUE	igd	NA	NA	NA	NA	NA	NA	NA
rs11574800	12	54806037	0.0305	0.027	85934	0.2592	0.0256	C	T	Alzheimer's disease || id:ebi-a-GCST90027158	ebi-a-GCST90027158	Alzheimer's disease	Alzheimer's disease || ||	TRUE	igd	NA	NA	NA	NA	NA	NA	NA
rs329673	11	133798999	-0.0132	0.0103	85934	0.1965	0.8002	T	C	Alzheimer's disease || id:ebi-a-GCST90027158	ebi-a-GCST90027158	Alzheimer's disease	Alzheimer's disease || ||	TRUE	igd	NA	NA	NA	NA	NA	NA	NA
rs75611255	12	337395	-0.0126	0.0177	85934	0.4764	0.0593	G	A	Alzheimer's disease || id:ebi-a-GCST90027158	ebi-a-GCST90027158	Alzheimer's disease	Alzheimer's disease || ||	TRUE	igd	NA	NA	NA	NA	NA	NA	NA
rs146729421	12	532169	0.0181	0.0298	85934	0.5444	0.0232	G	A	Alzheimer's disease || id:ebi-a-GCST90027158	ebi-a-GCST90027158	Alzheimer's disease	Alzheimer's disease || ||	TRUE	igd	NA	NA	NA	NA	NA	NA	NA
rs3923885	12	57634698	-0.0082	0.0082	85934	0.319	0.4565	G	T	Alzheimer's disease || id:ebi-a-GCST90027158	ebi-a-GCST90027158	Alzheimer's disease	Alzheimer's disease || ||	TRUE	igd	NA	NA	NA	NA	NA	NA	NA
rs573929	11	134106675	0.0041	0.0093	85934	0.6598	0.7342	G	A	Alzheimer's disease || id:ebi-a-GCST90027158	ebi-a-GCST90027158	Alzheimer's disease	Alzheimer's disease || ||	TRUE	igd	NA	NA	NA	NA	NA	NA	NA
rs33150	12	30981046	-0.0045	0.0084	85934	0.5937	0.5557	T	G	Alzheimer's disease || id:ebi-a-GCST90027158	ebi-a-GCST90027158	Alzheimer's disease	Alzheimer's disease || ||	TRUE	igd	NA	NA	NA	NA	NA	NA	NA
rs1147093	12	65147701	-0.018	0.0083	85934	0.0295801	0.5713	G	A	Alzheimer's disease || id:ebi-a-GCST90027158	ebi-a-GCST90027158	Alzheimer's disease	Alzheimer's disease || ||	TRUE	igd	NA	NA	NA	NA	NA	NA	NA
rs6581626	12	65711378	-0.0012	0.0081	85934	0.8837	0.5317	G	A	Alzheimer's disease || id:ebi-a-GCST90027158	ebi-a-GCST90027158	Alzheimer's disease	Alzheimer's disease || ||	TRUE	igd	NA	NA	NA	NA	NA	NA	NA
rs1865914	12	66636640	0.0055	0.0122	85934	0.6501	0.1354	G	A	Alzheimer's disease || id:ebi-a-GCST90027158	ebi-a-GCST90027158	Alzheimer's disease	Alzheimer's disease || ||	TRUE	igd	NA	NA	NA	NA	NA	NA	NA
rs78873435	11	130018195	-0.0154	0.0174	85934	0.3763	0.0593	C	T	Alzheimer's disease || id:ebi-a-GCST90027158	ebi-a-GCST90027158	Alzheimer's disease	Alzheimer's disease || ||	TRUE	igd	NA	NA	NA	NA	NA	NA	NA
rs75046014	12	66674549	-0.0056	0.028	85934	0.8403	0.0236	T	C	Alzheimer's disease || id:ebi-a-GCST90027158	ebi-a-GCST90027158	Alzheimer's disease	Alzheimer's disease || ||	TRUE	igd	NA	NA	NA	NA	NA	NA	NA
rs3812852	13	73631873	0.002	0.015	85934	0.895	0.0784	G	A	Alzheimer's disease || id:ebi-a-GCST90027158	ebi-a-GCST90027158	Alzheimer's disease	Alzheimer's disease || ||	TRUE	igd	NA	NA	NA	NA	NA	NA	NA
rs1041362	13	73824519	0.0132	0.0083	85934	0.1105	0.4137	A	G	Alzheimer's disease || id:ebi-a-GCST90027158	ebi-a-GCST90027158	Alzheimer's disease	Alzheimer's disease || ||	TRUE	igd	NA	NA	NA	NA	NA	NA	NA
rs11065898	12	111862575	0.0123	0.0098	85934	0.207	0.2242	T	C	Alzheimer's disease || id:ebi-a-GCST90027158	ebi-a-GCST90027158	Alzheimer's disease	Alzheimer's disease || ||	TRUE	igd	NA	NA	NA	NA	NA	NA	NA
rs4766578	12	111904371	0.0148	0.0081	85934	0.0679297	0.5129	A	T	Alzheimer's disease || id:ebi-a-GCST90027158	ebi-a-GCST90027158	Alzheimer's disease	Alzheimer's disease || ||	TRUE	igd	NA	NA	NA	NA	NA	NA	NA
rs10774625	12	111910219	0.0139	0.0081	85934	0.0866503	0.5136	G	A	Alzheimer's disease || id:ebi-a-GCST90027158	ebi-a-GCST90027158	Alzheimer's disease	Alzheimer's disease || ||	TRUE	igd	NA	NA	NA	NA	NA	NA	NA
rs112312308	12	131461549	0.0106	0.0377	85934	0.7782	0.0121	T	C	Alzheimer's disease || id:ebi-a-GCST90027158	ebi-a-GCST90027158	Alzheimer's disease	Alzheimer's disease || ||	TRUE	igd	NA	NA	NA	NA	NA	NA	NA
rs11246947	12	132635989	0.0073	0.009	85934	0.4201	0.3042	G	A	Alzheimer's disease || id:ebi-a-GCST90027158	ebi-a-GCST90027158	Alzheimer's disease	Alzheimer's disease || ||	TRUE	igd	NA	NA	NA	NA	NA	NA	NA
rs7999297	13	21122165	-0.0168	0.0085	85934	0.0476804	0.4999	G	A	Alzheimer's disease || id:ebi-a-GCST90027158	ebi-a-GCST90027158	Alzheimer's disease	Alzheimer's disease || ||	TRUE	igd	NA	NA	NA	NA	NA	NA	NA
rs7397533	12	133180153	0.0105	0.0159	85934	0.5111	0.0718	T	C	Alzheimer's disease || id:ebi-a-GCST90027158	ebi-a-GCST90027158	Alzheimer's disease	Alzheimer's disease || ||	TRUE	igd	NA	NA	NA	NA	NA	NA	NA
rs2249901	13	22141587	0.0011	0.0084	85934	0.8989	0.447	G	C	Alzheimer's disease || id:ebi-a-GCST90027158	ebi-a-GCST90027158	Alzheimer's disease	Alzheimer's disease || ||	TRUE	igd	NA	NA	NA	NA	NA	NA	NA
rs2798259	13	22190518	-0.0019	0.0085	85934	0.8246	0.5561	T	A	Alzheimer's disease || id:ebi-a-GCST90027158	ebi-a-GCST90027158	Alzheimer's disease	Alzheimer's disease || ||	TRUE	igd	NA	NA	NA	NA	NA	NA	NA
rs7314128	12	76529043	-0.0285	0.0233	85934	0.221	0.0333	G	A	Alzheimer's disease || id:ebi-a-GCST90027158	ebi-a-GCST90027158	Alzheimer's disease	Alzheimer's disease || ||	TRUE	igd	NA	NA	NA	NA	NA	NA	NA
rs3809272	12	111800258	0.0063	0.009	85934	0.4856	0.2968	A	G	Alzheimer's disease || id:ebi-a-GCST90027158	ebi-a-GCST90027158	Alzheimer's disease	Alzheimer's disease || ||	TRUE	igd	NA	NA	NA	NA	NA	NA	NA
rs487252	12	357104	-0.0099	0.0085	85934	0.2442	0.3504	C	G	Alzheimer's disease || id:ebi-a-GCST90027158	ebi-a-GCST90027158	Alzheimer's disease	Alzheimer's disease || ||	TRUE	igd	NA	NA	NA	NA	NA	NA	NA
rs35798093	10	23250826	0.021	0.0333	85934	0.5281	0.0166	A	G	Alzheimer's disease || id:ebi-a-GCST90027158	ebi-a-GCST90027158	Alzheimer's disease	Alzheimer's disease || ||	TRUE	igd	NA	NA	NA	NA	NA	NA	NA
rs12274646	11	9496857	-0.0206	0.0157	85934	0.1891	0.0739	G	A	Alzheimer's disease || id:ebi-a-GCST90027158	ebi-a-GCST90027158	Alzheimer's disease	Alzheimer's disease || ||	TRUE	igd	NA	NA	NA	NA	NA	NA	NA
rs1520915	11	20333291	5e-04	0.0087	85934	0.9527	0.3349	A	G	Alzheimer's disease || id:ebi-a-GCST90027158	ebi-a-GCST90027158	Alzheimer's disease	Alzheimer's disease || ||	TRUE	igd	NA	NA	NA	NA	NA	NA	NA
rs439716	13	32571088	0.0131	0.0144	85934	0.3617	0.912	C	A	Alzheimer's disease || id:ebi-a-GCST90027158	ebi-a-GCST90027158	Alzheimer's disease	Alzheimer's disease || ||	TRUE	igd	NA	NA	NA	NA	NA	NA	NA
rs76123129	13	32685183	-0.0154	0.0215	85934	0.4737	0.0379	T	C	Alzheimer's disease || id:ebi-a-GCST90027158	ebi-a-GCST90027158	Alzheimer's disease	Alzheimer's disease || ||	TRUE	igd	NA	NA	NA	NA	NA	NA	NA
rs77554041	13	27882319	-0.0471	0.0302	85934	0.119	0.0188	A	G	Alzheimer's disease || id:ebi-a-GCST90027158	ebi-a-GCST90027158	Alzheimer's disease	Alzheimer's disease || ||	TRUE	igd	NA	NA	NA	NA	NA	NA	NA
rs9507886	13	27957286	-9.00E-04	0.0115	85934	0.9351	0.1539	A	G	Alzheimer's disease || id:ebi-a-GCST90027158	ebi-a-GCST90027158	Alzheimer's disease	Alzheimer's disease || ||	TRUE	igd	NA	NA	NA	NA	NA	NA	NA
rs17086907	13	29192830	-0.0066	0.0133	85934	0.6205	0.1072	C	T	Alzheimer's disease || id:ebi-a-GCST90027158	ebi-a-GCST90027158	Alzheimer's disease	Alzheimer's disease || ||	TRUE	igd	NA	NA	NA	NA	NA	NA	NA
rs11618779	13	51687741	0.0043	0.0089	85934	0.6281	0.3012	C	T	Alzheimer's disease || id:ebi-a-GCST90027158	ebi-a-GCST90027158	Alzheimer's disease	Alzheimer's disease || ||	TRUE	igd	NA	NA	NA	NA	NA	NA	NA
rs113806809	13	50113218	0.0915	0.0298	85934	0.00217901	0.0201	A	C	Alzheimer's disease || id:ebi-a-GCST90027158	ebi-a-GCST90027158	Alzheimer's disease	Alzheimer's disease || ||	TRUE	igd	NA	NA	NA	NA	NA	NA	NA
rs9568281	13	50185204	0.015	0.0147	85934	0.3047	0.0836	G	A	Alzheimer's disease || id:ebi-a-GCST90027158	ebi-a-GCST90027158	Alzheimer's disease	Alzheimer's disease || ||	TRUE	igd	NA	NA	NA	NA	NA	NA	NA
rs13300483	9	117643362	0.0023	0.0096	85934	0.8105	0.2349	T	C	Alzheimer's disease || id:ebi-a-GCST90027158	ebi-a-GCST90027158	Alzheimer's disease	Alzheimer's disease || ||	TRUE	igd	NA	NA	NA	NA	NA	NA	NA
rs142652938	9	123964289	0.0399	0.0287	85934	0.165	0.0219	T	C	Alzheimer's disease || id:ebi-a-GCST90027158	ebi-a-GCST90027158	Alzheimer's disease	Alzheimer's disease || ||	TRUE	igd	NA	NA	NA	NA	NA	NA	NA
rs174760	22	29700536	-0.007	0.01	85934	0.4831	0.2055	G	C	Alzheimer's disease || id:ebi-a-GCST90027158	ebi-a-GCST90027158	Alzheimer's disease	Alzheimer's disease || ||	TRUE	igd	NA	NA	NA	NA	NA	NA	NA
rs117293897	22	30300350	-0.0324	0.0348	85934	0.3522	0.0142	A	G	Alzheimer's disease || id:ebi-a-GCST90027158	ebi-a-GCST90027158	Alzheimer's disease	Alzheimer's disease || ||	TRUE	igd	NA	NA	NA	NA	NA	NA	NA
rs117295153	20	25172498	0.0015	0.0267	85934	0.9566	0.0241	T	C	Alzheimer's disease || id:ebi-a-GCST90027158	ebi-a-GCST90027158	Alzheimer's disease	Alzheimer's disease || ||	TRUE	igd	NA	NA	NA	NA	NA	NA	NA
rs138785671	20	30596218	0.0153	0.0334	85934	0.647201	0.0175	T	C	Alzheimer's disease || id:ebi-a-GCST90027158	ebi-a-GCST90027158	Alzheimer's disease	Alzheimer's disease || ||	TRUE	igd	NA	NA	NA	NA	NA	NA	NA
rs1555133	20	31048382	-0.0143	0.009	85934	0.1122	0.3057	A	G	Alzheimer's disease || id:ebi-a-GCST90027158	ebi-a-GCST90027158	Alzheimer's disease	Alzheimer's disease || ||	TRUE	igd	NA	NA	NA	NA	NA	NA	NA
rs80003548	20	31448908	0.0049	0.0271	85934	0.8555	0.0234	T	C	Alzheimer's disease || id:ebi-a-GCST90027158	ebi-a-GCST90027158	Alzheimer's disease	Alzheimer's disease || ||	TRUE	igd	NA	NA	NA	NA	NA	NA	NA
rs113805511	20	18032631	0.017	0.0206	85934	0.4068	0.0496	A	G	Alzheimer's disease || id:ebi-a-GCST90027158	ebi-a-GCST90027158	Alzheimer's disease	Alzheimer's disease || ||	TRUE	igd	NA	NA	NA	NA	NA	NA	NA
rs8118803	20	25026164	0.0035	0.0117	85934	0.763999	0.1492	T	C	Alzheimer's disease || id:ebi-a-GCST90027158	ebi-a-GCST90027158	Alzheimer's disease	Alzheimer's disease || ||	TRUE	igd	NA	NA	NA	NA	NA	NA	NA
rs6501259	17	76899630	0.0062	0.0217	85934	0.773599	0.9569	T	C	Alzheimer's disease || id:ebi-a-GCST90027158	ebi-a-GCST90027158	Alzheimer's disease	Alzheimer's disease || ||	TRUE	igd	NA	NA	NA	NA	NA	NA	NA
rs2291018	17	79432202	-0.0223	0.0087	85934	0.01088	0.6324	C	T	Alzheimer's disease || id:ebi-a-GCST90027158	ebi-a-GCST90027158	Alzheimer's disease	Alzheimer's disease || ||	TRUE	igd	NA	NA	NA	NA	NA	NA	NA
rs79194864	17	72434481	-0.0625	0.0392	85934	0.111	0.0141	T	C	Alzheimer's disease || id:ebi-a-GCST90027158	ebi-a-GCST90027158	Alzheimer's disease	Alzheimer's disease || ||	TRUE	igd	NA	NA	NA	NA	NA	NA	NA
rs8072986	17	72740027	-3.00E-04	0.0139	85934	0.985	0.1076	A	G	Alzheimer's disease || id:ebi-a-GCST90027158	ebi-a-GCST90027158	Alzheimer's disease	Alzheimer's disease || ||	TRUE	igd	NA	NA	NA	NA	NA	NA	NA
rs66530963	17	79097769	6e-04	0.0117	85934	0.9567	0.1454	G	T	Alzheimer's disease || id:ebi-a-GCST90027158	ebi-a-GCST90027158	Alzheimer's disease	Alzheimer's disease || ||	TRUE	igd	NA	NA	NA	NA	NA	NA	NA
rs12943658	17	66469190	0.0044	0.0105	85934	0.6711	0.1864	T	C	Alzheimer's disease || id:ebi-a-GCST90027158	ebi-a-GCST90027158	Alzheimer's disease	Alzheimer's disease || ||	TRUE	igd	NA	NA	NA	NA	NA	NA	NA
rs4982988	14	25160344	-0.0067	0.0081	85934	0.4072	0.4737	T	C	Alzheimer's disease || id:ebi-a-GCST90027158	ebi-a-GCST90027158	Alzheimer's disease	Alzheimer's disease || ||	TRUE	igd	NA	NA	NA	NA	NA	NA	NA
rs854427	14	25231754	2e-04	0.0086	85934	0.9832	0.6183	C	T	Alzheimer's disease || id:ebi-a-GCST90027158	ebi-a-GCST90027158	Alzheimer's disease	Alzheimer's disease || ||	TRUE	igd	NA	NA	NA	NA	NA	NA	NA
rs61974383	13	100310764	0.0023	0.0228	85934	0.9183	0.0333	T	C	Alzheimer's disease || id:ebi-a-GCST90027158	ebi-a-GCST90027158	Alzheimer's disease	Alzheimer's disease || ||	TRUE	igd	NA	NA	NA	NA	NA	NA	NA
rs8193033	14	24723798	0.0119	0.0171	85934	0.4876	0.0627	T	C	Alzheimer's disease || id:ebi-a-GCST90027158	ebi-a-GCST90027158	Alzheimer's disease	Alzheimer's disease || ||	TRUE	igd	NA	NA	NA	NA	NA	NA	NA
rs17256811	14	24731622	-0.0409	0.0185	85934	0.02715	0.0526	T	C	Alzheimer's disease || id:ebi-a-GCST90027158	ebi-a-GCST90027158	Alzheimer's disease	Alzheimer's disease || ||	TRUE	igd	NA	NA	NA	NA	NA	NA	NA
rs8003430	14	24869834	-0.023	0.0129	85934	0.0748497	0.8745	G	A	Alzheimer's disease || id:ebi-a-GCST90027158	ebi-a-GCST90027158	Alzheimer's disease	Alzheimer's disease || ||	TRUE	igd	NA	NA	NA	NA	NA	NA	NA
rs12878367	14	24890195	0.0217	0.0098	85934	0.0272502	0.7637	G	A	Alzheimer's disease || id:ebi-a-GCST90027158	ebi-a-GCST90027158	Alzheimer's disease	Alzheimer's disease || ||	TRUE	igd	NA	NA	NA	NA	NA	NA	NA
rs9513621	13	100129712	-0.013	0.0301	85934	0.665701	0.0221	G	A	Alzheimer's disease || id:ebi-a-GCST90027158	ebi-a-GCST90027158	Alzheimer's disease	Alzheimer's disease || ||	TRUE	igd	NA	NA	NA	NA	NA	NA	NA
rs9557493	13	101398424	0.0105	0.013	85934	0.4213	0.1171	A	G	Alzheimer's disease || id:ebi-a-GCST90027158	ebi-a-GCST90027158	Alzheimer's disease	Alzheimer's disease || ||	TRUE	igd	NA	NA	NA	NA	NA	NA	NA
rs4239538	19	46878989	0.0062	0.0094	85934	0.5078	0.3041	A	G	Alzheimer's disease || id:ebi-a-GCST90027158	ebi-a-GCST90027158	Alzheimer's disease	Alzheimer's disease || ||	TRUE	igd	NA	NA	NA	NA	NA	NA	NA
rs11083840	19	47119910	0.0295	0.0089	85934	0.000862105	0.4032	G	T	Alzheimer's disease || id:ebi-a-GCST90027158	ebi-a-GCST90027158	Alzheimer's disease	Alzheimer's disease || ||	TRUE	igd	NA	NA	NA	NA	NA	NA	NA
rs117831997	19	35931073	-0.0156	0.0308	85934	0.6136	0.0217	A	G	Alzheimer's disease || id:ebi-a-GCST90027158	ebi-a-GCST90027158	Alzheimer's disease	Alzheimer's disease || ||	TRUE	igd	NA	NA	NA	NA	NA	NA	NA
rs1077994	19	38864699	0.0178	0.0163	85934	0.2736	0.0768	A	T	Alzheimer's disease || id:ebi-a-GCST90027158	ebi-a-GCST90027158	Alzheimer's disease	Alzheimer's disease || ||	TRUE	igd	NA	NA	NA	NA	NA	NA	NA
rs6088456	20	32869947	-0.0057	0.0172	85934	0.737999	0.0602	A	G	Alzheimer's disease || id:ebi-a-GCST90027158	ebi-a-GCST90027158	Alzheimer's disease	Alzheimer's disease || ||	TRUE	igd	NA	NA	NA	NA	NA	NA	NA
rs144099287	20	18565119	0.0234	0.0282	85934	0.4067	0.0241	A	G	Alzheimer's disease || id:ebi-a-GCST90027158	ebi-a-GCST90027158	Alzheimer's disease	Alzheimer's disease || ||	TRUE	igd	NA	NA	NA	NA	NA	NA	NA
rs56266222	19	41741112	0.0298	0.0217	85934	0.1695	0.0449	T	C	Alzheimer's disease || id:ebi-a-GCST90027158	ebi-a-GCST90027158	Alzheimer's disease	Alzheimer's disease || ||	TRUE	igd	NA	NA	NA	NA	NA	NA	NA
rs117607126	19	41905873	-0.0046	0.0355	85934	0.898	0.0182	C	T	Alzheimer's disease || id:ebi-a-GCST90027158	ebi-a-GCST90027158	Alzheimer's disease	Alzheimer's disease || ||	TRUE	igd	NA	NA	NA	NA	NA	NA	NA
rs17875633	19	45808793	-0.0328	0.0145	85934	0.0236298	0.1026	C	T	Alzheimer's disease || id:ebi-a-GCST90027158	ebi-a-GCST90027158	Alzheimer's disease	Alzheimer's disease || ||	TRUE	igd	NA	NA	NA	NA	NA	NA	NA
rs55804948	19	47754465	-0.0057	0.0124	85934	0.6477	0.1659	A	G	Alzheimer's disease || id:ebi-a-GCST90027158	ebi-a-GCST90027158	Alzheimer's disease	Alzheimer's disease || ||	TRUE	igd	NA	NA	NA	NA	NA	NA	NA
rs10500299	19	48722180	-0.0014	0.0097	85934	0.8841	0.2754	T	C	Alzheimer's disease || id:ebi-a-GCST90027158	ebi-a-GCST90027158	Alzheimer's disease	Alzheimer's disease || ||	TRUE	igd	NA	NA	NA	NA	NA	NA	NA
rs493841	19	49301877	-0.0043	0.0089	85934	0.631401	0.5053	T	C	Alzheimer's disease || id:ebi-a-GCST90027158	ebi-a-GCST90027158	Alzheimer's disease	Alzheimer's disease || ||	TRUE	igd	NA	NA	NA	NA	NA	NA	NA
rs111837547	19	49448440	0.0098	0.0166	85934	0.555	0.0762	C	T	Alzheimer's disease || id:ebi-a-GCST90027158	ebi-a-GCST90027158	Alzheimer's disease	Alzheimer's disease || ||	TRUE	igd	NA	NA	NA	NA	NA	NA	NA
rs34499874	19	521479	0.0035	0.0168	85934	0.8375	0.0923	C	T	Alzheimer's disease || id:ebi-a-GCST90027158	ebi-a-GCST90027158	Alzheimer's disease	Alzheimer's disease || ||	TRUE	igd	NA	NA	NA	NA	NA	NA	NA
rs61562870	19	562253	-0.0081	0.0335	85934	0.8098	0.0194	A	G	Alzheimer's disease || id:ebi-a-GCST90027158	ebi-a-GCST90027158	Alzheimer's disease	Alzheimer's disease || ||	TRUE	igd	NA	NA	NA	NA	NA	NA	NA
rs74767226	19	2354894	0.0518	0.034	85934	0.1274	0.0178	A	G	Alzheimer's disease || id:ebi-a-GCST90027158	ebi-a-GCST90027158	Alzheimer's disease	Alzheimer's disease || ||	TRUE	igd	NA	NA	NA	NA	NA	NA	NA
rs11881751	19	4997420	3e-04	0.0102	85934	0.9731	0.24	A	G	Alzheimer's disease || id:ebi-a-GCST90027158	ebi-a-GCST90027158	Alzheimer's disease	Alzheimer's disease || ||	TRUE	igd	NA	NA	NA	NA	NA	NA	NA
rs330877	19	6896483	-0.0012	0.0097	85934	0.898	0.284	A	G	Alzheimer's disease || id:ebi-a-GCST90027158	ebi-a-GCST90027158	Alzheimer's disease	Alzheimer's disease || ||	TRUE	igd	NA	NA	NA	NA	NA	NA	NA
rs7252150	19	7216908	0.0045	0.0094	85934	0.630099	0.6813	A	G	Alzheimer's disease || id:ebi-a-GCST90027158	ebi-a-GCST90027158	Alzheimer's disease	Alzheimer's disease || ||	TRUE	igd	NA	NA	NA	NA	NA	NA	NA
rs12971319	19	7758154	-0.0023	0.0087	85934	0.7927	0.4816	A	T	Alzheimer's disease || id:ebi-a-GCST90027158	ebi-a-GCST90027158	Alzheimer's disease	Alzheimer's disease || ||	TRUE	igd	NA	NA	NA	NA	NA	NA	NA
rs759817	19	8037040	-0.0014	0.0094	85934	0.883	0.6762	C	T	Alzheimer's disease || id:ebi-a-GCST90027158	ebi-a-GCST90027158	Alzheimer's disease	Alzheimer's disease || ||	TRUE	igd	NA	NA	NA	NA	NA	NA	NA
rs112679566	19	10130430	5e-04	0.0119	85934	0.9671	0.1657	C	T	Alzheimer's disease || id:ebi-a-GCST90027158	ebi-a-GCST90027158	Alzheimer's disease	Alzheimer's disease || ||	TRUE	igd	NA	NA	NA	NA	NA	NA	NA
rs7409490	19	10447795	0.0089	0.0117	85934	0.4488	0.8344	A	G	Alzheimer's disease || id:ebi-a-GCST90027158	ebi-a-GCST90027158	Alzheimer's disease	Alzheimer's disease || ||	TRUE	igd	NA	NA	NA	NA	NA	NA	NA
rs150696463	19	10737830	-0.01	0.0238	85934	0.6745	0.035	T	C	Alzheimer's disease || id:ebi-a-GCST90027158	ebi-a-GCST90027158	Alzheimer's disease	Alzheimer's disease || ||	TRUE	igd	NA	NA	NA	NA	NA	NA	NA
rs2080887	19	30418862	-1.00E-04	0.0087	85934	0.9905	0.5402	A	G	Alzheimer's disease || id:ebi-a-GCST90027158	ebi-a-GCST90027158	Alzheimer's disease	Alzheimer's disease || ||	TRUE	igd	NA	NA	NA	NA	NA	NA	NA
rs736289	19	33757062	-0.0018	0.0089	85934	0.8353	0.3939	C	T	Alzheimer's disease || id:ebi-a-GCST90027158	ebi-a-GCST90027158	Alzheimer's disease	Alzheimer's disease || ||	TRUE	igd	NA	NA	NA	NA	NA	NA	NA
rs12459024	19	39019949	0.0011	0.0203	85934	0.9572	0.0482	T	C	Alzheimer's disease || id:ebi-a-GCST90027158	ebi-a-GCST90027158	Alzheimer's disease	Alzheimer's disease || ||	TRUE	igd	NA	NA	NA	NA	NA	NA	NA
rs2318460	19	39326809	-0.0033	0.0094	85934	0.73	0.6834	C	G	Alzheimer's disease || id:ebi-a-GCST90027158	ebi-a-GCST90027158	Alzheimer's disease	Alzheimer's disease || ||	TRUE	igd	NA	NA	NA	NA	NA	NA	NA
rs34845087	19	42916630	0.0152	0.0197	85934	0.4413	0.0543	C	G	Alzheimer's disease || id:ebi-a-GCST90027158	ebi-a-GCST90027158	Alzheimer's disease	Alzheimer's disease || ||	TRUE	igd	NA	NA	NA	NA	NA	NA	NA
rs12461712	19	43835770	0.0045	0.0097	85934	0.640301	0.2737	T	C	Alzheimer's disease || id:ebi-a-GCST90027158	ebi-a-GCST90027158	Alzheimer's disease	Alzheimer's disease || ||	TRUE	igd	NA	NA	NA	NA	NA	NA	NA
rs12973704	19	45043897	0.0035	0.011	85934	0.747799	0.2063	G	C	Alzheimer's disease || id:ebi-a-GCST90027158	ebi-a-GCST90027158	Alzheimer's disease	Alzheimer's disease || ||	TRUE	igd	NA	NA	NA	NA	NA	NA	NA
rs257868	16	29412503	0.0245	0.0085	85934	0.00419102	0.5381	C	T	Alzheimer's disease || id:ebi-a-GCST90027158	ebi-a-GCST90027158	Alzheimer's disease	Alzheimer's disease || ||	TRUE	igd	NA	NA	NA	NA	NA	NA	NA
rs9924714	16	50338723	-0.0264	0.0097	85934	0.00669206	0.2278	T	C	Alzheimer's disease || id:ebi-a-GCST90027158	ebi-a-GCST90027158	Alzheimer's disease	Alzheimer's disease || ||	TRUE	igd	NA	NA	NA	NA	NA	NA	NA
rs8044753	16	56883438	-0.0083	0.0082	85934	0.312	0.5382	A	G	Alzheimer's disease || id:ebi-a-GCST90027158	ebi-a-GCST90027158	Alzheimer's disease	Alzheimer's disease || ||	TRUE	igd	NA	NA	NA	NA	NA	NA	NA
rs17231506	16	56994528	0.0067	0.0088	85934	0.444	0.3085	T	C	Alzheimer's disease || id:ebi-a-GCST90027158	ebi-a-GCST90027158	Alzheimer's disease	Alzheimer's disease || ||	TRUE	igd	NA	NA	NA	NA	NA	NA	NA
rs623685	16	57515188	0.0042	0.009	85934	0.64	0.701	G	C	Alzheimer's disease || id:ebi-a-GCST90027158	ebi-a-GCST90027158	Alzheimer's disease	Alzheimer's disease || ||	TRUE	igd	NA	NA	NA	NA	NA	NA	NA
rs61733768	16	67213950	0.0379	0.0238	85934	0.1114	0.031	A	G	Alzheimer's disease || id:ebi-a-GCST90027158	ebi-a-GCST90027158	Alzheimer's disease	Alzheimer's disease || ||	TRUE	igd	NA	NA	NA	NA	NA	NA	NA
rs149996536	16	71073183	-0.0026	0.031	85934	0.9343	0.0191	C	A	Alzheimer's disease || id:ebi-a-GCST90027158	ebi-a-GCST90027158	Alzheimer's disease	Alzheimer's disease || ||	TRUE	igd	NA	NA	NA	NA	NA	NA	NA
rs4887811	16	75307251	-1.00E-04	0.0112	85934	0.9897	0.8364	T	C	Alzheimer's disease || id:ebi-a-GCST90027158	ebi-a-GCST90027158	Alzheimer's disease	Alzheimer's disease || ||	TRUE	igd	NA	NA	NA	NA	NA	NA	NA
rs142061436	16	68273324	-0.0191	0.0266	85934	0.472799	0.0278	T	G	Alzheimer's disease || id:ebi-a-GCST90027158	ebi-a-GCST90027158	Alzheimer's disease	Alzheimer's disease || ||	TRUE	igd	NA	NA	NA	NA	NA	NA	NA
rs55847153	16	68421601	0.0498	0.0243	85934	0.0406799	0.0291	T	C	Alzheimer's disease || id:ebi-a-GCST90027158	ebi-a-GCST90027158	Alzheimer's disease	Alzheimer's disease || ||	TRUE	igd	NA	NA	NA	NA	NA	NA	NA
rs9936766	16	68440132	0.0029	0.0098	85934	0.770801	0.7698	T	C	Alzheimer's disease || id:ebi-a-GCST90027158	ebi-a-GCST90027158	Alzheimer's disease	Alzheimer's disease || ||	TRUE	igd	NA	NA	NA	NA	NA	NA	NA
rs7206524	16	69975896	-0.0011	0.0088	85934	0.8978	0.3132	T	G	Alzheimer's disease || id:ebi-a-GCST90027158	ebi-a-GCST90027158	Alzheimer's disease	Alzheimer's disease || ||	TRUE	igd	NA	NA	NA	NA	NA	NA	NA
rs11075762	16	70372339	-0.0032	0.0128	85934	0.8025	0.1205	T	C	Alzheimer's disease || id:ebi-a-GCST90027158	ebi-a-GCST90027158	Alzheimer's disease	Alzheimer's disease || ||	TRUE	igd	NA	NA	NA	NA	NA	NA	NA
rs72793043	16	31923839	0.0157	0.0136	85934	0.2494	0.1198	A	G	Alzheimer's disease || id:ebi-a-GCST90027158	ebi-a-GCST90027158	Alzheimer's disease	Alzheimer's disease || ||	TRUE	igd	NA	NA	NA	NA	NA	NA	NA
rs71384572	16	50660737	-0.0353	0.0238	85934	0.1381	0.0323	A	G	Alzheimer's disease || id:ebi-a-GCST90027158	ebi-a-GCST90027158	Alzheimer's disease	Alzheimer's disease || ||	TRUE	igd	NA	NA	NA	NA	NA	NA	NA
rs9936200	16	70810629	-0.0096	0.0347	85934	0.781601	0.0154	G	C	Alzheimer's disease || id:ebi-a-GCST90027158	ebi-a-GCST90027158	Alzheimer's disease	Alzheimer's disease || ||	TRUE	igd	NA	NA	NA	NA	NA	NA	NA
rs140534192	16	77289356	-0.035	0.0236	85934	0.1374	0.031	C	T	Alzheimer's disease || id:ebi-a-GCST90027158	ebi-a-GCST90027158	Alzheimer's disease	Alzheimer's disease || ||	TRUE	igd	NA	NA	NA	NA	NA	NA	NA
rs190563444	19	645393	0.0051	0.0802	85934	0.9492	0.0046	A	G	Alzheimer's disease || id:ebi-a-GCST90027158	ebi-a-GCST90027158	Alzheimer's disease	Alzheimer's disease || ||	TRUE	igd	NA	NA	NA	NA	NA	NA	NA
rs8100122	19	2106333	0.0135	0.0105	85934	0.2017	0.2191	A	G	Alzheimer's disease || id:ebi-a-GCST90027158	ebi-a-GCST90027158	Alzheimer's disease	Alzheimer's disease || ||	TRUE	igd	NA	NA	NA	NA	NA	NA	NA
rs8109446	19	3812089	0.0947	0.0223	85934	2.13501e-05	0.9213	G	A	Alzheimer's disease || id:ebi-a-GCST90027158	ebi-a-GCST90027158	Alzheimer's disease	Alzheimer's disease || ||	TRUE	igd	NA	NA	NA	NA	NA	NA	NA
rs10415135	19	4061544	-2.00E-04	0.011	85934	0.9828	0.2017	T	C	Alzheimer's disease || id:ebi-a-GCST90027158	ebi-a-GCST90027158	Alzheimer's disease	Alzheimer's disease || ||	TRUE	igd	NA	NA	NA	NA	NA	NA	NA
rs73498702	19	11813181	0.0074	0.0107	85934	0.491501	0.2177	C	T	Alzheimer's disease || id:ebi-a-GCST90027158	ebi-a-GCST90027158	Alzheimer's disease	Alzheimer's disease || ||	TRUE	igd	NA	NA	NA	NA	NA	NA	NA
rs72986630	19	11849736	-0.0012	0.0182	85934	0.9495	0.0662	T	C	Alzheimer's disease || id:ebi-a-GCST90027158	ebi-a-GCST90027158	Alzheimer's disease	Alzheimer's disease || ||	TRUE	igd	NA	NA	NA	NA	NA	NA	NA
rs62113971	19	12033344	0.0283	0.0113	85934	0.0120099	0.1825	A	G	Alzheimer's disease || id:ebi-a-GCST90027158	ebi-a-GCST90027158	Alzheimer's disease	Alzheimer's disease || ||	TRUE	igd	NA	NA	NA	NA	NA	NA	NA
rs55668927	19	12917761	-0.0251	0.0164	85934	0.1255	0.0764	T	A	Alzheimer's disease || id:ebi-a-GCST90027158	ebi-a-GCST90027158	Alzheimer's disease	Alzheimer's disease || ||	TRUE	igd	NA	NA	NA	NA	NA	NA	NA
rs11085824	19	13001547	0.0036	0.0089	85934	0.6863	0.3646	G	A	Alzheimer's disease || id:ebi-a-GCST90027158	ebi-a-GCST90027158	Alzheimer's disease	Alzheimer's disease || ||	TRUE	igd	NA	NA	NA	NA	NA	NA	NA
rs741702	19	13024250	-0.0049	0.0089	85934	0.581599	0.6263	C	A	Alzheimer's disease || id:ebi-a-GCST90027158	ebi-a-GCST90027158	Alzheimer's disease	Alzheimer's disease || ||	TRUE	igd	NA	NA	NA	NA	NA	NA	NA
rs8109438	19	13963848	0.0126	0.0121	85934	0.2959	0.1731	G	A	Alzheimer's disease || id:ebi-a-GCST90027158	ebi-a-GCST90027158	Alzheimer's disease	Alzheimer's disease || ||	TRUE	igd	NA	NA	NA	NA	NA	NA	NA
rs188691077	19	14746456	0.0122	0.0412	85934	0.766999	0.0127	T	C	Alzheimer's disease || id:ebi-a-GCST90027158	ebi-a-GCST90027158	Alzheimer's disease	Alzheimer's disease || ||	TRUE	igd	NA	NA	NA	NA	NA	NA	NA
rs71334734	19	14785830	0.0501	0.0244	85934	0.0399098	0.0336	C	T	Alzheimer's disease || id:ebi-a-GCST90027158	ebi-a-GCST90027158	Alzheimer's disease	Alzheimer's disease || ||	TRUE	igd	NA	NA	NA	NA	NA	NA	NA
rs1975183	19	15887813	-8.00E-04	0.0095	85934	0.9303	0.7048	C	G	Alzheimer's disease || id:ebi-a-GCST90027158	ebi-a-GCST90027158	Alzheimer's disease	Alzheimer's disease || ||	TRUE	igd	NA	NA	NA	NA	NA	NA	NA
rs74260224	19	16138571	0.0066	0.0173	85934	0.7021	0.0705	T	G	Alzheimer's disease || id:ebi-a-GCST90027158	ebi-a-GCST90027158	Alzheimer's disease	Alzheimer's disease || ||	TRUE	igd	NA	NA	NA	NA	NA	NA	NA
rs1870071	19	16505106	-0.0099	0.0094	85934	0.2923	0.296	C	T	Alzheimer's disease || id:ebi-a-GCST90027158	ebi-a-GCST90027158	Alzheimer's disease	Alzheimer's disease || ||	TRUE	igd	NA	NA	NA	NA	NA	NA	NA
rs62129667	19	17054636	-0.0119	0.0112	85934	0.2872	0.1958	T	C	Alzheimer's disease || id:ebi-a-GCST90027158	ebi-a-GCST90027158	Alzheimer's disease	Alzheimer's disease || ||	TRUE	igd	NA	NA	NA	NA	NA	NA	NA
rs3745185	19	17384267	-0.005	0.0087	85934	0.5701	0.4376	A	G	Alzheimer's disease || id:ebi-a-GCST90027158	ebi-a-GCST90027158	Alzheimer's disease	Alzheimer's disease || ||	TRUE	igd	NA	NA	NA	NA	NA	NA	NA
rs8110609	19	17641215	-0.0192	0.0104	85934	0.0659295	0.2426	A	G	Alzheimer's disease || id:ebi-a-GCST90027158	ebi-a-GCST90027158	Alzheimer's disease	Alzheimer's disease || ||	TRUE	igd	NA	NA	NA	NA	NA	NA	NA
rs13344289	19	17828086	-0.0164	0.0091	85934	0.0713592	0.354	T	G	Alzheimer's disease || id:ebi-a-GCST90027158	ebi-a-GCST90027158	Alzheimer's disease	Alzheimer's disease || ||	TRUE	igd	NA	NA	NA	NA	NA	NA	NA
rs141782883	19	17905109	-0.0192	0.0176	85934	0.2745	0.0735	C	A	Alzheimer's disease || id:ebi-a-GCST90027158	ebi-a-GCST90027158	Alzheimer's disease	Alzheimer's disease || ||	TRUE	igd	NA	NA	NA	NA	NA	NA	NA
rs7255852	19	17984575	-0.0032	0.0122	85934	0.794301	0.168	A	C	Alzheimer's disease || id:ebi-a-GCST90027158	ebi-a-GCST90027158	Alzheimer's disease	Alzheimer's disease || ||	TRUE	igd	NA	NA	NA	NA	NA	NA	NA
rs447259	19	18199693	0.0022	0.0107	85934	0.8341	0.2042	C	T	Alzheimer's disease || id:ebi-a-GCST90027158	ebi-a-GCST90027158	Alzheimer's disease	Alzheimer's disease || ||	TRUE	igd	NA	NA	NA	NA	NA	NA	NA
rs73925443	19	18429163	0.0183	0.0177	85934	0.301	0.0664	A	G	Alzheimer's disease || id:ebi-a-GCST90027158	ebi-a-GCST90027158	Alzheimer's disease	Alzheimer's disease || ||	TRUE	igd	NA	NA	NA	NA	NA	NA	NA
rs77609620	19	18452787	0.0283	0.017	85934	0.0974496	0.0738	C	G	Alzheimer's disease || id:ebi-a-GCST90027158	ebi-a-GCST90027158	Alzheimer's disease	Alzheimer's disease || ||	TRUE	igd	NA	NA	NA	NA	NA	NA	NA
rs28672836	19	19260808	0.0194	0.0124	85934	0.1177	0.1489	T	C	Alzheimer's disease || id:ebi-a-GCST90027158	ebi-a-GCST90027158	Alzheimer's disease	Alzheimer's disease || ||	TRUE	igd	NA	NA	NA	NA	NA	NA	NA
rs139570205	19	19610115	0.0467	0.0278	85934	0.0936505	0.0261	T	C	Alzheimer's disease || id:ebi-a-GCST90027158	ebi-a-GCST90027158	Alzheimer's disease	Alzheimer's disease || ||	TRUE	igd	NA	NA	NA	NA	NA	NA	NA
rs142606046	19	19611028	-0.0389	0.119	85934	0.744	0.0034	T	C	Alzheimer's disease || id:ebi-a-GCST90027158	ebi-a-GCST90027158	Alzheimer's disease	Alzheimer's disease || ||	TRUE	igd	NA	NA	NA	NA	NA	NA	NA
rs62137771	19	19637955	-0.0334	0.0336	85934	0.3196	0.0202	A	G	Alzheimer's disease || id:ebi-a-GCST90027158	ebi-a-GCST90027158	Alzheimer's disease	Alzheimer's disease || ||	TRUE	igd	NA	NA	NA	NA	NA	NA	NA
rs12984996	19	21414410	-0.0041	0.0091	85934	0.6505	0.3534	C	G	Alzheimer's disease || id:ebi-a-GCST90027158	ebi-a-GCST90027158	Alzheimer's disease	Alzheimer's disease || ||	TRUE	igd	NA	NA	NA	NA	NA	NA	NA
rs184043424	19	21626998	-0.0688	0.0325	85934	0.0343803	0.0206	A	G	Alzheimer's disease || id:ebi-a-GCST90027158	ebi-a-GCST90027158	Alzheimer's disease	Alzheimer's disease || ||	TRUE	igd	NA	NA	NA	NA	NA	NA	NA
rs11672605	19	33162172	-0.0619	0.0332	85934	0.0623606	0.0199	T	C	Alzheimer's disease || id:ebi-a-GCST90027158	ebi-a-GCST90027158	Alzheimer's disease	Alzheimer's disease || ||	TRUE	igd	NA	NA	NA	NA	NA	NA	NA
rs7251352	19	52276704	0.0168	0.0092	85934	0.0679297	0.3562	A	G	Alzheimer's disease || id:ebi-a-GCST90027158	ebi-a-GCST90027158	Alzheimer's disease	Alzheimer's disease || ||	TRUE	igd	NA	NA	NA	NA	NA	NA	NA
rs269913	19	55481669	0.0077	0.009	85934	0.3948	0.4839	C	T	Alzheimer's disease || id:ebi-a-GCST90027158	ebi-a-GCST90027158	Alzheimer's disease	Alzheimer's disease || ||	TRUE	igd	NA	NA	NA	NA	NA	NA	NA
rs1151948	20	5785482	0.0122	0.0106	85934	0.246	0.2043	T	C	Alzheimer's disease || id:ebi-a-GCST90027158	ebi-a-GCST90027158	Alzheimer's disease	Alzheimer's disease || ||	TRUE	igd	NA	NA	NA	NA	NA	NA	NA
rs1287048	20	5865970	0.0017	0.01	85934	0.8612	0.2349	A	G	Alzheimer's disease || id:ebi-a-GCST90027158	ebi-a-GCST90027158	Alzheimer's disease	Alzheimer's disease || ||	TRUE	igd	NA	NA	NA	NA	NA	NA	NA
rs73568373	19	52245178	0.0374	0.015	85934	0.01245	0.0923	A	G	Alzheimer's disease || id:ebi-a-GCST90027158	ebi-a-GCST90027158	Alzheimer's disease	Alzheimer's disease || ||	TRUE	igd	NA	NA	NA	NA	NA	NA	NA
rs402071	19	54767879	0.0425	0.0091	85934	2.75201e-06	0.5248	C	T	Alzheimer's disease || id:ebi-a-GCST90027158	ebi-a-GCST90027158	Alzheimer's disease	Alzheimer's disease || ||	TRUE	igd	NA	NA	NA	NA	NA	NA	NA
rs35915840	19	54813189	0.0432	0.0142	85934	0.00236401	0.1164	T	G	Alzheimer's disease || id:ebi-a-GCST90027158	ebi-a-GCST90027158	Alzheimer's disease	Alzheimer's disease || ||	TRUE	igd	NA	NA	NA	NA	NA	NA	NA
rs730592	19	54864164	0.0046	0.0088	85934	0.599	0.6024	T	C	Alzheimer's disease || id:ebi-a-GCST90027158	ebi-a-GCST90027158	Alzheimer's disease	Alzheimer's disease || ||	TRUE	igd	NA	NA	NA	NA	NA	NA	NA
rs2449629	19	58781917	-0.0048	0.0088	85934	0.5831	0.5459	C	T	Alzheimer's disease || id:ebi-a-GCST90027158	ebi-a-GCST90027158	Alzheimer's disease	Alzheimer's disease || ||	TRUE	igd	NA	NA	NA	NA	NA	NA	NA
rs79415718	19	58816056	0.0021	0.0164	85934	0.8976	0.0802	T	A	Alzheimer's disease || id:ebi-a-GCST90027158	ebi-a-GCST90027158	Alzheimer's disease	Alzheimer's disease || ||	TRUE	igd	NA	NA	NA	NA	NA	NA	NA
rs57760408	19	58821683	-0.0112	0.017	85934	0.5091	0.0722	C	T	Alzheimer's disease || id:ebi-a-GCST90027158	ebi-a-GCST90027158	Alzheimer's disease	Alzheimer's disease || ||	TRUE	igd	NA	NA	NA	NA	NA	NA	NA
rs11671005	19	58963530	0.0108	0.0101	85934	0.2831	0.2717	A	G	Alzheimer's disease || id:ebi-a-GCST90027158	ebi-a-GCST90027158	Alzheimer's disease	Alzheimer's disease || ||	TRUE	igd	NA	NA	NA	NA	NA	NA	NA
rs6041690	20	1339715	0.0015	0.0084	85934	0.8596	0.5561	A	G	Alzheimer's disease || id:ebi-a-GCST90027158	ebi-a-GCST90027158	Alzheimer's disease	Alzheimer's disease || ||	TRUE	igd	NA	NA	NA	NA	NA	NA	NA
rs8392	20	1350709	-0.0018	0.0085	85934	0.8358	0.3987	C	T	Alzheimer's disease || id:ebi-a-GCST90027158	ebi-a-GCST90027158	Alzheimer's disease	Alzheimer's disease || ||	TRUE	igd	NA	NA	NA	NA	NA	NA	NA
rs156356	20	1819280	-0.0019	0.0086	85934	0.8273	0.4682	C	T	Alzheimer's disease || id:ebi-a-GCST90027158	ebi-a-GCST90027158	Alzheimer's disease	Alzheimer's disease || ||	TRUE	igd	NA	NA	NA	NA	NA	NA	NA
rs6136489	20	1923734	-0.0073	0.0085	85934	0.3901	0.3429	G	T	Alzheimer's disease || id:ebi-a-GCST90027158	ebi-a-GCST90027158	Alzheimer's disease	Alzheimer's disease || ||	TRUE	igd	NA	NA	NA	NA	NA	NA	NA
rs6045615	20	1931582	-0.0131	0.0086	85934	0.1273	0.3437	C	A	Alzheimer's disease || id:ebi-a-GCST90027158	ebi-a-GCST90027158	Alzheimer's disease	Alzheimer's disease || ||	TRUE	igd	NA	NA	NA	NA	NA	NA	NA
rs74559361	20	3383127	0.0244	0.0172	85934	0.1558	0.0631	T	C	Alzheimer's disease || id:ebi-a-GCST90027158	ebi-a-GCST90027158	Alzheimer's disease	Alzheimer's disease || ||	TRUE	igd	NA	NA	NA	NA	NA	NA	NA
rs77390988	20	3408754	0.0198	0.0141	85934	0.1605	0.0936	C	T	Alzheimer's disease || id:ebi-a-GCST90027158	ebi-a-GCST90027158	Alzheimer's disease	Alzheimer's disease || ||	TRUE	igd	NA	NA	NA	NA	NA	NA	NA
rs7259578	19	52232525	0.0143	0.0096	85934	0.1352	0.2905	C	G	Alzheimer's disease || id:ebi-a-GCST90027158	ebi-a-GCST90027158	Alzheimer's disease	Alzheimer's disease || ||	TRUE	igd	NA	NA	NA	NA	NA	NA	NA
rs442126	19	54519954	-0.0094	0.0091	85934	0.3004	0.5719	G	A	Alzheimer's disease || id:ebi-a-GCST90027158	ebi-a-GCST90027158	Alzheimer's disease	Alzheimer's disease || ||	TRUE	igd	NA	NA	NA	NA	NA	NA	NA
rs7255663	19	54717622	-0.0106	0.0098	85934	0.2809	0.4163	T	A	Alzheimer's disease || id:ebi-a-GCST90027158	ebi-a-GCST90027158	Alzheimer's disease	Alzheimer's disease || ||	TRUE	igd	NA	NA	NA	NA	NA	NA	NA
rs56297458	18	19486098	0.0055	0.0171	85934	0.7465	0.082	T	C	Alzheimer's disease || id:ebi-a-GCST90027158	ebi-a-GCST90027158	Alzheimer's disease	Alzheimer's disease || ||	TRUE	igd	NA	NA	NA	NA	NA	NA	NA
rs11082304	18	20720973	-0.01	0.0081	85934	0.2157	0.4934	T	G	Alzheimer's disease || id:ebi-a-GCST90027158	ebi-a-GCST90027158	Alzheimer's disease	Alzheimer's disease || ||	TRUE	igd	NA	NA	NA	NA	NA	NA	NA
rs12454769	18	25674631	-0.0034	0.0111	85934	0.7571	0.163	A	G	Alzheimer's disease || id:ebi-a-GCST90027158	ebi-a-GCST90027158	Alzheimer's disease	Alzheimer's disease || ||	TRUE	igd	NA	NA	NA	NA	NA	NA	NA
rs1424413	18	33325932	0.0055	0.009	85934	0.5391	0.2908	A	G	Alzheimer's disease || id:ebi-a-GCST90027158	ebi-a-GCST90027158	Alzheimer's disease	Alzheimer's disease || ||	TRUE	igd	NA	NA	NA	NA	NA	NA	NA
rs77674430	1	224517064	0.0302	0.0121	85934	0.0122899	0.134	A	G	Alzheimer's disease || id:ebi-a-GCST90027158	ebi-a-GCST90027158	Alzheimer's disease	Alzheimer's disease || ||	TRUE	igd	NA	NA	NA	NA	NA	NA	NA
rs67027895	1	243667216	0.0087	0.0099	85934	0.3787	0.215	T	C	Alzheimer's disease || id:ebi-a-GCST90027158	ebi-a-GCST90027158	Alzheimer's disease	Alzheimer's disease || ||	TRUE	igd	NA	NA	NA	NA	NA	NA	NA
rs1493615	1	7911228	-0.0012	0.0121	85934	0.9185	0.1293	T	C	Alzheimer's disease || id:ebi-a-GCST90027158	ebi-a-GCST90027158	Alzheimer's disease	Alzheimer's disease || ||	TRUE	igd	NA	NA	NA	NA	NA	NA	NA
rs2986630	1	9121498	-0.0064	0.0085	85934	0.450199	0.3553	T	C	Alzheimer's disease || id:ebi-a-GCST90027158	ebi-a-GCST90027158	Alzheimer's disease	Alzheimer's disease || ||	TRUE	igd	NA	NA	NA	NA	NA	NA	NA
rs72643827	1	9397865	-0.0223	0.0227	85934	0.3254	0.0339	C	G	Alzheimer's disease || id:ebi-a-GCST90027158	ebi-a-GCST90027158	Alzheimer's disease	Alzheimer's disease || ||	TRUE	igd	NA	NA	NA	NA	NA	NA	NA
rs2275457	1	9427869	-0.0064	0.0105	85934	0.5433	0.8143	A	G	Alzheimer's disease || id:ebi-a-GCST90027158	ebi-a-GCST90027158	Alzheimer's disease	Alzheimer's disease || ||	TRUE	igd	NA	NA	NA	NA	NA	NA	NA
rs36083022	1	10689678	-0.025	0.035	85934	0.4753	0.0173	A	G	Alzheimer's disease || id:ebi-a-GCST90027158	ebi-a-GCST90027158	Alzheimer's disease	Alzheimer's disease || ||	TRUE	igd	NA	NA	NA	NA	NA	NA	NA
rs4846028	1	11779499	9e-04	0.0095	85934	0.9275	0.7082	C	T	Alzheimer's disease || id:ebi-a-GCST90027158	ebi-a-GCST90027158	Alzheimer's disease	Alzheimer's disease || ||	TRUE	igd	NA	NA	NA	NA	NA	NA	NA
rs17875991	1	11809415	-0.0344	0.0425	85934	0.4183	0.0126	T	C	Alzheimer's disease || id:ebi-a-GCST90027158	ebi-a-GCST90027158	Alzheimer's disease	Alzheimer's disease || ||	TRUE	igd	NA	NA	NA	NA	NA	NA	NA
rs1801133	1	11856378	0.0068	0.0085	85934	0.4209	0.345	A	G	Alzheimer's disease || id:ebi-a-GCST90027158	ebi-a-GCST90027158	Alzheimer's disease	Alzheimer's disease || ||	TRUE	igd	NA	NA	NA	NA	NA	NA	NA
rs1877623	1	16794115	0.0055	0.01	85934	0.585901	0.2183	C	G	Alzheimer's disease || id:ebi-a-GCST90027158	ebi-a-GCST90027158	Alzheimer's disease	Alzheimer's disease || ||	TRUE	igd	NA	NA	NA	NA	NA	NA	NA
rs156854	1	16817310	-0.0061	0.0085	85934	0.4701	0.5774	C	T	Alzheimer's disease || id:ebi-a-GCST90027158	ebi-a-GCST90027158	Alzheimer's disease	Alzheimer's disease || ||	TRUE	igd	NA	NA	NA	NA	NA	NA	NA
rs113286431	1	17344843	0.0637	0.0295	85934	0.0306203	0.0212	C	T	Alzheimer's disease || id:ebi-a-GCST90027158	ebi-a-GCST90027158	Alzheimer's disease	Alzheimer's disease || ||	TRUE	igd	NA	NA	NA	NA	NA	NA	NA
rs190262323	1	174580933	0.0102	0.0354	85934	0.773701	0.0147	A	G	Alzheimer's disease || id:ebi-a-GCST90027158	ebi-a-GCST90027158	Alzheimer's disease	Alzheimer's disease || ||	TRUE	igd	NA	NA	NA	NA	NA	NA	NA
rs115719312	1	175302759	0.0085	0.0255	85934	0.7406	0.0269	C	T	Alzheimer's disease || id:ebi-a-GCST90027158	ebi-a-GCST90027158	Alzheimer's disease	Alzheimer's disease || ||	TRUE	igd	NA	NA	NA	NA	NA	NA	NA
rs9425569	1	182942202	0.014	0.0083	85934	0.0898897	0.5975	A	G	Alzheimer's disease || id:ebi-a-GCST90027158	ebi-a-GCST90027158	Alzheimer's disease	Alzheimer's disease || ||	TRUE	igd	NA	NA	NA	NA	NA	NA	NA
rs17504880	1	183932632	-0.0205	0.0095	85934	0.0312702	0.2728	C	T	Alzheimer's disease || id:ebi-a-GCST90027158	ebi-a-GCST90027158	Alzheimer's disease	Alzheimer's disease || ||	TRUE	igd	NA	NA	NA	NA	NA	NA	NA
rs1434282	1	199010721	-0.01	0.0091	85934	0.2692	0.7193	T	C	Alzheimer's disease || id:ebi-a-GCST90027158	ebi-a-GCST90027158	Alzheimer's disease	Alzheimer's disease || ||	TRUE	igd	NA	NA	NA	NA	NA	NA	NA
rs146748429	1	220886764	-0.0271	0.0281	85934	0.3361	0.0219	T	C	Alzheimer's disease || id:ebi-a-GCST90027158	ebi-a-GCST90027158	Alzheimer's disease	Alzheimer's disease || ||	TRUE	igd	NA	NA	NA	NA	NA	NA	NA
rs76972700	1	220892716	0.0055	0.0209	85934	0.7934	0.0391	T	C	Alzheimer's disease || id:ebi-a-GCST90027158	ebi-a-GCST90027158	Alzheimer's disease	Alzheimer's disease || ||	TRUE	igd	NA	NA	NA	NA	NA	NA	NA
rs61830229	1	220894560	-0.0038	0.0302	85934	0.9008	0.0189	T	C	Alzheimer's disease || id:ebi-a-GCST90027158	ebi-a-GCST90027158	Alzheimer's disease	Alzheimer's disease || ||	TRUE	igd	NA	NA	NA	NA	NA	NA	NA
rs11118617	1	221009507	0.0138	0.0119	85934	0.2468	0.1342	C	T	Alzheimer's disease || id:ebi-a-GCST90027158	ebi-a-GCST90027158	Alzheimer's disease	Alzheimer's disease || ||	TRUE	igd	NA	NA	NA	NA	NA	NA	NA
rs2808212	1	221174133	-0.0061	0.0086	85934	0.4788	0.6532	A	G	Alzheimer's disease || id:ebi-a-GCST90027158	ebi-a-GCST90027158	Alzheimer's disease	Alzheimer's disease || ||	TRUE	igd	NA	NA	NA	NA	NA	NA	NA
rs3924223	1	222079194	0.0088	0.0082	85934	0.2794	0.5409	A	G	Alzheimer's disease || id:ebi-a-GCST90027158	ebi-a-GCST90027158	Alzheimer's disease	Alzheimer's disease || ||	TRUE	igd	NA	NA	NA	NA	NA	NA	NA
rs3748630	1	222805311	0.0067	0.0107	85934	0.5308	0.1864	G	A	Alzheimer's disease || id:ebi-a-GCST90027158	ebi-a-GCST90027158	Alzheimer's disease	Alzheimer's disease || ||	TRUE	igd	NA	NA	NA	NA	NA	NA	NA
rs3748533	1	240775103	0.0111	0.01	85934	0.2703	0.7842	T	C	Alzheimer's disease || id:ebi-a-GCST90027158	ebi-a-GCST90027158	Alzheimer's disease	Alzheimer's disease || ||	TRUE	igd	NA	NA	NA	NA	NA	NA	NA
rs10926332	1	240850649	0.0092	0.0117	85934	0.4333	0.1571	G	A	Alzheimer's disease || id:ebi-a-GCST90027158	ebi-a-GCST90027158	Alzheimer's disease	Alzheimer's disease || ||	TRUE	igd	NA	NA	NA	NA	NA	NA	NA
rs10185851	2	12237067	0.0034	0.0084	85934	0.684301	0.3625	A	C	Alzheimer's disease || id:ebi-a-GCST90027158	ebi-a-GCST90027158	Alzheimer's disease	Alzheimer's disease || ||	TRUE	igd	NA	NA	NA	NA	NA	NA	NA
rs9306894	2	20878105	0.0042	0.0084	85934	0.6201	0.3731	G	A	Alzheimer's disease || id:ebi-a-GCST90027158	ebi-a-GCST90027158	Alzheimer's disease	Alzheimer's disease || ||	TRUE	igd	NA	NA	NA	NA	NA	NA	NA
rs116161697	2	25260697	0.0717	0.0396	85934	0.0701504	0.0109	A	G	Alzheimer's disease || id:ebi-a-GCST90027158	ebi-a-GCST90027158	Alzheimer's disease	Alzheimer's disease || ||	TRUE	igd	NA	NA	NA	NA	NA	NA	NA
rs149191149	2	30637041	-0.0077	0.0267	85934	0.772101	0.0251	C	T	Alzheimer's disease || id:ebi-a-GCST90027158	ebi-a-GCST90027158	Alzheimer's disease	Alzheimer's disease || ||	TRUE	igd	NA	NA	NA	NA	NA	NA	NA
rs11680680	2	30992277	0.0068	0.0217	85934	0.755499	0.0367	A	G	Alzheimer's disease || id:ebi-a-GCST90027158	ebi-a-GCST90027158	Alzheimer's disease	Alzheimer's disease || ||	TRUE	igd	NA	NA	NA	NA	NA	NA	NA
rs116273991	2	31171039	-0.0375	0.0317	85934	0.2377	0.0182	G	A	Alzheimer's disease || id:ebi-a-GCST90027158	ebi-a-GCST90027158	Alzheimer's disease	Alzheimer's disease || ||	TRUE	igd	NA	NA	NA	NA	NA	NA	NA
rs4670262	2	38886041	0.0055	0.0111	85934	0.621101	0.1688	G	C	Alzheimer's disease || id:ebi-a-GCST90027158	ebi-a-GCST90027158	Alzheimer's disease	Alzheimer's disease || ||	TRUE	igd	NA	NA	NA	NA	NA	NA	NA
rs2250846	2	6976190	-0.0265	0.019	85934	0.1629	0.9328	C	T	Alzheimer's disease || id:ebi-a-GCST90027158	ebi-a-GCST90027158	Alzheimer's disease	Alzheimer's disease || ||	TRUE	igd	NA	NA	NA	NA	NA	NA	NA
rs79601624	2	9362792	-0.0339	0.0383	85934	0.3764	0.0127	T	C	Alzheimer's disease || id:ebi-a-GCST90027158	ebi-a-GCST90027158	Alzheimer's disease	Alzheimer's disease || ||	TRUE	igd	NA	NA	NA	NA	NA	NA	NA
rs11678226	2	36821131	-0.0047	0.009	85934	0.6028	0.7083	T	C	Alzheimer's disease || id:ebi-a-GCST90027158	ebi-a-GCST90027158	Alzheimer's disease	Alzheimer's disease || ||	TRUE	igd	NA	NA	NA	NA	NA	NA	NA
rs144395273	2	38339579	0.0188	0.0344	85934	0.5841	0.0148	A	G	Alzheimer's disease || id:ebi-a-GCST90027158	ebi-a-GCST90027158	Alzheimer's disease	Alzheimer's disease || ||	TRUE	igd	NA	NA	NA	NA	NA	NA	NA
rs6754190	2	38396998	-0.0153	0.0103	85934	0.1385	0.1942	C	T	Alzheimer's disease || id:ebi-a-GCST90027158	ebi-a-GCST90027158	Alzheimer's disease	Alzheimer's disease || ||	TRUE	igd	NA	NA	NA	NA	NA	NA	NA
rs6739684	2	29247894	0.0073	0.0081	85934	0.3729	0.5331	A	G	Alzheimer's disease || id:ebi-a-GCST90027158	ebi-a-GCST90027158	Alzheimer's disease	Alzheimer's disease || ||	TRUE	igd	NA	NA	NA	NA	NA	NA	NA
rs4952080	2	30171704	-0.0016	0.0087	85934	0.8588	0.6446	T	C	Alzheimer's disease || id:ebi-a-GCST90027158	ebi-a-GCST90027158	Alzheimer's disease	Alzheimer's disease || ||	TRUE	igd	NA	NA	NA	NA	NA	NA	NA
rs2161831	2	31235581	0.0027	0.0085	85934	0.750501	0.6263	G	T	Alzheimer's disease || id:ebi-a-GCST90027158	ebi-a-GCST90027158	Alzheimer's disease	Alzheimer's disease || ||	TRUE	igd	NA	NA	NA	NA	NA	NA	NA
rs2365214	2	31418399	0.0163	0.0087	85934	0.0605996	0.6601	C	T	Alzheimer's disease || id:ebi-a-GCST90027158	ebi-a-GCST90027158	Alzheimer's disease	Alzheimer's disease || ||	TRUE	igd	NA	NA	NA	NA	NA	NA	NA
rs17419893	2	38449380	0.0197	0.0241	85934	0.4122	0.0294	G	A	Alzheimer's disease || id:ebi-a-GCST90027158	ebi-a-GCST90027158	Alzheimer's disease	Alzheimer's disease || ||	TRUE	igd	NA	NA	NA	NA	NA	NA	NA
rs147643043	1	170474805	0.0275	0.0424	85934	0.5165	0.0105	T	C	Alzheimer's disease || id:ebi-a-GCST90027158	ebi-a-GCST90027158	Alzheimer's disease	Alzheimer's disease || ||	TRUE	igd	NA	NA	NA	NA	NA	NA	NA
rs6699891	1	230999502	0.0098	0.0109	85934	0.3692	0.1635	T	C	Alzheimer's disease || id:ebi-a-GCST90027158	ebi-a-GCST90027158	Alzheimer's disease	Alzheimer's disease || ||	TRUE	igd	NA	NA	NA	NA	NA	NA	NA
rs10864664	1	231204705	0.0012	0.0083	85934	0.8855	0.396	C	G	Alzheimer's disease || id:ebi-a-GCST90027158	ebi-a-GCST90027158	Alzheimer's disease	Alzheimer's disease || ||	TRUE	igd	NA	NA	NA	NA	NA	NA	NA
rs35340377	1	248038210	-7.00E-04	0.0091	85934	0.9413	0.2772	A	G	Alzheimer's disease || id:ebi-a-GCST90027158	ebi-a-GCST90027158	Alzheimer's disease	Alzheimer's disease || ||	TRUE	igd	NA	NA	NA	NA	NA	NA	NA
rs33807	3	45334692	-6.00E-04	0.0132	85934	0.9611	0.109	A	G	Alzheimer's disease || id:ebi-a-GCST90027158	ebi-a-GCST90027158	Alzheimer's disease	Alzheimer's disease || ||	TRUE	igd	NA	NA	NA	NA	NA	NA	NA
rs59018603	3	46896258	0.037	0.0156	85934	0.01761	0.0752	G	C	Alzheimer's disease || id:ebi-a-GCST90027158	ebi-a-GCST90027158	Alzheimer's disease	Alzheimer's disease || ||	TRUE	igd	NA	NA	NA	NA	NA	NA	NA
rs59299766	3	47213724	0.0139	0.011	85934	0.2056	0.1647	A	G	Alzheimer's disease || id:ebi-a-GCST90027158	ebi-a-GCST90027158	Alzheimer's disease	Alzheimer's disease || ||	TRUE	igd	NA	NA	NA	NA	NA	NA	NA
rs115437298	3	49511469	-0.0098	0.0347	85934	0.7776	0.0149	T	C	Alzheimer's disease || id:ebi-a-GCST90027158	ebi-a-GCST90027158	Alzheimer's disease	Alzheimer's disease || ||	TRUE	igd	NA	NA	NA	NA	NA	NA	NA
rs62279461	3	19278637	-0.0425	0.0252	85934	0.0921892	0.0281	G	A	Alzheimer's disease || id:ebi-a-GCST90027158	ebi-a-GCST90027158	Alzheimer's disease	Alzheimer's disease || ||	TRUE	igd	NA	NA	NA	NA	NA	NA	NA
rs77926264	3	45764497	-0.0034	0.0242	85934	0.8891	0.0293	A	G	Alzheimer's disease || id:ebi-a-GCST90027158	ebi-a-GCST90027158	Alzheimer's disease	Alzheimer's disease || ||	TRUE	igd	NA	NA	NA	NA	NA	NA	NA
rs2276857	3	45821687	0.0236	0.0186	85934	0.2049	0.0627	T	C	Alzheimer's disease || id:ebi-a-GCST90027158	ebi-a-GCST90027158	Alzheimer's disease	Alzheimer's disease || ||	TRUE	igd	NA	NA	NA	NA	NA	NA	NA
rs13098911	3	46235201	-0.0088	0.0151	85934	0.560701	0.0791	T	C	Alzheimer's disease || id:ebi-a-GCST90027158	ebi-a-GCST90027158	Alzheimer's disease	Alzheimer's disease || ||	TRUE	igd	NA	NA	NA	NA	NA	NA	NA
rs34671664	3	46464017	-0.0093	0.014	85934	0.506499	0.0979	C	A	Alzheimer's disease || id:ebi-a-GCST90027158	ebi-a-GCST90027158	Alzheimer's disease	Alzheimer's disease || ||	TRUE	igd	NA	NA	NA	NA	NA	NA	NA
rs78075599	3	49382681	0.0036	0.0279	85934	0.8961	0.0228	T	G	Alzheimer's disease || id:ebi-a-GCST90027158	ebi-a-GCST90027158	Alzheimer's disease	Alzheimer's disease || ||	TRUE	igd	NA	NA	NA	NA	NA	NA	NA
rs11716402	3	52913939	-0.0176	0.0206	85934	0.3917	0.0413	T	C	Alzheimer's disease || id:ebi-a-GCST90027158	ebi-a-GCST90027158	Alzheimer's disease	Alzheimer's disease || ||	TRUE	igd	NA	NA	NA	NA	NA	NA	NA
rs11709512	3	10289316	0.0063	0.009	85934	0.4857	0.2812	T	C	Alzheimer's disease || id:ebi-a-GCST90027158	ebi-a-GCST90027158	Alzheimer's disease	Alzheimer's disease || ||	TRUE	igd	NA	NA	NA	NA	NA	NA	NA
rs114078070	3	45744646	-0.0152	0.0313	85934	0.6264	0.0182	G	T	Alzheimer's disease || id:ebi-a-GCST90027158	ebi-a-GCST90027158	Alzheimer's disease	Alzheimer's disease || ||	TRUE	igd	NA	NA	NA	NA	NA	NA	NA
rs7616215	3	46205686	0.0047	0.0084	85934	0.5764	0.6395	T	C	Alzheimer's disease || id:ebi-a-GCST90027158	ebi-a-GCST90027158	Alzheimer's disease	Alzheimer's disease || ||	TRUE	igd	NA	NA	NA	NA	NA	NA	NA
rs78350137	3	46729289	-0.0114	0.0173	85934	0.5098	0.0598	G	A	Alzheimer's disease || id:ebi-a-GCST90027158	ebi-a-GCST90027158	Alzheimer's disease	Alzheimer's disease || ||	TRUE	igd	NA	NA	NA	NA	NA	NA	NA
rs1055429	3	51570508	-0.03	0.0118	85934	0.0111599	0.8609	C	T	Alzheimer's disease || id:ebi-a-GCST90027158	ebi-a-GCST90027158	Alzheimer's disease	Alzheimer's disease || ||	TRUE	igd	NA	NA	NA	NA	NA	NA	NA
rs55664484	3	52129101	0.031	0.0184	85934	0.0916094	0.0513	C	T	Alzheimer's disease || id:ebi-a-GCST90027158	ebi-a-GCST90027158	Alzheimer's disease	Alzheimer's disease || ||	TRUE	igd	NA	NA	NA	NA	NA	NA	NA
rs10433615	3	52638482	-0.0116	0.0083	85934	0.1603	0.3949	T	C	Alzheimer's disease || id:ebi-a-GCST90027158	ebi-a-GCST90027158	Alzheimer's disease	Alzheimer's disease || ||	TRUE	igd	NA	NA	NA	NA	NA	NA	NA
rs382408	2	225930419	-0.0129	0.0083	85934	0.1166	0.4468	A	G	Alzheimer's disease || id:ebi-a-GCST90027158	ebi-a-GCST90027158	Alzheimer's disease	Alzheimer's disease || ||	TRUE	igd	NA	NA	NA	NA	NA	NA	NA
rs298225	2	157222033	0.0094	0.0094	85934	0.3188	0.2444	C	T	Alzheimer's disease || id:ebi-a-GCST90027158	ebi-a-GCST90027158	Alzheimer's disease	Alzheimer's disease || ||	TRUE	igd	NA	NA	NA	NA	NA	NA	NA
rs155619	2	158219122	-0.0052	0.0169	85934	0.758399	0.9074	C	A	Alzheimer's disease || id:ebi-a-GCST90027158	ebi-a-GCST90027158	Alzheimer's disease	Alzheimer's disease || ||	TRUE	igd	NA	NA	NA	NA	NA	NA	NA
rs115290748	2	158388644	0.0408	0.0422	85934	0.3336	0.0114	A	G	Alzheimer's disease || id:ebi-a-GCST90027158	ebi-a-GCST90027158	Alzheimer's disease	Alzheimer's disease || ||	TRUE	igd	NA	NA	NA	NA	NA	NA	NA
rs1522696	2	159788585	-0.0052	0.0117	85934	0.658901	0.8547	C	T	Alzheimer's disease || id:ebi-a-GCST90027158	ebi-a-GCST90027158	Alzheimer's disease	Alzheimer's disease || ||	TRUE	igd	NA	NA	NA	NA	NA	NA	NA
rs191627066	2	220067149	-0.0302	0.023	85934	0.1892	0.0368	T	C	Alzheimer's disease || id:ebi-a-GCST90027158	ebi-a-GCST90027158	Alzheimer's disease	Alzheimer's disease || ||	TRUE	igd	NA	NA	NA	NA	NA	NA	NA
rs35517017	2	222304633	-0.0036	0.0088	85934	0.6867	0.3248	A	C	Alzheimer's disease || id:ebi-a-GCST90027158	ebi-a-GCST90027158	Alzheimer's disease	Alzheimer's disease || ||	TRUE	igd	NA	NA	NA	NA	NA	NA	NA
rs4679680	3	151746053	-0.0291	0.0248	85934	0.24	0.0286	T	C	Alzheimer's disease || id:ebi-a-GCST90027158	ebi-a-GCST90027158	Alzheimer's disease	Alzheimer's disease || ||	TRUE	igd	NA	NA	NA	NA	NA	NA	NA
rs73013320	3	158050906	0.0038	0.0099	85934	0.698101	0.2145	C	T	Alzheimer's disease || id:ebi-a-GCST90027158	ebi-a-GCST90027158	Alzheimer's disease	Alzheimer's disease || ||	TRUE	igd	NA	NA	NA	NA	NA	NA	NA
rs73035549	3	167692281	-0.0038	0.0123	85934	0.7563	0.13	A	G	Alzheimer's disease || id:ebi-a-GCST90027158	ebi-a-GCST90027158	Alzheimer's disease	Alzheimer's disease || ||	TRUE	igd	NA	NA	NA	NA	NA	NA	NA
rs12696460	3	178442785	0.0046	0.0082	85934	0.5727	0.4395	G	A	Alzheimer's disease || id:ebi-a-GCST90027158	ebi-a-GCST90027158	Alzheimer's disease	Alzheimer's disease || ||	TRUE	igd	NA	NA	NA	NA	NA	NA	NA
rs1170673	3	178970010	0.0042	0.012	85934	0.7284	0.8622	G	A	Alzheimer's disease || id:ebi-a-GCST90027158	ebi-a-GCST90027158	Alzheimer's disease	Alzheimer's disease || ||	TRUE	igd	NA	NA	NA	NA	NA	NA	NA
rs62287198	3	183219656	0.0052	0.0082	85934	0.524499	0.5272	A	G	Alzheimer's disease || id:ebi-a-GCST90027158	ebi-a-GCST90027158	Alzheimer's disease	Alzheimer's disease || ||	TRUE	igd	NA	NA	NA	NA	NA	NA	NA
rs28705234	3	183341657	0.024	0.0317	85934	0.4488	0.018	T	A	Alzheimer's disease || id:ebi-a-GCST90027158	ebi-a-GCST90027158	Alzheimer's disease	Alzheimer's disease || ||	TRUE	igd	NA	NA	NA	NA	NA	NA	NA
rs10937149	3	183414572	-0.0132	0.0084	85934	0.1156	0.3783	G	C	Alzheimer's disease || id:ebi-a-GCST90027158	ebi-a-GCST90027158	Alzheimer's disease	Alzheimer's disease || ||	TRUE	igd	NA	NA	NA	NA	NA	NA	NA
rs6801176	3	183984459	-0.0394	0.0255	85934	0.1221	0.0271	T	C	Alzheimer's disease || id:ebi-a-GCST90027158	ebi-a-GCST90027158	Alzheimer's disease	Alzheimer's disease || ||	TRUE	igd	NA	NA	NA	NA	NA	NA	NA
rs7634389	3	186738421	0.002	0.0084	85934	0.809	0.3711	C	T	Alzheimer's disease || id:ebi-a-GCST90027158	ebi-a-GCST90027158	Alzheimer's disease	Alzheimer's disease || ||	TRUE	igd	NA	NA	NA	NA	NA	NA	NA
rs1836917	3	154860908	-0.0134	0.0084	85934	0.1129	0.3781	G	A	Alzheimer's disease || id:ebi-a-GCST90027158	ebi-a-GCST90027158	Alzheimer's disease	Alzheimer's disease || ||	TRUE	igd	NA	NA	NA	NA	NA	NA	NA
rs17380954	3	156505106	-0.0276	0.013	85934	0.0331902	0.1123	A	G	Alzheimer's disease || id:ebi-a-GCST90027158	ebi-a-GCST90027158	Alzheimer's disease	Alzheimer's disease || ||	TRUE	igd	NA	NA	NA	NA	NA	NA	NA
rs9851500	3	156516406	0.0027	0.0083	85934	0.7452	0.5026	T	C	Alzheimer's disease || id:ebi-a-GCST90027158	ebi-a-GCST90027158	Alzheimer's disease	Alzheimer's disease || ||	TRUE	igd	NA	NA	NA	NA	NA	NA	NA
rs16854733	3	169730662	0.0085	0.0093	85934	0.3595	0.2675	C	G	Alzheimer's disease || id:ebi-a-GCST90027158	ebi-a-GCST90027158	Alzheimer's disease	Alzheimer's disease || ||	TRUE	igd	NA	NA	NA	NA	NA	NA	NA
rs9830228	3	150302697	-0.0283	0.0197	85934	0.1498	0.0466	G	A	Alzheimer's disease || id:ebi-a-GCST90027158	ebi-a-GCST90027158	Alzheimer's disease	Alzheimer's disease || ||	TRUE	igd	NA	NA	NA	NA	NA	NA	NA
rs9820353	3	142299926	-0.0064	0.0082	85934	0.4361	0.5837	G	A	Alzheimer's disease || id:ebi-a-GCST90027158	ebi-a-GCST90027158	Alzheimer's disease	Alzheimer's disease || ||	TRUE	igd	NA	NA	NA	NA	NA	NA	NA
rs9857242	3	134316378	0.0088	0.0085	85934	0.3015	0.638	T	C	Alzheimer's disease || id:ebi-a-GCST90027158	ebi-a-GCST90027158	Alzheimer's disease	Alzheimer's disease || ||	TRUE	igd	NA	NA	NA	NA	NA	NA	NA
rs4955502	3	134532784	-0.0176	0.009	85934	0.0497794	0.7063	T	C	Alzheimer's disease || id:ebi-a-GCST90027158	ebi-a-GCST90027158	Alzheimer's disease	Alzheimer's disease || ||	TRUE	igd	NA	NA	NA	NA	NA	NA	NA
rs144094501	3	129625293	0.0127	0.0297	85934	0.6693	0.0222	T	C	Alzheimer's disease || id:ebi-a-GCST90027158	ebi-a-GCST90027158	Alzheimer's disease	Alzheimer's disease || ||	TRUE	igd	NA	NA	NA	NA	NA	NA	NA
rs62270833	3	128435433	-0.0477	0.0391	85934	0.2228	0.0122	A	C	Alzheimer's disease || id:ebi-a-GCST90027158	ebi-a-GCST90027158	Alzheimer's disease	Alzheimer's disease || ||	TRUE	igd	NA	NA	NA	NA	NA	NA	NA
rs1683810	3	128681280	-0.0043	0.0089	85934	0.6271	0.3095	T	C	Alzheimer's disease || id:ebi-a-GCST90027158	ebi-a-GCST90027158	Alzheimer's disease	Alzheimer's disease || ||	TRUE	igd	NA	NA	NA	NA	NA	NA	NA
rs13067357	3	132688562	-0.007	0.0237	85934	0.7691	0.0319	T	C	Alzheimer's disease || id:ebi-a-GCST90027158	ebi-a-GCST90027158	Alzheimer's disease	Alzheimer's disease || ||	TRUE	igd	NA	NA	NA	NA	NA	NA	NA
rs73226214	3	111249860	-0.014	0.0091	85934	0.1254	0.2731	A	T	Alzheimer's disease || id:ebi-a-GCST90027158	ebi-a-GCST90027158	Alzheimer's disease	Alzheimer's disease || ||	TRUE	igd	NA	NA	NA	NA	NA	NA	NA
rs1066357	3	98912719	0.0075	0.0136	85934	0.579001	0.1061	G	A	Alzheimer's disease || id:ebi-a-GCST90027158	ebi-a-GCST90027158	Alzheimer's disease	Alzheimer's disease || ||	TRUE	igd	NA	NA	NA	NA	NA	NA	NA
rs4352351	3	153718558	-0.0045	0.0087	85934	0.6038	0.6263	T	A	Alzheimer's disease || id:ebi-a-GCST90027158	ebi-a-GCST90027158	Alzheimer's disease	Alzheimer's disease || ||	TRUE	igd	NA	NA	NA	NA	NA	NA	NA
rs2195636	3	158352440	-0.0075	0.009	85934	0.4061	0.7037	T	C	Alzheimer's disease || id:ebi-a-GCST90027158	ebi-a-GCST90027158	Alzheimer's disease	Alzheimer's disease || ||	TRUE	igd	NA	NA	NA	NA	NA	NA	NA
rs143126421	3	183653159	-0.0131	0.012	85934	0.2722	0.1362	A	G	Alzheimer's disease || id:ebi-a-GCST90027158	ebi-a-GCST90027158	Alzheimer's disease	Alzheimer's disease || ||	TRUE	igd	NA	NA	NA	NA	NA	NA	NA
rs62282512	3	195537115	-0.0015	0.0102	85934	0.882	0.1986	G	A	Alzheimer's disease || id:ebi-a-GCST90027158	ebi-a-GCST90027158	Alzheimer's disease	Alzheimer's disease || ||	TRUE	igd	NA	NA	NA	NA	NA	NA	NA
rs2920194	4	4326195	-0.0056	0.0104	85934	0.5931	0.1933	G	C	Alzheimer's disease || id:ebi-a-GCST90027158	ebi-a-GCST90027158	Alzheimer's disease	Alzheimer's disease || ||	TRUE	igd	NA	NA	NA	NA	NA	NA	NA
rs1558198	4	15942832	0.0025	0.0089	85934	0.7754	0.6595	G	A	Alzheimer's disease || id:ebi-a-GCST90027158	ebi-a-GCST90027158	Alzheimer's disease	Alzheimer's disease || ||	TRUE	igd	NA	NA	NA	NA	NA	NA	NA
rs1483008	4	16886367	0.0134	0.0082	85934	0.1041	0.53	C	A	Alzheimer's disease || id:ebi-a-GCST90027158	ebi-a-GCST90027158	Alzheimer's disease	Alzheimer's disease || ||	TRUE	igd	NA	NA	NA	NA	NA	NA	NA
rs2872795	4	17330381	0.0015	0.0094	85934	0.8702	0.7385	C	T	Alzheimer's disease || id:ebi-a-GCST90027158	ebi-a-GCST90027158	Alzheimer's disease	Alzheimer's disease || ||	TRUE	igd	NA	NA	NA	NA	NA	NA	NA
rs2030519	3	188119901	-0.0134	0.0081	85934	0.0989692	0.5142	A	G	Alzheimer's disease || id:ebi-a-GCST90027158	ebi-a-GCST90027158	Alzheimer's disease	Alzheimer's disease || ||	TRUE	igd	NA	NA	NA	NA	NA	NA	NA
rs9860547	3	188128979	0.0072	0.0083	85934	0.3854	0.4434	A	G	Alzheimer's disease || id:ebi-a-GCST90027158	ebi-a-GCST90027158	Alzheimer's disease	Alzheimer's disease || ||	TRUE	igd	NA	NA	NA	NA	NA	NA	NA
rs34391019	3	197794027	-0.0013	0.0097	85934	0.8968	0.7103	G	A	Alzheimer's disease || id:ebi-a-GCST90027158	ebi-a-GCST90027158	Alzheimer's disease	Alzheimer's disease || ||	TRUE	igd	NA	NA	NA	NA	NA	NA	NA
rs11731274	4	6891455	5e-04	0.0108	85934	0.9598	0.1724	G	T	Alzheimer's disease || id:ebi-a-GCST90027158	ebi-a-GCST90027158	Alzheimer's disease	Alzheimer's disease || ||	TRUE	igd	NA	NA	NA	NA	NA	NA	NA
rs67469662	4	15862041	-0.0097	0.0106	85934	0.3575	0.1893	A	G	Alzheimer's disease || id:ebi-a-GCST90027158	ebi-a-GCST90027158	Alzheimer's disease	Alzheimer's disease || ||	TRUE	igd	NA	NA	NA	NA	NA	NA	NA
rs1609903	4	17533328	0.0097	0.0097	85934	0.318	0.7702	C	G	Alzheimer's disease || id:ebi-a-GCST90027158	ebi-a-GCST90027158	Alzheimer's disease	Alzheimer's disease || ||	TRUE	igd	NA	NA	NA	NA	NA	NA	NA
rs2875040	4	22482353	-0.0039	0.009	85934	0.667	0.693	C	T	Alzheimer's disease || id:ebi-a-GCST90027158	ebi-a-GCST90027158	Alzheimer's disease	Alzheimer's disease || ||	TRUE	igd	NA	NA	NA	NA	NA	NA	NA
[truncated: 15,397 more rows]
