# Supplementary material for: Deciphering Alzheimer’s disease transcriptomics: exploration and validation of core genes in tau and Aβ pathological models toward novel therapeutic targets
Source: Front Aging Neurosci. 2025 Oct 10;17:1621153. doi: 10.3389/fnagi.2025.1621153 (PMC12549628; doi:10.3389/fnagi.2025.1621153)
Supplement: Supplementary file 6 [file Data_Sheet_5.ZIP › Mendelian randomization analysis and code/SERPINB6.table.MRresult.csv]

id.exposure	id.outcome	outcome	exposure	method	nsnp	b	se	pval	lo_ci	up_ci	or	or_lci95	or_uci95
eqtl-a-ENSG00000124570	FTsG8e	Alzheimer disease	SERPINB6	MR Egger	4	0.0337416672828734	0.0187936002998651	0.214438395479031	-0.0030937893048622	0.0705771238706089	1.0343173741945	0.9969109915297	1.07312732997261
eqtl-a-ENSG00000124570	FTsG8e	Alzheimer disease	SERPINB6	Weighted median	4	0.0253079122975805	0.0105619143046627	0.0165683883051548	0.00460656026044154	0.0460092643347194	1.02563087626898	1.00461718677011	1.04708411144969
eqtl-a-ENSG00000124570	FTsG8e	Alzheimer disease	SERPINB6	Inverse variance weighted	4	0.0216844110474001	0.0101974512025128	0.0334654743455226	0.00169740669047511	0.0416714154043251	1.02192122652573	1.00169884810065	1.0425518559835
eqtl-a-ENSG00000124570	FTsG8e	Alzheimer disease	SERPINB6	Simple mode	4	0.021081055996781	0.0150940459462994	0.2569107017365	-0.00850327405796582	0.0506653860515278	1.0213048311637	0.991532776521867	1.0519708302707
eqtl-a-ENSG00000124570	FTsG8e	Alzheimer disease	SERPINB6	Weighted mode	4	0.0259035191887061	0.0112240414470862	0.104234957351491	0.00390439795241705	0.0479026404249951	1.02624193104279	1.00391203004378	1.04906851348768
