# Supplementary material for: Deciphering Alzheimer’s disease transcriptomics: exploration and validation of core genes in tau and Aβ pathological models toward novel therapeutic targets
Source: Front Aging Neurosci. 2025 Oct 10;17:1621153. doi: 10.3389/fnagi.2025.1621153 (PMC12549628; doi:10.3389/fnagi.2025.1621153)
Supplement: Supplementary file 6 [file Data_Sheet_5.ZIP › Mendelian randomization analysis and code/SORCS3.table.MRresult.csv]

id.exposure	id.outcome	outcome	exposure	method	nsnp	b	se	pval	lo_ci	up_ci	or	or_lci95	or_uci95
eqtl-a-ENSG00000156395	wIA7vP	Alzheimer disease	SORCS3	MR Egger	5	-0.0312146348223514	0.0749920034833472	0.705220333694336	-0.178198961649712	0.115769692005009	0.969267512187979	0.83677592060787	1.12273726698612
eqtl-a-ENSG00000156395	wIA7vP	Alzheimer disease	SORCS3	Weighted median	5	-0.0610718576834744	0.0427833907764079	0.153445470620809	-0.144927303605234	0.0227835882382851	0.940755636826365	0.865085179398618	1.02304511659282
eqtl-a-ENSG00000156395	wIA7vP	Alzheimer disease	SORCS3	Inverse variance weighted	5	-0.0959180472756333	0.0397472617629169	0.0158131886715028	-0.17382268033095	-0.0180134142203162	0.908538470220631	0.840445912037427	0.982147857522192
eqtl-a-ENSG00000156395	wIA7vP	Alzheimer disease	SORCS3	Simple mode	5	-0.0521716776986986	0.066706043153884	0.477855017508911	-0.182915522280311	0.078572166882914	0.949165902236816	0.83283850906352	1.08174141825173
eqtl-a-ENSG00000156395	wIA7vP	Alzheimer disease	SORCS3	Weighted mode	5	-0.055892848061239	0.0447928017688794	0.280161201349671	-0.143686739528243	0.0319010434057646	0.945640457670297	0.866159038953789	1.03241533594455
