# Supplementary material for: Deciphering Alzheimer’s disease transcriptomics: exploration and validation of core genes in tau and Aβ pathological models toward novel therapeutic targets
Source: Front Aging Neurosci. 2025 Oct 10;17:1621153. doi: 10.3389/fnagi.2025.1621153 (PMC12549628; doi:10.3389/fnagi.2025.1621153)
Supplement: Supplementary file 6 [file Data_Sheet_5.ZIP › Mendelian randomization analysis and code/table.heterogeneity.csv]

id.exposure	id.outcome	outcome	exposure	method	Q	Q_df	Q_pval
eqtl-a-ENSG00000000938	ebi-a-GCST90027158	Alzheimer disease	FGR	MR Egger	2.55770003115653	7	0.922689887306753
eqtl-a-ENSG00000000938	ebi-a-GCST90027158	Alzheimer disease	FGR	Inverse variance weighted	3.41546498301296	8	0.905650468621439
eqtl-a-ENSG00000000971	ebi-a-GCST90027158	Alzheimer disease	CFH	MR Egger	3.83974762391537	2	0.146625463343183
eqtl-a-ENSG00000000971	ebi-a-GCST90027158	Alzheimer disease	CFH	Inverse variance weighted	5.11709198570389	3	0.163421159906772
eqtl-a-ENSG00000001084	ebi-a-GCST90027158	Alzheimer disease	GCLC	MR Egger	0.090248827210984	1	0.763861061402671
eqtl-a-ENSG00000001084	ebi-a-GCST90027158	Alzheimer disease	GCLC	Inverse variance weighted	1.15937965312092	2	0.560072059103566
eqtl-a-ENSG00000001561	ebi-a-GCST90027158	Alzheimer disease	ENPP4	MR Egger	2.17603832158419	2	0.336883144565912
eqtl-a-ENSG00000001561	ebi-a-GCST90027158	Alzheimer disease	ENPP4	Inverse variance weighted	3.66590319182651	3	0.299873848345604
eqtl-a-ENSG00000002549	ebi-a-GCST90027158	Alzheimer disease	LAP3	MR Egger	9.67401661021091	6	0.139068253719111
eqtl-a-ENSG00000002549	ebi-a-GCST90027158	Alzheimer disease	LAP3	Inverse variance weighted	9.75642814797285	7	0.202801766940783
eqtl-a-ENSG00000002726	ebi-a-GCST90027158	Alzheimer disease	AOC1	MR Egger	0.939929923421485	3	0.815782651162167
eqtl-a-ENSG00000002726	ebi-a-GCST90027158	Alzheimer disease	AOC1	Inverse variance weighted	3.41059276825682	4	0.491602454295488
eqtl-a-ENSG00000002822	ebi-a-GCST90027158	Alzheimer disease	MAD1L1	MR Egger	3.13268910913702	4	0.535870891779036
eqtl-a-ENSG00000002822	ebi-a-GCST90027158	Alzheimer disease	MAD1L1	Inverse variance weighted	6.15523542918281	5	0.291405610467703
eqtl-a-ENSG00000002919	ebi-a-GCST90027158	Alzheimer disease	SNX11	MR Egger	0.915628574694606	2	0.632664959185827
eqtl-a-ENSG00000002919	ebi-a-GCST90027158	Alzheimer disease	SNX11	Inverse variance weighted	2.99880417359313	3	0.391809585929662
eqtl-a-ENSG00000002933	ebi-a-GCST90027158	Alzheimer disease	TMEM176A	MR Egger	5.34581354520787	8	0.720056073485925
eqtl-a-ENSG00000002933	ebi-a-GCST90027158	Alzheimer disease	TMEM176A	Inverse variance weighted	10.3698155560908	9	0.321384197053918
eqtl-a-ENSG00000003056	ebi-a-GCST90027158	Alzheimer disease	M6PR	MR Egger	8.37370983331336	3	0.0388878015039252
eqtl-a-ENSG00000003056	ebi-a-GCST90027158	Alzheimer disease	M6PR	Inverse variance weighted	12.5973244437965	4	0.0134205099646812
eqtl-a-ENSG00000003137	ebi-a-GCST90027158	Alzheimer disease	CYP26B1	MR Egger	10.7499979776559	3	0.013157471669461
eqtl-a-ENSG00000003137	ebi-a-GCST90027158	Alzheimer disease	CYP26B1	Inverse variance weighted	13.2177915795292	4	0.0102592275631277
eqtl-a-ENSG00000003249	ebi-a-GCST90027158	Alzheimer disease	DBNDD1	MR Egger	1.70882233496488	2	0.425533685396717
eqtl-a-ENSG00000003249	ebi-a-GCST90027158	Alzheimer disease	DBNDD1	Inverse variance weighted	6.9992238772918	3	0.0719225142809454
eqtl-a-ENSG00000003393	ebi-a-GCST90027158	Alzheimer disease	ALS2	MR Egger	8.84638610740111	4	0.065055905936938
eqtl-a-ENSG00000003393	ebi-a-GCST90027158	Alzheimer disease	ALS2	Inverse variance weighted	9.33502217367428	5	0.0964245589064719
eqtl-a-ENSG00000003402	ebi-a-GCST90027158	Alzheimer disease	CFLAR	MR Egger	2.97565888086471	1	0.0845257027257349
eqtl-a-ENSG00000003402	ebi-a-GCST90027158	Alzheimer disease	CFLAR	Inverse variance weighted	5.21402398023413	2	0.0737545942994258
eqtl-a-ENSG00000003436	ebi-a-GCST90027158	Alzheimer disease	TFPI	MR Egger	0.047700284246236	1	0.827114390184803
eqtl-a-ENSG00000003436	ebi-a-GCST90027158	Alzheimer disease	TFPI	Inverse variance weighted	2.21544132752987	2	0.330310993498543
eqtl-a-ENSG00000004059	ebi-a-GCST90027158	Alzheimer disease	ARF5	MR Egger	0.0130168838167543	1	0.909165213537275
eqtl-a-ENSG00000004059	ebi-a-GCST90027158	Alzheimer disease	ARF5	Inverse variance weighted	0.0628347900610028	2	0.969071003228227
eqtl-a-ENSG00000004468	ebi-a-GCST90027158	Alzheimer disease	CD38	MR Egger	8.31996678173807	2	0.0156078171501091
eqtl-a-ENSG00000004468	ebi-a-GCST90027158	Alzheimer disease	CD38	Inverse variance weighted	10.7192184416134	3	0.0133452208840249
eqtl-a-ENSG00000004534	ebi-a-GCST90027158	Alzheimer disease	RBM6	MR Egger	4.07492568370422	3	0.253486343794895
eqtl-a-ENSG00000004534	ebi-a-GCST90027158	Alzheimer disease	RBM6	Inverse variance weighted	12.4138756792725	4	0.0145248589268343
eqtl-a-ENSG00000004777	ebi-a-GCST90027158	Alzheimer disease	ARHGAP33	MR Egger	0.902271609779958	1	0.342173338499835
eqtl-a-ENSG00000004777	ebi-a-GCST90027158	Alzheimer disease	ARHGAP33	Inverse variance weighted	1.07805195813706	2	0.583316137890873
eqtl-a-ENSG00000004799	ebi-a-GCST90027158	Alzheimer disease	PDK4	MR Egger	2.33194262891188	2	0.311619834136244
eqtl-a-ENSG00000004799	ebi-a-GCST90027158	Alzheimer disease	PDK4	Inverse variance weighted	4.1178638082482	3	0.249015011032577
eqtl-a-ENSG00000004809	ebi-a-GCST90027158	Alzheimer disease	SLC22A16	MR Egger	1.70601328744172	2	0.426131777488165
eqtl-a-ENSG00000004809	ebi-a-GCST90027158	Alzheimer disease	SLC22A16	Inverse variance weighted	2.33977139947864	3	0.50494460788849
eqtl-a-ENSG00000004864	ebi-a-GCST90027158	Alzheimer disease	SLC25A13	MR Egger	2.48269879665088	1	0.115104593103954
eqtl-a-ENSG00000004864	ebi-a-GCST90027158	Alzheimer disease	SLC25A13	Inverse variance weighted	9.28384751369121	2	0.00963913642495861
eqtl-a-ENSG00000004866	ebi-a-GCST90027158	Alzheimer disease	ST7	MR Egger	0.243445168784641	1	0.621728830652785
eqtl-a-ENSG00000004866	ebi-a-GCST90027158	Alzheimer disease	ST7	Inverse variance weighted	0.243836221679738	2	0.885220855527025
eqtl-a-ENSG00000004939	ebi-a-GCST90027158	Alzheimer disease	SLC4A1	MR Egger	4.43229741104704	7	0.728853725719317
eqtl-a-ENSG00000004939	ebi-a-GCST90027158	Alzheimer disease	SLC4A1	Inverse variance weighted	13.2468018455116	8	0.103635359334204
eqtl-a-ENSG00000005020	ebi-a-GCST90027158	Alzheimer disease	SKAP2	MR Egger	20.9083030312025	9	0.0130638499281258
eqtl-a-ENSG00000005020	ebi-a-GCST90027158	Alzheimer disease	SKAP2	Inverse variance weighted	20.9812842505354	10	0.0212244504514748
eqtl-a-ENSG00000005075	ebi-a-GCST90027158	Alzheimer disease	POLR2J	MR Egger	1.08547287615719	4	0.896570194479021
eqtl-a-ENSG00000005075	ebi-a-GCST90027158	Alzheimer disease	POLR2J	Inverse variance weighted	1.67291995065152	5	0.89229356698201
eqtl-a-ENSG00000005102	ebi-a-GCST90027158	Alzheimer disease	MEOX1	MR Egger	6.80568858922602	2	0.0332784814155364
eqtl-a-ENSG00000005102	ebi-a-GCST90027158	Alzheimer disease	MEOX1	Inverse variance weighted	7.53427835840074	3	0.0566842049712624
eqtl-a-ENSG00000005156	ebi-a-GCST90027158	Alzheimer disease	LIG3	MR Egger	0.853465664327019	2	0.652637892791597
eqtl-a-ENSG00000005156	ebi-a-GCST90027158	Alzheimer disease	LIG3	Inverse variance weighted	3.36744519915505	3	0.338365303024252
eqtl-a-ENSG00000005175	ebi-a-GCST90027158	Alzheimer disease	RPAP3	MR Egger	2.77755698772911	2	0.249379737539944
eqtl-a-ENSG00000005175	ebi-a-GCST90027158	Alzheimer disease	RPAP3	Inverse variance weighted	5.83180701184292	3	0.12008615617452
eqtl-a-ENSG00000005238	ebi-a-GCST90027158	Alzheimer disease	ATOSB	MR Egger	0.558493482954484	1	0.454867878772389
eqtl-a-ENSG00000005238	ebi-a-GCST90027158	Alzheimer disease	ATOSB	Inverse variance weighted	0.563598386970478	2	0.754425162811259
eqtl-a-ENSG00000005249	ebi-a-GCST90027158	Alzheimer disease	PRKAR2B	MR Egger	11.0171976602747	3	0.0116332438696799
eqtl-a-ENSG00000005249	ebi-a-GCST90027158	Alzheimer disease	PRKAR2B	Inverse variance weighted	14.1328348204304	4	0.00688294982178951
eqtl-a-ENSG00000005302	ebi-a-GCST90027158	Alzheimer disease	MSL3	MR Egger	0.0547747268572219	1	0.814953916633348
eqtl-a-ENSG00000005302	ebi-a-GCST90027158	Alzheimer disease	MSL3	Inverse variance weighted	1.80363011219391	2	0.405832382303212
eqtl-a-ENSG00000005379	ebi-a-GCST90027158	Alzheimer disease	TSPOAP1	MR Egger	8.03191456125745	3	0.0453567121434155
eqtl-a-ENSG00000005379	ebi-a-GCST90027158	Alzheimer disease	TSPOAP1	Inverse variance weighted	19.9430098441828	4	0.000512503267187246
eqtl-a-ENSG00000005381	ebi-a-GCST90027158	Alzheimer disease	MPO	MR Egger	4.24339235299763	7	0.751355375357668
eqtl-a-ENSG00000005381	ebi-a-GCST90027158	Alzheimer disease	MPO	Inverse variance weighted	4.76643665444268	8	0.782223084910576
eqtl-a-ENSG00000005471	ebi-a-GCST90027158	Alzheimer disease	ABCB4	MR Egger	1.0465635662979	1	0.306299857980414
eqtl-a-ENSG00000005471	ebi-a-GCST90027158	Alzheimer disease	ABCB4	Inverse variance weighted	3.10740043274928	2	0.211464061615323
eqtl-a-ENSG00000005513	ebi-a-GCST90027158	Alzheimer disease	SOX8	MR Egger	1.26658584081497	2	0.530840902962584
eqtl-a-ENSG00000005513	ebi-a-GCST90027158	Alzheimer disease	SOX8	Inverse variance weighted	3.08892129293728	3	0.378117420540489
eqtl-a-ENSG00000005844	ebi-a-GCST90027158	Alzheimer disease	ITGAL	Inverse variance weighted	0.662995691252552	1	0.415504339562563
eqtl-a-ENSG00000005961	ebi-a-GCST90027158	Alzheimer disease	ITGA2B	MR Egger	31.5749884176746	13	0.00277611313687706
eqtl-a-ENSG00000005961	ebi-a-GCST90027158	Alzheimer disease	ITGA2B	Inverse variance weighted	32.8288311672135	14	0.00304926344636198
eqtl-a-ENSG00000006007	ebi-a-GCST90027158	Alzheimer disease	GDE1	MR Egger	11.2351225790507	5	0.0469124186459264
eqtl-a-ENSG00000006007	ebi-a-GCST90027158	Alzheimer disease	GDE1	Inverse variance weighted	14.9124727404448	6	0.0209485139847449
eqtl-a-ENSG00000006015	ebi-a-GCST90027158	Alzheimer disease	REX1BD	MR Egger	2.06416394512813	2	0.356264455078299
eqtl-a-ENSG00000006015	ebi-a-GCST90027158	Alzheimer disease	REX1BD	Inverse variance weighted	2.08503666236116	3	0.55494587506748
eqtl-a-ENSG00000006282	ebi-a-GCST90027158	Alzheimer disease	SPATA20	MR Egger	14.7679019612327	5	0.0114014861039214
eqtl-a-ENSG00000006282	ebi-a-GCST90027158	Alzheimer disease	SPATA20	Inverse variance weighted	14.7766107772758	6	0.0220671833394247
eqtl-a-ENSG00000006530	ebi-a-GCST90027158	Alzheimer disease	AGK	MR Egger	1.04240000316204	1	0.30726395089628
eqtl-a-ENSG00000006530	ebi-a-GCST90027158	Alzheimer disease	AGK	Inverse variance weighted	3.22452208144564	2	0.199436170598103
eqtl-a-ENSG00000006534	ebi-a-GCST90027158	Alzheimer disease	ALDH3B1	MR Egger	0.727177752741824	3	0.866793607036808
eqtl-a-ENSG00000006534	ebi-a-GCST90027158	Alzheimer disease	ALDH3B1	Inverse variance weighted	1.09055413733005	4	0.89576798762249
eqtl-a-ENSG00000006607	ebi-a-GCST90027158	Alzheimer disease	FARP2	MR Egger	0.247525740194912	1	0.618822693437158
eqtl-a-ENSG00000006607	ebi-a-GCST90027158	Alzheimer disease	FARP2	Inverse variance weighted	1.74214445409523	2	0.418502578807034
eqtl-a-ENSG00000006625	ebi-a-GCST90027158	Alzheimer disease	GGCT	MR Egger	0.288154736856759	1	0.591405451963459
eqtl-a-ENSG00000006625	ebi-a-GCST90027158	Alzheimer disease	GGCT	Inverse variance weighted	4.5701322990523	2	0.101767330022965
eqtl-a-ENSG00000006638	ebi-a-GCST90027158	Alzheimer disease	TBXA2R	MR Egger	0.487354938273753	1	0.485109584367011
eqtl-a-ENSG00000006638	ebi-a-GCST90027158	Alzheimer disease	TBXA2R	Inverse variance weighted	1.01959359073102	2	0.60061761469558
eqtl-a-ENSG00000006652	ebi-a-GCST90027158	Alzheimer disease	IFRD1	MR Egger	3.80714900814647	5	0.577502392469355
eqtl-a-ENSG00000006652	ebi-a-GCST90027158	Alzheimer disease	IFRD1	Inverse variance weighted	5.29239073653489	6	0.506895269899189
eqtl-a-ENSG00000006715	ebi-a-GCST90027158	Alzheimer disease	VPS41	MR Egger	0.09335377499313	1	0.759956052124397
eqtl-a-ENSG00000006715	ebi-a-GCST90027158	Alzheimer disease	VPS41	Inverse variance weighted	0.193889753718152	2	0.907606034849752
eqtl-a-ENSG00000006744	ebi-a-GCST90027158	Alzheimer disease	ELAC2	MR Egger	0.0207649585438867	1	0.885421097725252
eqtl-a-ENSG00000006744	ebi-a-GCST90027158	Alzheimer disease	ELAC2	Inverse variance weighted	1.56016565506082	2	0.458368044239762
eqtl-a-ENSG00000007047	ebi-a-GCST90027158	Alzheimer disease	MARK4	MR Egger	4.10856897251656	2	0.128184520558624
eqtl-a-ENSG00000007047	ebi-a-GCST90027158	Alzheimer disease	MARK4	Inverse variance weighted	4.2897958007368	3	0.231823984533721
eqtl-a-ENSG00000007129	ebi-a-GCST90027158	Alzheimer disease	CEACAM21	MR Egger	0.765475318202182	3	0.8577057839303
eqtl-a-ENSG00000007129	ebi-a-GCST90027158	Alzheimer disease	CEACAM21	Inverse variance weighted	0.789920008530772	4	0.939794297435753
eqtl-a-ENSG00000007168	ebi-a-GCST90027158	Alzheimer disease	PAFAH1B1	MR Egger	0.242054900053148	2	0.886009638270951
eqtl-a-ENSG00000007168	ebi-a-GCST90027158	Alzheimer disease	PAFAH1B1	Inverse variance weighted	1.73875132762151	3	0.628353130571394
eqtl-a-ENSG00000007237	ebi-a-GCST90027158	Alzheimer disease	GAS7	MR Egger	14.2140286215671	10	0.163451045
eqtl-a-ENSG00000007237	ebi-a-GCST90027158	Alzheimer disease	GAS7	Inverse variance weighted	15.302114530633	11	0.16907952593954
eqtl-a-ENSG00000007264	ebi-a-GCST90027158	Alzheimer disease	MATK	MR Egger	10.8328070877989	4	0.0285087055966248
eqtl-a-ENSG00000007264	ebi-a-GCST90027158	Alzheimer disease	MATK	Inverse variance weighted	14.4869869425669	5	0.0127947160068789
eqtl-a-ENSG00000007312	ebi-a-GCST90027158	Alzheimer disease	CD79B	MR Egger	14.6225641787438	4	0.00555160496754017
eqtl-a-ENSG00000007312	ebi-a-GCST90027158	Alzheimer disease	CD79B	Inverse variance weighted	14.6245295177535	5	0.0120931201949098
eqtl-a-ENSG00000007341	ebi-a-GCST90027158	Alzheimer disease	ST7L	MR Egger	0.132231603381543	1	0.71612936509478
eqtl-a-ENSG00000007341	ebi-a-GCST90027158	Alzheimer disease	ST7L	Inverse variance weighted	0.132756509783232	2	0.935776835173851
eqtl-a-ENSG00000007516	ebi-a-GCST90027158	Alzheimer disease	BAIAP3	MR Egger	2.54142619248902	2	0.280631433188898
eqtl-a-ENSG00000007516	ebi-a-GCST90027158	Alzheimer disease	BAIAP3	Inverse variance weighted	2.7286265888583	3	0.43538440571983
eqtl-a-ENSG00000007541	ebi-a-GCST90027158	Alzheimer disease	PIGQ	MR Egger	0.247829608920606	1	0.618607479625066
eqtl-a-ENSG00000007541	ebi-a-GCST90027158	Alzheimer disease	PIGQ	Inverse variance weighted	0.509870083230475	2	0.774966836920065
eqtl-a-ENSG00000007944	ebi-a-GCST90027158	Alzheimer disease	MYLIP	MR Egger	16.0256662608434	5	0.00677117635338502
eqtl-a-ENSG00000007944	ebi-a-GCST90027158	Alzheimer disease	MYLIP	Inverse variance weighted	16.4927573569455	6	0.0113398381443469
eqtl-a-ENSG00000007968	ebi-a-GCST90027158	Alzheimer disease	E2F2	MR Egger	11.4852863962547	10	0.320979112095384
eqtl-a-ENSG00000007968	ebi-a-GCST90027158	Alzheimer disease	E2F2	Inverse variance weighted	12.514738709882	11	0.326220112046426
eqtl-a-ENSG00000008083	ebi-a-GCST90027158	Alzheimer disease	JARID2	MR Egger	1.77714130136376	5	0.879041523703094
eqtl-a-ENSG00000008083	ebi-a-GCST90027158	Alzheimer disease	JARID2	Inverse variance weighted	3.99865258918125	6	0.676858768400956
eqtl-a-ENSG00000008256	ebi-a-GCST90027158	Alzheimer disease	CYTH3	MR Egger	1.62494750221511	3	0.653746463335297
eqtl-a-ENSG00000008256	ebi-a-GCST90027158	Alzheimer disease	CYTH3	Inverse variance weighted	1.76470938898951	4	0.778932252389116
eqtl-a-ENSG00000008283	ebi-a-GCST90027158	Alzheimer disease	CYB561	MR Egger	1.05398409591945	2	0.59037813065247
eqtl-a-ENSG00000008283	ebi-a-GCST90027158	Alzheimer disease	CYB561	Inverse variance weighted	2.85384716361575	3	0.414712252486588
eqtl-a-ENSG00000008294	ebi-a-GCST90027158	Alzheimer disease	SPAG9	MR Egger	3.26143220759745	3	0.353046736599485
eqtl-a-ENSG00000008294	ebi-a-GCST90027158	Alzheimer disease	SPAG9	Inverse variance weighted	3.33366638852701	4	0.503615854312407
eqtl-a-ENSG00000008300	ebi-a-GCST90027158	Alzheimer disease	CELSR3	MR Egger	2.66068030817453	1	0.102856733604157
eqtl-a-ENSG00000008300	ebi-a-GCST90027158	Alzheimer disease	CELSR3	Inverse variance weighted	2.6744417981539	2	0.262574376226612
eqtl-a-ENSG00000008394	ebi-a-GCST90027158	Alzheimer disease	MGST1	MR Egger	6.70109382527877	6	0.349376365056737
eqtl-a-ENSG00000008394	ebi-a-GCST90027158	Alzheimer disease	MGST1	Inverse variance weighted	7.79240784645849	7	0.351254764040377
eqtl-a-ENSG00000008438	ebi-a-GCST90027158	Alzheimer disease	PGLYRP1	MR Egger	3.20328359892121	5	0.668678275228341
eqtl-a-ENSG00000008438	ebi-a-GCST90027158	Alzheimer disease	PGLYRP1	Inverse variance weighted	3.25986402287391	6	0.775595118808968
eqtl-a-ENSG00000008441	ebi-a-GCST90027158	Alzheimer disease	NFIX	MR Egger	3.9821764677403	1	0.045984109509017
eqtl-a-ENSG00000008441	ebi-a-GCST90027158	Alzheimer disease	NFIX	Inverse variance weighted	7.6776749337212	2	0.0215186028986902
eqtl-a-ENSG00000008513	ebi-a-GCST90027158	Alzheimer disease	ST3GAL1	MR Egger	1.48580278719259	3	0.68555089484594
eqtl-a-ENSG00000008513	ebi-a-GCST90027158	Alzheimer disease	ST3GAL1	Inverse variance weighted	2.07425718036759	4	0.722103117912806
eqtl-a-ENSG00000008516	ebi-a-GCST90027158	Alzheimer disease	MMP25	MR Egger	6.062966744	4	0.194494969206433
eqtl-a-ENSG00000008516	ebi-a-GCST90027158	Alzheimer disease	MMP25	Inverse variance weighted	6.15949775602078	5	0.291007069548794
eqtl-a-ENSG00000008517	ebi-a-GCST90027158	Alzheimer disease	IL32	MR Egger	2.15401860365211	3	0.541061962740784
eqtl-a-ENSG00000008517	ebi-a-GCST90027158	Alzheimer disease	IL32	Inverse variance weighted	5.30114087989603	4	0.257770145609011
eqtl-a-ENSG00000009335	ebi-a-GCST90027158	Alzheimer disease	UBE3C	MR Egger	0.351636605289097	2	0.838770371850756
eqtl-a-ENSG00000009335	ebi-a-GCST90027158	Alzheimer disease	UBE3C	Inverse variance weighted	1.10562754875501	3	0.775715747585163
eqtl-a-ENSG00000009790	ebi-a-GCST90027158	Alzheimer disease	TRAF3IP3	Inverse variance weighted	0.228192362616789	1	0.632867415635819
eqtl-a-ENSG00000009830	ebi-a-GCST90027158	Alzheimer disease	POMT2	MR Egger	1.91179742535325	1	0.166763734378722
eqtl-a-ENSG00000009830	ebi-a-GCST90027158	Alzheimer disease	POMT2	Inverse variance weighted	1.92496623644663	2	0.381943297130972
eqtl-a-ENSG00000010030	ebi-a-GCST90027158	Alzheimer disease	ETV7	MR Egger	1.10793078702477	1	0.29253219217601
eqtl-a-ENSG00000010030	ebi-a-GCST90027158	Alzheimer disease	ETV7	Inverse variance weighted	1.52977344626209	2	0.465386645530646
eqtl-a-ENSG00000010165	ebi-a-GCST90027158	Alzheimer disease	METTL13	MR Egger	0.767763988291588	2	0.681211809418132
eqtl-a-ENSG00000010165	ebi-a-GCST90027158	Alzheimer disease	METTL13	Inverse variance weighted	6.31795114404591	3	0.0971252807234159
eqtl-a-ENSG00000010219	ebi-a-GCST90027158	Alzheimer disease	DYRK4	MR Egger	0.162958902578441	1	0.686446809553631
eqtl-a-ENSG00000010219	ebi-a-GCST90027158	Alzheimer disease	DYRK4	Inverse variance weighted	2.59747185599264	2	0.272876510671755
eqtl-a-ENSG00000010270	ebi-a-GCST90027158	Alzheimer disease	STARD3NL	MR Egger	4.35482470791103e-05	1	0.994734710577048
eqtl-a-ENSG00000010270	ebi-a-GCST90027158	Alzheimer disease	STARD3NL	Inverse variance weighted	0.000208369095502396	2	0.99989582087927
eqtl-a-ENSG00000010278	ebi-a-GCST90027158	Alzheimer disease	CD9	MR Egger	3.2396663918386	4	0.518548070009078
eqtl-a-ENSG00000010278	ebi-a-GCST90027158	Alzheimer disease	CD9	Inverse variance weighted	4.62274922659076	5	0.463629836788629
eqtl-a-ENSG00000010292	ebi-a-GCST90027158	Alzheimer disease	NCAPD2	MR Egger	4.92365282164993	2	0.0852790540572828
eqtl-a-ENSG00000010292	ebi-a-GCST90027158	Alzheimer disease	NCAPD2	Inverse variance weighted	7.34886265606097	3	0.0615716657257307
eqtl-a-ENSG00000010295	ebi-a-GCST90027158	Alzheimer disease	IFFO1	MR Egger	0.883630857096291	1	0.347209141709923
eqtl-a-ENSG00000010295	ebi-a-GCST90027158	Alzheimer disease	IFFO1	Inverse variance weighted	0.957612653237927	2	0.619522458083683
eqtl-a-ENSG00000010327	ebi-a-GCST90027158	Alzheimer disease	STAB1	MR Egger	14.9655434648269	10	0.13332313851531
eqtl-a-ENSG00000010327	ebi-a-GCST90027158	Alzheimer disease	STAB1	Inverse variance weighted	17.7704748564931	11	0.0870614920389524
eqtl-a-ENSG00000010539	ebi-a-GCST90027158	Alzheimer disease	ZNF200	MR Egger	0.399971329792612	3	0.940248417370191
eqtl-a-ENSG00000010539	ebi-a-GCST90027158	Alzheimer disease	ZNF200	Inverse variance weighted	0.497480580165555	4	0.973745780706874
eqtl-a-ENSG00000010610	ebi-a-GCST90027158	Alzheimer disease	CD4	MR Egger	0.968121985910745	2	0.616275612295033
eqtl-a-ENSG00000010610	ebi-a-GCST90027158	Alzheimer disease	CD4	Inverse variance weighted	0.968312803772773	3	0.808918678864691
eqtl-a-ENSG00000010626	ebi-a-GCST90027158	Alzheimer disease	LRRC23	MR Egger	0.830742985562387	1	0.362057774953146
eqtl-a-ENSG00000010626	ebi-a-GCST90027158	Alzheimer disease	LRRC23	Inverse variance weighted	2.80896832507881	2	0.245493658622505
eqtl-a-ENSG00000010810	ebi-a-GCST90027158	Alzheimer disease	FYN	MR Egger	0.190914220169872	1	0.662156806843478
eqtl-a-ENSG00000010810	ebi-a-GCST90027158	Alzheimer disease	FYN	Inverse variance weighted	0.47784298153492	2	0.787476704137551
eqtl-a-ENSG00000011007	ebi-a-GCST90027158	Alzheimer disease	ELOA	MR Egger	0.216406624499605	1	0.641791637014457
eqtl-a-ENSG00000011007	ebi-a-GCST90027158	Alzheimer disease	ELOA	Inverse variance weighted	2.34731690684264	2	0.309233552756015
eqtl-a-ENSG00000011021	ebi-a-GCST90027158	Alzheimer disease	CLCN6	MR Egger	3.24165072551719	1	0.0717882745110069
eqtl-a-ENSG00000011021	ebi-a-GCST90027158	Alzheimer disease	CLCN6	Inverse variance weighted	7.32337750586103	2	0.0256890935425396
eqtl-a-ENSG00000011105	ebi-a-GCST90027158	Alzheimer disease	TSPAN9	MR Egger	26.7980082476405	13	0.0132576442767202
eqtl-a-ENSG00000011105	ebi-a-GCST90027158	Alzheimer disease	TSPAN9	Inverse variance weighted	27.1523370188672	14	0.0183940128483988
eqtl-a-ENSG00000011114	ebi-a-GCST90027158	Alzheimer disease	BTBD7	MR Egger	0.117329401672491	1	0.731949214647442
eqtl-a-ENSG00000011114	ebi-a-GCST90027158	Alzheimer disease	BTBD7	Inverse variance weighted	0.129139553289503	2	0.937470698419938
eqtl-a-ENSG00000011198	ebi-a-GCST90027158	Alzheimer disease	ABHD5	MR Egger	0.639221203408336	3	0.887397750432663
eqtl-a-ENSG00000011198	ebi-a-GCST90027158	Alzheimer disease	ABHD5	Inverse variance weighted	1.23901966643655	4	0.871633447477711
eqtl-a-ENSG00000011376	ebi-a-GCST90027158	Alzheimer disease	LARS2	MR Egger	0.031821555936343	1	0.858419863292211
eqtl-a-ENSG00000011376	ebi-a-GCST90027158	Alzheimer disease	LARS2	Inverse variance weighted	0.846166536005261	2	0.655024088293412
eqtl-a-ENSG00000011405	ebi-a-GCST90027158	Alzheimer disease	PIK3C2A	MR Egger	0.0321205264031896	1	0.857763387441465
eqtl-a-ENSG00000011405	ebi-a-GCST90027158	Alzheimer disease	PIK3C2A	Inverse variance weighted	2.73171464151095	2	0.255161826659447
eqtl-a-ENSG00000011422	ebi-a-GCST90027158	Alzheimer disease	PLAUR	MR Egger	10.8933108371619	5	0.0535368329021553
eqtl-a-ENSG00000011422	ebi-a-GCST90027158	Alzheimer disease	PLAUR	Inverse variance weighted	16.1709473800898	6	0.0128652487112819
eqtl-a-ENSG00000012061	ebi-a-GCST90027158	Alzheimer disease	ERCC1	MR Egger	6.2134242393619	2	0.0447478392796355
eqtl-a-ENSG00000012061	ebi-a-GCST90027158	Alzheimer disease	ERCC1	Inverse variance weighted	8.2133466625401	3	0.0418022351676705
eqtl-a-ENSG00000012124	ebi-a-GCST90027158	Alzheimer disease	CD22	MR Egger	1.48362133949056	4	0.829538727409423
eqtl-a-ENSG00000012124	ebi-a-GCST90027158	Alzheimer disease	CD22	Inverse variance weighted	1.75042030020523	5	0.882487431681892
eqtl-a-ENSG00000012223	ebi-a-GCST90027158	Alzheimer disease	LTF	MR Egger	2.46253927895052	5	0.78212585839605
eqtl-a-ENSG00000012223	ebi-a-GCST90027158	Alzheimer disease	LTF	Inverse variance weighted	3.89190667778836	6	0.691301647501446
eqtl-a-ENSG00000012232	ebi-a-GCST90027158	Alzheimer disease	EXTL3	MR Egger	5.50755954316501	5	0.357117661556118
eqtl-a-ENSG00000012232	ebi-a-GCST90027158	Alzheimer disease	EXTL3	Inverse variance weighted	6.23154303638844	6	0.397758786343631
eqtl-a-ENSG00000012660	ebi-a-GCST90027158	Alzheimer disease	ELOVL5	MR Egger	0.0703876839261255	1	0.790773147131335
eqtl-a-ENSG00000012660	ebi-a-GCST90027158	Alzheimer disease	ELOVL5	Inverse variance weighted	1.11358849974853	2	0.57304315562632
eqtl-a-ENSG00000012779	ebi-a-GCST90027158	Alzheimer disease	ALOX5	MR Egger	2.34602623526416	4	0.672402351869573
eqtl-a-ENSG00000012779	ebi-a-GCST90027158	Alzheimer disease	ALOX5	Inverse variance weighted	4.25043982138339	5	0.51395064146393
eqtl-a-ENSG00000012822	ebi-a-GCST90027158	Alzheimer disease	CALCOCO1	MR Egger	1.50149673848273	2	0.472013180385288
eqtl-a-ENSG00000012822	ebi-a-GCST90027158	Alzheimer disease	CALCOCO1	Inverse variance weighted	1.51452088558687	3	0.678922995619297
eqtl-a-ENSG00000013016	ebi-a-GCST90027158	Alzheimer disease	EHD3	MR Egger	5.348161095	3	0.148007641592233
eqtl-a-ENSG00000013016	ebi-a-GCST90027158	Alzheimer disease	EHD3	Inverse variance weighted	8.05945611008065	4	0.0894243612254244
eqtl-a-ENSG00000013288	ebi-a-GCST90027158	Alzheimer disease	MAN2B2	MR Egger	1.32322020501807	1	0.250014941317196
eqtl-a-ENSG00000013288	ebi-a-GCST90027158	Alzheimer disease	MAN2B2	Inverse variance weighted	1.44361002666059	2	0.485874454109763
eqtl-a-ENSG00000013306	ebi-a-GCST90027158	Alzheimer disease	SLC25A39	MR Egger	4.39246640965308	5	0.494398660610276
eqtl-a-ENSG00000013306	ebi-a-GCST90027158	Alzheimer disease	SLC25A39	Inverse variance weighted	7.78247485606922	6	0.254476891678641
eqtl-a-ENSG00000013374	ebi-a-GCST90027158	Alzheimer disease	NUB1	MR Egger	11.168205299707	3	0.0108502437212399
eqtl-a-ENSG00000013374	ebi-a-GCST90027158	Alzheimer disease	NUB1	Inverse variance weighted	11.1726290000237	4	0.0246908990098339
eqtl-a-ENSG00000013523	ebi-a-GCST90027158	Alzheimer disease	ANGEL1	MR Egger	3.85328386304461	1	0.0496486938638013
eqtl-a-ENSG00000013523	ebi-a-GCST90027158	Alzheimer disease	ANGEL1	Inverse variance weighted	5.20151014371641	2	0.0742175174932159
eqtl-a-ENSG00000013561	ebi-a-GCST90027158	Alzheimer disease	RNF14	MR Egger	0.683550740972034	1	0.408366714219965
eqtl-a-ENSG00000013561	ebi-a-GCST90027158	Alzheimer disease	RNF14	Inverse variance weighted	2.62407296051621	2	0.269271132292867
eqtl-a-ENSG00000013573	ebi-a-GCST90027158	Alzheimer disease	DDX11	MR Egger	4.33741164796893	4	0.3622638095622
eqtl-a-ENSG00000013573	ebi-a-GCST90027158	Alzheimer disease	DDX11	Inverse variance weighted	6.2071843704775	5	0.286577864714287
eqtl-a-ENSG00000013725	ebi-a-GCST90027158	Alzheimer disease	CD6	MR Egger	12.1444068812837	5	0.0328617629560363
eqtl-a-ENSG00000013725	ebi-a-GCST90027158	Alzheimer disease	CD6	Inverse variance weighted	14.9561213348542	6	0.0206007514728166
eqtl-a-ENSG00000013810	ebi-a-GCST90027158	Alzheimer disease	TACC3	MR Egger	5.5744152763359	2	0.0615929638507986
eqtl-a-ENSG00000013810	ebi-a-GCST90027158	Alzheimer disease	TACC3	Inverse variance weighted	5.58207726789388	3	0.133811078525093
eqtl-a-ENSG00000014216	ebi-a-GCST90027158	Alzheimer disease	CAPN1	Inverse variance weighted	0.299178973037584	1	0.584397589265324
eqtl-a-ENSG00000014257	ebi-a-GCST90027158	Alzheimer disease	ACP3	MR Egger	6.59299104162698	5	0.252711597801689
eqtl-a-ENSG00000014257	ebi-a-GCST90027158	Alzheimer disease	ACP3	Inverse variance weighted	8.33004238915748	6	0.214906851870938
eqtl-a-ENSG00000014824	ebi-a-GCST90027158	Alzheimer disease	SLC30A9	Inverse variance weighted	2.59758834672815	1	0.10702646389488
eqtl-a-ENSG00000014914	ebi-a-GCST90027158	Alzheimer disease	MTMR11	MR Egger	21.7948146840442	16	0.149941114182836
eqtl-a-ENSG00000014914	ebi-a-GCST90027158	Alzheimer disease	MTMR11	Inverse variance weighted	21.9062739388162	17	0.188350435697233
eqtl-a-ENSG00000017483	ebi-a-GCST90027158	Alzheimer disease	SLC38A5	MR Egger	0.395291933061398	1	0.529530770683897
eqtl-a-ENSG00000017483	ebi-a-GCST90027158	Alzheimer disease	SLC38A5	Inverse variance weighted	0.584587712584056	2	0.746549125579514
eqtl-a-ENSG00000017797	ebi-a-GCST90027158	Alzheimer disease	RALBP1	MR Egger	4.75900852046626	5	0.445993317570924
eqtl-a-ENSG00000017797	ebi-a-GCST90027158	Alzheimer disease	RALBP1	Inverse variance weighted	4.90874362766861	6	0.555569705512778
eqtl-a-ENSG00000018280	ebi-a-GCST90027158	Alzheimer disease	SLC11A1	MR Egger	11.6291535380261	10	0.31064214492055
eqtl-a-ENSG00000018280	ebi-a-GCST90027158	Alzheimer disease	SLC11A1	Inverse variance weighted	11.9149731174547	11	0.3700682738656
eqtl-a-ENSG00000018699	ebi-a-GCST90027158	Alzheimer disease	TTC27	MR Egger	1.47833333957104	1	0.224035468948525
eqtl-a-ENSG00000018699	ebi-a-GCST90027158	Alzheimer disease	TTC27	Inverse variance weighted	2.71998060119106	2	0.256663266422317
eqtl-a-ENSG00000019102	ebi-a-GCST90027158	Alzheimer disease	VSIG2	MR Egger	2.85132116167401	2	0.24034964038984
eqtl-a-ENSG00000019102	ebi-a-GCST90027158	Alzheimer disease	VSIG2	Inverse variance weighted	11.2859791621439	3	0.0102758474666013
eqtl-a-ENSG00000019169	ebi-a-GCST90027158	Alzheimer disease	MARCO	MR Egger	7.37680730194933	9	0.597950806531904
eqtl-a-ENSG00000019169	ebi-a-GCST90027158	Alzheimer disease	MARCO	Inverse variance weighted	8.79736855996814	10	0.551436094557073
eqtl-a-ENSG00000019485	ebi-a-GCST90027158	Alzheimer disease	PRDM11	MR Egger	4.28814498646317	1	0.0383790174500576
eqtl-a-ENSG00000019485	ebi-a-GCST90027158	Alzheimer disease	PRDM11	Inverse variance weighted	6.30654055857769	2	0.0427122173403688
eqtl-a-ENSG00000019582	ebi-a-GCST90027158	Alzheimer disease	CD74	MR Egger	4.35627460392066	1	0.0368728569647827
eqtl-a-ENSG00000019582	ebi-a-GCST90027158	Alzheimer disease	CD74	Inverse variance weighted	4.38155130657996	2	0.111829973681043
eqtl-a-ENSG00000019995	ebi-a-GCST90027158	Alzheimer disease	ZRANB1	MR Egger	0.831369206601565	2	0.659888364278562
eqtl-a-ENSG00000019995	ebi-a-GCST90027158	Alzheimer disease	ZRANB1	Inverse variance weighted	2.05143728503973	3	0.561799628329998
eqtl-a-ENSG00000020922	ebi-a-GCST90027158	Alzheimer disease	MRE11	MR Egger	6.14056896601651	3	0.104967962807476
eqtl-a-ENSG00000020922	ebi-a-GCST90027158	Alzheimer disease	MRE11	Inverse variance weighted	6.71285677937511	4	0.151863096530578
eqtl-a-ENSG00000021300	ebi-a-GCST90027158	Alzheimer disease	PLEKHB1	MR Egger	44.8035027478647	6	5.12037799803112e-08
eqtl-a-ENSG00000021300	ebi-a-GCST90027158	Alzheimer disease	PLEKHB1	Inverse variance weighted	72.6592619395744	7	4.27945902920276e-13
eqtl-a-ENSG00000021355	ebi-a-GCST90027158	Alzheimer disease	SERPINB1	MR Egger	6.10574860878576	3	0.106577153676627
eqtl-a-ENSG00000021355	ebi-a-GCST90027158	Alzheimer disease	SERPINB1	Inverse variance weighted	9.05414431986916	4	0.0597602872601034
eqtl-a-ENSG00000021488	ebi-a-GCST90027158	Alzheimer disease	SLC7A9	MR Egger	5.24049015069677	3	0.155010840634572
eqtl-a-ENSG00000021488	ebi-a-GCST90027158	Alzheimer disease	SLC7A9	Inverse variance weighted	6.29350053548987	4	0.178275475779932
eqtl-a-ENSG00000021762	ebi-a-GCST90027158	Alzheimer disease	OSBPL5	MR Egger	4.69928256988823	2	0.0954033787065218
eqtl-a-ENSG00000021762	ebi-a-GCST90027158	Alzheimer disease	OSBPL5	Inverse variance weighted	6.90824786972327	3	0.0748804407575232
eqtl-a-ENSG00000022277	ebi-a-GCST90027158	Alzheimer disease	RTF2	MR Egger	0.534056026535242	1	0.464906595594735
eqtl-a-ENSG00000022277	ebi-a-GCST90027158	Alzheimer disease	RTF2	Inverse variance weighted	0.535293578176169	2	0.765178002597539
eqtl-a-ENSG00000022556	ebi-a-GCST90027158	Alzheimer disease	NLRP2	MR Egger	2.10541796746171	3	0.550817449524339
eqtl-a-ENSG00000022556	ebi-a-GCST90027158	Alzheimer disease	NLRP2	Inverse variance weighted	2.21986241920356	4	0.695394572200714
eqtl-a-ENSG00000022567	ebi-a-GCST90027158	Alzheimer disease	SLC45A4	MR Egger	5.52322178496382	5	0.355406246684664
eqtl-a-ENSG00000022567	ebi-a-GCST90027158	Alzheimer disease	SLC45A4	Inverse variance weighted	8.96812779898725	6	0.175378491653804
eqtl-a-ENSG00000022840	ebi-a-GCST90027158	Alzheimer disease	RNF10	MR Egger	5.47413513102873	7	0.602305470976424
eqtl-a-ENSG00000022840	ebi-a-GCST90027158	Alzheimer disease	RNF10	Inverse variance weighted	9.81668354453348	8	0.278128867129395
eqtl-a-ENSG00000022976	ebi-a-GCST90027158	Alzheimer disease	ZNF839	MR Egger	1.28657370946407	1	0.256680333765406
eqtl-a-ENSG00000022976	ebi-a-GCST90027158	Alzheimer disease	ZNF839	Inverse variance weighted	1.3459994638052	2	0.510175889217631
eqtl-a-ENSG00000023171	ebi-a-GCST90027158	Alzheimer disease	GRAMD1B	MR Egger	2.17189269183528	2	0.337582165178802
eqtl-a-ENSG00000023171	ebi-a-GCST90027158	Alzheimer disease	GRAMD1B	Inverse variance weighted	2.72274848008439	3	0.436375260961096
eqtl-a-ENSG00000023892	ebi-a-GCST90027158	Alzheimer disease	DEF6	MR Egger	1.90188467751769	4	0.753798768203978
eqtl-a-ENSG00000023892	ebi-a-GCST90027158	Alzheimer disease	DEF6	Inverse variance weighted	2.28715781536344	5	0.808151183291164
eqtl-a-ENSG00000023902	ebi-a-GCST90027158	Alzheimer disease	PLEKHO1	MR Egger	0.981976019875992	2	0.612021412132037
eqtl-a-ENSG00000023902	ebi-a-GCST90027158	Alzheimer disease	PLEKHO1	Inverse variance weighted	1.02427691375709	3	0.795377939536772
eqtl-a-ENSG00000024048	ebi-a-GCST90027158	Alzheimer disease	UBR2	MR Egger	1.12335868769496	2	0.570250612431812
eqtl-a-ENSG00000024048	ebi-a-GCST90027158	Alzheimer disease	UBR2	Inverse variance weighted	2.7060611553514	3	0.439198247033292
eqtl-a-ENSG00000024862	ebi-a-GCST90027158	Alzheimer disease	CCDC28A	MR Egger	5.71611113485946	1	0.0168099223823925
eqtl-a-ENSG00000024862	ebi-a-GCST90027158	Alzheimer disease	CCDC28A	Inverse variance weighted	5.82518326016103	2	0.0543347317154495
eqtl-a-ENSG00000025039	ebi-a-GCST90027158	Alzheimer disease	RRAGD	MR Egger	3.57829008787927	3	0.310749211324513
eqtl-a-ENSG00000025039	ebi-a-GCST90027158	Alzheimer disease	RRAGD	Inverse variance weighted	3.99329760837165	4	0.406913679720866
eqtl-a-ENSG00000025156	ebi-a-GCST90027158	Alzheimer disease	HSF2	MR Egger	0.097884078836768	2	0.952236320270009
eqtl-a-ENSG00000025156	ebi-a-GCST90027158	Alzheimer disease	HSF2	Inverse variance weighted	4.2003066672565	3	0.240631183798399
eqtl-a-ENSG00000025434	ebi-a-GCST90027158	Alzheimer disease	NR1H3	MR Egger	3.09103352873386	6	0.79733752371962
eqtl-a-ENSG00000025434	ebi-a-GCST90027158	Alzheimer disease	NR1H3	Inverse variance weighted	3.35956434648911	7	0.849868738587561
eqtl-a-ENSG00000025708	ebi-a-GCST90027158	Alzheimer disease	TYMP	MR Egger	2.53088229007008	3	0.469735806050982
eqtl-a-ENSG00000025708	ebi-a-GCST90027158	Alzheimer disease	TYMP	Inverse variance weighted	2.62865172734267	4	0.621756077113548
eqtl-a-ENSG00000025772	ebi-a-GCST90027158	Alzheimer disease	TOMM34	MR Egger	0.894648646851755	1	0.344220669941952
eqtl-a-ENSG00000025772	ebi-a-GCST90027158	Alzheimer disease	TOMM34	Inverse variance weighted	1.83928816328329	2	0.398660906572158
eqtl-a-ENSG00000026025	ebi-a-GCST90027158	Alzheimer disease	VIM	MR Egger	6.13535747050573	4	0.189265169533746
eqtl-a-ENSG00000026025	ebi-a-GCST90027158	Alzheimer disease	VIM	Inverse variance weighted	6.13695399096726	5	0.293119925722748
eqtl-a-ENSG00000026103	ebi-a-GCST90027158	Alzheimer disease	FAS	MR Egger	1.71441270909806	3	0.633734288665447
eqtl-a-ENSG00000026103	ebi-a-GCST90027158	Alzheimer disease	FAS	Inverse variance weighted	2.72420137959652	4	0.604986373775999
eqtl-a-ENSG00000026297	ebi-a-GCST90027158	Alzheimer disease	RNASET2	MR Egger	1.18984368541977	3	0.755441232022285
eqtl-a-ENSG00000026297	ebi-a-GCST90027158	Alzheimer disease	RNASET2	Inverse variance weighted	1.5227487284137	4	0.822604320345969
eqtl-a-ENSG00000026508	ebi-a-GCST90027158	Alzheimer disease	CD44	MR Egger	1.53741504881424	2	0.463611888297952
eqtl-a-ENSG00000026508	ebi-a-GCST90027158	Alzheimer disease	CD44	Inverse variance weighted	2.17973382338889	3	0.535951199545034
eqtl-a-ENSG00000026652	ebi-a-GCST90027158	Alzheimer disease	AGPAT4	MR Egger	4.37274697399305	3	0.223925718454241
eqtl-a-ENSG00000026652	ebi-a-GCST90027158	Alzheimer disease	AGPAT4	Inverse variance weighted	6.46943108967422	4	0.166726691231271
eqtl-a-ENSG00000026950	ebi-a-GCST90027158	Alzheimer disease	BTN3A1	MR Egger	0.0993633337302209	1	0.752595000203723
eqtl-a-ENSG00000026950	ebi-a-GCST90027158	Alzheimer disease	BTN3A1	Inverse variance weighted	1.78749846635987	2	0.409118991217418
eqtl-a-ENSG00000027075	ebi-a-GCST90027158	Alzheimer disease	PRKCH	MR Egger	0.843188319970239	1	0.358486498978048
eqtl-a-ENSG00000027075	ebi-a-GCST90027158	Alzheimer disease	PRKCH	Inverse variance weighted	6.06043544007305	2	0.0483051199886164
eqtl-a-ENSG00000027697	ebi-a-GCST90027158	Alzheimer disease	IFNGR1	MR Egger	2.52091782383548	2	0.283523884150716
eqtl-a-ENSG00000027697	ebi-a-GCST90027158	Alzheimer disease	IFNGR1	Inverse variance weighted	2.52092806945145	3	0.471520782670445
eqtl-a-ENSG00000027847	ebi-a-GCST90027158	Alzheimer disease	B4GALT7	Inverse variance weighted	0.406697283702865	1	0.52365061165454
eqtl-a-ENSG00000028137	ebi-a-GCST90027158	Alzheimer disease	TNFRSF1B	MR Egger	0.305753101000872	2	0.858235664035235
eqtl-a-ENSG00000028137	ebi-a-GCST90027158	Alzheimer disease	TNFRSF1B	Inverse variance weighted	3.46751266879427	3	0.325000126652416
eqtl-a-ENSG00000029534	ebi-a-GCST90027158	Alzheimer disease	ANK1	MR Egger	5.05500231513293	2	0.0798583245372544
eqtl-a-ENSG00000029534	ebi-a-GCST90027158	Alzheimer disease	ANK1	Inverse variance weighted	5.05817129554336	3	0.167586778198398
eqtl-a-ENSG00000029639	ebi-a-GCST90027158	Alzheimer disease	TFB1M	MR Egger	1.53354928569896	1	0.21558054086611
eqtl-a-ENSG00000029639	ebi-a-GCST90027158	Alzheimer disease	TFB1M	Inverse variance weighted	4.76319693606379	2	0.0924027565458775
eqtl-a-ENSG00000029725	ebi-a-GCST90027158	Alzheimer disease	RABEP1	MR Egger	38.3492061620039	4	9.4925018034322e-08
eqtl-a-ENSG00000029725	ebi-a-GCST90027158	Alzheimer disease	RABEP1	Inverse variance weighted	38.4772459722997	5	3.02551151002209e-07
eqtl-a-ENSG00000030110	ebi-a-GCST90027158	Alzheimer disease	BAK1	MR Egger	5.48200792414912	3	0.139718711845503
eqtl-a-ENSG00000030110	ebi-a-GCST90027158	Alzheimer disease	BAK1	Inverse variance weighted	5.83509225704429	4	0.211806817413978
eqtl-a-ENSG00000030582	ebi-a-GCST90027158	Alzheimer disease	GRN	MR Egger	3.38615882060814	4	0.495397846347689
eqtl-a-ENSG00000030582	ebi-a-GCST90027158	Alzheimer disease	GRN	Inverse variance weighted	3.75155650661855	5	0.585710629144414
eqtl-a-ENSG00000031081	ebi-a-GCST90027158	Alzheimer disease	ARHGAP31	MR Egger	0.982679794422631	1	0.321538102421965
eqtl-a-ENSG00000031081	ebi-a-GCST90027158	Alzheimer disease	ARHGAP31	Inverse variance weighted	1.35806396704853	2	0.507107643401916
eqtl-a-ENSG00000031691	ebi-a-GCST90027158	Alzheimer disease	CENPQ	MR Egger	2.45925199543558	1	0.116834408224599
eqtl-a-ENSG00000031691	ebi-a-GCST90027158	Alzheimer disease	CENPQ	Inverse variance weighted	2.45925502364385	2	0.292401473490526
eqtl-a-ENSG00000032742	ebi-a-GCST90027158	Alzheimer disease	IFT88	MR Egger	0.287462320258901	1	0.591851343238009
eqtl-a-ENSG00000032742	ebi-a-GCST90027158	Alzheimer disease	IFT88	Inverse variance weighted	2.03210518605472	2	0.362021168253592
eqtl-a-ENSG00000033122	ebi-a-GCST90027158	Alzheimer disease	LRRC7	MR Egger	0.00111647149727082	1	0.97334473068976
eqtl-a-ENSG00000033122	ebi-a-GCST90027158	Alzheimer disease	LRRC7	Inverse variance weighted	0.31724359437619	2	0.853319025603506
eqtl-a-ENSG00000033627	ebi-a-GCST90027158	Alzheimer disease	ATP6V0A1	MR Egger	9.11362103266487	2	0.0104954807804248
eqtl-a-ENSG00000033627	ebi-a-GCST90027158	Alzheimer disease	ATP6V0A1	Inverse variance weighted	9.13568708139595	3	0.02754020450714
eqtl-a-ENSG00000033800	ebi-a-GCST90027158	Alzheimer disease	PIAS1	MR Egger	0.151824901520424	1	0.69679748168628
eqtl-a-ENSG00000033800	ebi-a-GCST90027158	Alzheimer disease	PIAS1	Inverse variance weighted	1.46926046411322	2	0.479682797507336
eqtl-a-ENSG00000034053	ebi-a-GCST90027158	Alzheimer disease	APBA2	MR Egger	6.26508154287204	3	0.0994020375906171
eqtl-a-ENSG00000034053	ebi-a-GCST90027158	Alzheimer disease	APBA2	Inverse variance weighted	12.3972971099289	4	0.0146289147384335
eqtl-a-ENSG00000034152	ebi-a-GCST90027158	Alzheimer disease	MAP2K3	MR Egger	10.033688261745	8	0.26266940000231
eqtl-a-ENSG00000034152	ebi-a-GCST90027158	Alzheimer disease	MAP2K3	Inverse variance weighted	13.9212375702505	9	0.125154673454208
eqtl-a-ENSG00000035115	ebi-a-GCST90027158	Alzheimer disease	SH3YL1	MR Egger	2.71202631739759	3	0.43818741506741
eqtl-a-ENSG00000035115	ebi-a-GCST90027158	Alzheimer disease	SH3YL1	Inverse variance weighted	3.37843621242878	4	0.496601382645993
eqtl-a-ENSG00000035403	ebi-a-GCST90027158	Alzheimer disease	VCL	MR Egger	23.1044082986444	11	0.0170853183836185
eqtl-a-ENSG00000035403	ebi-a-GCST90027158	Alzheimer disease	VCL	Inverse variance weighted	23.8414895617362	12	0.0213744590825586
eqtl-a-ENSG00000035664	ebi-a-GCST90027158	Alzheimer disease	DAPK2	MR Egger	0.320593195422219	2	0.851891082546793
eqtl-a-ENSG00000035664	ebi-a-GCST90027158	Alzheimer disease	DAPK2	Inverse variance weighted	8.24496481744356	3	0.0412112329347081
eqtl-a-ENSG00000035681	ebi-a-GCST90027158	Alzheimer disease	NSMAF	Inverse variance weighted	0.0085756972268732	1	0.926217323343979
eqtl-a-ENSG00000035687	ebi-a-GCST90027158	Alzheimer disease	ADSS2	MR Egger	1.87029243375762	2	0.392528467048011
eqtl-a-ENSG00000035687	ebi-a-GCST90027158	Alzheimer disease	ADSS2	Inverse variance weighted	4.80125687093826	3	0.186942115130902
eqtl-a-ENSG00000035720	ebi-a-GCST90027158	Alzheimer disease	STAP1	MR Egger	10.3259827324405	3	0.0159890353177556
eqtl-a-ENSG00000035720	ebi-a-GCST90027158	Alzheimer disease	STAP1	Inverse variance weighted	10.4415215854879	4	0.0336121194367408
eqtl-a-ENSG00000035862	ebi-a-GCST90027158	Alzheimer disease	TIMP2	MR Egger	1.17752250356859	3	0.758400236850895
eqtl-a-ENSG00000035862	ebi-a-GCST90027158	Alzheimer disease	TIMP2	Inverse variance weighted	1.26583367457545	4	0.867145105689083
eqtl-a-ENSG00000036448	ebi-a-GCST90027158	Alzheimer disease	MYOM2	MR Egger	8.50623259612926	6	0.203309968009339
eqtl-a-ENSG00000036448	ebi-a-GCST90027158	Alzheimer disease	MYOM2	Inverse variance weighted	12.6460156283714	7	0.081217446757467
eqtl-a-ENSG00000036565	ebi-a-GCST90027158	Alzheimer disease	SLC18A1	MR Egger	0.0681180331129564	1	0.794096890375349
eqtl-a-ENSG00000036565	ebi-a-GCST90027158	Alzheimer disease	SLC18A1	Inverse variance weighted	0.331568260669993	2	0.847229105513692
eqtl-a-ENSG00000037474	ebi-a-GCST90027158	Alzheimer disease	NSUN2	MR Egger	1.05762396702395	5	0.957785394610922
eqtl-a-ENSG00000037474	ebi-a-GCST90027158	Alzheimer disease	NSUN2	Inverse variance weighted	4.62131354253086	6	0.593214797206136
eqtl-a-ENSG00000037757	ebi-a-GCST90027158	Alzheimer disease	MRI1	Inverse variance weighted	0.384323444657953	1	0.535298436176528
eqtl-a-ENSG00000038002	ebi-a-GCST90027158	Alzheimer disease	AGA	MR Egger	1.66379655854564	3	0.645012412228019
eqtl-a-ENSG00000038002	ebi-a-GCST90027158	Alzheimer disease	AGA	Inverse variance weighted	2.10465192889553	4	0.716517793802778
eqtl-a-ENSG00000038427	ebi-a-GCST90027158	Alzheimer disease	VCAN	MR Egger	27.6901413375142	7	0.000250207606183513
eqtl-a-ENSG00000038427	ebi-a-GCST90027158	Alzheimer disease	VCAN	Inverse variance weighted	28.4744986343834	8	0.000391947327311851
eqtl-a-ENSG00000038945	ebi-a-GCST90027158	Alzheimer disease	MSR1	MR Egger	0.460366306160367	2	0.794388094552248
eqtl-a-ENSG00000038945	ebi-a-GCST90027158	Alzheimer disease	MSR1	Inverse variance weighted	1.80051285871144	3	0.6148233383326
eqtl-a-ENSG00000039068	ebi-a-GCST90027158	Alzheimer disease	CDH1	MR Egger	0.0508568577001199	1	0.821578929249124
eqtl-a-ENSG00000039068	ebi-a-GCST90027158	Alzheimer disease	CDH1	Inverse variance weighted	1.38806062350089	2	0.499558629327539
eqtl-a-ENSG00000039523	ebi-a-GCST90027158	Alzheimer disease	RIPOR1	MR Egger	0.128172887326802	1	0.720334024756421
eqtl-a-ENSG00000039523	ebi-a-GCST90027158	Alzheimer disease	RIPOR1	Inverse variance weighted	1.8570493719265	2	0.395136230593238
eqtl-a-ENSG00000039560	ebi-a-GCST90027158	Alzheimer disease	RAI14	MR Egger	3.71670646647987	1	0.053870532408083
eqtl-a-ENSG00000039560	ebi-a-GCST90027158	Alzheimer disease	RAI14	Inverse variance weighted	7.28696177899424	2	0.0261611213173911
eqtl-a-ENSG00000039650	ebi-a-GCST90027158	Alzheimer disease	PNKP	MR Egger	0.269374367725493	2	0.873989266877314
eqtl-a-ENSG00000039650	ebi-a-GCST90027158	Alzheimer disease	PNKP	Inverse variance weighted	0.327646712317861	3	0.954747718168169
eqtl-a-ENSG00000040275	ebi-a-GCST90027158	Alzheimer disease	SPDL1	MR Egger	2.33473121356554	1	0.126516826653272
eqtl-a-ENSG00000040275	ebi-a-GCST90027158	Alzheimer disease	SPDL1	Inverse variance weighted	2.40419903101526	2	0.300562513355984
eqtl-a-ENSG00000040633	ebi-a-GCST90027158	Alzheimer disease	PHF23	MR Egger	2.49039587549351	1	0.114542910005905
eqtl-a-ENSG00000040633	ebi-a-GCST90027158	Alzheimer disease	PHF23	Inverse variance weighted	2.79211727666494	2	0.24757081
eqtl-a-ENSG00000041353	ebi-a-GCST90027158	Alzheimer disease	RAB27B	MR Egger	7.06265706863046	8	0.52988779933452
eqtl-a-ENSG00000041353	ebi-a-GCST90027158	Alzheimer disease	RAB27B	Inverse variance weighted	11.1883915131299	9	0.263016439172711
eqtl-a-ENSG00000041515	ebi-a-GCST90027158	Alzheimer disease	MYO16	MR Egger	0.0754756288854475	1	0.783525001082993
eqtl-a-ENSG00000041515	ebi-a-GCST90027158	Alzheimer disease	MYO16	Inverse variance weighted	2.19796676285444	2	0.333209658695764
eqtl-a-ENSG00000041802	ebi-a-GCST90027158	Alzheimer disease	LSG1	MR Egger	1.17561596072532	1	0.278250309340084
eqtl-a-ENSG00000041802	ebi-a-GCST90027158	Alzheimer disease	LSG1	Inverse variance weighted	1.5360788429081	2	0.463921732261911
eqtl-a-ENSG00000042317	ebi-a-GCST90027158	Alzheimer disease	SPATA7	MR Egger	0.0986304310695712	1	0.753479401765029
eqtl-a-ENSG00000042317	ebi-a-GCST90027158	Alzheimer disease	SPATA7	Inverse variance weighted	0.17979517170218	2	0.914024789548849
eqtl-a-ENSG00000042445	ebi-a-GCST90027158	Alzheimer disease	RETSAT	MR Egger	0.498347035373442	1	0.480227322263109
eqtl-a-ENSG00000042445	ebi-a-GCST90027158	Alzheimer disease	RETSAT	Inverse variance weighted	0.577195791355577	2	0.749313447009068
eqtl-a-ENSG00000042493	ebi-a-GCST90027158	Alzheimer disease	CAPG	MR Egger	8.515759687	2	0.0141522756607631
eqtl-a-ENSG00000042493	ebi-a-GCST90027158	Alzheimer disease	CAPG	Inverse variance weighted	10.282102615381	3	0.0163142679904936
eqtl-a-ENSG00000042753	ebi-a-GCST90027158	Alzheimer disease	AP2S1	Inverse variance weighted	7.09213584347103	1	0.00774229225265258
eqtl-a-ENSG00000042832	ebi-a-GCST90027158	Alzheimer disease	TG	MR Egger	0.261102813919189	1	0.609363517291562
eqtl-a-ENSG00000042832	ebi-a-GCST90027158	Alzheimer disease	TG	Inverse variance weighted	0.38186177196215	2	0.826189687467685
eqtl-a-ENSG00000042980	ebi-a-GCST90027158	Alzheimer disease	ADAM28	MR Egger	5.13878660011318	2	0.0765819936236242
eqtl-a-ENSG00000042980	ebi-a-GCST90027158	Alzheimer disease	ADAM28	Inverse variance weighted	5.30209163721474	3	0.150966725497478
eqtl-a-ENSG00000043462	ebi-a-GCST90027158	Alzheimer disease	LCP2	MR Egger	2.20276160977788	1	0.137763735205099
eqtl-a-ENSG00000043462	ebi-a-GCST90027158	Alzheimer disease	LCP2	Inverse variance weighted	3.20637666308777	2	0.201253830053285
eqtl-a-ENSG00000043514	ebi-a-GCST90027158	Alzheimer disease	TRIT1	MR Egger	0.382166813145283	1	0.536445869950998
eqtl-a-ENSG00000043514	ebi-a-GCST90027158	Alzheimer disease	TRIT1	Inverse variance weighted	1.70941577819831	2	0.42540743908455
eqtl-a-ENSG00000044115	ebi-a-GCST90027158	Alzheimer disease	CTNNA1	MR Egger	9.44347815942186	5	0.0926300117594366
eqtl-a-ENSG00000044115	ebi-a-GCST90027158	Alzheimer disease	CTNNA1	Inverse variance weighted	9.53089884112898	6	0.145848019377008
eqtl-a-ENSG00000044574	ebi-a-GCST90027158	Alzheimer disease	HSPA5	MR Egger	0.0869999889559028	2	0.957432559377956
eqtl-a-ENSG00000044574	ebi-a-GCST90027158	Alzheimer disease	HSPA5	Inverse variance weighted	1.33383505521652	3	0.721114716033293
eqtl-a-ENSG00000047056	ebi-a-GCST90027158	Alzheimer disease	WDR37	MR Egger	0.520096291031155	2	0.771014464021062
eqtl-a-ENSG00000047056	ebi-a-GCST90027158	Alzheimer disease	WDR37	Inverse variance weighted	0.996660964896953	3	0.802059904892363
eqtl-a-ENSG00000047188	ebi-a-GCST90027158	Alzheimer disease	YTHDC2	MR Egger	0.561181812447742	1	0.453784463946973
eqtl-a-ENSG00000047188	ebi-a-GCST90027158	Alzheimer disease	YTHDC2	Inverse variance weighted	0.65872183399459	2	0.719383332215446
eqtl-a-ENSG00000047365	ebi-a-GCST90027158	Alzheimer disease	ARAP2	MR Egger	5.20418217549375	2	0.0741184279179898
eqtl-a-ENSG00000047365	ebi-a-GCST90027158	Alzheimer disease	ARAP2	Inverse variance weighted	5.2197240280827	3	0.156397017286971
eqtl-a-ENSG00000047410	ebi-a-GCST90027158	Alzheimer disease	TPR	MR Egger	1.45964824727999	2	0.481993753942993
eqtl-a-ENSG00000047410	ebi-a-GCST90027158	Alzheimer disease	TPR	Inverse variance weighted	2.91772653844808	3	0.40448484300096
eqtl-a-ENSG00000047579	ebi-a-GCST90027158	Alzheimer disease	DTNBP1	MR Egger	0.0942342551566798	1	0.758861651729672
eqtl-a-ENSG00000047579	ebi-a-GCST90027158	Alzheimer disease	DTNBP1	Inverse variance weighted	0.110682018490486	2	0.946162442793395
eqtl-a-ENSG00000047597	ebi-a-GCST90027158	Alzheimer disease	XK	MR Egger	0.147554844242144	2	0.928878418622451
eqtl-a-ENSG00000047597	ebi-a-GCST90027158	Alzheimer disease	XK	Inverse variance weighted	6.83906906264691	3	0.0772079747390792
eqtl-a-ENSG00000047617	ebi-a-GCST90027158	Alzheimer disease	ANO2	MR Egger	0.791627646762202	1	0.373608414233221
eqtl-a-ENSG00000047617	ebi-a-GCST90027158	Alzheimer disease	ANO2	Inverse variance weighted	5.27865523748374	2	0.0714092676713003
eqtl-a-ENSG00000047644	ebi-a-GCST90027158	Alzheimer disease	WWC3	MR Egger	2.2262358260299	3	0.526799235949738
eqtl-a-ENSG00000047644	ebi-a-GCST90027158	Alzheimer disease	WWC3	Inverse variance weighted	2.30979044180353	4	0.678987120513394
eqtl-a-ENSG00000048162	ebi-a-GCST90027158	Alzheimer disease	NOP16	MR Egger	0.802867519308387	1	0.370237408922865
eqtl-a-ENSG00000048162	ebi-a-GCST90027158	Alzheimer disease	NOP16	Inverse variance weighted	0.805391133012986	2	0.668515586883353
eqtl-a-ENSG00000048392	ebi-a-GCST90027158	Alzheimer disease	RRM2B	MR Egger	0.836678897018813	1	0.360348338627356
eqtl-a-ENSG00000048392	ebi-a-GCST90027158	Alzheimer disease	RRM2B	Inverse variance weighted	2.88484355316697	2	0.236354666814499
eqtl-a-ENSG00000048462	ebi-a-GCST90027158	Alzheimer disease	TNFRSF17	MR Egger	23.8126514497465	1	1.06182253449459e-06
eqtl-a-ENSG00000048462	ebi-a-GCST90027158	Alzheimer disease	TNFRSF17	Inverse variance weighted	24.1206003057838	2	5.78466473672385e-06
eqtl-a-ENSG00000048471	ebi-a-GCST90027158	Alzheimer disease	SNX29	MR Egger	9.60877959674549	4	0.0475594246155684
eqtl-a-ENSG00000048471	ebi-a-GCST90027158	Alzheimer disease	SNX29	Inverse variance weighted	9.74600247521219	5	0.0827604896711227
eqtl-a-ENSG00000049089	ebi-a-GCST90027158	Alzheimer disease	COL9A2	MR Egger	2.16976763781379	2	0.337941045974156
eqtl-a-ENSG00000049089	ebi-a-GCST90027158	Alzheimer disease	COL9A2	Inverse variance weighted	2.63959600460562	3	0.450590103232557
eqtl-a-ENSG00000049239	ebi-a-GCST90027158	Alzheimer disease	H6PD	MR Egger	1.67864686174057	3	0.641691474867904
eqtl-a-ENSG00000049239	ebi-a-GCST90027158	Alzheimer disease	H6PD	Inverse variance weighted	1.75475729961668	4	0.78074851786796
eqtl-a-ENSG00000049245	ebi-a-GCST90027158	Alzheimer disease	VAMP3	MR Egger	2.02909863971227	1	0.154312102389487
eqtl-a-ENSG00000049245	ebi-a-GCST90027158	Alzheimer disease	VAMP3	Inverse variance weighted	4.03894852892662	2	0.132725225108307
eqtl-a-ENSG00000049246	ebi-a-GCST90027158	Alzheimer disease	PER3	MR Egger	6.66608440257585	3	0.083337704335219
eqtl-a-ENSG00000049246	ebi-a-GCST90027158	Alzheimer disease	PER3	Inverse variance weighted	7.6527911225022	4	0.105157544156975
eqtl-a-ENSG00000049247	ebi-a-GCST90027158	Alzheimer disease	UTS2	MR Egger	1.31434216634028	1	0.251609984861628
eqtl-a-ENSG00000049247	ebi-a-GCST90027158	Alzheimer disease	UTS2	Inverse variance weighted	3.06992620784428	2	0.215463640786353
eqtl-a-ENSG00000049249	ebi-a-GCST90027158	Alzheimer disease	TNFRSF9	MR Egger	4.34612845925319	4	0.361184462508463
eqtl-a-ENSG00000049249	ebi-a-GCST90027158	Alzheimer disease	TNFRSF9	Inverse variance weighted	4.34747369515318	5	0.500546461320178
eqtl-a-ENSG00000049323	ebi-a-GCST90027158	Alzheimer disease	LTBP1	MR Egger	0.953441449798855	1	0.328844850185466
eqtl-a-ENSG00000049323	ebi-a-GCST90027158	Alzheimer disease	LTBP1	Inverse variance weighted	5.35080917371218	2	0.0688789552365363
eqtl-a-ENSG00000050165	ebi-a-GCST90027158	Alzheimer disease	DKK3	MR Egger	9.00632059866884	5	0.108812315956127
eqtl-a-ENSG00000050165	ebi-a-GCST90027158	Alzheimer disease	DKK3	Inverse variance weighted	10.6006688201594	6	0.101530536010529
eqtl-a-ENSG00000050344	ebi-a-GCST90027158	Alzheimer disease	NFE2L3	MR Egger	0.00502957431431353	1	0.943461830237547
eqtl-a-ENSG00000050344	ebi-a-GCST90027158	Alzheimer disease	NFE2L3	Inverse variance weighted	0.0147381947647206	2	0.992657987843696
eqtl-a-ENSG00000050405	ebi-a-GCST90027158	Alzheimer disease	LIMA1	MR Egger	0.059807740847007	1	0.806800072308659
eqtl-a-ENSG00000050405	ebi-a-GCST90027158	Alzheimer disease	LIMA1	Inverse variance weighted	3.38753445100763	2	0.183825705043028
eqtl-a-ENSG00000050426	ebi-a-GCST90027158	Alzheimer disease	LETMD1	MR Egger	0.102307995246623	1	0.749077334456754
eqtl-a-ENSG00000050426	ebi-a-GCST90027158	Alzheimer disease	LETMD1	Inverse variance weighted	1.17613862563614	2	0.555398551125117
eqtl-a-ENSG00000050767	ebi-a-GCST90027158	Alzheimer disease	COL23A1	MR Egger	1.96096797106021	2	0.375129497659987
eqtl-a-ENSG00000050767	ebi-a-GCST90027158	Alzheimer disease	COL23A1	Inverse variance weighted	2.31737833675023	3	0.509199856700976
eqtl-a-ENSG00000051009	ebi-a-GCST90027158	Alzheimer disease	FHIP1B	MR Egger	2.24967841445229	3	0.522229668806269
eqtl-a-ENSG00000051009	ebi-a-GCST90027158	Alzheimer disease	FHIP1B	Inverse variance weighted	2.30434927639179	4	0.679977310955237
eqtl-a-ENSG00000051108	ebi-a-GCST90027158	Alzheimer disease	HERPUD1	MR Egger	1.62832902549303	2	0.443009301410032
eqtl-a-ENSG00000051108	ebi-a-GCST90027158	Alzheimer disease	HERPUD1	Inverse variance weighted	5.59304627918492	3	0.133178134320955
eqtl-a-ENSG00000051382	ebi-a-GCST90027158	Alzheimer disease	PIK3CB	MR Egger	0.402623121752058	1	0.525737667559081
eqtl-a-ENSG00000051382	ebi-a-GCST90027158	Alzheimer disease	PIK3CB	Inverse variance weighted	1.46687908620343	2	0.480254290683968
eqtl-a-ENSG00000051523	ebi-a-GCST90027158	Alzheimer disease	CYBA	MR Egger	0.337829161129237	1	0.561084959424982
eqtl-a-ENSG00000051523	ebi-a-GCST90027158	Alzheimer disease	CYBA	Inverse variance weighted	3.94872480340103	2	0.1388498144311
eqtl-a-ENSG00000051620	ebi-a-GCST90027158	Alzheimer disease	HEBP2	MR Egger	0.162890659668425	1	0.686508981629229
eqtl-a-ENSG00000051620	ebi-a-GCST90027158	Alzheimer disease	HEBP2	Inverse variance weighted	0.782731713740059	2	0.676132742974095
eqtl-a-ENSG00000052126	ebi-a-GCST90027158	Alzheimer disease	PLEKHA5	MR Egger	0.243776100610272	2	0.885247466139262
eqtl-a-ENSG00000052126	ebi-a-GCST90027158	Alzheimer disease	PLEKHA5	Inverse variance weighted	0.244572358439538	3	0.970091929892048
eqtl-a-ENSG00000052749	ebi-a-GCST90027158	Alzheimer disease	RRP12	MR Egger	13.0194711861687	8	0.111181423471396
eqtl-a-ENSG00000052749	ebi-a-GCST90027158	Alzheimer disease	RRP12	Inverse variance weighted	13.2904009159539	9	0.149900157250946
eqtl-a-ENSG00000053254	ebi-a-GCST90027158	Alzheimer disease	FOXN3	MR Egger	0.172702720464848	1	0.67772090037968
eqtl-a-ENSG00000053254	ebi-a-GCST90027158	Alzheimer disease	FOXN3	Inverse variance weighted	0.173094377804677	2	0.917092271185982
eqtl-a-ENSG00000053371	ebi-a-GCST90027158	Alzheimer disease	AKR7A2	MR Egger	3.37748548946789	2	0.184751658031513
eqtl-a-ENSG00000053371	ebi-a-GCST90027158	Alzheimer disease	AKR7A2	Inverse variance weighted	4.65690951965176	3	0.198714112902644
eqtl-a-ENSG00000053900	ebi-a-GCST90027158	Alzheimer disease	ANAPC4	MR Egger	4.44119676345163	3	0.217595757596375
eqtl-a-ENSG00000053900	ebi-a-GCST90027158	Alzheimer disease	ANAPC4	Inverse variance weighted	4.44563321900135	4	0.349042736945843
eqtl-a-ENSG00000054148	ebi-a-GCST90027158	Alzheimer disease	PHPT1	Inverse variance weighted	2.0787245257522	1	0.149364940209326
eqtl-a-ENSG00000054179	ebi-a-GCST90027158	Alzheimer disease	ENTPD2	MR Egger	0.565193587419725	1	0.45217520321266
eqtl-a-ENSG00000054179	ebi-a-GCST90027158	Alzheimer disease	ENTPD2	Inverse variance weighted	0.617261824046649	2	0.73445179733457
eqtl-a-ENSG00000054219	ebi-a-GCST90027158	Alzheimer disease	LY75	MR Egger	4.66032495048243	2	0.0972799402237022
eqtl-a-ENSG00000054219	ebi-a-GCST90027158	Alzheimer disease	LY75	Inverse variance weighted	4.67744379929627	3	0.19699836638623
eqtl-a-ENSG00000054277	ebi-a-GCST90027158	Alzheimer disease	OPN3	MR Egger	9.35309548664218	2	0.00931110278241186
eqtl-a-ENSG00000054277	ebi-a-GCST90027158	Alzheimer disease	OPN3	Inverse variance weighted	10.3165892889308	3	0.0160581170689124
eqtl-a-ENSG00000054282	ebi-a-GCST90027158	Alzheimer disease	SDCCAG8	MR Egger	1.01743405	1	0.313128433966599
eqtl-a-ENSG00000054282	ebi-a-GCST90027158	Alzheimer disease	SDCCAG8	Inverse variance weighted	1.28114627496214	2	0.526990299579043
eqtl-a-ENSG00000054356	ebi-a-GCST90027158	Alzheimer disease	PTPRN	MR Egger	6.88098617740233	3	0.0757894602655927
eqtl-a-ENSG00000054356	ebi-a-GCST90027158	Alzheimer disease	PTPRN	Inverse variance weighted	8.03870244504188	4	0.0901707182753817
eqtl-a-ENSG00000054523	ebi-a-GCST90027158	Alzheimer disease	KIF1B	MR Egger	13.8732714788658	9	0.12690515674774
eqtl-a-ENSG00000054523	ebi-a-GCST90027158	Alzheimer disease	KIF1B	Inverse variance weighted	14.4122894319516	10	0.155002627714139
eqtl-a-ENSG00000054654	ebi-a-GCST90027158	Alzheimer disease	SYNE2	MR Egger	1.14712626722017	3	0.765711491547821
eqtl-a-ENSG00000054654	ebi-a-GCST90027158	Alzheimer disease	SYNE2	Inverse variance weighted	5.07280732352876	4	0.279908261844873
eqtl-a-ENSG00000054793	ebi-a-GCST90027158	Alzheimer disease	ATP9A	MR Egger	7.02177929	6	0.318837760446207
eqtl-a-ENSG00000054793	ebi-a-GCST90027158	Alzheimer disease	ATP9A	Inverse variance weighted	7.38476539326611	7	0.389946360617293
eqtl-a-ENSG00000054967	ebi-a-GCST90027158	Alzheimer disease	RELT	MR Egger	0.010491881343893	1	0.918415463606857
eqtl-a-ENSG00000054967	ebi-a-GCST90027158	Alzheimer disease	RELT	Inverse variance weighted	0.760802959338621	2	0.683586907866973
eqtl-a-ENSG00000054983	ebi-a-GCST90027158	Alzheimer disease	GALC	MR Egger	2.22984181829932	1	0.135367705687206
eqtl-a-ENSG00000054983	ebi-a-GCST90027158	Alzheimer disease	GALC	Inverse variance weighted	2.30832595669683	2	0.315321357279577
eqtl-a-ENSG00000055118	ebi-a-GCST90027158	Alzheimer disease	KCNH2	MR Egger	5.03877270604839	3	0.168979933043751
eqtl-a-ENSG00000055118	ebi-a-GCST90027158	Alzheimer disease	KCNH2	Inverse variance weighted	5.08128864012787	4	0.279058009850318
eqtl-a-ENSG00000055163	ebi-a-GCST90027158	Alzheimer disease	CYFIP2	MR Egger	6.47860935681264	5	0.262391511346211
eqtl-a-ENSG00000055163	ebi-a-GCST90027158	Alzheimer disease	CYFIP2	Inverse variance weighted	7.20613849821321	6	0.302203781077841
eqtl-a-ENSG00000055211	ebi-a-GCST90027158	Alzheimer disease	GINM1	MR Egger	1.40870197549398	1	0.235271992231787
eqtl-a-ENSG00000055211	ebi-a-GCST90027158	Alzheimer disease	GINM1	Inverse variance weighted	2.28861851376492	2	0.318443804705414
eqtl-a-ENSG00000055332	ebi-a-GCST90027158	Alzheimer disease	EIF2AK2	MR Egger	43.5005252621316	7	2.66970750309532e-07
eqtl-a-ENSG00000055332	ebi-a-GCST90027158	Alzheimer disease	EIF2AK2	Inverse variance weighted	46.6053638048999	8	1.8232481041528e-07
eqtl-a-ENSG00000055483	ebi-a-GCST90027158	Alzheimer disease	USP36	MR Egger	4.05949108714202	3	0.255111409643142
eqtl-a-ENSG00000055483	ebi-a-GCST90027158	Alzheimer disease	USP36	Inverse variance weighted	6.54436039614668	4	0.162016691337767
eqtl-a-ENSG00000055732	ebi-a-GCST90027158	Alzheimer disease	MCOLN3	MR Egger	2.11421523119349	2	0.347459344315677
eqtl-a-ENSG00000055732	ebi-a-GCST90027158	Alzheimer disease	MCOLN3	Inverse variance weighted	4.81572948281709	3	0.185798418163974
eqtl-a-ENSG00000055950	ebi-a-GCST90027158	Alzheimer disease	MRPL43	MR Egger	2.80093760319553	2	0.246481385984589
eqtl-a-ENSG00000055950	ebi-a-GCST90027158	Alzheimer disease	MRPL43	Inverse variance weighted	3.44920061473019	3	0.327410642141398
eqtl-a-ENSG00000055955	ebi-a-GCST90027158	Alzheimer disease	ITIH4	MR Egger	2.89365740477227	3	0.408313379777618
eqtl-a-ENSG00000055955	ebi-a-GCST90027158	Alzheimer disease	ITIH4	Inverse variance weighted	2.8982086860641	4	0.575001885197041
eqtl-a-ENSG00000056558	ebi-a-GCST90027158	Alzheimer disease	TRAF1	MR Egger	0.11915172134384	1	0.729956343275173
eqtl-a-ENSG00000056558	ebi-a-GCST90027158	Alzheimer disease	TRAF1	Inverse variance weighted	1.2206699280173	2	0.543168896568113
eqtl-a-ENSG00000056736	ebi-a-GCST90027158	Alzheimer disease	IL17RB	MR Egger	0.279550230077706	1	0.596996163456766
eqtl-a-ENSG00000056736	ebi-a-GCST90027158	Alzheimer disease	IL17RB	Inverse variance weighted	0.306135131453915	2	0.858071743611607
eqtl-a-ENSG00000057019	ebi-a-GCST90027158	Alzheimer disease	DCBLD2	MR Egger	0.499403312074054	3	0.919022481824736
eqtl-a-ENSG00000057019	ebi-a-GCST90027158	Alzheimer disease	DCBLD2	Inverse variance weighted	3.71695939305316	4	0.445664083089467
eqtl-a-ENSG00000057252	ebi-a-GCST90027158	Alzheimer disease	SOAT1	MR Egger	1.09614708617436	3	0.778004272881775
eqtl-a-ENSG00000057252	ebi-a-GCST90027158	Alzheimer disease	SOAT1	Inverse variance weighted	1.12431674571584	4	0.890395141558887
eqtl-a-ENSG00000057608	ebi-a-GCST90027158	Alzheimer disease	GDI2	MR Egger	4.12476550042591	2	0.127150640443582
eqtl-a-ENSG00000057608	ebi-a-GCST90027158	Alzheimer disease	GDI2	Inverse variance weighted	6.03966888389514	3	0.109696117095112
eqtl-a-ENSG00000057704	ebi-a-GCST90027158	Alzheimer disease	TMCC3	MR Egger	1.51649126222951	2	0.468487606553429
eqtl-a-ENSG00000057704	ebi-a-GCST90027158	Alzheimer disease	TMCC3	Inverse variance weighted	2.16895918081538	3	0.538088294909695
eqtl-a-ENSG00000057757	ebi-a-GCST90027158	Alzheimer disease	PITHD1	MR Egger	10.0976452626288	5	0.0725153187530118
eqtl-a-ENSG00000057757	ebi-a-GCST90027158	Alzheimer disease	PITHD1	Inverse variance weighted	10.4780754441753	6	0.105909810813025
eqtl-a-ENSG00000058668	ebi-a-GCST90027158	Alzheimer disease	ATP2B4	Inverse variance weighted	0.193914641936839	1	0.659678271854226
eqtl-a-ENSG00000058799	ebi-a-GCST90027158	Alzheimer disease	YIPF1	MR Egger	0.0860830229040175	1	0.76921712498551
eqtl-a-ENSG00000058799	ebi-a-GCST90027158	Alzheimer disease	YIPF1	Inverse variance weighted	10.8956095646812	2	0.00430574637416309
eqtl-a-ENSG00000058866	ebi-a-GCST90027158	Alzheimer disease	DGKG	Inverse variance weighted	0.0215271112299058	1	0.883352082632533
eqtl-a-ENSG00000059122	ebi-a-GCST90027158	Alzheimer disease	FLYWCH1	MR Egger	0.104343874421492	1	0.746677804902879
eqtl-a-ENSG00000059122	ebi-a-GCST90027158	Alzheimer disease	FLYWCH1	Inverse variance weighted	0.535658393267286	2	0.765038441085094
eqtl-a-ENSG00000059377	ebi-a-GCST90027158	Alzheimer disease	TBXAS1	MR Egger	6.88138071687011	5	0.229612714398903
eqtl-a-ENSG00000059377	ebi-a-GCST90027158	Alzheimer disease	TBXAS1	Inverse variance weighted	6.90221810717567	6	0.329984819909864
eqtl-a-ENSG00000059588	ebi-a-GCST90027158	Alzheimer disease	TARBP1	MR Egger	0.508240612608164	2	0.775598487045969
eqtl-a-ENSG00000059588	ebi-a-GCST90027158	Alzheimer disease	TARBP1	Inverse variance weighted	0.515572492339283	3	0.915457122984005
eqtl-a-ENSG00000059691	ebi-a-GCST90027158	Alzheimer disease	GATB	MR Egger	1.38816155881209	1	0.238715813797883
eqtl-a-ENSG00000059691	ebi-a-GCST90027158	Alzheimer disease	GATB	Inverse variance weighted	4.60866702292235	2	0.0998253109126019
eqtl-a-ENSG00000059728	ebi-a-GCST90027158	Alzheimer disease	MXD1	MR Egger	0.388341059768797	1	0.533172702524441
eqtl-a-ENSG00000059728	ebi-a-GCST90027158	Alzheimer disease	MXD1	Inverse variance weighted	3.31692878179525	2	0.190431183547797
eqtl-a-ENSG00000059804	ebi-a-GCST90027158	Alzheimer disease	SLC2A3	MR Egger	6.98139444579738	2	0.0304796136765255
eqtl-a-ENSG00000059804	ebi-a-GCST90027158	Alzheimer disease	SLC2A3	Inverse variance weighted	7.05075245480823	3	0.0702975920942014
eqtl-a-ENSG00000060138	ebi-a-GCST90027158	Alzheimer disease	YBX3	MR Egger	3.18584981511558	6	0.785185260589807
eqtl-a-ENSG00000060138	ebi-a-GCST90027158	Alzheimer disease	YBX3	Inverse variance weighted	3.92851377113191	7	0.78797346772543
eqtl-a-ENSG00000060558	ebi-a-GCST90027158	Alzheimer disease	GNA15	MR Egger	0.179586814516838	1	0.671728566287911
eqtl-a-ENSG00000060558	ebi-a-GCST90027158	Alzheimer disease	GNA15	Inverse variance weighted	0.190881367064425	2	0.908972277079412
eqtl-a-ENSG00000060709	ebi-a-GCST90027158	Alzheimer disease	RIMBP2	MR Egger	5.44267595719705	1	0.0196505418374327
eqtl-a-ENSG00000060709	ebi-a-GCST90027158	Alzheimer disease	RIMBP2	Inverse variance weighted	5.68387060983201	2	0.0583127038292839
eqtl-a-ENSG00000060749	ebi-a-GCST90027158	Alzheimer disease	QSER1	MR Egger	0.0011356976529979	1	0.973116288428838
eqtl-a-ENSG00000060749	ebi-a-GCST90027158	Alzheimer disease	QSER1	Inverse variance weighted	0.00819359866568448	2	0.995911581101319
eqtl-a-ENSG00000060762	ebi-a-GCST90027158	Alzheimer disease	MPC1	MR Egger	1.34226025612144	2	0.511130608215205
eqtl-a-ENSG00000060762	ebi-a-GCST90027158	Alzheimer disease	MPC1	Inverse variance weighted	1.36613619579952	3	0.713491434145725
eqtl-a-ENSG00000060982	ebi-a-GCST90027158	Alzheimer disease	BCAT1	MR Egger	16.3837006849195	6	0.0118361509094558
eqtl-a-ENSG00000060982	ebi-a-GCST90027158	Alzheimer disease	BCAT1	Inverse variance weighted	16.9954184714786	7	0.0174257490456373
eqtl-a-ENSG00000061273	ebi-a-GCST90027158	Alzheimer disease	HDAC7	MR Egger	9.27371303824707	3	0.0258646179380981
eqtl-a-ENSG00000061273	ebi-a-GCST90027158	Alzheimer disease	HDAC7	Inverse variance weighted	9.28731873530148	4	0.0543056672369046
eqtl-a-ENSG00000061676	ebi-a-GCST90027158	Alzheimer disease	NCKAP1	MR Egger	2.81197673681648	3	0.421532126023863
eqtl-a-ENSG00000061676	ebi-a-GCST90027158	Alzheimer disease	NCKAP1	Inverse variance weighted	4.00466063243098	4	0.405375469160142
eqtl-a-ENSG00000061918	ebi-a-GCST90027158	Alzheimer disease	GUCY1B1	MR Egger	16.190957249172	3	0.00103620357538425
eqtl-a-ENSG00000061918	ebi-a-GCST90027158	Alzheimer disease	GUCY1B1	Inverse variance weighted	17.5975484814608	4	0.00147881092918366
eqtl-a-ENSG00000061938	ebi-a-GCST90027158	Alzheimer disease	TNK2	MR Egger	2.54957051390591	2	0.279490980522343
eqtl-a-ENSG00000061938	ebi-a-GCST90027158	Alzheimer disease	TNK2	Inverse variance weighted	2.55286237906715	3	0.465813369358429
eqtl-a-ENSG00000062282	ebi-a-GCST90027158	Alzheimer disease	DGAT2	MR Egger	0.27719657308845	2	0.870577680992238
eqtl-a-ENSG00000062282	ebi-a-GCST90027158	Alzheimer disease	DGAT2	Inverse variance weighted	3.26409775997056	3	0.352670908041578
eqtl-a-ENSG00000062716	ebi-a-GCST90027158	Alzheimer disease	VMP1	MR Egger	0.771841978072676	4	0.942182679089223
eqtl-a-ENSG00000062716	ebi-a-GCST90027158	Alzheimer disease	VMP1	Inverse variance weighted	2.0356156774067	5	0.844195309320218
eqtl-a-ENSG00000063169	ebi-a-GCST90027158	Alzheimer disease	BICRA	MR Egger	1.2153788525014	1	0.270269464283584
eqtl-a-ENSG00000063169	ebi-a-GCST90027158	Alzheimer disease	BICRA	Inverse variance weighted	3.50358305688237	2	0.173462901192136
eqtl-a-ENSG00000063245	ebi-a-GCST90027158	Alzheimer disease	EPN1	MR Egger	8.22247027025585	1	0.0041374840666795
eqtl-a-ENSG00000063245	ebi-a-GCST90027158	Alzheimer disease	EPN1	Inverse variance weighted	31.6153877549988	2	1.36397301221433e-07
eqtl-a-ENSG00000063761	ebi-a-GCST90027158	Alzheimer disease	ADCK1	MR Egger	1.27491988699176	2	0.528633479051033
eqtl-a-ENSG00000063761	ebi-a-GCST90027158	Alzheimer disease	ADCK1	Inverse variance weighted	4.40874424836063	3	0.220575960596146
eqtl-a-ENSG00000063854	ebi-a-GCST90027158	Alzheimer disease	HAGH	MR Egger	9.86623905707267	6	0.130399181975266
eqtl-a-ENSG00000063854	ebi-a-GCST90027158	Alzheimer disease	HAGH	Inverse variance weighted	9.91951352181226	7	0.193180636833287
eqtl-a-ENSG00000064012	ebi-a-GCST90027158	Alzheimer disease	CASP8	MR Egger	9.71960920177157	2	0.0077519984767933
eqtl-a-ENSG00000064012	ebi-a-GCST90027158	Alzheimer disease	CASP8	Inverse variance weighted	16.3328952014091	3	0.000968992357432716
eqtl-a-ENSG00000064042	ebi-a-GCST90027158	Alzheimer disease	LIMCH1	MR Egger	0.202682839637132	1	0.652563994500515
eqtl-a-ENSG00000064042	ebi-a-GCST90027158	Alzheimer disease	LIMCH1	Inverse variance weighted	0.270653764562375	2	0.873430356111784
eqtl-a-ENSG00000064201	ebi-a-GCST90027158	Alzheimer disease	TSPAN32	MR Egger	10.3658334898859	2	0.00561161487175119
eqtl-a-ENSG00000064201	ebi-a-GCST90027158	Alzheimer disease	TSPAN32	Inverse variance weighted	10.4839706247665	3	0.0148700288051267
eqtl-a-ENSG00000064225	ebi-a-GCST90027158	Alzheimer disease	ST3GAL6	MR Egger	0.0915044250570603	1	0.762273232596621
eqtl-a-ENSG00000064225	ebi-a-GCST90027158	Alzheimer disease	ST3GAL6	Inverse variance weighted	1.98297451341407	2	0.371024471843773
eqtl-a-ENSG00000064419	ebi-a-GCST90027158	Alzheimer disease	TNPO3	MR Egger	0.736405700384107	1	0.390814698771322
eqtl-a-ENSG00000064419	ebi-a-GCST90027158	Alzheimer disease	TNPO3	Inverse variance weighted	5.98598710310346	2	0.0501371237863694
eqtl-a-ENSG00000064490	ebi-a-GCST90027158	Alzheimer disease	RFXANK	MR Egger	1.36464031654174	1	0.242734890348774
eqtl-a-ENSG00000064490	ebi-a-GCST90027158	Alzheimer disease	RFXANK	Inverse variance weighted	2.68494865252518	2	0.261198577852743
eqtl-a-ENSG00000064547	ebi-a-GCST90027158	Alzheimer disease	LPAR2	MR Egger	19.9059585071029	8	0.0106977564982194
eqtl-a-ENSG00000064547	ebi-a-GCST90027158	Alzheimer disease	LPAR2	Inverse variance weighted	22.3631454412869	9	0.00779662262407102
eqtl-a-ENSG00000064601	ebi-a-GCST90027158	Alzheimer disease	CTSA	MR Egger	14.5356920031634	8	0.0688277787352403
eqtl-a-ENSG00000064601	ebi-a-GCST90027158	Alzheimer disease	CTSA	Inverse variance weighted	14.5891530566695	9	0.102857212985896
eqtl-a-ENSG00000064607	ebi-a-GCST90027158	Alzheimer disease	SUGP2	MR Egger	0.715671912347244	1	0.397567280522298
eqtl-a-ENSG00000064607	ebi-a-GCST90027158	Alzheimer disease	SUGP2	Inverse variance weighted	1.77741548384752	2	0.411186768996512
eqtl-a-ENSG00000064666	ebi-a-GCST90027158	Alzheimer disease	CNN2	MR Egger	0.00568983377573169	2	0.997159126053331
eqtl-a-ENSG00000064666	ebi-a-GCST90027158	Alzheimer disease	CNN2	Inverse variance weighted	0.146092477069313	3	0.985783062358476
eqtl-a-ENSG00000064687	ebi-a-GCST90027158	Alzheimer disease	ABCA7	MR Egger	5.09674016678242	1	0.0239708518048864
eqtl-a-ENSG00000064687	ebi-a-GCST90027158	Alzheimer disease	ABCA7	Inverse variance weighted	5.3427449678769	2	0.0691572429382062
eqtl-a-ENSG00000064726	ebi-a-GCST90027158	Alzheimer disease	BTBD1	MR Egger	1.94046515476529	1	0.163618037229186
eqtl-a-ENSG00000064726	ebi-a-GCST90027158	Alzheimer disease	BTBD1	Inverse variance weighted	4.45369482913746	2	0.107867957611568
eqtl-a-ENSG00000064763	ebi-a-GCST90027158	Alzheimer disease	FAR2	MR Egger	3.82229239548317	4	0.430589830350448
eqtl-a-ENSG00000064763	ebi-a-GCST90027158	Alzheimer disease	FAR2	Inverse variance weighted	4.9388288920932	5	0.423391171988383
eqtl-a-ENSG00000064886	ebi-a-GCST90027158	Alzheimer disease	CHI3L2	MR Egger	3.01276804858975	4	0.555690976101101
eqtl-a-ENSG00000064886	ebi-a-GCST90027158	Alzheimer disease	CHI3L2	Inverse variance weighted	6.50551751627682	5	0.260087345397885
eqtl-a-ENSG00000065060	ebi-a-GCST90027158	Alzheimer disease	BLTP3A	MR Egger	3.03076508584471	4	0.552690202786931
eqtl-a-ENSG00000065060	ebi-a-GCST90027158	Alzheimer disease	BLTP3A	Inverse variance weighted	3.1774754725547	5	0.672645848306835
eqtl-a-ENSG00000065135	ebi-a-GCST90027158	Alzheimer disease	GNAI3	MR Egger	0.00764043922085878	2	0.996187068145277
eqtl-a-ENSG00000065135	ebi-a-GCST90027158	Alzheimer disease	GNAI3	Inverse variance weighted	1.80163049729491	3	0.614580185573186
eqtl-a-ENSG00000065154	ebi-a-GCST90027158	Alzheimer disease	OAT	MR Egger	3.02729354814992	2	0.220105836331464
eqtl-a-ENSG00000065154	ebi-a-GCST90027158	Alzheimer disease	OAT	Inverse variance weighted	3.54043502587935	3	0.31555557590997
eqtl-a-ENSG00000065268	ebi-a-GCST90027158	Alzheimer disease	WDR18	Inverse variance weighted	7.35832048834407	1	0.00667531160150198
eqtl-a-ENSG00000065308	ebi-a-GCST90027158	Alzheimer disease	TRAM2	Inverse variance weighted	0.416071967367939	1	0.518903592309227
eqtl-a-ENSG00000065457	ebi-a-GCST90027158	Alzheimer disease	ADAT1	MR Egger	0.533515214816117	1	0.465132727931202
eqtl-a-ENSG00000065457	ebi-a-GCST90027158	Alzheimer disease	ADAT1	Inverse variance weighted	1.28855733652842	2	0.525041134377689
eqtl-a-ENSG00000065491	ebi-a-GCST90027158	Alzheimer disease	TBC1D22B	MR Egger	0.220733898342814	2	0.895505470008279
eqtl-a-ENSG00000065491	ebi-a-GCST90027158	Alzheimer disease	TBC1D22B	Inverse variance weighted	1.68713932374505	3	0.639796793546434
eqtl-a-ENSG00000065534	ebi-a-GCST90027158	Alzheimer disease	MYLK	MR Egger	17.8155004861818	9	0.0373754083022278
eqtl-a-ENSG00000065534	ebi-a-GCST90027158	Alzheimer disease	MYLK	Inverse variance weighted	20.667938310364	10	0.0235318119075612
eqtl-a-ENSG00000065613	ebi-a-GCST90027158	Alzheimer disease	SLK	MR Egger	6.36166714475908	4	0.173717836299748
eqtl-a-ENSG00000065613	ebi-a-GCST90027158	Alzheimer disease	SLK	Inverse variance weighted	6.81143882515905	5	0.235045789133112
eqtl-a-ENSG00000065618	ebi-a-GCST90027158	Alzheimer disease	COL17A1	MR Egger	0.00890680474468955	2	0.995556499319807
eqtl-a-ENSG00000065618	ebi-a-GCST90027158	Alzheimer disease	COL17A1	Inverse variance weighted	0.102216162891046	3	0.991570155865038
eqtl-a-ENSG00000065665	ebi-a-GCST90027158	Alzheimer disease	SEC61A2	MR Egger	0.311554100365366	2	0.855749958401274
eqtl-a-ENSG00000065665	ebi-a-GCST90027158	Alzheimer disease	SEC61A2	Inverse variance weighted	0.323572752190792	3	0.955535796123429
eqtl-a-ENSG00000065675	ebi-a-GCST90027158	Alzheimer disease	PRKCQ	MR Egger	11.5592591974821	1	0.000674127065109278
eqtl-a-ENSG00000065675	ebi-a-GCST90027158	Alzheimer disease	PRKCQ	Inverse variance weighted	13.7347226633066	2	0.00104122087959138
eqtl-a-ENSG00000065802	ebi-a-GCST90027158	Alzheimer disease	ASB1	MR Egger	0.0342940957273518	1	0.853082638924436
eqtl-a-ENSG00000065802	ebi-a-GCST90027158	Alzheimer disease	ASB1	Inverse variance weighted	1.49549747345982	2	0.473431172130842
eqtl-a-ENSG00000065809	ebi-a-GCST90027158	Alzheimer disease	FAM107B	MR Egger	3.8437029675726	3	0.27884350289624
eqtl-a-ENSG00000065809	ebi-a-GCST90027158	Alzheimer disease	FAM107B	Inverse variance weighted	3.89963625393294	4	0.419758971258746
eqtl-a-ENSG00000065882	ebi-a-GCST90027158	Alzheimer disease	TBC1D1	MR Egger	0.029269049802401	1	0.864159291240969
eqtl-a-ENSG00000065882	ebi-a-GCST90027158	Alzheimer disease	TBC1D1	Inverse variance weighted	0.870855019674159	2	0.646988014205791
eqtl-a-ENSG00000065978	ebi-a-GCST90027158	Alzheimer disease	YBX1	MR Egger	0.0804003699679299	1	0.776755573385065
eqtl-a-ENSG00000065978	ebi-a-GCST90027158	Alzheimer disease	YBX1	Inverse variance weighted	0.170050102623533	2	0.918489274752072
eqtl-a-ENSG00000065989	ebi-a-GCST90027158	Alzheimer disease	PDE4A	MR Egger	0.0522515033919858	1	0.819190802098728
eqtl-a-ENSG00000065989	ebi-a-GCST90027158	Alzheimer disease	PDE4A	Inverse variance weighted	3.36786653519988	2	0.185642357087756
eqtl-a-ENSG00000066027	ebi-a-GCST90027158	Alzheimer disease	PPP2R5A	MR Egger	13.5896887268055	8	0.0931070422242874
eqtl-a-ENSG00000066027	ebi-a-GCST90027158	Alzheimer disease	PPP2R5A	Inverse variance weighted	14.2839745330861	9	0.112576214234155
eqtl-a-ENSG00000066084	ebi-a-GCST90027158	Alzheimer disease	DIP2B	MR Egger	0.337378745808432	3	0.952851852542455
eqtl-a-ENSG00000066084	ebi-a-GCST90027158	Alzheimer disease	DIP2B	Inverse variance weighted	0.700362201802394	4	0.951284246733164
eqtl-a-ENSG00000066230	ebi-a-GCST90027158	Alzheimer disease	SLC9A3	MR Egger	5.53252248943286	4	0.236885483263043
eqtl-a-ENSG00000066230	ebi-a-GCST90027158	Alzheimer disease	SLC9A3	Inverse variance weighted	6.64749198171508	5	0.248204068544317
eqtl-a-ENSG00000066294	ebi-a-GCST90027158	Alzheimer disease	CD84	MR Egger	0.176829725930577	1	0.674112000085874
eqtl-a-ENSG00000066294	ebi-a-GCST90027158	Alzheimer disease	CD84	Inverse variance weighted	0.18479001116539	2	0.911744934067261
eqtl-a-ENSG00000066336	ebi-a-GCST90027158	Alzheimer disease	SPI1	MR Egger	0.0165722788330352	1	0.897568634937876
eqtl-a-ENSG00000066336	ebi-a-GCST90027158	Alzheimer disease	SPI1	Inverse variance weighted	1.29247156234402	2	0.524014574470964
eqtl-a-ENSG00000066382	ebi-a-GCST90027158	Alzheimer disease	MPPED2	MR Egger	0.20173890171054	1	0.653320900694539
eqtl-a-ENSG00000066382	ebi-a-GCST90027158	Alzheimer disease	MPPED2	Inverse variance weighted	0.212496870512451	2	0.899201227037004
eqtl-a-ENSG00000066583	ebi-a-GCST90027158	Alzheimer disease	ISOC1	MR Egger	11.1541943768109	6	0.0837261825518884
eqtl-a-ENSG00000066583	ebi-a-GCST90027158	Alzheimer disease	ISOC1	Inverse variance weighted	11.6927871393749	7	0.111125196101176
eqtl-a-ENSG00000066855	ebi-a-GCST90027158	Alzheimer disease	MTFR1	MR Egger	1.02280727018972	3	0.795733501730972
eqtl-a-ENSG00000066855	ebi-a-GCST90027158	Alzheimer disease	MTFR1	Inverse variance weighted	1.02283052588355	4	0.906314601588239
eqtl-a-ENSG00000066923	ebi-a-GCST90027158	Alzheimer disease	STAG3	MR Egger	3.33917217381331	3	0.34222771436627
eqtl-a-ENSG00000066923	ebi-a-GCST90027158	Alzheimer disease	STAG3	Inverse variance weighted	3.45683597079248	4	0.484471808226675
eqtl-a-ENSG00000066926	ebi-a-GCST90027158	Alzheimer disease	FECH	MR Egger	9.94315559090219	8	0.269038351288443
eqtl-a-ENSG00000066926	ebi-a-GCST90027158	Alzheimer disease	FECH	Inverse variance weighted	10.3149228413956	9	0.325597166491416
eqtl-a-ENSG00000067057	ebi-a-GCST90027158	Alzheimer disease	PFKP	MR Egger	6.49770834377951	6	0.369801358520704
eqtl-a-ENSG00000067057	ebi-a-GCST90027158	Alzheimer disease	PFKP	Inverse variance weighted	6.63510605122912	7	0.467834310433981
eqtl-a-ENSG00000067082	ebi-a-GCST90027158	Alzheimer disease	KLF6	MR Egger	3.48543041417703	2	0.175044472794753
eqtl-a-ENSG00000067082	ebi-a-GCST90027158	Alzheimer disease	KLF6	Inverse variance weighted	3.55516370587709	3	0.313677734444359
eqtl-a-ENSG00000067141	ebi-a-GCST90027158	Alzheimer disease	NEO1	MR Egger	1.04454586159054	2	0.593170778455741
eqtl-a-ENSG00000067141	ebi-a-GCST90027158	Alzheimer disease	NEO1	Inverse variance weighted	1.51359479421475	3	0.679136232171389
eqtl-a-ENSG00000067182	ebi-a-GCST90027158	Alzheimer disease	TNFRSF1A	MR Egger	6.38956364394187	3	0.0941210820558505
eqtl-a-ENSG00000067182	ebi-a-GCST90027158	Alzheimer disease	TNFRSF1A	Inverse variance weighted	7.56593806723762	4	0.108836606624839
eqtl-a-ENSG00000067365	ebi-a-GCST90027158	Alzheimer disease	METTL22	MR Egger	7.34092688690844	4	0.118931790620324
eqtl-a-ENSG00000067365	ebi-a-GCST90027158	Alzheimer disease	METTL22	Inverse variance weighted	9.08557088292023	5	0.105699316415498
eqtl-a-ENSG00000067836	ebi-a-GCST90027158	Alzheimer disease	ROGDI	MR Egger	7.15826655501582	9	0.620645586852237
eqtl-a-ENSG00000067836	ebi-a-GCST90027158	Alzheimer disease	ROGDI	Inverse variance weighted	10.843666075869	10	0.36982696110328
eqtl-a-ENSG00000068024	ebi-a-GCST90027158	Alzheimer disease	HDAC4	MR Egger	2.89802323667934	2	0.234802247678024
eqtl-a-ENSG00000068024	ebi-a-GCST90027158	Alzheimer disease	HDAC4	Inverse variance weighted	3.87264936141515	3	0.275548128059256
eqtl-a-ENSG00000068028	ebi-a-GCST90027158	Alzheimer disease	RASSF1	MR Egger	0.915922103268428	1	0.338547977793865
eqtl-a-ENSG00000068028	ebi-a-GCST90027158	Alzheimer disease	RASSF1	Inverse variance weighted	3.83288138529345	2	0.147129711129001
eqtl-a-ENSG00000068079	ebi-a-GCST90027158	Alzheimer disease	IFI35	MR Egger	3.51250055855125	1	0.060907461917807
eqtl-a-ENSG00000068079	ebi-a-GCST90027158	Alzheimer disease	IFI35	Inverse variance weighted	3.79012849953206	2	0.150308677438796
eqtl-a-ENSG00000068097	ebi-a-GCST90027158	Alzheimer disease	HEATR6	MR Egger	12.836353404206	4	0.0121037082958691
eqtl-a-ENSG00000068097	ebi-a-GCST90027158	Alzheimer disease	HEATR6	Inverse variance weighted	21.2181932101844	5	0.000736657596431394
eqtl-a-ENSG00000068305	ebi-a-GCST90027158	Alzheimer disease	MEF2A	MR Egger	1.32119298711317	3	0.724106849531043
eqtl-a-ENSG00000068305	ebi-a-GCST90027158	Alzheimer disease	MEF2A	Inverse variance weighted	1.86515945051085	4	0.760541978963204
eqtl-a-ENSG00000068615	ebi-a-GCST90027158	Alzheimer disease	REEP1	MR Egger	1.65483435299408	3	0.64702138229425
eqtl-a-ENSG00000068615	ebi-a-GCST90027158	Alzheimer disease	REEP1	Inverse variance weighted	2.08026969251472	4	0.720997982801943
eqtl-a-ENSG00000068745	ebi-a-GCST90027158	Alzheimer disease	IP6K2	MR Egger	1.9533236586519	1	0.162229144619177
eqtl-a-ENSG00000068745	ebi-a-GCST90027158	Alzheimer disease	IP6K2	Inverse variance weighted	4.26600762450119	2	0.1184808645247
eqtl-a-ENSG00000068784	ebi-a-GCST90027158	Alzheimer disease	SRBD1	MR Egger	0.576694899106822	2	0.749501133159469
eqtl-a-ENSG00000068784	ebi-a-GCST90027158	Alzheimer disease	SRBD1	Inverse variance weighted	4.50714685494311	3	0.211653689418323
eqtl-a-ENSG00000068796	ebi-a-GCST90027158	Alzheimer disease	KIF2A	MR Egger	1.04356113961038	2	0.593462904517343
eqtl-a-ENSG00000068796	ebi-a-GCST90027158	Alzheimer disease	KIF2A	Inverse variance weighted	5.35737709661677	3	0.147422308507395
eqtl-a-ENSG00000068878	ebi-a-GCST90027158	Alzheimer disease	PSME4	MR Egger	0.968875282890346	1	0.32496084034227
eqtl-a-ENSG00000068878	ebi-a-GCST90027158	Alzheimer disease	PSME4	Inverse variance weighted	3.78363072399972	2	0.150797807596327
eqtl-a-ENSG00000068971	ebi-a-GCST90027158	Alzheimer disease	PPP2R5B	MR Egger	14.2774917130248	8	0.0748133116453397
eqtl-a-ENSG00000068971	ebi-a-GCST90027158	Alzheimer disease	PPP2R5B	Inverse variance weighted	16.0470574031926	9	0.0659053853625687
eqtl-a-ENSG00000069020	ebi-a-GCST90027158	Alzheimer disease	MAST4	MR Egger	1.13616643783328	1	0.286463838259271
eqtl-a-ENSG00000069020	ebi-a-GCST90027158	Alzheimer disease	MAST4	Inverse variance weighted	3.09996482819597	2	0.212251706431635
eqtl-a-ENSG00000069188	ebi-a-GCST90027158	Alzheimer disease	SDK2	MR Egger	6.72028872818819	2	0.034730244782489
eqtl-a-ENSG00000069188	ebi-a-GCST90027158	Alzheimer disease	SDK2	Inverse variance weighted	6.72213715435209	3	0.0813018091509203
eqtl-a-ENSG00000069275	ebi-a-GCST90027158	Alzheimer disease	NUCKS1	MR Egger	0.350611852345019	1	0.553766979508361
eqtl-a-ENSG00000069275	ebi-a-GCST90027158	Alzheimer disease	NUCKS1	Inverse variance weighted	0.50888055902099	2	0.775350356010938
eqtl-a-ENSG00000069399	ebi-a-GCST90027158	Alzheimer disease	BCL3	MR Egger	38.0519269304967	1	6.88866450722562e-10
eqtl-a-ENSG00000069399	ebi-a-GCST90027158	Alzheimer disease	BCL3	Inverse variance weighted	87.1154579978393	2	1.21092892049897e-19
eqtl-a-ENSG00000069667	ebi-a-GCST90027158	Alzheimer disease	RORA	MR Egger	1.53785831091534	1	0.214936872997974
eqtl-a-ENSG00000069667	ebi-a-GCST90027158	Alzheimer disease	RORA	Inverse variance weighted	1.83863111559906	2	0.398791897700562
eqtl-a-ENSG00000069696	ebi-a-GCST90027158	Alzheimer disease	DRD4	MR Egger	5.31272596433302	1	0.021170206637347
eqtl-a-ENSG00000069696	ebi-a-GCST90027158	Alzheimer disease	DRD4	Inverse variance weighted	7.44442042723858	2	0.0241804647483267
eqtl-a-ENSG00000069702	ebi-a-GCST90027158	Alzheimer disease	TGFBR3	MR Egger	9.14560619318233	2	0.0103289660111022
eqtl-a-ENSG00000069702	ebi-a-GCST90027158	Alzheimer disease	TGFBR3	Inverse variance weighted	10.655545174806	3	0.013742030452575
eqtl-a-ENSG00000069869	ebi-a-GCST90027158	Alzheimer disease	NEDD4	MR Egger	1.00573118649635	4	0.908925712900615
eqtl-a-ENSG00000069869	ebi-a-GCST90027158	Alzheimer disease	NEDD4	Inverse variance weighted	1.33237447820859	5	0.931565377577461
eqtl-a-ENSG00000069943	ebi-a-GCST90027158	Alzheimer disease	PIGB	MR Egger	3.16394717069917	6	0.788006333011801
eqtl-a-ENSG00000069943	ebi-a-GCST90027158	Alzheimer disease	PIGB	Inverse variance weighted	6.05113750910292	7	0.533791152188075
eqtl-a-ENSG00000069966	ebi-a-GCST90027158	Alzheimer disease	GNB5	MR Egger	6.89642653627885	2	0.031802408020767
eqtl-a-ENSG00000069966	ebi-a-GCST90027158	Alzheimer disease	GNB5	Inverse variance weighted	7.77864522934406	3	0.0508149653098396
eqtl-a-ENSG00000069998	ebi-a-GCST90027158	Alzheimer disease	HDHD5	MR Egger	1.10085360612613	2	0.576703618975543
eqtl-a-ENSG00000069998	ebi-a-GCST90027158	Alzheimer disease	HDHD5	Inverse variance weighted	5.72661260800204	3	0.125695714974319
eqtl-a-ENSG00000070018	ebi-a-GCST90027158	Alzheimer disease	LRP6	MR Egger	0.634823819963363	1	0.425591406171204
eqtl-a-ENSG00000070018	ebi-a-GCST90027158	Alzheimer disease	LRP6	Inverse variance weighted	1.68544600752405	2	0.430536573110622
eqtl-a-ENSG00000070019	ebi-a-GCST90027158	Alzheimer disease	GUCY2C	MR Egger	0.0991964772252212	1	0.752796031750541
eqtl-a-ENSG00000070019	ebi-a-GCST90027158	Alzheimer disease	GUCY2C	Inverse variance weighted	0.434107605197071	2	0.804886663146016
eqtl-a-ENSG00000070087	ebi-a-GCST90027158	Alzheimer disease	PFN2	MR Egger	7.06239052795704	3	0.0699355380373978
eqtl-a-ENSG00000070087	ebi-a-GCST90027158	Alzheimer disease	PFN2	Inverse variance weighted	7.2670246934153	4	0.122432287122838
eqtl-a-ENSG00000070214	ebi-a-GCST90027158	Alzheimer disease	SLC44A1	MR Egger	0.0028968365824093	1	0.957076767564796
eqtl-a-ENSG00000070214	ebi-a-GCST90027158	Alzheimer disease	SLC44A1	Inverse variance weighted	2.33926308638135	2	0.310481319148745
eqtl-a-ENSG00000070371	ebi-a-GCST90027158	Alzheimer disease	CLTCL1	MR Egger	11.930539001707	1	0.000552211978249167
eqtl-a-ENSG00000070371	ebi-a-GCST90027158	Alzheimer disease	CLTCL1	Inverse variance weighted	31.2108939334223	2	1.66970787211043e-07
eqtl-a-ENSG00000070413	ebi-a-GCST90027158	Alzheimer disease	DGCR2	MR Egger	0.135168927109562	1	0.713131788597649
eqtl-a-ENSG00000070413	ebi-a-GCST90027158	Alzheimer disease	DGCR2	Inverse variance weighted	1.97717215240162	2	0.372102443748263
eqtl-a-ENSG00000070495	ebi-a-GCST90027158	Alzheimer disease	JMJD6	MR Egger	1.04598984883307	1	0.306432471794541
eqtl-a-ENSG00000070495	ebi-a-GCST90027158	Alzheimer disease	JMJD6	Inverse variance weighted	4.26698847597632	2	0.118422772705354
eqtl-a-ENSG00000070501	ebi-a-GCST90027158	Alzheimer disease	POLB	MR Egger	7.80585910946122	3	0.0501991245802293
eqtl-a-ENSG00000070501	ebi-a-GCST90027158	Alzheimer disease	POLB	Inverse variance weighted	8.43702986339996	4	0.0768190927565027
eqtl-a-ENSG00000070526	ebi-a-GCST90027158	Alzheimer disease	ST6GALNAC1	MR Egger	3.02262703310315	1	0.0821103570051296
eqtl-a-ENSG00000070526	ebi-a-GCST90027158	Alzheimer disease	ST6GALNAC1	Inverse variance weighted	4.2707207729448	2	0.118201984303616
eqtl-a-ENSG00000070540	ebi-a-GCST90027158	Alzheimer disease	WIPI1	MR Egger	1.1321458943732	3	0.769320146888561
eqtl-a-ENSG00000070540	ebi-a-GCST90027158	Alzheimer disease	WIPI1	Inverse variance weighted	1.47059267745795	4	0.831837525156574
eqtl-a-ENSG00000070610	ebi-a-GCST90027158	Alzheimer disease	GBA2	MR Egger	10.1486998914865	3	0.0173435165158588
eqtl-a-ENSG00000070610	ebi-a-GCST90027158	Alzheimer disease	GBA2	Inverse variance weighted	10.1602134596575	4	0.0378136746043605
eqtl-a-ENSG00000070614	ebi-a-GCST90027158	Alzheimer disease	NDST1	MR Egger	6.72717273303263	5	0.241734270840481
eqtl-a-ENSG00000070614	ebi-a-GCST90027158	Alzheimer disease	NDST1	Inverse variance weighted	6.9733642537616	6	0.323317490159954
eqtl-a-ENSG00000070669	ebi-a-GCST90027158	Alzheimer disease	ASNS	MR Egger	2.2770849073533	2	0.320285512739169
eqtl-a-ENSG00000070669	ebi-a-GCST90027158	Alzheimer disease	ASNS	Inverse variance weighted	2.29230926005356	3	0.513995849508239
eqtl-a-ENSG00000070718	ebi-a-GCST90027158	Alzheimer disease	AP3M2	MR Egger	42.8772586972398	2	4.89014317070313e-10
eqtl-a-ENSG00000070718	ebi-a-GCST90027158	Alzheimer disease	AP3M2	Inverse variance weighted	47.7022423313441	3	2.46395638496497e-10
eqtl-a-ENSG00000070731	ebi-a-GCST90027158	Alzheimer disease	ST6GALNAC2	MR Egger	5.29390376424238	4	0.258448155483478
eqtl-a-ENSG00000070731	ebi-a-GCST90027158	Alzheimer disease	ST6GALNAC2	Inverse variance weighted	5.86191549001502	5	0.319887903152736
eqtl-a-ENSG00000070759	ebi-a-GCST90027158	Alzheimer disease	TESK2	MR Egger	2.21289974439502	2	0.330731016748186
eqtl-a-ENSG00000070759	ebi-a-GCST90027158	Alzheimer disease	TESK2	Inverse variance weighted	2.25603369701756	3	0.520995967114925
eqtl-a-ENSG00000070831	ebi-a-GCST90027158	Alzheimer disease	CDC42	MR Egger	1.09084549329519	2	0.579596708975638
eqtl-a-ENSG00000070831	ebi-a-GCST90027158	Alzheimer disease	CDC42	Inverse variance weighted	6.1188825991542	3	0.105967423514139
eqtl-a-ENSG00000070882	ebi-a-GCST90027158	Alzheimer disease	OSBPL3	MR Egger	0.119459043367892	2	0.942019294921568
eqtl-a-ENSG00000070882	ebi-a-GCST90027158	Alzheimer disease	OSBPL3	Inverse variance weighted	0.238536389458086	3	0.971140765993402
eqtl-a-ENSG00000070915	ebi-a-GCST90027158	Alzheimer disease	SLC12A3	MR Egger	9.57986783491409	1	0.00196722567091549
eqtl-a-ENSG00000070915	ebi-a-GCST90027158	Alzheimer disease	SLC12A3	Inverse variance weighted	9.70111571636293	2	0.00782401164265392
eqtl-a-ENSG00000071189	ebi-a-GCST90027158	Alzheimer disease	SNX13	MR Egger	0.00136108995382388	1	0.970570358909591
eqtl-a-ENSG00000071189	ebi-a-GCST90027158	Alzheimer disease	SNX13	Inverse variance weighted	0.874251832952904	2	0.645890098084803
eqtl-a-ENSG00000071205	ebi-a-GCST90027158	Alzheimer disease	ARHGAP10	MR Egger	0.0879824644965785	1	0.766757875394429
eqtl-a-ENSG00000071205	ebi-a-GCST90027158	Alzheimer disease	ARHGAP10	Inverse variance weighted	0.0960781308104305	2	0.95309655324717
eqtl-a-ENSG00000071242	ebi-a-GCST90027158	Alzheimer disease	RPS6KA2	MR Egger	3.19233985990787	4	0.52616907902934
eqtl-a-ENSG00000071242	ebi-a-GCST90027158	Alzheimer disease	RPS6KA2	Inverse variance weighted	5.71237811421621	5	0.335219157596794
eqtl-a-ENSG00000071246	ebi-a-GCST90027158	Alzheimer disease	VASH1	MR Egger	2.98504074352479	5	0.702292244602883
eqtl-a-ENSG00000071246	ebi-a-GCST90027158	Alzheimer disease	VASH1	Inverse variance weighted	7.54463644542701	6	0.273397116283712
eqtl-a-ENSG00000071575	ebi-a-GCST90027158	Alzheimer disease	TRIB2	MR Egger	6.14717254728765	3	0.104665420459657
eqtl-a-ENSG00000071575	ebi-a-GCST90027158	Alzheimer disease	TRIB2	Inverse variance weighted	8.62279808142394	4	0.0712511893505159
eqtl-a-ENSG00000071894	ebi-a-GCST90027158	Alzheimer disease	CPSF1	MR Egger	1.78840783533694	3	0.617460764046354
eqtl-a-ENSG00000071894	ebi-a-GCST90027158	Alzheimer disease	CPSF1	Inverse variance weighted	2.09967084238484	4	0.717432857868933
eqtl-a-ENSG00000071967	ebi-a-GCST90027158	Alzheimer disease	CYBRD1	MR Egger	19.250724828071	7	0.00743715663450268
eqtl-a-ENSG00000071967	ebi-a-GCST90027158	Alzheimer disease	CYBRD1	Inverse variance weighted	20.9334638318026	8	0.00732629260983293
eqtl-a-ENSG00000071994	ebi-a-GCST90027158	Alzheimer disease	PDCD2	Inverse variance weighted	0.00182945084378553	1	0.965883220395158
eqtl-a-ENSG00000072042	ebi-a-GCST90027158	Alzheimer disease	RDH11	MR Egger	0.142314471236609	1	0.705990870386021
eqtl-a-ENSG00000072042	ebi-a-GCST90027158	Alzheimer disease	RDH11	Inverse variance weighted	0.8838254217324	2	0.642805742963213
eqtl-a-ENSG00000072110	ebi-a-GCST90027158	Alzheimer disease	ACTN1	MR Egger	0.873317821092326	2	0.64619180303444
eqtl-a-ENSG00000072110	ebi-a-GCST90027158	Alzheimer disease	ACTN1	Inverse variance weighted	1.7198589149947	3	0.632527767143574
eqtl-a-ENSG00000072121	ebi-a-GCST90027158	Alzheimer disease	ZFYVE26	MR Egger	0.00301812206703998	1	0.956188305886695
eqtl-a-ENSG00000072121	ebi-a-GCST90027158	Alzheimer disease	ZFYVE26	Inverse variance weighted	0.0473256644605902	2	0.976614937332608
eqtl-a-ENSG00000072163	ebi-a-GCST90027158	Alzheimer disease	LIMS2	Inverse variance weighted	0.495029124432059	1	0.48169246295895
eqtl-a-ENSG00000072274	ebi-a-GCST90027158	Alzheimer disease	TFRC	MR Egger	2.99442315698206	2	0.223753209344478
eqtl-a-ENSG00000072274	ebi-a-GCST90027158	Alzheimer disease	TFRC	Inverse variance weighted	3.63382995366939	3	0.303815104548457
eqtl-a-ENSG00000072310	ebi-a-GCST90027158	Alzheimer disease	SREBF1	MR Egger	1.4822249333812	1	0.223426735052357
eqtl-a-ENSG00000072310	ebi-a-GCST90027158	Alzheimer disease	SREBF1	Inverse variance weighted	2.5533755801538	2	0.278959745180712
eqtl-a-ENSG00000072401	ebi-a-GCST90027158	Alzheimer disease	UBE2D1	MR Egger	5.65154895590887	3	0.129850115384143
eqtl-a-ENSG00000072401	ebi-a-GCST90027158	Alzheimer disease	UBE2D1	Inverse variance weighted	12.8099230318094	4	0.0122428735139356
eqtl-a-ENSG00000072422	ebi-a-GCST90027158	Alzheimer disease	RHOBTB1	MR Egger	19.4647331276804	8	0.0125624099776596
eqtl-a-ENSG00000072422	ebi-a-GCST90027158	Alzheimer disease	RHOBTB1	Inverse variance weighted	19.9902259210814	9	0.0179728197942524
eqtl-a-ENSG00000072518	ebi-a-GCST90027158	Alzheimer disease	MARK2	MR Egger	1.73979785558895	1	0.187164441811092
eqtl-a-ENSG00000072518	ebi-a-GCST90027158	Alzheimer disease	MARK2	Inverse variance weighted	1.74481955865248	2	0.417943183922489
eqtl-a-ENSG00000072694	ebi-a-GCST90027158	Alzheimer disease	FCGR2B	MR Egger	4.51364601471641	6	0.607519640069105
eqtl-a-ENSG00000072694	ebi-a-GCST90027158	Alzheimer disease	FCGR2B	Inverse variance weighted	6.48163650594276	7	0.48476520964559
eqtl-a-ENSG00000072756	ebi-a-GCST90027158	Alzheimer disease	TRNT1	Inverse variance weighted	2.12310013798575	1	0.145092592543542
eqtl-a-ENSG00000072778	ebi-a-GCST90027158	Alzheimer disease	ACADVL	MR Egger	0.494111718112454	2	0.781097060968104
eqtl-a-ENSG00000072778	ebi-a-GCST90027158	Alzheimer disease	ACADVL	Inverse variance weighted	6.35785537602345	3	0.0954400926762755
eqtl-a-ENSG00000072786	ebi-a-GCST90027158	Alzheimer disease	STK10	MR Egger	0.818797517152837	2	0.664049384133394
eqtl-a-ENSG00000072786	ebi-a-GCST90027158	Alzheimer disease	STK10	Inverse variance weighted	0.968958613777275	3	0.808762451000198
eqtl-a-ENSG00000072818	ebi-a-GCST90027158	Alzheimer disease	ACAP1	MR Egger	2.44376653630256	3	0.485539496776811
eqtl-a-ENSG00000072818	ebi-a-GCST90027158	Alzheimer disease	ACAP1	Inverse variance weighted	3.12108042609076	4	0.537771270981847
eqtl-a-ENSG00000072858	ebi-a-GCST90027158	Alzheimer disease	SIDT1	Inverse variance weighted	6.32946930240291e-05	1	0.993652260013856
eqtl-a-ENSG00000072864	ebi-a-GCST90027158	Alzheimer disease	NDE1	MR Egger	0.178080928563077	3	0.981047722237659
eqtl-a-ENSG00000072864	ebi-a-GCST90027158	Alzheimer disease	NDE1	Inverse variance weighted	0.242773825825033	4	0.993202529448527
eqtl-a-ENSG00000072952	ebi-a-GCST90027158	Alzheimer disease	IRAG1	MR Egger	7.80708118280153	10	0.647674509935714
eqtl-a-ENSG00000072952	ebi-a-GCST90027158	Alzheimer disease	IRAG1	Inverse variance weighted	10.2989774956804	11	0.503711406445583
eqtl-a-ENSG00000072954	ebi-a-GCST90027158	Alzheimer disease	TMEM38A	MR Egger	3.13380530024296	1	0.0766845515545148
eqtl-a-ENSG00000072954	ebi-a-GCST90027158	Alzheimer disease	TMEM38A	Inverse variance weighted	3.13444715501001	2	0.208623606284328
eqtl-a-ENSG00000073008	ebi-a-GCST90027158	Alzheimer disease	PVR	MR Egger	2.68424703728972	3	0.442910986790377
eqtl-a-ENSG00000073008	ebi-a-GCST90027158	Alzheimer disease	PVR	Inverse variance weighted	6.76774324627149	4	0.148682910675958
eqtl-a-ENSG00000073060	ebi-a-GCST90027158	Alzheimer disease	SCARB1	MR Egger	4.7820491212015	1	0.028757880916441
eqtl-a-ENSG00000073060	ebi-a-GCST90027158	Alzheimer disease	SCARB1	Inverse variance weighted	6.64671875082777	2	0.0360315845913051
eqtl-a-ENSG00000073150	ebi-a-GCST90027158	Alzheimer disease	PANX2	MR Egger	7.81199326980388	4	0.0987130250707302
eqtl-a-ENSG00000073150	ebi-a-GCST90027158	Alzheimer disease	PANX2	Inverse variance weighted	7.82074331978998	5	0.166395451543726
eqtl-a-ENSG00000073331	ebi-a-GCST90027158	Alzheimer disease	ALPK1	MR Egger	3.8662997540835	3	0.276267970227732
eqtl-a-ENSG00000073331	ebi-a-GCST90027158	Alzheimer disease	ALPK1	Inverse variance weighted	16.0955132082281	4	0.00289364083230139
eqtl-a-ENSG00000073584	ebi-a-GCST90027158	Alzheimer disease	SMARCE1	MR Egger	2.2835108701596	3	0.515687144499607
eqtl-a-ENSG00000073584	ebi-a-GCST90027158	Alzheimer disease	SMARCE1	Inverse variance weighted	12.6218812627418	4	0.013279036522992
eqtl-a-ENSG00000073605	ebi-a-GCST90027158	Alzheimer disease	GSDMB	MR Egger	1.36389298079075	3	0.714019806930166
eqtl-a-ENSG00000073605	ebi-a-GCST90027158	Alzheimer disease	GSDMB	Inverse variance weighted	7.12218633770523	4	0.129570409350628
eqtl-a-ENSG00000073614	ebi-a-GCST90027158	Alzheimer disease	KDM5A	MR Egger	0.307437314034763	1	0.579257025858829
eqtl-a-ENSG00000073614	ebi-a-GCST90027158	Alzheimer disease	KDM5A	Inverse variance weighted	0.319537492600872	2	0.852340873157316
eqtl-a-ENSG00000073737	ebi-a-GCST90027158	Alzheimer disease	DHRS9	MR Egger	14.0862111729939	8	0.0795458446623748
eqtl-a-ENSG00000073737	ebi-a-GCST90027158	Alzheimer disease	DHRS9	Inverse variance weighted	18.0733861326714	9	0.0343316134909779
eqtl-a-ENSG00000073756	ebi-a-GCST90027158	Alzheimer disease	PTGS2	MR Egger	3.26729877418798	7	0.859223352703791
eqtl-a-ENSG00000073756	ebi-a-GCST90027158	Alzheimer disease	PTGS2	Inverse variance weighted	5.13668487270836	8	0.742872188234456
eqtl-a-ENSG00000073792	ebi-a-GCST90027158	Alzheimer disease	IGF2BP2	MR Egger	0.660403071603508	2	0.718778859160075
eqtl-a-ENSG00000073792	ebi-a-GCST90027158	Alzheimer disease	IGF2BP2	Inverse variance weighted	0.746182360520629	3	0.862291305495311
eqtl-a-ENSG00000073849	ebi-a-GCST90027158	Alzheimer disease	ST6GAL1	MR Egger	0.166295592960888	1	0.683425237176386
eqtl-a-ENSG00000073849	ebi-a-GCST90027158	Alzheimer disease	ST6GAL1	Inverse variance weighted	0.699944901650765	2	0.704707503561365
eqtl-a-ENSG00000073910	ebi-a-GCST90027158	Alzheimer disease	FRY	MR Egger	0.6443954373448	3	0.886197998823673
eqtl-a-ENSG00000073910	ebi-a-GCST90027158	Alzheimer disease	FRY	Inverse variance weighted	2.10402638019636	4	0.716632705814288
eqtl-a-ENSG00000073921	ebi-a-GCST90027158	Alzheimer disease	PICALM	MR Egger	0.0433612673897846	1	0.835046508524759
eqtl-a-ENSG00000073921	ebi-a-GCST90027158	Alzheimer disease	PICALM	Inverse variance weighted	0.642168225292259	2	0.725362236287027
eqtl-a-ENSG00000073969	ebi-a-GCST90027158	Alzheimer disease	NSF	MR Egger	0.185162948520628	1	0.666973320977837
eqtl-a-ENSG00000073969	ebi-a-GCST90027158	Alzheimer disease	NSF	Inverse variance weighted	1.36490484606067	2	0.505376075434529
eqtl-a-ENSG00000074054	ebi-a-GCST90027158	Alzheimer disease	CLASP1	MR Egger	0.583463142503135	2	0.746969017023072
eqtl-a-ENSG00000074054	ebi-a-GCST90027158	Alzheimer disease	CLASP1	Inverse variance weighted	5.18603960462139	3	0.158670400786693
eqtl-a-ENSG00000074219	ebi-a-GCST90027158	Alzheimer disease	TEAD2	MR Egger	1.71274048512423	2	0.424700849018957
eqtl-a-ENSG00000074219	ebi-a-GCST90027158	Alzheimer disease	TEAD2	Inverse variance weighted	1.71274149023321	3	0.63410479588442
eqtl-a-ENSG00000074370	ebi-a-GCST90027158	Alzheimer disease	ATP2A3	MR Egger	3.01663385581247	1	0.0824143658346164
eqtl-a-ENSG00000074370	ebi-a-GCST90027158	Alzheimer disease	ATP2A3	Inverse variance weighted	3.30451790952875	2	0.191616566199416
eqtl-a-ENSG00000074416	ebi-a-GCST90027158	Alzheimer disease	MGLL	MR Egger	25.7379213203241	10	0.00410912423415206
eqtl-a-ENSG00000074416	ebi-a-GCST90027158	Alzheimer disease	MGLL	Inverse variance weighted	26.9134498490204	11	0.00473557150030556
eqtl-a-ENSG00000074590	ebi-a-GCST90027158	Alzheimer disease	NUAK1	MR Egger	2.37500661284392	2	0.304981760311003
eqtl-a-ENSG00000074590	ebi-a-GCST90027158	Alzheimer disease	NUAK1	Inverse variance weighted	2.68404105736706	3	0.442946165782426
eqtl-a-ENSG00000074657	ebi-a-GCST90027158	Alzheimer disease	ZNF532	MR Egger	3.53882049898246	1	0.0599480768985436
eqtl-a-ENSG00000074657	ebi-a-GCST90027158	Alzheimer disease	ZNF532	Inverse variance weighted	5.40890140867019	2	0.0669070655156895
eqtl-a-ENSG00000074660	ebi-a-GCST90027158	Alzheimer disease	SCARF1	MR Egger	0.0761124459502251	1	0.78263651673838
eqtl-a-ENSG00000074660	ebi-a-GCST90027158	Alzheimer disease	SCARF1	Inverse variance weighted	0.255313547324378	2	0.880155419828972
eqtl-a-ENSG00000074803	ebi-a-GCST90027158	Alzheimer disease	SLC12A1	MR Egger	3.47209429696763	2	0.176215579763485
eqtl-a-ENSG00000074803	ebi-a-GCST90027158	Alzheimer disease	SLC12A1	Inverse variance weighted	3.60101522926105	3	0.307895168036512
eqtl-a-ENSG00000074966	ebi-a-GCST90027158	Alzheimer disease	TXK	MR Egger	15.7247908036139	3	0.00129123044331393
eqtl-a-ENSG00000074966	ebi-a-GCST90027158	Alzheimer disease	TXK	Inverse variance weighted	15.8550151850807	4	0.00322001152065948
eqtl-a-ENSG00000075151	ebi-a-GCST90027158	Alzheimer disease	EIF4G3	MR Egger	0.845992824374448	2	0.655080983415512
eqtl-a-ENSG00000075151	ebi-a-GCST90027158	Alzheimer disease	EIF4G3	Inverse variance weighted	8.55465774923637	3	0.035837146588885
eqtl-a-ENSG00000075188	ebi-a-GCST90027158	Alzheimer disease	NUP37	MR Egger	2.60067791785715	1	0.106818015042584
eqtl-a-ENSG00000075188	ebi-a-GCST90027158	Alzheimer disease	NUP37	Inverse variance weighted	4.56280029812005	2	0.102141093792742
eqtl-a-ENSG00000075213	ebi-a-GCST90027158	Alzheimer disease	SEMA3A	MR Egger	0.0457885314915436	1	0.830560665490689
eqtl-a-ENSG00000075213	ebi-a-GCST90027158	Alzheimer disease	SEMA3A	Inverse variance weighted	1.56173243909977	2	0.458009102986136
eqtl-a-ENSG00000075223	ebi-a-GCST90027158	Alzheimer disease	SEMA3C	MR Egger	1.82991009932707	1	0.176138164471434
eqtl-a-ENSG00000075223	ebi-a-GCST90027158	Alzheimer disease	SEMA3C	Inverse variance weighted	4.2020178988611	2	0.122332938217505
eqtl-a-ENSG00000075234	ebi-a-GCST90027158	Alzheimer disease	TTC38	MR Egger	4.40594470128828	2	0.110474301504267
eqtl-a-ENSG00000075234	ebi-a-GCST90027158	Alzheimer disease	TTC38	Inverse variance weighted	6.5245876780501	3	0.0886978539878684
eqtl-a-ENSG00000075240	ebi-a-GCST90027158	Alzheimer disease	GRAMD4	MR Egger	0.225978008451537	1	0.63452224544095
eqtl-a-ENSG00000075240	ebi-a-GCST90027158	Alzheimer disease	GRAMD4	Inverse variance weighted	0.226419126717418	2	0.892963508074639
eqtl-a-ENSG00000075399	ebi-a-GCST90027158	Alzheimer disease	VPS9D1	MR Egger	5.04163967228625	3	0.168773352246454
eqtl-a-ENSG00000075399	ebi-a-GCST90027158	Alzheimer disease	VPS9D1	Inverse variance weighted	5.48407666288142	4	0.241132703508706
eqtl-a-ENSG00000075413	ebi-a-GCST90027158	Alzheimer disease	MARK3	MR Egger	7.47692945198327	4	0.112730919847276
eqtl-a-ENSG00000075413	ebi-a-GCST90027158	Alzheimer disease	MARK3	Inverse variance weighted	10.9768242037994	5	0.051841432446959
eqtl-a-ENSG00000075415	ebi-a-GCST90027158	Alzheimer disease	SLC25A3	MR Egger	0.0612512791847262	1	0.804529062378309
eqtl-a-ENSG00000075415	ebi-a-GCST90027158	Alzheimer disease	SLC25A3	Inverse variance weighted	0.0631789132369749	2	0.968904277676483
eqtl-a-ENSG00000075420	ebi-a-GCST90027158	Alzheimer disease	FNDC3B	MR Egger	2.67417319524541	2	0.262609642715304
eqtl-a-ENSG00000075420	ebi-a-GCST90027158	Alzheimer disease	FNDC3B	Inverse variance weighted	3.20724303917627	3	0.36076272448452
eqtl-a-ENSG00000075618	ebi-a-GCST90027158	Alzheimer disease	FSCN1	MR Egger	31.7990788813815	6	1.78301711123368e-05
eqtl-a-ENSG00000075618	ebi-a-GCST90027158	Alzheimer disease	FSCN1	Inverse variance weighted	32.0417409957574	7	3.9898564178614e-05
eqtl-a-ENSG00000075884	ebi-a-GCST90027158	Alzheimer disease	ARHGAP15	MR Egger	0.810813027729376	6	0.991780600669256
eqtl-a-ENSG00000075884	ebi-a-GCST90027158	Alzheimer disease	ARHGAP15	Inverse variance weighted	1.91439132874549	7	0.96442617944383
eqtl-a-ENSG00000075945	ebi-a-GCST90027158	Alzheimer disease	KIFAP3	MR Egger	0.667293599854263	1	0.413996775525949
eqtl-a-ENSG00000075945	ebi-a-GCST90027158	Alzheimer disease	KIFAP3	Inverse variance weighted	2.21008219671947	2	0.331197270297711
eqtl-a-ENSG00000075975	ebi-a-GCST90027158	Alzheimer disease	MKRN2	MR Egger	0.0350855769078443	2	0.982610190394698
eqtl-a-ENSG00000075975	ebi-a-GCST90027158	Alzheimer disease	MKRN2	Inverse variance weighted	1.95334441462162	3	0.582146492015996
eqtl-a-ENSG00000076003	ebi-a-GCST90027158	Alzheimer disease	MCM6	MR Egger	1.89706662368802	2	0.387308668110126
eqtl-a-ENSG00000076003	ebi-a-GCST90027158	Alzheimer disease	MCM6	Inverse variance weighted	4.56768471862843	3	0.206331839868949
eqtl-a-ENSG00000076067	ebi-a-GCST90027158	Alzheimer disease	RBMS2	MR Egger	6.16585270905103	5	0.290413670051795
eqtl-a-ENSG00000076067	ebi-a-GCST90027158	Alzheimer disease	RBMS2	Inverse variance weighted	6.38946269316808	6	0.381004408101327
eqtl-a-ENSG00000076248	ebi-a-GCST90027158	Alzheimer disease	UNG	MR Egger	1.975278144	3	0.577553641453063
eqtl-a-ENSG00000076248	ebi-a-GCST90027158	Alzheimer disease	UNG	Inverse variance weighted	5.70784544662858	4	0.222054772502371
eqtl-a-ENSG00000076258	ebi-a-GCST90027158	Alzheimer disease	FMO4	MR Egger	0.007074648028949	1	0.932968236998554
eqtl-a-ENSG00000076258	ebi-a-GCST90027158	Alzheimer disease	FMO4	Inverse variance weighted	0.0378451587155755	2	0.981255328719805
eqtl-a-ENSG00000076554	ebi-a-GCST90027158	Alzheimer disease	TPD52	MR Egger	2.2241057928663	3	0.527215902276618
eqtl-a-ENSG00000076554	ebi-a-GCST90027158	Alzheimer disease	TPD52	Inverse variance weighted	7.23517569033562	4	0.123970035985365
eqtl-a-ENSG00000076555	ebi-a-GCST90027158	Alzheimer disease	ACACB	MR Egger	9.32995741569526	2	0.00941944878171363
eqtl-a-ENSG00000076555	ebi-a-GCST90027158	Alzheimer disease	ACACB	Inverse variance weighted	30.0858213293858	3	1.32386532629062e-06
eqtl-a-ENSG00000076650	ebi-a-GCST90027158	Alzheimer disease	GPATCH1	MR Egger	0.178846697036155	1	0.672366249904973
eqtl-a-ENSG00000076650	ebi-a-GCST90027158	Alzheimer disease	GPATCH1	Inverse variance weighted	0.471479432497225	2	0.789986267764593
eqtl-a-ENSG00000076662	ebi-a-GCST90027158	Alzheimer disease	ICAM3	MR Egger	1.13623259614262	1	0.286449808682374
eqtl-a-ENSG00000076662	ebi-a-GCST90027158	Alzheimer disease	ICAM3	Inverse variance weighted	1.34810411769913	2	0.509639299765003
eqtl-a-ENSG00000076685	ebi-a-GCST90027158	Alzheimer disease	NT5C2	MR Egger	4.14745518267173	3	0.245975552519126
eqtl-a-ENSG00000076685	ebi-a-GCST90027158	Alzheimer disease	NT5C2	Inverse variance weighted	4.8913807512325	4	0.298625173625503
eqtl-a-ENSG00000076864	ebi-a-GCST90027158	Alzheimer disease	RAP1GAP	MR Egger	13.9411355883945	10	0.175693569296419
eqtl-a-ENSG00000076864	ebi-a-GCST90027158	Alzheimer disease	RAP1GAP	Inverse variance weighted	14.0768952511323	11	0.228767720669817
eqtl-a-ENSG00000076944	ebi-a-GCST90027158	Alzheimer disease	STXBP2	MR Egger	0.0903503466848268	1	0.76373223399902
eqtl-a-ENSG00000076944	ebi-a-GCST90027158	Alzheimer disease	STXBP2	Inverse variance weighted	2.66134113356832	2	0.264299971082339
eqtl-a-ENSG00000077157	ebi-a-GCST90027158	Alzheimer disease	PPP1R12B	MR Egger	0.147538904353748	2	0.928885821761115
eqtl-a-ENSG00000077157	ebi-a-GCST90027158	Alzheimer disease	PPP1R12B	Inverse variance weighted	0.159336317500988	3	0.983870309547832
eqtl-a-ENSG00000077232	ebi-a-GCST90027158	Alzheimer disease	DNAJC10	MR Egger	0.0684830761925585	1	0.79355835876646
eqtl-a-ENSG00000077232	ebi-a-GCST90027158	Alzheimer disease	DNAJC10	Inverse variance weighted	0.666662112529266	2	0.716532942166667
eqtl-a-ENSG00000077238	ebi-a-GCST90027158	Alzheimer disease	IL4R	MR Egger	0.634671965648922	2	0.728086089605461
eqtl-a-ENSG00000077238	ebi-a-GCST90027158	Alzheimer disease	IL4R	Inverse variance weighted	11.1152771996662	3	0.0111185833587682
eqtl-a-ENSG00000077420	ebi-a-GCST90027158	Alzheimer disease	APBB1IP	MR Egger	1.84183525621607	4	0.764820108623098
eqtl-a-ENSG00000077420	ebi-a-GCST90027158	Alzheimer disease	APBB1IP	Inverse variance weighted	3.55260942028033	5	0.615442534810535
eqtl-a-ENSG00000077514	ebi-a-GCST90027158	Alzheimer disease	POLD3	MR Egger	0.926527827677095	1	0.335766795172697
eqtl-a-ENSG00000077514	ebi-a-GCST90027158	Alzheimer disease	POLD3	Inverse variance weighted	2.85866288681391	2	0.239468967295121
eqtl-a-ENSG00000077585	ebi-a-GCST90027158	Alzheimer disease	GPR137B	MR Egger	1.00898253493408	3	0.79907846096412
eqtl-a-ENSG00000077585	ebi-a-GCST90027158	Alzheimer disease	GPR137B	Inverse variance weighted	1.04942146972104	4	0.902211754981215
eqtl-a-ENSG00000077684	ebi-a-GCST90027158	Alzheimer disease	JADE1	MR Egger	9.55915299507382	2	0.00839955544677003
eqtl-a-ENSG00000077684	ebi-a-GCST90027158	Alzheimer disease	JADE1	Inverse variance weighted	9.60084230875425	3	0.0222824162708716
eqtl-a-ENSG00000077984	ebi-a-GCST90027158	Alzheimer disease	CST7	MR Egger	7.53293087987924	4	0.110265916510802
eqtl-a-ENSG00000077984	ebi-a-GCST90027158	Alzheimer disease	CST7	Inverse variance weighted	7.62715501959082	5	0.178016334731734
eqtl-a-ENSG00000078114	ebi-a-GCST90027158	Alzheimer disease	NEBL	MR Egger	1.37430103246189	2	0.503007340157238
eqtl-a-ENSG00000078114	ebi-a-GCST90027158	Alzheimer disease	NEBL	Inverse variance weighted	1.98506681159385	3	0.575511921981031
eqtl-a-ENSG00000078124	ebi-a-GCST90027158	Alzheimer disease	ACER3	MR Egger	0.0412529220628126	2	0.979584809335897
eqtl-a-ENSG00000078124	ebi-a-GCST90027158	Alzheimer disease	ACER3	Inverse variance weighted	0.102495092869612	3	0.991536331095962
eqtl-a-ENSG00000078177	ebi-a-GCST90027158	Alzheimer disease	N4BP2	MR Egger	1.43988764268232	2	0.486779601817018
eqtl-a-ENSG00000078177	ebi-a-GCST90027158	Alzheimer disease	N4BP2	Inverse variance weighted	1.44009444146985	3	0.69616386550215
eqtl-a-ENSG00000078269	ebi-a-GCST90027158	Alzheimer disease	SYNJ2	MR Egger	3.07686286093795	3	0.379925588288083
eqtl-a-ENSG00000078269	ebi-a-GCST90027158	Alzheimer disease	SYNJ2	Inverse variance weighted	3.34856034914798	4	0.501275251759399
eqtl-a-ENSG00000078399	ebi-a-GCST90027158	Alzheimer disease	HOXA9	MR Egger	5.07616936783764	2	0.0790175986250162
eqtl-a-ENSG00000078399	ebi-a-GCST90027158	Alzheimer disease	HOXA9	Inverse variance weighted	10.7930656331938	3	0.0128991276697772
eqtl-a-ENSG00000078401	ebi-a-GCST90027158	Alzheimer disease	EDN1	MR Egger	2.05684541341489	1	0.151523574419337
eqtl-a-ENSG00000078401	ebi-a-GCST90027158	Alzheimer disease	EDN1	Inverse variance weighted	2.73520716431244	2	0.254716636233167
eqtl-a-ENSG00000078618	ebi-a-GCST90027158	Alzheimer disease	NRDC	MR Egger	7.13290002469307	3	0.0677802940424111
eqtl-a-ENSG00000078618	ebi-a-GCST90027158	Alzheimer disease	NRDC	Inverse variance weighted	7.15168194745516	4	0.128086370575195
eqtl-a-ENSG00000078674	ebi-a-GCST90027158	Alzheimer disease	PCM1	MR Egger	2.13381804210026	2	0.344070389792812
eqtl-a-ENSG00000078674	ebi-a-GCST90027158	Alzheimer disease	PCM1	Inverse variance weighted	2.37365212955064	3	0.498558114684628
eqtl-a-ENSG00000078804	ebi-a-GCST90027158	Alzheimer disease	TP53INP2	MR Egger	2.55671889082595	5	0.767929914029876
eqtl-a-ENSG00000078804	ebi-a-GCST90027158	Alzheimer disease	TP53INP2	Inverse variance weighted	4.27549162386304	6	0.639449603120867
eqtl-a-ENSG00000079257	ebi-a-GCST90027158	Alzheimer disease	LXN	MR Egger	5.40674276650989	5	0.368280260834808
eqtl-a-ENSG00000079257	ebi-a-GCST90027158	Alzheimer disease	LXN	Inverse variance weighted	7.61459218036624	6	0.267720270784148
eqtl-a-ENSG00000079263	ebi-a-GCST90027158	Alzheimer disease	SP140	MR Egger	0.0713935623461496	1	0.789318457568649
eqtl-a-ENSG00000079263	ebi-a-GCST90027158	Alzheimer disease	SP140	Inverse variance weighted	4.72151215247557	2	0.0943488612900974
eqtl-a-ENSG00000079277	ebi-a-GCST90027158	Alzheimer disease	MKNK1	MR Egger	0.288520212169574	1	0.591170377254692
eqtl-a-ENSG00000079277	ebi-a-GCST90027158	Alzheimer disease	MKNK1	Inverse variance weighted	0.997928529987432	2	0.607159190188603
eqtl-a-ENSG00000079308	ebi-a-GCST90027158	Alzheimer disease	TNS1	MR Egger	5.54126486143906	4	0.236126006682906
eqtl-a-ENSG00000079308	ebi-a-GCST90027158	Alzheimer disease	TNS1	Inverse variance weighted	6.22659152663123	5	0.284790840663568
eqtl-a-ENSG00000079335	ebi-a-GCST90027158	Alzheimer disease	CDC14A	MR Egger	5.64616159013434	2	0.0594225915932938
eqtl-a-ENSG00000079335	ebi-a-GCST90027158	Alzheimer disease	CDC14A	Inverse variance weighted	6.21512919567468	3	0.101600138588971
eqtl-a-ENSG00000079385	ebi-a-GCST90027158	Alzheimer disease	CEACAM1	MR Egger	3.5679133144296	5	0.613137315873309
eqtl-a-ENSG00000079385	ebi-a-GCST90027158	Alzheimer disease	CEACAM1	Inverse variance weighted	5.91304413652052	6	0.433001188852809
eqtl-a-ENSG00000079459	ebi-a-GCST90027158	Alzheimer disease	FDFT1	MR Egger	11.758422550846	4	0.0192410883124226
eqtl-a-ENSG00000079459	ebi-a-GCST90027158	Alzheimer disease	FDFT1	Inverse variance weighted	11.9906287583116	5	0.0349164140359409
eqtl-a-ENSG00000079691	ebi-a-GCST90027158	Alzheimer disease	CARMIL1	MR Egger	4.5767835320962	4	0.333539778227542
eqtl-a-ENSG00000079691	ebi-a-GCST90027158	Alzheimer disease	CARMIL1	Inverse variance weighted	5.16593749063752	5	0.395966630344098
eqtl-a-ENSG00000079739	ebi-a-GCST90027158	Alzheimer disease	PGM1	MR Egger	2.54121824543643	3	0.467888055551695
eqtl-a-ENSG00000079739	ebi-a-GCST90027158	Alzheimer disease	PGM1	Inverse variance weighted	3.76480593541825	4	0.438770554401186
eqtl-a-ENSG00000079819	ebi-a-GCST90027158	Alzheimer disease	EPB41L2	MR Egger	0.750441556831976	1	0.386336467271764
eqtl-a-ENSG00000079819	ebi-a-GCST90027158	Alzheimer disease	EPB41L2	Inverse variance weighted	0.863869056927245	2	0.649251882811925
eqtl-a-ENSG00000080345	ebi-a-GCST90027158	Alzheimer disease	RIF1	MR Egger	1.88838671228829	1	0.169383996775522
eqtl-a-ENSG00000080345	ebi-a-GCST90027158	Alzheimer disease	RIF1	Inverse variance weighted	1.90306574397399	2	0.386148653103375
eqtl-a-ENSG00000080546	ebi-a-GCST90027158	Alzheimer disease	SESN1	MR Egger	2.61381558315852	3	0.455072643093536
eqtl-a-ENSG00000080546	ebi-a-GCST90027158	Alzheimer disease	SESN1	Inverse variance weighted	4.40409816648181	4	0.354070887099312
eqtl-a-ENSG00000080573	ebi-a-GCST90027158	Alzheimer disease	COL5A3	Inverse variance weighted	0.161166458236925	1	0.688084850019168
eqtl-a-ENSG00000080815	ebi-a-GCST90027158	Alzheimer disease	PSEN1	MR Egger	1.31545366081073	1	0.251409609220987
eqtl-a-ENSG00000080815	ebi-a-GCST90027158	Alzheimer disease	PSEN1	Inverse variance weighted	1.44905611720797	2	0.484553195713533
eqtl-a-ENSG00000080854	ebi-a-GCST90027158	Alzheimer disease	IGSF9B	MR Egger	3.202093675	1	0.073544064940448
eqtl-a-ENSG00000080854	ebi-a-GCST90027158	Alzheimer disease	IGSF9B	Inverse variance weighted	3.35172097265347	2	0.187147072679669
eqtl-a-ENSG00000081014	ebi-a-GCST90027158	Alzheimer disease	AP4E1	MR Egger	6.35346501672478	1	0.0117152259507414
eqtl-a-ENSG00000081014	ebi-a-GCST90027158	Alzheimer disease	AP4E1	Inverse variance weighted	7.91324206318753	2	0.0191276369010667
eqtl-a-ENSG00000081189	ebi-a-GCST90027158	Alzheimer disease	MEF2C	MR Egger	3.85334988096433	3	0.277741331944537
eqtl-a-ENSG00000081189	ebi-a-GCST90027158	Alzheimer disease	MEF2C	Inverse variance weighted	3.96816386488487	4	0.410331547665342
eqtl-a-ENSG00000081377	ebi-a-GCST90027158	Alzheimer disease	CDC14B	MR Egger	0.988388241706269	4	0.911551570407065
eqtl-a-ENSG00000081377	ebi-a-GCST90027158	Alzheimer disease	CDC14B	Inverse variance weighted	6.68276376676654	5	0.245322587329979
eqtl-a-ENSG00000081721	ebi-a-GCST90027158	Alzheimer disease	DUSP12	MR Egger	1.75686806565293	1	0.185015645250973
eqtl-a-ENSG00000081721	ebi-a-GCST90027158	Alzheimer disease	DUSP12	Inverse variance weighted	1.77607748589744	2	0.411461944559342
eqtl-a-ENSG00000081913	ebi-a-GCST90027158	Alzheimer disease	PHLPP1	MR Egger	0.649098842854347	2	0.722852982341052
eqtl-a-ENSG00000081913	ebi-a-GCST90027158	Alzheimer disease	PHLPP1	Inverse variance weighted	0.649778001574941	3	0.884948123058496
eqtl-a-ENSG00000081985	ebi-a-GCST90027158	Alzheimer disease	IL12RB2	MR Egger	9.12548628387323e-06	1	0.997589720487283
eqtl-a-ENSG00000081985	ebi-a-GCST90027158	Alzheimer disease	IL12RB2	Inverse variance weighted	4.86935502212469	2	0.0876260009079778
eqtl-a-ENSG00000082014	ebi-a-GCST90027158	Alzheimer disease	SMARCD3	MR Egger	8.28953603956308	5	0.140984126154267
eqtl-a-ENSG00000082014	ebi-a-GCST90027158	Alzheimer disease	SMARCD3	Inverse variance weighted	8.28995718633237	6	0.217620626107783
eqtl-a-ENSG00000082293	ebi-a-GCST90027158	Alzheimer disease	COL19A1	MR Egger	0.309539431471123	1	0.577962946168479
eqtl-a-ENSG00000082293	ebi-a-GCST90027158	Alzheimer disease	COL19A1	Inverse variance weighted	2.04007482667247	2	0.360581449365706
eqtl-a-ENSG00000082397	ebi-a-GCST90027158	Alzheimer disease	EPB41L3	MR Egger	5.3204987612939	9	0.80552265159157
eqtl-a-ENSG00000082397	ebi-a-GCST90027158	Alzheimer disease	EPB41L3	Inverse variance weighted	8.5882010114779	10	0.571578619567846
eqtl-a-ENSG00000082438	ebi-a-GCST90027158	Alzheimer disease	COBLL1	MR Egger	7.50042031870378	5	0.186002835842774
eqtl-a-ENSG00000082438	ebi-a-GCST90027158	Alzheimer disease	COBLL1	Inverse variance weighted	13.0755069193998	6	0.04185243865954
eqtl-a-ENSG00000082512	ebi-a-GCST90027158	Alzheimer disease	TRAF5	MR Egger	0.116314087546594	2	0.943501764724272
eqtl-a-ENSG00000082512	ebi-a-GCST90027158	Alzheimer disease	TRAF5	Inverse variance weighted	9.27331067834401	3	0.0258693541307873
eqtl-a-ENSG00000082701	ebi-a-GCST90027158	Alzheimer disease	GSK3B	MR Egger	0.0167260983132403	1	0.897096994846146
eqtl-a-ENSG00000082701	ebi-a-GCST90027158	Alzheimer disease	GSK3B	Inverse variance weighted	2.28957420962832	2	0.318291673342696
eqtl-a-ENSG00000082781	ebi-a-GCST90027158	Alzheimer disease	ITGB5	MR Egger	26.4993297786078	10	0.00312359399371356
eqtl-a-ENSG00000082781	ebi-a-GCST90027158	Alzheimer disease	ITGB5	Inverse variance weighted	26.767376445911	11	0.00498178925233141
eqtl-a-ENSG00000082996	ebi-a-GCST90027158	Alzheimer disease	RNF13	MR Egger	1.79022071102302	2	0.408562509028282
eqtl-a-ENSG00000082996	ebi-a-GCST90027158	Alzheimer disease	RNF13	Inverse variance weighted	2.88650339790532	3	0.409457156988586
eqtl-a-ENSG00000083097	ebi-a-GCST90027158	Alzheimer disease	DOP1A	MR Egger	1.62079564417054	2	0.444681127056874
eqtl-a-ENSG00000083097	ebi-a-GCST90027158	Alzheimer disease	DOP1A	Inverse variance weighted	1.8666704100696	3	0.600535262539068
eqtl-a-ENSG00000083223	ebi-a-GCST90027158	Alzheimer disease	TUT7	MR Egger	0.45461223862988	3	0.928743560250421
eqtl-a-ENSG00000083223	ebi-a-GCST90027158	Alzheimer disease	TUT7	Inverse variance weighted	4.86766593983111	4	0.301147274838128
eqtl-a-ENSG00000083444	ebi-a-GCST90027158	Alzheimer disease	PLOD1	MR Egger	1.06272801239221	4	0.900139830385839
eqtl-a-ENSG00000083444	ebi-a-GCST90027158	Alzheimer disease	PLOD1	Inverse variance weighted	3.81429286259512	5	0.576451049280672
eqtl-a-ENSG00000083642	ebi-a-GCST90027158	Alzheimer disease	PDS5B	MR Egger	0.0072318349330093	1	0.932229434660441
eqtl-a-ENSG00000083642	ebi-a-GCST90027158	Alzheimer disease	PDS5B	Inverse variance weighted	0.0419750681220753	2	0.979231171529388
eqtl-a-ENSG00000083814	ebi-a-GCST90027158	Alzheimer disease	ZNF671	MR Egger	2.66738277805661	2	0.263502772554317
eqtl-a-ENSG00000083814	ebi-a-GCST90027158	Alzheimer disease	ZNF671	Inverse variance weighted	2.71775294556755	3	0.437218792983307
eqtl-a-ENSG00000083828	ebi-a-GCST90027158	Alzheimer disease	ZNF586	MR Egger	0.774640066960083	3	0.855522676486988
eqtl-a-ENSG00000083828	ebi-a-GCST90027158	Alzheimer disease	ZNF586	Inverse variance weighted	1.20161960002138	4	0.87783188923765
eqtl-a-ENSG00000084070	ebi-a-GCST90027158	Alzheimer disease	SMAP2	MR Egger	4.20318614114754	4	0.379205426866315
eqtl-a-ENSG00000084070	ebi-a-GCST90027158	Alzheimer disease	SMAP2	Inverse variance weighted	4.24359486177435	5	0.514903564009318
eqtl-a-ENSG00000084072	ebi-a-GCST90027158	Alzheimer disease	PPIE	MR Egger	10.3512604632329	3	0.0158045853348458
eqtl-a-ENSG00000084072	ebi-a-GCST90027158	Alzheimer disease	PPIE	Inverse variance weighted	10.3915789371872	4	0.0343236888825258
eqtl-a-ENSG00000084092	ebi-a-GCST90027158	Alzheimer disease	NOA1	MR Egger	0.0979883683708912	1	0.754257157079408
eqtl-a-ENSG00000084092	ebi-a-GCST90027158	Alzheimer disease	NOA1	Inverse variance weighted	0.749470166722366	2	0.687471377275999
eqtl-a-ENSG00000084110	ebi-a-GCST90027158	Alzheimer disease	HAL	MR Egger	6.35867109746814	7	0.498547881310094
eqtl-a-ENSG00000084110	ebi-a-GCST90027158	Alzheimer disease	HAL	Inverse variance weighted	6.56465579494922	8	0.584245253695057
eqtl-a-ENSG00000084207	ebi-a-GCST90027158	Alzheimer disease	GSTP1	MR Egger	5.45328271406594	3	0.141459683072879
eqtl-a-ENSG00000084207	ebi-a-GCST90027158	Alzheimer disease	GSTP1	Inverse variance weighted	6.75156628953086	4	0.149613850157948
eqtl-a-ENSG00000084234	ebi-a-GCST90027158	Alzheimer disease	APLP2	MR Egger	7.18694764225657	6	0.303904031221285
eqtl-a-ENSG00000084234	ebi-a-GCST90027158	Alzheimer disease	APLP2	Inverse variance weighted	7.19023739895264	7	0.409345003581149
eqtl-a-ENSG00000084764	ebi-a-GCST90027158	Alzheimer disease	MAPRE3	MR Egger	2.72480611750054	2	0.256044746502778
eqtl-a-ENSG00000084764	ebi-a-GCST90027158	Alzheimer disease	MAPRE3	Inverse variance weighted	5.01233726425773	3	0.170895975075802
eqtl-a-ENSG00000085063	ebi-a-GCST90027158	Alzheimer disease	CD59	MR Egger	0.456344875245709	2	0.795986989896182
eqtl-a-ENSG00000085063	ebi-a-GCST90027158	Alzheimer disease	CD59	Inverse variance weighted	0.697109339532914	3	0.873883650178231
eqtl-a-ENSG00000085117	ebi-a-GCST90027158	Alzheimer disease	CD82	MR Egger	0.521601249446559	2	0.770434509897123
eqtl-a-ENSG00000085117	ebi-a-GCST90027158	Alzheimer disease	CD82	Inverse variance weighted	0.604869074233158	3	0.895316810986691
eqtl-a-ENSG00000085265	ebi-a-GCST90027158	Alzheimer disease	FCN1	MR Egger	16.7327950755536	8	0.0330149013847122
eqtl-a-ENSG00000085265	ebi-a-GCST90027158	Alzheimer disease	FCN1	Inverse variance weighted	20.7291894400948	9	0.0139086739540592
eqtl-a-ENSG00000085449	ebi-a-GCST90027158	Alzheimer disease	WDFY1	Inverse variance weighted	0.0177443729766138	1	0.894028879065035
eqtl-a-ENSG00000085465	ebi-a-GCST90027158	Alzheimer disease	OVGP1	MR Egger	2.0003256005418	2	0.367819555173621
eqtl-a-ENSG00000085465	ebi-a-GCST90027158	Alzheimer disease	OVGP1	Inverse variance weighted	2.84620341359512	3	0.415950381259759
eqtl-a-ENSG00000085491	ebi-a-GCST90027158	Alzheimer disease	SLC25A24	MR Egger	0.372764073920407	2	0.829956460363998
eqtl-a-ENSG00000085491	ebi-a-GCST90027158	Alzheimer disease	SLC25A24	Inverse variance weighted	0.736790117071153	3	0.864518293411052
eqtl-a-ENSG00000085514	ebi-a-GCST90027158	Alzheimer disease	PILRA	MR Egger	20.7048552727585	2	3.19152171145583e-05
eqtl-a-ENSG00000085514	ebi-a-GCST90027158	Alzheimer disease	PILRA	Inverse variance weighted	22.4695062022789	3	5.20862188911803e-05
eqtl-a-ENSG00000085563	ebi-a-GCST90027158	Alzheimer disease	ABCB1	MR Egger	1.22519448272432	2	0.541941486768453
eqtl-a-ENSG00000085563	ebi-a-GCST90027158	Alzheimer disease	ABCB1	Inverse variance weighted	3.61209213668336	3	0.306512487608801
eqtl-a-ENSG00000085662	ebi-a-GCST90027158	Alzheimer disease	AKR1B1	MR Egger	0.575866084200243	4	0.965707387916092
eqtl-a-ENSG00000085662	ebi-a-GCST90027158	Alzheimer disease	AKR1B1	Inverse variance weighted	0.852468168034647	5	0.973566760222006
eqtl-a-ENSG00000085719	ebi-a-GCST90027158	Alzheimer disease	CPNE3	MR Egger	3.29193806145544	1	0.0696207996734016
eqtl-a-ENSG00000085719	ebi-a-GCST90027158	Alzheimer disease	CPNE3	Inverse variance weighted	6.33614067809935	2	0.042084728858536
eqtl-a-ENSG00000085733	ebi-a-GCST90027158	Alzheimer disease	CTTN	MR Egger	35.44497779	13	0.000723117223044154
eqtl-a-ENSG00000085733	ebi-a-GCST90027158	Alzheimer disease	CTTN	Inverse variance weighted	36.9038804809863	14	0.000762870483021789
eqtl-a-ENSG00000085760	ebi-a-GCST90027158	Alzheimer disease	MTIF2	MR Egger	0.0145197257804881	1	0.90408880265312
eqtl-a-ENSG00000085760	ebi-a-GCST90027158	Alzheimer disease	MTIF2	Inverse variance weighted	1.62913443878886	2	0.442830934536439
eqtl-a-ENSG00000085871	ebi-a-GCST90027158	Alzheimer disease	MGST2	MR Egger	1.11777596287033	4	0.891441693265535
eqtl-a-ENSG00000085871	ebi-a-GCST90027158	Alzheimer disease	MGST2	Inverse variance weighted	1.63227827060114	5	0.897318646626904
eqtl-a-ENSG00000086062	ebi-a-GCST90027158	Alzheimer disease	B4GALT1	MR Egger	8.19735233982964	1	0.0041951565662525
eqtl-a-ENSG00000086062	ebi-a-GCST90027158	Alzheimer disease	B4GALT1	Inverse variance weighted	8.34227236510361	2	0.0154347135055392
eqtl-a-ENSG00000086200	ebi-a-GCST90027158	Alzheimer disease	IPO11	MR Egger	0.623492273773096	1	0.429752488010668
eqtl-a-ENSG00000086200	ebi-a-GCST90027158	Alzheimer disease	IPO11	Inverse variance weighted	6.3877812488528	2	0.0410119978570366
eqtl-a-ENSG00000086232	ebi-a-GCST90027158	Alzheimer disease	EIF2AK1	MR Egger	21.472725035995	4	0.000255147030637801
eqtl-a-ENSG00000086232	ebi-a-GCST90027158	Alzheimer disease	EIF2AK1	Inverse variance weighted	22.2990758890263	5	0.000459299403410452
eqtl-a-ENSG00000086288	ebi-a-GCST90027158	Alzheimer disease	NME8	MR Egger	7.61194060335257	5	0.17895903665823
eqtl-a-ENSG00000086288	ebi-a-GCST90027158	Alzheimer disease	NME8	Inverse variance weighted	8.65890613665987	6	0.193689066059291
eqtl-a-ENSG00000086289	ebi-a-GCST90027158	Alzheimer disease	EPDR1	MR Egger	22.561020285591	5	0.000409428254720521
eqtl-a-ENSG00000086289	ebi-a-GCST90027158	Alzheimer disease	EPDR1	Inverse variance weighted	24.9091223561946	6	0.000354939527167406
eqtl-a-ENSG00000086506	ebi-a-GCST90027158	Alzheimer disease	HBQ1	MR Egger	11.7941030781333	7	0.107536467424317
eqtl-a-ENSG00000086506	ebi-a-GCST90027158	Alzheimer disease	HBQ1	Inverse variance weighted	13.1296313267023	8	0.107466557825904
eqtl-a-ENSG00000086548	ebi-a-GCST90027158	Alzheimer disease	CEACAM6	MR Egger	9.38532664677176	6	0.153038992796389
eqtl-a-ENSG00000086548	ebi-a-GCST90027158	Alzheimer disease	CEACAM6	Inverse variance weighted	9.50596574049324	7	0.218340270302325
eqtl-a-ENSG00000086730	ebi-a-GCST90027158	Alzheimer disease	LAT2	MR Egger	4.69894755413875	3	0.195216399706575
eqtl-a-ENSG00000086730	ebi-a-GCST90027158	Alzheimer disease	LAT2	Inverse variance weighted	7.13782056173627	4	0.12878182893371
eqtl-a-ENSG00000087074	ebi-a-GCST90027158	Alzheimer disease	PPP1R15A	MR Egger	2.97948703830352	1	0.0843259940045302
eqtl-a-ENSG00000087074	ebi-a-GCST90027158	Alzheimer disease	PPP1R15A	Inverse variance weighted	3.70906996445335	2	0.156525712992422
eqtl-a-ENSG00000087088	ebi-a-GCST90027158	Alzheimer disease	BAX	MR Egger	0.118679701433027	1	0.730470894691946
eqtl-a-ENSG00000087088	ebi-a-GCST90027158	Alzheimer disease	BAX	Inverse variance weighted	1.92794261164615	2	0.381375316587997
eqtl-a-ENSG00000087157	ebi-a-GCST90027158	Alzheimer disease	PGS1	MR Egger	0.073717579272132	1	0.78599895237453
eqtl-a-ENSG00000087157	ebi-a-GCST90027158	Alzheimer disease	PGS1	Inverse variance weighted	0.182960849955011	2	0.912579179735142
eqtl-a-ENSG00000087206	ebi-a-GCST90027158	Alzheimer disease	UIMC1	Inverse variance weighted	0.235463575016606	1	0.627501932514068
eqtl-a-ENSG00000087237	ebi-a-GCST90027158	Alzheimer disease	CETP	MR Egger	0.914493767100057	3	0.821928795447152
eqtl-a-ENSG00000087237	ebi-a-GCST90027158	Alzheimer disease	CETP	Inverse variance weighted	1.03984722237424	4	0.903694847735852
eqtl-a-ENSG00000087253	ebi-a-GCST90027158	Alzheimer disease	LPCAT2	MR Egger	3.62428510066017	3	0.304996884345293
eqtl-a-ENSG00000087253	ebi-a-GCST90027158	Alzheimer disease	LPCAT2	Inverse variance weighted	3.67479493170902	4	0.451802464967288
eqtl-a-ENSG00000087258	ebi-a-GCST90027158	Alzheimer disease	GNAO1	MR Egger	0.235529492490669	1	0.627453762037618
eqtl-a-ENSG00000087258	ebi-a-GCST90027158	Alzheimer disease	GNAO1	Inverse variance weighted	0.621860697828945	2	0.732764911963507
eqtl-a-ENSG00000087269	ebi-a-GCST90027158	Alzheimer disease	NOP14	MR Egger	0.0258275070657012	1	0.872322295795325
eqtl-a-ENSG00000087269	ebi-a-GCST90027158	Alzheimer disease	NOP14	Inverse variance weighted	5.42645836771125	2	0.0663222936704033
eqtl-a-ENSG00000087460	ebi-a-GCST90027158	Alzheimer disease	GNAS	MR Egger	1.82314942494528	4	0.768244410749278
eqtl-a-ENSG00000087460	ebi-a-GCST90027158	Alzheimer disease	GNAS	Inverse variance weighted	2.20440178159214	5	0.820199905300133
eqtl-a-ENSG00000087589	ebi-a-GCST90027158	Alzheimer disease	CASS4	MR Egger	1.74128531063151	1	0.186976051769805
eqtl-a-ENSG00000087589	ebi-a-GCST90027158	Alzheimer disease	CASS4	Inverse variance weighted	15.9553512129926	2	0.000343035846848646
eqtl-a-ENSG00000087903	ebi-a-GCST90027158	Alzheimer disease	RFX2	MR Egger	0.680247055869661	3	0.877839910784769
eqtl-a-ENSG00000087903	ebi-a-GCST90027158	Alzheimer disease	RFX2	Inverse variance weighted	15.6744705893196	4	0.0034885775090013
eqtl-a-ENSG00000088053	ebi-a-GCST90027158	Alzheimer disease	GP6	MR Egger	1.26135648611343	2	0.532230696787857
eqtl-a-ENSG00000088053	ebi-a-GCST90027158	Alzheimer disease	GP6	Inverse variance weighted	2.22743111211464	3	0.526565527155426
eqtl-a-ENSG00000088448	ebi-a-GCST90027158	Alzheimer disease	ANKRD10	MR Egger	0.0891565802168145	1	0.76525213978211
eqtl-a-ENSG00000088448	ebi-a-GCST90027158	Alzheimer disease	ANKRD10	Inverse variance weighted	0.874722820557222	2	0.645738012878093
eqtl-a-ENSG00000088726	ebi-a-GCST90027158	Alzheimer disease	TMEM40	MR Egger	9.46491316170934	6	0.149070172793222
eqtl-a-ENSG00000088726	ebi-a-GCST90027158	Alzheimer disease	TMEM40	Inverse variance weighted	19.802497770535	7	0.00601245983683089
eqtl-a-ENSG00000088766	ebi-a-GCST90027158	Alzheimer disease	CRLS1	MR Egger	0.823930449286894	2	0.662347309015463
eqtl-a-ENSG00000088766	ebi-a-GCST90027158	Alzheimer disease	CRLS1	Inverse variance weighted	0.86956673828053	3	0.832765140533409
eqtl-a-ENSG00000088826	ebi-a-GCST90027158	Alzheimer disease	SMOX	MR Egger	17.6911476467837	8	0.0236650155301633
eqtl-a-ENSG00000088826	ebi-a-GCST90027158	Alzheimer disease	SMOX	Inverse variance weighted	23.0694979517613	9	0.00604210729990952
eqtl-a-ENSG00000088832	ebi-a-GCST90027158	Alzheimer disease	FKBP1A	MR Egger	5.0068124183321	3	0.171298984678004
eqtl-a-ENSG00000088832	ebi-a-GCST90027158	Alzheimer disease	FKBP1A	Inverse variance weighted	7.74383865102616	4	0.101425437735454
eqtl-a-ENSG00000088833	ebi-a-GCST90027158	Alzheimer disease	NSFL1C	MR Egger	2.86881261146711	2	0.238256773713966
eqtl-a-ENSG00000088833	ebi-a-GCST90027158	Alzheimer disease	NSFL1C	Inverse variance weighted	4.29531380980629	3	0.231290730642007
eqtl-a-ENSG00000088854	ebi-a-GCST90027158	Alzheimer disease	DNAAF9	MR Egger	0.427321350943933	1	0.513306256131977
eqtl-a-ENSG00000088854	ebi-a-GCST90027158	Alzheimer disease	DNAAF9	Inverse variance weighted	0.641820019133582	2	0.725488535080186
eqtl-a-ENSG00000088930	ebi-a-GCST90027158	Alzheimer disease	XRN2	MR Egger	0.288031889057959	1	0.591484511122613
eqtl-a-ENSG00000088930	ebi-a-GCST90027158	Alzheimer disease	XRN2	Inverse variance weighted	1.31507281809685	2	0.5181262145093
eqtl-a-ENSG00000088992	ebi-a-GCST90027158	Alzheimer disease	TESC	MR Egger	18.9281912244471	7	0.00841528993534065
eqtl-a-ENSG00000088992	ebi-a-GCST90027158	Alzheimer disease	TESC	Inverse variance weighted	19.5529108269488	8	0.0121665792023892
eqtl-a-ENSG00000089012	ebi-a-GCST90027158	Alzheimer disease	SIRPG	MR Egger	5.71242473637206e-06	1	0.998093003510579
eqtl-a-ENSG00000089012	ebi-a-GCST90027158	Alzheimer disease	SIRPG	Inverse variance weighted	0.260755719566401	2	0.877763696649871
eqtl-a-ENSG00000089022	ebi-a-GCST90027158	Alzheimer disease	MAPKAPK5	MR Egger	0.471013197691514	1	0.49252141917592
eqtl-a-ENSG00000089022	ebi-a-GCST90027158	Alzheimer disease	MAPKAPK5	Inverse variance weighted	2.59828888236263	2	0.2727650597854
eqtl-a-ENSG00000089041	ebi-a-GCST90027158	Alzheimer disease	P2RX7	MR Egger	0.389474303006257	3	0.942408171382198
eqtl-a-ENSG00000089041	ebi-a-GCST90027158	Alzheimer disease	P2RX7	Inverse variance weighted	3.66414503969757	4	0.453362280436837
eqtl-a-ENSG00000089060	ebi-a-GCST90027158	Alzheimer disease	SLC8B1	MR Egger	0.0539272536407096	1	0.816365262877718
eqtl-a-ENSG00000089060	ebi-a-GCST90027158	Alzheimer disease	SLC8B1	Inverse variance weighted	0.054801111520953	2	0.972971434147027
eqtl-a-ENSG00000089063	ebi-a-GCST90027158	Alzheimer disease	TMEM230	MR Egger	0.049372335256976	1	0.824159078246962
eqtl-a-ENSG00000089063	ebi-a-GCST90027158	Alzheimer disease	TMEM230	Inverse variance weighted	4.75025895058318	2	0.0930024469121578
eqtl-a-ENSG00000089127	ebi-a-GCST90027158	Alzheimer disease	OAS1	MR Egger	17.4697117978023	7	0.0146059703660266
eqtl-a-ENSG00000089127	ebi-a-GCST90027158	Alzheimer disease	OAS1	Inverse variance weighted	17.9988098598011	8	0.0212354107273454
eqtl-a-ENSG00000089154	ebi-a-GCST90027158	Alzheimer disease	GCN1	MR Egger	0.335216785194589	1	0.562603283151292
eqtl-a-ENSG00000089154	ebi-a-GCST90027158	Alzheimer disease	GCN1	Inverse variance weighted	1.44446768244645	2	0.485666142259537
eqtl-a-ENSG00000089169	ebi-a-GCST90027158	Alzheimer disease	RPH3A	MR Egger	7.60970940736399	4	0.106967749094559
eqtl-a-ENSG00000089169	ebi-a-GCST90027158	Alzheimer disease	RPH3A	Inverse variance weighted	8.07391140194913	5	0.152208992540788
eqtl-a-ENSG00000089177	ebi-a-GCST90027158	Alzheimer disease	KIF16B	MR Egger	1.63918049020092	3	0.65053889441894
eqtl-a-ENSG00000089177	ebi-a-GCST90027158	Alzheimer disease	KIF16B	Inverse variance weighted	2.55616244218896	4	0.634608058005822
eqtl-a-ENSG00000089327	ebi-a-GCST90027158	Alzheimer disease	FXYD5	MR Egger	1.73059806708387	2	0.420925662913764
eqtl-a-ENSG00000089327	ebi-a-GCST90027158	Alzheimer disease	FXYD5	Inverse variance weighted	2.27810802968187	3	0.516727795783241
eqtl-a-ENSG00000089351	ebi-a-GCST90027158	Alzheimer disease	GRAMD1A	MR Egger	1.55626792135435	4	0.816629738774756
eqtl-a-ENSG00000089351	ebi-a-GCST90027158	Alzheimer disease	GRAMD1A	Inverse variance weighted	10.4813882467381	5	0.0626892894739933
eqtl-a-ENSG00000089486	ebi-a-GCST90027158	Alzheimer disease	CDIP1	Inverse variance weighted	1.33188329354003	1	0.248470454101979
eqtl-a-ENSG00000089639	ebi-a-GCST90027158	Alzheimer disease	GMIP	MR Egger	3.7206247635701	1	0.0537442578064726
eqtl-a-ENSG00000089639	ebi-a-GCST90027158	Alzheimer disease	GMIP	Inverse variance weighted	5.6923557953021	2	0.0580658308367405
eqtl-a-ENSG00000089692	ebi-a-GCST90027158	Alzheimer disease	LAG3	MR Egger	1.00774576588807	1	0.315443490038489
eqtl-a-ENSG00000089692	ebi-a-GCST90027158	Alzheimer disease	LAG3	Inverse variance weighted	1.30564786759384	2	0.520573633644145
eqtl-a-ENSG00000089693	ebi-a-GCST90027158	Alzheimer disease	MLF2	MR Egger	1.67218949094818	2	0.433399759205535
eqtl-a-ENSG00000089693	ebi-a-GCST90027158	Alzheimer disease	MLF2	Inverse variance weighted	4.58441738488441	3	0.204882919768404
eqtl-a-ENSG00000089737	ebi-a-GCST90027158	Alzheimer disease	DDX24	MR Egger	11.8748148065477	3	0.00782452914801572
eqtl-a-ENSG00000089737	ebi-a-GCST90027158	Alzheimer disease	DDX24	Inverse variance weighted	30.9086799797719	4	3.19555198979272e-06
eqtl-a-ENSG00000089775	ebi-a-GCST90027158	Alzheimer disease	ZBTB25	MR Egger	2.74181208543929	2	0.253876832060499
eqtl-a-ENSG00000089775	ebi-a-GCST90027158	Alzheimer disease	ZBTB25	Inverse variance weighted	3.11678970440278	3	0.373966662397831
eqtl-a-ENSG00000089818	ebi-a-GCST90027158	Alzheimer disease	NECAP1	MR Egger	0.225309523532016	1	0.63502377002718
eqtl-a-ENSG00000089818	ebi-a-GCST90027158	Alzheimer disease	NECAP1	Inverse variance weighted	8.54090458032688	2	0.0139754607602366
eqtl-a-ENSG00000089876	ebi-a-GCST90027158	Alzheimer disease	DHX32	MR Egger	2.84663177335176	3	0.415880914617125
eqtl-a-ENSG00000089876	ebi-a-GCST90027158	Alzheimer disease	DHX32	Inverse variance weighted	5.28847482456743	4	0.258957769306317
eqtl-a-ENSG00000090013	ebi-a-GCST90027158	Alzheimer disease	BLVRB	MR Egger	14.9089140445529	6	0.0209771129731696
eqtl-a-ENSG00000090013	ebi-a-GCST90027158	Alzheimer disease	BLVRB	Inverse variance weighted	16.2539670537797	7	0.0228947051368519
eqtl-a-ENSG00000090238	ebi-a-GCST90027158	Alzheimer disease	YPEL3	MR Egger	0.978233492338774	3	0.806518604300011
eqtl-a-ENSG00000090238	ebi-a-GCST90027158	Alzheimer disease	YPEL3	Inverse variance weighted	16.6563552471262	4	0.00225379920280162
eqtl-a-ENSG00000090263	ebi-a-GCST90027158	Alzheimer disease	MRPS33	MR Egger	1.44401502681269	2	0.485776074457134
eqtl-a-ENSG00000090263	ebi-a-GCST90027158	Alzheimer disease	MRPS33	Inverse variance weighted	2.60355926651015	3	0.456865903141861
eqtl-a-ENSG00000090266	ebi-a-GCST90027158	Alzheimer disease	NDUFB2	Inverse variance weighted	7.59164121351292	1	0.005863954153885
eqtl-a-ENSG00000090316	ebi-a-GCST90027158	Alzheimer disease	MAEA	MR Egger	0.808531359215254	1	0.368554811303738
eqtl-a-ENSG00000090316	ebi-a-GCST90027158	Alzheimer disease	MAEA	Inverse variance weighted	3.26345431431523	2	0.195591465028392
eqtl-a-ENSG00000090376	ebi-a-GCST90027158	Alzheimer disease	IRAK3	MR Egger	6.01025126528095	6	0.422042706689749
eqtl-a-ENSG00000090376	ebi-a-GCST90027158	Alzheimer disease	IRAK3	Inverse variance weighted	8.54567199930846	7	0.286940122960855
eqtl-a-ENSG00000090382	ebi-a-GCST90027158	Alzheimer disease	LYZ	MR Egger	13.2382928509079	10	0.21065211947972
eqtl-a-ENSG00000090382	ebi-a-GCST90027158	Alzheimer disease	LYZ	Inverse variance weighted	16.4944454889006	11	0.123744556922142
eqtl-a-ENSG00000090530	ebi-a-GCST90027158	Alzheimer disease	P3H2	MR Egger	15.3375684889629	4	0.00404992997121371
eqtl-a-ENSG00000090530	ebi-a-GCST90027158	Alzheimer disease	P3H2	Inverse variance weighted	21.4496618956897	5	0.000665951059335808
eqtl-a-ENSG00000090615	ebi-a-GCST90027158	Alzheimer disease	GOLGA3	MR Egger	0.176447733239473	1	0.674443944688715
eqtl-a-ENSG00000090615	ebi-a-GCST90027158	Alzheimer disease	GOLGA3	Inverse variance weighted	1.03960752738138	2	0.59463722593619
eqtl-a-ENSG00000090659	ebi-a-GCST90027158	Alzheimer disease	CD209	MR Egger	0.113516061505009	1	0.736176117174721
eqtl-a-ENSG00000090659	ebi-a-GCST90027158	Alzheimer disease	CD209	Inverse variance weighted	0.86098994603644	2	0.650187189946984
eqtl-a-ENSG00000090661	ebi-a-GCST90027158	Alzheimer disease	CERS4	MR Egger	4.78077047719763	1	0.0287792414351291
eqtl-a-ENSG00000090661	ebi-a-GCST90027158	Alzheimer disease	CERS4	Inverse variance weighted	5.66499784530001	2	0.0588655692156452
eqtl-a-ENSG00000090674	ebi-a-GCST90027158	Alzheimer disease	MCOLN1	MR Egger	23.7160480728796	11	0.0139849141586132
eqtl-a-ENSG00000090674	ebi-a-GCST90027158	Alzheimer disease	MCOLN1	Inverse variance weighted	23.887356293364	12	0.0210705102064958
eqtl-a-ENSG00000090686	ebi-a-GCST90027158	Alzheimer disease	USP48	MR Egger	0.0928785224749013	2	0.954622541400977
eqtl-a-ENSG00000090686	ebi-a-GCST90027158	Alzheimer disease	USP48	Inverse variance weighted	0.134064143000715	3	0.987457393339828
eqtl-a-ENSG00000090861	ebi-a-GCST90027158	Alzheimer disease	AARS1	MR Egger	6.2346572892803	1	0.0125273834187535
eqtl-a-ENSG00000090861	ebi-a-GCST90027158	Alzheimer disease	AARS1	Inverse variance weighted	9.7725693832553	2	0.00754941885427373
eqtl-a-ENSG00000090863	ebi-a-GCST90027158	Alzheimer disease	GLG1	MR Egger	2.75126905405904	2	0.252679213136025
eqtl-a-ENSG00000090863	ebi-a-GCST90027158	Alzheimer disease	GLG1	Inverse variance weighted	3.52904635136408	3	0.317014400402918
eqtl-a-ENSG00000091039	ebi-a-GCST90027158	Alzheimer disease	OSBPL8	MR Egger	9.01343051718671	3	0.0291128524012163
eqtl-a-ENSG00000091039	ebi-a-GCST90027158	Alzheimer disease	OSBPL8	Inverse variance weighted	17.1251394421313	4	0.00182767021303906
eqtl-a-ENSG00000091073	ebi-a-GCST90027158	Alzheimer disease	DTX2	MR Egger	1.23625216378111	4	0.872094628743581
eqtl-a-ENSG00000091073	ebi-a-GCST90027158	Alzheimer disease	DTX2	Inverse variance weighted	1.54588284497695	5	0.907714983880973
eqtl-a-ENSG00000091106	ebi-a-GCST90027158	Alzheimer disease	NLRC4	MR Egger	1.30611136786088	3	0.727682385518174
eqtl-a-ENSG00000091106	ebi-a-GCST90027158	Alzheimer disease	NLRC4	Inverse variance weighted	1.45117138269219	4	0.835254201710592
eqtl-a-ENSG00000091127	ebi-a-GCST90027158	Alzheimer disease	PUS7	MR Egger	0.413761506846213	3	0.937385245987419
eqtl-a-ENSG00000091127	ebi-a-GCST90027158	Alzheimer disease	PUS7	Inverse variance weighted	0.831199708622038	4	0.934217042930015
eqtl-a-ENSG00000091129	ebi-a-GCST90027158	Alzheimer disease	NRCAM	MR Egger	2.81896004565571	1	0.0931567423159927
eqtl-a-ENSG00000091129	ebi-a-GCST90027158	Alzheimer disease	NRCAM	Inverse variance weighted	7.12986910999217	2	0.0282988374411127
eqtl-a-ENSG00000091436	ebi-a-GCST90027158	Alzheimer disease	MAP3K20	MR Egger	0.348512225234543	3	0.950660681004017
eqtl-a-ENSG00000091436	ebi-a-GCST90027158	Alzheimer disease	MAP3K20	Inverse variance weighted	1.20295409990944	4	0.877612005375591
eqtl-a-ENSG00000091490	ebi-a-GCST90027158	Alzheimer disease	SEL1L3	MR Egger	2.27752863032999	3	0.516839488703722
eqtl-a-ENSG00000091490	ebi-a-GCST90027158	Alzheimer disease	SEL1L3	Inverse variance weighted	6.06989656339896	4	0.193988810875349
eqtl-a-ENSG00000091527	ebi-a-GCST90027158	Alzheimer disease	CDV3	MR Egger	0.655658759738494	1	0.418096760983248
eqtl-a-ENSG00000091527	ebi-a-GCST90027158	Alzheimer disease	CDV3	Inverse variance weighted	0.686575203678614	2	0.709434147651306
eqtl-a-ENSG00000091592	ebi-a-GCST90027158	Alzheimer disease	NLRP1	MR Egger	15.6219310501004	4	0.00357078972242671
eqtl-a-ENSG00000091592	ebi-a-GCST90027158	Alzheimer disease	NLRP1	Inverse variance weighted	17.8494899613486	5	0.00314107232072188
eqtl-a-ENSG00000091640	ebi-a-GCST90027158	Alzheimer disease	SPAG7	MR Egger	12.9490812068056	3	0.00474802419769385
eqtl-a-ENSG00000091640	ebi-a-GCST90027158	Alzheimer disease	SPAG7	Inverse variance weighted	13.1702611466086	4	0.0104731467928317
eqtl-a-ENSG00000092010	ebi-a-GCST90027158	Alzheimer disease	PSME1	MR Egger	0.414200701238449	1	0.519845058888628
eqtl-a-ENSG00000092010	ebi-a-GCST90027158	Alzheimer disease	PSME1	Inverse variance weighted	2.47175664766125	2	0.290579427415092
eqtl-a-ENSG00000092020	ebi-a-GCST90027158	Alzheimer disease	PPP2R3C	MR Egger	1.03613837736847	1	0.308721286997675
eqtl-a-ENSG00000092020	ebi-a-GCST90027158	Alzheimer disease	PPP2R3C	Inverse variance weighted	1.04112951035898	2	0.594184884204262
eqtl-a-ENSG00000092036	ebi-a-GCST90027158	Alzheimer disease	HAUS4	MR Egger	8.57311605217626	8	0.379575690051605
eqtl-a-ENSG00000092036	ebi-a-GCST90027158	Alzheimer disease	HAUS4	Inverse variance weighted	11.4005659391058	9	0.24924790618583
eqtl-a-ENSG00000092068	ebi-a-GCST90027158	Alzheimer disease	SLC7A8	MR Egger	0.935626350630569	2	0.626370534204554
eqtl-a-ENSG00000092068	ebi-a-GCST90027158	Alzheimer disease	SLC7A8	Inverse variance weighted	0.943667784601688	3	0.814878995138611
eqtl-a-ENSG00000092094	ebi-a-GCST90027158	Alzheimer disease	OSGEP	MR Egger	6.32153002178772	2	0.0423932973378952
eqtl-a-ENSG00000092094	ebi-a-GCST90027158	Alzheimer disease	OSGEP	Inverse variance weighted	8.77962534171411	3	0.032369018297573
eqtl-a-ENSG00000092096	ebi-a-GCST90027158	Alzheimer disease	SLC22A17	MR Egger	44.44447759	5	1.88157743259859e-08
eqtl-a-ENSG00000092096	ebi-a-GCST90027158	Alzheimer disease	SLC22A17	Inverse variance weighted	44.6202956620986	6	5.56781123784869e-08
eqtl-a-ENSG00000092140	ebi-a-GCST90027158	Alzheimer disease	G2E3	MR Egger	5.18582135179176	1	0.0227719064283022
eqtl-a-ENSG00000092140	ebi-a-GCST90027158	Alzheimer disease	G2E3	Inverse variance weighted	5.46227874607966	2	0.0651450228846226
eqtl-a-ENSG00000092531	ebi-a-GCST90027158	Alzheimer disease	SNAP23	MR Egger	0.528500895085005	1	0.46723779701165
eqtl-a-ENSG00000092531	ebi-a-GCST90027158	Alzheimer disease	SNAP23	Inverse variance weighted	1.07089822442018	2	0.585406317971944
eqtl-a-ENSG00000092621	ebi-a-GCST90027158	Alzheimer disease	PHGDH	MR Egger	8.94069912460447	7	0.256941707457068
eqtl-a-ENSG00000092621	ebi-a-GCST90027158	Alzheimer disease	PHGDH	Inverse variance weighted	11.0834960318546	8	0.197012937916646
eqtl-a-ENSG00000092758	ebi-a-GCST90027158	Alzheimer disease	COL9A3	MR Egger	0.775222313004168	2	0.678676190787061
eqtl-a-ENSG00000092758	ebi-a-GCST90027158	Alzheimer disease	COL9A3	Inverse variance weighted	1.46473752461969	3	0.69043247293193
eqtl-a-ENSG00000092820	ebi-a-GCST90027158	Alzheimer disease	EZR	Inverse variance weighted	3.86330897827105	1	0.0493529035124508
eqtl-a-ENSG00000092841	ebi-a-GCST90027158	Alzheimer disease	MYL6	MR Egger	1.22313117985667	1	0.268747030904128
eqtl-a-ENSG00000092841	ebi-a-GCST90027158	Alzheimer disease	MYL6	Inverse variance weighted	3.78314271617825	2	0.150834607340569
eqtl-a-ENSG00000092964	ebi-a-GCST90027158	Alzheimer disease	DPYSL2	MR Egger	6.77306249411171	7	0.452884955299697
eqtl-a-ENSG00000092964	ebi-a-GCST90027158	Alzheimer disease	DPYSL2	Inverse variance weighted	8.32171995889878	8	0.402691102346773
eqtl-a-ENSG00000093000	ebi-a-GCST90027158	Alzheimer disease	NUP50	MR Egger	0.836145487260635	1	0.360501495417165
eqtl-a-ENSG00000093000	ebi-a-GCST90027158	Alzheimer disease	NUP50	Inverse variance weighted	1.14781940356735	2	0.563318719501082
eqtl-a-ENSG00000093010	ebi-a-GCST90027158	Alzheimer disease	COMT	Inverse variance weighted	0.634515596673338	1	0.425703785093064
eqtl-a-ENSG00000093072	ebi-a-GCST90027158	Alzheimer disease	ADA2	MR Egger	2.87448947174989	6	0.824426889625602
eqtl-a-ENSG00000093072	ebi-a-GCST90027158	Alzheimer disease	ADA2	Inverse variance weighted	3.309772111	7	0.854944377497715
eqtl-a-ENSG00000093134	ebi-a-GCST90027158	Alzheimer disease	VNN3P	MR Egger	5.33792077810858	7	0.618798677329438
eqtl-a-ENSG00000093134	ebi-a-GCST90027158	Alzheimer disease	VNN3P	Inverse variance weighted	5.61546737202973	8	0.690216344361225
eqtl-a-ENSG00000093167	ebi-a-GCST90027158	Alzheimer disease	LRRFIP2	MR Egger	2.26882200538785	3	0.518520081875728
eqtl-a-ENSG00000093167	ebi-a-GCST90027158	Alzheimer disease	LRRFIP2	Inverse variance weighted	3.09992575684514	4	0.541244545756997
eqtl-a-ENSG00000093217	ebi-a-GCST90027158	Alzheimer disease	XYLB	MR Egger	0.0124865301799882	1	0.91102706974633
eqtl-a-ENSG00000093217	ebi-a-GCST90027158	Alzheimer disease	XYLB	Inverse variance weighted	0.0860349682447761	2	0.957894641973463
eqtl-a-ENSG00000095002	ebi-a-GCST90027158	Alzheimer disease	MSH2	MR Egger	0.564125224686218	1	0.452602885587401
eqtl-a-ENSG00000095002	ebi-a-GCST90027158	Alzheimer disease	MSH2	Inverse variance weighted	0.625361409563101	2	0.731483434448683
eqtl-a-ENSG00000095303	ebi-a-GCST90027158	Alzheimer disease	PTGS1	MR Egger	22.058857988828	9	0.00869429967493898
eqtl-a-ENSG00000095303	ebi-a-GCST90027158	Alzheimer disease	PTGS1	Inverse variance weighted	22.1446252754739	10	0.0143845419586426
eqtl-a-ENSG00000095321	ebi-a-GCST90027158	Alzheimer disease	CRAT	MR Egger	11.770467000511	7	0.108364367636652
eqtl-a-ENSG00000095321	ebi-a-GCST90027158	Alzheimer disease	CRAT	Inverse variance weighted	11.7719599432854	8	0.161672150829967
eqtl-a-ENSG00000095370	ebi-a-GCST90027158	Alzheimer disease	SH2D3C	MR Egger	3.18778186214597	4	0.52690664376941
eqtl-a-ENSG00000095370	ebi-a-GCST90027158	Alzheimer disease	SH2D3C	Inverse variance weighted	3.19271339996875	5	0.670302897905162
eqtl-a-ENSG00000095383	ebi-a-GCST90027158	Alzheimer disease	TBC1D2	MR Egger	2.01934179840103	2	0.364338864054845
eqtl-a-ENSG00000095383	ebi-a-GCST90027158	Alzheimer disease	TBC1D2	Inverse variance weighted	2.12760951417907	3	0.546347396333531
eqtl-a-ENSG00000095485	ebi-a-GCST90027158	Alzheimer disease	CWF19L1	MR Egger	0.820583714181694	3	0.844537609439573
eqtl-a-ENSG00000095485	ebi-a-GCST90027158	Alzheimer disease	CWF19L1	Inverse variance weighted	1.39924649655458	4	0.844325968424778
eqtl-a-ENSG00000095739	ebi-a-GCST90027158	Alzheimer disease	BAMBI	MR Egger	16.3961962951633	7	0.0217331488233884
eqtl-a-ENSG00000095739	ebi-a-GCST90027158	Alzheimer disease	BAMBI	Inverse variance weighted	23.7946307373332	8	0.0024806679401492
eqtl-a-ENSG00000095932	ebi-a-GCST90027158	Alzheimer disease	SMIM24	MR Egger	17.6386696371948	7	0.0137110859154843
eqtl-a-ENSG00000095932	ebi-a-GCST90027158	Alzheimer disease	SMIM24	Inverse variance weighted	20.9130129662704	8	0.0073821273617621
eqtl-a-ENSG00000095951	ebi-a-GCST90027158	Alzheimer disease	HIVEP1	MR Egger	1.02874127302413	3	0.794297882191679
eqtl-a-ENSG00000095951	ebi-a-GCST90027158	Alzheimer disease	HIVEP1	Inverse variance weighted	1.95707682922733	4	0.743653545741964
eqtl-a-ENSG00000096006	ebi-a-GCST90027158	Alzheimer disease	CRISP3	MR Egger	4.53095244829848	6	0.605213950285573
eqtl-a-ENSG00000096006	ebi-a-GCST90027158	Alzheimer disease	CRISP3	Inverse variance weighted	4.59155592818162	7	0.709666194157926
eqtl-a-ENSG00000096063	ebi-a-GCST90027158	Alzheimer disease	SRPK1	MR Egger	8.24877087395745	5	0.143047833613865
eqtl-a-ENSG00000096063	ebi-a-GCST90027158	Alzheimer disease	SRPK1	Inverse variance weighted	8.24885072471874	6	0.220432924621157
eqtl-a-ENSG00000096070	ebi-a-GCST90027158	Alzheimer disease	BRPF3	MR Egger	1.1275710249352	1	0.28829403725917
eqtl-a-ENSG00000096070	ebi-a-GCST90027158	Alzheimer disease	BRPF3	Inverse variance weighted	1.13847417341306	2	0.565957050194655
eqtl-a-ENSG00000096433	ebi-a-GCST90027158	Alzheimer disease	ITPR3	MR Egger	3.28770121550357	4	0.510883249357247
eqtl-a-ENSG00000096433	ebi-a-GCST90027158	Alzheimer disease	ITPR3	Inverse variance weighted	4.33953966291058	5	0.501635047854673
eqtl-a-ENSG00000096696	ebi-a-GCST90027158	Alzheimer disease	DSP	MR Egger	3.23010779689322	2	0.198879950831525
eqtl-a-ENSG00000096696	ebi-a-GCST90027158	Alzheimer disease	DSP	Inverse variance weighted	6.01338873431731	3	0.110960647904714
eqtl-a-ENSG00000096717	ebi-a-GCST90027158	Alzheimer disease	SIRT1	MR Egger	0.471905773639965	1	0.492111727634171
eqtl-a-ENSG00000096717	ebi-a-GCST90027158	Alzheimer disease	SIRT1	Inverse variance weighted	2.62686700415634	2	0.268895217287411
eqtl-a-ENSG00000096968	ebi-a-GCST90027158	Alzheimer disease	JAK2	MR Egger	0.00846142176185099	1	0.926709173323049
eqtl-a-ENSG00000096968	ebi-a-GCST90027158	Alzheimer disease	JAK2	Inverse variance weighted	1.36950040240442	2	0.504216166436933
eqtl-a-ENSG00000096996	ebi-a-GCST90027158	Alzheimer disease	IL12RB1	MR Egger	0.512512914290204	1	0.474053053481609
eqtl-a-ENSG00000096996	ebi-a-GCST90027158	Alzheimer disease	IL12RB1	Inverse variance weighted	2.29018800923679	2	0.31819400467847
eqtl-a-ENSG00000097033	ebi-a-GCST90027158	Alzheimer disease	SH3GLB1	MR Egger	0.978266855665549	4	0.913073343562858
eqtl-a-ENSG00000097033	ebi-a-GCST90027158	Alzheimer disease	SH3GLB1	Inverse variance weighted	5.83778456636024	5	0.322324598448548
eqtl-a-ENSG00000097046	ebi-a-GCST90027158	Alzheimer disease	CDC7	MR Egger	2.28846556394075	2	0.318468158598602
eqtl-a-ENSG00000097046	ebi-a-GCST90027158	Alzheimer disease	CDC7	Inverse variance weighted	2.40277868566245	3	0.493117580851998
eqtl-a-ENSG00000099139	ebi-a-GCST90027158	Alzheimer disease	PCSK5	MR Egger	14.6263153143746	5	0.0120842606111404
eqtl-a-ENSG00000099139	ebi-a-GCST90027158	Alzheimer disease	PCSK5	Inverse variance weighted	22.5122956538018	6	0.000977409832418283
eqtl-a-ENSG00000099194	ebi-a-GCST90027158	Alzheimer disease	SCD	MR Egger	3.77244464288676	4	0.437677111157417
eqtl-a-ENSG00000099194	ebi-a-GCST90027158	Alzheimer disease	SCD	Inverse variance weighted	4.94054517535235	5	0.423179195586235
eqtl-a-ENSG00000099204	ebi-a-GCST90027158	Alzheimer disease	ABLIM1	MR Egger	30.2900368251238	3	1.19916549844903e-06
eqtl-a-ENSG00000099204	ebi-a-GCST90027158	Alzheimer disease	ABLIM1	Inverse variance weighted	31.0083168037929	4	3.0494600116336e-06
eqtl-a-ENSG00000099219	ebi-a-GCST90027158	Alzheimer disease	ERMP1	MR Egger	4.35047850790565	4	0.360646772615616
eqtl-a-ENSG00000099219	ebi-a-GCST90027158	Alzheimer disease	ERMP1	Inverse variance weighted	4.96322316049975	5	0.420384974271259
eqtl-a-ENSG00000099250	ebi-a-GCST90027158	Alzheimer disease	NRP1	MR Egger	13.3326619218254	4	0.00975970775327513
eqtl-a-ENSG00000099250	ebi-a-GCST90027158	Alzheimer disease	NRP1	Inverse variance weighted	14.4309985844447	5	0.0130914530178987
eqtl-a-ENSG00000099256	ebi-a-GCST90027158	Alzheimer disease	PRTFDC1	MR Egger	1.19371328674862	2	0.550539460948776
eqtl-a-ENSG00000099256	ebi-a-GCST90027158	Alzheimer disease	PRTFDC1	Inverse variance weighted	6.65266495313409	3	0.0838323534125606
eqtl-a-ENSG00000099284	ebi-a-GCST90027158	Alzheimer disease	MACROH2A2	MR Egger	1.09164249259565	1	0.296107571979269
eqtl-a-ENSG00000099284	ebi-a-GCST90027158	Alzheimer disease	MACROH2A2	Inverse variance weighted	4.52148087603186	2	0.104273248286809
eqtl-a-ENSG00000099290	ebi-a-GCST90027158	Alzheimer disease	WASHC2A	MR Egger	2.9729462812263	3	0.395815163153989
eqtl-a-ENSG00000099290	ebi-a-GCST90027158	Alzheimer disease	WASHC2A	Inverse variance weighted	4.04005314023581	4	0.400612384753607
eqtl-a-ENSG00000099330	ebi-a-GCST90027158	Alzheimer disease	OCEL1	MR Egger	0.000502470027243193	1	0.982116242465645
eqtl-a-ENSG00000099330	ebi-a-GCST90027158	Alzheimer disease	OCEL1	Inverse variance weighted	1.27832723150423	2	0.52773362760268
eqtl-a-ENSG00000099331	ebi-a-GCST90027158	Alzheimer disease	MYO9B	MR Egger	3.8940957036194	1	0.0484561188353965
eqtl-a-ENSG00000099331	ebi-a-GCST90027158	Alzheimer disease	MYO9B	Inverse variance weighted	3.89462169216928	2	0.142657183355557
eqtl-a-ENSG00000099337	ebi-a-GCST90027158	Alzheimer disease	KCNK6	MR Egger	2.49894738205507	2	0.286655626593472
eqtl-a-ENSG00000099337	ebi-a-GCST90027158	Alzheimer disease	KCNK6	Inverse variance weighted	5.57870822800261	3	0.134006054789143
eqtl-a-ENSG00000099338	ebi-a-GCST90027158	Alzheimer disease	CATSPERG	MR Egger	1.64307641671941	3	0.649662447630031
eqtl-a-ENSG00000099338	ebi-a-GCST90027158	Alzheimer disease	CATSPERG	Inverse variance weighted	2.36576910521668	4	0.668821974474342
eqtl-a-ENSG00000099785	ebi-a-GCST90027158	Alzheimer disease	MARCHF2	MR Egger	5.0243181427802	6	0.540697937959249
eqtl-a-ENSG00000099785	ebi-a-GCST90027158	Alzheimer disease	MARCHF2	Inverse variance weighted	7.38306128954338	7	0.390113714155688
eqtl-a-ENSG00000099804	ebi-a-GCST90027158	Alzheimer disease	CDC34	MR Egger	0.638897346245745	2	0.726549492935526
eqtl-a-ENSG00000099804	ebi-a-GCST90027158	Alzheimer disease	CDC34	Inverse variance weighted	0.725849519078265	3	0.867107691152509
eqtl-a-ENSG00000099810	ebi-a-GCST90027158	Alzheimer disease	MTAP	MR Egger	1.46563253947488	1	0.226036046796897
eqtl-a-ENSG00000099810	ebi-a-GCST90027158	Alzheimer disease	MTAP	Inverse variance weighted	2.45727211748824	2	0.292691519591163
eqtl-a-ENSG00000099817	ebi-a-GCST90027158	Alzheimer disease	POLR2E	MR Egger	1.47960709925912	1	0.223836005383834
eqtl-a-ENSG00000099817	ebi-a-GCST90027158	Alzheimer disease	POLR2E	Inverse variance weighted	1.79574086938021	2	0.407436398945352
eqtl-a-ENSG00000099860	ebi-a-GCST90027158	Alzheimer disease	GADD45B	MR Egger	4.20397451717606	2	0.122213317306443
eqtl-a-ENSG00000099860	ebi-a-GCST90027158	Alzheimer disease	GADD45B	Inverse variance weighted	4.44214838213307	3	0.217508931684545
eqtl-a-ENSG00000099866	ebi-a-GCST90027158	Alzheimer disease	MADCAM1	MR Egger	0.456826136692588	1	0.499111029955418
eqtl-a-ENSG00000099866	ebi-a-GCST90027158	Alzheimer disease	MADCAM1	Inverse variance weighted	1.8131905100774	2	0.403897052095744
eqtl-a-ENSG00000099875	ebi-a-GCST90027158	Alzheimer disease	MKNK2	MR Egger	0.554369878828202	2	0.757914315918869
eqtl-a-ENSG00000099875	ebi-a-GCST90027158	Alzheimer disease	MKNK2	Inverse variance weighted	0.670588599660018	3	0.880099019704248
eqtl-a-ENSG00000099917	ebi-a-GCST90027158	Alzheimer disease	MED15	MR Egger	1.84926948292541	2	0.396676282015719
eqtl-a-ENSG00000099917	ebi-a-GCST90027158	Alzheimer disease	MED15	Inverse variance weighted	8.38400863930736	3	0.0387075646562153
eqtl-a-ENSG00000099940	ebi-a-GCST90027158	Alzheimer disease	SNAP29	MR Egger	1.2464738686419	2	0.536205961965518
eqtl-a-ENSG00000099940	ebi-a-GCST90027158	Alzheimer disease	SNAP29	Inverse variance weighted	1.34828584110678	3	0.717700294446485
eqtl-a-ENSG00000099956	ebi-a-GCST90027158	Alzheimer disease	SMARCB1	MR Egger	4.55168909986268	3	0.207725817433922
eqtl-a-ENSG00000099956	ebi-a-GCST90027158	Alzheimer disease	SMARCB1	Inverse variance weighted	4.64134163809658	4	0.326115390191888
eqtl-a-ENSG00000099968	ebi-a-GCST90027158	Alzheimer disease	BCL2L13	MR Egger	3.16847243089901	2	0.205104388869934
eqtl-a-ENSG00000099968	ebi-a-GCST90027158	Alzheimer disease	BCL2L13	Inverse variance weighted	3.75578247070016	3	0.289071433861638
eqtl-a-ENSG00000099977	ebi-a-GCST90027158	Alzheimer disease	DDT	MR Egger	0.000459694415930234	1	0.982894278268296
eqtl-a-ENSG00000099977	ebi-a-GCST90027158	Alzheimer disease	DDT	Inverse variance weighted	0.147266660726918	2	0.929012271989751
eqtl-a-ENSG00000099991	ebi-a-GCST90027158	Alzheimer disease	CABIN1	MR Egger	0.627198352516793	2	0.730811896219919
eqtl-a-ENSG00000099991	ebi-a-GCST90027158	Alzheimer disease	CABIN1	Inverse variance weighted	4.7713249216585	3	0.189328370571262
eqtl-a-ENSG00000099995	ebi-a-GCST90027158	Alzheimer disease	SF3A1	MR Egger	0.0162662581915856	2	0.991899855315918
eqtl-a-ENSG00000099995	ebi-a-GCST90027158	Alzheimer disease	SF3A1	Inverse variance weighted	5.29082031667389	3	0.151699157117269
eqtl-a-ENSG00000100014	ebi-a-GCST90027158	Alzheimer disease	SPECC1L	MR Egger	0.248550584326175	1	0.618097509620054
eqtl-a-ENSG00000100014	ebi-a-GCST90027158	Alzheimer disease	SPECC1L	Inverse variance weighted	0.25007553656673	2	0.882463572820918
eqtl-a-ENSG00000100024	ebi-a-GCST90027158	Alzheimer disease	UPB1	MR Egger	0.583509001864754	2	0.746951889458303
eqtl-a-ENSG00000100024	ebi-a-GCST90027158	Alzheimer disease	UPB1	Inverse variance weighted	0.664651476332946	3	0.881485067774047
eqtl-a-ENSG00000100030	ebi-a-GCST90027158	Alzheimer disease	MAPK1	MR Egger	0.0930453992430823	1	0.760340684126463
eqtl-a-ENSG00000100030	ebi-a-GCST90027158	Alzheimer disease	MAPK1	Inverse variance weighted	0.374928561098298	2	0.829058731174118
eqtl-a-ENSG00000100034	ebi-a-GCST90027158	Alzheimer disease	PPM1F	MR Egger	0.897699509458649	2	0.638362002360886
eqtl-a-ENSG00000100034	ebi-a-GCST90027158	Alzheimer disease	PPM1F	Inverse variance weighted	3.65337103393368	3	0.301408377353652
eqtl-a-ENSG00000100055	ebi-a-GCST90027158	Alzheimer disease	CYTH4	MR Egger	0.998412700618744	2	0.60701222365433
eqtl-a-ENSG00000100055	ebi-a-GCST90027158	Alzheimer disease	CYTH4	Inverse variance weighted	3.20491412226511	3	0.361097581984416
eqtl-a-ENSG00000100060	ebi-a-GCST90027158	Alzheimer disease	MFNG	MR Egger	0.15438599891302	1	0.694378689130978
eqtl-a-ENSG00000100060	ebi-a-GCST90027158	Alzheimer disease	MFNG	Inverse variance weighted	0.40396174266092	2	0.817110558030587
eqtl-a-ENSG00000100077	ebi-a-GCST90027158	Alzheimer disease	GRK3	MR Egger	0.0874621862285411	2	0.957211323583746
eqtl-a-ENSG00000100077	ebi-a-GCST90027158	Alzheimer disease	GRK3	Inverse variance weighted	0.0918123918695256	3	0.992801531706517
eqtl-a-ENSG00000100079	ebi-a-GCST90027158	Alzheimer disease	LGALS2	MR Egger	11.7678213016024	7	0.108457389333607
eqtl-a-ENSG00000100079	ebi-a-GCST90027158	Alzheimer disease	LGALS2	Inverse variance weighted	12.0231180107597	8	0.150175390883996
eqtl-a-ENSG00000100092	ebi-a-GCST90027158	Alzheimer disease	SH3BP1	MR Egger	4.00542008781219	3	0.260879452868417
eqtl-a-ENSG00000100092	ebi-a-GCST90027158	Alzheimer disease	SH3BP1	Inverse variance weighted	5.09296782296216	4	0.277890744959343
eqtl-a-ENSG00000100095	ebi-a-GCST90027158	Alzheimer disease	SEZ6L	MR Egger	3.04350277691347	1	0.0810608304996669
eqtl-a-ENSG00000100095	ebi-a-GCST90027158	Alzheimer disease	SEZ6L	Inverse variance weighted	4.10378322759705	2	0.128491617042463
eqtl-a-ENSG00000100097	ebi-a-GCST90027158	Alzheimer disease	LGALS1	MR Egger	6.66505774442542	4	0.154682992578921
eqtl-a-ENSG00000100097	ebi-a-GCST90027158	Alzheimer disease	LGALS1	Inverse variance weighted	7.56912165202541	5	0.181635568192304
eqtl-a-ENSG00000100099	ebi-a-GCST90027158	Alzheimer disease	HPS4	MR Egger	1.67915546355225	1	0.195036709337196
eqtl-a-ENSG00000100099	ebi-a-GCST90027158	Alzheimer disease	HPS4	Inverse variance weighted	1.70023622374382	2	0.427364452152222
eqtl-a-ENSG00000100100	ebi-a-GCST90027158	Alzheimer disease	PIK3IP1	MR Egger	1.83502362417029	1	0.175535330662287
eqtl-a-ENSG00000100100	ebi-a-GCST90027158	Alzheimer disease	PIK3IP1	Inverse variance weighted	2.70091512334497	2	0.259121669372134
eqtl-a-ENSG00000100104	ebi-a-GCST90027158	Alzheimer disease	SRRD	MR Egger	10.8475916497587	7	0.145406546376812
eqtl-a-ENSG00000100104	ebi-a-GCST90027158	Alzheimer disease	SRRD	Inverse variance weighted	10.8475976159781	8	0.210484964340311
eqtl-a-ENSG00000100106	ebi-a-GCST90027158	Alzheimer disease	TRIOBP	MR Egger	5.11590587689284	4	0.275610242474066
eqtl-a-ENSG00000100106	ebi-a-GCST90027158	Alzheimer disease	TRIOBP	Inverse variance weighted	6.10088029615987	5	0.296526249352383
eqtl-a-ENSG00000100109	ebi-a-GCST90027158	Alzheimer disease	TFIP11	MR Egger	0.701092735851405	1	0.402416762609964
eqtl-a-ENSG00000100109	ebi-a-GCST90027158	Alzheimer disease	TFIP11	Inverse variance weighted	1.38750766854453	2	0.499696765132419
eqtl-a-ENSG00000100116	ebi-a-GCST90027158	Alzheimer disease	GCAT	MR Egger	11.8241493999069	7	0.106492140637295
eqtl-a-ENSG00000100116	ebi-a-GCST90027158	Alzheimer disease	GCAT	Inverse variance weighted	14.5101815752549	8	0.0693992508503356
eqtl-a-ENSG00000100147	ebi-a-GCST90027158	Alzheimer disease	CCDC134	MR Egger	0.410187722403975	1	0.521874240263257
eqtl-a-ENSG00000100147	ebi-a-GCST90027158	Alzheimer disease	CCDC134	Inverse variance weighted	0.536937023286482	2	0.76454949683814
eqtl-a-ENSG00000100151	ebi-a-GCST90027158	Alzheimer disease	PICK1	MR Egger	2.38121037766228	4	0.666025486439945
eqtl-a-ENSG00000100151	ebi-a-GCST90027158	Alzheimer disease	PICK1	Inverse variance weighted	2.38262798669659	5	0.794058315656378
eqtl-a-ENSG00000100181	ebi-a-GCST90027158	Alzheimer disease	TPTEP1	MR Egger	1.67507186927936	1	0.195580574252444
eqtl-a-ENSG00000100181	ebi-a-GCST90027158	Alzheimer disease	TPTEP1	Inverse variance weighted	4.00111005953951	2	0.135260188967224
eqtl-a-ENSG00000100197	ebi-a-GCST90027158	Alzheimer disease	CYP2D6	MR Egger	1.31721497750326	1	0.251092487413001
eqtl-a-ENSG00000100197	ebi-a-GCST90027158	Alzheimer disease	CYP2D6	Inverse variance weighted	6.32692650598209	2	0.0422790641420949
eqtl-a-ENSG00000100219	ebi-a-GCST90027158	Alzheimer disease	XBP1	MR Egger	10.267367362005	10	0.417357777107482
eqtl-a-ENSG00000100219	ebi-a-GCST90027158	Alzheimer disease	XBP1	Inverse variance weighted	10.2673922496867	11	0.506507624247416
eqtl-a-ENSG00000100225	ebi-a-GCST90027158	Alzheimer disease	FBXO7	MR Egger	5.34080797197027	6	0.500902044081788
eqtl-a-ENSG00000100225	ebi-a-GCST90027158	Alzheimer disease	FBXO7	Inverse variance weighted	5.93818276973122	7	0.54698575426832
eqtl-a-ENSG00000100228	ebi-a-GCST90027158	Alzheimer disease	RAB36	MR Egger	0.221604045406285	1	0.637820424890078
eqtl-a-ENSG00000100228	ebi-a-GCST90027158	Alzheimer disease	RAB36	Inverse variance weighted	1.28803990275972	2	0.52517698895731
eqtl-a-ENSG00000100242	ebi-a-GCST90027158	Alzheimer disease	SUN2	MR Egger	1.69977884316693	2	0.427462197428329
eqtl-a-ENSG00000100242	ebi-a-GCST90027158	Alzheimer disease	SUN2	Inverse variance weighted	3.17423401783721	3	0.36553394632492
eqtl-a-ENSG00000100243	ebi-a-GCST90027158	Alzheimer disease	CYB5R3	MR Egger	14.1783615416793	7	0.0480984473748826
eqtl-a-ENSG00000100243	ebi-a-GCST90027158	Alzheimer disease	CYB5R3	Inverse variance weighted	14.178369087947	8	0.077233132174434
eqtl-a-ENSG00000100266	ebi-a-GCST90027158	Alzheimer disease	PACSIN2	MR Egger	1.62507257569205	1	0.202385937434124
eqtl-a-ENSG00000100266	ebi-a-GCST90027158	Alzheimer disease	PACSIN2	Inverse variance weighted	2.90947017150678	2	0.233462203173403
eqtl-a-ENSG00000100284	ebi-a-GCST90027158	Alzheimer disease	TOM1	MR Egger	3.71205031275721	5	0.591571721336922
eqtl-a-ENSG00000100284	ebi-a-GCST90027158	Alzheimer disease	TOM1	Inverse variance weighted	3.94988491203822	6	0.683458398708914
eqtl-a-ENSG00000100285	ebi-a-GCST90027158	Alzheimer disease	NEFH	MR Egger	0.0250389449060713	1	0.874270057356422
eqtl-a-ENSG00000100285	ebi-a-GCST90027158	Alzheimer disease	NEFH	Inverse variance weighted	0.172200555157718	2	0.917502221705592
eqtl-a-ENSG00000100290	ebi-a-GCST90027158	Alzheimer disease	BIK	MR Egger	0.064246920903225	1	0.799905223801966
eqtl-a-ENSG00000100290	ebi-a-GCST90027158	Alzheimer disease	BIK	Inverse variance weighted	1.48395431911771	2	0.476171517125297
eqtl-a-ENSG00000100292	ebi-a-GCST90027158	Alzheimer disease	HMOX1	MR Egger	2.15746459683961	3	0.540375037486351
eqtl-a-ENSG00000100292	ebi-a-GCST90027158	Alzheimer disease	HMOX1	Inverse variance weighted	2.53647214083723	4	0.638117015561642
eqtl-a-ENSG00000100296	ebi-a-GCST90027158	Alzheimer disease	THOC5	MR Egger	9.22618030490388	3	0.0264300493897791
eqtl-a-ENSG00000100296	ebi-a-GCST90027158	Alzheimer disease	THOC5	Inverse variance weighted	9.26454357325118	4	0.0548167808855022
eqtl-a-ENSG00000100298	ebi-a-GCST90027158	Alzheimer disease	APOBEC3H	MR Egger	1.57137975669277	2	0.455805143196074
eqtl-a-ENSG00000100298	ebi-a-GCST90027158	Alzheimer disease	APOBEC3H	Inverse variance weighted	3.91704440034776	3	0.270562289669424
eqtl-a-ENSG00000100299	ebi-a-GCST90027158	Alzheimer disease	ARSA	MR Egger	2.77532377563129	1	0.0957272970994919
eqtl-a-ENSG00000100299	ebi-a-GCST90027158	Alzheimer disease	ARSA	Inverse variance weighted	4.8123137778857	2	0.0901611288380147
eqtl-a-ENSG00000100300	ebi-a-GCST90027158	Alzheimer disease	TSPO	MR Egger	0.621221938455079	2	0.732998979567915
eqtl-a-ENSG00000100300	ebi-a-GCST90027158	Alzheimer disease	TSPO	Inverse variance weighted	1.00720251068157	3	0.799509167680313
eqtl-a-ENSG00000100304	ebi-a-GCST90027158	Alzheimer disease	TTLL12	Inverse variance weighted	0.629096005194561	1	0.42768709909606
eqtl-a-ENSG00000100311	ebi-a-GCST90027158	Alzheimer disease	PDGFB	MR Egger	4.86328536443147	1	0.0274340471665746
eqtl-a-ENSG00000100311	ebi-a-GCST90027158	Alzheimer disease	PDGFB	Inverse variance weighted	5.21764286400349	2	0.0736212603137406
eqtl-a-ENSG00000100321	ebi-a-GCST90027158	Alzheimer disease	SYNGR1	MR Egger	3.42382802436654	3	0.330776574006252
eqtl-a-ENSG00000100321	ebi-a-GCST90027158	Alzheimer disease	SYNGR1	Inverse variance weighted	6.73621274894788	4	0.150502319463044
eqtl-a-ENSG00000100325	ebi-a-GCST90027158	Alzheimer disease	ASCC2	MR Egger	14.4042494951392	9	0.108654443625695
eqtl-a-ENSG00000100325	ebi-a-GCST90027158	Alzheimer disease	ASCC2	Inverse variance weighted	14.4614158585946	10	0.15296594835158
eqtl-a-ENSG00000100330	ebi-a-GCST90027158	Alzheimer disease	MTMR3	MR Egger	5.32579771706636	3	0.149437148325642
eqtl-a-ENSG00000100330	ebi-a-GCST90027158	Alzheimer disease	MTMR3	Inverse variance weighted	5.32686485465863	4	0.255372530056352
eqtl-a-ENSG00000100336	ebi-a-GCST90027158	Alzheimer disease	APOL4	MR Egger	0.129165551942851	1	0.719298796805478
eqtl-a-ENSG00000100336	ebi-a-GCST90027158	Alzheimer disease	APOL4	Inverse variance weighted	2.21327258183444	2	0.33066936804189
eqtl-a-ENSG00000100346	ebi-a-GCST90027158	Alzheimer disease	CACNA1I	MR Egger	10.0244771520749	3	0.01835921249168
eqtl-a-ENSG00000100346	ebi-a-GCST90027158	Alzheimer disease	CACNA1I	Inverse variance weighted	24.0783356376016	4	7.70381286101206e-05
eqtl-a-ENSG00000100347	ebi-a-GCST90027158	Alzheimer disease	SAMM50	MR Egger	11.8158927544831	3	0.00804119426621074
eqtl-a-ENSG00000100347	ebi-a-GCST90027158	Alzheimer disease	SAMM50	Inverse variance weighted	13.1701346546115	4	0.0104737218661554
eqtl-a-ENSG00000100350	ebi-a-GCST90027158	Alzheimer disease	FOXRED2	MR Egger	1.83656855362421	3	0.607009723714285
eqtl-a-ENSG00000100350	ebi-a-GCST90027158	Alzheimer disease	FOXRED2	Inverse variance weighted	2.10657451957887	4	0.716164629073058
eqtl-a-ENSG00000100351	ebi-a-GCST90027158	Alzheimer disease	GRAP2	MR Egger	3.73914276749195	5	0.587549864744112
eqtl-a-ENSG00000100351	ebi-a-GCST90027158	Alzheimer disease	GRAP2	Inverse variance weighted	5.55662056284666	6	0.474639928963949
eqtl-a-ENSG00000100353	ebi-a-GCST90027158	Alzheimer disease	EIF3D	MR Egger	0.0770022990695909	1	0.781401671328738
eqtl-a-ENSG00000100353	ebi-a-GCST90027158	Alzheimer disease	EIF3D	Inverse variance weighted	1.44801706591154	2	0.48480499893008
eqtl-a-ENSG00000100362	ebi-a-GCST90027158	Alzheimer disease	PVALB	MR Egger	13.2405365290574	5	0.0212259840829475
eqtl-a-ENSG00000100362	ebi-a-GCST90027158	Alzheimer disease	PVALB	Inverse variance weighted	16.5635593224335	6	0.0110284209091272
eqtl-a-ENSG00000100364	ebi-a-GCST90027158	Alzheimer disease	KIAA0930	MR Egger	0.366924561982138	2	0.83238327181784
eqtl-a-ENSG00000100364	ebi-a-GCST90027158	Alzheimer disease	KIAA0930	Inverse variance weighted	1.16086511202094	3	0.762404948893688
eqtl-a-ENSG00000100365	ebi-a-GCST90027158	Alzheimer disease	NCF4	MR Egger	1.23431157270152	3	0.74478728429982
eqtl-a-ENSG00000100365	ebi-a-GCST90027158	Alzheimer disease	NCF4	Inverse variance weighted	1.85842047646907	4	0.761778443563713
eqtl-a-ENSG00000100368	ebi-a-GCST90027158	Alzheimer disease	CSF2RB	MR Egger	4.99151329401911	2	0.0824340543077609
eqtl-a-ENSG00000100368	ebi-a-GCST90027158	Alzheimer disease	CSF2RB	Inverse variance weighted	5.08614911935602	3	0.165596485771592
eqtl-a-ENSG00000100376	ebi-a-GCST90027158	Alzheimer disease	FAM118A	MR Egger	4.76439334463856	6	0.5743670031526
eqtl-a-ENSG00000100376	ebi-a-GCST90027158	Alzheimer disease	FAM118A	Inverse variance weighted	4.78856706497443	7	0.685747197811473
eqtl-a-ENSG00000100385	ebi-a-GCST90027158	Alzheimer disease	IL2RB	MR Egger	13.7834705563607	6	0.0321506933424164
eqtl-a-ENSG00000100385	ebi-a-GCST90027158	Alzheimer disease	IL2RB	Inverse variance weighted	14.1593230756846	7	0.048419120280327
eqtl-a-ENSG00000100422	ebi-a-GCST90027158	Alzheimer disease	CERK	MR Egger	0.851068029818493	1	0.356250372825282
eqtl-a-ENSG00000100422	ebi-a-GCST90027158	Alzheimer disease	CERK	Inverse variance weighted	0.863550360591519	2	0.64935534815322
eqtl-a-ENSG00000100427	ebi-a-GCST90027158	Alzheimer disease	MLC1	MR Egger	13.4864859360827	2	0.0011788180818219
eqtl-a-ENSG00000100427	ebi-a-GCST90027158	Alzheimer disease	MLC1	Inverse variance weighted	13.9065524150134	3	0.00303515011003668
eqtl-a-ENSG00000100439	ebi-a-GCST90027158	Alzheimer disease	ABHD4	MR Egger	0.235420459970042	1	0.627533444179445
eqtl-a-ENSG00000100439	ebi-a-GCST90027158	Alzheimer disease	ABHD4	Inverse variance weighted	0.583012502172959	2	0.747137343168229
eqtl-a-ENSG00000100441	ebi-a-GCST90027158	Alzheimer disease	KHNYN	MR Egger	0.76971803188744	2	0.680546575658186
eqtl-a-ENSG00000100441	ebi-a-GCST90027158	Alzheimer disease	KHNYN	Inverse variance weighted	0.773692243858668	3	0.855748592173907
eqtl-a-ENSG00000100445	ebi-a-GCST90027158	Alzheimer disease	SDR39U1	MR Egger	1.22680028548894	1	0.268030209996463
eqtl-a-ENSG00000100445	ebi-a-GCST90027158	Alzheimer disease	SDR39U1	Inverse variance weighted	6.8227140575437	2	0.0329963929256961
eqtl-a-ENSG00000100448	ebi-a-GCST90027158	Alzheimer disease	CTSG	MR Egger	10.9357310616053	12	0.534434451999797
eqtl-a-ENSG00000100448	ebi-a-GCST90027158	Alzheimer disease	CTSG	Inverse variance weighted	11.8542276720351	13	0.539631973763644
eqtl-a-ENSG00000100450	ebi-a-GCST90027158	Alzheimer disease	GZMH	MR Egger	6.23374536531572	4	0.182358843568286
eqtl-a-ENSG00000100450	ebi-a-GCST90027158	Alzheimer disease	GZMH	Inverse variance weighted	6.23378716108617	5	0.284130540549378
eqtl-a-ENSG00000100453	ebi-a-GCST90027158	Alzheimer disease	GZMB	MR Egger	12.2181839658584	3	0.00667192885648583
eqtl-a-ENSG00000100453	ebi-a-GCST90027158	Alzheimer disease	GZMB	Inverse variance weighted	12.6456444508871	4	0.0131435199425099
eqtl-a-ENSG00000100461	ebi-a-GCST90027158	Alzheimer disease	RBM23	MR Egger	1.12622687382733	2	0.569433406097563
eqtl-a-ENSG00000100461	ebi-a-GCST90027158	Alzheimer disease	RBM23	Inverse variance weighted	1.19480882188727	3	0.754249638047588
eqtl-a-ENSG00000100462	ebi-a-GCST90027158	Alzheimer disease	PRMT5	MR Egger	3.02435933239672	1	0.0820227103550713
eqtl-a-ENSG00000100462	ebi-a-GCST90027158	Alzheimer disease	PRMT5	Inverse variance weighted	3.05796473490633	2	0.216756133216231
eqtl-a-ENSG00000100473	ebi-a-GCST90027158	Alzheimer disease	COCH	MR Egger	5.13714642381948	2	0.0766448233683002
eqtl-a-ENSG00000100473	ebi-a-GCST90027158	Alzheimer disease	COCH	Inverse variance weighted	5.18053925725191	3	0.159044568227702
eqtl-a-ENSG00000100503	ebi-a-GCST90027158	Alzheimer disease	NIN	Inverse variance weighted	0.551398681289358	1	0.457746756278292
eqtl-a-ENSG00000100504	ebi-a-GCST90027158	Alzheimer disease	PYGL	MR Egger	4.82523252295422	2	0.0895806213940589
eqtl-a-ENSG00000100504	ebi-a-GCST90027158	Alzheimer disease	PYGL	Inverse variance weighted	6.24308952289274	3	0.10036409526793
eqtl-a-ENSG00000100505	ebi-a-GCST90027158	Alzheimer disease	TRIM9	MR Egger	2.10301798011802	5	0.834714772077379
eqtl-a-ENSG00000100505	ebi-a-GCST90027158	Alzheimer disease	TRIM9	Inverse variance weighted	10.1965272073616	6	0.116616091529476
eqtl-a-ENSG00000100528	ebi-a-GCST90027158	Alzheimer disease	CNIH1	Inverse variance weighted	0.573375806159539	1	0.448920570644484
eqtl-a-ENSG00000100558	ebi-a-GCST90027158	Alzheimer disease	PLEK2	MR Egger	15.1591487465599	11	0.17532635531483
eqtl-a-ENSG00000100558	ebi-a-GCST90027158	Alzheimer disease	PLEK2	Inverse variance weighted	15.2869104066827	12	0.226119901881622
eqtl-a-ENSG00000100592	ebi-a-GCST90027158	Alzheimer disease	DAAM1	MR Egger	3.45830733698709	2	0.177434514861928
eqtl-a-ENSG00000100592	ebi-a-GCST90027158	Alzheimer disease	DAAM1	Inverse variance weighted	6.98530182620207	3	0.0723677317369515
eqtl-a-ENSG00000100596	ebi-a-GCST90027158	Alzheimer disease	SPTLC2	MR Egger	1.17687788411437	1	0.277992513997617
eqtl-a-ENSG00000100596	ebi-a-GCST90027158	Alzheimer disease	SPTLC2	Inverse variance weighted	2.28379268219452	2	0.319213110550342
eqtl-a-ENSG00000100600	ebi-a-GCST90027158	Alzheimer disease	LGMN	MR Egger	1.22551549735365	1	0.268280943065077
eqtl-a-ENSG00000100600	ebi-a-GCST90027158	Alzheimer disease	LGMN	Inverse variance weighted	4.06658779928669	2	0.130903626821005
eqtl-a-ENSG00000100601	ebi-a-GCST90027158	Alzheimer disease	ALKBH1	MR Egger	2.09198878624873	1	0.148073198743137
eqtl-a-ENSG00000100601	ebi-a-GCST90027158	Alzheimer disease	ALKBH1	Inverse variance weighted	3.25968318408638	2	0.195960613388794
eqtl-a-ENSG00000100605	ebi-a-GCST90027158	Alzheimer disease	ITPK1	MR Egger	0.461503807567735	2	0.793936414223401
eqtl-a-ENSG00000100605	ebi-a-GCST90027158	Alzheimer disease	ITPK1	Inverse variance weighted	1.97798734047812	3	0.576988062454945
eqtl-a-ENSG00000100612	ebi-a-GCST90027158	Alzheimer disease	DHRS7	MR Egger	1.99415643831498	5	0.849953012786357
eqtl-a-ENSG00000100612	ebi-a-GCST90027158	Alzheimer disease	DHRS7	Inverse variance weighted	2.52766063556998	6	0.865359246146712
eqtl-a-ENSG00000100629	ebi-a-GCST90027158	Alzheimer disease	CEP128	MR Egger	0.153345146766902	1	0.695358895643953
eqtl-a-ENSG00000100629	ebi-a-GCST90027158	Alzheimer disease	CEP128	Inverse variance weighted	0.697905159174828	2	0.705426581096347
eqtl-a-ENSG00000100644	ebi-a-GCST90027158	Alzheimer disease	HIF1A	MR Egger	6.0691681513127	2	0.0480946624570659
eqtl-a-ENSG00000100644	ebi-a-GCST90027158	Alzheimer disease	HIF1A	Inverse variance weighted	7.46236170464861	3	0.0585334682999286
eqtl-a-ENSG00000100647	ebi-a-GCST90027158	Alzheimer disease	SUSD6	MR Egger	1.04160504824861	4	0.903423040212241
eqtl-a-ENSG00000100647	ebi-a-GCST90027158	Alzheimer disease	SUSD6	Inverse variance weighted	1.05044760909453	5	0.958395064169213
eqtl-a-ENSG00000100664	ebi-a-GCST90027158	Alzheimer disease	EIF5	MR Egger	2.1714127755322	3	0.53760109020988
eqtl-a-ENSG00000100664	ebi-a-GCST90027158	Alzheimer disease	EIF5	Inverse variance weighted	3.77540473731658	4	0.437253915241949
eqtl-a-ENSG00000100678	ebi-a-GCST90027158	Alzheimer disease	SLC8A3	MR Egger	0.00643394849225677	1	0.936068727857578
eqtl-a-ENSG00000100678	ebi-a-GCST90027158	Alzheimer disease	SLC8A3	Inverse variance weighted	0.325163947384531	2	0.84994641412384
eqtl-a-ENSG00000100697	ebi-a-GCST90027158	Alzheimer disease	DICER1	MR Egger	0.542187659068311	2	0.762544943811394
eqtl-a-ENSG00000100697	ebi-a-GCST90027158	Alzheimer disease	DICER1	Inverse variance weighted	1.95267801678192	3	0.582286420141856
eqtl-a-ENSG00000100721	ebi-a-GCST90027158	Alzheimer disease	TCL1A	MR Egger	10.7985931272954	8	0.21337441199541
eqtl-a-ENSG00000100721	ebi-a-GCST90027158	Alzheimer disease	TCL1A	Inverse variance weighted	10.8887538949708	9	0.283411472124933
eqtl-a-ENSG00000100731	ebi-a-GCST90027158	Alzheimer disease	PCNX1	MR Egger	1.76380926021811	2	0.413993655518391
eqtl-a-ENSG00000100731	ebi-a-GCST90027158	Alzheimer disease	PCNX1	Inverse variance weighted	2.92315098503301	3	0.403626176813279
eqtl-a-ENSG00000100744	ebi-a-GCST90027158	Alzheimer disease	GSKIP	MR Egger	5.03344583889793	1	0.0248623851154258
eqtl-a-ENSG00000100744	ebi-a-GCST90027158	Alzheimer disease	GSKIP	Inverse variance weighted	6.19231168990135	2	0.0452227117972622
eqtl-a-ENSG00000100767	ebi-a-GCST90027158	Alzheimer disease	PAPLN	MR Egger	4.66250879835643	1	0.0308281154274853
eqtl-a-ENSG00000100767	ebi-a-GCST90027158	Alzheimer disease	PAPLN	Inverse variance weighted	6.55993539102442	2	0.037629472388373
eqtl-a-ENSG00000100784	ebi-a-GCST90027158	Alzheimer disease	RPS6KA5	MR Egger	1.36554761601761	2	0.505213681252329
eqtl-a-ENSG00000100784	ebi-a-GCST90027158	Alzheimer disease	RPS6KA5	Inverse variance weighted	1.40626312690263	3	0.704067278337325
eqtl-a-ENSG00000100804	ebi-a-GCST90027158	Alzheimer disease	PSMB5	MR Egger	5.29348612471833	1	0.0214053290319526
eqtl-a-ENSG00000100804	ebi-a-GCST90027158	Alzheimer disease	PSMB5	Inverse variance weighted	6.09451446847806	2	0.0474889971254162
eqtl-a-ENSG00000100814	ebi-a-GCST90027158	Alzheimer disease	CCNB1IP1	MR Egger	1.49864178262319	1	0.220880464161111
eqtl-a-ENSG00000100814	ebi-a-GCST90027158	Alzheimer disease	CCNB1IP1	Inverse variance weighted	2.10394256806634	2	0.349248601889354
eqtl-a-ENSG00000100823	ebi-a-GCST90027158	Alzheimer disease	APEX1	MR Egger	0.00545582513804521	1	0.941118953446574
eqtl-a-ENSG00000100823	ebi-a-GCST90027158	Alzheimer disease	APEX1	Inverse variance weighted	2.57757641934439	2	0.275604555752627
eqtl-a-ENSG00000100889	ebi-a-GCST90027158	Alzheimer disease	PCK2	MR Egger	0.254992744006094	1	0.613581267997348
eqtl-a-ENSG00000100889	ebi-a-GCST90027158	Alzheimer disease	PCK2	Inverse variance weighted	0.256852941178961	2	0.879478227556629
eqtl-a-ENSG00000100906	ebi-a-GCST90027158	Alzheimer disease	NFKBIA	MR Egger	3.07776574279368	3	0.379789945530686
eqtl-a-ENSG00000100906	ebi-a-GCST90027158	Alzheimer disease	NFKBIA	Inverse variance weighted	3.44085458829108	4	0.486928330153068
eqtl-a-ENSG00000100918	ebi-a-GCST90027158	Alzheimer disease	REC8	MR Egger	2.40731145863641	1	0.120769621811877
eqtl-a-ENSG00000100918	ebi-a-GCST90027158	Alzheimer disease	REC8	Inverse variance weighted	7.4730791098813	2	0.0238364452882117
eqtl-a-ENSG00000100938	ebi-a-GCST90027158	Alzheimer disease	GMPR2	Inverse variance weighted	1.38340176132855	1	0.23952255248246
eqtl-a-ENSG00000100979	ebi-a-GCST90027158	Alzheimer disease	PLTP	MR Egger	10.4399802562885	3	0.0151736222658085
eqtl-a-ENSG00000100979	ebi-a-GCST90027158	Alzheimer disease	PLTP	Inverse variance weighted	11.239315833359	4	0.0240020935237244
eqtl-a-ENSG00000100985	ebi-a-GCST90027158	Alzheimer disease	MMP9	MR Egger	8.89010438323396	6	0.179853507947776
eqtl-a-ENSG00000100985	ebi-a-GCST90027158	Alzheimer disease	MMP9	Inverse variance weighted	12.7790533248442	7	0.077678234486724
eqtl-a-ENSG00000100991	ebi-a-GCST90027158	Alzheimer disease	TRPC4AP	MR Egger	14.1158133231324	4	0.00693445470176554
eqtl-a-ENSG00000100991	ebi-a-GCST90027158	Alzheimer disease	TRPC4AP	Inverse variance weighted	15.1880317142218	5	0.00958840790501544
eqtl-a-ENSG00000100994	ebi-a-GCST90027158	Alzheimer disease	PYGB	MR Egger	2.76057167331539	4	0.598657723873804
eqtl-a-ENSG00000100994	ebi-a-GCST90027158	Alzheimer disease	PYGB	Inverse variance weighted	2.97050925591628	5	0.704532618141065
eqtl-a-ENSG00000100997	ebi-a-GCST90027158	Alzheimer disease	ABHD12	MR Egger	0.00387526903540047	1	0.950362424377103
eqtl-a-ENSG00000100997	ebi-a-GCST90027158	Alzheimer disease	ABHD12	Inverse variance weighted	0.26010873857997	2	0.878047690793253
eqtl-a-ENSG00000101017	ebi-a-GCST90027158	Alzheimer disease	CD40	MR Egger	3.24750135413037	1	0.071532425832821
eqtl-a-ENSG00000101017	ebi-a-GCST90027158	Alzheimer disease	CD40	Inverse variance weighted	5.47548288689359	2	0.0647163474865218
eqtl-a-ENSG00000101019	ebi-a-GCST90027158	Alzheimer disease	UQCC1	MR Egger	1.11140098177075	2	0.573670269622075
eqtl-a-ENSG00000101019	ebi-a-GCST90027158	Alzheimer disease	UQCC1	Inverse variance weighted	4.13719900842295	3	0.247025150459557
eqtl-a-ENSG00000101079	ebi-a-GCST90027158	Alzheimer disease	NDRG3	MR Egger	1.62894947457271	3	0.652843679795019
eqtl-a-ENSG00000101079	ebi-a-GCST90027158	Alzheimer disease	NDRG3	Inverse variance weighted	6.06733577415586	4	0.194175715594943
eqtl-a-ENSG00000101082	ebi-a-GCST90027158	Alzheimer disease	SLA2	MR Egger	0.466105177966613	1	0.494784446848073
eqtl-a-ENSG00000101082	ebi-a-GCST90027158	Alzheimer disease	SLA2	Inverse variance weighted	0.467572363828898	2	0.791531041455135
eqtl-a-ENSG00000101150	ebi-a-GCST90027158	Alzheimer disease	TPD52L2	MR Egger	10.9104926530327	2	0.00427382389588936
eqtl-a-ENSG00000101150	ebi-a-GCST90027158	Alzheimer disease	TPD52L2	Inverse variance weighted	12.6621114126492	3	0.00542731899908715
eqtl-a-ENSG00000101158	ebi-a-GCST90027158	Alzheimer disease	NELFCD	MR Egger	2.6991782123395	2	0.259346802756793
eqtl-a-ENSG00000101158	ebi-a-GCST90027158	Alzheimer disease	NELFCD	Inverse variance weighted	2.74838047075066	3	0.43206805138829
eqtl-a-ENSG00000101160	ebi-a-GCST90027158	Alzheimer disease	CTSZ	MR Egger	2.91102215228364	1	0.0879761007414654
eqtl-a-ENSG00000101160	ebi-a-GCST90027158	Alzheimer disease	CTSZ	Inverse variance weighted	2.94246593711644	2	0.229642168988629
eqtl-a-ENSG00000101162	ebi-a-GCST90027158	Alzheimer disease	TUBB1	MR Egger	12.3621759050009	10	0.261548325514938
eqtl-a-ENSG00000101162	ebi-a-GCST90027158	Alzheimer disease	TUBB1	Inverse variance weighted	13.4946604492051	11	0.262226722288438
eqtl-a-ENSG00000101188	ebi-a-GCST90027158	Alzheimer disease	NTSR1	MR Egger	7.1770818566957	2	0.0276386277560153
eqtl-a-ENSG00000101188	ebi-a-GCST90027158	Alzheimer disease	NTSR1	Inverse variance weighted	7.24550298939171	3	0.0644710770979342
eqtl-a-ENSG00000101190	ebi-a-GCST90027158	Alzheimer disease	TCFL5	MR Egger	6.64763102298525	2	0.0360151530333971
eqtl-a-ENSG00000101190	ebi-a-GCST90027158	Alzheimer disease	TCFL5	Inverse variance weighted	6.85365264563836	3	0.0767115693510136
eqtl-a-ENSG00000101197	ebi-a-GCST90027158	Alzheimer disease	BIRC7	MR Egger	0.12879128302813	1	0.719688584495019
eqtl-a-ENSG00000101197	ebi-a-GCST90027158	Alzheimer disease	BIRC7	Inverse variance weighted	0.132638888307771	2	0.935831870518198
eqtl-a-ENSG00000101210	ebi-a-GCST90027158	Alzheimer disease	EEF1A2	MR Egger	0.721205430543142	1	0.395748790545603
eqtl-a-ENSG00000101210	ebi-a-GCST90027158	Alzheimer disease	EEF1A2	Inverse variance weighted	0.898593552876401	2	0.638076704459638
eqtl-a-ENSG00000101220	ebi-a-GCST90027158	Alzheimer disease	ADISSP	MR Egger	0.315715463239363	2	0.853971266435492
eqtl-a-ENSG00000101220	ebi-a-GCST90027158	Alzheimer disease	ADISSP	Inverse variance weighted	0.324922193637657	3	0.955275125046756
eqtl-a-ENSG00000101224	ebi-a-GCST90027158	Alzheimer disease	CDC25B	MR Egger	0.563474637051454	3	0.90474068654504
eqtl-a-ENSG00000101224	ebi-a-GCST90027158	Alzheimer disease	CDC25B	Inverse variance weighted	1.20539558922244	4	0.877209472756507
eqtl-a-ENSG00000101230	ebi-a-GCST90027158	Alzheimer disease	ISM1	MR Egger	0.0233048057083395	1	0.878667103446054
eqtl-a-ENSG00000101230	ebi-a-GCST90027158	Alzheimer disease	ISM1	Inverse variance weighted	0.166424382445269	2	0.920155877502936
eqtl-a-ENSG00000101236	ebi-a-GCST90027158	Alzheimer disease	RNF24	MR Egger	5.57507879141155	2	0.0615725333099445
eqtl-a-ENSG00000101236	ebi-a-GCST90027158	Alzheimer disease	RNF24	Inverse variance weighted	5.88651119114101	3	0.117264159435767
eqtl-a-ENSG00000101247	ebi-a-GCST90027158	Alzheimer disease	NDUFAF5	MR Egger	0.989248491069347	2	0.60979999932514
eqtl-a-ENSG00000101247	ebi-a-GCST90027158	Alzheimer disease	NDUFAF5	Inverse variance weighted	1.05155334915394	3	0.788780248865798
eqtl-a-ENSG00000101255	ebi-a-GCST90027158	Alzheimer disease	TRIB3	MR Egger	1.34335013222001	1	0.246444028665236
eqtl-a-ENSG00000101255	ebi-a-GCST90027158	Alzheimer disease	TRIB3	Inverse variance weighted	6.54007472823052	2	0.0380050070251821
eqtl-a-ENSG00000101265	ebi-a-GCST90027158	Alzheimer disease	RASSF2	MR Egger	3.47537406442093	2	0.175926843513494
eqtl-a-ENSG00000101265	ebi-a-GCST90027158	Alzheimer disease	RASSF2	Inverse variance weighted	3.47597678704906	3	0.323891242946102
eqtl-a-ENSG00000101290	ebi-a-GCST90027158	Alzheimer disease	CDS2	MR Egger	7.42491986175296	5	0.190907259497513
eqtl-a-ENSG00000101290	ebi-a-GCST90027158	Alzheimer disease	CDS2	Inverse variance weighted	9.61959984579637	6	0.141612772558317
eqtl-a-ENSG00000101294	ebi-a-GCST90027158	Alzheimer disease	HM13	MR Egger	1.31334397540562	4	0.859107495648954
eqtl-a-ENSG00000101294	ebi-a-GCST90027158	Alzheimer disease	HM13	Inverse variance weighted	1.32950677128039	5	0.931866367147573
eqtl-a-ENSG00000101298	ebi-a-GCST90027158	Alzheimer disease	SNPH	MR Egger	9.79440528013452	1	0.00175043613243428
eqtl-a-ENSG00000101298	ebi-a-GCST90027158	Alzheimer disease	SNPH	Inverse variance weighted	11.3165550760851	2	0.003488520570149
eqtl-a-ENSG00000101307	ebi-a-GCST90027158	Alzheimer disease	SIRPB1	MR Egger	3.74232747851852	3	0.290666056039252
eqtl-a-ENSG00000101307	ebi-a-GCST90027158	Alzheimer disease	SIRPB1	Inverse variance weighted	6.41257916569299	4	0.170382621209317
eqtl-a-ENSG00000101310	ebi-a-GCST90027158	Alzheimer disease	SEC23B	MR Egger	8.48068826819372	2	0.0144026345525408
eqtl-a-ENSG00000101310	ebi-a-GCST90027158	Alzheimer disease	SEC23B	Inverse variance weighted	13.1457139322529	3	0.00433185638088937
eqtl-a-ENSG00000101335	ebi-a-GCST90027158	Alzheimer disease	MYL9	MR Egger	44.2676041430639	14	5.35975925434296e-05
eqtl-a-ENSG00000101335	ebi-a-GCST90027158	Alzheimer disease	MYL9	Inverse variance weighted	45.1072991947061	15	7.36435611009771e-05
eqtl-a-ENSG00000101336	ebi-a-GCST90027158	Alzheimer disease	HCK	MR Egger	2.58067994922042	1	0.108175185457718
eqtl-a-ENSG00000101336	ebi-a-GCST90027158	Alzheimer disease	HCK	Inverse variance weighted	2.58229444018165	2	0.274955167991581
eqtl-a-ENSG00000101337	ebi-a-GCST90027158	Alzheimer disease	TM9SF4	MR Egger	2.74022947106358	1	0.0978507145835637
eqtl-a-ENSG00000101337	ebi-a-GCST90027158	Alzheimer disease	TM9SF4	Inverse variance weighted	5.18809659561051	2	0.0747169505340193
eqtl-a-ENSG00000101361	ebi-a-GCST90027158	Alzheimer disease	NOP56	Inverse variance weighted	0.0428814818162635	1	0.835948596709643
eqtl-a-ENSG00000101363	ebi-a-GCST90027158	Alzheimer disease	MANBAL	MR Egger	2.17702373057981	2	0.336717201609126
eqtl-a-ENSG00000101363	ebi-a-GCST90027158	Alzheimer disease	MANBAL	Inverse variance weighted	2.31582109141408	3	0.509496783479886
eqtl-a-ENSG00000101384	ebi-a-GCST90027158	Alzheimer disease	JAG1	MR Egger	0.512045515696312	2	0.774124351187342
eqtl-a-ENSG00000101384	ebi-a-GCST90027158	Alzheimer disease	JAG1	Inverse variance weighted	0.576068590227464	3	0.901888393131275
eqtl-a-ENSG00000101421	ebi-a-GCST90027158	Alzheimer disease	CHMP4B	MR Egger	4.00249314292141	2	0.135166683242707
eqtl-a-ENSG00000101421	ebi-a-GCST90027158	Alzheimer disease	CHMP4B	Inverse variance weighted	4.02721481260524	3	0.258540377778858
eqtl-a-ENSG00000101425	ebi-a-GCST90027158	Alzheimer disease	BPI	MR Egger	9.48194540142396	9	0.394025969380106
eqtl-a-ENSG00000101425	ebi-a-GCST90027158	Alzheimer disease	BPI	Inverse variance weighted	11.6008744388694	10	0.312655938628351
eqtl-a-ENSG00000101439	ebi-a-GCST90027158	Alzheimer disease	CST3	MR Egger	6.44312402292941	7	0.48906168468285
eqtl-a-ENSG00000101439	ebi-a-GCST90027158	Alzheimer disease	CST3	Inverse variance weighted	9.20529837281181	8	0.325274485646811
eqtl-a-ENSG00000101442	ebi-a-GCST90027158	Alzheimer disease	ACTR5	MR Egger	3.89527905317694	1	0.0484219943422698
eqtl-a-ENSG00000101442	ebi-a-GCST90027158	Alzheimer disease	ACTR5	Inverse variance weighted	4.12665289017287	2	0.127030705635868
eqtl-a-ENSG00000101457	ebi-a-GCST90027158	Alzheimer disease	DNTTIP1	MR Egger	8.87441221783137	5	0.114179507818512
eqtl-a-ENSG00000101457	ebi-a-GCST90027158	Alzheimer disease	DNTTIP1	Inverse variance weighted	9.01893274062533	6	0.172516103433626
eqtl-a-ENSG00000101460	ebi-a-GCST90027158	Alzheimer disease	MAP1LC3A	MR Egger	8.34196402207316	7	0.303407601722143
eqtl-a-ENSG00000101460	ebi-a-GCST90027158	Alzheimer disease	MAP1LC3A	Inverse variance weighted	13.1970606017181	8	0.10524684621688
eqtl-a-ENSG00000101470	ebi-a-GCST90027158	Alzheimer disease	TNNC2	MR Egger	10.7697848961046	6	0.0957574709616056
eqtl-a-ENSG00000101470	ebi-a-GCST90027158	Alzheimer disease	TNNC2	Inverse variance weighted	18.6169711561921	7	0.00947577742055098
eqtl-a-ENSG00000101474	ebi-a-GCST90027158	Alzheimer disease	APMAP	MR Egger	3.90462363802635	4	0.4190674941651
eqtl-a-ENSG00000101474	ebi-a-GCST90027158	Alzheimer disease	APMAP	Inverse variance weighted	5.48497209321999	5	0.359596559611323
eqtl-a-ENSG00000101493	ebi-a-GCST90027158	Alzheimer disease	ZNF516	MR Egger	6.34213382787086e-05	1	0.993645912779991
eqtl-a-ENSG00000101493	ebi-a-GCST90027158	Alzheimer disease	ZNF516	Inverse variance weighted	1.42241313571505	2	0.491051353100369
eqtl-a-ENSG00000101558	ebi-a-GCST90027158	Alzheimer disease	VAPA	MR Egger	8.44557641235243	1	0.0036593243562357
eqtl-a-ENSG00000101558	ebi-a-GCST90027158	Alzheimer disease	VAPA	Inverse variance weighted	8.45051090277738	2	0.0146215991246831
eqtl-a-ENSG00000101574	ebi-a-GCST90027158	Alzheimer disease	METTL4	MR Egger	0.0236916092010815	1	0.877672192404068
eqtl-a-ENSG00000101574	ebi-a-GCST90027158	Alzheimer disease	METTL4	Inverse variance weighted	0.167312499981676	2	0.919747364925925
eqtl-a-ENSG00000101577	ebi-a-GCST90027158	Alzheimer disease	LPIN2	MR Egger	2.11170173296712	6	0.909143938181386
eqtl-a-ENSG00000101577	ebi-a-GCST90027158	Alzheimer disease	LPIN2	Inverse variance weighted	4.66364354801001	7	0.700932708296541
eqtl-a-ENSG00000101596	ebi-a-GCST90027158	Alzheimer disease	SMCHD1	MR Egger	0.106985918233238	1	0.743602069374046
eqtl-a-ENSG00000101596	ebi-a-GCST90027158	Alzheimer disease	SMCHD1	Inverse variance weighted	0.179992353471226	2	0.913934679478461
eqtl-a-ENSG00000101605	ebi-a-GCST90027158	Alzheimer disease	MYOM1	MR Egger	10.0882001863366	4	0.0389678828753118
eqtl-a-ENSG00000101605	ebi-a-GCST90027158	Alzheimer disease	MYOM1	Inverse variance weighted	10.1141808783887	5	0.072063876797292
eqtl-a-ENSG00000101639	ebi-a-GCST90027158	Alzheimer disease	CEP192	MR Egger	6.89489135622249	3	0.0753244795022558
eqtl-a-ENSG00000101639	ebi-a-GCST90027158	Alzheimer disease	CEP192	Inverse variance weighted	9.88763813609313	4	0.0423635396532238
eqtl-a-ENSG00000101751	ebi-a-GCST90027158	Alzheimer disease	POLI	MR Egger	3.72741261078859	1	0.0535262479239308
eqtl-a-ENSG00000101751	ebi-a-GCST90027158	Alzheimer disease	POLI	Inverse variance weighted	3.73661216134921	2	0.154384956107627
eqtl-a-ENSG00000101773	ebi-a-GCST90027158	Alzheimer disease	RBBP8	MR Egger	2.05880167358257	4	0.724944454464525
eqtl-a-ENSG00000101773	ebi-a-GCST90027158	Alzheimer disease	RBBP8	Inverse variance weighted	2.38593941402169	5	0.793566162519242
eqtl-a-ENSG00000101782	ebi-a-GCST90027158	Alzheimer disease	RIOK3	MR Egger	19.8438561313136	6	0.00295226644606062
eqtl-a-ENSG00000101782	ebi-a-GCST90027158	Alzheimer disease	RIOK3	Inverse variance weighted	20.4509871364608	7	0.0046736595169766
eqtl-a-ENSG00000102145	ebi-a-GCST90027158	Alzheimer disease	GATA1	MR Egger	0.819851245798913	2	0.663699612353386
eqtl-a-ENSG00000102145	ebi-a-GCST90027158	Alzheimer disease	GATA1	Inverse variance weighted	1.57314190451694	3	0.665494928075616
eqtl-a-ENSG00000102445	ebi-a-GCST90027158	Alzheimer disease	RUBCNL	MR Egger	6.4729355058315	3	0.0907359933605392
eqtl-a-ENSG00000102445	ebi-a-GCST90027158	Alzheimer disease	RUBCNL	Inverse variance weighted	7.37590197114863	4	0.117307640545957
eqtl-a-ENSG00000102524	ebi-a-GCST90027158	Alzheimer disease	TNFSF13B	MR Egger	16.212092382061	5	0.00626391920060775
eqtl-a-ENSG00000102524	ebi-a-GCST90027158	Alzheimer disease	TNFSF13B	Inverse variance weighted	16.2519300156582	6	0.0124637706794343
eqtl-a-ENSG00000102531	ebi-a-GCST90027158	Alzheimer disease	FNDC3A	MR Egger	9.91641521084155	2	0.00702550903829121
eqtl-a-ENSG00000102531	ebi-a-GCST90027158	Alzheimer disease	FNDC3A	Inverse variance weighted	14.8064339331082	3	0.0019897632243206
eqtl-a-ENSG00000102554	ebi-a-GCST90027158	Alzheimer disease	KLF5	MR Egger	0.000481995590652376	1	0.982484331900686
eqtl-a-ENSG00000102554	ebi-a-GCST90027158	Alzheimer disease	KLF5	Inverse variance weighted	3.9660281227374	2	0.137653714676438
eqtl-a-ENSG00000102575	ebi-a-GCST90027158	Alzheimer disease	ACP5	MR Egger	2.27234850417717	2	0.321044912249719
eqtl-a-ENSG00000102575	ebi-a-GCST90027158	Alzheimer disease	ACP5	Inverse variance weighted	2.27239328356651	3	0.517830241508634
eqtl-a-ENSG00000102595	ebi-a-GCST90027158	Alzheimer disease	UGGT2	MR Egger	0.446175786496779	2	0.800044527691807
eqtl-a-ENSG00000102595	ebi-a-GCST90027158	Alzheimer disease	UGGT2	Inverse variance weighted	0.682177166429248	3	0.877387836260978
eqtl-a-ENSG00000102606	ebi-a-GCST90027158	Alzheimer disease	ARHGEF7	MR Egger	0.0049027528672555	1	0.944178011165031
eqtl-a-ENSG00000102606	ebi-a-GCST90027158	Alzheimer disease	ARHGEF7	Inverse variance weighted	0.301460855796342	2	0.86007952085558
eqtl-a-ENSG00000102678	ebi-a-GCST90027158	Alzheimer disease	FGF9	Inverse variance weighted	0.211191520278161	1	0.645835101383541
eqtl-a-ENSG00000102710	ebi-a-GCST90027158	Alzheimer disease	SUPT20H	MR Egger	0.0767981521970513	1	0.781684283211777
eqtl-a-ENSG00000102710	ebi-a-GCST90027158	Alzheimer disease	SUPT20H	Inverse variance weighted	0.21313492235412	2	0.898914404291911
eqtl-a-ENSG00000102753	ebi-a-GCST90027158	Alzheimer disease	KPNA3	MR Egger	4.23066691852498	2	0.120593069971561
eqtl-a-ENSG00000102753	ebi-a-GCST90027158	Alzheimer disease	KPNA3	Inverse variance weighted	4.23296881384983	3	0.237381740602316
eqtl-a-ENSG00000102755	ebi-a-GCST90027158	Alzheimer disease	FLT1	MR Egger	5.48420355743949	4	0.241121492991383
eqtl-a-ENSG00000102755	ebi-a-GCST90027158	Alzheimer disease	FLT1	Inverse variance weighted	5.62671172391891	5	0.344251423322288
eqtl-a-ENSG00000102760	ebi-a-GCST90027158	Alzheimer disease	RGCC	MR Egger	1.68277683680226	2	0.43111154450729
eqtl-a-ENSG00000102760	ebi-a-GCST90027158	Alzheimer disease	RGCC	Inverse variance weighted	3.6336374329126	3	0.303838900820662
eqtl-a-ENSG00000102781	ebi-a-GCST90027158	Alzheimer disease	KATNAL1	MR Egger	1.04265874651918	1	0.307203923051822
eqtl-a-ENSG00000102781	ebi-a-GCST90027158	Alzheimer disease	KATNAL1	Inverse variance weighted	2.19604946504715	2	0.33352924292982
eqtl-a-ENSG00000102796	ebi-a-GCST90027158	Alzheimer disease	DHRS12	MR Egger	1.41000459740794	4	0.842454318360751
eqtl-a-ENSG00000102796	ebi-a-GCST90027158	Alzheimer disease	DHRS12	Inverse variance weighted	1.88689152098786	5	0.864563953694113
eqtl-a-ENSG00000102804	ebi-a-GCST90027158	Alzheimer disease	TSC22D1	MR Egger	15.9275669947748	10	0.101724736721517
eqtl-a-ENSG00000102804	ebi-a-GCST90027158	Alzheimer disease	TSC22D1	Inverse variance weighted	15.9640072226112	11	0.142472368427846
eqtl-a-ENSG00000102805	ebi-a-GCST90027158	Alzheimer disease	CLN5	MR Egger	10.2200482563701	1	0.00138922216163985
eqtl-a-ENSG00000102805	ebi-a-GCST90027158	Alzheimer disease	CLN5	Inverse variance weighted	14.5580411565546	2	0.000689860897669232
eqtl-a-ENSG00000102837	ebi-a-GCST90027158	Alzheimer disease	OLFM4	MR Egger	12.3811016935094	11	0.335689150797189
eqtl-a-ENSG00000102837	ebi-a-GCST90027158	Alzheimer disease	OLFM4	Inverse variance weighted	12.5283922898588	12	0.404229178048161
eqtl-a-ENSG00000102854	ebi-a-GCST90027158	Alzheimer disease	MSLN	MR Egger	0.499687456041273	1	0.479637483480533
eqtl-a-ENSG00000102854	ebi-a-GCST90027158	Alzheimer disease	MSLN	Inverse variance weighted	3.20022722995812	2	0.201873580829018
eqtl-a-ENSG00000102858	ebi-a-GCST90027158	Alzheimer disease	MGRN1	MR Egger	3.13694548472282	2	0.208363163708863
eqtl-a-ENSG00000102858	ebi-a-GCST90027158	Alzheimer disease	MGRN1	Inverse variance weighted	4.81918290184184	3	0.185526479513046
eqtl-a-ENSG00000102882	ebi-a-GCST90027158	Alzheimer disease	MAPK3	MR Egger	7.16959715953327	4	0.127192650951811
eqtl-a-ENSG00000102882	ebi-a-GCST90027158	Alzheimer disease	MAPK3	Inverse variance weighted	8.26368801630253	5	0.142289553004567
eqtl-a-ENSG00000102893	ebi-a-GCST90027158	Alzheimer disease	PHKB	MR Egger	2.39981660787683	2	0.301221831501492
eqtl-a-ENSG00000102893	ebi-a-GCST90027158	Alzheimer disease	PHKB	Inverse variance weighted	2.41025619133104	3	0.491728291521958
eqtl-a-ENSG00000102921	ebi-a-GCST90027158	Alzheimer disease	N4BP1	MR Egger	4.60151354604715	3	0.203412280479543
eqtl-a-ENSG00000102921	ebi-a-GCST90027158	Alzheimer disease	N4BP1	Inverse variance weighted	4.91005916102872	4	0.296651104904661
eqtl-a-ENSG00000102931	ebi-a-GCST90027158	Alzheimer disease	ARL2BP	MR Egger	0.0999061862360651	1	0.751942243274046
eqtl-a-ENSG00000102931	ebi-a-GCST90027158	Alzheimer disease	ARL2BP	Inverse variance weighted	4.69245848246784	2	0.095729455182013
eqtl-a-ENSG00000102934	ebi-a-GCST90027158	Alzheimer disease	PLLP	MR Egger	0.00428130578853435	1	0.947830294790833
eqtl-a-ENSG00000102934	ebi-a-GCST90027158	Alzheimer disease	PLLP	Inverse variance weighted	0.0848975150838374	2	0.958439577062489
eqtl-a-ENSG00000102978	ebi-a-GCST90027158	Alzheimer disease	POLR2C	MR Egger	0.0957373974662085	2	0.953258942967653
eqtl-a-ENSG00000102978	ebi-a-GCST90027158	Alzheimer disease	POLR2C	Inverse variance weighted	0.177119463620624	3	0.98119563296462
eqtl-a-ENSG00000103005	ebi-a-GCST90027158	Alzheimer disease	USB1	MR Egger	1.51523991074407	2	0.468780819603197
eqtl-a-ENSG00000103005	ebi-a-GCST90027158	Alzheimer disease	USB1	Inverse variance weighted	2.5011178835285	3	0.475089090632934
eqtl-a-ENSG00000103018	ebi-a-GCST90027158	Alzheimer disease	CYB5B	MR Egger	2.13339397608085	1	0.144121334453734
eqtl-a-ENSG00000103018	ebi-a-GCST90027158	Alzheimer disease	CYB5B	Inverse variance weighted	2.47670822938137	2	0.289860903349252
eqtl-a-ENSG00000103047	ebi-a-GCST90027158	Alzheimer disease	TANGO6	MR Egger	5.16592061388599	1	0.023034246181639
eqtl-a-ENSG00000103047	ebi-a-GCST90027158	Alzheimer disease	TANGO6	Inverse variance weighted	7.13536883229245	2	0.0282211264636074
eqtl-a-ENSG00000103064	ebi-a-GCST90027158	Alzheimer disease	SLC7A6	MR Egger	0.0799751000031168	1	0.777331157316713
eqtl-a-ENSG00000103064	ebi-a-GCST90027158	Alzheimer disease	SLC7A6	Inverse variance weighted	1.41675065124513	2	0.492443608406794
eqtl-a-ENSG00000103091	ebi-a-GCST90027158	Alzheimer disease	WDR59	Inverse variance weighted	6.53113048889479	1	0.0106002565231215
eqtl-a-ENSG00000103111	ebi-a-GCST90027158	Alzheimer disease	MON1B	MR Egger	9.89058429724581	3	0.0195194768806241
eqtl-a-ENSG00000103111	ebi-a-GCST90027158	Alzheimer disease	MON1B	Inverse variance weighted	10.567712153231	4	0.0318769449402154
eqtl-a-ENSG00000103121	ebi-a-GCST90027158	Alzheimer disease	CMC2	MR Egger	0.18673335167569	2	0.91085944890401
eqtl-a-ENSG00000103121	ebi-a-GCST90027158	Alzheimer disease	CMC2	Inverse variance weighted	0.291864177675266	3	0.961551275758309
eqtl-a-ENSG00000103148	ebi-a-GCST90027158	Alzheimer disease	NPRL3	MR Egger	2.18276743912891	6	0.902145350897851
eqtl-a-ENSG00000103148	ebi-a-GCST90027158	Alzheimer disease	NPRL3	Inverse variance weighted	2.44375208488121	7	0.931272699174866
eqtl-a-ENSG00000103154	ebi-a-GCST90027158	Alzheimer disease	NECAB2	MR Egger	0.0730017642025445	2	0.964157243411618
eqtl-a-ENSG00000103154	ebi-a-GCST90027158	Alzheimer disease	NECAB2	Inverse variance weighted	0.137801154118112	3	0.986943852886766
eqtl-a-ENSG00000103168	ebi-a-GCST90027158	Alzheimer disease	TAF1C	MR Egger	3.82442191505673	4	0.4302889214348
eqtl-a-ENSG00000103168	ebi-a-GCST90027158	Alzheimer disease	TAF1C	Inverse variance weighted	12.6751619449686	5	0.0266206568681265
eqtl-a-ENSG00000103174	ebi-a-GCST90027158	Alzheimer disease	NAGPA	MR Egger	1.99126044507606	1	0.15820915112424
eqtl-a-ENSG00000103174	ebi-a-GCST90027158	Alzheimer disease	NAGPA	Inverse variance weighted	2.2850605439103	2	0.31901081563659
eqtl-a-ENSG00000103184	ebi-a-GCST90027158	Alzheimer disease	SEC14L5	MR Egger	3.91070328264234	8	0.865088864986918
eqtl-a-ENSG00000103184	ebi-a-GCST90027158	Alzheimer disease	SEC14L5	Inverse variance weighted	7.98756010782861	9	0.535400347143904
eqtl-a-ENSG00000103187	ebi-a-GCST90027158	Alzheimer disease	COTL1	MR Egger	1.00835827699725	1	0.315296466504295
eqtl-a-ENSG00000103187	ebi-a-GCST90027158	Alzheimer disease	COTL1	Inverse variance weighted	1.77398833402056	2	0.411891972365461
eqtl-a-ENSG00000103194	ebi-a-GCST90027158	Alzheimer disease	USP10	MR Egger	3.30803985175769	2	0.191279431890296
eqtl-a-ENSG00000103194	ebi-a-GCST90027158	Alzheimer disease	USP10	Inverse variance weighted	3.34458499618369	3	0.341485294641433
eqtl-a-ENSG00000103196	ebi-a-GCST90027158	Alzheimer disease	CRISPLD2	MR Egger	7.41508531109323	4	0.115512490403032
eqtl-a-ENSG00000103196	ebi-a-GCST90027158	Alzheimer disease	CRISPLD2	Inverse variance weighted	7.45098311014049	5	0.189201697607651
eqtl-a-ENSG00000103202	ebi-a-GCST90027158	Alzheimer disease	NME4	MR Egger	1.10360533366729	3	0.776203813772169
eqtl-a-ENSG00000103202	ebi-a-GCST90027158	Alzheimer disease	NME4	Inverse variance weighted	2.66884448746121	4	0.614677329514296
eqtl-a-ENSG00000103222	ebi-a-GCST90027158	Alzheimer disease	ABCC1	MR Egger	2.52323755230344	2	0.28319522557452
eqtl-a-ENSG00000103222	ebi-a-GCST90027158	Alzheimer disease	ABCC1	Inverse variance weighted	2.64073413424041	3	0.450393036744044
eqtl-a-ENSG00000103226	ebi-a-GCST90027158	Alzheimer disease	NOMO3	Inverse variance weighted	0.00468879420842644	1	0.945407703072873
eqtl-a-ENSG00000103245	ebi-a-GCST90027158	Alzheimer disease	CIAO3	MR Egger	0.136209881520795	1	0.71207836000032
eqtl-a-ENSG00000103245	ebi-a-GCST90027158	Alzheimer disease	CIAO3	Inverse variance weighted	0.451464087735142	2	0.797931883763798
eqtl-a-ENSG00000103248	ebi-a-GCST90027158	Alzheimer disease	MTHFSD	MR Egger	0.341151730889677	1	0.5591651742838
eqtl-a-ENSG00000103248	ebi-a-GCST90027158	Alzheimer disease	MTHFSD	Inverse variance weighted	0.707281164920453	2	0.702127278869265
eqtl-a-ENSG00000103249	ebi-a-GCST90027158	Alzheimer disease	CLCN7	MR Egger	1.19676041299114	1	0.273970130049373
eqtl-a-ENSG00000103249	ebi-a-GCST90027158	Alzheimer disease	CLCN7	Inverse variance weighted	1.99086582142961	2	0.36956342194365
eqtl-a-ENSG00000103257	ebi-a-GCST90027158	Alzheimer disease	SLC7A5	MR Egger	8.15870289808734	5	0.147703367177672
eqtl-a-ENSG00000103257	ebi-a-GCST90027158	Alzheimer disease	SLC7A5	Inverse variance weighted	11.49889372	6	0.0741282241975521
eqtl-a-ENSG00000103264	ebi-a-GCST90027158	Alzheimer disease	FBXO31	Inverse variance weighted	1.61503326561542	1	0.20378572087426
eqtl-a-ENSG00000103275	ebi-a-GCST90027158	Alzheimer disease	UBE2I	MR Egger	0.0151407197944543	1	0.90206937947059
eqtl-a-ENSG00000103275	ebi-a-GCST90027158	Alzheimer disease	UBE2I	Inverse variance weighted	0.551825644365525	2	0.758879085299799
eqtl-a-ENSG00000103313	ebi-a-GCST90027158	Alzheimer disease	MEFV	Inverse variance weighted	0.231339087303381	1	0.630532688246044
eqtl-a-ENSG00000103326	ebi-a-GCST90027158	Alzheimer disease	CAPN15	MR Egger	6.41850077521995	2	0.0403868764307616
eqtl-a-ENSG00000103326	ebi-a-GCST90027158	Alzheimer disease	CAPN15	Inverse variance weighted	15.0068517791317	3	0.00181080300056312
eqtl-a-ENSG00000103335	ebi-a-GCST90027158	Alzheimer disease	PIEZO1	MR Egger	2.09487206882342	2	0.350836128672905
eqtl-a-ENSG00000103335	ebi-a-GCST90027158	Alzheimer disease	PIEZO1	Inverse variance weighted	2.1026178614398	3	0.551383333722413
eqtl-a-ENSG00000103342	ebi-a-GCST90027158	Alzheimer disease	GSPT1	MR Egger	12.4401000134753	6	0.0528407835559835
eqtl-a-ENSG00000103342	ebi-a-GCST90027158	Alzheimer disease	GSPT1	Inverse variance weighted	16.9406811208258	7	0.0177827122733403
eqtl-a-ENSG00000103351	ebi-a-GCST90027158	Alzheimer disease	CLUAP1	MR Egger	0.156047411570447	1	0.692821952304042
eqtl-a-ENSG00000103351	ebi-a-GCST90027158	Alzheimer disease	CLUAP1	Inverse variance weighted	4.53201857718993	2	0.103725292937265
eqtl-a-ENSG00000103355	ebi-a-GCST90027158	Alzheimer disease	PRSS33	MR Egger	8.25881839326694	4	0.0825444196587784
eqtl-a-ENSG00000103355	ebi-a-GCST90027158	Alzheimer disease	PRSS33	Inverse variance weighted	8.28084743038412	5	0.141421735412819
eqtl-a-ENSG00000103381	ebi-a-GCST90027158	Alzheimer disease	CPPED1	MR Egger	8.63604227158499	5	0.124491888607331
eqtl-a-ENSG00000103381	ebi-a-GCST90027158	Alzheimer disease	CPPED1	Inverse variance weighted	9.71171970060585	6	0.137328916976347
eqtl-a-ENSG00000103479	ebi-a-GCST90027158	Alzheimer disease	RBL2	MR Egger	12.0263900636033	5	0.0344279594897496
eqtl-a-ENSG00000103479	ebi-a-GCST90027158	Alzheimer disease	RBL2	Inverse variance weighted	20.7719378346866	6	0.00201594251556798
eqtl-a-ENSG00000103489	ebi-a-GCST90027158	Alzheimer disease	XYLT1	MR Egger	13.3361110981292	4	0.00974508250527568
eqtl-a-ENSG00000103489	ebi-a-GCST90027158	Alzheimer disease	XYLT1	Inverse variance weighted	17.8658395789494	5	0.0031193307163241
eqtl-a-ENSG00000103496	ebi-a-GCST90027158	Alzheimer disease	STX4	MR Egger	1.36562183621014	1	0.242565539465182
eqtl-a-ENSG00000103496	ebi-a-GCST90027158	Alzheimer disease	STX4	Inverse variance weighted	14.2807743801528	2	0.000792445210137194
eqtl-a-ENSG00000103507	ebi-a-GCST90027158	Alzheimer disease	BCKDK	MR Egger	3.32522584311365	3	0.344147081005002
eqtl-a-ENSG00000103507	ebi-a-GCST90027158	Alzheimer disease	BCKDK	Inverse variance weighted	4.57396149394238	4	0.333867420429171
eqtl-a-ENSG00000103522	ebi-a-GCST90027158	Alzheimer disease	IL21R	MR Egger	0.248145762746982	2	0.883315461292698
eqtl-a-ENSG00000103522	ebi-a-GCST90027158	Alzheimer disease	IL21R	Inverse variance weighted	1.25993453331594	3	0.73866827665814
eqtl-a-ENSG00000103549	ebi-a-GCST90027158	Alzheimer disease	RNF40	MR Egger	7.00425624345063	1	0.00813161500541666
eqtl-a-ENSG00000103549	ebi-a-GCST90027158	Alzheimer disease	RNF40	Inverse variance weighted	7.27526246968564	2	0.026314603313143
eqtl-a-ENSG00000103569	ebi-a-GCST90027158	Alzheimer disease	AQP9	Inverse variance weighted	1.70211907252024	1	0.192011081668296
eqtl-a-ENSG00000103591	ebi-a-GCST90027158	Alzheimer disease	AAGAB	MR Egger	0.123340392178071	1	0.725439429206094
eqtl-a-ENSG00000103591	ebi-a-GCST90027158	Alzheimer disease	AAGAB	Inverse variance weighted	0.250706815734572	2	0.882185076340536
eqtl-a-ENSG00000103642	ebi-a-GCST90027158	Alzheimer disease	LACTB	MR Egger	0.173282505402871	1	0.677210867095751
eqtl-a-ENSG00000103642	ebi-a-GCST90027158	Alzheimer disease	LACTB	Inverse variance weighted	2.41314276119791	2	0.299221439131103
eqtl-a-ENSG00000103653	ebi-a-GCST90027158	Alzheimer disease	CSK	MR Egger	0.0180385470406037	1	0.893159297774369
eqtl-a-ENSG00000103653	ebi-a-GCST90027158	Alzheimer disease	CSK	Inverse variance weighted	1.34016265613069	2	0.511666963210129
eqtl-a-ENSG00000103671	ebi-a-GCST90027158	Alzheimer disease	TRIP4	MR Egger	2.77055863333132	1	0.0960126480309972
eqtl-a-ENSG00000103671	ebi-a-GCST90027158	Alzheimer disease	TRIP4	Inverse variance weighted	3.37594103945909	2	0.184894382982244
eqtl-a-ENSG00000103723	ebi-a-GCST90027158	Alzheimer disease	AP3B2	MR Egger	3.85707847546122	3	0.277316389238383
eqtl-a-ENSG00000103723	ebi-a-GCST90027158	Alzheimer disease	AP3B2	Inverse variance weighted	4.71758229549716	4	0.317521414409531
eqtl-a-ENSG00000103740	ebi-a-GCST90027158	Alzheimer disease	ACSBG1	MR Egger	12.639598791383	5	0.0270006648468929
eqtl-a-ENSG00000103740	ebi-a-GCST90027158	Alzheimer disease	ACSBG1	Inverse variance weighted	14.1176093003764	6	0.0283496415319889
eqtl-a-ENSG00000103769	ebi-a-GCST90027158	Alzheimer disease	RAB11A	MR Egger	2.97582230195507	2	0.225843917016336
eqtl-a-ENSG00000103769	ebi-a-GCST90027158	Alzheimer disease	RAB11A	Inverse variance weighted	3.76229225216095	3	0.288302745544419
eqtl-a-ENSG00000103811	ebi-a-GCST90027158	Alzheimer disease	CTSH	MR Egger	3.0589438438077	1	0.0802938438876247
eqtl-a-ENSG00000103811	ebi-a-GCST90027158	Alzheimer disease	CTSH	Inverse variance weighted	12.7304178025139	2	0.00172038203188824
eqtl-a-ENSG00000103852	ebi-a-GCST90027158	Alzheimer disease	TTC23	MR Egger	1.85263470867992	2	0.396009390612868
eqtl-a-ENSG00000103852	ebi-a-GCST90027158	Alzheimer disease	TTC23	Inverse variance weighted	2.04619030487164	3	0.562875291858944
eqtl-a-ENSG00000103876	ebi-a-GCST90027158	Alzheimer disease	FAH	MR Egger	6.05363938997152	4	0.19517810307844
eqtl-a-ENSG00000103876	ebi-a-GCST90027158	Alzheimer disease	FAH	Inverse variance weighted	6.07350042678678	5	0.29913257836875
eqtl-a-ENSG00000103932	ebi-a-GCST90027158	Alzheimer disease	RPAP1	MR Egger	6.89774470552772	3	0.0752294064931736
eqtl-a-ENSG00000103932	ebi-a-GCST90027158	Alzheimer disease	RPAP1	Inverse variance weighted	7.15622375121495	4	0.127859251628386
eqtl-a-ENSG00000103942	ebi-a-GCST90027158	Alzheimer disease	HOMER2	MR Egger	18.4031361549229	6	0.00529988841747152
eqtl-a-ENSG00000103942	ebi-a-GCST90027158	Alzheimer disease	HOMER2	Inverse variance weighted	18.7970243663282	7	0.00884752885530856
eqtl-a-ENSG00000103966	ebi-a-GCST90027158	Alzheimer disease	EHD4	MR Egger	0.943169980315212	3	0.814999349039191
eqtl-a-ENSG00000103966	ebi-a-GCST90027158	Alzheimer disease	EHD4	Inverse variance weighted	2.64263146451456	4	0.619290022957251
eqtl-a-ENSG00000103995	ebi-a-GCST90027158	Alzheimer disease	CEP152	MR Egger	0.0164489061340536	1	0.897948529729199
eqtl-a-ENSG00000103995	ebi-a-GCST90027158	Alzheimer disease	CEP152	Inverse variance weighted	0.0793897776190382	2	0.961082631487761
eqtl-a-ENSG00000104043	ebi-a-GCST90027158	Alzheimer disease	ATP8B4	MR Egger	7.32311423433622	5	0.197697429819154
eqtl-a-ENSG00000104043	ebi-a-GCST90027158	Alzheimer disease	ATP8B4	Inverse variance weighted	9.77915851606539	6	0.134265522118132
eqtl-a-ENSG00000104081	ebi-a-GCST90027158	Alzheimer disease	BMF	MR Egger	0.274299878795562	2	0.87183949324277
eqtl-a-ENSG00000104081	ebi-a-GCST90027158	Alzheimer disease	BMF	Inverse variance weighted	1.50788833450787	3	0.680450907264295
eqtl-a-ENSG00000104093	ebi-a-GCST90027158	Alzheimer disease	DMXL2	MR Egger	0.185206618010314	4	0.995968046768589
eqtl-a-ENSG00000104093	ebi-a-GCST90027158	Alzheimer disease	DMXL2	Inverse variance weighted	0.668543038011551	5	0.984650398404012
eqtl-a-ENSG00000104219	ebi-a-GCST90027158	Alzheimer disease	ZDHHC2	MR Egger	2.81438588854627	3	0.421137215666077
eqtl-a-ENSG00000104219	ebi-a-GCST90027158	Alzheimer disease	ZDHHC2	Inverse variance weighted	2.81505264294466	4	0.589237162408244
eqtl-a-ENSG00000104231	ebi-a-GCST90027158	Alzheimer disease	ZFAND1	Inverse variance weighted	0.00268243700851982	1	0.958694232034843
eqtl-a-ENSG00000104267	ebi-a-GCST90027158	Alzheimer disease	CA2	MR Egger	10.2184500650293	10	0.421541606260987
eqtl-a-ENSG00000104267	ebi-a-GCST90027158	Alzheimer disease	CA2	Inverse variance weighted	10.2794191317454	11	0.50544224439348
eqtl-a-ENSG00000104312	ebi-a-GCST90027158	Alzheimer disease	RIPK2	MR Egger	2.43222658480638	1	0.118863956618342
eqtl-a-ENSG00000104312	ebi-a-GCST90027158	Alzheimer disease	RIPK2	Inverse variance weighted	2.43581972607473	2	0.295847883739878
eqtl-a-ENSG00000104320	ebi-a-GCST90027158	Alzheimer disease	NBN	MR Egger	7.32188930146822	6	0.292101956210242
eqtl-a-ENSG00000104320	ebi-a-GCST90027158	Alzheimer disease	NBN	Inverse variance weighted	8.60085461725444	7	0.282596755652469
eqtl-a-ENSG00000104324	ebi-a-GCST90027158	Alzheimer disease	CPQ	MR Egger	1.44763049667279	2	0.484898713336256
eqtl-a-ENSG00000104324	ebi-a-GCST90027158	Alzheimer disease	CPQ	Inverse variance weighted	6.31612713256042	3	0.0972029889160985
eqtl-a-ENSG00000104327	ebi-a-GCST90027158	Alzheimer disease	CALB1	MR Egger	1.52213071675078	1	0.217297336837116
eqtl-a-ENSG00000104327	ebi-a-GCST90027158	Alzheimer disease	CALB1	Inverse variance weighted	1.55508677351254	2	0.459533521945347
eqtl-a-ENSG00000104341	ebi-a-GCST90027158	Alzheimer disease	LAPTM4B	MR Egger	0.809666738215983	1	0.368218797979695
eqtl-a-ENSG00000104341	ebi-a-GCST90027158	Alzheimer disease	LAPTM4B	Inverse variance weighted	1.00492194064627	2	0.605039840941798
eqtl-a-ENSG00000104419	ebi-a-GCST90027158	Alzheimer disease	NDRG1	MR Egger	1.3386209403916	2	0.512061537776223
eqtl-a-ENSG00000104419	ebi-a-GCST90027158	Alzheimer disease	NDRG1	Inverse variance weighted	4.27132748320841	3	0.233616968326819
eqtl-a-ENSG00000104427	ebi-a-GCST90027158	Alzheimer disease	ZC2HC1A	MR Egger	4.91766098997134	7	0.67001086295571
eqtl-a-ENSG00000104427	ebi-a-GCST90027158	Alzheimer disease	ZC2HC1A	Inverse variance weighted	5.76992693950025	8	0.672985574164063
eqtl-a-ENSG00000104450	ebi-a-GCST90027158	Alzheimer disease	SPAG1	MR Egger	0.672315723403739	1	0.412245403699685
eqtl-a-ENSG00000104450	ebi-a-GCST90027158	Alzheimer disease	SPAG1	Inverse variance weighted	2.11853816664113	2	0.346709133228202
eqtl-a-ENSG00000104472	ebi-a-GCST90027158	Alzheimer disease	CHRAC1	Inverse variance weighted	0.00415057006893814	1	0.948631889482971
eqtl-a-ENSG00000104490	ebi-a-GCST90027158	Alzheimer disease	NCALD	MR Egger	9.6308897953269	6	0.141081520802829
eqtl-a-ENSG00000104490	ebi-a-GCST90027158	Alzheimer disease	NCALD	Inverse variance weighted	12.9676945919912	7	0.0728994291724267
eqtl-a-ENSG00000104497	ebi-a-GCST90027158	Alzheimer disease	SNX16	MR Egger	4.25502813733782	3	0.235209948012156
eqtl-a-ENSG00000104497	ebi-a-GCST90027158	Alzheimer disease	SNX16	Inverse variance weighted	9.21311856494124	4	0.0559877663736617
eqtl-a-ENSG00000104517	ebi-a-GCST90027158	Alzheimer disease	UBR5	MR Egger	10.113426429119	1	0.00147193053096097
eqtl-a-ENSG00000104517	ebi-a-GCST90027158	Alzheimer disease	UBR5	Inverse variance weighted	14.2179497114247	2	0.000817732856732502
eqtl-a-ENSG00000104518	ebi-a-GCST90027158	Alzheimer disease	GSDMD	Inverse variance weighted	0.000239548883775811	1	0.987651340989873
eqtl-a-ENSG00000104522	ebi-a-GCST90027158	Alzheimer disease	GFUS	MR Egger	17.1251166281995	8	0.028832300977573
eqtl-a-ENSG00000104522	ebi-a-GCST90027158	Alzheimer disease	GFUS	Inverse variance weighted	17.3503891129064	9	0.0435034333487871
eqtl-a-ENSG00000104549	ebi-a-GCST90027158	Alzheimer disease	SQLE	MR Egger	3.58773236889749	2	0.166315917057715
eqtl-a-ENSG00000104549	ebi-a-GCST90027158	Alzheimer disease	SQLE	Inverse variance weighted	3.93055110646258	3	0.269061667638475
eqtl-a-ENSG00000104687	ebi-a-GCST90027158	Alzheimer disease	GSR	MR Egger	4.0974858460632	4	0.392973313595689
eqtl-a-ENSG00000104687	ebi-a-GCST90027158	Alzheimer disease	GSR	Inverse variance weighted	4.41455156333755	5	0.491396891516686
eqtl-a-ENSG00000104689	ebi-a-GCST90027158	Alzheimer disease	TNFRSF10A	MR Egger	0.00483491086237639	1	0.944564949484543
eqtl-a-ENSG00000104689	ebi-a-GCST90027158	Alzheimer disease	TNFRSF10A	Inverse variance weighted	0.518017856179648	2	0.771816132169187
eqtl-a-ENSG00000104714	ebi-a-GCST90027158	Alzheimer disease	ERICH1	MR Egger	3.78773514524191	3	0.285315965871959
eqtl-a-ENSG00000104714	ebi-a-GCST90027158	Alzheimer disease	ERICH1	Inverse variance weighted	3.79946426987875	4	0.43382512256869
eqtl-a-ENSG00000104728	ebi-a-GCST90027158	Alzheimer disease	ARHGEF10	MR Egger	4.42254866314743	3	0.219303687933847
eqtl-a-ENSG00000104728	ebi-a-GCST90027158	Alzheimer disease	ARHGEF10	Inverse variance weighted	4.63285508659166	4	0.327083633485514
eqtl-a-ENSG00000104731	ebi-a-GCST90027158	Alzheimer disease	KLHDC4	MR Egger	3.0012255267072	3	0.391436262750871
eqtl-a-ENSG00000104731	ebi-a-GCST90027158	Alzheimer disease	KLHDC4	Inverse variance weighted	3.0321702244532	4	0.552456298988678
eqtl-a-ENSG00000104763	ebi-a-GCST90027158	Alzheimer disease	ASAH1	MR Egger	7.3729262239725	3	0.0609150076006749
eqtl-a-ENSG00000104763	ebi-a-GCST90027158	Alzheimer disease	ASAH1	Inverse variance weighted	7.47170900766474	4	0.112963295904081
eqtl-a-ENSG00000104765	ebi-a-GCST90027158	Alzheimer disease	BNIP3L	MR Egger	2.58941082183896	1	0.107580347156179
eqtl-a-ENSG00000104765	ebi-a-GCST90027158	Alzheimer disease	BNIP3L	Inverse variance weighted	3.06504688691354	2	0.215989940647944
eqtl-a-ENSG00000104774	ebi-a-GCST90027158	Alzheimer disease	MAN2B1	MR Egger	8.27082368819486	3	0.040733948166419
eqtl-a-ENSG00000104774	ebi-a-GCST90027158	Alzheimer disease	MAN2B1	Inverse variance weighted	8.62637990717191	4	0.0711476805687381
eqtl-a-ENSG00000104783	ebi-a-GCST90027158	Alzheimer disease	KCNN4	MR Egger	14.2265655914796	3	0.00261243051457926
eqtl-a-ENSG00000104783	ebi-a-GCST90027158	Alzheimer disease	KCNN4	Inverse variance weighted	15.8766236036448	4	0.00318926413667484
eqtl-a-ENSG00000104805	ebi-a-GCST90027158	Alzheimer disease	NUCB1	MR Egger	1.4330926384028	2	0.488436249193727
eqtl-a-ENSG00000104805	ebi-a-GCST90027158	Alzheimer disease	NUCB1	Inverse variance weighted	1.46611928210333	3	0.69011176444569
eqtl-a-ENSG00000104808	ebi-a-GCST90027158	Alzheimer disease	DHDH	MR Egger	0.335781674738751	1	0.562274298865065
eqtl-a-ENSG00000104808	ebi-a-GCST90027158	Alzheimer disease	DHDH	Inverse variance weighted	0.340011654434287	2	0.843659900392625
eqtl-a-ENSG00000104814	ebi-a-GCST90027158	Alzheimer disease	MAP4K1	MR Egger	3.39893761624268	1	0.0652384240496642
eqtl-a-ENSG00000104814	ebi-a-GCST90027158	Alzheimer disease	MAP4K1	Inverse variance weighted	5.09194471295868	2	0.0783967852853902
eqtl-a-ENSG00000104835	ebi-a-GCST90027158	Alzheimer disease	SARS2	MR Egger	1.24887473074398	2	0.535562669870174
eqtl-a-ENSG00000104835	ebi-a-GCST90027158	Alzheimer disease	SARS2	Inverse variance weighted	1.4830382256558	3	0.686190595735691
eqtl-a-ENSG00000104853	ebi-a-GCST90027158	Alzheimer disease	CLPTM1	MR Egger	26.452689389319	1	2.70072205583098e-07
eqtl-a-ENSG00000104853	ebi-a-GCST90027158	Alzheimer disease	CLPTM1	Inverse variance weighted	60.4021797467954	2	7.65302832144177e-14
eqtl-a-ENSG00000104856	ebi-a-GCST90027158	Alzheimer disease	RELB	MR Egger	10.3417947067039	4	0.0350474266406255
eqtl-a-ENSG00000104856	ebi-a-GCST90027158	Alzheimer disease	RELB	Inverse variance weighted	12.1159206277739	5	0.0332334645984998
eqtl-a-ENSG00000104870	ebi-a-GCST90027158	Alzheimer disease	FCGRT	MR Egger	3.37788074632234	2	0.184715149459594
eqtl-a-ENSG00000104870	ebi-a-GCST90027158	Alzheimer disease	FCGRT	Inverse variance weighted	3.38601332005068	3	0.33584948514961
eqtl-a-ENSG00000104880	ebi-a-GCST90027158	Alzheimer disease	ARHGEF18	MR Egger	0.98935220150417	1	0.31990075365273
eqtl-a-ENSG00000104880	ebi-a-GCST90027158	Alzheimer disease	ARHGEF18	Inverse variance weighted	1.15380036102575	2	0.561636643212896
eqtl-a-ENSG00000104883	ebi-a-GCST90027158	Alzheimer disease	PEX11G	MR Egger	0.0709078701205249	1	0.790019480236571
eqtl-a-ENSG00000104883	ebi-a-GCST90027158	Alzheimer disease	PEX11G	Inverse variance weighted	0.185565347750031	2	0.911391547968358
eqtl-a-ENSG00000104892	ebi-a-GCST90027158	Alzheimer disease	KLC3	MR Egger	18.91586758	9	0.025917833568418
eqtl-a-ENSG00000104892	ebi-a-GCST90027158	Alzheimer disease	KLC3	Inverse variance weighted	28.3770375498776	10	0.00157051798846897
eqtl-a-ENSG00000104894	ebi-a-GCST90027158	Alzheimer disease	CD37	MR Egger	0.0589115025106471	1	0.808224700264489
eqtl-a-ENSG00000104894	ebi-a-GCST90027158	Alzheimer disease	CD37	Inverse variance weighted	0.111855103376474	2	0.94560764108601
eqtl-a-ENSG00000104903	ebi-a-GCST90027158	Alzheimer disease	LYL1	MR Egger	6.48170112488318	2	0.0391305979234204
eqtl-a-ENSG00000104903	ebi-a-GCST90027158	Alzheimer disease	LYL1	Inverse variance weighted	7.99287295059049	3	0.0461592301826067
eqtl-a-ENSG00000104904	ebi-a-GCST90027158	Alzheimer disease	OAZ1	Inverse variance weighted	0.0435865080363233	1	0.83462480936879
eqtl-a-ENSG00000104915	ebi-a-GCST90027158	Alzheimer disease	STX10	MR Egger	0.430341105075051	2	0.806403894217825
eqtl-a-ENSG00000104915	ebi-a-GCST90027158	Alzheimer disease	STX10	Inverse variance weighted	0.446732274296949	3	0.930428173233817
eqtl-a-ENSG00000104918	ebi-a-GCST90027158	Alzheimer disease	RETN	MR Egger	2.64779298466249	9	0.976641085575775
eqtl-a-ENSG00000104918	ebi-a-GCST90027158	Alzheimer disease	RETN	Inverse variance weighted	3.13835425990666	10	0.977977929529316
eqtl-a-ENSG00000104921	ebi-a-GCST90027158	Alzheimer disease	FCER2	MR Egger	23.6704028232273	8	0.00260216514832117
eqtl-a-ENSG00000104921	ebi-a-GCST90027158	Alzheimer disease	FCER2	Inverse variance weighted	27.1516770312601	9	0.00132019186578185
eqtl-a-ENSG00000104960	ebi-a-GCST90027158	Alzheimer disease	PTOV1	MR Egger	0.24359936554847	1	0.621618464525436
eqtl-a-ENSG00000104960	ebi-a-GCST90027158	Alzheimer disease	PTOV1	Inverse variance weighted	0.422102848116319	2	0.809732426083243
eqtl-a-ENSG00000104972	ebi-a-GCST90027158	Alzheimer disease	LILRB1	MR Egger	20.3776276254717	3	0.000141742084566316
eqtl-a-ENSG00000104972	ebi-a-GCST90027158	Alzheimer disease	LILRB1	Inverse variance weighted	21.3522759835895	4	0.000269594731654123
eqtl-a-ENSG00000104973	ebi-a-GCST90027158	Alzheimer disease	MED25	MR Egger	3.16208375667588	2	0.205760608967157
eqtl-a-ENSG00000104973	ebi-a-GCST90027158	Alzheimer disease	MED25	Inverse variance weighted	3.86022340849636	3	0.276958421549546
eqtl-a-ENSG00000104974	ebi-a-GCST90027158	Alzheimer disease	LILRA1	MR Egger	5.29738096833185	2	0.0707437925465506
eqtl-a-ENSG00000104974	ebi-a-GCST90027158	Alzheimer disease	LILRA1	Inverse variance weighted	5.32503374447691	3	0.149486212587523
eqtl-a-ENSG00000104979	ebi-a-GCST90027158	Alzheimer disease	C19orf53	MR Egger	0.642706298754012	1	0.422732502921575
eqtl-a-ENSG00000104979	ebi-a-GCST90027158	Alzheimer disease	C19orf53	Inverse variance weighted	3.91453997267533	2	0.141243491719725
eqtl-a-ENSG00000105011	ebi-a-GCST90027158	Alzheimer disease	ASF1B	MR Egger	0.137624997417865	1	0.710653595655621
eqtl-a-ENSG00000105011	ebi-a-GCST90027158	Alzheimer disease	ASF1B	Inverse variance weighted	0.152750955802781	2	0.92646827287996
eqtl-a-ENSG00000105048	ebi-a-GCST90027158	Alzheimer disease	TNNT1	MR Egger	0.610647739701909	3	0.893990549096014
eqtl-a-ENSG00000105048	ebi-a-GCST90027158	Alzheimer disease	TNNT1	Inverse variance weighted	0.709904267253408	4	0.950101929763063
eqtl-a-ENSG00000105053	ebi-a-GCST90027158	Alzheimer disease	VRK3	MR Egger	13.2762192576362	2	0.00130950034727739
eqtl-a-ENSG00000105053	ebi-a-GCST90027158	Alzheimer disease	VRK3	Inverse variance weighted	16.3958257704063	3	0.000940596095535663
eqtl-a-ENSG00000105063	ebi-a-GCST90027158	Alzheimer disease	PPP6R1	MR Egger	0.0596844473933628	1	0.806995381051768
eqtl-a-ENSG00000105063	ebi-a-GCST90027158	Alzheimer disease	PPP6R1	Inverse variance weighted	1.74396842722421	2	0.418121084063439
eqtl-a-ENSG00000105136	ebi-a-GCST90027158	Alzheimer disease	ZNF419	MR Egger	3.87813878012213	2	0.143837744347252
eqtl-a-ENSG00000105136	ebi-a-GCST90027158	Alzheimer disease	ZNF419	Inverse variance weighted	4.28153832726862	3	0.232624087419167
eqtl-a-ENSG00000105185	ebi-a-GCST90027158	Alzheimer disease	PDCD5	MR Egger	19.7222143399172	3	0.000193794368990643
eqtl-a-ENSG00000105185	ebi-a-GCST90027158	Alzheimer disease	PDCD5	Inverse variance weighted	21.0114511015756	4	0.000315018003962584
eqtl-a-ENSG00000105186	ebi-a-GCST90027158	Alzheimer disease	ANKRD27	MR Egger	2.39374091198655	2	0.302138288947738
eqtl-a-ENSG00000105186	ebi-a-GCST90027158	Alzheimer disease	ANKRD27	Inverse variance weighted	6.84303527737454	3	0.0770726640253691
eqtl-a-ENSG00000105205	ebi-a-GCST90027158	Alzheimer disease	CLC	MR Egger	1.01359064012197	4	0.907728250187747
eqtl-a-ENSG00000105205	ebi-a-GCST90027158	Alzheimer disease	CLC	Inverse variance weighted	2.46204141888328	5	0.782200542030071
eqtl-a-ENSG00000105223	ebi-a-GCST90027158	Alzheimer disease	PLD3	MR Egger	6.72725747712196	5	0.24172746541942
eqtl-a-ENSG00000105223	ebi-a-GCST90027158	Alzheimer disease	PLD3	Inverse variance weighted	8.55601365398151	6	0.200129810432543
eqtl-a-ENSG00000105227	ebi-a-GCST90027158	Alzheimer disease	PRX	MR Egger	0.806471671195634	2	0.668154506123862
eqtl-a-ENSG00000105227	ebi-a-GCST90027158	Alzheimer disease	PRX	Inverse variance weighted	0.910631677382163	3	0.822861412060308
eqtl-a-ENSG00000105251	ebi-a-GCST90027158	Alzheimer disease	SHD	MR Egger	0.51325576583495	1	0.473732846351288
eqtl-a-ENSG00000105251	ebi-a-GCST90027158	Alzheimer disease	SHD	Inverse variance weighted	17.5022541796793	2	0.000158282825577641
eqtl-a-ENSG00000105270	ebi-a-GCST90027158	Alzheimer disease	CLIP3	MR Egger	0.17418561039123	1	0.676418401591275
eqtl-a-ENSG00000105270	ebi-a-GCST90027158	Alzheimer disease	CLIP3	Inverse variance weighted	0.183633822910768	2	0.912272160837918
eqtl-a-ENSG00000105281	ebi-a-GCST90027158	Alzheimer disease	SLC1A5	MR Egger	3.03133934240012	5	0.695154056868574
eqtl-a-ENSG00000105281	ebi-a-GCST90027158	Alzheimer disease	SLC1A5	Inverse variance weighted	4.06441546998292	6	0.667959477839634
eqtl-a-ENSG00000105287	ebi-a-GCST90027158	Alzheimer disease	PRKD2	MR Egger	0.0229865688121497	1	0.879492005033042
eqtl-a-ENSG00000105287	ebi-a-GCST90027158	Alzheimer disease	PRKD2	Inverse variance weighted	0.282034223946647	2	0.868474450258889
eqtl-a-ENSG00000105339	ebi-a-GCST90027158	Alzheimer disease	DENND3	MR Egger	1.5714435079808	3	0.665882004596758
eqtl-a-ENSG00000105339	ebi-a-GCST90027158	Alzheimer disease	DENND3	Inverse variance weighted	1.57246106341772	4	0.813732996854869
eqtl-a-ENSG00000105352	ebi-a-GCST90027158	Alzheimer disease	CEACAM4	MR Egger	2.83976656759573	5	0.724672585986086
eqtl-a-ENSG00000105352	ebi-a-GCST90027158	Alzheimer disease	CEACAM4	Inverse variance weighted	3.23734465259199	6	0.778521984634805
eqtl-a-ENSG00000105355	ebi-a-GCST90027158	Alzheimer disease	PLIN3	MR Egger	0.00459599131254164	1	0.945949826296108
eqtl-a-ENSG00000105355	ebi-a-GCST90027158	Alzheimer disease	PLIN3	Inverse variance weighted	0.453196625690034	2	0.797240959433142
eqtl-a-ENSG00000105369	ebi-a-GCST90027158	Alzheimer disease	CD79A	MR Egger	3.19011982903445	6	0.784634351890535
eqtl-a-ENSG00000105369	ebi-a-GCST90027158	Alzheimer disease	CD79A	Inverse variance weighted	4.48300078349832	7	0.722763288575347
eqtl-a-ENSG00000105373	ebi-a-GCST90027158	Alzheimer disease	NOP53	MR Egger	8.77254287074046	1	0.00305798823919332
eqtl-a-ENSG00000105373	ebi-a-GCST90027158	Alzheimer disease	NOP53	Inverse variance weighted	10.6301464601043	2	0.00491691867595193
eqtl-a-ENSG00000105374	ebi-a-GCST90027158	Alzheimer disease	NKG7	MR Egger	0.802464077228405	1	0.370357670590978
eqtl-a-ENSG00000105374	ebi-a-GCST90027158	Alzheimer disease	NKG7	Inverse variance weighted	0.823213499468305	2	0.662584786469295
eqtl-a-ENSG00000105379	ebi-a-GCST90027158	Alzheimer disease	ETFB	MR Egger	0.968652716849827	1	0.325016417398728
eqtl-a-ENSG00000105379	ebi-a-GCST90027158	Alzheimer disease	ETFB	Inverse variance weighted	9.45184070356803	2	0.00886255348836107
eqtl-a-ENSG00000105383	ebi-a-GCST90027158	Alzheimer disease	CD33	MR Egger	5.78943631125433	3	0.122316293640417
eqtl-a-ENSG00000105383	ebi-a-GCST90027158	Alzheimer disease	CD33	Inverse variance weighted	6.95454709820362	4	0.138309787779948
eqtl-a-ENSG00000105393	ebi-a-GCST90027158	Alzheimer disease	BABAM1	MR Egger	3.99310477728934	1	0.0456868054748643
eqtl-a-ENSG00000105393	ebi-a-GCST90027158	Alzheimer disease	BABAM1	Inverse variance weighted	4.78285414304011	2	0.0914990150243271
eqtl-a-ENSG00000105397	ebi-a-GCST90027158	Alzheimer disease	TYK2	MR Egger	5.03355819278672	2	0.0807191771883788
eqtl-a-ENSG00000105397	ebi-a-GCST90027158	Alzheimer disease	TYK2	Inverse variance weighted	5.03823141105082	3	0.169018962992385
eqtl-a-ENSG00000105404	ebi-a-GCST90027158	Alzheimer disease	RABAC1	MR Egger	1.59585528022297	1	0.206491568338791
eqtl-a-ENSG00000105404	ebi-a-GCST90027158	Alzheimer disease	RABAC1	Inverse variance weighted	1.61684422541763	2	0.445560556191262
eqtl-a-ENSG00000105472	ebi-a-GCST90027158	Alzheimer disease	CLEC11A	MR Egger	0.539680609413393	1	0.462565122400118
eqtl-a-ENSG00000105472	ebi-a-GCST90027158	Alzheimer disease	CLEC11A	Inverse variance weighted	0.560321627642751	2	0.755662210756298
eqtl-a-ENSG00000105483	ebi-a-GCST90027158	Alzheimer disease	CARD8	MR Egger	2.44942501900138	3	0.484500486965705
eqtl-a-ENSG00000105483	ebi-a-GCST90027158	Alzheimer disease	CARD8	Inverse variance weighted	2.5584576117885	4	0.634199526699302
eqtl-a-ENSG00000105497	ebi-a-GCST90027158	Alzheimer disease	ZNF175	MR Egger	1.43776522618685	2	0.487296450538854
eqtl-a-ENSG00000105497	ebi-a-GCST90027158	Alzheimer disease	ZNF175	Inverse variance weighted	4.99571275403673	3	0.172111346825038
eqtl-a-ENSG00000105499	ebi-a-GCST90027158	Alzheimer disease	PLA2G4C	MR Egger	4.94021607096538	2	0.0845757213290995
eqtl-a-ENSG00000105499	ebi-a-GCST90027158	Alzheimer disease	PLA2G4C	Inverse variance weighted	7.5036716560122	3	0.0574641864408847
eqtl-a-ENSG00000105501	ebi-a-GCST90027158	Alzheimer disease	SIGLEC5	MR Egger	4.21229924278437	7	0.755025775974375
eqtl-a-ENSG00000105501	ebi-a-GCST90027158	Alzheimer disease	SIGLEC5	Inverse variance weighted	4.25626096487357	8	0.833294162663059
eqtl-a-ENSG00000105507	ebi-a-GCST90027158	Alzheimer disease	CABP5	MR Egger	14.4422472403935	10	0.153757986330044
eqtl-a-ENSG00000105507	ebi-a-GCST90027158	Alzheimer disease	CABP5	Inverse variance weighted	17.8631792796903	11	0.0848101170843985
eqtl-a-ENSG00000105518	ebi-a-GCST90027158	Alzheimer disease	TMEM205	MR Egger	4.66580760133742	3	0.197968931947169
eqtl-a-ENSG00000105518	ebi-a-GCST90027158	Alzheimer disease	TMEM205	Inverse variance weighted	7.71430993306269	4	0.102622086860912
eqtl-a-ENSG00000105520	ebi-a-GCST90027158	Alzheimer disease	PLPPR2	MR Egger	0.233273192353826	1	0.629107355553065
eqtl-a-ENSG00000105520	ebi-a-GCST90027158	Alzheimer disease	PLPPR2	Inverse variance weighted	0.241161085393269	2	0.886405690965526
eqtl-a-ENSG00000105552	ebi-a-GCST90027158	Alzheimer disease	BCAT2	MR Egger	0.477688204110638	1	0.489471335364918
eqtl-a-ENSG00000105552	ebi-a-GCST90027158	Alzheimer disease	BCAT2	Inverse variance weighted	0.588010209792531	2	0.745272686893822
eqtl-a-ENSG00000105576	ebi-a-GCST90027158	Alzheimer disease	TNPO2	MR Egger	8.05067986690075	1	0.0045486581053145
eqtl-a-ENSG00000105576	ebi-a-GCST90027158	Alzheimer disease	TNPO2	Inverse variance weighted	11.7090086746694	2	0.00286695629219056
eqtl-a-ENSG00000105607	ebi-a-GCST90027158	Alzheimer disease	GCDH	MR Egger	1.92769981020721	2	0.381421618636312
eqtl-a-ENSG00000105607	ebi-a-GCST90027158	Alzheimer disease	GCDH	Inverse variance weighted	8.21286992111419	3	0.0418112093094608
eqtl-a-ENSG00000105610	ebi-a-GCST90027158	Alzheimer disease	KLF1	MR Egger	12.5014229118906	7	0.0852289256132023
eqtl-a-ENSG00000105610	ebi-a-GCST90027158	Alzheimer disease	KLF1	Inverse variance weighted	13.3951913311081	8	0.098956416473386
eqtl-a-ENSG00000105612	ebi-a-GCST90027158	Alzheimer disease	DNASE2	MR Egger	8.94322233613484	8	0.347108297222534
eqtl-a-ENSG00000105612	ebi-a-GCST90027158	Alzheimer disease	DNASE2	Inverse variance weighted	9.01194464646104	9	0.436172322176023
eqtl-a-ENSG00000105618	ebi-a-GCST90027158	Alzheimer disease	PRPF31	MR Egger	0.22704211863907	1	0.633725779460539
eqtl-a-ENSG00000105618	ebi-a-GCST90027158	Alzheimer disease	PRPF31	Inverse variance weighted	0.264018819264173	2	0.876332749071823
eqtl-a-ENSG00000105643	ebi-a-GCST90027158	Alzheimer disease	ARRDC2	MR Egger	0.463326604169957	1	0.496073370332497
eqtl-a-ENSG00000105643	ebi-a-GCST90027158	Alzheimer disease	ARRDC2	Inverse variance weighted	0.943257608636181	2	0.623985090505964
eqtl-a-ENSG00000105656	ebi-a-GCST90027158	Alzheimer disease	ELL	MR Egger	4.06500753400972	2	0.131007098922012
eqtl-a-ENSG00000105656	ebi-a-GCST90027158	Alzheimer disease	ELL	Inverse variance weighted	5.12434538646732	3	0.162915140235624
eqtl-a-ENSG00000105701	ebi-a-GCST90027158	Alzheimer disease	FKBP8	MR Egger	0.189373322681403	1	0.663438708122722
eqtl-a-ENSG00000105701	ebi-a-GCST90027158	Alzheimer disease	FKBP8	Inverse variance weighted	0.190843571115393	2	0.908989454976654
eqtl-a-ENSG00000105726	ebi-a-GCST90027158	Alzheimer disease	ATP13A1	MR Egger	0.00563906990719571	1	0.940140127883751
eqtl-a-ENSG00000105726	ebi-a-GCST90027158	Alzheimer disease	ATP13A1	Inverse variance weighted	0.447277198437475	2	0.799604059689175
eqtl-a-ENSG00000105750	ebi-a-GCST90027158	Alzheimer disease	ZNF85	MR Egger	3.88127350746485	6	0.69273951107192
eqtl-a-ENSG00000105750	ebi-a-GCST90027158	Alzheimer disease	ZNF85	Inverse variance weighted	3.9587139767867	7	0.784520301833072
eqtl-a-ENSG00000105784	ebi-a-GCST90027158	Alzheimer disease	RUNDC3B	MR Egger	1.25043769003758	1	0.263468897326987
eqtl-a-ENSG00000105784	ebi-a-GCST90027158	Alzheimer disease	RUNDC3B	Inverse variance weighted	1.48899512946261	2	0.474972883126746
eqtl-a-ENSG00000105808	ebi-a-GCST90027158	Alzheimer disease	RASA4	MR Egger	0.493921199445987	2	0.781171471297405
eqtl-a-ENSG00000105808	ebi-a-GCST90027158	Alzheimer disease	RASA4	Inverse variance weighted	1.85176502015087	3	0.603735588154736
eqtl-a-ENSG00000105829	ebi-a-GCST90027158	Alzheimer disease	BET1	MR Egger	0.525699765741936	1	0.468420399410414
eqtl-a-ENSG00000105829	ebi-a-GCST90027158	Alzheimer disease	BET1	Inverse variance weighted	2.64957520076438	2	0.265859421531938
eqtl-a-ENSG00000105835	ebi-a-GCST90027158	Alzheimer disease	NAMPT	MR Egger	4.4737727119131	2	0.106790494849148
eqtl-a-ENSG00000105835	ebi-a-GCST90027158	Alzheimer disease	NAMPT	Inverse variance weighted	4.51613258318519	3	0.210855803831924
eqtl-a-ENSG00000105854	ebi-a-GCST90027158	Alzheimer disease	PON2	MR Egger	3.34014688551029	2	0.188233240763273
eqtl-a-ENSG00000105854	ebi-a-GCST90027158	Alzheimer disease	PON2	Inverse variance weighted	5.03102326980467	3	0.169539512110669
eqtl-a-ENSG00000105887	ebi-a-GCST90027158	Alzheimer disease	MTPN	MR Egger	1.64036677739299	3	0.650271950806864
eqtl-a-ENSG00000105887	ebi-a-GCST90027158	Alzheimer disease	MTPN	Inverse variance weighted	1.73982063371299	4	0.783472085289964
eqtl-a-ENSG00000105928	ebi-a-GCST90027158	Alzheimer disease	GSDME	MR Egger	0.784030259803302	4	0.940576119038149
eqtl-a-ENSG00000105928	ebi-a-GCST90027158	Alzheimer disease	GSDME	Inverse variance weighted	1.03451626887721	5	0.959734030218304
eqtl-a-ENSG00000105939	ebi-a-GCST90027158	Alzheimer disease	ZC3HAV1	MR Egger	2.45692486865655	1	0.117007654654424
eqtl-a-ENSG00000105939	ebi-a-GCST90027158	Alzheimer disease	ZC3HAV1	Inverse variance weighted	6.63889886778009	2	0.036172741758373
eqtl-a-ENSG00000105948	ebi-a-GCST90027158	Alzheimer disease	TTC26	MR Egger	0.740604647828683	1	0.389467256688235
eqtl-a-ENSG00000105948	ebi-a-GCST90027158	Alzheimer disease	TTC26	Inverse variance weighted	1.30906281392055	2	0.519685526560423
eqtl-a-ENSG00000105963	ebi-a-GCST90027158	Alzheimer disease	ADAP1	MR Egger	8.28016116239657	3	0.0405629323219861
eqtl-a-ENSG00000105963	ebi-a-GCST90027158	Alzheimer disease	ADAP1	Inverse variance weighted	10.0354907021105	4	0.0398340705750444
eqtl-a-ENSG00000105971	ebi-a-GCST90027158	Alzheimer disease	CAV2	MR Egger	16.3472320792573	6	0.0120067368884557
eqtl-a-ENSG00000105971	ebi-a-GCST90027158	Alzheimer disease	CAV2	Inverse variance weighted	17.4993808221029	7	0.0144448913752915
eqtl-a-ENSG00000105983	ebi-a-GCST90027158	Alzheimer disease	LMBR1	MR Egger	0.0675538649121274	1	0.794932222743926
eqtl-a-ENSG00000105983	ebi-a-GCST90027158	Alzheimer disease	LMBR1	Inverse variance weighted	3.77846355188466	2	0.151187910424661
eqtl-a-ENSG00000105991	ebi-a-GCST90027158	Alzheimer disease	HOXA1	MR Egger	0.12108514934505	1	0.727860524799471
eqtl-a-ENSG00000105991	ebi-a-GCST90027158	Alzheimer disease	HOXA1	Inverse variance weighted	0.240526801902664	2	0.886686851794967
eqtl-a-ENSG00000105993	ebi-a-GCST90027158	Alzheimer disease	DNAJB6	MR Egger	3.8259954587372	6	0.700210192860552
eqtl-a-ENSG00000105993	ebi-a-GCST90027158	Alzheimer disease	DNAJB6	Inverse variance weighted	4.82343754646768	7	0.681499787914117
eqtl-a-ENSG00000105996	ebi-a-GCST90027158	Alzheimer disease	HOXA2	MR Egger	1.6970161049372	1	0.192678668284228
eqtl-a-ENSG00000105996	ebi-a-GCST90027158	Alzheimer disease	HOXA2	Inverse variance weighted	2.10568916917173	2	0.348943736031432
eqtl-a-ENSG00000106003	ebi-a-GCST90027158	Alzheimer disease	LFNG	MR Egger	0.423390386427829	1	0.515250137151348
eqtl-a-ENSG00000106003	ebi-a-GCST90027158	Alzheimer disease	LFNG	Inverse variance weighted	0.491716719917414	2	0.782032984265497
eqtl-a-ENSG00000106004	ebi-a-GCST90027158	Alzheimer disease	HOXA5	MR Egger	0.127191069977438	1	0.721362398670222
eqtl-a-ENSG00000106004	ebi-a-GCST90027158	Alzheimer disease	HOXA5	Inverse variance weighted	0.7193713780823	2	0.697895647851859
eqtl-a-ENSG00000106009	ebi-a-GCST90027158	Alzheimer disease	BRAT1	MR Egger	1.68523847108405	2	0.430581251442513
eqtl-a-ENSG00000106009	ebi-a-GCST90027158	Alzheimer disease	BRAT1	Inverse variance weighted	1.69406170532112	3	0.638254820628136
eqtl-a-ENSG00000106012	ebi-a-GCST90027158	Alzheimer disease	IQCE	MR Egger	0.649259488634573	1	0.420377556133303
eqtl-a-ENSG00000106012	ebi-a-GCST90027158	Alzheimer disease	IQCE	Inverse variance weighted	1.23842581072229	2	0.538368017454358
eqtl-a-ENSG00000106034	ebi-a-GCST90027158	Alzheimer disease	CPED1	MR Egger	9.47646496617888	5	0.0915034394434255
eqtl-a-ENSG00000106034	ebi-a-GCST90027158	Alzheimer disease	CPED1	Inverse variance weighted	9.50897574741874	6	0.14691172744864
eqtl-a-ENSG00000106049	ebi-a-GCST90027158	Alzheimer disease	HIBADH	MR Egger	0.443987760135616	3	0.931012993164095
eqtl-a-ENSG00000106049	ebi-a-GCST90027158	Alzheimer disease	HIBADH	Inverse variance weighted	0.864989407440486	4	0.929529038472185
eqtl-a-ENSG00000106066	ebi-a-GCST90027158	Alzheimer disease	CPVL	MR Egger	7.58454576604694	7	0.370648172753787
eqtl-a-ENSG00000106066	ebi-a-GCST90027158	Alzheimer disease	CPVL	Inverse variance weighted	8.76358097882201	8	0.362630975855169
eqtl-a-ENSG00000106069	ebi-a-GCST90027158	Alzheimer disease	CHN2	MR Egger	6.36265373175878	4	0.173652650285105
eqtl-a-ENSG00000106069	ebi-a-GCST90027158	Alzheimer disease	CHN2	Inverse variance weighted	7.960871792	5	0.158405284643768
eqtl-a-ENSG00000106070	ebi-a-GCST90027158	Alzheimer disease	GRB10	MR Egger	0.0998914103771427	1	0.751959984757133
eqtl-a-ENSG00000106070	ebi-a-GCST90027158	Alzheimer disease	GRB10	Inverse variance weighted	2.71979808731696	2	0.256686689794619
eqtl-a-ENSG00000106105	ebi-a-GCST90027158	Alzheimer disease	GARS1	MR Egger	1.09439520735856	1	0.295499420724068
eqtl-a-ENSG00000106105	ebi-a-GCST90027158	Alzheimer disease	GARS1	Inverse variance weighted	3.9949817175053	2	0.135675284955791
eqtl-a-ENSG00000106123	ebi-a-GCST90027158	Alzheimer disease	EPHB6	MR Egger	0.088537965898845	1	0.766044122565071
eqtl-a-ENSG00000106123	ebi-a-GCST90027158	Alzheimer disease	EPHB6	Inverse variance weighted	1.51931276247351	2	0.467827153581921
eqtl-a-ENSG00000106133	ebi-a-GCST90027158	Alzheimer disease	NSUN5P2	MR Egger	0.87570153120631	1	0.349381704459903
eqtl-a-ENSG00000106133	ebi-a-GCST90027158	Alzheimer disease	NSUN5P2	Inverse variance weighted	5.25035222210052	2	0.0724270007158569
eqtl-a-ENSG00000106144	ebi-a-GCST90027158	Alzheimer disease	CASP2	MR Egger	0.559528292448231	1	0.454450363146741
eqtl-a-ENSG00000106144	ebi-a-GCST90027158	Alzheimer disease	CASP2	Inverse variance weighted	0.9238771454951	2	0.630061041671895
eqtl-a-ENSG00000106153	ebi-a-GCST90027158	Alzheimer disease	CHCHD2	MR Egger	3.45835962301544	5	0.629697502511339
eqtl-a-ENSG00000106153	ebi-a-GCST90027158	Alzheimer disease	CHCHD2	Inverse variance weighted	3.8463608100264	6	0.69745879788355
eqtl-a-ENSG00000106245	ebi-a-GCST90027158	Alzheimer disease	BUD31	MR Egger	0.749231052205828	1	0.386719793435213
eqtl-a-ENSG00000106245	ebi-a-GCST90027158	Alzheimer disease	BUD31	Inverse variance weighted	7.61855190057964	2	0.0221642211465627
eqtl-a-ENSG00000106246	ebi-a-GCST90027158	Alzheimer disease	PTCD1	MR Egger	1.69252043578076	1	0.193269053247495
eqtl-a-ENSG00000106246	ebi-a-GCST90027158	Alzheimer disease	PTCD1	Inverse variance weighted	1.71503915128262	2	0.424213006684786
eqtl-a-ENSG00000106261	ebi-a-GCST90027158	Alzheimer disease	ZKSCAN1	MR Egger	2.97357740525482	1	0.0846345044298689
eqtl-a-ENSG00000106261	ebi-a-GCST90027158	Alzheimer disease	ZKSCAN1	Inverse variance weighted	22.9747328231766	2	1.02588848666629e-05
eqtl-a-ENSG00000106263	ebi-a-GCST90027158	Alzheimer disease	EIF3B	MR Egger	10.0155300905575	3	0.0184345842373606
eqtl-a-ENSG00000106263	ebi-a-GCST90027158	Alzheimer disease	EIF3B	Inverse variance weighted	11.8548319512774	4	0.0184640605914909
eqtl-a-ENSG00000106268	ebi-a-GCST90027158	Alzheimer disease	NUDT1	MR Egger	7.72242577154131	1	0.00545390670774475
eqtl-a-ENSG00000106268	ebi-a-GCST90027158	Alzheimer disease	NUDT1	Inverse variance weighted	22.3624665045556	2	1.39332393508631e-05
eqtl-a-ENSG00000106305	ebi-a-GCST90027158	Alzheimer disease	AIMP2	Inverse variance weighted	9.3157136970426	1	0.0022719686376299
eqtl-a-ENSG00000106341	ebi-a-GCST90027158	Alzheimer disease	PPP1R17	MR Egger	7.93764287044691	2	0.0188956898115483
eqtl-a-ENSG00000106341	ebi-a-GCST90027158	Alzheimer disease	PPP1R17	Inverse variance weighted	8.29186305482509	3	0.0403496009422729
eqtl-a-ENSG00000106366	ebi-a-GCST90027158	Alzheimer disease	SERPINE1	MR Egger	2.52165358196196	2	0.283419600832809
eqtl-a-ENSG00000106366	ebi-a-GCST90027158	Alzheimer disease	SERPINE1	Inverse variance weighted	2.57384508493199	3	0.462093302260271
eqtl-a-ENSG00000106392	ebi-a-GCST90027158	Alzheimer disease	C1GALT1	MR Egger	4.83068811938645	4	0.305115214208608
eqtl-a-ENSG00000106392	ebi-a-GCST90027158	Alzheimer disease	C1GALT1	Inverse variance weighted	5.12256251511561	5	0.401106487004918
eqtl-a-ENSG00000106524	ebi-a-GCST90027158	Alzheimer disease	ANKMY2	MR Egger	1.0877295265245	1	0.296974820407518
eqtl-a-ENSG00000106524	ebi-a-GCST90027158	Alzheimer disease	ANKMY2	Inverse variance weighted	1.12720284384202	2	0.569155598921087
eqtl-a-ENSG00000106537	ebi-a-GCST90027158	Alzheimer disease	TSPAN13	MR Egger	12.1547128705493	8	0.14443332040129
eqtl-a-ENSG00000106537	ebi-a-GCST90027158	Alzheimer disease	TSPAN13	Inverse variance weighted	13.006122827744	9	0.162329406427141
eqtl-a-ENSG00000106546	ebi-a-GCST90027158	Alzheimer disease	AHR	MR Egger	1.47846434190232	3	0.687249593675626
eqtl-a-ENSG00000106546	ebi-a-GCST90027158	Alzheimer disease	AHR	Inverse variance weighted	3.89043528347946	4	0.421036847554193
eqtl-a-ENSG00000106565	ebi-a-GCST90027158	Alzheimer disease	TMEM176B	MR Egger	3.20666081629287	4	0.52385578259637
eqtl-a-ENSG00000106565	ebi-a-GCST90027158	Alzheimer disease	TMEM176B	Inverse variance weighted	3.23968032762618	5	0.663088486903977
eqtl-a-ENSG00000106605	ebi-a-GCST90027158	Alzheimer disease	BLVRA	MR Egger	1.37079590164746	2	0.503889666362526
eqtl-a-ENSG00000106605	ebi-a-GCST90027158	Alzheimer disease	BLVRA	Inverse variance weighted	2.74374543172376	3	0.432844331975434
eqtl-a-ENSG00000106610	ebi-a-GCST90027158	Alzheimer disease	STAG3L4	MR Egger	1.75856344108826	3	0.62399323313254
eqtl-a-ENSG00000106610	ebi-a-GCST90027158	Alzheimer disease	STAG3L4	Inverse variance weighted	4.16151250972768	4	0.384588575666374
eqtl-a-ENSG00000106617	ebi-a-GCST90027158	Alzheimer disease	PRKAG2	MR Egger	0.0402542142945548	2	0.980074090967447
eqtl-a-ENSG00000106617	ebi-a-GCST90027158	Alzheimer disease	PRKAG2	Inverse variance weighted	0.122307391802143	3	0.9890322277906
eqtl-a-ENSG00000106624	ebi-a-GCST90027158	Alzheimer disease	AEBP1	MR Egger	0.30470935869624	1	0.580945027731614
eqtl-a-ENSG00000106624	ebi-a-GCST90027158	Alzheimer disease	AEBP1	Inverse variance weighted	0.383606619749452	2	0.825469214168408
eqtl-a-ENSG00000106665	ebi-a-GCST90027158	Alzheimer disease	CLIP2	MR Egger	1.70897114993512	4	0.789087365040187
[truncated: 8,513 more rows]
