# Supplementary material for: Deciphering Alzheimer’s disease transcriptomics: exploration and validation of core genes in tau and Aβ pathological models toward novel therapeutic targets
Source: Front Aging Neurosci. 2025 Oct 10;17:1621153. doi: 10.3389/fnagi.2025.1621153 (PMC12549628; doi:10.3389/fnagi.2025.1621153)
Supplement: Supplementary file 6 [file Data_Sheet_5.ZIP › Mendelian randomization analysis and code/table.MRresult.csv]

id.exposure	id.outcome	outcome	exposure	method	nsnp	b	se	pval	lo_ci	up_ci	or	or_lci95	or_uci95
eqtl-a-ENSG00000000938	ebi-a-GCST90027158	Alzheimer disease	FGR	MR Egger	9	-0.055894142	0.0717404013194442	0.461433488529927	-0.196505329	0.0847170443385444	0.945639233836138	0.821596953130076	1.08840905162001
eqtl-a-ENSG00000000938	ebi-a-GCST90027158	Alzheimer disease	FGR	Weighted median	9	-0.005189832	0.0364238553432514	0.886697379795355	-0.076580589	0.0662009243368897	0.994823611775646	0.926278263804365	1.0684413714747
eqtl-a-ENSG00000000938	ebi-a-GCST90027158	Alzheimer disease	FGR	Inverse variance weighted	9	0.00501943511524477	0.0286522275376111	0.860934417485861	-0.051138931	0.0611778010889625	1.00503205358338	0.950146656671553	1.06308791557342
eqtl-a-ENSG00000000938	ebi-a-GCST90027158	Alzheimer disease	FGR	Simple mode	9	-0.019907575	0.0503335896284872	0.702802217088526	-0.11856141	0.0787462610973602	0.980289272773018	0.888197269568881	1.08192975956827
eqtl-a-ENSG00000000938	ebi-a-GCST90027158	Alzheimer disease	FGR	Weighted mode	9	-0.009037724	0.0438923327783796	0.842007157419627	-0.095066696	0.0769912484906261	0.991002993713599	0.909312284952991	1.0800326244356
eqtl-a-ENSG00000000971	ebi-a-GCST90027158	Alzheimer disease	CFH	MR Egger	4	0.132609293446603	0.196435088612935	0.569211218659863	-0.25240348	0.517622067127955	1.14180380094273	0.776931198437349	1.67803265265887
eqtl-a-ENSG00000000971	ebi-a-GCST90027158	Alzheimer disease	CFH	Weighted median	4	0.0200865083520857	0.0514661244515126	0.696325067243292	-0.080787096	0.12096011227705	1.02028959978103	0.922390051466397	1.12857989498735
eqtl-a-ENSG00000000971	ebi-a-GCST90027158	Alzheimer disease	CFH	Inverse variance weighted	4	-0.02157633	0.0503649881472389	0.668360374751666	-0.120291707	0.0771390469863859	0.978654774112379	0.886661753947301	1.08019226342978
eqtl-a-ENSG00000000971	ebi-a-GCST90027158	Alzheimer disease	CFH	Simple mode	4	0.007903644565667	0.0872423565859188	0.933524954243713	-0.163091374	0.178898663474068	1.00793496081417	0.849513561124782	1.19589954972154
eqtl-a-ENSG00000000971	ebi-a-GCST90027158	Alzheimer disease	CFH	Weighted mode	4	0.0359220040036349	0.0512215780466827	0.533617938925917	-0.064472289	0.136316296975133	1.03657499463839	0.937562094715413	1.14604432662748
eqtl-a-ENSG00000001084	ebi-a-GCST90027158	Alzheimer disease	GCLC	MR Egger	3	-0.075587977	0.0916615128309668	0.56099510723701	-0.255244542	0.104068588505565	0.92719815516448	0.774727021660536	1.10967656336261
eqtl-a-ENSG00000001084	ebi-a-GCST90027158	Alzheimer disease	GCLC	Weighted median	3	0.00739770082846915	0.0301179138960428	0.805972837399561	-0.05163341	0.0664288120647129	1.00742513141662	0.949676944722039	1.06868488389685
eqtl-a-ENSG00000001084	ebi-a-GCST90027158	Alzheimer disease	GCLC	Inverse variance weighted	3	0.0139260504655324	0.0301194822427188	0.643823020605947	-0.045108135	0.0729602356612613	1.0140234696023	0.955894110892428	1.0756877620517
eqtl-a-ENSG00000001084	ebi-a-GCST90027158	Alzheimer disease	GCLC	Simple mode	3	0.00893342606696604	0.0363714612077416	0.828884567382354	-0.062354638	0.0802214900341396	1.00897344820711	0.939549627794305	1.08352703153838
eqtl-a-ENSG00000001084	ebi-a-GCST90027158	Alzheimer disease	GCLC	Weighted mode	3	0.00575401119823503	0.0341059927226542	0.881544162632592	-0.061093735	0.0726017569346372	1.00577059731765	0.940735056277117	1.07530221998096
eqtl-a-ENSG00000001561	ebi-a-GCST90027158	Alzheimer disease	ENPP4	MR Egger	4	0.017921255833383	0.0223090873906624	0.506090074804843	-0.025804555	0.0616470671190813	1.01808280515129	0.974525536699948	1.06358690368916
eqtl-a-ENSG00000001561	ebi-a-GCST90027158	Alzheimer disease	ENPP4	Weighted median	4	-0.00149556	0.0145241074574527	0.917986099403246	-0.02996281	0.0269716908004342	0.998505557976098	0.970481624669013	1.027338719
eqtl-a-ENSG00000001561	ebi-a-GCST90027158	Alzheimer disease	ENPP4	Inverse variance weighted	4	-0.002430754	0.0148068509919882	0.86960190729527	-0.031452182	0.0265906735541959	0.997572197501093	0.969037292447097	1.02694736000729
eqtl-a-ENSG00000001561	ebi-a-GCST90027158	Alzheimer disease	ENPP4	Simple mode	4	0.0173403546741661	0.0272972677383403	0.570410641307388	-0.03616229	0.0708429994413132	1.01749157141041	0.964483754622897	1.07341268624685
eqtl-a-ENSG00000001561	ebi-a-GCST90027158	Alzheimer disease	ENPP4	Weighted mode	4	-0.000980065	0.0151463387544348	0.952478206770723	-0.030666889	0.0287067592423098	0.999020415390184	0.969798570162663	1.02912276948292
eqtl-a-ENSG00000002549	ebi-a-GCST90027158	Alzheimer disease	LAP3	MR Egger	8	0.0110739434100855	0.0300418500696886	0.725069873425794	-0.047808083	0.0699559695466751	1.01113548648646	0.953316727469347	1.07246095927241
eqtl-a-ENSG00000002549	ebi-a-GCST90027158	Alzheimer disease	LAP3	Weighted median	8	-0.003975364	0.0175761903231113	0.821062250980705	-0.038424697	0.0304739689665277	0.996032527232569	0.962304166305839	1.03094305318636
eqtl-a-ENSG00000002549	ebi-a-GCST90027158	Alzheimer disease	LAP3	Inverse variance weighted	8	0.00578788757518743	0.0175385310742666	0.741392538148753	-0.028587633	0.0401634084807499	1.00580466975865	0.971817126843103	1.04098086539654
eqtl-a-ENSG00000002549	ebi-a-GCST90027158	Alzheimer disease	LAP3	Simple mode	8	0.0538910261702547	0.0395022311632298	0.214726215114695	-0.023533347	0.131315399250185	1.05536958822261	0.976741402818425	1.14032738300152
eqtl-a-ENSG00000002549	ebi-a-GCST90027158	Alzheimer disease	LAP3	Weighted mode	8	-0.005472209	0.0184968527946965	0.775931768745275	-0.041726041	0.0307816222098822	0.994542735995782	0.959132507809533	1.03126027495504
eqtl-a-ENSG00000002726	ebi-a-GCST90027158	Alzheimer disease	AOC1	MR Egger	5	0.153402046395835	0.103584372554962	0.235209541343841	-0.049623324	0.35642741660356	1.16579358784545	0.951587797465397	1.42821786185313
eqtl-a-ENSG00000002726	ebi-a-GCST90027158	Alzheimer disease	AOC1	Weighted median	5	-0.002457294	0.0199911535149989	0.902171170761967	-0.041639955	0.0367253665451602	0.99754572233205	0.95921507877628	1.03740807474844
eqtl-a-ENSG00000002726	ebi-a-GCST90027158	Alzheimer disease	AOC1	Inverse variance weighted	5	-0.006952729	0.0179479503896815	0.698472749601698	-0.042130712	0.028225253408837	0.993071384948695	0.958744452862998	1.02862736014687
eqtl-a-ENSG00000002726	ebi-a-GCST90027158	Alzheimer disease	AOC1	Simple mode	5	0.00426582868310033	0.0384845535467328	0.917078202929699	-0.071163896	0.0796955536346967	1.00427494028184	0.931309241509001	1.08295731506316
eqtl-a-ENSG00000002726	ebi-a-GCST90027158	Alzheimer disease	AOC1	Weighted mode	5	0.00203513129074942	0.019693035394395	0.922664947420611	-0.036563218	0.0406334806637635	1.00203720357599	0.964097143597229	1.04147031657409
eqtl-a-ENSG00000002822	ebi-a-GCST90027158	Alzheimer disease	MAD1L1	MR Egger	6	-0.245747734	0.150520570449898	0.177879141287599	-0.540768052	0.0492725839962126	0.782119502132659	0.582300843154517	1.05050666302044
eqtl-a-ENSG00000002822	ebi-a-GCST90027158	Alzheimer disease	MAD1L1	Weighted median	6	-0.010109016	0.0214264725101133	0.637069336819728	-0.052104902	0.0318868699632793	0.989941908204428	0.949229285306995	1.03240070316887
eqtl-a-ENSG00000002822	ebi-a-GCST90027158	Alzheimer disease	MAD1L1	Inverse variance weighted	6	0.0141419480390463	0.0195405253003136	0.469235167346118	-0.024157482	0.052441377627661	1.01424241844328	0.976131974877036	1.05384078162101
eqtl-a-ENSG00000002822	ebi-a-GCST90027158	Alzheimer disease	MAD1L1	Simple mode	6	0.143317909577881	0.0386528584709806	0.0138862360128806	0.0675583069747591	0.219077512181003	1.15409664172814	1.06989263998243	1.24492777001442
eqtl-a-ENSG00000002822	ebi-a-GCST90027158	Alzheimer disease	MAD1L1	Weighted mode	6	0.00146686374231511	0.019884694068702	0.944054854806218	-0.037507137	0.040440864116971	1.00146794011317	0.963187543780918	1.04126973147675
eqtl-a-ENSG00000002919	ebi-a-GCST90027158	Alzheimer disease	SNX11	MR Egger	4	0.0198104182337657	0.0210748808438079	0.446444965478518	-0.021496348	0.0611171846876291	1.02000794678729	0.978733051580309	1.06302347696272
eqtl-a-ENSG00000002919	ebi-a-GCST90027158	Alzheimer disease	SNX11	Weighted median	4	-0.005709076	0.0164442031097279	0.728457126442754	-0.037939714	0.0265215622341625	0.99430718994373	0.962770980795422	1.02687638877212
eqtl-a-ENSG00000002919	ebi-a-GCST90027158	Alzheimer disease	SNX11	Inverse variance weighted	4	-0.003035237	0.0139143136137362	0.827321769087091	-0.030307292	0.0242368173288347	0.996969364321906	0.97014736917781	1.02453291631228
eqtl-a-ENSG00000002919	ebi-a-GCST90027158	Alzheimer disease	SNX11	Simple mode	4	-0.009554117	0.0184377386996996	0.640123132657751	-0.045692085	0.0265838503696131	0.990491378093322	0.955336078897374	1.0269403529798
eqtl-a-ENSG00000002919	ebi-a-GCST90027158	Alzheimer disease	SNX11	Weighted mode	4	-0.005081386	0.0179701450348362	0.79574262412752	-0.04030287	0.0301400981895812	0.994931502323985	0.960498488583889	1.03059890888127
eqtl-a-ENSG00000002933	ebi-a-GCST90027158	Alzheimer disease	TMEM176A	MR Egger	10	0.0576560445234567	0.0250470068371722	0.0503202970398674	0.00856391112259925	0.106748177924314	1.05935056361174	1.00860068631432	1.1126540283503
eqtl-a-ENSG00000002933	ebi-a-GCST90027158	Alzheimer disease	TMEM176A	Weighted median	10	0.0157170393732158	0.0165099325833912	0.341109774440157	-0.016642428	0.0480765072366627	1.01584120167159	0.983495291665126	1.04925092754276
eqtl-a-ENSG00000002933	ebi-a-GCST90027158	Alzheimer disease	TMEM176A	Inverse variance weighted	10	0.0108900268224534	0.0148747275154114	0.464097735460388	-0.018264439	0.0400444927526597	1.01094953899809	0.981901344908506	1.04085708375894
eqtl-a-ENSG00000002933	ebi-a-GCST90027158	Alzheimer disease	TMEM176A	Simple mode	10	-0.007923714	0.0265424946539251	0.772076898004655	-0.059947003	0.0440995757574059	0.992107596104233	0.941814445332476	1.04508641497875
eqtl-a-ENSG00000002933	ebi-a-GCST90027158	Alzheimer disease	TMEM176A	Weighted mode	10	0.0163849361810847	0.0160884212530993	0.335068216284478	-0.015148369	0.0479182418371594	1.01651990539428	0.984965789904123	1.04908488056563
eqtl-a-ENSG00000003056	ebi-a-GCST90027158	Alzheimer disease	M6PR	MR Egger	5	-0.02500405	0.0552286155070173	0.681474419496083	-0.133252136	0.0832440368581667	0.975305962484132	0.875244383729592	1.08680699715404
eqtl-a-ENSG00000003056	ebi-a-GCST90027158	Alzheimer disease	M6PR	Weighted median	5	0.0217931176377843	0.0194367045443569	0.262187752885518	-0.016302823	0.0598890585447237	1.02203232213621	0.983829348521595	1.06171875138792
eqtl-a-ENSG00000003056	ebi-a-GCST90027158	Alzheimer disease	M6PR	Inverse variance weighted	5	0.0312648597554766	0.0328732894506989	0.341567910584488	-0.033166788	0.0956965070788464	1.03175873906776	0.967377199642626	1.10042504209937
eqtl-a-ENSG00000003056	ebi-a-GCST90027158	Alzheimer disease	M6PR	Simple mode	5	0.195002516401174	0.0958907347674292	0.111755171954994	0.00705667625701295	0.382948356545335	1.21531404470357	1.00708163326689	1.46660228770386
eqtl-a-ENSG00000003056	ebi-a-GCST90027158	Alzheimer disease	M6PR	Weighted mode	5	0.0183426595303237	0.0215767505688771	0.443153965136145	-0.023947772	0.0606330906453228	1.01851191941799	0.976336700945017	1.0625089981688
eqtl-a-ENSG00000003137	ebi-a-GCST90027158	Alzheimer disease	CYP26B1	MR Egger	5	-0.027526167	0.0374506855267418	0.515584573967379	-0.10092951	0.0458771768491943	0.972849225885597	0.903996752995423	1.04694581387617
eqtl-a-ENSG00000003137	ebi-a-GCST90027158	Alzheimer disease	CYP26B1	Weighted median	5	-0.006501069	0.0108179191913764	0.547870809231339	-0.02770419	0.0147020527978223	0.993520017411522	0.972676051131387	1.01481065957083
eqtl-a-ENSG00000003137	ebi-a-GCST90027158	Alzheimer disease	CYP26B1	Inverse variance weighted	5	-0.000610126	0.0179806721498375	0.972931096471612	-0.035852244	0.0346319909532019	0.999390059628821	0.964782835526187	1.03523866149647
eqtl-a-ENSG00000003137	ebi-a-GCST90027158	Alzheimer disease	CYP26B1	Simple mode	5	0.0121158379410896	0.0286920001188712	0.694535318403254	-0.044120482	0.0683521581740771	1.01218953202673	0.956838668412294	1.07074231275008
eqtl-a-ENSG00000003137	ebi-a-GCST90027158	Alzheimer disease	CYP26B1	Weighted mode	5	-0.011685656	0.0104528215313462	0.326198895952787	-0.032173187	0.00880187376432638	0.988382355666265	0.9683388642035	1.00884072415697
eqtl-a-ENSG00000003249	ebi-a-GCST90027158	Alzheimer disease	DBNDD1	MR Egger	4	0.0336839944853043	0.0325484198054067	0.409453446807376	-0.030110908	0.0974788973039013	1.03425772393807	0.97033790902017	1.10238817795516
eqtl-a-ENSG00000003249	ebi-a-GCST90027158	Alzheimer disease	DBNDD1	Weighted median	4	-0.017495674	0.0203581356897871	0.39012280266758	-0.05739762	0.0224062724027616	0.9826564870708	0.944218555004686	1.02265917828477
eqtl-a-ENSG00000003249	ebi-a-GCST90027158	Alzheimer disease	DBNDD1	Inverse variance weighted	4	-0.027698579	0.02846127670416	0.33045278792502	-0.083482681	0.0280855235348863	0.972681509441995	0.919907018269153	1.02848364021671
eqtl-a-ENSG00000003249	ebi-a-GCST90027158	Alzheimer disease	DBNDD1	Simple mode	4	-0.129211356	0.0663381703215706	0.146593322375323	-0.25923417	0.000811457699744916	0.878788208640508	0.77164230643667	1.00081178702061
eqtl-a-ENSG00000003249	ebi-a-GCST90027158	Alzheimer disease	DBNDD1	Weighted mode	4	-0.006066861	0.0212160444010365	0.793520482979658	-0.047650308	0.0355165860511367	0.99395150526557	0.953467148620428	1.0361548337026
eqtl-a-ENSG00000003393	ebi-a-GCST90027158	Alzheimer disease	ALS2	MR Egger	6	0.00646002216315953	0.0360660428258358	0.866553049583074	-0.064229422	0.0771494661017977	1.00648093311048	0.937789825442084	1.08020351813627
eqtl-a-ENSG00000003393	ebi-a-GCST90027158	Alzheimer disease	ALS2	Weighted median	6	0.0176498004522533	0.0245062766952705	0.471392318718049	-0.030382502	0.0656821027749835	1.01780647860225	0.970074407299497	1.06788718482797
eqtl-a-ENSG00000003393	ebi-a-GCST90027158	Alzheimer disease	ALS2	Inverse variance weighted	6	0.0187364913712317	0.0228525630274333	0.412281226209709	-0.026054532	0.063527514905001	1.01891312083996	0.974281958457968	1.06558880497285
eqtl-a-ENSG00000003393	ebi-a-GCST90027158	Alzheimer disease	ALS2	Simple mode	6	0.0400038287253829	0.0449738987143113	0.414481768602889	-0.048145013	0.128152670205433	1.04081475917865	0.952995580542571	1.13672653372364
eqtl-a-ENSG00000003393	ebi-a-GCST90027158	Alzheimer disease	ALS2	Weighted mode	6	0.000598987371314752	0.0254445144379556	0.982129396451817	-0.049272261	0.0504702356697076	1.00059916680007	0.951921923268879	1.05176555779166
eqtl-a-ENSG00000003402	ebi-a-GCST90027158	Alzheimer disease	CFLAR	MR Egger	3	-0.551739659	0.585104415078193	0.518678522816551	-1.698544313	0.595064994366377	0.575946986880959	0.182949647780751	1.81314878558709
eqtl-a-ENSG00000003402	ebi-a-GCST90027158	Alzheimer disease	CFLAR	Weighted median	3	-0.13187004	0.0903558233612364	0.144440580907145	-0.308967454	0.0452273735167897	0.876454891518216	0.73420466501894	1.04626572598308
eqtl-a-ENSG00000003402	ebi-a-GCST90027158	Alzheimer disease	CFLAR	Inverse variance weighted	3	-0.054290419	0.108278561423851	0.616092577948943	-0.266516399	0.157935561826295	0.947156994580249	0.766043441311112	1.17109072932843
eqtl-a-ENSG00000003402	ebi-a-GCST90027158	Alzheimer disease	CFLAR	Simple mode	3	-0.157306303	0.115355175464632	0.3058741121659	-0.383402447	0.0687898412188763	0.854442300754421	0.681538561208061	1.07121106107983
eqtl-a-ENSG00000003402	ebi-a-GCST90027158	Alzheimer disease	CFLAR	Weighted mode	3	-0.153244073	0.10285054935072	0.274695223112993	-0.354831149	0.0483430040983896	0.857920301392085	0.701291846791688	1.04953058688463
eqtl-a-ENSG00000003436	ebi-a-GCST90027158	Alzheimer disease	TFPI	MR Egger	3	0.232791390155068	0.186925773643083	0.43070677220361	-0.133583126	0.59916590649551	1.2621181615889	0.874954734305142	1.82059961659344
eqtl-a-ENSG00000003436	ebi-a-GCST90027158	Alzheimer disease	TFPI	Weighted median	3	-0.061853298	0.0711244582297588	0.384492377323402	-0.201257236	0.0775506405799955	0.940020780027373	0.817702062351202	1.08063695515513
eqtl-a-ENSG00000003436	ebi-a-GCST90027158	Alzheimer disease	TFPI	Inverse variance weighted	3	-0.029565195	0.059433582533205	0.618872231372946	-0.146055017	0.0869246263923973	0.970867579504171	0.864110161009064	1.09081445799872
eqtl-a-ENSG00000003436	ebi-a-GCST90027158	Alzheimer disease	TFPI	Simple mode	3	-0.083736143	0.0906169528074326	0.453004031173716	-0.261345371	0.0938730844297047	0.919673886409508	0.770014933185215	1.0984203304277
eqtl-a-ENSG00000003436	ebi-a-GCST90027158	Alzheimer disease	TFPI	Weighted mode	3	-0.079701946	0.0834758609850416	0.440448160896319	-0.243314633	0.0839107416816597	0.923391526052696	0.784024794589654	1.08753181821525
eqtl-a-ENSG00000004059	ebi-a-GCST90027158	Alzheimer disease	ARF5	MR Egger	3	-0.064645287	0.272381648683135	0.851653477055227	-0.598513318	0.469222744736711	0.937399912644915	0.549628151218008	1.5987510724831
eqtl-a-ENSG00000004059	ebi-a-GCST90027158	Alzheimer disease	ARF5	Weighted median	3	8.16540330142322e-05	0.0595713260331416	0.998906345112541	-0.116678145	0.116841453057972	1.0000816573668	0.88987155669422	1.12394121812031
eqtl-a-ENSG00000004059	ebi-a-GCST90027158	Alzheimer disease	ARF5	Inverse variance weighted	3	-0.005015207	0.0530744291053087	0.924716876629943	-0.109041088	0.0990106745086127	0.994997348612856	0.896693573768619	1.10407808498701
eqtl-a-ENSG00000004059	ebi-a-GCST90027158	Alzheimer disease	ARF5	Simple mode	3	0.00113300649630872	0.0679139292429599	0.988204174804808	-0.131978295	0.13424430781251	1.00113364859065	0.876360016424937	1.14367219356848
eqtl-a-ENSG00000004059	ebi-a-GCST90027158	Alzheimer disease	ARF5	Weighted mode	3	0.00140661990518143	0.0658270713527982	0.984891976306964	-0.12761444	0.130427679756666	1.00140760965898	0.880192680867144	1.13931554133687
eqtl-a-ENSG00000004468	ebi-a-GCST90027158	Alzheimer disease	CD38	MR Egger	4	-0.254254925	0.330776430179574	0.522454727100904	-0.902576728	0.394066878053766	0.775494083940391	0.405523388769565	1.48299972549372
eqtl-a-ENSG00000004468	ebi-a-GCST90027158	Alzheimer disease	CD38	Weighted median	4	-0.011458222	0.0674947483061129	0.865195227243724	-0.143747929	0.120831484245616	0.988607172986241	0.866106040662184	1.12843473731302
eqtl-a-ENSG00000004468	ebi-a-GCST90027158	Alzheimer disease	CD38	Inverse variance weighted	4	-0.014659511	0.0921140582423806	0.873554470674997	-0.195203065	0.165884043131202	0.985447416468603	0.822667585952787	1.1804362140997
eqtl-a-ENSG00000004468	ebi-a-GCST90027158	Alzheimer disease	CD38	Simple mode	4	0.131068062017299	0.139268599508519	0.416073643721709	-0.141898393	0.404034517053996	1.14004537245932	0.867709417340895	1.49785564763012
eqtl-a-ENSG00000004468	ebi-a-GCST90027158	Alzheimer disease	CD38	Weighted mode	4	-0.044238932	0.0874956528927733	0.647938334006114	-0.215730412	0.127252547678757	0.956725337871973	0.80595254799745	1.13570380092543
eqtl-a-ENSG00000004534	ebi-a-GCST90027158	Alzheimer disease	RBM6	MR Egger	5	0.0422375084198404	0.0304703907720811	0.259752419311805	-0.017484457	0.101959474333119	1.04314220438777	0.982667508662584	1.10733859518358
eqtl-a-ENSG00000004534	ebi-a-GCST90027158	Alzheimer disease	RBM6	Weighted median	5	-0.012289382	0.017560334801075	0.484028756922234	-0.046707638	0.022128874396555	0.987785824245221	0.954366377247068	1.02237553401068
eqtl-a-ENSG00000004534	ebi-a-GCST90027158	Alzheimer disease	RBM6	Inverse variance weighted	5	-0.019781589	0.0262645941158901	0.45135041303917	-0.071260193	0.0316970158965301	0.980412783281256	0.931219563755768	1.0322047163019
eqtl-a-ENSG00000004534	ebi-a-GCST90027158	Alzheimer disease	RBM6	Simple mode	5	-0.015877837	0.0225365529954062	0.519955677694908	-0.060049481	0.0282938071926074	0.984247551661388	0.941717935710589	1.02869787886163
eqtl-a-ENSG00000004534	ebi-a-GCST90027158	Alzheimer disease	RBM6	Weighted mode	5	-0.010441322	0.0179009014040182	0.591005724722387	-0.045527089	0.0246444443642307	0.989612998992219	0.955493718718713	1.02495062875728
eqtl-a-ENSG00000004777	ebi-a-GCST90027158	Alzheimer disease	ARHGAP33	MR Egger	3	0.0198069112736937	0.0337247906746165	0.661931690760177	-0.046293678	0.0859075009959421	1.02000436966642	0.954761528129689	1.08970552696723
eqtl-a-ENSG00000004777	ebi-a-GCST90027158	Alzheimer disease	ARHGAP33	Weighted median	3	0.00728063634642878	0.0185129931587544	0.694118815722912	-0.02900483	0.0435661029375873	1.00730720461807	0.971411772298679	1.04452903846783
eqtl-a-ENSG00000004777	ebi-a-GCST90027158	Alzheimer disease	ARHGAP33	Inverse variance weighted	3	0.00777236440816343	0.0177040586171584	0.660649967093518	-0.02692759	0.042472319297794	1.007802648	0.97343172469499	1.04338717428428
eqtl-a-ENSG00000004777	ebi-a-GCST90027158	Alzheimer disease	ARHGAP33	Simple mode	3	-0.007734463	0.0269426611984731	0.801067114898995	-0.060542079	0.0450731526873057	0.992295370733076	0.941254160952904	1.04610438245655
eqtl-a-ENSG00000004777	ebi-a-GCST90027158	Alzheimer disease	ARHGAP33	Weighted mode	3	-0.006968004	0.0215053708268815	0.77667514058667	-0.049118531	0.0351825226838711	0.993056216115751	0.952068273446096	1.03580875013998
eqtl-a-ENSG00000004799	ebi-a-GCST90027158	Alzheimer disease	PDK4	MR Egger	4	0.236090595387768	0.167802581349123	0.294714990989127	-0.092802464	0.564983654832049	1.26628902491573	0.911373511542681	1.75941902448733
eqtl-a-ENSG00000004799	ebi-a-GCST90027158	Alzheimer disease	PDK4	Weighted median	4	0.0283092904512101	0.0309635455529456	0.360570754482774	-0.032379259	0.0889978397349835	1.02871380658022	0.968139337048411	1.09307829498498
eqtl-a-ENSG00000004799	ebi-a-GCST90027158	Alzheimer disease	PDK4	Inverse variance weighted	4	0.0316833020849659	0.0321743589003357	0.324752961405073	-0.031378441	0.0947450455296239	1.03219056093798	0.969108752836316	1.09937852792196
eqtl-a-ENSG00000004799	ebi-a-GCST90027158	Alzheimer disease	PDK4	Simple mode	4	0.0558363983051938	0.0525411898603506	0.365873424270926	-0.047144334	0.158817130431481	1.05742467311593	0.953949700448036	1.17212358134729
eqtl-a-ENSG00000004799	ebi-a-GCST90027158	Alzheimer disease	PDK4	Weighted mode	4	0.0253393334124816	0.0325326314658696	0.492837817785348	-0.038424624	0.0891032910855861	1.02566310324089	0.962304236399544	1.09319356764522
eqtl-a-ENSG00000004809	ebi-a-GCST90027158	Alzheimer disease	SLC22A16	MR Egger	4	-0.040489196	0.024000831033343	0.233655837180383	-0.087530825	0.00655243311917608	0.960319540029838	0.91619063006865	1.00657394727342
eqtl-a-ENSG00000004809	ebi-a-GCST90027158	Alzheimer disease	SLC22A16	Weighted median	4	-0.033816926	0.0141851159751126	0.0171268833923973	-0.061619753	-0.006014099	0.966748474928792	0.940240342084259	0.994003949783078
eqtl-a-ENSG00000004809	ebi-a-GCST90027158	Alzheimer disease	SLC22A16	Inverse variance weighted	4	-0.02416641	0.0124754813244496	0.0527316030221161	-0.048618353	0.000285533605995442	0.97612325977505	0.952544595946607	1.0002855743746
eqtl-a-ENSG00000004809	ebi-a-GCST90027158	Alzheimer disease	SLC22A16	Simple mode	4	-0.031703728	0.024098174542076	0.279813680411305	-0.07893615	0.0155286942269374	0.968793566092414	0.924098926298206	1.01564989092865
eqtl-a-ENSG00000004809	ebi-a-GCST90027158	Alzheimer disease	SLC22A16	Weighted mode	4	-0.036638244	0.0151245017003811	0.0939631273350697	-0.066282268	-0.006994221	0.964024813809551	0.935866662197623	0.993030181733616
eqtl-a-ENSG00000004864	ebi-a-GCST90027158	Alzheimer disease	SLC25A13	MR Egger	3	0.112259040216756	0.0687692520873431	0.349904440654017	-0.022528694	0.247046774307948	1.11880263798928	0.977723182124612	1.28023899367075
eqtl-a-ENSG00000004864	ebi-a-GCST90027158	Alzheimer disease	SLC25A13	Weighted median	3	0.0137909067574501	0.0207224006068686	0.505726141404482	-0.026824998	0.0544068119469126	1.01388643997009	0.973531596173553	1.05591407325208
eqtl-a-ENSG00000004864	ebi-a-GCST90027158	Alzheimer disease	SLC25A13	Inverse variance weighted	3	0.0120121922885471	0.0445342870127429	0.78736868642384	-0.07527501	0.0992993948335231	1.01208462841868	0.927488382434179	1.10439690079252
eqtl-a-ENSG00000004864	ebi-a-GCST90027158	Alzheimer disease	SLC25A13	Simple mode	3	-0.256295704	0.147282036047084	0.223957125871742	-0.544968495	0.0323770863959927	0.773913085559642	0.579860051596011	1.0329069270282
eqtl-a-ENSG00000004864	ebi-a-GCST90027158	Alzheimer disease	SLC25A13	Weighted mode	3	0.026820966068318	0.0222276388417503	0.350926242524981	-0.016745206	0.0703871381981485	1.02718388553068	0.983394215601947	1.07292347052099
eqtl-a-ENSG00000004866	ebi-a-GCST90027158	Alzheimer disease	ST7	MR Egger	3	-0.038758847	0.301574521586633	0.918626672937668	-0.629844909	0.552327215143645	0.961982666022734	0.532674407353982	1.73729136777025
eqtl-a-ENSG00000004866	ebi-a-GCST90027158	Alzheimer disease	ST7	Weighted median	3	-0.049020709	0.0434794158407533	0.259553806629068	-0.134240364	0.036198945842901	0.952161410988496	0.874379869678589	1.0368621053786
eqtl-a-ENSG00000004866	ebi-a-GCST90027158	Alzheimer disease	ST7	Inverse variance weighted	3	-0.044662273	0.0427514334069285	0.296163257096372	-0.128455083	0.0391305360836631	0.956320402144385	0.87945306403755	1.03990622007606
eqtl-a-ENSG00000004866	ebi-a-GCST90027158	Alzheimer disease	ST7	Simple mode	3	-0.045516436	0.0629292035365537	0.544651535460747	-0.168857675	0.0778248031006423	0.955503897942306	0.844629106869946	1.08093326592345
eqtl-a-ENSG00000004866	ebi-a-GCST90027158	Alzheimer disease	ST7	Weighted mode	3	-0.05237254	0.0540970844232604	0.435116792000743	-0.158402825	0.053657745738537	0.948975269990682	0.853505899025748	1.0551234198637
eqtl-a-ENSG00000004939	ebi-a-GCST90027158	Alzheimer disease	SLC4A1	MR Egger	9	-0.162760412	0.0561437429689234	0.0230189135306146	-0.272802148	-0.052718676	0.849794764435986	0.761243385894275	0.948646852037291
eqtl-a-ENSG00000004939	ebi-a-GCST90027158	Alzheimer disease	SLC4A1	Weighted median	9	-0.020343823	0.0300098254873205	0.497831678708778	-0.079163081	0.0384754353363951	0.979861716761961	0.92388924377078	1.03922519982699
eqtl-a-ENSG00000004939	ebi-a-GCST90027158	Alzheimer disease	SLC4A1	Inverse variance weighted	9	-0.010290573	0.0291951973471782	0.724482165019201	-0.06751316	0.0469320135449752	0.989762193538174	0.934715419627855	1.04805075340206
eqtl-a-ENSG00000004939	ebi-a-GCST90027158	Alzheimer disease	SLC4A1	Simple mode	9	-0.017964894	0.0458352146003736	0.705333003079914	-0.107801915	0.0718721265017128	0.982195512595761	0.897805420845278	1.07451793291132
eqtl-a-ENSG00000004939	ebi-a-GCST90027158	Alzheimer disease	SLC4A1	Weighted mode	9	-0.039541005	0.0281384742078992	0.197575759607806	-0.094692414	0.0156104047993686	0.961230538262512	0.909652687786603	1.01573288365327
eqtl-a-ENSG00000005020	ebi-a-GCST90027158	Alzheimer disease	SKAP2	MR Egger	11	0.0134763661149876	0.116440446775124	0.910402890402641	-0.21474691	0.241699641794231	1.01356758162746	0.806745593935459	1.27341165572987
eqtl-a-ENSG00000005020	ebi-a-GCST90027158	Alzheimer disease	SKAP2	Weighted median	11	0.00246067129829026	0.0107073800376619	0.818238812021306	-0.018525794	0.0234471361721076	1.00246370123463	0.981644754137134	1.02372418133723
eqtl-a-ENSG00000005020	ebi-a-GCST90027158	Alzheimer disease	SKAP2	Inverse variance weighted	11	-0.007003692	0.0136714893955218	0.608451900224498	-0.033799812	0.0197924268839632	0.993020776364812	0.966765020461405	1.0199895956326
eqtl-a-ENSG00000005020	ebi-a-GCST90027158	Alzheimer disease	SKAP2	Simple mode	11	5.88803715474429e-05	0.0199274339488983	0.997700576039231	-0.03899889	0.0391166509113881	1.00005888210503	0.96175177652839	1.03989178089929
eqtl-a-ENSG00000005020	ebi-a-GCST90027158	Alzheimer disease	SKAP2	Weighted mode	11	0.00292878714546196	0.010102124572399	0.777801558031166	-0.016871377	0.0227289513073641	1.00293308023269	0.983270147641746	1.02298922207442
eqtl-a-ENSG00000005075	ebi-a-GCST90027158	Alzheimer disease	POLR2J	MR Egger	6	-0.045497247	0.0388524938638555	0.306588245427962	-0.121648135	0.0306536407980552	0.955522232953728	0.885459875903118	1.03112830125436
eqtl-a-ENSG00000005075	ebi-a-GCST90027158	Alzheimer disease	POLR2J	Weighted median	6	-0.020840496	0.0131641710017039	0.113393538038383	-0.046642271	0.00496127938487552	0.979375166585226	0.954428763431148	1.00497360690978
eqtl-a-ENSG00000005075	ebi-a-GCST90027158	Alzheimer disease	POLR2J	Inverse variance weighted	6	-0.017252234	0.0123072852168198	0.160977841249078	-0.041374513	0.00687004456130741	0.98289573318718	0.959469728296441	1.00689369745189
eqtl-a-ENSG00000005075	ebi-a-GCST90027158	Alzheimer disease	POLR2J	Simple mode	6	-0.020202496	0.0227290401235237	0.414799066432269	-0.064751415	0.0243464222993393	0.980000206755279	0.937300433262173	1.02464521636656
eqtl-a-ENSG00000005075	ebi-a-GCST90027158	Alzheimer disease	POLR2J	Weighted mode	6	-0.020992953	0.0135730745405939	0.182614719449649	-0.047596179	0.00561027343689245	0.979225865480138	0.953518760468141	1.00562604049295
eqtl-a-ENSG00000005102	ebi-a-GCST90027158	Alzheimer disease	MEOX1	MR Egger	4	-0.021116479	0.216148622581408	0.931083968855384	-0.444767779	0.402534821061377	0.979104912572094	0.640973105873196	1.49561100308077
eqtl-a-ENSG00000005102	ebi-a-GCST90027158	Alzheimer disease	MEOX1	Weighted median	4	-0.103028716	0.0620471083798989	0.0968155504712129	-0.224641049	0.0185836159901068	0.902101067983335	0.798802898516065	1.01875736601412
eqtl-a-ENSG00000005102	ebi-a-GCST90027158	Alzheimer disease	MEOX1	Inverse variance weighted	4	-0.112247942	0.076513994175838	0.142369255099323	-0.262215371	0.0377194863984358	0.893822613691148	0.769345311370661	1.03843989550326
eqtl-a-ENSG00000005102	ebi-a-GCST90027158	Alzheimer disease	MEOX1	Simple mode	4	-0.229519648	0.134477723883939	0.186408679264843	-0.493095987	0.0340566908463444	0.794915350014494	0.610732643993171	1.03464325986762
eqtl-a-ENSG00000005102	ebi-a-GCST90027158	Alzheimer disease	MEOX1	Weighted mode	4	-0.010143225	0.0962895783544198	0.922753719832966	-0.198870799	0.178584348314675	0.989908043758525	0.81965578697485	1.19552371943163
eqtl-a-ENSG00000005156	ebi-a-GCST90027158	Alzheimer disease	LIG3	MR Egger	4	0.0738325467939311	0.0430193345117545	0.228250618473247	-0.010485349	0.15815044243697	1.07662650584062	0.98956943079274	1.17134240105822
eqtl-a-ENSG00000005156	ebi-a-GCST90027158	Alzheimer disease	LIG3	Weighted median	4	0.0169223818682732	0.0186304319248158	0.363709520626581	-0.019593265	0.0534380284409122	1.01706637646948	0.980597435793815	1.05489161646377
eqtl-a-ENSG00000005156	ebi-a-GCST90027158	Alzheimer disease	LIG3	Inverse variance weighted	4	0.0112550362301844	0.0181351036083217	0.534848652886918	-0.024289767	0.0467998393024948	1.01131861244411	0.97600285551365	1.04791223724199
eqtl-a-ENSG00000005156	ebi-a-GCST90027158	Alzheimer disease	LIG3	Simple mode	4	-0.01140022	0.044659795126517	0.815016294616978	-0.098933419	0.076132978112322	0.988664515940068	0.905803015482422	1.07910606210383
eqtl-a-ENSG00000005156	ebi-a-GCST90027158	Alzheimer disease	LIG3	Weighted mode	4	0.0263853774483505	0.0187132435396134	0.253337431217124	-0.01029258	0.0630633347859928	1.02673655335301	0.989760207449898	1.06509429461436
eqtl-a-ENSG00000005175	ebi-a-GCST90027158	Alzheimer disease	RPAP3	MR Egger	4	0.0312101748847839	0.0283563617263872	0.385817026716776	-0.024368294	0.0867886438685029	1.03170231901721	0.975926215695965	1.09066613638042
eqtl-a-ENSG00000005175	ebi-a-GCST90027158	Alzheimer disease	RPAP3	Weighted median	4	0.0109579549556372	0.0167533365209249	0.51306285761055	-0.021878585	0.0437944945366499	1.01101821324545	0.978359015666572	1.044767627
eqtl-a-ENSG00000005175	ebi-a-GCST90027158	Alzheimer disease	RPAP3	Inverse variance weighted	4	-8.90E-05	0.0224054298912619	0.996831803506256	-0.044003609	0.0438256760941692	0.999911037464697	0.956950503756294	1.04480020535979
eqtl-a-ENSG00000005175	ebi-a-GCST90027158	Alzheimer disease	RPAP3	Simple mode	4	-0.005634045	0.0494849440398716	0.91654569513818	-0.102624535	0.0913564453595915	0.994381796508266	0.902465753932066	1.09565947839993
eqtl-a-ENSG00000005175	ebi-a-GCST90027158	Alzheimer disease	RPAP3	Weighted mode	4	0.0110883027120677	0.0172392659316692	0.565878568326961	-0.022700659	0.0448772639381393	1.0111500057905	0.977555062765708	1.04589948244703
eqtl-a-ENSG00000005238	ebi-a-GCST90027158	Alzheimer disease	ATOSB	MR Egger	3	-0.058819866	0.110475851073522	0.688534926421991	-0.275352534	0.157712802175936	0.942876598061498	0.759304395395925	1.17082988662072
eqtl-a-ENSG00000005238	ebi-a-GCST90027158	Alzheimer disease	ATOSB	Weighted median	3	-0.050929488	0.0584784137794234	0.383802803961499	-0.165547179	0.0636882029461275	0.950345678885978	0.847429881308753	1.0657600461084
eqtl-a-ENSG00000005238	ebi-a-GCST90027158	Alzheimer disease	ATOSB	Inverse variance weighted	3	-0.051806392	0.0506883807195642	0.306754135432244	-0.151155618	0.0475428345974	0.949512682667151	0.859713901442864	1.04869112042117
eqtl-a-ENSG00000005238	ebi-a-GCST90027158	Alzheimer disease	ATOSB	Simple mode	3	-0.070107808	0.0755164462744745	0.451219463361588	-0.218120043	0.0779044266811508	0.93229330579554	0.804028918059105	1.08101933712698
eqtl-a-ENSG00000005238	ebi-a-GCST90027158	Alzheimer disease	ATOSB	Weighted mode	3	-0.048833866	0.0688912018376707	0.551902576962511	-0.183860621	0.0861928899399875	0.952339332821411	0.832051766068855	1.09001656125765
eqtl-a-ENSG00000005249	ebi-a-GCST90027158	Alzheimer disease	PRKAR2B	MR Egger	5	0.0245668759646911	0.0812774383196133	0.782198372867569	-0.134736903	0.183870655071133	1.02487112806081	0.873945813841343	1.20186035849966
eqtl-a-ENSG00000005249	ebi-a-GCST90027158	Alzheimer disease	PRKAR2B	Weighted median	5	-0.033428063	0.0239328658293946	0.162490870320536	-0.08033648	0.013480354355306	0.967124481081688	0.922805788730207	1.01357162398661
eqtl-a-ENSG00000005249	ebi-a-GCST90027158	Alzheimer disease	PRKAR2B	Inverse variance weighted	5	-0.040002233	0.0403447807450795	0.321436855668318	-0.119078004	0.0390735368608055	0.960787293328018	0.887738551205092	1.03984694791892
eqtl-a-ENSG00000005249	ebi-a-GCST90027158	Alzheimer disease	PRKAR2B	Simple mode	5	0.01268675575376	0.0466167232790812	0.798976759288945	-0.078682022	0.104055533380759	1.0127675740519	0.924333795649146	1.10966207649115
eqtl-a-ENSG00000005249	ebi-a-GCST90027158	Alzheimer disease	PRKAR2B	Weighted mode	5	-0.032095067	0.024870748612184	0.266427922489364	-0.080841734	0.0166516001143553	0.968414513280076	0.922339654490784	1.0167910107359
eqtl-a-ENSG00000005302	ebi-a-GCST90027158	Alzheimer disease	MSL3	MR Egger	3	0.200251112751841	0.209526966533098	0.51440824661338	-0.210421742	0.610923967156713	1.22170950648047	0.810242460907936	1.84213268279254
eqtl-a-ENSG00000005302	ebi-a-GCST90027158	Alzheimer disease	MSL3	Weighted median	3	-0.084664386	0.0556571613253921	0.128215459733851	-0.193752422	0.0244236500756191	0.918820601605951	0.823861848826715	1.02472435049373
eqtl-a-ENSG00000005302	ebi-a-GCST90027158	Alzheimer disease	MSL3	Inverse variance weighted	3	-0.069468882	0.0479953722169	0.147782706262384	-0.163539812	0.0246020472294402	0.932889162283352	0.849132692776072	1.02490717470849
eqtl-a-ENSG00000005302	ebi-a-GCST90027158	Alzheimer disease	MSL3	Simple mode	3	-0.12822121	0.0843847394968587	0.267991223886687	-0.293615299	0.0371728798159593	0.879658768658094	0.745563255201698	1.0378724325245
eqtl-a-ENSG00000005302	ebi-a-GCST90027158	Alzheimer disease	MSL3	Weighted mode	3	-0.127201606	0.080033693478041	0.252930939124243	-0.284067645	0.029664433477202	0.880556129531015	0.752715725561327	1.03010880591928
eqtl-a-ENSG00000005379	ebi-a-GCST90027158	Alzheimer disease	TSPOAP1	MR Egger	5	-0.310105901	0.137008994787936	0.108584608226067	-0.578643531	-0.041568272	0.733369287335135	0.560658366625269	0.959283841323493
eqtl-a-ENSG00000005379	ebi-a-GCST90027158	Alzheimer disease	TSPOAP1	Weighted median	5	-0.085753749	0.0500724161788464	0.0867871477144779	-0.183895685	0.0123881862302969	0.917820217099944	0.832022591577875	1.0124652376564
eqtl-a-ENSG00000005379	ebi-a-GCST90027158	Alzheimer disease	TSPOAP1	Inverse variance weighted	5	-0.049106197	0.0802663739198336	0.54067644462445	-0.20642829	0.108215896183906	0.952080016574747	0.813484594685836	1.11428829000878
eqtl-a-ENSG00000005379	ebi-a-GCST90027158	Alzheimer disease	TSPOAP1	Simple mode	5	0.174773939937588	0.16087703743818	0.33839670451435	-0.140545053	0.490092933316421	1.19097695385421	0.868884517813355	1.6324679235642
eqtl-a-ENSG00000005379	ebi-a-GCST90027158	Alzheimer disease	TSPOAP1	Weighted mode	5	-0.140780496	0.0489472212436319	0.0451869663732688	-0.236717049	-0.044843942	0.868679969645622	0.789214565107642	0.956146684343816
eqtl-a-ENSG00000005381	ebi-a-GCST90027158	Alzheimer disease	MPO	MR Egger	9	-0.058261672	0.022311976876144	0.0348509891031554	-0.101993147	-0.014530197	0.943403053001617	0.903035740471558	0.985574856592072
eqtl-a-ENSG00000005381	ebi-a-GCST90027158	Alzheimer disease	MPO	Weighted median	9	-0.052637775	0.0178480722897923	0.00318583836426217	-0.087619997	-0.017655554	0.948723601449308	0.916108934816537	0.982499392528246
eqtl-a-ENSG00000005381	ebi-a-GCST90027158	Alzheimer disease	MPO	Inverse variance weighted	9	-0.047298836	0.0163721375055904	0.00386489288964249	-0.079388225	-0.015209446	0.953802324552098	0.923681258224752	0.984905632998808
eqtl-a-ENSG00000005381	ebi-a-GCST90027158	Alzheimer disease	MPO	Simple mode	9	-0.02858291	0.0511857333533131	0.591842088704327	-0.128906947	0.0717411277309234	0.971821717415628	0.879055760503211	1.07437718160225
eqtl-a-ENSG00000005381	ebi-a-GCST90027158	Alzheimer disease	MPO	Weighted mode	9	-0.05439138	0.017750191281682	0.0154819283694505	-0.089181755	-0.019601005	0.947061372828694	0.914679310767311	0.980589845365315
eqtl-a-ENSG00000005471	ebi-a-GCST90027158	Alzheimer disease	ABCB4	MR Egger	3	-0.074578049	0.0533292622162327	0.395197737171098	-0.179103403	0.0299473049346365	0.928135031212403	0.83601944804776	1.03040023551514
eqtl-a-ENSG00000005471	ebi-a-GCST90027158	Alzheimer disease	ABCB4	Weighted median	3	-0.015302973	0.029731074894931	0.606753537992154	-0.07357588	0.0429699339234335	0.984813522619236	0.929065645927106	1.04390650820577
eqtl-a-ENSG00000005471	ebi-a-GCST90027158	Alzheimer disease	ABCB4	Inverse variance weighted	3	-0.012354065	0.0360985695999401	0.732176738775769	-0.083107261	0.0583991315506569	0.987721933310062	0.920252434471127	1.06013804582049
eqtl-a-ENSG00000005471	ebi-a-GCST90027158	Alzheimer disease	ABCB4	Simple mode	3	0.11903431774366	0.0891332053512275	0.313425563597611	-0.055666765	0.293735400232066	1.12640857342575	0.945854275370574	1.34142891492448
eqtl-a-ENSG00000005471	ebi-a-GCST90027158	Alzheimer disease	ABCB4	Weighted mode	3	-0.029821456	0.032004343143962	0.449810665065008	-0.092549968	0.0329070570085403	0.970618816677942	0.911603658709217	1.03345448242634
eqtl-a-ENSG00000005513	ebi-a-GCST90027158	Alzheimer disease	SOX8	MR Egger	4	0.132750041022141	0.0931360850051741	0.290129407759679	-0.049796686	0.315296767632282	1.14196451836948	0.951422842813532	1.37066601991436
eqtl-a-ENSG00000005513	ebi-a-GCST90027158	Alzheimer disease	SOX8	Weighted median	4	-0.000987598	0.0367185689535936	0.978542351542189	-0.072955993	0.0709807972177515	0.999012889583042	0.92964173979499	1.07356061031979
eqtl-a-ENSG00000005513	ebi-a-GCST90027158	Alzheimer disease	SOX8	Inverse variance weighted	4	0.0143978015962709	0.0318933043602006	0.651674983881805	-0.048113075	0.076908678142264	1.01450194917344	0.95302601761558	1.07994344944722
eqtl-a-ENSG00000005513	ebi-a-GCST90027158	Alzheimer disease	SOX8	Simple mode	4	-0.022290804	0.064643751636813	0.752984701387776	-0.148992557	0.104410949640566	0.977955800660172	0.861575527774961	1.11005653853098
eqtl-a-ENSG00000005513	ebi-a-GCST90027158	Alzheimer disease	SOX8	Weighted mode	4	0.0473355306428667	0.039167423249483	0.313408135486212	-0.029432619	0.124103680211853	1.04847374513698	0.970996302210557	1.13213324472906
eqtl-a-ENSG00000005844	ebi-a-GCST90027158	Alzheimer disease	ITGAL	Inverse variance weighted	2	0.0504873393062487	0.0675902635980866	0.455086670274502	-0.081989577	0.182964255958498	1.05178354696133	0.921281560845253	1.20077148688789
eqtl-a-ENSG00000005961	ebi-a-GCST90027158	Alzheimer disease	ITGA2B	MR Egger	15	0.000500934254772992	0.0257956831969861	0.984801500108021	-0.050058605	0.0510604733208658	1.00050105974329	0.951173679513247	1.05238653266741
eqtl-a-ENSG00000005961	ebi-a-GCST90027158	Alzheimer disease	ITGA2B	Weighted median	15	-0.007764998	0.0124597822283171	0.53314984380593	-0.032186171	0.0166561751030747	0.992265071652276	0.968326290798727	1.01679566255395
eqtl-a-ENSG00000005961	ebi-a-GCST90027158	Alzheimer disease	ITGA2B	Inverse variance weighted	15	-0.014019009	0.01575230938851	0.373484516500039	-0.044893535	0.0168555175864882	0.986078799895234	0.956099267316246	1.01699837333021
eqtl-a-ENSG00000005961	ebi-a-GCST90027158	Alzheimer disease	ITGA2B	Simple mode	15	0.0114313546064201	0.0325973300476775	0.731046307840321	-0.052459412	0.0753221214998681	1.01149694222066	0.948892833664201	1.07823141647185
eqtl-a-ENSG00000005961	ebi-a-GCST90027158	Alzheimer disease	ITGA2B	Weighted mode	15	-0.00460959	0.0129554565930708	0.727292320344741	-0.030002285	0.0207831046134613	0.995401017546902	0.97044331585846	1.02100057730515
eqtl-a-ENSG00000006007	ebi-a-GCST90027158	Alzheimer disease	GDE1	MR Egger	7	-0.009635308	0.0258563566508203	0.724685083070949	-0.060313767	0.041043151133123	0.990410962946162	0.941469085363507	1.04189706361437
eqtl-a-ENSG00000006007	ebi-a-GCST90027158	Alzheimer disease	GDE1	Weighted median	7	-0.004860742	0.015769008349158	0.757894748726097	-0.035767998	0.0260465142501687	0.995151052175365	0.96486411746163	1.02638868906338
eqtl-a-ENSG00000006007	ebi-a-GCST90027158	Alzheimer disease	GDE1	Inverse variance weighted	7	0.00951516498315075	0.0221722547592991	0.66781597562528	-0.033942454	0.052972784311377	1.00956057808893	0.966627128228205	1.05440094848096
eqtl-a-ENSG00000006007	ebi-a-GCST90027158	Alzheimer disease	GDE1	Simple mode	7	0.0611984456521865	0.0476613469368122	0.246483709187617	-0.032217794	0.154614685648338	1.06310986278565	0.968295669792113	1.16720813240317
eqtl-a-ENSG00000006007	ebi-a-GCST90027158	Alzheimer disease	GDE1	Weighted mode	7	-0.003427399	0.0151397142797802	0.828417556281988	-0.033101239	0.0262464414489329	0.996578468286374	0.967440612367764	1.02659391259302
eqtl-a-ENSG00000006015	ebi-a-GCST90027158	Alzheimer disease	REX1BD	MR Egger	4	-0.00437652	0.0431742459000867	0.928504891507202	-0.088998042	0.0802450022036317	0.995633043246087	0.914847365095689	1.0835525079091
eqtl-a-ENSG00000006015	ebi-a-GCST90027158	Alzheimer disease	REX1BD	Weighted median	4	-0.010008238	0.0156852851091925	0.523431093760379	-0.040751397	0.0207349207424908	0.990041677681418	0.960067776121712	1.02095138273027
eqtl-a-ENSG00000006015	ebi-a-GCST90027158	Alzheimer disease	REX1BD	Inverse variance weighted	4	-0.010057217	0.0161251456938342	0.532826098365875	-0.041662503	0.0215480684072507	0.989993187537268	0.959193451138314	1.02178190458566
eqtl-a-ENSG00000006015	ebi-a-GCST90027158	Alzheimer disease	REX1BD	Simple mode	4	-0.074427267	0.0386438647428299	0.149755913171877	-0.150169242	0.00131470749935093	0.928274987460254	0.860562320559832	1.00131557210612
eqtl-a-ENSG00000006015	ebi-a-GCST90027158	Alzheimer disease	REX1BD	Weighted mode	4	-0.011990042	0.0170928280622843	0.533531023072531	-0.045491985	0.0215119006569706	0.988081551788043	0.955527260760517	1.02174494970119
eqtl-a-ENSG00000006282	ebi-a-GCST90027158	Alzheimer disease	SPATA20	MR Egger	7	-0.008966299	0.0379616814160151	0.822653142107732	-0.083371194	0.0654385969074866	0.991073778716618	0.920009581569992	1.06762717969031
eqtl-a-ENSG00000006282	ebi-a-GCST90027158	Alzheimer disease	SPATA20	Weighted median	7	-0.008455063	0.015991453410556	0.596997006839583	-0.039798312	0.0228881853396864	0.991580580176264	0.960983238367026	1.02315212974315
eqtl-a-ENSG00000006282	ebi-a-GCST90027158	Alzheimer disease	SPATA20	Inverse variance weighted	7	-0.007225937	0.0185764298132189	0.697287876866652	-0.043635739	0.0291838658113815	0.992800107688239	0.957302601919465	1.02961388786521
eqtl-a-ENSG00000006282	ebi-a-GCST90027158	Alzheimer disease	SPATA20	Simple mode	7	0.0221470367452585	0.0332331313898451	0.529921918507508	-0.042989901	0.0872839742693548	1.02239410292026	0.957921064274864	1.09120651029572
eqtl-a-ENSG00000006282	ebi-a-GCST90027158	Alzheimer disease	SPATA20	Weighted mode	7	-0.01082271	0.0178901168382125	0.567368394906094	-0.045887339	0.0242419188598947	0.989235644675594	0.955149564095025	1.0245381430121
eqtl-a-ENSG00000006530	ebi-a-GCST90027158	Alzheimer disease	AGK	MR Egger	3	-0.104886597	0.0782374582154129	0.408001675260894	-0.258232015	0.0484588208568352	0.900426627656573	0.772415998948835	1.04965214715431
eqtl-a-ENSG00000006530	ebi-a-GCST90027158	Alzheimer disease	AGK	Weighted median	3	-0.001769862	0.0382395155519518	0.963084225345665	-0.076719312	0.0731795887470593	0.998231703546934	0.926149776054006	1.07592374336233
eqtl-a-ENSG00000006530	ebi-a-GCST90027158	Alzheimer disease	AGK	Inverse variance weighted	3	-0.003804228	0.0437959519622325	0.930780765813581	-0.089644294	0.0820358376729645	0.996202998735811	0.914256333885289	1.08549471073693
eqtl-a-ENSG00000006530	ebi-a-GCST90027158	Alzheimer disease	AGK	Simple mode	3	0.0330743990625085	0.0589544089853396	0.631256303982198	-0.082476243	0.148625040673774	1.03362743729302	0.920833314249506	1.160237866
eqtl-a-ENSG00000006530	ebi-a-GCST90027158	Alzheimer disease	AGK	Weighted mode	3	0.0068130281967605	0.0409480862367869	0.883155964756563	-0.073445221	0.0870712772208629	1.00683628967038	0.929187044494954	1.09097443857304
eqtl-a-ENSG00000006534	ebi-a-GCST90027158	Alzheimer disease	ALDH3B1	MR Egger	5	0.0245941283477632	0.0439464661129434	0.614792032490421	-0.061540945	0.110729201929132	1.02489905862198	0.940314443556639	1.11709235943576
eqtl-a-ENSG00000006534	ebi-a-GCST90027158	Alzheimer disease	ALDH3B1	Weighted median	5	0.00653675888573905	0.0284847805832674	0.818493914562992	-0.049293411	0.0623669288289431	1.00655817012204	0.951901790208993	1.06435281481821
eqtl-a-ENSG00000006534	ebi-a-GCST90027158	Alzheimer disease	ALDH3B1	Inverse variance weighted	5	0.00362280483559235	0.0268511909992505	0.892673885399178	-0.04900553	0.0562511391941234	1.00362937512493	0.952175864605663	1.05786332132122
eqtl-a-ENSG00000006534	ebi-a-GCST90027158	Alzheimer disease	ALDH3B1	Simple mode	5	-0.029290984	0.0523005603661193	0.605324491676279	-0.131800082	0.0732181141597651	0.971133838786583	0.87651620851533	1.07596519456704
eqtl-a-ENSG00000006534	ebi-a-GCST90027158	Alzheimer disease	ALDH3B1	Weighted mode	5	0.0140179284950808	0.0281759820740539	0.64493381020046	-0.041206996	0.0692428533602263	1.01411664036071	0.959630469363737	1.07169644263001
eqtl-a-ENSG00000006607	ebi-a-GCST90027158	Alzheimer disease	FARP2	MR Egger	3	0.0676441131895933	0.039645124879951	0.337487559790195	-0.010060332	0.145348557954297	1.06998444735891	0.989990104285064	1.15644258728903
eqtl-a-ENSG00000006607	ebi-a-GCST90027158	Alzheimer disease	FARP2	Weighted median	3	0.0293926016090329	0.0218579479896241	0.178718898580284	-0.013448976	0.0722341796686962	1.02982882757339	0.986641056962123	1.07490703596566
eqtl-a-ENSG00000006607	ebi-a-GCST90027158	Alzheimer disease	FARP2	Inverse variance weighted	3	0.0268536916091613	0.0214126874152971	0.209804976019493	-0.015115176	0.0688225589431435	1.02721750122892	0.984998485155114	1.0712461092413
eqtl-a-ENSG00000006607	ebi-a-GCST90027158	Alzheimer disease	FARP2	Simple mode	3	-0.023095038	0.0462694270971272	0.667174949594806	-0.113783115	0.0675930387817341	0.977169610793498	0.892451493844404	1.0699297999324
eqtl-a-ENSG00000006607	ebi-a-GCST90027158	Alzheimer disease	FARP2	Weighted mode	3	0.0381065249652759	0.0227668799396002	0.236151796604003	-0.00651656	0.0827296096468922	1.03884188958076	0.993504627012419	1.08624805784043
eqtl-a-ENSG00000006625	ebi-a-GCST90027158	Alzheimer disease	GGCT	MR Egger	3	-0.081065144	0.0469969753737121	0.334474743417747	-0.173179216	0.0110489272916519	0.922133617609007	0.840986882887278	1.01111019211776
eqtl-a-ENSG00000006625	ebi-a-GCST90027158	Alzheimer disease	GGCT	Weighted median	3	0.00227990473970527	0.0213093013551892	0.914796072135818	-0.039486326	0.0440461353958761	1.00228250569879	0.961283098566118	1.0450305666752
eqtl-a-ENSG00000006625	ebi-a-GCST90027158	Alzheimer disease	GGCT	Inverse variance weighted	3	0.00632096372181691	0.0311761588468224	0.839330502646869	-0.054784308	0.0674262350615887	1.00634098317151	0.94668931960796	1.06975134654524
eqtl-a-ENSG00000006625	ebi-a-GCST90027158	Alzheimer disease	GGCT	Simple mode	3	0.0881087743146604	0.0871633604202099	0.418497512553061	-0.082731412	0.258948960738272	1.09210690874814	0.920598375593568	1.29556767832272
eqtl-a-ENSG00000006625	ebi-a-GCST90027158	Alzheimer disease	GGCT	Weighted mode	3	-0.003779683	0.0212468030496031	0.875193335972637	-0.045423417	0.0378640505743765	0.996227450609534	0.9555927815686	1.03859002756262
eqtl-a-ENSG00000006638	ebi-a-GCST90027158	Alzheimer disease	TBXA2R	MR Egger	3	-0.130068235	0.151634425777099	0.548642547418106	-0.427271709	0.167135239554634	0.878035516150675	0.652286295770063	1.18191409603636
eqtl-a-ENSG00000006638	ebi-a-GCST90027158	Alzheimer disease	TBXA2R	Weighted median	3	-0.024786223	0.045131750498496	0.582870254898189	-0.113244453	0.0636720084663289	0.97551843362041	0.892932353006095	1.06574278681861
eqtl-a-ENSG00000006638	ebi-a-GCST90027158	Alzheimer disease	TBXA2R	Inverse variance weighted	3	-0.023634046	0.0413384698184502	0.567511426431623	-0.104657446	0.057389355244681	0.976643051190906	0.900632984782747	1.0590680838428
eqtl-a-ENSG00000006638	ebi-a-GCST90027158	Alzheimer disease	TBXA2R	Simple mode	3	0.0153265558131712	0.057087407743539	0.813490439750182	-0.096564763	0.127217874990508	1.01544460981906	0.907951093728275	1.13566442370426
eqtl-a-ENSG00000006638	ebi-a-GCST90027158	Alzheimer disease	TBXA2R	Weighted mode	3	-0.0353612	0.0517940143482162	0.565248994462642	-0.136877468	0.0661550678746588	0.965256702323465	0.872077076611073	1.06839237765666
eqtl-a-ENSG00000006652	ebi-a-GCST90027158	Alzheimer disease	IFRD1	MR Egger	7	-0.010609339	0.0246246582463355	0.684524462708886	-0.058873669	0.0376549910011613	0.989446741376034	0.942825869462923	1.03837292306939
eqtl-a-ENSG00000006652	ebi-a-GCST90027158	Alzheimer disease	IFRD1	Weighted median	7	0.00763538240010303	0.015262983981831	0.616895611773123	-0.022280066	0.0375508310044919	1.00766460626341	0.977966301383271	1.0382647717818
eqtl-a-ENSG00000006652	ebi-a-GCST90027158	Alzheimer disease	IFRD1	Inverse variance weighted	7	0.0141704556555025	0.0138905483319422	0.307656890504353	-0.013055019	0.0413959303861092	1.01427133248927	0.987029828058102	1.0422646881235
eqtl-a-ENSG00000006652	ebi-a-GCST90027158	Alzheimer disease	IFRD1	Simple mode	7	0.00596668759955085	0.0302758445757269	0.850273380542504	-0.053373968	0.0653073429679755	1.00598452373658	0.948025415233089	1.06748705861297
eqtl-a-ENSG00000006652	ebi-a-GCST90027158	Alzheimer disease	IFRD1	Weighted mode	7	0.00801968383181548	0.0148005054983405	0.607440078828051	-0.020989307	0.0370286746085629	1.00805192763359	0.979229435467754	1.03772277670595
eqtl-a-ENSG00000006715	ebi-a-GCST90027158	Alzheimer disease	VPS41	MR Egger	3	0.0268235956051676	0.0622625913389327	0.741032735745265	-0.095211083	0.148858274629476	1.02718658655211	0.90918100117763	1.16050850405577
eqtl-a-ENSG00000006715	ebi-a-GCST90027158	Alzheimer disease	VPS41	Weighted median	3	0.0121613886193658	0.0283052519949857	0.667449306282867	-0.043316905	0.0676396825295377	1.01223563899655	0.957607870975338	1.06997970663207
eqtl-a-ENSG00000006715	ebi-a-GCST90027158	Alzheimer disease	VPS41	Inverse variance weighted	3	0.0089043897273355	0.026129854623863	0.733273303104782	-0.042310125	0.060118904790107	1.00894415173673	0.958572456866335	1.06196281150366
eqtl-a-ENSG00000006715	ebi-a-GCST90027158	Alzheimer disease	VPS41	Simple mode	3	0.0155743558509194	0.0364016185526231	0.710427592022608	-0.055772817	0.0869215282140608	1.01569626821089	0.945753971171709	1.09081107846623
eqtl-a-ENSG00000006715	ebi-a-GCST90027158	Alzheimer disease	VPS41	Weighted mode	3	0.0130269993143991	0.031262288214879	0.717362411083676	-0.048247086	0.0743010842155619	1.01311222032591	0.952898310549086	1.07713106384065
eqtl-a-ENSG00000006744	ebi-a-GCST90027158	Alzheimer disease	ELAC2	MR Egger	3	-0.08356943	0.0607173437596089	0.400002986753829	-0.202575423	0.0354365640614195	0.919827221119345	0.816624887587473	1.03607192184858
eqtl-a-ENSG00000006744	ebi-a-GCST90027158	Alzheimer disease	ELAC2	Weighted median	3	-0.016395487	0.0211788247388016	0.438844877003195	-0.057905984	0.0251150090577363	0.983738187024057	0.943738669877893	1.02543304783155
eqtl-a-ENSG00000006744	ebi-a-GCST90027158	Alzheimer disease	ELAC2	Inverse variance weighted	3	-0.012758711	0.0207215239378654	0.538077616121286	-0.053372898	0.0278554762416568	0.987322336620001	0.948026429785876	1.02824706755164
eqtl-a-ENSG00000006744	ebi-a-GCST90027158	Alzheimer disease	ELAC2	Simple mode	3	-0.024949695	0.0360096230287198	0.560037375462362	-0.095528556	0.0456291661227643	0.975358976214341	0.908892406815351	1.04668619228014
eqtl-a-ENSG00000006744	ebi-a-GCST90027158	Alzheimer disease	ELAC2	Weighted mode	3	-0.022498239	0.0230614563934724	0.432165339260582	-0.067698694	0.0227022153208323	0.977752958809088	0.934542014517791	1.02296187181398
eqtl-a-ENSG00000007047	ebi-a-GCST90027158	Alzheimer disease	MARK4	MR Egger	4	0.0135964035928564	0.103452866676931	0.907466454991414	-0.189171215	0.216364022279641	1.01368925502614	0.827644789282664	1.24155425015854
eqtl-a-ENSG00000007047	ebi-a-GCST90027158	Alzheimer disease	MARK4	Weighted median	4	0.0424427195994022	0.0205636706192122	0.0390209281569884	0.00213792518574635	0.0827475140130581	1.04335629079569	1.00214021217731	1.08626750659751
eqtl-a-ENSG00000007047	ebi-a-GCST90027158	Alzheimer disease	MARK4	Inverse variance weighted	4	0.0430568922912561	0.0245270439489708	0.0791761434750172	-0.005016114	0.091129898431239	1.04399728855889	0.994996445841291	1.095411288
eqtl-a-ENSG00000007047	ebi-a-GCST90027158	Alzheimer disease	MARK4	Simple mode	4	0.0041117950567191	0.0522105777332248	0.942187123438802	-0.098220937	0.10644452741384	1.00412026008419	0.906448613319342	1.11231622167679
eqtl-a-ENSG00000007047	ebi-a-GCST90027158	Alzheimer disease	MARK4	Weighted mode	4	0.040192760896985	0.0229122988738348	0.177671179884568	-0.004715345	0.0851008666897011	1.04101142114864	0.995295754889719	1.08882688752348
eqtl-a-ENSG00000007129	ebi-a-GCST90027158	Alzheimer disease	CEACAM21	MR Egger	5	0.0228977291347226	0.0431789601221337	0.632649052010336	-0.061733033	0.107528490974105	1.02316189454397	0.940133838279742	1.11352258563775
eqtl-a-ENSG00000007129	ebi-a-GCST90027158	Alzheimer disease	CEACAM21	Weighted median	5	0.015930850316058	0.0239594890380623	0.506109488642398	-0.031029748	0.0628914488306602	1.016058423	0.969446733353161	1.0649112355971
eqtl-a-ENSG00000007129	ebi-a-GCST90027158	Alzheimer disease	CEACAM21	Inverse variance weighted	5	0.0170569024667824	0.0216520788768409	0.430830055233179	-0.025381172	0.0594949770653906	1.01720320204989	0.974938221913431	1.06130043012349
eqtl-a-ENSG00000007129	ebi-a-GCST90027158	Alzheimer disease	CEACAM21	Simple mode	5	0.00166684990787554	0.0398060641417356	0.968605764248235	-0.076353036	0.0796867356256774	1.00166823987436	0.926489064998987	1.0829477655779
eqtl-a-ENSG00000007129	ebi-a-GCST90027158	Alzheimer disease	CEACAM21	Weighted mode	5	0.0152658579090393	0.0253916615845488	0.580106590405078	-0.034501799	0.065033514614755	1.01538297633001	0.96608660189156	1.06719479040712
eqtl-a-ENSG00000007168	ebi-a-GCST90027158	Alzheimer disease	PAFAH1B1	MR Egger	4	-0.070732774	0.0820518276247115	0.479513788293123	-0.231554357	0.0900888077674764	0.931710835872648	0.793299573325921	1.09427145919548
eqtl-a-ENSG00000007168	ebi-a-GCST90027158	Alzheimer disease	PAFAH1B1	Weighted median	4	0.0084085846966017	0.0358462213666697	0.814539539514261	-0.061850009	0.0786671785752743	1.00844403614073	0.940023871166953	1.08184420121729
eqtl-a-ENSG00000007168	ebi-a-GCST90027158	Alzheimer disease	PAFAH1B1	Inverse variance weighted	4	0.0207354897558855	0.033801809709193	0.539583339848699	-0.045516057	0.0869870367859039	1.02095196366545	0.95550425965494	1.09088253828272
eqtl-a-ENSG00000007168	ebi-a-GCST90027158	Alzheimer disease	PAFAH1B1	Simple mode	4	0.00486475805153199	0.0576300832754382	0.938045234312532	-0.108090205	0.117819721271391	1.00487661019846	0.89754662943388	1.12504127207392
eqtl-a-ENSG00000007168	ebi-a-GCST90027158	Alzheimer disease	PAFAH1B1	Weighted mode	4	0.00781309348330475	0.0399284296276105	0.857366534012517	-0.070446629	0.0860728155534213	1.00784369534468	0.931977479153573	1.08988568604525
eqtl-a-ENSG00000007237	ebi-a-GCST90027158	Alzheimer disease	GAS7	MR Egger	12	0.0134116097281098	0.0344686867581069	0.705362284337004	-0.054147016	0.0809702357739993	1.01350194877811	0.947292828760455	1.08433862158665
eqtl-a-ENSG00000007237	ebi-a-GCST90027158	Alzheimer disease	GAS7	Weighted median	12	-0.008804107	0.0228858838189142	0.700462680247003	-0.05366044	0.0360522249765757	0.991234535356377	0.947753871559194	1.03670998723196
eqtl-a-ENSG00000007237	ebi-a-GCST90027158	Alzheimer disease	GAS7	Inverse variance weighted	12	-0.010887773	0.0201957524230216	0.589809542873336	-0.050471448	0.0286959012999897	0.989171283827796	0.95078107479754	1.02911159538791
eqtl-a-ENSG00000007237	ebi-a-GCST90027158	Alzheimer disease	GAS7	Simple mode	12	-0.019880212	0.0353357992307786	0.584985128497463	-0.089138379	0.0493779540793825	0.980316095973415	0.914718987004148	1.05061736082691
eqtl-a-ENSG00000007237	ebi-a-GCST90027158	Alzheimer disease	GAS7	Weighted mode	12	-0.008824354	0.0226730967282582	0.704557516518173	-0.053263623	0.0356149159970001	0.991214466745714	0.948130030481645	1.03625672376065
eqtl-a-ENSG00000007264	ebi-a-GCST90027158	Alzheimer disease	MATK	MR Egger	6	0.24938097392624	0.13184368840436	0.131524154739101	-0.009032655	0.507794603198785	1.28323081743964	0.991008016534514	1.66162261389685
eqtl-a-ENSG00000007264	ebi-a-GCST90027158	Alzheimer disease	MATK	Weighted median	6	0.066926805007668	0.0565717404069396	0.236792081463867	-0.043953806	0.17780741620527	1.06921721396458	0.956998163843423	1.19459523939613
eqtl-a-ENSG00000007264	ebi-a-GCST90027158	Alzheimer disease	MATK	Inverse variance weighted	6	0.112528796758033	0.0612151031548721	0.0660252541950345	-0.007452805	0.232510398941583	1.11910448302979	0.992574897863709	1.26176356729639
eqtl-a-ENSG00000007264	ebi-a-GCST90027158	Alzheimer disease	MATK	Simple mode	6	0.0317328602917061	0.103445051037353	0.771389677931014	-0.17101944	0.234485160324919	1.03224171571876	0.842805189397347	1.26425771112291
eqtl-a-ENSG00000007264	ebi-a-GCST90027158	Alzheimer disease	MATK	Weighted mode	6	0.0353857328049836	0.0815398393875117	0.682398300185948	-0.124432352	0.195203818004507	1.03601925834953	0.882997992045835	1.21555871399466
eqtl-a-ENSG00000007312	ebi-a-GCST90027158	Alzheimer disease	CD79B	MR Egger	6	0.00874475910113077	0.219601077946435	0.970144028393096	-0.421673354	0.439162871876143	1.00878310620422	0.655948267494827	1.55140794753462
eqtl-a-ENSG00000007312	ebi-a-GCST90027158	Alzheimer disease	CD79B	Weighted median	6	0.0581903050755666	0.0444464349340834	0.190458745799582	-0.028924707	0.14530531754637	1.05991668404317	0.971489607696062	1.15639258332092
eqtl-a-ENSG00000007312	ebi-a-GCST90027158	Alzheimer disease	CD79B	Inverse variance weighted	6	0.00387443794729861	0.057303397542914	0.946093938170635	-0.108440221	0.11618909713141	1.00388195328477	0.897232528664727	1.12320824751041
eqtl-a-ENSG00000007312	ebi-a-GCST90027158	Alzheimer disease	CD79B	Simple mode	6	0.0351091653594361	0.0740775487013769	0.65550819189693	-0.11008283	0.180301160814135	1.03573276876838	0.895759936342758	1.19757797237555
eqtl-a-ENSG00000007312	ebi-a-GCST90027158	Alzheimer disease	CD79B	Weighted mode	6	0.0529454695853994	0.0483277196679942	0.323218128547779	-0.041776861	0.147667800134668	1.05437214820132	0.959083765724429	1.15912777030791
eqtl-a-ENSG00000007341	ebi-a-GCST90027158	Alzheimer disease	ST7L	MR Egger	3	-0.002076021	0.0648561873713244	0.979629006465175	-0.129194148	0.125042106138996	0.997926132332568	0.87880333075945	1.1331961665776
eqtl-a-ENSG00000007341	ebi-a-GCST90027158	Alzheimer disease	ST7L	Weighted median	3	-0.002235112	0.0196362507659978	0.909375885076575	-0.040722163	0.0362519395243852	0.997767384025843	0.960095842584205	1.0369170539747
eqtl-a-ENSG00000007341	ebi-a-GCST90027158	Alzheimer disease	ST7L	Inverse variance weighted	3	-0.003487942	0.0202104770670763	0.862980860894609	-0.043100478	0.0361245925933995	0.996518133347153	0.957815146351442	1.0367850141778
eqtl-a-ENSG00000007341	ebi-a-GCST90027158	Alzheimer disease	ST7L	Simple mode	3	-0.001713321	0.0339945391384721	0.964384501792521	-0.068342618	0.0649159754756733	0.998288145661222	0.933940434000447	1.06706936062182
eqtl-a-ENSG00000007341	ebi-a-GCST90027158	Alzheimer disease	ST7L	Weighted mode	3	-0.002222878	0.019770788460799	0.920748315549218	-0.040973624	0.0365278672441236	0.997779590624975	0.959854447193417	1.03720320761001
eqtl-a-ENSG00000007516	ebi-a-GCST90027158	Alzheimer disease	BAIAP3	MR Egger	4	-0.008493878	0.0337483610324803	0.824786519562043	-0.074640666	0.0576529091796559	0.991542092624829	0.928076915946392	1.05934724218872
eqtl-a-ENSG00000007516	ebi-a-GCST90027158	Alzheimer disease	BAIAP3	Weighted median	4	-0.00230358	0.0203527453314607	0.90988563965062	-0.042194961	0.037587800350796	0.997699070706545	0.958682856249101	1.03830315646122
eqtl-a-ENSG00000007516	ebi-a-GCST90027158	Alzheimer disease	BAIAP3	Inverse variance weighted	4	0.00105285126355345	0.020234896243488	0.95850362318261	-0.038607545	0.04071324790079	1.00105340570601	0.962128226735952	1.04155339509712
eqtl-a-ENSG00000007516	ebi-a-GCST90027158	Alzheimer disease	BAIAP3	Simple mode	4	-0.039424951	0.0434653390268211	0.431251540706808	-0.124617016	0.0457671134094977	0.961342098966688	0.882834949882123	1.04683058975981
eqtl-a-ENSG00000007516	ebi-a-GCST90027158	Alzheimer disease	BAIAP3	Weighted mode	4	-0.000724574	0.0199946611654423	0.973368764162324	-0.03991411	0.038464962152506	0.999275688708396	0.960871965270218	1.03921431588737
eqtl-a-ENSG00000007541	ebi-a-GCST90027158	Alzheimer disease	PIGQ	MR Egger	3	0.00304318227911591	0.0549908963773792	0.964805521278186	-0.104738975	0.110825339178779	1.00304781745901	0.900559560810541	1.11719975878526
eqtl-a-ENSG00000007541	ebi-a-GCST90027158	Alzheimer disease	PIGQ	Weighted median	3	-0.021433779	0.0231786270519214	0.355110703829914	-0.066863888	0.023996330281356	0.97879429231398	0.935322501511792	1.02428655904024
eqtl-a-ENSG00000007541	ebi-a-GCST90027158	Alzheimer disease	PIGQ	Inverse variance weighted	3	-0.022700979	0.0222432913521281	0.307455152932621	-0.06629783	0.020895871783968	0.977554749212823	0.935852097654778	1.02111571914332
eqtl-a-ENSG00000007541	ebi-a-GCST90027158	Alzheimer disease	PIGQ	Simple mode	3	-0.043209642	0.0365472749504962	0.358605153434883	-0.114842301	0.0284230168633759	0.957710592617993	0.891506722591823	1.02883080516338
eqtl-a-ENSG00000007541	ebi-a-GCST90027158	Alzheimer disease	PIGQ	Weighted mode	3	-0.018132703	0.0221390465906036	0.498834503015642	-0.061525234	0.0252598283766694	0.982030705348436	0.940329216929508	1.02558156110068
eqtl-a-ENSG00000007944	ebi-a-GCST90027158	Alzheimer disease	MYLIP	MR Egger	7	-0.061422718	0.0726719369481207	0.436562015858299	-0.203859715	0.0810142782275345	0.94042562072457	0.815576776669321	1.08438637957169
eqtl-a-ENSG00000007944	ebi-a-GCST90027158	Alzheimer disease	MYLIP	Weighted median	7	-0.050128537	0.0279382098850783	0.0727709659913775	-0.104887429	0.00463035397596915	0.951107163802546	0.900425878926784	1.00464109063005
eqtl-a-ENSG00000007944	ebi-a-GCST90027158	Alzheimer disease	MYLIP	Inverse variance weighted	7	-0.038790946	0.0389235711987606	0.31896225784361	-0.115081146	0.0374992532025434	0.96195178766273	0.891293816136477	1.03821122174804
eqtl-a-ENSG00000007944	ebi-a-GCST90027158	Alzheimer disease	MYLIP	Simple mode	7	-0.081311274	0.0501285081968326	0.155917897660182	-0.17956315	0.0169406016381868	0.921906680803017	0.83563517850305	1.01708490735366
eqtl-a-ENSG00000007944	ebi-a-GCST90027158	Alzheimer disease	MYLIP	Weighted mode	7	-0.057939925	0.0290775762317584	0.0933792073802504	-0.114931975	-0.000947876	0.943706638603075	0.891426781383176	0.99905257318122
eqtl-a-ENSG00000007968	ebi-a-GCST90027158	Alzheimer disease	E2F2	MR Egger	12	0.143044178371006	0.0985254772737396	0.17718422710769	-0.050065757	0.336154113827536	1.15378077269513	0.951166876482605	1.39955469892282
eqtl-a-ENSG00000007968	ebi-a-GCST90027158	Alzheimer disease	E2F2	Weighted median	12	0.0760277244439724	0.0369940288491787	0.0398659646620998	0.00351942789958216	0.148536020988363	1.07899248820939	1.00352562835784	1.16013458621622
eqtl-a-ENSG00000007968	ebi-a-GCST90027158	Alzheimer disease	E2F2	Inverse variance weighted	12	0.0536766814645696	0.0280964079712529	0.0560757614251016	-0.001392278	0.108745641088225	1.05514339958087	0.998608690610499	1.11487873493115
eqtl-a-ENSG00000007968	ebi-a-GCST90027158	Alzheimer disease	E2F2	Simple mode	12	0.0853729418646454	0.0695356756535554	0.245162786614909	-0.050916982	0.221662866145614	1.08912317059319	0.950357563646187	1.24815051313105
eqtl-a-ENSG00000007968	ebi-a-GCST90027158	Alzheimer disease	E2F2	Weighted mode	12	0.102239299735913	0.0643916981806146	0.140645271410354	-0.023968429	0.228447028169917	1.10764850000961	0.976316532855361	1.25664695647973
eqtl-a-ENSG00000008018	ebi-a-GCST90027158	Alzheimer disease	PSMB1	Wald ratio	1	-0.005798606	0.0223660521985001	0.795435211338969	-0.049636068	0.0380388561835231	0.994218173342787	0.951575669915226	1.03877159479406
eqtl-a-ENSG00000008083	ebi-a-GCST90027158	Alzheimer disease	JARID2	MR Egger	7	-0.021936843	0.0227338906285752	0.378892399277198	-0.066495268	0.0226215827718412	0.978302019857581	0.935667342963213	1.02287939111609
eqtl-a-ENSG00000008083	ebi-a-GCST90027158	Alzheimer disease	JARID2	Weighted median	7	-0.003289093	0.0175256981037391	0.851133341899176	-0.037639461	0.031061275652637	0.996716310509043	0.963060099113263	1.03154871077046
eqtl-a-ENSG00000008083	ebi-a-GCST90027158	Alzheimer disease	JARID2	Inverse variance weighted	7	0.00269376487478409	0.0156122496783364	0.863011642054391	-0.027906244	0.0332937742443234	1.00269739631941	0.972479537837697	1.03385421437372
eqtl-a-ENSG00000008083	ebi-a-GCST90027158	Alzheimer disease	JARID2	Simple mode	7	0.0217160733342721	0.0361637082077918	0.570148228200025	-0.049164795	0.092596941421544	1.02195358340101	0.952024228173054	1.09701948303392
eqtl-a-ENSG00000008083	ebi-a-GCST90027158	Alzheimer disease	JARID2	Weighted mode	7	-0.00427362	0.0159890236093486	0.798199974824894	-0.035612106	0.0270648661919402	0.995735498837031	0.965014543901017	1.02743444636201
eqtl-a-ENSG00000008256	ebi-a-GCST90027158	Alzheimer disease	CYTH3	MR Egger	5	0.00383515090200663	0.0532787930634728	0.94714598396618	-0.100591284	0.108261585306413	1.00384251450373	0.904302560740051	1.11433920202603
eqtl-a-ENSG00000008256	ebi-a-GCST90027158	Alzheimer disease	CYTH3	Weighted median	5	-0.014089162	0.0354754163897764	0.691254757599392	-0.083620978	0.0554426538051268	0.986009625438799	0.91977980641142	1.05700839992467
eqtl-a-ENSG00000008256	ebi-a-GCST90027158	Alzheimer disease	CYTH3	Inverse variance weighted	5	-0.012223791	0.0315186083103267	0.698143496901825	-0.074000264	0.0495526808636825	0.987850615626499	0.928671448938709	1.05080094785821
eqtl-a-ENSG00000008256	ebi-a-GCST90027158	Alzheimer disease	CYTH3	Simple mode	5	-0.033632816	0.0535614158371603	0.564116968698519	-0.138613191	0.0713475586436805	0.966926479011384	0.870564705221091	1.07395442315332
eqtl-a-ENSG00000008256	ebi-a-GCST90027158	Alzheimer disease	CYTH3	Weighted mode	5	-0.014379388	0.0405527795247114	0.740805127437635	-0.093862836	0.0651040598727834	0.985723501650153	0.910407628952709	1.06727007859455
eqtl-a-ENSG00000008283	ebi-a-GCST90027158	Alzheimer disease	CYB561	MR Egger	4	0.352615608050483	0.31327001514707	0.377254913350213	-0.261393622	0.96662483773874	1.42278413154079	0.769977780043016	2.62905597724026
eqtl-a-ENSG00000008283	ebi-a-GCST90027158	Alzheimer disease	CYB561	Weighted median	4	-0.086468482	0.0678234322185299	0.202342614112702	-0.219402409	0.0464654454343568	0.917164455780815	0.80299851940836	1.04756188039736
eqtl-a-ENSG00000008283	ebi-a-GCST90027158	Alzheimer disease	CYB561	Inverse variance weighted	4	-0.060583052	0.0572638241534127	0.290071950794936	-0.172820148	0.051654042883972	0.941215595504692	0.841288908902215	1.05301138270946
eqtl-a-ENSG00000008283	ebi-a-GCST90027158	Alzheimer disease	CYB561	Simple mode	4	-0.126084478	0.103714173394083	0.311040356140626	-0.329364258	0.0771953020627366	0.881540373055555	0.719380929015291	1.08025303143727
eqtl-a-ENSG00000008283	ebi-a-GCST90027158	Alzheimer disease	CYB561	Weighted mode	4	-0.11984083	0.100866457566153	0.320276870495996	-0.317539087	0.0778574266228316	0.8870616188953	0.727938227270183	1.08096853034906
eqtl-a-ENSG00000008294	ebi-a-GCST90027158	Alzheimer disease	SPAG9	MR Egger	5	0.0692316414642008	0.0626534691446402	0.349824315027478	-0.053569158	0.192032440987696	1.07168442694829	0.947840387935318	1.21170982539083
eqtl-a-ENSG00000008294	ebi-a-GCST90027158	Alzheimer disease	SPAG9	Weighted median	5	0.0572966846684169	0.0359887419325666	0.111368425737984	-0.01324125	0.127834618856247	1.05896994394057	0.986846030169588	1.13636505380357
eqtl-a-ENSG00000008294	ebi-a-GCST90027158	Alzheimer disease	SPAG9	Inverse variance weighted	5	0.0553246473173754	0.030550493772696	0.0701524905720623	-0.00455432	0.11520361511186	1.05688367343529	0.995456034714144	1.12210189121494
eqtl-a-ENSG00000008294	ebi-a-GCST90027158	Alzheimer disease	SPAG9	Simple mode	5	0.0875267574284954	0.0593648271666486	0.214392104555459	-0.028828304	0.203881818675127	1.09147146902202	0.971583267283847	1.22615323647915
eqtl-a-ENSG00000008294	ebi-a-GCST90027158	Alzheimer disease	SPAG9	Weighted mode	5	0.0579396077035987	0.0427815342333608	0.247088638316121	-0.025912199	0.141791414800986	1.05965099902064	0.974420640575928	1.15233626317868
eqtl-a-ENSG00000008300	ebi-a-GCST90027158	Alzheimer disease	CELSR3	MR Egger	3	0.00308215025866128	0.0862506948043624	0.977260203746584	-0.165969212	0.172133512075212	1.00308690496742	0.84707231382482	1.18783641313203
eqtl-a-ENSG00000008300	ebi-a-GCST90027158	Alzheimer disease	CELSR3	Weighted median	3	0.00572175600697983	0.0339945786783937	0.866336434334125	-0.060907618	0.0723511302166315	1.00573815651787	0.940910158732671	1.07503275428377
eqtl-a-ENSG00000008300	ebi-a-GCST90027158	Alzheimer disease	CELSR3	Inverse variance weighted	3	0.00807119069644582	0.036334373116324	0.824207619921905	-0.063144181	0.0792865620044409	1.00810385056495	0.938808106003819	1.08251448514842
eqtl-a-ENSG00000008300	ebi-a-GCST90027158	Alzheimer disease	CELSR3	Simple mode	3	-0.008873658	0.0544633252153417	0.885548808196186	-0.115621776	0.0978744592975342	0.991165596582959	0.890812086503001	1.10282432707691
eqtl-a-ENSG00000008300	ebi-a-GCST90027158	Alzheimer disease	CELSR3	Weighted mode	3	0.00823914043839641	0.0362563517384801	0.841347431585049	-0.062823309	0.0793015898458175	1.00827317556516	0.939109391237167	1.08253075312662
eqtl-a-ENSG00000008394	ebi-a-GCST90027158	Alzheimer disease	MGST1	MR Egger	8	0.0355963609835282	0.0360426572046657	0.361478030865134	-0.035047247	0.106239969104673	1.03623749618156	0.965559795243321	1.11208871142158
eqtl-a-ENSG00000008394	ebi-a-GCST90027158	Alzheimer disease	MGST1	Weighted median	8	0.0190499938948205	0.0259982165799399	0.463715598607691	-0.031906511	0.0700064983915028	1.01923260275124	0.968597131409284	1.07251515085491
eqtl-a-ENSG00000008394	ebi-a-GCST90027158	Alzheimer disease	MGST1	Inverse variance weighted	8	0.00814455983934311	0.0229371902362989	0.722528930038369	-0.036812333	0.053101452702489	1.00817781699381	0.963857002506273	1.05453662528306
eqtl-a-ENSG00000008394	ebi-a-GCST90027158	Alzheimer disease	MGST1	Simple mode	8	0.00691759043184431	0.0408009670025323	0.870163835575569	-0.073052305	0.0868874857568075	1.00694157222739	0.929552208625315	1.09077394520878
eqtl-a-ENSG00000008394	ebi-a-GCST90027158	Alzheimer disease	MGST1	Weighted mode	8	0.0205934017758736	0.0269638343161267	0.46997539444271	-0.032255713	0.0734425170354819	1.02080690896875	0.968258953549401	1.0762066713439
eqtl-a-ENSG00000008438	ebi-a-GCST90027158	Alzheimer disease	PGLYRP1	MR Egger	7	-0.002547017	0.0370138208829894	0.947805982593273	-0.075094106	0.0700000721199831	0.997456224084519	0.927656184447871	1.07250825860349
eqtl-a-ENSG00000008438	ebi-a-GCST90027158	Alzheimer disease	PGLYRP1	Weighted median	7	-0.006146036	0.0225432626022384	0.785135379012027	-0.050330831	0.0380387584662317	0.993872812012769	0.950914780431107	1.03877149328812
eqtl-a-ENSG00000008438	ebi-a-GCST90027158	Alzheimer disease	PGLYRP1	Inverse variance weighted	7	-0.010131016	0.0188007756390503	0.589982357586159	-0.046980536	0.0267185042742011	0.98992012989842	0.954105967907925	1.0270786438186
eqtl-a-ENSG00000008438	ebi-a-GCST90027158	Alzheimer disease	PGLYRP1	Simple mode	7	-0.014225614	0.036952615876464	0.71353694839431	-0.086652741	0.0582015133220321	0.985875092147911	0.916995475360735	1.05992856391718
eqtl-a-ENSG00000008438	ebi-a-GCST90027158	Alzheimer disease	PGLYRP1	Weighted mode	7	-0.001702655	0.0255204285856434	0.948974347944609	-0.051722695	0.0483173854395477	0.998298794105685	0.949592157352937	1.04950369966299
eqtl-a-ENSG00000008441	ebi-a-GCST90027158	Alzheimer disease	NFIX	MR Egger	3	-0.105387846	0.236978786514895	0.733606698939306	-0.569866268	0.359090575355933	0.899975402836236	0.565601072727771	1.43202650200786
eqtl-a-ENSG00000008441	ebi-a-GCST90027158	Alzheimer disease	NFIX	Weighted median	3	0.200070552340969	0.0765243158318213	0.00893659250878245	0.0500828933105991	0.350058211371339	1.22148893402394	1.05135824332944	1.41915015686563
eqtl-a-ENSG00000008441	ebi-a-GCST90027158	Alzheimer disease	NFIX	Inverse variance weighted	3	0.0929136571918214	0.115276848142592	0.420240260199002	-0.133028965	0.318856279551303	1.09736698143071	0.875439734482844	1.37555361551611
eqtl-a-ENSG00000008441	ebi-a-GCST90027158	Alzheimer disease	NFIX	Simple mode	3	0.202237589819886	0.0981069122910033	0.175398435320767	0.00994804172951963	0.394527137910253	1.22413881648436	1.00999768798776	1.48368244783733
eqtl-a-ENSG00000008441	ebi-a-GCST90027158	Alzheimer disease	NFIX	Weighted mode	3	0.202237589819886	0.0862410494438495	0.143668775305095	0.033205132909941	0.371270046729831	1.22413881648436	1.03376257621813	1.44957447338231
eqtl-a-ENSG00000008513	ebi-a-GCST90027158	Alzheimer disease	ST3GAL1	MR Egger	5	0.0458393830036036	0.0490916979407568	0.419313209431205	-0.050380345	0.142059110967487	1.04690624651544	0.950867697977826	1.15264478047146
eqtl-a-ENSG00000008513	ebi-a-GCST90027158	Alzheimer disease	ST3GAL1	Weighted median	5	0.0140333545510305	0.0203355585598927	0.490137933272436	-0.02582434	0.0538910493284202	1.0141322843014	0.974506256123136	1.05536961266304
eqtl-a-ENSG00000008513	ebi-a-GCST90027158	Alzheimer disease	ST3GAL1	Inverse variance weighted	5	0.0111259189220045	0.0190319662454678	0.558822663796842	-0.026176735	0.0484285727631214	1.01118804213678	0.974162905791394	1.04962039765798
eqtl-a-ENSG00000008513	ebi-a-GCST90027158	Alzheimer disease	ST3GAL1	Simple mode	5	0.00844369593904624	0.0314169237998855	0.801404961658225	-0.053133475	0.0700208665868217	1.00847944448538	0.948253436183923	1.07253056107279
eqtl-a-ENSG00000008513	ebi-a-GCST90027158	Alzheimer disease	ST3GAL1	Weighted mode	5	0.0161609066779119	0.0234542002573914	0.52868336446329	-0.029809326	0.062131139182399	1.01629220045217	0.970630590090662	1.06410188102916
eqtl-a-ENSG00000008516	ebi-a-GCST90027158	Alzheimer disease	MMP25	MR Egger	6	0.00660852526956853	0.0324170571853206	0.84841485933028	-0.056928907	0.0701459573527969	1.00663040975418	0.944661225955872	1.07266473313388
eqtl-a-ENSG00000008516	ebi-a-GCST90027158	Alzheimer disease	MMP25	Weighted median	6	-0.006292013	0.0187329285398426	0.736961475865087	-0.043008553	0.0304245267912846	0.993727740116934	0.957903197004624	1.03089208237932
eqtl-a-ENSG00000008516	ebi-a-GCST90027158	Alzheimer disease	MMP25	Inverse variance weighted	6	0.00052766275827857	0.0195496707954663	0.978467010544759	-0.037789692	0.0388450175173925	1.00052780199676	0.962915428415195	1.03960934992603
eqtl-a-ENSG00000008516	ebi-a-GCST90027158	Alzheimer disease	MMP25	Simple mode	6	-0.003594163	0.0397194975909143	0.931412101783909	-0.081444378	0.074256052093809	0.996412288088824	0.921783979470138	1.07708255943558
eqtl-a-ENSG00000008516	ebi-a-GCST90027158	Alzheimer disease	MMP25	Weighted mode	6	-0.005801889	0.0190990060631445	0.773530843941768	-0.043235941	0.031632162436647	0.994214909010163	0.957685405839352	1.0321377764254
eqtl-a-ENSG00000008517	ebi-a-GCST90027158	Alzheimer disease	IL32	MR Egger	5	0.0551240822955017	0.0220416825447306	0.0876369555309558	0.0119223845078298	0.0983257800831736	1.05667172079406	1.01199373942563	1.10332216695292
eqtl-a-ENSG00000008517	ebi-a-GCST90027158	Alzheimer disease	IL32	Weighted median	5	0.0324816986022643	0.0163287789156045	0.0466758103997347	0.000477291927679403	0.0644861052768491	1.03301498735282	1.0004774058496	1.0666107578805
eqtl-a-ENSG00000008517	ebi-a-GCST90027158	Alzheimer disease	IL32	Inverse variance weighted	5	0.0266309233212877	0.0173778137376526	0.125407274156148	-0.007429592	0.0606914382470869	1.02698869523121	0.992597939587164	1.06257099482935
eqtl-a-ENSG00000008517	ebi-a-GCST90027158	Alzheimer disease	IL32	Simple mode	5	0.0396770116740925	0.0240149827456584	0.173842400097936	-0.007392355	0.086746377855583	1.04047465874645	0.992634901741212	1.09062003924559
eqtl-a-ENSG00000008517	ebi-a-GCST90027158	Alzheimer disease	IL32	Weighted mode	5	0.0325460117660458	0.0153105982171752	0.100691842804119	0.00253723926038237	0.0625547842717093	1.03308142595131	1.00254046077592	1.064552778
eqtl-a-ENSG00000009335	ebi-a-GCST90027158	Alzheimer disease	UBE3C	MR Egger	4	0.0376837683996344	0.0447486194295464	0.488369195295606	-0.050023526	0.125391062481545	1.03840280517072	0.951207046442732	1.13359167157026
eqtl-a-ENSG00000009335	ebi-a-GCST90027158	Alzheimer disease	UBE3C	Weighted median	4	0.00995935646277401	0.0222159374960296	0.653938270036929	-0.033583881	0.0535025939549921	1.01000911590684	0.966973797071937	1.0549597282821
eqtl-a-ENSG00000009335	ebi-a-GCST90027158	Alzheimer disease	UBE3C	Inverse variance weighted	4	0.00318886434881387	0.0205986744540681	0.87697173674419	-0.037184538	0.0435622662787873	1.00319395418556	0.963498317293576	1.04452503097399
eqtl-a-ENSG00000009335	ebi-a-GCST90027158	Alzheimer disease	UBE3C	Simple mode	4	0.00551399378667489	0.0377215737880251	0.893052147211311	-0.068420291	0.0794482784112041	1.00552922383034	0.933867894964376	1.08268955965705
eqtl-a-ENSG00000009335	ebi-a-GCST90027158	Alzheimer disease	UBE3C	Weighted mode	4	0.00987611579074249	0.0208949981100583	0.668718776647343	-0.031078081	0.0508303120864569	1.00992504556836	0.969399878888881	1.0521443419565
eqtl-a-ENSG00000009790	ebi-a-GCST90027158	Alzheimer disease	TRAF3IP3	Inverse variance weighted	2	-0.013649482	0.0204509211844907	0.504499897871902	-0.053733287	0.02643432371473	0.986443249976857	0.947684832351108	1.02678680950376
eqtl-a-ENSG00000009830	ebi-a-GCST90027158	Alzheimer disease	POMT2	MR Egger	3	-0.008738715	0.0715417627966565	0.922621204682618	-0.14896057	0.131483140280646	0.991299356787753	0.861603087340375	1.14051867873543
eqtl-a-ENSG00000009830	ebi-a-GCST90027158	Alzheimer disease	POMT2	Weighted median	3	-0.010572642	0.028697349232813	0.712560994266939	-0.066819447	0.045674162023523	0.989483051461478	0.935364068909175	1.04673328992776
eqtl-a-ENSG00000009830	ebi-a-GCST90027158	Alzheimer disease	POMT2	Inverse variance weighted	3	-0.003656126	0.026749215566385	0.891282462337071	-0.056084588	0.0487723365299175	0.996350549510438	0.945459157545032	1.04998128114537
eqtl-a-ENSG00000009830	ebi-a-GCST90027158	Alzheimer disease	POMT2	Simple mode	3	-0.02824301	0.0422807037356992	0.572907378844551	-0.11111319	0.0546271689784956	0.972152095079639	0.894837456844163	1.05614677698088
eqtl-a-ENSG00000009830	ebi-a-GCST90027158	Alzheimer disease	POMT2	Weighted mode	3	-0.012824899	0.0312015319496015	0.720904162227868	-0.073979902	0.0483301032538727	0.987256989209809	0.928690358483169	1.04951704714105
eqtl-a-ENSG00000010030	ebi-a-GCST90027158	Alzheimer disease	ETV7	MR Egger	3	-0.022799673	0.0384428950797947	0.659207902345431	-0.098147747	0.0525484012431009	0.977458275334646	0.906514958567765	1.05395357350715
eqtl-a-ENSG00000010030	ebi-a-GCST90027158	Alzheimer disease	ETV7	Weighted median	3	-0.00194462	0.0147669650418613	0.895231730535515	-0.030887871	0.0269986315816866	0.998057269647901	0.969584285126575	1.02736639689554
eqtl-a-ENSG00000010030	ebi-a-GCST90027158	Alzheimer disease	ETV7	Inverse variance weighted	3	-0.000955759	0.0142395211956696	0.946486062110036	-0.02886522	0.0269537029134852	0.999044697961777	0.971547400632685	1.02732023972847
eqtl-a-ENSG00000010030	ebi-a-GCST90027158	Alzheimer disease	ETV7	Simple mode	3	0.000301065698393471	0.0180763404923674	0.988223787049512	-0.035128562	0.0357306930634335	1.00030111102322	0.9654812843954	1.03637670546963
eqtl-a-ENSG00000010030	ebi-a-GCST90027158	Alzheimer disease	ETV7	Weighted mode	3	-0.002923456	0.0153520360398954	0.866551512221375	-0.033013447	0.0271665347179819	0.997080813215822	0.967525549612748	1.02753890941799
eqtl-a-ENSG00000010165	ebi-a-GCST90027158	Alzheimer disease	METTL13	MR Egger	4	0.0585625221910565	0.0386620013758244	0.269056637249664	-0.017215001	0.134340044887672	1.06031127660646	0.982932330967063	1.14378169064062
eqtl-a-ENSG00000010165	ebi-a-GCST90027158	Alzheimer disease	METTL13	Weighted median	4	-0.014759564	0.0203604734584808	0.468505635294015	-0.054666092	0.025146963722709	0.985348824201891	0.94680123946405	1.02546581572458
eqtl-a-ENSG00000010165	ebi-a-GCST90027158	Alzheimer disease	METTL13	Inverse variance weighted	4	-0.020225366	0.0281515732863859	0.472482760998574	-0.075402449	0.0349517179964571	0.979977795090771	0.927370191745833	1.03556970821225
eqtl-a-ENSG00000010165	ebi-a-GCST90027158	Alzheimer disease	METTL13	Simple mode	4	-0.050636483	0.0414406361867856	0.308997567313842	-0.13186013	0.0305871641245498	0.950624175967265	0.87646357770566	1.03105975755324
eqtl-a-ENSG00000010165	ebi-a-GCST90027158	Alzheimer disease	METTL13	Weighted mode	4	-0.003082303	0.020613748342647	0.890624740392176	-0.04348525	0.0373206439767535	0.996922442643506	0.957446676778716	1.03802580420465
eqtl-a-ENSG00000010219	ebi-a-GCST90027158	Alzheimer disease	DYRK4	MR Egger	3	0.174419683728523	0.0989976313914422	0.328650038775584	-0.019615674	0.36845504125575	1.19055511759692	0.980575461739579	1.44549965131868
eqtl-a-ENSG00000010219	ebi-a-GCST90027158	Alzheimer disease	DYRK4	Weighted median	3	0.0355528258353577	0.0267227938511871	0.183376398915907	-0.01682385	0.0879295017836844	1.0361923844106	0.983316880537665	1.09191114152688
eqtl-a-ENSG00000010219	ebi-a-GCST90027158	Alzheimer disease	DYRK4	Inverse variance weighted	3	0.0251820652190201	0.029102625384641	0.386882381467001	-0.031859081	0.0822232109729165	1.02550181174088	0.96864307312561	1.08569812251934
eqtl-a-ENSG00000010219	ebi-a-GCST90027158	Alzheimer disease	DYRK4	Simple mode	3	0.0259806187345675	0.0579522974315032	0.697816627489306	-0.087605884	0.139567121700314	1.02632105687986	0.91612186365596	1.14977597804669
eqtl-a-ENSG00000010219	ebi-a-GCST90027158	Alzheimer disease	DYRK4	Weighted mode	3	0.03934268903897	0.0282162499531934	0.297917572749819	-0.015961161	0.0946465389472292	1.04012686265805	0.984165543447182	1.09927023723417
eqtl-a-ENSG00000010270	ebi-a-GCST90027158	Alzheimer disease	STARD3NL	MR Egger	3	0.00021928063159368	0.0604366196946707	0.997690179002321	-0.118236494	0.118675055233148	1.00021930467535	0.888485906207204	1.12600396973762
eqtl-a-ENSG00000010270	ebi-a-GCST90027158	Alzheimer disease	STARD3NL	Weighted median	3	-0.000419777	0.0267110932661613	0.987461403262641	-0.05277352	0.0519339660200032	0.999580311312273	0.948594826307313	1.05330618621722
eqtl-a-ENSG00000010270	ebi-a-GCST90027158	Alzheimer disease	STARD3NL	Inverse variance weighted	3	-0.000478596	0.0264133440747892	0.985543525003256	-0.052248751	0.0512915579061927	0.999521518028633	0.949092749832585	1.05262975107384
eqtl-a-ENSG00000010270	ebi-a-GCST90027158	Alzheimer disease	STARD3NL	Simple mode	3	-0.000589977	0.0390374943607437	0.989314051490926	-0.077103466	0.0759235123197261	0.999410197374658	0.925794060836683	1.07888004996897
eqtl-a-ENSG00000010270	ebi-a-GCST90027158	Alzheimer disease	STARD3NL	Weighted mode	3	-0.000372583	0.02982366723213	0.991166553355729	-0.058826971	0.058081804652948	0.999627486278445	0.942869898976453	1.05980168887364
eqtl-a-ENSG00000010278	ebi-a-GCST90027158	Alzheimer disease	CD9	MR Egger	6	-0.01872981	0.018375562817888	0.365703929716566	-0.054745913	0.0172862928652906	0.981444502659269	0.946725667719955	1.01743656546241
eqtl-a-ENSG00000010278	ebi-a-GCST90027158	Alzheimer disease	CD9	Weighted median	6	-0.002023405	0.0125494296103231	0.871908445083486	-0.026620287	0.0225734768142619	0.997978640482379	0.973730909369467	1.02283018570704
eqtl-a-ENSG00000010278	ebi-a-GCST90027158	Alzheimer disease	CD9	Inverse variance weighted	6	-0.001687878	0.0112993679505242	0.881255327974451	-0.023834639	0.0204588835896298	0.998313546070885	0.976447162906111	1.02066960111026
eqtl-a-ENSG00000010278	ebi-a-GCST90027158	Alzheimer disease	CD9	Simple mode	6	0.00168488156576904	0.017966673110512	0.928927328891701	-0.033529798	0.0368995608623726	1.00168630177623	0.967026095618778	1.03758880107998
eqtl-a-ENSG00000010278	ebi-a-GCST90027158	Alzheimer disease	CD9	Weighted mode	6	-0.00453979	0.0122442744243791	0.725999755599216	-0.028538568	0.0194589882276408	0.995470499624604	0.97186481101175	1.01964954836798
eqtl-a-ENSG00000010292	ebi-a-GCST90027158	Alzheimer disease	NCAPD2	MR Egger	4	-0.002851482	0.0332067359989306	0.939391955584039	-0.067936684	0.0622337209040573	0.99715257995851	0.934319628888241	1.06421104403111
eqtl-a-ENSG00000010292	ebi-a-GCST90027158	Alzheimer disease	NCAPD2	Weighted median	4	0.0231673831236232	0.0123432949771353	0.0605289935836238	-0.001025475	0.0473602412788083	1.02343783143219	0.998975050588273	1.0484996539101
eqtl-a-ENSG00000010292	ebi-a-GCST90027158	Alzheimer disease	NCAPD2	Inverse variance weighted	4	0.0240579040813491	0.019126333552132	0.20844893254167	-0.01342971	0.0615455178435278	1.02434963019771	0.986660066531369	1.06347890269341
eqtl-a-ENSG00000010292	ebi-a-GCST90027158	Alzheimer disease	NCAPD2	Simple mode	4	0.042064017305634	0.0242856903733543	0.181690358374584	-0.005535936	0.0896639704374084	1.0429612441824	0.994479359229431	1.09380667056716
eqtl-a-ENSG00000010292	ebi-a-GCST90027158	Alzheimer disease	NCAPD2	Weighted mode	4	0.0239809186175287	0.0125753616053056	0.152579377856716	-0.00066679	0.0486286273639276	1.02427077320177	0.999333432126266	1.04983040005291
eqtl-a-ENSG00000010295	ebi-a-GCST90027158	Alzheimer disease	IFFO1	MR Egger	3	0.0286892884560993	0.0517629908031316	0.677809821301763	-0.072766174	0.130144750430237	1.02910479005609	0.929818220732368	1.13899324115441
eqtl-a-ENSG00000010295	ebi-a-GCST90027158	Alzheimer disease	IFFO1	Weighted median	3	0.0194068368105987	0.0229175270209346	0.39709992048084	-0.025511516	0.0643251897716305	1.01959637358572	0.97481115282922	1.06643913748008
eqtl-a-ENSG00000010295	ebi-a-GCST90027158	Alzheimer disease	IFFO1	Inverse variance weighted	3	0.0158572467850286	0.0213004010466721	0.456599645115794	-0.025891539	0.0576060328365059	1.01598364012252	0.974440772438408	1.05929758502777
eqtl-a-ENSG00000010295	ebi-a-GCST90027158	Alzheimer disease	IFFO1	Simple mode	3	0.0094391966972002	0.0407282776471616	0.838277988645786	-0.070388227	0.089266620885637	1.00948388641535	0.93203190924878	1.09337213331419
eqtl-a-ENSG00000010295	ebi-a-GCST90027158	Alzheimer disease	IFFO1	Weighted mode	3	0.0211680372697145	0.0218199229433963	0.434321795226581	-0.021599012	0.0639350862387713	1.02139366942155	0.978632576597626	1.06602319694018
eqtl-a-ENSG00000010327	ebi-a-GCST90027158	Alzheimer disease	STAB1	MR Egger	12	-0.030995512	0.0259211339749158	0.259373772749423	-0.081800934	0.0198099110243311	0.969479924512427	0.921455370730056	1.02000742942977
eqtl-a-ENSG00000010327	ebi-a-GCST90027158	Alzheimer disease	STAB1	Weighted median	12	-0.018972686	0.0181631978242087	0.296222916012555	-0.054572554	0.0166271819483691	0.981206162750835	0.946889806174659	1.01676618286735
eqtl-a-ENSG00000010327	ebi-a-GCST90027158	Alzheimer disease	STAB1	Inverse variance weighted	12	-0.006716728	0.019642005672248	0.732383007229856	-0.045215059	0.0317816033794179	0.993305779058698	0.955791908214521	1.03229203159351
eqtl-a-ENSG00000010327	ebi-a-GCST90027158	Alzheimer disease	STAB1	Simple mode	12	-0.006731351	0.0333676864266283	0.843807969397747	-0.072132016	0.0586693148217197	0.993291254217109	0.930408058980153	1.06042451608348
eqtl-a-ENSG00000010327	ebi-a-GCST90027158	Alzheimer disease	STAB1	Weighted mode	12	-0.020538337	0.0190452453550702	0.303936488464581	-0.057867018	0.0167903434599688	0.979671137675057	0.943775443925086	1.01693209350944
eqtl-a-ENSG00000010539	ebi-a-GCST90027158	Alzheimer disease	ZNF200	MR Egger	5	-0.036244377	0.0360375203626483	0.388635533235534	-0.106877917	0.0343891624156762	0.964404585906502	0.898635374031483	1.03498730652562
eqtl-a-ENSG00000010539	ebi-a-GCST90027158	Alzheimer disease	ZNF200	Weighted median	5	-0.027589061	0.0228205200685374	0.226678798618133	-0.072317281	0.017139158168038	0.97278804105782	0.930235703334617	1.01728687625389
eqtl-a-ENSG00000010539	ebi-a-GCST90027158	Alzheimer disease	ZNF200	Inverse variance weighted	5	-0.027227899	0.0215631101804088	0.206694355115055	-0.069491595	0.0150357972502101	0.973139439034672	0.932867974426909	1.0151494035225
eqtl-a-ENSG00000010539	ebi-a-GCST90027158	Alzheimer disease	ZNF200	Simple mode	5	0.00506520466432625	0.0454652088787524	0.916659082879518	-0.084046605	0.0941770140666809	1.00507805449999	0.919388407240787	1.09875422365743
eqtl-a-ENSG00000010539	ebi-a-GCST90027158	Alzheimer disease	ZNF200	Weighted mode	5	-0.030186401	0.0238741223508284	0.274742485332657	-0.076979681	0.016606878608308	0.970264658195399	0.925908666947139	1.01674553932735
eqtl-a-ENSG00000010610	ebi-a-GCST90027158	Alzheimer disease	CD4	MR Egger	4	-0.025661167	0.0467828532957897	0.638387341484383	-0.11735556	0.0660332253350287	0.97466528230556	0.889268948846963	1.06826220994618
eqtl-a-ENSG00000010610	ebi-a-GCST90027158	Alzheimer disease	CD4	Weighted median	4	-0.020570917	0.0240536143154422	0.392434311276065	-0.067716001	0.026574166926024	0.979639220806867	0.934525840119571	1.02693040870897
eqtl-a-ENSG00000010610	ebi-a-GCST90027158	Alzheimer disease	CD4	Inverse variance weighted	4	-0.026229749	0.0222356375635192	0.238148760023359	-0.069811599	0.0173521001657509	0.974111262362353	0.93256950030505	1.01750352241928
eqtl-a-ENSG00000010610	ebi-a-GCST90027158	Alzheimer disease	CD4	Simple mode	4	-0.030760994	0.0417601546295894	0.51473344506166	-0.112610898	0.0510889086317287	0.969707310818279	0.893498254876826	1.05241645803108
eqtl-a-ENSG00000010610	ebi-a-GCST90027158	Alzheimer disease	CD4	Weighted mode	4	-0.016244868	0.0242227232830154	0.550458796899717	-0.063721406	0.0312316693999249	0.983886368037571	0.938266358622847	1.03172449519666
eqtl-a-ENSG00000010626	ebi-a-GCST90027158	Alzheimer disease	LRRC23	MR Egger	3	-0.094244373	0.0684338041558485	0.399828687092116	-0.228374629	0.0398858836337445	0.910060341333669	0.795826064732745	1.04069200742562
eqtl-a-ENSG00000010626	ebi-a-GCST90027158	Alzheimer disease	LRRC23	Weighted median	3	-0.006080588	0.0178242504249876	0.732997211992835	-0.041016119	0.0288549428920135	0.993937861420629	0.959813658803723	1.02927527995039
eqtl-a-ENSG00000010626	ebi-a-GCST90027158	Alzheimer disease	LRRC23	Inverse variance weighted	3	-0.001287064	0.0210368790936165	0.951214825526156	-0.042519347	0.0399452194986463	0.998713764386187	0.958371924152843	1.04075375961802
eqtl-a-ENSG00000010626	ebi-a-GCST90027158	Alzheimer disease	LRRC23	Simple mode	3	-0.008128782	0.0449228505730074	0.873083839574119	-0.096177569	0.0799200056019774	0.991904167683984	0.908302715666429	1.08320041424404
eqtl-a-ENSG00000010626	ebi-a-GCST90027158	Alzheimer disease	LRRC23	Weighted mode	3	-0.006009486	0.0188834244151389	0.780459391408727	-0.043020998	0.031002025859593	0.994008534850136	0.957891276200677	1.03148759353344
eqtl-a-ENSG00000010810	ebi-a-GCST90027158	Alzheimer disease	FYN	MR Egger	3	-0.065500234	0.171378765943995	0.767592853033418	-0.401402616	0.270402146824651	0.936598827196879	0.669380503693701	1.3104913547168
eqtl-a-ENSG00000010810	ebi-a-GCST90027158	Alzheimer disease	FYN	Weighted median	3	0.0134021304493068	0.0488905933018069	0.783988616271804	-0.082423432	0.109227693320848	1.01349234155611	0.92088194485742	1.11541629426985
eqtl-a-ENSG00000010810	ebi-a-GCST90027158	Alzheimer disease	FYN	Inverse variance weighted	3	0.0229596606960936	0.0458101556544127	0.616236354784676	-0.066828244	0.112747565778743	1.02322526251985	0.935355840157187	1.11934933520367
eqtl-a-ENSG00000010810	ebi-a-GCST90027158	Alzheimer disease	FYN	Simple mode	3	0.00820303750582024	0.0662991377917706	0.912844249969955	-0.121743273	0.138149347577691	1.00823677460378	0.885375639544045	1.14814701044512
eqtl-a-ENSG00000010810	ebi-a-GCST90027158	Alzheimer disease	FYN	Weighted mode	3	0.0120838459029566	0.0558097726970777	0.848661750012038	-0.097303309	0.121471000389229	1.0121571505386	0.907280778348357	1.12915662034787
eqtl-a-ENSG00000011007	ebi-a-GCST90027158	Alzheimer disease	ELOA	MR Egger	3	-0.20925264	0.122353234543085	0.336838695160491	-0.449064979	0.0305597001818932	0.811190271030647	0.638224626003501	1.03103144097603
eqtl-a-ENSG00000011007	ebi-a-GCST90027158	Alzheimer disease	ELOA	Weighted median	3	-0.034133479	0.0217611388324695	0.116752350404975	-0.076785311	0.00851835296724947	0.966442496110241	0.926088653075461	1.00855473737425
eqtl-a-ENSG00000011007	ebi-a-GCST90027158	Alzheimer disease	ELOA	Inverse variance weighted	3	-0.033506035	0.0236268584193341	0.156151842724006	-0.079814678	0.012802607152537	0.967049074734778	0.923287436144363	1.01288491138871
eqtl-a-ENSG00000011007	ebi-a-GCST90027158	Alzheimer disease	ELOA	Simple mode	3	0.0749648430823252	0.0728769142445979	0.411779263795768	-0.067873909	0.217803595001737	1.07784625646641	0.934378282993998	1.24334284488727
eqtl-a-ENSG00000011007	ebi-a-GCST90027158	Alzheimer disease	ELOA	Weighted mode	3	-0.044309146	0.0223293058861495	0.185649956467623	-0.088074585	-0.000543706	0.95665816474891	0.915692576792187	0.99945644136029
eqtl-a-ENSG00000011021	ebi-a-GCST90027158	Alzheimer disease	CLCN6	MR Egger	3	0.0559293180683905	0.0591344145874486	0.517728438776719	-0.059974135	0.17183277065979	1.05752293333124	0.941788893088157	1.18747923523964
eqtl-a-ENSG00000011021	ebi-a-GCST90027158	Alzheimer disease	CLCN6	Weighted median	3	0.00349847969877444	0.0223624105176089	0.875682537336883	-0.040331845	0.0473288043132879	1.00350460652165	0.960470658957564	1.04846669278073
eqtl-a-ENSG00000011021	ebi-a-GCST90027158	Alzheimer disease	CLCN6	Inverse variance weighted	3	0.00327844566862821	0.0382510622013058	0.931698051369098	-0.071693636	0.0782505275831875	1.00328382564935	0.930816020423417	1.08139354364755
eqtl-a-ENSG00000011021	ebi-a-GCST90027158	Alzheimer disease	CLCN6	Simple mode	3	0.0473750501397353	0.0466981877942051	0.417111132955978	-0.044153398	0.138903498216377	1.04851518111062	0.956807173968687	1.14901321282884
eqtl-a-ENSG00000011021	ebi-a-GCST90027158	Alzheimer disease	CLCN6	Weighted mode	3	0.0168191194434686	0.0257460263520432	0.580647321056171	-0.033643092	0.0672813310934733	1.01696135715163	0.966916543110249	1.06959634656055
eqtl-a-ENSG00000011105	ebi-a-GCST90027158	Alzheimer disease	TSPAN9	MR Egger	15	-0.000762696	0.0291574035479721	0.979528678924214	-0.057911207	0.0563858146762547	0.999237594501105	0.943733740447899	1.05800579916797
eqtl-a-ENSG00000011105	ebi-a-GCST90027158	Alzheimer disease	TSPAN9	Weighted median	15	-0.007379438	0.0151758509639777	0.626781479680465	-0.037124106	0.0223652295718137	0.992647722884821	0.963556544580271	1.02261720631833
eqtl-a-ENSG00000011105	ebi-a-GCST90027158	Alzheimer disease	TSPAN9	Inverse variance weighted	15	-0.010469907	0.0168549753892579	0.534483786315725	-0.043505659	0.0225658444864836	0.989584711418972	0.957427135957744	1.02282237916159
eqtl-a-ENSG00000011105	ebi-a-GCST90027158	Alzheimer disease	TSPAN9	Simple mode	15	0.0480295376766973	0.0331981851354053	0.169984005704122	-0.017038905	0.113097980542092	1.04920164584578	0.983105435988383	1.11974164046683
eqtl-a-ENSG00000011105	ebi-a-GCST90027158	Alzheimer disease	TSPAN9	Weighted mode	15	-0.007025674	0.0153219247887991	0.653603817357913	-0.037056647	0.0230052984196947	0.992998948185776	0.963621547771742	1.02327196125717
eqtl-a-ENSG00000011114	ebi-a-GCST90027158	Alzheimer disease	BTBD7	MR Egger	3	-0.027031522	0.0618610485486749	0.737733753383308	-0.148279177	0.0942161329990127	0.973330559562641	0.86219037734757	1.09879720659027
eqtl-a-ENSG00000011114	ebi-a-GCST90027158	Alzheimer disease	BTBD7	Weighted median	3	-0.031736987	0.0282067769572207	0.260523495656599	-0.08702227	0.0235482958574643	0.96876134542308	0.916656681631272	1.02382774619151
eqtl-a-ENSG00000011114	ebi-a-GCST90027158	Alzheimer disease	BTBD7	Inverse variance weighted	3	-0.033079083	0.0270193937062933	0.22084969790237	-0.086037094	0.019878928934225	0.967462047023704	0.917560194249092	1.02007783064007
eqtl-a-ENSG00000011114	ebi-a-GCST90027158	Alzheimer disease	BTBD7	Simple mode	3	-0.025963132	0.0377114363420547	0.562291336652231	-0.099877547	0.0479512837122674	0.974371012526515	0.904948225104003	1.04911954486991
eqtl-a-ENSG00000011114	ebi-a-GCST90027158	Alzheimer disease	BTBD7	Weighted mode	3	-0.029635645	0.0303601583471419	0.43194514486967	-0.089141555	0.0298702654773927	0.970799184767824	0.914716081551962	1.03032085709792
eqtl-a-ENSG00000011198	ebi-a-GCST90027158	Alzheimer disease	ABHD5	MR Egger	5	-0.029007101	0.0412466072913491	0.532558404803186	-0.109850451	0.0518362495497489	0.97140956671409	0.895968116384774	1.05320326588319
eqtl-a-ENSG00000011198	ebi-a-GCST90027158	Alzheimer disease	ABHD5	Weighted median	5	-0.016402602	0.0291552117547985	0.573710090377581	-0.073546817	0.0407416126928346	0.983731187834138	0.929092647084214	1.04158293896157
eqtl-a-ENSG00000011198	ebi-a-GCST90027158	Alzheimer disease	ABHD5	Inverse variance weighted	5	-0.004256059	0.0260752014573023	0.870343255612904	-0.055363454	0.0468513354284014	0.995752984757603	0.946141206378812	1.04796620205197
eqtl-a-ENSG00000011198	ebi-a-GCST90027158	Alzheimer disease	ABHD5	Simple mode	5	0.0578975170075943	0.0437022418328894	0.255847631173954	-0.027758877	0.143553911000058	1.05960639851121	0.97262286028588	1.15436904231912
eqtl-a-ENSG00000011198	ebi-a-GCST90027158	Alzheimer disease	ABHD5	Weighted mode	5	-0.017672427	0.0300382931204161	0.587925565127484	-0.076547482	0.0412026273845831	0.982482814365716	0.926308930570551	1.0420632347023
eqtl-a-ENSG00000011295	ebi-a-GCST90027158	Alzheimer disease	TTC19	Wald ratio	1	-0.025667491	0.0245752576306175	0.296279809953937	-0.073834996	0.0225000136529209	0.974659118367954	0.928824940787651	1.02275504812804
eqtl-a-ENSG00000011376	ebi-a-GCST90027158	Alzheimer disease	LARS2	MR Egger	3	-0.184140638	0.161182899684758	0.457738547186219	-0.500059121	0.131777845722386	0.831818810549192	0.60649480204809	1.14085484532909
eqtl-a-ENSG00000011376	ebi-a-GCST90027158	Alzheimer disease	LARS2	Weighted median	3	-0.041581708	0.0208721906648919	0.0463484340604236	-0.082491202	-0.000672215	0.959270951597115	0.920819539050885	0.999328011139415
eqtl-a-ENSG00000011376	ebi-a-GCST90027158	Alzheimer disease	LARS2	Inverse variance weighted	3	-0.039822948	0.0201007411524096	0.047572419281364	-0.079220401	-0.000425496	0.9609595636723	0.923836287655826	0.999574594927889
eqtl-a-ENSG00000011376	ebi-a-GCST90027158	Alzheimer disease	LARS2	Simple mode	3	-0.023524351	0.0423153686253604	0.63415074821582	-0.106462474	0.0594137710921859	0.976750189131478	0.899008783804481	1.06121424968843
eqtl-a-ENSG00000011376	ebi-a-GCST90027158	Alzheimer disease	LARS2	Weighted mode	3	-0.043210022	0.0224967001240957	0.194732171756632	-0.087303555	0.000883509906519302	0.95771022840349	0.916398876331959	1.00088390031637
eqtl-a-ENSG00000011405	ebi-a-GCST90027158	Alzheimer disease	PIK3C2A	MR Egger	3	0.0554233153437496	0.0373040278546178	0.377149965268519	-0.017692579	0.128539209938801	1.0569879592062	0.982463015453767	1.13716600862668
eqtl-a-ENSG00000011405	ebi-a-GCST90027158	Alzheimer disease	PIK3C2A	Weighted median	3	0.00778027725339867	0.0216092458658806	0.718814301157449	-0.034573845	0.0501343991505247	1.00781062225693	0.966017001871228	1.0514123958134
eqtl-a-ENSG00000011405	ebi-a-GCST90027158	Alzheimer disease	PIK3C2A	Inverse variance weighted	3	0.00450524948222766	0.024268607585077	0.85272626990578	-0.043061221	0.0520717203489786	1.00451541337657	0.957852747200597	1.05345129369847
eqtl-a-ENSG00000011405	ebi-a-GCST90027158	Alzheimer disease	PIK3C2A	Simple mode	3	-0.035172863	0.0547947357874025	0.586689188595127	-0.142570545	0.0722248193794665	0.965438513462586	0.86712638078452	1.074896975
eqtl-a-ENSG00000011405	ebi-a-GCST90027158	Alzheimer disease	PIK3C2A	Weighted mode	3	0.01267986109318	0.0227634769829587	0.633525533267369	-0.031936554	0.057296275979779	1.0127605913873	0.968568032097244	1.05896951115168
eqtl-a-ENSG00000011422	ebi-a-GCST90027158	Alzheimer disease	PLAUR	MR Egger	7	0.171711073307569	0.14064656061873	0.276561929815273	-0.103956186	0.447378332120281	1.18733473095397	0.901264785017422	1.5642059767178
eqtl-a-ENSG00000011422	ebi-a-GCST90027158	Alzheimer disease	PLAUR	Weighted median	7	-0.002173601	0.0424212353386304	0.959135469907468	-0.085319222	0.0809720206024733	0.997828759898061	0.918219121936366	1.08434055694682
eqtl-a-ENSG00000011422	ebi-a-GCST90027158	Alzheimer disease	PLAUR	Inverse variance weighted	7	-0.03648135	0.0483352817377217	0.450395321655253	-0.131218502	0.0582558020818997	0.964176075492863	0.877026121202545	1.05998610768644
eqtl-a-ENSG00000011422	ebi-a-GCST90027158	Alzheimer disease	PLAUR	Simple mode	7	-0.083226178	0.0826101762167003	0.352602258875841	-0.245142123	0.078689767450549	0.920143007638101	0.782593305579727	1.08186863913703
eqtl-a-ENSG00000011422	ebi-a-GCST90027158	Alzheimer disease	PLAUR	Weighted mode	7	0.0404551866793488	0.0503275904360403	0.452153661027249	-0.058186891	0.139097263933988	1.04128464523423	0.943473604634167	1.1492358737699
eqtl-a-ENSG00000012061	ebi-a-GCST90027158	Alzheimer disease	ERCC1	MR Egger	4	0.0265045232029058	0.0595727389100044	0.699901376383194	-0.090258045	0.143267091466515	1.0268588919423	0.913695380268513	1.15403799420667
eqtl-a-ENSG00000012061	ebi-a-GCST90027158	Alzheimer disease	ERCC1	Weighted median	4	-0.002949052	0.02361832493047	0.900632124471199	-0.049240968	0.0433428653492307	0.997055292666473	0.951951711798257	1.04429588634944
eqtl-a-ENSG00000012061	ebi-a-GCST90027158	Alzheimer disease	ERCC1	Inverse variance weighted	4	-0.012436401	0.0324285079775625	0.701347513848226	-0.075996277	0.0511234747425783	0.98764061155699	0.926819657538642	1.05245283660376
eqtl-a-ENSG00000012061	ebi-a-GCST90027158	Alzheimer disease	ERCC1	Simple mode	4	-0.062539627	0.0738462940032655	0.459267513826844	-0.207278363	0.0821991095401943	0.939375837705589	0.812793366933144	1.08567195595441
eqtl-a-ENSG00000012061	ebi-a-GCST90027158	Alzheimer disease	ERCC1	Weighted mode	4	0.0243164198202016	0.0252526871412601	0.406618907648761	-0.025178847	0.0738116866170713	1.02461447493099	0.975135496396571	1.07660404745554
eqtl-a-ENSG00000012124	ebi-a-GCST90027158	Alzheimer disease	CD22	MR Egger	6	0.0320435007487976	0.0585813403328945	0.613468766605684	-0.082775926	0.146862927801271	1.03256242156668	0.92055739681029	1.15819519578677
eqtl-a-ENSG00000012124	ebi-a-GCST90027158	Alzheimer disease	CD22	Weighted median	6	0.0111723594258403	0.035483992105621	0.752870742186149	-0.058376265	0.0807209839528575	1.01123500330937	0.943294951684295	1.08406838189075
eqtl-a-ENSG00000012124	ebi-a-GCST90027158	Alzheimer disease	CD22	Inverse variance weighted	6	0.005971847811964	0.0297329075939267	0.840816040757975	-0.052304651	0.0642483466960604	1.0059897148438	0.949039696836013	1.06635719216536
eqtl-a-ENSG00000012124	ebi-a-GCST90027158	Alzheimer disease	CD22	Simple mode	6	0.0170887813603948	0.0506548468750154	0.74954874176335	-0.082194719	0.116372281235425	1.01723562987943	0.921092587452994	1.12341402025343
eqtl-a-ENSG00000012124	ebi-a-GCST90027158	Alzheimer disease	CD22	Weighted mode	6	0.0170887813603948	0.0381088542888062	0.67261428309813	-0.057604573	0.091782135766455	1.01723562987943	0.944023165846918	1.09612598941666
eqtl-a-ENSG00000012223	ebi-a-GCST90027158	Alzheimer disease	LTF	MR Egger	7	0.0883018309844834	0.103024978964379	0.430548785923258	-0.113627128	0.290230789754666	1.09231776762424	0.892590716116813	1.33673595739198
eqtl-a-ENSG00000012223	ebi-a-GCST90027158	Alzheimer disease	LTF	Weighted median	7	-0.002106508	0.0356237057316531	0.952846810422439	-0.071928971	0.0677159550886694	0.997895708985838	0.930596992484501	1.07006131983489
eqtl-a-ENSG00000012223	ebi-a-GCST90027158	Alzheimer disease	LTF	Inverse variance weighted	7	-0.030121958	0.0283315626182429	0.287693818909869	-0.08565182	0.0254079051042532	0.970327187530362	0.917913774475923	1.02573343710649
eqtl-a-ENSG00000012223	ebi-a-GCST90027158	Alzheimer disease	LTF	Simple mode	7	-0.006123345	0.0458248127479256	0.89806829820538	-0.095939978	0.0836932878618432	0.993895364346004	0.908518545432386	1.08729535597795
eqtl-a-ENSG00000012223	ebi-a-GCST90027158	Alzheimer disease	LTF	Weighted mode	7	-0.001408256	0.0440444218376539	0.975530216988766	-0.087735323	0.084918810499583	0.998592734825379	0.916003289548758	1.08862867789183
eqtl-a-ENSG00000012232	ebi-a-GCST90027158	Alzheimer disease	EXTL3	MR Egger	7	-0.092352437	0.104868496389662	0.418818729270456	-0.297894689	0.113189816348064	0.91178374696987	0.74237951598977	1.11984447756486
eqtl-a-ENSG00000012232	ebi-a-GCST90027158	Alzheimer disease	EXTL3	Weighted median	7	-0.000661619	0.0379109681934859	0.986076095847388	-0.074967117	0.0736438787873372	0.999338599949609	0.927773994254208	1.07642340002431
eqtl-a-ENSG00000012232	ebi-a-GCST90027158	Alzheimer disease	EXTL3	Inverse variance weighted	7	-0.011104599	0.0299905358747517	0.711181250591482	-0.069886049	0.0476768516267582	0.988956829778507	0.932500073165723	1.0488316723078
eqtl-a-ENSG00000012232	ebi-a-GCST90027158	Alzheimer disease	EXTL3	Simple mode	7	0.0175575560070547	0.0540690264584273	0.756412579337709	-0.088417736	0.123532847865572	1.01771259593846	0.915378410464247	1.13148717087014
eqtl-a-ENSG00000012232	ebi-a-GCST90027158	Alzheimer disease	EXTL3	Weighted mode	7	-0.024074648	0.0492217634751733	0.642130841652215	-0.120549304	0.0724000083254984	0.97621283461847	0.88643338111579	1.07508530113595
eqtl-a-ENSG00000012660	ebi-a-GCST90027158	Alzheimer disease	ELOVL5	MR Egger	3	-0.120908254	0.0940991638493485	0.4210280130116	-0.305342615	0.0635261068454259	0.886115253128454	0.736870867798212	1.06558730456138
eqtl-a-ENSG00000012660	ebi-a-GCST90027158	Alzheimer disease	ELOVL5	Weighted median	3	-0.030301509	0.0349524201908428	0.385977109561576	-0.098808253	0.038205234287639	0.970152979314311	0.905916398248737	1.03894443802088
eqtl-a-ENSG00000012660	ebi-a-GCST90027158	Alzheimer disease	ELOVL5	Inverse variance weighted	3	-0.031198922	0.033766264437346	0.355503381003971	-0.0973808	0.0349829566904746	0.969282742617059	0.90721047468668	1.03560205856279
eqtl-a-ENSG00000012660	ebi-a-GCST90027158	Alzheimer disease	ELOVL5	Simple mode	3	0.0384956683334376	0.0649911055220462	0.613681151513917	-0.088886898	0.165878235156648	1.0392462266801	0.914949049841998	1.18042935817611
eqtl-a-ENSG00000012660	ebi-a-GCST90027158	Alzheimer disease	ELOVL5	Weighted mode	3	-0.049159064	0.0381288633136415	0.326286827991194	-0.123891636	0.0255735079216259	0.952029683839582	0.883475572406035	1.02590331551933
eqtl-a-ENSG00000012779	ebi-a-GCST90027158	Alzheimer disease	ALOX5	MR Egger	6	0.03816413629559	0.0379012794857598	0.370933782828622	-0.036122371	0.112450644087679	1.03890174036803	0.964522256229171	1.1190170254436
eqtl-a-ENSG00000012779	ebi-a-GCST90027158	Alzheimer disease	ALOX5	Weighted median	6	-0.007129538	0.024177243842329	0.768080745247812	-0.054516936	0.0402578601840381	0.992895817115384	0.946942471609344	1.04107919245587
eqtl-a-ENSG00000012779	ebi-a-GCST90027158	Alzheimer disease	ALOX5	Inverse variance weighted	6	-0.005821503	0.0205081589975666	0.776515559284628	-0.046017494	0.0343744891010196	0.994195409577785	0.955025254670947	1.03497211994263
eqtl-a-ENSG00000012779	ebi-a-GCST90027158	Alzheimer disease	ALOX5	Simple mode	6	-4.67E-05	0.0426440904122505	0.99916881584377	-0.083629104	0.0835357305955847	0.999953314477377	0.91977233288351	1.08712405818901
eqtl-a-ENSG00000012779	ebi-a-GCST90027158	Alzheimer disease	ALOX5	Weighted mode	6	-0.006677545	0.0268719305312869	0.813635076628608	-0.059346528	0.0459914391879852	0.99334470060585	0.942380150993997	1.04706544718811
eqtl-a-ENSG00000012822	ebi-a-GCST90027158	Alzheimer disease	CALCOCO1	MR Egger	4	-0.000500878	0.0891438792950408	0.996026969673119	-0.175222881	0.174221125558467	0.999499247558561	0.839269942364425	1.19031874661889
eqtl-a-ENSG00000012822	ebi-a-GCST90027158	Alzheimer disease	CALCOCO1	Weighted median	4	0.014122004666824	0.0411672420912938	0.731568478977932	-0.06656579	0.0948097991657599	1.01422219123091	0.935601360775055	1.09944971898404
eqtl-a-ENSG00000012822	ebi-a-GCST90027158	Alzheimer disease	CALCOCO1	Inverse variance weighted	4	0.00874156235393563	0.0372536839562449	0.814480702337894	-0.064275658	0.0817587829081756	1.00877988138481	0.937746466395709	1.08519401091225
eqtl-a-ENSG00000012822	ebi-a-GCST90027158	Alzheimer disease	CALCOCO1	Simple mode	4	0.0192852391353705	0.0614991676868327	0.774375032590524	-0.10125313	0.139823607801563	1.01947240057459	0.903704249698468	1.15007091742692
eqtl-a-ENSG00000012822	ebi-a-GCST90027158	Alzheimer disease	CALCOCO1	Weighted mode	4	0.0167149640744046	0.0494361252790447	0.757557112429941	-0.080179841	0.113609769621332	1.01685544068213	0.922950346710852	1.12031485868089
eqtl-a-ENSG00000013016	ebi-a-GCST90027158	Alzheimer disease	EHD3	MR Egger	5	-0.093586995	0.0712227122932139	0.280287700677581	-0.233183511	0.0460095212899887	0.910658791396407	0.792008218047131	1.04708438050351
eqtl-a-ENSG00000013016	ebi-a-GCST90027158	Alzheimer disease	EHD3	Weighted median	5	-0.014330725	0.024003184936897	0.550484466728512	-0.061376968	0.0327155172627005	0.985771470865207	0.940468646651948	1.03325655377364
eqtl-a-ENSG00000013016	ebi-a-GCST90027158	Alzheimer disease	EHD3	Inverse variance weighted	5	-0.011263926	0.0263993691800501	0.669616747026123	-0.06300669	0.0404788375709705	0.988799274474973	0.93893719253996	1.04130927283576
eqtl-a-ENSG00000013016	ebi-a-GCST90027158	Alzheimer disease	EHD3	Simple mode	5	0.00527245134015558	0.0351636434764388	0.888068313544935	-0.06364829	0.0741931925539756	1.00528637517188	0.938334963410035	1.07701485664943
eqtl-a-ENSG00000013016	ebi-a-GCST90027158	Alzheimer disease	EHD3	Weighted mode	5	-0.015746323	0.0235237306013253	0.53990736524416	-0.061852835	0.0303601888577739	0.984377002070487	0.940021214740939	1.03082575904665
eqtl-a-ENSG00000013288	ebi-a-GCST90027158	Alzheimer disease	MAN2B2	MR Egger	3	0.0277327046550875	0.0347787189050105	0.571455405564216	-0.040433584	0.0958989937089082	1.02812083577677	0.960372946	1.10064788601847
eqtl-a-ENSG00000013288	ebi-a-GCST90027158	Alzheimer disease	MAN2B2	Weighted median	3	0.0226672713208794	0.0178513594833731	0.204163564139589	-0.012321393	0.0576559359082906	1.02292612605893	0.987754204291858	1.05935044855021
eqtl-a-ENSG00000013288	ebi-a-GCST90027158	Alzheimer disease	MAN2B2	Inverse variance weighted	3	0.019326969400669	0.0180888398684193	0.285318858167364	-0.016127157	0.0547810955427709	1.01951494431601	0.984002189587872	1.05630935853812
eqtl-a-ENSG00000013288	ebi-a-GCST90027158	Alzheimer disease	MAN2B2	Simple mode	3	0.0250355799418098	0.0338372309694066	0.536433521317329	-0.041285393	0.0913565526418468	1.02535160182575	0.959555240749832	1.09565959594476
eqtl-a-ENSG00000013288	ebi-a-GCST90027158	Alzheimer disease	MAN2B2	Weighted mode	3	0.0226101169211022	0.0185310719691599	0.346762632715055	-0.013710784	0.0589310179806556	1.02286766300091	0.986382780559139	1.06070206884578
eqtl-a-ENSG00000013306	ebi-a-GCST90027158	Alzheimer disease	SLC25A39	MR Egger	7	-0.11064216	0.0734381144507088	0.192265772461375	-0.254580864	0.0332965445442602	0.895259051313734	0.775241361359127	1.03385707846396
eqtl-a-ENSG00000013306	ebi-a-GCST90027158	Alzheimer disease	SLC25A39	Weighted median	7	-0.020113787	0.0345644838594064	0.560620138403223	-0.087860175	0.0476326018595175	0.98008714627085	0.915888932060021	1.04878526277724
eqtl-a-ENSG00000013306	ebi-a-GCST90027158	Alzheimer disease	SLC25A39	Inverse variance weighted	7	0.014978150576523	0.0309428167654424	0.628343960169425	-0.04566977	0.0756260714367901	1.0150908852228	0.955357397507092	1.07855919465443
eqtl-a-ENSG00000013306	ebi-a-GCST90027158	Alzheimer disease	SLC25A39	Simple mode	7	0.00627411983604664	0.0565985768797891	0.91534806977969	-0.104659091	0.117207330520433	1.00629384335357	0.900631503778855	1.12435251811926
eqtl-a-ENSG00000013306	ebi-a-GCST90027158	Alzheimer disease	SLC25A39	Weighted mode	7	-0.022815806	0.0369684866987276	0.559799605436018	-0.09527404	0.0496424275823687	0.977442505898926	0.909123763800657	1.05089525802723
eqtl-a-ENSG00000013374	ebi-a-GCST90027158	Alzheimer disease	NUB1	MR Egger	5	0.0183847149033111	0.0943930056759356	0.858018578144341	-0.166625576	0.203395006028145	1.01855475421736	0.846516507916116	1.22555647484384
eqtl-a-ENSG00000013374	ebi-a-GCST90027158	Alzheimer disease	NUB1	Weighted median	5	0.0335460480107609	0.0267555581608909	0.209915671428665	-0.018894846	0.0859869420061072	1.0341150615714	0.981282542617408	1.08979209771366
eqtl-a-ENSG00000013374	ebi-a-GCST90027158	Alzheimer disease	NUB1	Inverse variance weighted	5	0.0212177776185395	0.0402162436688075	0.597782388129529	-0.05760606	0.100041615209402	1.02144447516249	0.944021762154751	1.10521691095182
eqtl-a-ENSG00000013374	ebi-a-GCST90027158	Alzheimer disease	NUB1	Simple mode	5	0.0200047159313729	0.0401732750789821	0.644645067899462	-0.058734903	0.0987443350861777	1.02020615123761	0.942956710810752	1.10378406462387
eqtl-a-ENSG00000013374	ebi-a-GCST90027158	Alzheimer disease	NUB1	Weighted mode	5	0.0200047159313729	0.0277451988186393	0.510790261894427	-0.034375874	0.074385305615906	1.02020615123761	0.966208264048939	1.07722178514748
eqtl-a-ENSG00000013523	ebi-a-GCST90027158	Alzheimer disease	ANGEL1	MR Egger	3	-0.077218269	0.157454482801779	0.709732309701303	-0.385829056	0.231392517004586	0.925687782342178	0.679886738592355	1.2603538526898
eqtl-a-ENSG00000013523	ebi-a-GCST90027158	Alzheimer disease	ANGEL1	Weighted median	3	-0.005550707	0.0202538972333145	0.784041414028819	-0.045248345	0.0341469319683883	0.994464670099334	0.955760093938753	1.03473663144922
eqtl-a-ENSG00000013523	ebi-a-GCST90027158	Alzheimer disease	ANGEL1	Inverse variance weighted	3	0.0140929989603134	0.0254853164459068	0.580273648053994	-0.035858221	0.0640442191942907	1.01419277342634	0.964777068650981	1.06613954155072
eqtl-a-ENSG00000013523	ebi-a-GCST90027158	Alzheimer disease	ANGEL1	Simple mode	3	-0.0067646	0.0244824243559724	0.808248821442252	-0.054750152	0.0412209516634134	0.99325822832878	0.946721655096881	1.04208232993452
eqtl-a-ENSG00000013523	ebi-a-GCST90027158	Alzheimer disease	ANGEL1	Weighted mode	3	-0.007688578	0.0211855639629488	0.751433766111641	-0.049212283	0.0338351275649787	0.992340903706567	0.951979019123183	1.03441404630551
eqtl-a-ENSG00000013561	ebi-a-GCST90027158	Alzheimer disease	RNF14	MR Egger	3	0.024915923821775	0.0427717425778634	0.66419795613434	-0.058916692	0.108748539274387	1.02522891957139	0.942785307792054	1.11488196606195
eqtl-a-ENSG00000013561	ebi-a-GCST90027158	Alzheimer disease	RNF14	Weighted median	3	-0.02859933	0.0170360694223427	0.0932004534636574	-0.061990026	0.00479136626585915	0.971805760078196	0.939892261352197	1.0048028632159
eqtl-a-ENSG00000013561	ebi-a-GCST90027158	Alzheimer disease	RNF14	Inverse variance weighted	3	-0.030199272	0.0186121551480855	0.104684262314844	-0.066679096	0.00628055220640179	0.970252170305437	0.935495357399963	1.00630031622907
eqtl-a-ENSG00000013561	ebi-a-GCST90027158	Alzheimer disease	RNF14	Simple mode	3	-0.048714186	0.0308045235442693	0.254589893613647	-0.109091052	0.0116626804299095	0.952453315560961	0.896648772239585	1.01173095464929
eqtl-a-ENSG00000013561	ebi-a-GCST90027158	Alzheimer disease	RNF14	Weighted mode	3	-0.023389402	0.0185331439967591	0.334177911760929	-0.059714364	0.0129355602587467	0.976882009915543	0.942033573664068	1.01301958653645
eqtl-a-ENSG00000013573	ebi-a-GCST90027158	Alzheimer disease	DDX11	MR Egger	6	-0.008720508	0.0209506547407468	0.698598147749417	-0.049783791	0.0323427755628893	0.991317405610652	0.951435111078375	1.03287148773899
eqtl-a-ENSG00000013573	ebi-a-GCST90027158	Alzheimer disease	DDX11	Weighted median	6	0.0140360759297255	0.0112388270668131	0.211704750008647	-0.007992025	0.0360641769806791	1.01413504414315	0.992039826202865	1.03672237806803
eqtl-a-ENSG00000013573	ebi-a-GCST90027158	Alzheimer disease	DDX11	Inverse variance weighted	6	0.0151111989595054	0.0111992961589099	0.177240950966685	-0.006839422	0.0370618194309687	1.01522595040856	0.993183914100347	1.03775717241311
eqtl-a-ENSG00000013573	ebi-a-GCST90027158	Alzheimer disease	DDX11	Simple mode	6	0.0606778772074945	0.029140439183036	0.0917983077413552	0.00356261640874398	0.117793138006245	1.06255658535973	1.00356897006956	1.125011365
eqtl-a-ENSG00000013573	ebi-a-GCST90027158	Alzheimer disease	DDX11	Weighted mode	6	0.00411962160710347	0.0113752948152558	0.73203918307782	-0.018175956	0.0264151994450049	1.00412811891275	0.981988230208264	1.02676717314363
eqtl-a-ENSG00000013725	ebi-a-GCST90027158	Alzheimer disease	CD6	MR Egger	7	-0.06761626	0.0571037282346033	0.289592662298598	-0.179539568	0.04430704696508	0.934619055137814	0.835654885335019	1.04530326281346
eqtl-a-ENSG00000013725	ebi-a-GCST90027158	Alzheimer disease	CD6	Weighted median	7	-0.019292979	0.0208647036892093	0.355137249522944	-0.060187798	0.0216018400571874	0.980891939230575	0.941587688313564	1.02183684896176
eqtl-a-ENSG00000013725	ebi-a-GCST90027158	Alzheimer disease	CD6	Inverse variance weighted	7	-0.014769238	0.0295054388034347	0.616680918345263	-0.072599898	0.0430614217501717	0.985339291935539	0.929972839258879	1.04400201731242
eqtl-a-ENSG00000013725	ebi-a-GCST90027158	Alzheimer disease	CD6	Simple mode	7	0.0721227446857892	0.058712532803585	0.265289498576866	-0.04295382	0.187199308980816	1.0747872603922	0.95795562781079	1.20586760134315
eqtl-a-ENSG00000013725	ebi-a-GCST90027158	Alzheimer disease	CD6	Weighted mode	7	-0.028976864	0.0218637608474691	0.233289134530225	-0.071829835	0.0138761076447787	0.971438939790695	0.930689253188337	1.01397282767453
eqtl-a-ENSG00000013810	ebi-a-GCST90027158	Alzheimer disease	TACC3	MR Egger	4	0.0113989244269857	0.0801258233193039	0.899910152963214	-0.145647689	0.168445538132821	1.01146413972522	0.864462208845394	1.18346377144296
eqtl-a-ENSG00000013810	ebi-a-GCST90027158	Alzheimer disease	TACC3	Weighted median	4	0.00390284241349714	0.0216295259515911	0.856806764004131	-0.038491028	0.0462967132786156	1.00391046842076	0.962240337486833	1.0473851379345
eqtl-a-ENSG00000013810	ebi-a-GCST90027158	Alzheimer disease	TACC3	Inverse variance weighted	4	0.0152163510641452	0.0273318900789333	0.577715219302173	-0.038354153	0.0687868556188545	1.01533270916679	0.962372053109634	1.07120786287684
eqtl-a-ENSG00000013810	ebi-a-GCST90027158	Alzheimer disease	TACC3	Simple mode	4	0.00641346330225588	0.0395688940170749	0.881541758533644	-0.071141569	0.0839684955757227	1.00643407359558	0.931330035359435	1.08759462922645
eqtl-a-ENSG00000013810	ebi-a-GCST90027158	Alzheimer disease	TACC3	Weighted mode	4	0.00392425495145581	0.0223697511600306	0.871916660837377	-0.039920457	0.0477689672251158	1.00393196492192	0.960865865956667	1.04892829051483
eqtl-a-ENSG00000014216	ebi-a-GCST90027158	Alzheimer disease	CAPN1	Inverse variance weighted	2	0.0316460435021935	0.0209830216369289	0.131510050668478	-0.009480679	0.072772765910574	1.03215210369697	0.990564121040321	1.07548612203643
eqtl-a-ENSG00000014257	ebi-a-GCST90027158	Alzheimer disease	ACP3	MR Egger	7	-0.000903563	0.0333020350809499	0.979403788518394	-0.066175551	0.0643684262568274	0.999096845587842	0.935966539762514	1.06648524755687
eqtl-a-ENSG00000014257	ebi-a-GCST90027158	Alzheimer disease	ACP3	Weighted median	7	0.0210983988801219	0.0202511765649782	0.297487855663604	-0.018593907	0.0607907049474793	1.02132254368784	0.981577893044616	1.06267647798134
eqtl-a-ENSG00000014257	ebi-a-GCST90027158	Alzheimer disease	ACP3	Inverse variance weighted	7	0.0287449373811562	0.0215665147982439	0.18258090984506	-0.013525432	0.0710153063857143	1.02916206022492	0.986565626033228	1.07359765864246
eqtl-a-ENSG00000014257	ebi-a-GCST90027158	Alzheimer disease	ACP3	Simple mode	7	0.0285105666895207	0.0322341762307664	0.410475343851364	-0.034668419	0.0916895521018228	1.02892088306459	0.965925646022942	1.09602451075337
eqtl-a-ENSG00000014257	ebi-a-GCST90027158	Alzheimer disease	ACP3	Weighted mode	7	0.0207957446809857	0.0223246322507025	0.387533796119297	-0.022960535	0.0645520238923626	1.02101348290295	0.977301052657195	1.06668106970235
eqtl-a-ENSG00000014824	ebi-a-GCST90027158	Alzheimer disease	SLC30A9	Inverse variance weighted	2	-0.039717317	0.088627623640865	0.654054333046328	-0.213427459	0.133992825763846	0.96106107679625	0.807810757499379	1.14338461670397
eqtl-a-ENSG00000014914	ebi-a-GCST90027158	Alzheimer disease	MTMR11	MR Egger	18	-0.015522405	0.0475408191382179	0.748272947326493	-0.10870241	0.077657600856503	0.984597446939087	0.896997315065971	1.08075254656439
eqtl-a-ENSG00000014914	ebi-a-GCST90027158	Alzheimer disease	MTMR11	Weighted median	18	-0.018002955	0.0254582421727995	0.479469377415167	-0.06790111	0.031895199357453	0.982158129780879	0.934352867201219	1.03240930247708
eqtl-a-ENSG00000014914	ebi-a-GCST90027158	Alzheimer disease	MTMR11	Inverse variance weighted	18	-0.027631373	0.0210445163036789	0.189184181573132	-0.068878625	0.0136158790779361	0.972746881602153	0.933439969635473	1.01370899730835
eqtl-a-ENSG00000014914	ebi-a-GCST90027158	Alzheimer disease	MTMR11	Simple mode	18	-0.005175546	0.0424548047682496	0.904401991239735	-0.088386963	0.0780358718076344	0.994837824521944	0.915406579807801	1.08116144118972
eqtl-a-ENSG00000014914	ebi-a-GCST90027158	Alzheimer disease	MTMR11	Weighted mode	18	-0.001359809	0.034645507992798	0.969148953471404	-0.069265004	0.0665453868997748	0.998641115354908	0.933079377141118	1.06880947292276
eqtl-a-ENSG00000017483	ebi-a-GCST90027158	Alzheimer disease	SLC38A5	MR Egger	3	-0.055944156	0.0337396420189738	0.34548854937432	-0.122073854	0.0101855422731015	0.945591939972773	0.885082998778377	1.01023759147515
eqtl-a-ENSG00000017483	ebi-a-GCST90027158	Alzheimer disease	SLC38A5	Weighted median	3	-0.045758268	0.0191448617719885	0.0168434641305711	-0.083282198	-0.008234339	0.955272853891043	0.92009146306879	0.991799469954338
eqtl-a-ENSG00000017483	ebi-a-GCST90027158	Alzheimer disease	SLC38A5	Inverse variance weighted	3	-0.043868381	0.0191836302967165	0.0222097660874115	-0.081468297	-0.006268466	0.957079918900803	0.921761932401597	0.993751140033066
eqtl-a-ENSG00000017483	ebi-a-GCST90027158	Alzheimer disease	SLC38A5	Simple mode	3	-0.050989836	0.0298391583532654	0.229609072987527	-0.109474587	0.00749491424214508	0.95028832909014	0.896304942315946	1.00752307141313
eqtl-a-ENSG00000017483	ebi-a-GCST90027158	Alzheimer disease	SLC38A5	Weighted mode	3	-0.045530425	0.0196575084972772	0.146516109342031	-0.084059141	-0.007001708	0.955490531603831	0.91937688128042	0.993022746790289
eqtl-a-ENSG00000017797	ebi-a-GCST90027158	Alzheimer disease	RALBP1	MR Egger	7	-0.022636547	0.0170281343070514	0.241152451245213	-0.05601169	0.0107385963123198	0.977617737378784	0.945528082440515	1.01079646198424
eqtl-a-ENSG00000017797	ebi-a-GCST90027158	Alzheimer disease	RALBP1	Weighted median	7	-0.021174589	0.0135094058611763	0.117022151498725	-0.047653025	0.00530384638187724	0.979048018528922	0.953464558441757	1.005317937
eqtl-a-ENSG00000017797	ebi-a-GCST90027158	Alzheimer disease	RALBP1	Inverse variance weighted	7	-0.01816256	0.0125011011278389	0.146257970071516	-0.042664718	0.00633959870413444	0.982001385722037	0.958232614632253	1.00635973649267
eqtl-a-ENSG00000017797	ebi-a-GCST90027158	Alzheimer disease	RALBP1	Simple mode	7	-0.025224662	0.0261910498460284	0.372689333274132	-0.076559119	0.0261097960452516	0.97509082190284	0.926298150524381	1.02645364283725
eqtl-a-ENSG00000017797	ebi-a-GCST90027158	Alzheimer disease	RALBP1	Weighted mode	7	-0.020807936	0.0139253271287841	0.185729623120767	-0.048101578	0.00648570481723366	0.979407054994957	0.953036975020989	1.00650678254405
eqtl-a-ENSG00000018280	ebi-a-GCST90027158	Alzheimer disease	SLC11A1	MR Egger	12	-0.010321776	0.0186249174691054	0.591624307718055	-0.046826614	0.0261830622608606	0.989731310744339	0.954252837121884	1.02652884996619
eqtl-a-ENSG00000018280	ebi-a-GCST90027158	Alzheimer disease	SLC11A1	Weighted median	12	-0.008789099	0.0152432129590078	0.564215807237033	-0.038665796	0.0210875986017935	0.991249412422084	0.962072183606406	1.02131151317967
eqtl-a-ENSG00000018280	ebi-a-GCST90027158	Alzheimer disease	SLC11A1	Inverse variance weighted	12	-0.00408157	0.0132487818351562	0.758028048625815	-0.030049182	0.0218860424222636	0.995926748311016	0.970397805909398	1.02212729868225
eqtl-a-ENSG00000018280	ebi-a-GCST90027158	Alzheimer disease	SLC11A1	Simple mode	12	0.00222194322534158	0.0264504572417221	0.934562582714981	-0.049620953	0.0540648394191169	1.00222441357051	0.951590053533774	1.05555304138233
eqtl-a-ENSG00000018280	ebi-a-GCST90027158	Alzheimer disease	SLC11A1	Weighted mode	12	-0.005046433	0.0134716188811827	0.715081192700962	-0.031450806	0.0213579397006808	0.99496627854596	0.969038625863526	1.02158765298073
eqtl-a-ENSG00000018699	ebi-a-GCST90027158	Alzheimer disease	TTC27	MR Egger	3	0.0120122607770065	0.0426687669245921	0.825298236518626	-0.071618522	0.095643043949207	1.0120846977348	0.930885940224978	1.10036621150533
eqtl-a-ENSG00000018699	ebi-a-GCST90027158	Alzheimer disease	TTC27	Weighted median	3	-0.020719867	0.0180273634613322	0.250409013996713	-0.0560535	0.0146137652163428	0.979493314376682	0.94548855132329	1.01472106834699
eqtl-a-ENSG00000018699	ebi-a-GCST90027158	Alzheimer disease	TTC27	Inverse variance weighted	3	-0.021164596	0.021662557299372	0.328562818263422	-0.063623208	0.021294016665067	0.979057802659257	0.938358498952551	1.02152235208395
eqtl-a-ENSG00000018699	ebi-a-GCST90027158	Alzheimer disease	TTC27	Simple mode	3	0.00206891226668615	0.0363744728392946	0.95981357216267	-0.069225054	0.0733628790317035	1.00207105394239	0.933116654344942	1.07612096780562
eqtl-a-ENSG00000018699	ebi-a-GCST90027158	Alzheimer disease	TTC27	Weighted mode	3	-0.015522436	0.0195365902574007	0.510190110040858	-0.053814153	0.0227692811317354	0.984597416300024	0.947608200585055	1.02303047988204
eqtl-a-ENSG00000019102	ebi-a-GCST90027158	Alzheimer disease	VSIG2	MR Egger	4	0.195269631803693	0.121907733651593	0.2503656549965	-0.043669526	0.434208789760814	1.21563871716439	0.95727025799001	1.5437411518164
eqtl-a-ENSG00000019102	ebi-a-GCST90027158	Alzheimer disease	VSIG2	Weighted median	4	-0.066166219	0.0369463800922076	0.073313919695066	-0.138581124	0.00624868621092224	0.935975274702293	0.870592622665591	1.00626824997866
eqtl-a-ENSG00000019102	ebi-a-GCST90027158	Alzheimer disease	VSIG2	Inverse variance weighted	4	-0.087038649	0.0605765858049307	0.15076445782567	-0.205768757	0.0316914589370566	0.916641667444164	0.814021290905355	1.03219898039806
eqtl-a-ENSG00000019102	ebi-a-GCST90027158	Alzheimer disease	VSIG2	Simple mode	4	-0.043460514	0.0494188999503619	0.44391695234841	-0.140321558	0.053400529414844	0.957470359552079	0.869078730904714	1.05485205979721
eqtl-a-ENSG00000019102	ebi-a-GCST90027158	Alzheimer disease	VSIG2	Weighted mode	4	-0.058857533	0.0406372034513982	0.243350181034666	-0.138506452	0.0207913854726538	0.942841083054431	0.870657633718464	1.02100903210217
eqtl-a-ENSG00000019169	ebi-a-GCST90027158	Alzheimer disease	MARCO	MR Egger	11	0.0221180803707683	0.020428822686875	0.307099208073429	-0.017922412	0.0621585728370432	1.02236449852236	0.982237239	1.0641310736331
eqtl-a-ENSG00000019169	ebi-a-GCST90027158	Alzheimer disease	MARCO	Weighted median	11	0.0039558928825611	0.0163927205765639	0.809307037691183	-0.028173839	0.0360856252126264	1.00396372775471	0.972219342036814	1.03674461416852
eqtl-a-ENSG00000019169	ebi-a-GCST90027158	Alzheimer disease	MARCO	Inverse variance weighted	11	0.00319004939258748	0.0128504245917877	0.803945107297857	-0.021996783	0.0283768815924913	1.00319514301501	0.9782433822436	1.02878334087038
eqtl-a-ENSG00000019169	ebi-a-GCST90027158	Alzheimer disease	MARCO	Simple mode	11	0.0118616059802372	0.0234892471345049	0.624514600920242	-0.034177318	0.0579005303638668	1.01193223380535	0.966400128916023	1.05960959148761
eqtl-a-ENSG00000019169	ebi-a-GCST90027158	Alzheimer disease	MARCO	Weighted mode	11	0.00989651601408309	0.0159281632989053	0.548288664751057	-0.021322684	0.0411157160799376	1.009945648	0.978903037201504	1.04197267156259
eqtl-a-ENSG00000019485	ebi-a-GCST90027158	Alzheimer disease	PRDM11	MR Egger	3	0.356554626332853	0.42602856411887	0.556368243934907	-0.478461359	1.19157061200584	1.42839955661713	0.619736209926799	3.29224799303726
eqtl-a-ENSG00000019485	ebi-a-GCST90027158	Alzheimer disease	PRDM11	Weighted median	3	0.108393603475598	0.0559623532357606	0.052757303036232	-0.001292609	0.218079815817689	1.11448632475855	0.998708226192508	1.24368632949901
eqtl-a-ENSG00000019485	ebi-a-GCST90027158	Alzheimer disease	PRDM11	Inverse variance weighted	3	0.0720167340470137	0.0835564561432899	0.38874633951082	-0.09175392	0.235787388087862	1.07467332754733	0.912329628004612	1.26590513504163
eqtl-a-ENSG00000019485	ebi-a-GCST90027158	Alzheimer disease	PRDM11	Simple mode	3	0.146391309335148	0.0758467203297892	0.193358140245881	-0.002268263	0.295050881181535	1.15764909833001	0.997734308052233	1.34319470028099
eqtl-a-ENSG00000019485	ebi-a-GCST90027158	Alzheimer disease	PRDM11	Weighted mode	3	0.138644384937016	0.0603139308412505	0.14827905450899	0.0204290804881654	0.256859689385867	1.1487155268161	1.02063918244386	1.29286371153106
eqtl-a-ENSG00000019582	ebi-a-GCST90027158	Alzheimer disease	CD74	MR Egger	3	-0.038205328	1.75887066264552	0.986173830975898	-3.485591827	3.40918117070219	0.962515289180949	0.0306356220786732	30.2404723340682
eqtl-a-ENSG00000019582	ebi-a-GCST90027158	Alzheimer disease	CD74	Weighted median	3	-0.073657092	0.0973847711127721	0.449438636112439	-0.264531243	0.117217059297197	0.928990197322184	0.767565667081983	1.12436345674712
eqtl-a-ENSG00000019582	ebi-a-GCST90027158	Alzheimer disease	CD74	Inverse variance weighted	3	-0.171763728	0.0987476930788184	0.0819608840379583	-0.365309207	0.0217817499800052	0.842178132392317	0.693982033673501	1.02202070408857
eqtl-a-ENSG00000019582	ebi-a-GCST90027158	Alzheimer disease	CD74	Simple mode	3	-0.066280012	0.113372205756741	0.617965531055959	-0.288489535	0.155929511083603	0.935868772925289	0.74939464715963	1.16874381670105
eqtl-a-ENSG00000019582	ebi-a-GCST90027158	Alzheimer disease	CD74	Weighted mode	3	-0.065480597	0.123756924535023	0.649587084240467	-0.308044169	0.177082975247315	0.936617219915851	0.734882858302712	1.19373013907142
eqtl-a-ENSG00000019995	ebi-a-GCST90027158	Alzheimer disease	ZRANB1	MR Egger	4	-0.030868676	0.0184049950046063	0.235502850686812	-0.066942467	0.0052051138601502	0.969602896508062	0.935249007883562	1.00521868399979
eqtl-a-ENSG00000019995	ebi-a-GCST90027158	Alzheimer disease	ZRANB1	Weighted median	4	-0.041993134	0.015100579205907	0.00542091718366458	-0.071590269	-0.012395999	0.958876364347689	0.930912241206361	0.987680515311672
eqtl-a-ENSG00000019995	ebi-a-GCST90027158	Alzheimer disease	ZRANB1	Inverse variance weighted	4	-0.043330048	0.0145419228448549	0.00288564473294476	-0.071832216	-0.014827879	0.957595285762145	0.930687036641935	0.985281512701115
eqtl-a-ENSG00000019995	ebi-a-GCST90027158	Alzheimer disease	ZRANB1	Simple mode	4	-0.118944457	0.0521247096093445	0.106746407090636	-0.221108888	-0.016780026	0.887857113655831	0.801629387863969	0.983359974326478
eqtl-a-ENSG00000019995	ebi-a-GCST90027158	Alzheimer disease	ZRANB1	Weighted mode	4	-0.038573348	0.0146950168108494	0.0786673155114988	-0.067375581	-0.009771116	0.962161129109703	0.934844025352221	0.990276466730225
eqtl-a-ENSG00000020922	ebi-a-GCST90027158	Alzheimer disease	MRE11	MR Egger	5	-0.014374152	0.0352179412123803	0.710547529511344	-0.083401317	0.0546530129989584	0.985728663127147	0.919981869173299	1.05617407241251
eqtl-a-ENSG00000020922	ebi-a-GCST90027158	Alzheimer disease	MRE11	Weighted median	5	-0.00361084	0.0133577009138085	0.786914863772797	-0.029791934	0.0225702536873428	0.996395671140028	0.970647471378476	1.02282688900085
eqtl-a-ENSG00000020922	ebi-a-GCST90027158	Alzheimer disease	MRE11	Inverse variance weighted	5	0.00166600553934829	0.0161999555598746	0.918089854789105	-0.030085907	0.0334179184367025	1.00166739409759	0.97036216871751	1.0339825693373
eqtl-a-ENSG00000020922	ebi-a-GCST90027158	Alzheimer disease	MRE11	Simple mode	5	-0.00612029	0.0228078626411433	0.801707221941583	-0.050823701	0.03858312082128	0.993898400868681	0.950446218735315	1.03933711532227
eqtl-a-ENSG00000020922	ebi-a-GCST90027158	Alzheimer disease	MRE11	Weighted mode	5	-0.003288825	0.0127228677399554	0.808779525469167	-0.028225646	0.0216479955843706	0.996716577075623	0.972168976051618	1.02188401346866
eqtl-a-ENSG00000021300	ebi-a-GCST90027158	Alzheimer disease	PLEKHB1	MR Egger	8	-0.135626262	0.0886954210178301	0.177101732301643	-0.309469287	0.0382167629255573	0.873168907680242	0.733836309026269	1.03895641570417
eqtl-a-ENSG00000021300	ebi-a-GCST90027158	Alzheimer disease	PLEKHB1	Weighted median	8	-0.038077001	0.0222920846252083	0.0876186928597503	-0.081769487	0.00561548473407495	0.962638813759575	0.921484348340713	1.00563128112276
eqtl-a-ENSG00000021300	ebi-a-GCST90027158	Alzheimer disease	PLEKHB1	Inverse variance weighted	8	-0.001954444	0.0654002004742872	0.976159265564598	-0.130138837	0.126229948677128	0.99804746443002	0.877973527087925	1.13454302495779
eqtl-a-ENSG00000021300	ebi-a-GCST90027158	Alzheimer disease	PLEKHB1	Simple mode	8	-0.070002078	0.0396475466864139	0.120808697871933	-0.147711269	0.00770711370494405	0.932391882579684	0.862680161228487	1.00773688995293
eqtl-a-ENSG00000021300	ebi-a-GCST90027158	Alzheimer disease	PLEKHB1	Weighted mode	8	-0.043978091	0.0223635675016192	0.0899531789046287	-0.087810684	-0.000145499	0.956974923156781	0.915934261528546	0.999854511417231
eqtl-a-ENSG00000021355	ebi-a-GCST90027158	Alzheimer disease	SERPINB1	MR Egger	5	0.110865449992116	0.0369893108864246	0.0577963549069056	0.0383664006547241	0.183364499329509	1.11724457147497	1.03911189441537	1.20125218390709
eqtl-a-ENSG00000021355	ebi-a-GCST90027158	Alzheimer disease	SERPINB1	Weighted median	5	0.0857935834973644	0.0186935763282056	4.443756172755e-06	0.0491541738940814	0.122432993100647	1.0895813975098	1.05038227978344	1.13024338343196
eqtl-a-ENSG00000021355	ebi-a-GCST90027158	Alzheimer disease	SERPINB1	Inverse variance weighted	5	0.0773877256719417	0.0257147855960953	0.00261708952649248	0.026986745903595	0.127788705440288	1.0804609176249	1.02735418602183	1.13631288059991
eqtl-a-ENSG00000021355	ebi-a-GCST90027158	Alzheimer disease	SERPINB1	Simple mode	5	0.124499505243486	0.0432577511572506	0.0450999029294842	0.0397143129752752	0.209284697511698	1.13258146010805	1.04051347052893	1.23279592250586
eqtl-a-ENSG00000021355	ebi-a-GCST90027158	Alzheimer disease	SERPINB1	Weighted mode	5	0.0870302244217961	0.0192557749215132	0.0106608081048625	0.0492889055756303	0.124771543267962	1.09092965193794	1.05052380908829	1.13288960724299
eqtl-a-ENSG00000021488	ebi-a-GCST90027158	Alzheimer disease	SLC7A9	MR Egger	5	-0.118995628	0.0788715996688152	0.228499754240719	-0.273583963	0.0355927077595133	0.887811682628931	0.760648467391254	1.03623371058077
eqtl-a-ENSG00000021488	ebi-a-GCST90027158	Alzheimer disease	SLC7A9	Weighted median	5	-0.065681081	0.0191768638894925	0.00061476141186225	-0.103267734	-0.028094428	0.936429461885002	0.901885475607215	0.972296550729838
eqtl-a-ENSG00000021488	ebi-a-GCST90027158	Alzheimer disease	SLC7A9	Inverse variance weighted	5	-0.060552612	0.0223510190590494	0.00674526599968063	-0.10436061	-0.016744615	0.941244246687638	0.900900365464068	0.983394796899895
eqtl-a-ENSG00000021488	ebi-a-GCST90027158	Alzheimer disease	SLC7A9	Simple mode	5	-0.058334178	0.0267261754383342	0.0944631828936364	-0.110717482	-0.005950875	0.943334652687219	0.895191620716296	0.994066796836716
eqtl-a-ENSG00000021488	ebi-a-GCST90027158	Alzheimer disease	SLC7A9	Weighted mode	5	-0.065644411	0.01975725687828	0.029308748628147	-0.104368635	-0.026920188	0.936463801064861	0.900893135682072	0.973438930734989
eqtl-a-ENSG00000021762	ebi-a-GCST90027158	Alzheimer disease	OSBPL5	MR Egger	4	-0.03652215	0.0568591136495789	0.586462381171926	-0.147966013	0.0749217123367133	0.964136737629535	0.862460426740154	1.07779976915623
eqtl-a-ENSG00000021762	ebi-a-GCST90027158	Alzheimer disease	OSBPL5	Weighted median	4	0.00828305556256285	0.0216864770815337	0.702501679520255	-0.03422244	0.0507885506423688	1.00831745497912	0.966356524849521	1.05210040380686
eqtl-a-ENSG00000021762	ebi-a-GCST90027158	Alzheimer disease	OSBPL5	Inverse variance weighted	4	0.0100015197928212	0.0302008667145029	0.740518611272444	-0.049192179	0.069195218553247	1.01005170215233	0.951998158094237	1.07164539379269
eqtl-a-ENSG00000021762	ebi-a-GCST90027158	Alzheimer disease	OSBPL5	Simple mode	4	0.0943891653321928	0.0702654508952638	0.271745933136141	-0.043331118	0.23210944908691	1.09898735048467	0.957594260465258	1.26125776478495
eqtl-a-ENSG00000021762	ebi-a-GCST90027158	Alzheimer disease	OSBPL5	Weighted mode	4	-0.018162101	0.0235680710710222	0.497057251323192	-0.064355521	0.028031317950056	0.982001835633226	0.937671578657654	1.02842789217045
eqtl-a-ENSG00000022277	ebi-a-GCST90027158	Alzheimer disease	RTF2	MR Egger	3	0.0791234143883602	0.0688838604961688	0.456026944097228	-0.055888952	0.214135780960851	1.08233788989673	0.945644141776485	1.23879084758608
eqtl-a-ENSG00000022277	ebi-a-GCST90027158	Alzheimer disease	RTF2	Weighted median	3	0.0809463112802706	0.0317931496253996	0.010895583847933	0.0186317380144874	0.143260884546054	1.08431267964442	1.01880639186053	1.15403083120686
eqtl-a-ENSG00000022277	ebi-a-GCST90027158	Alzheimer disease	RTF2	Inverse variance weighted	3	0.0812930294569112	0.0306809893709611	0.00805818333753651	0.0211582902898275	0.141427768623995	1.08468869574166	1.02138371396651	1.15191729668436
eqtl-a-ENSG00000022277	ebi-a-GCST90027158	Alzheimer disease	RTF2	Simple mode	3	0.0765405354931741	0.0488837886426864	0.25789123221951	-0.01927169	0.172352761232839	1.07954594937772	0.980912821589914	1.18809687381686
eqtl-a-ENSG00000022277	ebi-a-GCST90027158	Alzheimer disease	RTF2	Weighted mode	3	0.0801479787796242	0.0344714661613573	0.145632416200821	0.0125839051033639	0.147712052455885	1.08344738303456	1.01266341560468	1.15917906553729
eqtl-a-ENSG00000022556	ebi-a-GCST90027158	Alzheimer disease	NLRP2	MR Egger	5	0.023949236727919	0.0564624898527004	0.70002599203649	-0.086717243	0.134615716839212	1.02423832288225	0.916936328795471	1.14409704263627
eqtl-a-ENSG00000022556	ebi-a-GCST90027158	Alzheimer disease	NLRP2	Weighted median	5	0.0412461312675226	0.0188243019512378	0.0284437755318296	0.00435049944309657	0.0781417630919487	1.04210856948539	1.00435997660428	1.081275933
eqtl-a-ENSG00000022556	ebi-a-GCST90027158	Alzheimer disease	NLRP2	Inverse variance weighted	5	0.0421476867976007	0.0171515537179109	0.0139959063410762	0.00853064151049528	0.0757647320847062	1.04304851187061	1.0085671311189	1.07870875874026
eqtl-a-ENSG00000022556	ebi-a-GCST90027158	Alzheimer disease	NLRP2	Simple mode	5	0.0281429178024594	0.0289228124637569	0.385634207998023	-0.028545795	0.084831630231423	1.02854267097595	0.971857787262673	1.08853377508865
eqtl-a-ENSG00000022556	ebi-a-GCST90027158	Alzheimer disease	NLRP2	Weighted mode	5	0.0405905159670048	0.0185586840957142	0.0939913074410224	0.00421549513940507	0.0769655367946046	1.041425571	1.00422439283738	1.08000485532207
eqtl-a-ENSG00000022567	ebi-a-GCST90027158	Alzheimer disease	SLC45A4	MR Egger	7	0.031432381805458	0.0277423899494805	0.308598187034664	-0.022942702	0.0858074661064398	1.03193159588508	0.977318480079025	1.0895965238474
eqtl-a-ENSG00000022567	ebi-a-GCST90027158	Alzheimer disease	SLC45A4	Weighted median	7	0.00339872148365438	0.018879368775754	0.857134475255207	-0.033604841	0.0404022842841321	1.00340450368636	0.966953529235673	1.04122956023948
eqtl-a-ENSG00000022567	ebi-a-GCST90027158	Alzheimer disease	SLC45A4	Inverse variance weighted	7	-0.006459657	0.0204553885309546	0.752160053472556	-0.046552219	0.0336329043778538	0.99356116159097	0.95451471578583	1.03420488494961
eqtl-a-ENSG00000022567	ebi-a-GCST90027158	Alzheimer disease	SLC45A4	Simple mode	7	-0.010004457	0.0308891296115358	0.757019117317297	-0.070547151	0.0505382370155259	0.990045421084038	0.931883799179384	1.05183708169691
eqtl-a-ENSG00000022567	ebi-a-GCST90027158	Alzheimer disease	SLC45A4	Weighted mode	7	0.00789601933067263	0.0189207228109739	0.69096426805362	-0.029188597	0.0449806360401816	1.00792727510254	0.971233275142704	1.04600760486338
eqtl-a-ENSG00000022840	ebi-a-GCST90027158	Alzheimer disease	RNF10	MR Egger	9	-0.037382064	0.0243862916274439	0.169162667229601	-0.085179196	0.010415067415168	0.963308019548206	0.918347705636881	1.01046949301445
eqtl-a-ENSG00000022840	ebi-a-GCST90027158	Alzheimer disease	RNF10	Weighted median	9	-0.003801923	0.0168973868352369	0.821978785729434	-0.036920801	0.0293169555478848	0.996205295508213	0.96375246070588	1.02975092802536
eqtl-a-ENSG00000022840	ebi-a-GCST90027158	Alzheimer disease	RNF10	Inverse variance weighted	9	0.00404899625845103	0.015642624883017	0.795755771957082	-0.026610549	0.0347085410291643	1.00405720451847	0.973740392333586	1.03531791212793
eqtl-a-ENSG00000022840	ebi-a-GCST90027158	Alzheimer disease	RNF10	Simple mode	9	-0.009053724	0.0272735671273906	0.748449685505985	-0.062509916	0.0444024671151759	0.99098713709934	0.939403747617001	1.04540301056659
eqtl-a-ENSG00000022840	ebi-a-GCST90027158	Alzheimer disease	RNF10	Weighted mode	9	-0.005663138	0.015432877998937	0.723170779634397	-0.035911579	0.024585302781564	0.994352867242462	0.964725591738358	1.0248900133474
eqtl-a-ENSG00000022976	ebi-a-GCST90027158	Alzheimer disease	ZNF839	MR Egger	3	0.0770715109566713	0.249088814086419	0.808969023703562	-0.411142565	0.565285586566052	1.08011931399636	0.662892419836251	1.75995032912907
eqtl-a-ENSG00000022976	ebi-a-GCST90027158	Alzheimer disease	ZNF839	Weighted median	3	0.0429308932254356	0.0577936899904056	0.457584542085675	-0.070344739	0.156206525606631	1.04386575416259	0.932072442646484	1.16906762055909
eqtl-a-ENSG00000022976	ebi-a-GCST90027158	Alzheimer disease	ZNF839	Inverse variance weighted	3	0.0250670491868638	0.0521076327155606	0.630471791065211	-0.077063911	0.127198009309363	1.02538386937429	0.925830681010565	1.13564186318102
eqtl-a-ENSG00000022976	ebi-a-GCST90027158	Alzheimer disease	ZNF839	Simple mode	3	0.0417384104808252	0.0845113614133107	0.670301145520558	-0.123903858	0.207380678850914	1.04262170416456	0.883464774968041	1.23045088926645
eqtl-a-ENSG00000022976	ebi-a-GCST90027158	Alzheimer disease	ZNF839	Weighted mode	3	0.0565155159588314	0.0676184412659536	0.491212626354549	-0.076016629	0.1890476608401	1.05814303277659	0.926800794732711	1.20809853010166
eqtl-a-ENSG00000023171	ebi-a-GCST90027158	Alzheimer disease	GRAMD1B	MR Egger	4	0.0191295212892944	0.119611747411038	0.88762859279294	-0.215309504	0.25356854621493	1.01931366288771	0.806291851295058	1.28861570618718
eqtl-a-ENSG00000023171	ebi-a-GCST90027158	Alzheimer disease	GRAMD1B	Weighted median	4	-0.071820045	0.0247366998992896	0.00369158155275349	-0.120303977	-0.023336113	0.93069836442249	0.886650874313828	0.976934067999474
eqtl-a-ENSG00000023171	ebi-a-GCST90027158	Alzheimer disease	GRAMD1B	Inverse variance weighted	4	-0.064758776	0.0199885207209085	0.00119614275225145	-0.103936276	-0.025581275	0.93729353416531	0.901282728726016	0.974743153494026
eqtl-a-ENSG00000023171	ebi-a-GCST90027158	Alzheimer disease	GRAMD1B	Simple mode	4	-0.09658331	0.0361962950008013	0.0757988061736143	-0.167528048	-0.025638572	0.907934254449699	0.845752895111797	0.974687305438266
eqtl-a-ENSG00000023171	ebi-a-GCST90027158	Alzheimer disease	GRAMD1B	Weighted mode	4	-0.093022921	0.0380153080187198	0.0919259052378633	-0.167532925	-0.018512918	0.911172614847683	0.845748770586075	0.981657393924486
eqtl-a-ENSG00000023892	ebi-a-GCST90027158	Alzheimer disease	DEF6	MR Egger	6	0.0042524829504319	0.0280685257440251	0.886912400963612	-0.050761828	0.0592667934087211	1.0042615375864	0.950505027726576	1.06105828633819
eqtl-a-ENSG00000023892	ebi-a-GCST90027158	Alzheimer disease	DEF6	Weighted median	6	0.0165557898670592	0.0203635526424474	0.416211819877044	-0.023356773	0.0564683530462561	1.01669359640443	0.976913884789218	1.05809312884606
eqtl-a-ENSG00000023892	ebi-a-GCST90027158	Alzheimer disease	DEF6	Inverse variance weighted	6	0.0173993070156241	0.0184181427647951	0.344820720465912	-0.018700253	0.0534988668346226	1.01755155668907	0.981473512089119	1.05495579632753
eqtl-a-ENSG00000023892	ebi-a-GCST90027158	Alzheimer disease	DEF6	Simple mode	6	0.0381022929581625	0.0355500050962745	0.332796410556757	-0.031575717	0.107780302946861	1.03883749320379	0.968917590113477	1.11380301926354
eqtl-a-ENSG00000023892	ebi-a-GCST90027158	Alzheimer disease	DEF6	Weighted mode	6	0.0181743267634066	0.020713566922929	0.420416240113207	-0.022424264	0.0587729179323475	1.01834048491788	0.977825290568728	1.06053438505322
eqtl-a-ENSG00000023902	ebi-a-GCST90027158	Alzheimer disease	PLEKHO1	MR Egger	4	-0.072247586	0.0510150941174442	0.292397082719822	-0.172237171	0.0277419980625494	0.930300537527479	0.841779503907686	1.02813039056701
eqtl-a-ENSG00000023902	ebi-a-GCST90027158	Alzheimer disease	PLEKHO1	Weighted median	4	-0.086857885	0.0347326223146679	0.0123927809827005	-0.154933825	-0.018781945	0.916807378428491	0.856471852833016	0.981393336349138
eqtl-a-ENSG00000023902	ebi-a-GCST90027158	Alzheimer disease	PLEKHO1	Inverse variance weighted	4	-0.080372139	0.0322814444745946	0.0127839524690424	-0.14364377	-0.017100508	0.922772882838769	0.866196258177147	0.983044876105236
eqtl-a-ENSG00000023902	ebi-a-GCST90027158	Alzheimer disease	PLEKHO1	Simple mode	4	-0.104548743	0.0518234351489787	0.136999456784204	-0.206122676	-0.00297481	0.900730891726058	0.813733244450534	0.997029609939868
eqtl-a-ENSG00000023902	ebi-a-GCST90027158	Alzheimer disease	PLEKHO1	Weighted mode	4	-0.085079858	0.0371069137079096	0.105681323197684	-0.157809409	-0.012350307	0.918438936525477	0.854012533441311	0.987725644642449
eqtl-a-ENSG00000024048	ebi-a-GCST90027158	Alzheimer disease	UBR2	MR Egger	4	-0.038360355	0.0605477192939228	0.591160151857547	-0.157033885	0.0803131750036035	0.962366085149229	0.854675097978778	1.08362637923546
eqtl-a-ENSG00000024048	ebi-a-GCST90027158	Alzheimer disease	UBR2	Weighted median	4	-8.24E-05	0.0372172638678903	0.998233967291208	-0.073028214	0.0728634606541603	0.999917626865948	0.92957460290943	1.07558366739786
eqtl-a-ENSG00000024048	ebi-a-GCST90027158	Alzheimer disease	UBR2	Inverse variance weighted	4	0.0260093244022632	0.0323738147143297	0.421739975814886	-0.037443352	0.0894620012423495	1.02635051853392	0.963248981881937	1.09358577762189
eqtl-a-ENSG00000024048	ebi-a-GCST90027158	Alzheimer disease	UBR2	Simple mode	4	0.00342771957266901	0.0606137856650948	0.958459193688637	-0.1153753	0.122230739476255	1.00343360092135	0.891031676664814	1.13001481072683
eqtl-a-ENSG00000024048	ebi-a-GCST90027158	Alzheimer disease	UBR2	Weighted mode	4	-0.000767787	0.0395226245712702	0.985720655788568	-0.078232132	0.0766965567828775	0.999232507296496	0.924749738048945	1.07971439466922
eqtl-a-ENSG00000024862	ebi-a-GCST90027158	Alzheimer disease	CCDC28A	MR Egger	3	0.0315023502159615	0.126617337864971	0.844761153573781	-0.216667632	0.279672332431304	1.0320038010246	0.805197546734162	1.3226963366306
eqtl-a-ENSG00000024862	ebi-a-GCST90027158	Alzheimer disease	CCDC28A	Weighted median	3	0.0469144316006086	0.025938572823662	0.0705016085994385	-0.003925171	0.0977540343349861	1.04803232679401	0.996082522281164	1.10269152749498
eqtl-a-ENSG00000024862	ebi-a-GCST90027158	Alzheimer disease	CCDC28A	Inverse variance weighted	3	0.0471537852246738	0.0403420420981171	0.242464178068148	-0.031916617	0.126224187736983	1.04828320715293	0.968587342151904	1.13453648894215
eqtl-a-ENSG00000024862	ebi-a-GCST90027158	Alzheimer disease	CCDC28A	Simple mode	3	0.0352714209254807	0.0481449169614319	0.540022553108059	-0.059092616	0.129635458169887	1.03590083580958	0.942619463169356	1.13841330840226
eqtl-a-ENSG00000024862	ebi-a-GCST90027158	Alzheimer disease	CCDC28A	Weighted mode	3	0.0415902068732015	0.0267213911831619	0.259887008477738	-0.01078372	0.0939641335921989	1.04246719531628	0.989274216019336	1.09852034523192
eqtl-a-ENSG00000025039	ebi-a-GCST90027158	Alzheimer disease	RRAGD	MR Egger	5	0.0190488318206677	0.0282170160284737	0.547996259064747	-0.03625652	0.0743541832364761	1.01923141832806	0.964392876080645	1.07718825996405
eqtl-a-ENSG00000025039	ebi-a-GCST90027158	Alzheimer disease	RRAGD	Weighted median	5	0.00824458196258739	0.0185530887995194	0.656769415135011	-0.028119472	0.0446086360096454	1.00827866212296	0.972272200475605	1.04561856236882
eqtl-a-ENSG00000025039	ebi-a-GCST90027158	Alzheimer disease	RRAGD	Inverse variance weighted	5	0.00657535665543192	0.0171062118587319	0.700693748516036	-0.026952819	0.0401035318985465	1.00659702177226	0.973407167165817	1.04091853688621
eqtl-a-ENSG00000025039	ebi-a-GCST90027158	Alzheimer disease	RRAGD	Simple mode	5	0.0100147976887742	0.0292651357699503	0.749418229524637	-0.047344868	0.0673744637978767	1.01006511360277	0.953758419707011	1.06969596559975
eqtl-a-ENSG00000025039	ebi-a-GCST90027158	Alzheimer disease	RRAGD	Weighted mode	5	0.00879555918341135	0.0190217437058703	0.667831268419112	-0.028487058	0.0460781768469171	1.0088343537707	0.971914872120411	1.04715627113262
eqtl-a-ENSG00000025156	ebi-a-GCST90027158	Alzheimer disease	HSF2	MR Egger	4	-0.049855197	0.043730301487412	0.372392374780188	-0.135566587	0.0358561943316523	0.951367175744275	0.87322101538906	1.03650678022262
eqtl-a-ENSG00000025156	ebi-a-GCST90027158	Alzheimer disease	HSF2	Weighted median	4	0.0213540412446517	0.0211571990382487	0.312828961479734	-0.020114069	0.0628221513596192	1.02158367037395	0.980086869528193	1.06483744249845
eqtl-a-ENSG00000025156	ebi-a-GCST90027158	Alzheimer disease	HSF2	Inverse variance weighted	4	0.0300444664845633	0.0223318427104333	0.178507581287134	-0.013725945	0.0738148781970125	1.0305003556629	0.98636782603495	1.07660748352891
eqtl-a-ENSG00000025156	ebi-a-GCST90027158	Alzheimer disease	HSF2	Simple mode	4	0.0206568895817885	0.0263371694344618	0.49008013162195	-0.030963963	0.0722777416733336	1.02087171981699	0.969510511172069	1.07495386209086
eqtl-a-ENSG00000025156	ebi-a-GCST90027158	Alzheimer disease	HSF2	Weighted mode	4	0.0213787928041589	0.0217497380090809	0.398114777122143	-0.021250694	0.0640082793019575	1.0216089564759	0.978973511318426	1.06610122529893
eqtl-a-ENSG00000025434	ebi-a-GCST90027158	Alzheimer disease	NR1H3	MR Egger	8	0.0034254269432082	0.0320717788141938	0.918425314806661	-0.05943526	0.0662861134190281	1.00343130042256	0.942296536334716	1.0685323948915
eqtl-a-ENSG00000025434	ebi-a-GCST90027158	Alzheimer disease	NR1H3	Weighted median	8	0.00894009708840284	0.0187633400890584	0.63374229179218	-0.027836049	0.0457162436629574	1.00898017911307	0.972547803443147	1.04677733910748
eqtl-a-ENSG00000025434	ebi-a-GCST90027158	Alzheimer disease	NR1H3	Inverse variance weighted	8	0.0176222377059215	0.0166743958270444	0.29058272050016	-0.015059578	0.0503040535269287	1.01777842544708	0.985053250238871	1.0515907876598
eqtl-a-ENSG00000025434	ebi-a-GCST90027158	Alzheimer disease	NR1H3	Simple mode	8	-0.003122136	0.0371089025543235	0.93530515243913	-0.075855585	0.0696113131876897	0.996882732978917	0.926950062548991	1.07209139247347
eqtl-a-ENSG00000025434	ebi-a-GCST90027158	Alzheimer disease	NR1H3	Weighted mode	8	0.00791029769400656	0.0193199831808691	0.694458140250016	-0.029956869	0.0457774647285099	1.00794166675713	0.970487390407032	1.04684142589328
eqtl-a-ENSG00000025708	ebi-a-GCST90027158	Alzheimer disease	TYMP	MR Egger	5	-0.008377374	0.0635902194464405	0.903528821460075	-0.133014204	0.11625945585497	0.991657618156658	0.875452656762554	1.1232872777892
eqtl-a-ENSG00000025708	ebi-a-GCST90027158	Alzheimer disease	TYMP	Weighted median	5	0.00570880437145767	0.0185641881266321	0.75844984720315	-0.030677004	0.0420946130996566	1.00572513064819	0.969788760038665	1.04299315489797
eqtl-a-ENSG00000025708	ebi-a-GCST90027158	Alzheimer disease	TYMP	Inverse variance weighted	5	0.0107840185885635	0.0169811864815033	0.525391346066101	-0.022499107	0.0440671440923101	1.01084237570311	0.977752110408511	1.04505252163576
eqtl-a-ENSG00000025708	ebi-a-GCST90027158	Alzheimer disease	TYMP	Simple mode	5	0.0094744909472579	0.0340815131653196	0.794793861168427	-0.057325275	0.0762742567512843	1.00951951602082	0.944286866631277	1.07925852750938
eqtl-a-ENSG00000025708	ebi-a-GCST90027158	Alzheimer disease	TYMP	Weighted mode	5	0.00148558957182149	0.0193511409956545	0.942492991096594	-0.036442647	0.0394138259233043	1.00148669360666	0.964213393053702	1.04020085667419
eqtl-a-ENSG00000025772	ebi-a-GCST90027158	Alzheimer disease	TOMM34	MR Egger	3	-0.077813442	0.0509524836957815	0.369076711223702	-0.17768031	0.0220534265057461	0.925137002581633	0.837210028735349	1.02229840084283
eqtl-a-ENSG00000025772	ebi-a-GCST90027158	Alzheimer disease	TOMM34	Weighted median	3	-0.034315041	0.0182237712614986	0.0597027525886353	-0.070033632	0.00140355104961265	0.966267043309946	0.932362461888834	1.00140453648837
eqtl-a-ENSG00000025772	ebi-a-GCST90027158	Alzheimer disease	TOMM34	Inverse variance weighted	3	-0.031648951	0.0184417750563863	0.0861336079380659	-0.067794831	0.00449692768361373	0.968846634616858	0.934452174961449	1.00450705403638
eqtl-a-ENSG00000025772	ebi-a-GCST90027158	Alzheimer disease	TOMM34	Simple mode	3	-0.023781477	0.0316117224842229	0.530358775454126	-0.085740453	0.0381774988575332	0.976499073745133	0.917832420701898	1.03891562284964
eqtl-a-ENSG00000025772	ebi-a-GCST90027158	Alzheimer disease	TOMM34	Weighted mode	3	-0.036776208	0.0185592213614246	0.186036112092751	-0.073152281	-0.000400134	0.963891822964021	0.929459279907412	0.999599946400507
eqtl-a-ENSG00000026025	ebi-a-GCST90027158	Alzheimer disease	VIM	MR Egger	6	0.0300652545343834	0.0786617226844595	0.721745131225075	-0.124111722	0.184242230995924	1.0305217779783	0.883281153497391	1.20230702385375
eqtl-a-ENSG00000026025	ebi-a-GCST90027158	Alzheimer disease	VIM	Weighted median	6	0.0399364739604599	0.0352787709369493	0.257623646541496	-0.029209917	0.10908286499688	1.04074465770607	0.971212568964166	1.11525476209493
eqtl-a-ENSG00000026025	ebi-a-GCST90027158	Alzheimer disease	VIM	Inverse variance weighted	6	0.03236078075065	0.0300053679114965	0.280810808738263	-0.02644974	0.0911713018571831	1.03289008495148	0.973896990321648	1.09545664294406
eqtl-a-ENSG00000026025	ebi-a-GCST90027158	Alzheimer disease	VIM	Simple mode	6	0.0906872113231573	0.0642415514763449	0.217144920907547	-0.03522623	0.216600652216793	1.09492647108872	0.965386992466886	1.24184807382509
eqtl-a-ENSG00000026025	ebi-a-GCST90027158	Alzheimer disease	VIM	Weighted mode	6	0.0621387408881717	0.0399960378981992	0.18098645620835	-0.016253493	0.140530975168642	1.06410997004932	0.983877881899268	1.15088472786127
eqtl-a-ENSG00000026103	ebi-a-GCST90027158	Alzheimer disease	FAS	MR Egger	5	-0.016484193	0.0280128234433228	0.597596615193137	-0.071389327	0.0384209408354224	0.983650927726366	0.931099319389659	1.03916856931137
eqtl-a-ENSG00000026103	ebi-a-GCST90027158	Alzheimer disease	FAS	Weighted median	5	0.0022045689600103	0.0175416050071698	0.899987939726003	-0.032176977	0.0365861147740631	1.00220700080889	0.968335193997491	1.03726362389443
eqtl-a-ENSG00000026103	ebi-a-GCST90027158	Alzheimer disease	FAS	Inverse variance weighted	5	0.00613330058043246	0.0166771136584528	0.71304659628314	-0.026553842	0.038820443	1.00615214778058	0.973795611135554	1.03958380270679
eqtl-a-ENSG00000026103	ebi-a-GCST90027158	Alzheimer disease	FAS	Simple mode	5	-0.005378524	0.0343978040110802	0.883321712477124	-0.07279822	0.0620411720888678	0.994635914588849	0.929788424146751	1.06400615118204
eqtl-a-ENSG00000026103	ebi-a-GCST90027158	Alzheimer disease	FAS	Weighted mode	5	0.00081183637736329	0.018606845448132	0.967289677019664	-0.035657581	0.037281253455702	1.00081216600571	0.964970661495192	1.03798491663265
eqtl-a-ENSG00000026297	ebi-a-GCST90027158	Alzheimer disease	RNASET2	MR Egger	5	0.00421840115165494	0.0201073413924227	0.847268041304962	-0.035191988	0.0436287902808034	1.00422731113001	0.965420049421314	1.04459451927055
eqtl-a-ENSG00000026297	ebi-a-GCST90027158	Alzheimer disease	RNASET2	Weighted median	5	0.00897612806586508	0.0102246871064574	0.380004610738019	-0.011064259	0.0290165147945216	1.00901653431011	0.988996725126393	1.02944159535117
eqtl-a-ENSG00000026297	ebi-a-GCST90027158	Alzheimer disease	RNASET2	Inverse variance weighted	5	0.0143796938183557	0.00970314711133097	0.138350446954232	-0.004638475	0.0333978621565644	1.01448357896377	0.995372266589212	1.03396183170119
eqtl-a-ENSG00000026297	ebi-a-GCST90027158	Alzheimer disease	RNASET2	Simple mode	5	0.0172904163718422	0.018116825475213	0.39393411612253	-0.018218562	0.0527993943032596	1.01744076087741	0.981946393168107	1.05421814174083
eqtl-a-ENSG00000026297	ebi-a-GCST90027158	Alzheimer disease	RNASET2	Weighted mode	5	0.0122744738694375	0.00980126985136427	0.278672697849458	-0.006936015	0.0314849627781115	1.01235011438953	0.993087983596055	1.03198585727865
eqtl-a-ENSG00000026508	ebi-a-GCST90027158	Alzheimer disease	CD44	MR Egger	4	-0.073960957	0.114705117383973	0.585148069045343	-0.298782987	0.150861072836199	0.928707952458518	0.741720354700959	1.16283509747744
eqtl-a-ENSG00000026508	ebi-a-GCST90027158	Alzheimer disease	CD44	Weighted median	4	-0.002604627	0.0366277532446776	0.943309608512936	-0.074395024	0.0691857691688454	0.997398761907594	0.928304919098831	1.07163526745127
eqtl-a-ENSG00000026508	ebi-a-GCST90027158	Alzheimer disease	CD44	Inverse variance weighted	4	0.0146105469617312	0.0307219829447012	0.634378582975291	-0.04560454	0.0748256335333456	1.01471780272149	0.955419718146496	1.07769622041864
eqtl-a-ENSG00000026508	ebi-a-GCST90027158	Alzheimer disease	CD44	Simple mode	4	0.00276950316831057	0.0580423243299155	0.964942016835481	-0.110993453	0.116532458854945	1.00277334178508	0.894944608543274	1.12359398044934
eqtl-a-ENSG00000026508	ebi-a-GCST90027158	Alzheimer disease	CD44	Weighted mode	4	-0.014511773	0.0416366157668705	0.750464483370996	-0.09611954	0.0670959940798021	0.9855930154517	0.908355425019446	1.06939812913693
eqtl-a-ENSG00000026652	ebi-a-GCST90027158	Alzheimer disease	AGPAT4	MR Egger	5	0.13126654100592	0.0998617435618104	0.280146231874098	-0.064462476	0.326995558387068	1.14027166996873	0.937571294675455	1.38679531755861
eqtl-a-ENSG00000026652	ebi-a-GCST90027158	Alzheimer disease	AGPAT4	Weighted median	5	0.0280350389186552	0.0387140096984507	0.468969071821529	-0.04784442	0.103914497927619	1.02843171892546	0.953282087081974	1.10950558583298
eqtl-a-ENSG00000026652	ebi-a-GCST90027158	Alzheimer disease	AGPAT4	Inverse variance weighted	5	0.0209894495448283	0.0410441694162103	0.609080183371992	-0.059457123	0.101436021600601	1.02121127733689	0.942275935151162	1.10675910745056
eqtl-a-ENSG00000026652	ebi-a-GCST90027158	Alzheimer disease	AGPAT4	Simple mode	5	-0.03449803	0.0651032259627169	0.624231763513189	-0.162100353	0.0931042932115083	0.966090243195972	0.850355864868335	1.09757619904575
eqtl-a-ENSG00000026652	ebi-a-GCST90027158	Alzheimer disease	AGPAT4	Weighted mode	5	0.0319704154973979	0.0434616771690398	0.502777918911709	-0.053214472	0.117155302748716	1.03248695924014	0.948176633567934	1.12429402208484
eqtl-a-ENSG00000026950	ebi-a-GCST90027158	Alzheimer disease	BTN3A1	MR Egger	3	0.0294334092942649	0.0275042449232209	0.478438266275514	-0.024474911	0.0833417293437778	1.02987085336151	0.975822171252573	1.08691317521729
eqtl-a-ENSG00000026950	ebi-a-GCST90027158	Alzheimer disease	BTN3A1	Weighted median	3	0.00167246171715973	0.0173024243018112	0.922995975681472	-0.03224029	0.0355852133487096	1.00167386106127	0.968273887673682	1.03622594464875
eqtl-a-ENSG00000026950	ebi-a-GCST90027158	Alzheimer disease	BTN3A1	Inverse variance weighted	3	0.00162013988155582	0.0172696089761993	0.925256506240425	-0.032228294	0.0354685734749065	1.00162145301723	0.968285503353079	1.03610508643392
eqtl-a-ENSG00000026950	ebi-a-GCST90027158	Alzheimer disease	BTN3A1	Simple mode	3	-0.080165395	0.0591691269326849	0.308210758569701	-0.196136884	0.0358060939354692	0.922963680320038	0.821899722351565	1.0364548521231
eqtl-a-ENSG00000026950	ebi-a-GCST90027158	Alzheimer disease	BTN3A1	Weighted mode	3	0.00824845185217252	0.0169201342698815	0.674108833706137	-0.024915011	0.0414119150211403	1.00828256405761	0.975392805855941	1.0422813484773
eqtl-a-ENSG00000027075	ebi-a-GCST90027158	Alzheimer disease	PRKCH	MR Egger	3	-0.864842944	0.389432856018335	0.269352352219131	-1.628131342	-0.101554546	0.421117686391988	0.196296041780644	0.903431899000358
eqtl-a-ENSG00000027075	ebi-a-GCST90027158	Alzheimer disease	PRKCH	Weighted median	3	-0.062219188	0.0694643400135402	0.370413174802189	-0.198369294	0.0739309184515508	0.939676898340328	0.820066951077346	1.07673242058406
eqtl-a-ENSG00000027075	ebi-a-GCST90027158	Alzheimer disease	PRKCH	Inverse variance weighted	3	0.0161528765008388	0.0935977284116136	0.862983416911118	-0.167298671	0.199604424187602	1.01628403947861	0.845946913634382	1.22091969632193
eqtl-a-ENSG00000027075	ebi-a-GCST90027158	Alzheimer disease	PRKCH	Simple mode	3	-0.067353146	0.106115009602292	0.590535585107099	-0.275338565	0.14063227281881	0.934864999198847	0.759315002352639	1.15100131568476
eqtl-a-ENSG00000027075	ebi-a-GCST90027158	Alzheimer disease	PRKCH	Weighted mode	3	-0.075687669	0.0691343759003849	0.387856296645058	-0.211191046	0.059815707410954	0.927105724874453	0.809619377465769	1.06164087596993
eqtl-a-ENSG00000027697	ebi-a-GCST90027158	Alzheimer disease	IFNGR1	MR Egger	4	0.0359989626838416	0.0778851218707463	0.689341997178815	-0.116655876	0.188653801550504	1.03665477115162	0.889891373294705	1.20762280296376
eqtl-a-ENSG00000027697	ebi-a-GCST90027158	Alzheimer disease	IFNGR1	Weighted median	4	0.0358339012792545	0.0374720505378797	0.338929055576253	-0.037611318	0.109279120333499	1.03648367358021	0.96308720302892	1.11547365827275
eqtl-a-ENSG00000027697	ebi-a-GCST90027158	Alzheimer disease	IFNGR1	Inverse variance weighted	4	0.0361925407573905	0.0339881003598923	0.286939658594906	-0.030424136	0.102809217462779	1.03685546420942	0.970034019987172	1.10827994844464
eqtl-a-ENSG00000027697	ebi-a-GCST90027158	Alzheimer disease	IFNGR1	Simple mode	4	0.0444439034908309	0.0571452178367376	0.49342482279205	-0.067560723	0.156448530450837	1.04544632917592	0.934670962429392	1.16935057482324
eqtl-a-ENSG00000027697	ebi-a-GCST90027158	Alzheimer disease	IFNGR1	Weighted mode	4	0.0350841255475342	0.0414115323154925	0.459115526680806	-0.046082478	0.1162507288859	1.03570683453936	0.95496319568781	1.12327747493865
eqtl-a-ENSG00000027847	ebi-a-GCST90027158	Alzheimer disease	B4GALT7	Inverse variance weighted	2	0.0284522692201335	0.0214842683470643	0.185393345824325	-0.013656897	0.0705614351803795	1.02886090132932	0.98643593559313	1.07311049414242
eqtl-a-ENSG00000028137	ebi-a-GCST90027158	Alzheimer disease	TNFRSF1B	MR Egger	4	-0.106052603	0.0623687350072767	0.231157070377713	-0.228295324	0.0161901176228058	0.899377336893211	0.795889180262421	1.01632188774123
eqtl-a-ENSG00000028137	ebi-a-GCST90027158	Alzheimer disease	TNFRSF1B	Weighted median	4	-0.022643529	0.0353382403726387	0.521674985598925	-0.09190648	0.0466194223123272	0.977610911784531	0.912190453654486	1.04772319312408
eqtl-a-ENSG00000028137	ebi-a-GCST90027158	Alzheimer disease	TNFRSF1B	Inverse variance weighted	4	-0.011228448	0.0347706506905563	0.746749096880366	-0.079378923	0.0569220277417758	0.988834356123569	0.923689850826604	1.05857326782934
eqtl-a-ENSG00000028137	ebi-a-GCST90027158	Alzheimer disease	TNFRSF1B	Simple mode	4	-0.025858037	0.073809351395463	0.749241685929945	-0.170524366	0.118808291657483	0.974473418884025	0.843222543575715	1.12615400447516
eqtl-a-ENSG00000028137	ebi-a-GCST90027158	Alzheimer disease	TNFRSF1B	Weighted mode	4	-0.034548849	0.0365886958532085	0.414703273605833	-0.106262693	0.037164994503054	0.966041148033124	0.899188406330529	1.03786424860788
eqtl-a-ENSG00000029534	ebi-a-GCST90027158	Alzheimer disease	ANK1	MR Egger	4	0.0342413941100267	0.106518823912562	0.778348443810667	-0.174535501	0.243018288978649	1.03483437950413	0.839847038493002	1.27509194403455
eqtl-a-ENSG00000029534	ebi-a-GCST90027158	Alzheimer disease	ANK1	Weighted median	4	0.0228778789849461	0.0307089650633527	0.456277625389954	-0.037311693	0.0830674505091174	1.02314158482869	0.96337581149422	1.08661509881811
eqtl-a-ENSG00000029534	ebi-a-GCST90027158	Alzheimer disease	ANK1	Inverse variance weighted	4	0.0307811873592309	0.0346216716707243	0.373963943769933	-0.037077289	0.0986396638338504	1.03125982651093	0.963601656551268	1.10366853620989
eqtl-a-ENSG00000029534	ebi-a-GCST90027158	Alzheimer disease	ANK1	Simple mode	4	-0.039236339	0.0576880005839135	0.545196251374358	-0.15230482	0.0738321420027438	0.961523436666961	0.858726483590116	1.07662607003179
eqtl-a-ENSG00000029534	ebi-a-GCST90027158	Alzheimer disease	ANK1	Weighted mode	4	0.0361595294681736	0.0329106457276391	0.35216193239018	-0.028345336	0.100664395094346	1.03682123683876	0.972052623913989	1.1059054321888
eqtl-a-ENSG00000029639	ebi-a-GCST90027158	Alzheimer disease	TFB1M	MR Egger	3	0.0894588611740084	0.0949640084991574	0.51899788911384	-0.096670595	0.275588317832357	1.0935823436932	0.907855008423556	1.31730544122258
eqtl-a-ENSG00000029639	ebi-a-GCST90027158	Alzheimer disease	TFB1M	Weighted median	3	-0.039007394	0.0241239562515401	0.105887613599857	-0.086290349	0.00827555996627278	0.961743597712137	0.917327847748917	1.00830989706687
eqtl-a-ENSG00000029639	ebi-a-GCST90027158	Alzheimer disease	TFB1M	Inverse variance weighted	3	-0.041314293	0.0373383834481871	0.268517440976001	-0.114497525	0.0318689383656903	0.959527509587143	0.891814145877285	1.03238219074089
eqtl-a-ENSG00000029639	ebi-a-GCST90027158	Alzheimer disease	TFB1M	Simple mode	3	-0.154949588	0.0860329927764926	0.213491627566316	-0.323574254	0.0136750775538256	0.856458351927047	0.723558228740802	1.01376900911227
eqtl-a-ENSG00000029639	ebi-a-GCST90027158	Alzheimer disease	TFB1M	Weighted mode	3	-0.028724152	0.0256579893244322	0.37932584370071	-0.079013811	0.0215655074304183	0.971684465061955	0.924027162875292	1.02179972361934
eqtl-a-ENSG00000029725	ebi-a-GCST90027158	Alzheimer disease	RABEP1	MR Egger	6	0.00570884410467163	0.229943289337887	0.98138200355169	-0.444980003	0.45639769120693	1.00572517060888	0.64083709072504	1.57837792698902
eqtl-a-ENSG00000029725	ebi-a-GCST90027158	Alzheimer disease	RABEP1	Weighted median	6	0.0277245391241658	0.0322475546045084	0.389931926438525	-0.035480668	0.0909297461490022	1.02811244065857	0.965141392258912	1.09519206109581
eqtl-a-ENSG00000029725	ebi-a-GCST90027158	Alzheimer disease	RABEP1	Inverse variance weighted	6	0.0317283602165419	0.0418376555169539	0.448230407690492	-0.050273445	0.113730165029772	1.0322370705639	0.950969351513771	1.12044974756572
eqtl-a-ENSG00000029725	ebi-a-GCST90027158	Alzheimer disease	RABEP1	Simple mode	6	-0.051961827	0.0716951412893228	0.501082808086421	-0.192484304	0.0885606500112502	0.949365106345318	0.824907265976031	1.09260051683463
eqtl-a-ENSG00000029725	ebi-a-GCST90027158	Alzheimer disease	RABEP1	Weighted mode	6	-0.033073143	0.0491895744282474	0.531167799228228	-0.129484709	0.0633384231240741	0.96746779374097	0.878548022512318	1.06538732993722
eqtl-a-ENSG00000030110	ebi-a-GCST90027158	Alzheimer disease	BAK1	MR Egger	5	-0.020852338	0.140783395799423	0.891646170782393	-0.296787794	0.255083117493108	0.979363568408097	0.743201707460764	1.29056888526548
eqtl-a-ENSG00000030110	ebi-a-GCST90027158	Alzheimer disease	BAK1	Weighted median	5	0.032827939504981	0.0212122123640592	0.121719543974562	-0.008747997	0.0744038757385371	1.03337272132205	0.991290155661423	1.07724178947388
eqtl-a-ENSG00000030110	ebi-a-GCST90027158	Alzheimer disease	BAK1	Inverse variance weighted	5	0.0400443325703764	0.0223845271775226	0.0736262309038353	-0.003829341	0.0839180058383207	1.04085691703209	0.996177981877661	1.08753971824545
eqtl-a-ENSG00000030110	ebi-a-GCST90027158	Alzheimer disease	BAK1	Simple mode	5	0.130527858454978	0.0541252223628107	0.0734282380761673	0.0244424226238694	0.236613294286087	1.13942968220192	1.02474358736161	1.26695108580818
eqtl-a-ENSG00000030110	ebi-a-GCST90027158	Alzheimer disease	BAK1	Weighted mode	5	0.0205894806110399	0.0218290281500091	0.398977005842022	-0.022195415	0.0633743757850577	1.02080290622444	0.978049091339931	1.06542563413527
eqtl-a-ENSG00000030582	ebi-a-GCST90027158	Alzheimer disease	GRN	MR Egger	6	0.000371669919304766	0.0394888314978624	0.99294111057434	-0.07702644	0.0777697796551151	1.00037173899713	0.925865373572287	1.08087379088705
eqtl-a-ENSG00000030582	ebi-a-GCST90027158	Alzheimer disease	GRN	Weighted median	6	-0.006835129	0.0255182586244855	0.788812865203304	-0.056850916	0.0431806577902041	0.993188177250312	0.944734903709778	1.04412650740046
eqtl-a-ENSG00000030582	ebi-a-GCST90027158	Alzheimer disease	GRN	Inverse variance weighted	6	-0.018930898	0.023231158212791	0.415133820536618	-0.064463968	0.0266021724454018	0.981247166383557	0.937569896407505	1.02695916883115
eqtl-a-ENSG00000030582	ebi-a-GCST90027158	Alzheimer disease	GRN	Simple mode	6	0.0164551665993231	0.0459506674824256	0.734886684054424	-0.073608142	0.106518474864877	1.01659129851934	0.929035672893309	1.11239847766741
eqtl-a-ENSG00000030582	ebi-a-GCST90027158	Alzheimer disease	GRN	Weighted mode	6	-0.004061051	0.0281876355455334	0.89107037658665	-0.059308817	0.0511867142841945	0.995947183532879	0.942415690176973	1.05251939534326
eqtl-a-ENSG00000031081	ebi-a-GCST90027158	Alzheimer disease	ARHGAP31	MR Egger	3	-0.133678101	0.0818364738856873	0.349717506200167	-0.29407759	0.0267213879429715	0.874871639698591	0.74521866791544	1.02708160557748
eqtl-a-ENSG00000031081	ebi-a-GCST90027158	Alzheimer disease	ARHGAP31	Weighted median	3	-0.092887585	0.0344050663849782	0.00693763995580333	-0.160321516	-0.025453655	0.911295937426064	0.851869855481412	0.974867557791367
eqtl-a-ENSG00000031081	ebi-a-GCST90027158	Alzheimer disease	ARHGAP31	Inverse variance weighted	3	-0.087568329	0.0321462477409426	0.00644846624953493	-0.150574974	-0.024561683	0.916156269773678	0.860213233755188	0.975737500551512
eqtl-a-ENSG00000031081	ebi-a-GCST90027158	Alzheimer disease	ARHGAP31	Simple mode	3	-0.058104906	0.0688894715653297	0.487773121343796	-0.193128271	0.0769184578310765	0.943550957675488	0.824376224037477	1.07995401100973
eqtl-a-ENSG00000031081	ebi-a-GCST90027158	Alzheimer disease	ARHGAP31	Weighted mode	3	-0.102502629	0.0350306873127064	0.0996439427217192	-0.171162776	-0.033842482	0.902575776645072	0.84268439318273	0.966723768918555
eqtl-a-ENSG00000031691	ebi-a-GCST90027158	Alzheimer disease	CENPQ	MR Egger	3	0.0110848885907609	0.064916081170883	0.892331043393407	-0.116150631	0.138320407685692	1.01114655360761	0.89034110066737	1.14834342939597
eqtl-a-ENSG00000031691	ebi-a-GCST90027158	Alzheimer disease	CENPQ	Weighted median	3	0.00613074567723625	0.0216293575035804	0.776835296274774	-0.036262795	0.0485242863842538	1.00614957716253	0.964386824115173	1.04972086543505
eqtl-a-ENSG00000031691	ebi-a-GCST90027158	Alzheimer disease	CENPQ	Inverse variance weighted	3	0.0111472899035829	0.0229323645371971	0.626900363216276	-0.033800145	0.0560947243964893	1.01120965244872	0.966764698487289	1.05769786878384
eqtl-a-ENSG00000031691	ebi-a-GCST90027158	Alzheimer disease	CENPQ	Simple mode	3	-0.010047492	0.0401217413240839	0.825635318141235	-0.088686105	0.068591120949214	0.990002815373439	0.915132784062686	1.07099821087843
eqtl-a-ENSG00000031691	ebi-a-GCST90027158	Alzheimer disease	CENPQ	Weighted mode	3	0.0051951660291453	0.0208374369353229	0.826382313472287	-0.03564621	0.0460365424223782	1.00520868430394	0.964981633599078	1.04711267429144
eqtl-a-ENSG00000032742	ebi-a-GCST90027158	Alzheimer disease	IFT88	MR Egger	3	-0.083598401	0.0427779305321028	0.30110186147665	-0.167443145	0.000246342628955107	0.919800572725005	0.845824705237311	1.00024637297379
eqtl-a-ENSG00000032742	ebi-a-GCST90027158	Alzheimer disease	IFT88	Weighted median	3	-0.036129505	0.0216157923274749	0.0946347573411983	-0.078496458	0.00623744829163816	0.964515376148905	0.924505334863808	1.00625694168083
eqtl-a-ENSG00000032742	ebi-a-GCST90027158	Alzheimer disease	IFT88	Inverse variance weighted	3	-0.034625592	0.0215075237153359	0.107413297790266	-0.076780338	0.00752915448630905	0.965967014342746	0.926093258320398	1.00755756983971
eqtl-a-ENSG00000032742	ebi-a-GCST90027158	Alzheimer disease	IFT88	Simple mode	3	0.0505948888465285	0.0608713166398444	0.493302601268008	-0.068712892	0.169902669460624	1.05189667188143	0.933594684322874	1.18518949057401
eqtl-a-ENSG00000032742	ebi-a-GCST90027158	Alzheimer disease	IFT88	Weighted mode	3	-0.042223544	0.022655268788919	0.203378997310274	-0.086627871	0.00218078287557785	0.958655454990012	0.917018281447175	1.00218316251206
eqtl-a-ENSG00000033122	ebi-a-GCST90027158	Alzheimer disease	LRRC7	MR Egger	3	0.0657632153414758	0.0932544497531368	0.608982629964661	-0.117015506	0.248541936857624	1.0679738074113	0.889571399206966	1.28215459077639
eqtl-a-ENSG00000033122	ebi-a-GCST90027158	Alzheimer disease	LRRC7	Weighted median	3	0.0154717965670999	0.0214819058238557	0.471386733197183	-0.026632739	0.0575763319818571	1.01559210447062	0.973718784947431	1.05926612345138
eqtl-a-ENSG00000033122	ebi-a-GCST90027158	Alzheimer disease	LRRC7	Inverse variance weighted	3	0.0146809858160863	0.0210270417737574	0.485054944142727	-0.026532016	0.0558939876926508	1.01478928079839	0.973816865556773	1.05748557130866
eqtl-a-ENSG00000033122	ebi-a-GCST90027158	Alzheimer disease	LRRC7	Simple mode	3	-0.016394695	0.0400791806285509	0.722142464843904	-0.094949889	0.0621604987220052	0.983738966263413	0.909418504886195	1.06413312302911
eqtl-a-ENSG00000033122	ebi-a-GCST90027158	Alzheimer disease	LRRC7	Weighted mode	3	0.0180986117624642	0.0217313093711922	0.492551965449728	-0.024494755	0.060691978130001	1.01826338418598	0.975802807376079	1.06257156849343
eqtl-a-ENSG00000033627	ebi-a-GCST90027158	Alzheimer disease	ATP6V0A1	MR Egger	4	0.00717211903598952	0.15297775531318	0.966866624120119	-0.292664281	0.307008519449822	1.00719790028025	0.746272636268056	1.35935254895848
eqtl-a-ENSG00000033627	ebi-a-GCST90027158	Alzheimer disease	ATP6V0A1	Weighted median	4	0.0217844958608728	0.0476716226474529	0.647692692243417	-0.071651885	0.115220876249881	1.02202351043952	0.930854884402535	1.12212126013772
eqtl-a-ENSG00000033627	ebi-a-GCST90027158	Alzheimer disease	ATP6V0A1	Inverse variance weighted	4	0.0163806989053789	0.0627429797953078	0.794033742991755	-0.106595541	0.139356939304182	1.0165155981283	0.89888916284545	1.14953434077145
eqtl-a-ENSG00000033627	ebi-a-GCST90027158	Alzheimer disease	ATP6V0A1	Simple mode	4	0.149728247493442	0.0921150382613016	0.202537460807546	-0.030817227	0.330273722485593	1.16151855425713	0.969652782745491	1.39134891983049
eqtl-a-ENSG00000033627	ebi-a-GCST90027158	Alzheimer disease	ATP6V0A1	Weighted mode	4	0.0497830092171233	0.0604551585969502	0.470600458828015	-0.068709102	0.168275120067146	1.05104300498557	0.933598222779158	1.18326210502052
eqtl-a-ENSG00000033800	ebi-a-GCST90027158	Alzheimer disease	PIAS1	MR Egger	3	-0.074713651	0.0409510971779096	0.319194098131185	-0.154977802	0.0055504993576462	0.9280091826842	0.856434188758633	1.0055659319188
eqtl-a-ENSG00000033800	ebi-a-GCST90027158	Alzheimer disease	PIAS1	Weighted median	3	-0.038787335	0.021897846531575	0.076513260929791	-0.081707114	0.00413244425321387	0.961955261660106	0.921541825734726	1.00414099457482
eqtl-a-ENSG00000033800	ebi-a-GCST90027158	Alzheimer disease	PIAS1	Inverse variance weighted	3	-0.034302473	0.0209144676696962	0.10097787459222	-0.075294829	0.00668988407652552	0.966279187495051	0.927470000786914	1.00671231133503
eqtl-a-ENSG00000033800	ebi-a-GCST90027158	Alzheimer disease	PIAS1	Simple mode	3	-0.033374198	0.0337222241818556	0.426642595654704	-0.099469757	0.032721361731069	0.96717657664969	0.90531732891052	1.03326259262653
eqtl-a-ENSG00000033800	ebi-a-GCST90027158	Alzheimer disease	PIAS1	Weighted mode	3	-0.040045955	0.0219359538584668	0.209456010346759	-0.083040424	0.00294851485121268	0.960745287365447	0.920313943445167	1.00295286599655
eqtl-a-ENSG00000034053	ebi-a-GCST90027158	Alzheimer disease	APBA2	MR Egger	5	-0.041031205	0.0580391783612721	0.53055865726992	-0.154787994	0.0727255848845745	0.959799179231674	0.856596761637748	1.07543538069477
eqtl-a-ENSG00000034053	ebi-a-GCST90027158	Alzheimer disease	APBA2	Weighted median	5	0.00349911179805514	0.0273302345323324	0.898124598545931	-0.050068148	0.0570663714814266	1.00350524083639	0.951164602435752	1.05872607728179
eqtl-a-ENSG00000034053	ebi-a-GCST90027158	Alzheimer disease	APBA2	Inverse variance weighted	5	0.0318314333446757	0.0481248544976279	0.508333783348396	-0.062493281	0.126156148160027	1.03234347195121	0.939419374308889	1.13445929818545
eqtl-a-ENSG00000034053	ebi-a-GCST90027158	Alzheimer disease	APBA2	Simple mode	5	0.0429047641030181	0.0543177690513185	0.473784796671936	-0.063558063	0.149367591443602	1.04383847922285	0.938419630036852	1.16109972109543
eqtl-a-ENSG00000034053	ebi-a-GCST90027158	Alzheimer disease	APBA2	Weighted mode	5	0.00584207058953215	0.0305942495635315	0.857862699680149	-0.054122659	0.0658067997340538	1.00585916876395	0.947315902975488	1.06802035541536
eqtl-a-ENSG00000034152	ebi-a-GCST90027158	Alzheimer disease	MAP2K3	MR Egger	10	0.0713303365211981	0.0360030921734407	0.0828910202846804	0.000764275861254368	0.141896397181142	1.07393592753797	1.00076456799447	1.15245724453267
eqtl-a-ENSG00000034152	ebi-a-GCST90027158	Alzheimer disease	MAP2K3	Weighted median	10	0.0373359395985444	0.0200849446896123	0.0630410606052841	-0.002030552	0.0767024311901846	1.03804168157619	0.997971508182935	1.07972073736998
eqtl-a-ENSG00000034152	ebi-a-GCST90027158	Alzheimer disease	MAP2K3	Inverse variance weighted	10	0.0174134460254086	0.0210225499927465	0.407488022228511	-0.023790752	0.0586176440111917	1.0175659439622	0.97649001700349	1.0603697245048
eqtl-a-ENSG00000034152	ebi-a-GCST90027158	Alzheimer disease	MAP2K3	Simple mode	10	-0.066911231	0.053587742205566	0.243302397939779	-0.171943206	0.0381207438800338	0.935278221511307	0.842026994257234	1.03885666089005
eqtl-a-ENSG00000034152	ebi-a-GCST90027158	Alzheimer disease	MAP2K3	Weighted mode	10	0.0388263516407762	0.0206502121801265	0.092777962313384	-0.001648064	0.079300767513824	1.03958994488729	0.998353293079837	1.08252986292732
eqtl-a-ENSG00000035115	ebi-a-GCST90027158	Alzheimer disease	SH3YL1	MR Egger	5	0.00398821324858144	0.0291001118102677	0.899670914690368	-0.053048006	0.0610244323967061	1.00399617675424	0.948334485739475	1.06292488367237
eqtl-a-ENSG00000035115	ebi-a-GCST90027158	Alzheimer disease	SH3YL1	Weighted median	5	0.0129340909612414	0.0187203777316935	0.489622276590891	-0.023757849	0.0496260313153606	1.01301809811039	0.976522146560754	1.05087802740924
eqtl-a-ENSG00000035115	ebi-a-GCST90027158	Alzheimer disease	SH3YL1	Inverse variance weighted	5	0.0238179654070856	0.0160237522744275	0.137169060136507	-0.007588589	0.0552245198649635	1.02410387858929	0.992440131595452	1.05677785566329
eqtl-a-ENSG00000035115	ebi-a-GCST90027158	Alzheimer disease	SH3YL1	Simple mode	5	0.0224361714639231	0.0324081843849413	0.526839387336643	-0.04108387	0.0859562128584081	1.0226897552912	0.959748632521023	1.08975860984586
eqtl-a-ENSG00000035115	ebi-a-GCST90027158	Alzheimer disease	SH3YL1	Weighted mode	5	0.0127189194265997	0.0198936096047944	0.557375365985934	-0.026272555	0.0517103942519967	1.01280014890068	0.974069565506496	1.05307072301336
eqtl-a-ENSG00000035403	ebi-a-GCST90027158	Alzheimer disease	VCL	MR Egger	13	-0.009456212	0.0252852838446487	0.715526916884048	-0.059015368	0.0401029442681142	0.990588357309473	0.942692281370974	1.04091792521098
eqtl-a-ENSG00000035403	ebi-a-GCST90027158	Alzheimer disease	VCL	Weighted median	13	-0.008268362	0.013781622889607	0.548535831594455	-0.035280343	0.0187436191446649	0.991765727166015	0.965334753882273	1.01892038344772
eqtl-a-ENSG00000035403	ebi-a-GCST90027158	Alzheimer disease	VCL	Inverse variance weighted	13	0.00164515791561284	0.0165097250103297	0.920623937019276	-0.030713903	0.0340042189358591	1.00164651193032	0.969752976707883	1.03458897158342
eqtl-a-ENSG00000035403	ebi-a-GCST90027158	Alzheimer disease	VCL	Simple mode	13	0.0211487963832299	0.0461817901388554	0.655172403252567	-0.069367512	0.111665105055386	1.02137401709096	0.932983734075985	1.11813833905872
eqtl-a-ENSG00000035403	ebi-a-GCST90027158	Alzheimer disease	VCL	Weighted mode	13	-0.007216362	0.0134160170282636	0.600485917356532	-0.033511756	0.0190790311099178	0.992809613156453	0.96704354294798	1.01926219885725
eqtl-a-ENSG00000035664	ebi-a-GCST90027158	Alzheimer disease	DAPK2	MR Egger	4	-0.076814848	0.0476734798100169	0.248430256917654	-0.170254869	0.0166251720745599	0.926061299509019	0.843449820172355	1.01676413929769
eqtl-a-ENSG00000035664	ebi-a-GCST90027158	Alzheimer disease	DAPK2	Weighted median	4	0.0111374510048721	0.0313614452846478	0.722490747	-0.050330982	0.0726058837627818	1.01119970330832	0.950914637015582	1.07530665757759
eqtl-a-ENSG00000035664	ebi-a-GCST90027158	Alzheimer disease	DAPK2	Inverse variance weighted	4	0.0286781636321718	0.0488529212175995	0.5571831009134	-0.067073562	0.124429889218667	1.02909334151018	0.93512640908037	1.13250261703342
eqtl-a-ENSG00000035664	ebi-a-GCST90027158	Alzheimer disease	DAPK2	Simple mode	4	0.12166082236211	0.110494264379947	0.351287717824051	-0.094907936	0.338229580546806	1.12937097942962	0.909456658993362	1.40246244454309
eqtl-a-ENSG00000035664	ebi-a-GCST90027158	Alzheimer disease	DAPK2	Weighted mode	4	-0.003925207	0.0303608540933757	0.905313064241933	-0.063432481	0.055582066598012	0.996082486132099	0.938537485853454	1.05715577069026
eqtl-a-ENSG00000035681	ebi-a-GCST90027158	Alzheimer disease	NSMAF	Inverse variance weighted	2	0.00255803452493244	0.0185301951334417	0.890203414191488	-0.033761148	0.0388772169864781	1.0025613090868	0.966802399809597	1.0396428253341
eqtl-a-ENSG00000035687	ebi-a-GCST90027158	Alzheimer disease	ADSS2	MR Egger	4	0.00670097689683741	0.0257484398336608	0.819015910878847	-0.043765965	0.0571679189708126	1.00672347867574	0.9571779442323	1.0588335937158
eqtl-a-ENSG00000035687	ebi-a-GCST90027158	Alzheimer disease	ADSS2	Weighted median	4	-0.011743725	0.0179788073068125	0.513628505376306	-0.046982187	0.0234947376067707	0.988324963671734	0.954104392866268	1.02377291323681
eqtl-a-ENSG00000035687	ebi-a-GCST90027158	Alzheimer disease	ADSS2	Inverse variance weighted	4	-0.026754447	0.0212105489067178	0.207173922702844	-0.068327123	0.0148182286574528	0.973600282450266	0.933954905417094	1.01492856292019
eqtl-a-ENSG00000035687	ebi-a-GCST90027158	Alzheimer disease	ADSS2	Simple mode	4	-0.019065762	0.0515665125251647	0.736140451011035	-0.120136127	0.0820046021944083	0.981114839698952	0.886799711200984	1.0854608053197
eqtl-a-ENSG00000035687	ebi-a-GCST90027158	Alzheimer disease	ADSS2	Weighted mode	4	-0.01255735	0.0177884608900438	0.531115408247386	-0.047422733	0.0223080337975788	0.987521164978514	0.953684158703322	1.02255871860811
eqtl-a-ENSG00000035720	ebi-a-GCST90027158	Alzheimer disease	STAP1	MR Egger	5	-0.112976928	0.275442121491558	0.709217276210732	-0.652843486	0.42688963027367	0.893171267259937	0.520563455396178	1.53248351260383
eqtl-a-ENSG00000035720	ebi-a-GCST90027158	Alzheimer disease	STAP1	Weighted median	5	-0.073578609	0.0458429897300893	0.108490871787312	-0.163430869	0.0162736503992154	0.929063109760605	0.849225204468938	1.01640678747615
eqtl-a-ENSG00000035720	ebi-a-GCST90027158	Alzheimer disease	STAP1	Inverse variance weighted	5	-0.063982751	0.0574875441809949	0.265715043468607	-0.176658338	0.0486928352164749	0.938021178963678	0.838066070966151	1.04989780957252
eqtl-a-ENSG00000035720	ebi-a-GCST90027158	Alzheimer disease	STAP1	Simple mode	5	-0.021315228	0.0944501105534019	0.832514383562808	-0.206437445	0.163806988817178	0.978910336110154	0.81347714729261	1.17798692849893
eqtl-a-ENSG00000035720	ebi-a-GCST90027158	Alzheimer disease	STAP1	Weighted mode	5	-0.074619221	0.0582762062898926	0.269598221758514	-0.188840586	0.0396021431153335	0.928096818634512	0.827918478351644	1.04039676282434
eqtl-a-ENSG00000035862	ebi-a-GCST90027158	Alzheimer disease	TIMP2	MR Egger	5	-0.027376302	0.031489652367944	0.448611628067575	-0.089096021	0.0343434162442302	0.972995032263095	0.914757733370088	1.0349399609018
eqtl-a-ENSG00000035862	ebi-a-GCST90027158	Alzheimer disease	TIMP2	Weighted median	5	-0.029689794	0.0214661438976887	0.166634629138559	-0.071763436	0.0123838480628971	0.97074661829516	0.930751051946594	1.01246084542224
eqtl-a-ENSG00000035862	ebi-a-GCST90027158	Alzheimer disease	TIMP2	Inverse variance weighted	5	-0.034483646	0.0204840026224471	0.0922894131790041	-0.074632291	0.00566499941522696	0.966104139490293	0.92808468881142	1.00568107586778
eqtl-a-ENSG00000035862	ebi-a-GCST90027158	Alzheimer disease	TIMP2	Simple mode	5	-0.029287996	0.0440621469493778	0.54260549278614	-0.115649804	0.0570738118118851	0.971136740489236	0.890787118563264	1.05873395458297
eqtl-a-ENSG00000035862	ebi-a-GCST90027158	Alzheimer disease	TIMP2	Weighted mode	5	-0.029287996	0.0217868887369038	0.250030413146469	-0.071990298	0.0134143057154361	0.971136740489236	0.930539923741779	1.0135046811702
eqtl-a-ENSG00000036448	ebi-a-GCST90027158	Alzheimer disease	MYOM2	MR Egger	8	-0.00534879	0.0162231108790817	0.752831523133075	-0.037146088	0.0264485071159721	0.99466548910096	0.963535364565372	1.02680137293635
eqtl-a-ENSG00000036448	ebi-a-GCST90027158	Alzheimer disease	MYOM2	Weighted median	8	0.0149789404358527	0.0116498823858747	0.198527203907704	-0.007854829	0.0378127099121672	1.01509168700212	0.992175939515878	1.03853670703161
eqtl-a-ENSG00000036448	ebi-a-GCST90027158	Alzheimer disease	MYOM2	Inverse variance weighted	8	0.0134292825343713	0.013472242979371	0.318856166460305	-0.012976314	0.0398348787739385	1.01351986035997	0.987107515663005	1.04063892842934
eqtl-a-ENSG00000036448	ebi-a-GCST90027158	Alzheimer disease	MYOM2	Simple mode	8	0.0118234199419998	0.0164145760393307	0.49468375917816	-0.020349149	0.0439959889790879	1.01189359286015	0.979856497565615	1.04497816345077
eqtl-a-ENSG00000036448	ebi-a-GCST90027158	Alzheimer disease	MYOM2	Weighted mode	8	0.0140975680807244	0.0112001369791726	0.248492219443641	-0.0078547	0.0360498365599028	1.01419740740582	0.992176067151391	1.0367075111395
eqtl-a-ENSG00000036565	ebi-a-GCST90027158	Alzheimer disease	SLC18A1	MR Egger	3	-0.009224305	0.0542250415145518	0.892730491076786	-0.115505386	0.0970567766966977	0.990818108714997	0.890915773715854	1.10192293538926
eqtl-a-ENSG00000036565	ebi-a-GCST90027158	Alzheimer disease	SLC18A1	Weighted median	3	0.0164239234265398	0.0186151387255471	0.377620796230344	-0.020061748	0.0529095953286122	1.01655953747791	0.980138149401608	1.05433432406259
eqtl-a-ENSG00000036565	ebi-a-GCST90027158	Alzheimer disease	SLC18A1	Inverse variance weighted	3	0.0169890008149601	0.0182244465143985	0.351228305339757	-0.018730914	0.0527089159831811	1.01713413461716	0.981443419051417	1.05412276216933
eqtl-a-ENSG00000036565	ebi-a-GCST90027158	Alzheimer disease	SLC18A1	Simple mode	3	0.0463151430134234	0.0323869268662439	0.288965517781812	-0.017163234	0.109793519671261	1.04740444114271	0.982983215605612	1.11604760479005
eqtl-a-ENSG00000036565	ebi-a-GCST90027158	Alzheimer disease	SLC18A1	Weighted mode	3	0.0138426570537675	0.0185305428572833	0.532934331637881	-0.022477207	0.0501625210540427	1.01393891025145	0.977773523383572	1.0514419639471
eqtl-a-ENSG00000037474	ebi-a-GCST90027158	Alzheimer disease	NSUN2	MR Egger	7	0.043673427382716	0.0206026049649981	0.0875276277719261	0.00329232165131975	0.0840545331141122	1.04464114798324	1.00329774729493	1.08768820721666
eqtl-a-ENSG00000037474	ebi-a-GCST90027158	Alzheimer disease	NSUN2	Weighted median	7	0.0182795220209905	0.0144975931483555	0.207357136308047	-0.010135761	0.0466948045917672	1.0184476151422	0.989915433162778	1.04780217586351
eqtl-a-ENSG00000037474	ebi-a-GCST90027158	Alzheimer disease	NSUN2	Inverse variance weighted	7	0.0115585950900376	0.0116214766476852	0.319936105344954	-0.011219499	0.0343366893195006	1.01162565376925	0.988843204719993	1.034932999
eqtl-a-ENSG00000037474	ebi-a-GCST90027158	Alzheimer disease	NSUN2	Simple mode	7	0.0162420452423531	0.0184046031516568	0.411464934056844	-0.019830977	0.0523150674196004	1.01637466428782	0.980364363493267	1.0537076791789
eqtl-a-ENSG00000037474	ebi-a-GCST90027158	Alzheimer disease	NSUN2	Weighted mode	7	0.0204132785577421	0.014592959750376	0.21137057234621	-0.008188923	0.0490154796684791	1.02062305450194	0.991844515337611	1.05023660792872
eqtl-a-ENSG00000037757	ebi-a-GCST90027158	Alzheimer disease	MRI1	Inverse variance weighted	2	-0.008910288	0.0291859375713406	0.760142329831406	-0.066114726	0.0482941492561544	0.991129290595261	0.936023471880552	1.04947931348587
eqtl-a-ENSG00000038002	ebi-a-GCST90027158	Alzheimer disease	AGA	MR Egger	5	0.0278776443269224	0.0248695784500838	0.343946992155192	-0.020866729	0.0766220180890867	1.02826986207296	0.979349474330251	1.07963391716796
eqtl-a-ENSG00000038002	ebi-a-GCST90027158	Alzheimer disease	AGA	Weighted median	5	0.013754508052218	0.0158383497245218	0.385158632051433	-0.017288657	0.0447976735122807	1.01384953648804	0.982859933882713	1.04581624217442
eqtl-a-ENSG00000038002	ebi-a-GCST90027158	Alzheimer disease	AGA	Inverse variance weighted	5	0.0142196179251282	0.0139771292752221	0.308987453512481	-0.013175555	0.0416147913045634	1.01432119759573	0.986910862226462	1.04249282409453
eqtl-a-ENSG00000038002	ebi-a-GCST90027158	Alzheimer disease	AGA	Simple mode	5	0.0184264711485167	0.0191665369654902	0.39079985618677	-0.019139941	0.0559928836008776	1.01859728612742	0.981042064330597	1.05759015747616
eqtl-a-ENSG00000038002	ebi-a-GCST90027158	Alzheimer disease	AGA	Weighted mode	5	0.0144780525905393	0.0154519001694361	0.401818272315628	-0.015807672	0.0447637769226341	1.01458336723045	0.984316613751519	1.04578079317122
eqtl-a-ENSG00000038427	ebi-a-GCST90027158	Alzheimer disease	VCAN	MR Egger	9	0.139986655629651	0.268953980762634	0.618777462676095	-0.387163147	0.667136457924414	1.15025844928007	0.678980312516328	1.94864928444942
eqtl-a-ENSG00000038427	ebi-a-GCST90027158	Alzheimer disease	VCAN	Weighted median	9	-0.016854485	0.0469086713523461	0.719367497280302	-0.108795481	0.0750865109963987	0.983286757340892	0.896913834926771	1.07797740375017
eqtl-a-ENSG00000038427	ebi-a-GCST90027158	Alzheimer disease	VCAN	Inverse variance weighted	9	0.0235920065416512	0.0600775998708476	0.694546811703744	-0.094160089	0.141344102288512	1.02387249938088	0.910137047460836	1.151820924
eqtl-a-ENSG00000038427	ebi-a-GCST90027158	Alzheimer disease	VCAN	Simple mode	9	-0.031482124	0.0688091223115679	0.659460823645659	-0.166348003	0.103383756038479	0.969008278589165	0.846751510485978	1.10891688098133
eqtl-a-ENSG00000038427	ebi-a-GCST90027158	Alzheimer disease	VCAN	Weighted mode	9	-0.021284062	0.0606685238920925	0.734778531944703	-0.140194369	0.0976262450780675	0.978940845419702	0.869189275894747	1.10255062436722
eqtl-a-ENSG00000038945	ebi-a-GCST90027158	Alzheimer disease	MSR1	MR Egger	4	-0.130898131	0.0841442961573556	0.260059093668966	-0.295820951	0.0340246895223469	0.877307140287544	0.743920614030117	1.03461015044322
eqtl-a-ENSG00000038945	ebi-a-GCST90027158	Alzheimer disease	MSR1	Weighted median	4	-0.037433551	0.0207522235064166	0.0712574461920938	-0.07810791	0.0032408065768728	0.963258422675719	0.924864619416765	1.00324606366804
eqtl-a-ENSG00000038945	ebi-a-GCST90027158	Alzheimer disease	MSR1	Inverse variance weighted	4	-0.035989987	0.0189457419391524	0.0574810864796633	-0.073123641	0.00114366702526599	0.96464995230547	0.92948590000504	1.00114432126178
eqtl-a-ENSG00000038945	ebi-a-GCST90027158	Alzheimer disease	MSR1	Simple mode	4	-0.05482882	0.0296304715116176	0.161357308608551	-0.112904544	0.00324690388793748	0.946647180888966	0.8932359203838	1.00325218079002
eqtl-a-ENSG00000038945	ebi-a-GCST90027158	Alzheimer disease	MSR1	Weighted mode	4	-0.036517407	0.0201719167361379	0.16793864475306	-0.076054364	0.00301954933244148	0.964141310488933	0.926765822239471	1.00302411276354
eqtl-a-ENSG00000039068	ebi-a-GCST90027158	Alzheimer disease	CDH1	MR Egger	3	0.0789302421615592	0.0617324929164481	0.422549787644398	-0.042065444	0.199925928277797	1.08212883246908	0.958807030395354	1.22131229010497
eqtl-a-ENSG00000039068	ebi-a-GCST90027158	Alzheimer disease	CDH1	Weighted median	3	0.0155723662096187	0.023024048636064	0.498817050801377	-0.029554769	0.0606995015363041	1.01569424734166	0.970877702070496	1.06257956268114
eqtl-a-ENSG00000039068	ebi-a-GCST90027158	Alzheimer disease	CDH1	Inverse variance weighted	3	0.0126780043308962	0.0229871684345028	0.581273647128962	-0.032376846	0.0577328544625217	1.01275871093338	0.96814167320227	1.05943193538902
eqtl-a-ENSG00000039068	ebi-a-GCST90027158	Alzheimer disease	CDH1	Simple mode	3	-0.015432316	0.0490751027999975	0.782942224298859	-0.111619518	0.0807548854455798	0.984686151952045	0.894384490389594	1.08410513405008
eqtl-a-ENSG00000039068	ebi-a-GCST90027158	Alzheimer disease	CDH1	Weighted mode	3	0.0188662727982898	0.0242548755406607	0.518073265710858	-0.028673283	0.0664058288579848	1.01904536542009	0.971733894337695	1.06866032237349
eqtl-a-ENSG00000039523	ebi-a-GCST90027158	Alzheimer disease	RIPOR1	MR Egger	3	-0.060054083	0.0379766882476352	0.358980320209139	-0.134488392	0.0143802260385895	0.941713601579227	0.874163026196371	1.01448411889261
eqtl-a-ENSG00000039523	ebi-a-GCST90027158	Alzheimer disease	RIPOR1	Weighted median	3	-0.030481135	0.0269989090183589	0.258907726611065	-0.083398997	0.0224367265495897	0.969978730420762	0.919984003304815	1.02269032297178
eqtl-a-ENSG00000039523	ebi-a-GCST90027158	Alzheimer disease	RIPOR1	Inverse variance weighted	3	-0.024297591	0.0265087873262848	0.359359471351959	-0.076254814	0.0276596321344845	0.975995219118664	0.926580070730135	1.02804571114062
eqtl-a-ENSG00000039523	ebi-a-GCST90027158	Alzheimer disease	RIPOR1	Simple mode	3	-0.017880579	0.0496334501842417	0.753146352049615	-0.115162142	0.0794009830947454	0.98227832975306	0.891221628065909	1.08263835472259
eqtl-a-ENSG00000039523	ebi-a-GCST90027158	Alzheimer disease	RIPOR1	Weighted mode	3	-0.033630411	0.029348928004371	0.370455823154459	-0.091154309	0.0238934882958248	0.966928805250171	0.912876834479434	1.02418122479324
eqtl-a-ENSG00000039560	ebi-a-GCST90027158	Alzheimer disease	RAI14	MR Egger	3	-0.138975745	0.113222533664433	0.435216167114506	-0.360891911	0.0829404213604644	0.870249136424171	0.697054338577423	1.08647707579385
eqtl-a-ENSG00000039560	ebi-a-GCST90027158	Alzheimer disease	RAI14	Weighted median	3	-0.046628684	0.0341895383038762	0.172621390205092	-0.113640179	0.0203828111734625	0.954441731380716	0.892579066819989	1.02059195926083
eqtl-a-ENSG00000039560	ebi-a-GCST90027158	Alzheimer disease	RAI14	Inverse variance weighted	3	-0.044789853	0.0592777675568169	0.449893385329801	-0.160974278	0.0713945711571023	0.956198402703538	0.851313968608085	1.07400491363688
eqtl-a-ENSG00000039560	ebi-a-GCST90027158	Alzheimer disease	RAI14	Simple mode	3	0.057095040438057	0.0771127020420034	0.536174016841395	-0.094045856	0.208235936440384	1.05875643028888	0.910241021668085	1.2315036918725
eqtl-a-ENSG00000039560	ebi-a-GCST90027158	Alzheimer disease	RAI14	Weighted mode	3	-0.070403947	0.0444099102851726	0.25376979367107	-0.157447371	0.0166394772340307	0.932017258350156	0.854321774454385	1.01677868437488
eqtl-a-ENSG00000039650	ebi-a-GCST90027158	Alzheimer disease	PNKP	MR Egger	4	0.008397627009499	0.0341954421837147	0.828910933607592	-0.05862544	0.0754206936895798	1.00843298598706	0.943059935852088	1.07833770534207
eqtl-a-ENSG00000039650	ebi-a-GCST90027158	Alzheimer disease	PNKP	Weighted median	4	0.00262987936383691	0.0167772298693254	0.875439597588675	-0.030253491	0.0355132499077146	1.00263334053006	0.970199565341746	1.03615137694723
eqtl-a-ENSG00000039650	ebi-a-GCST90027158	Alzheimer disease	PNKP	Inverse variance weighted	4	0.00118308325877178	0.0166167031440619	0.943239826944141	-0.031385655	0.0337518214211331	1.00118378337784	0.969101762	1.03432787684945
eqtl-a-ENSG00000039650	ebi-a-GCST90027158	Alzheimer disease	PNKP	Simple mode	4	0.00232906054523743	0.0243390108480799	0.929798704843203	-0.045375401	0.0500335218074741	1.00233177491365	0.955638667046848	1.05130633747399
eqtl-a-ENSG00000039650	ebi-a-GCST90027158	Alzheimer disease	PNKP	Weighted mode	4	0.00272705408696063	0.0160426234136983	0.875836419462032	-0.028716488	0.0341705959778093	1.00273077588137	0.971691911926297	1.03476111775634
eqtl-a-ENSG00000040275	ebi-a-GCST90027158	Alzheimer disease	SPDL1	MR Egger	3	-0.01611139	0.0562194765903077	0.822319389416636	-0.126301564	0.0940787845162011	0.984017704611089	0.881349023815844	1.09864629882474
eqtl-a-ENSG00000040275	ebi-a-GCST90027158	Alzheimer disease	SPDL1	Weighted median	3	-0.0123772	0.0197983214526846	0.531863353101236	-0.05118191	0.0264275099907283	0.987699082438506	0.950105820962854	1.02677981328567
eqtl-a-ENSG00000040275	ebi-a-GCST90027158	Alzheimer disease	SPDL1	Inverse variance weighted	3	-0.007767235	0.020555236013695	0.705526142636653	-0.048055498	0.0325210271415455	0.992262851579871	0.953080891495771	1.03305561512224
eqtl-a-ENSG00000040275	ebi-a-GCST90027158	Alzheimer disease	SPDL1	Simple mode	3	-0.011681544	0.0230257298270107	0.662336154925116	-0.056811974	0.0334488867538541	0.988386420624415	0.944771694150793	1.03401459053326
eqtl-a-ENSG00000040275	ebi-a-GCST90027158	Alzheimer disease	SPDL1	Weighted mode	3	-0.012495896	0.0191978017093169	0.581901305876365	-0.050123588	0.0251317949461426	0.987581853122391	0.951111871456448	1.02545026078072
eqtl-a-ENSG00000040633	ebi-a-GCST90027158	Alzheimer disease	PHF23	MR Egger	3	0.069837575402646	0.083467846023174	0.556452950373349	-0.093759403	0.233434553608067	1.07233399369127	0.910501800070932	1.26293017096319
eqtl-a-ENSG00000040633	ebi-a-GCST90027158	Alzheimer disease	PHF23	Weighted median	3	0.0411487586525423	0.0279841800334778	0.141445516899914	-0.013700234	0.0959977515181588	1.04200710158906	0.98639318687876	1.10075658895999
eqtl-a-ENSG00000040633	ebi-a-GCST90027158	Alzheimer disease	PHF23	Inverse variance weighted	3	0.0444476533580223	0.0303759753467736	0.143398916857673	-0.015089258	0.103984565037698	1.04545024946816	0.985024014088793	1.10958332840657
eqtl-a-ENSG00000040633	ebi-a-GCST90027158	Alzheimer disease	PHF23	Simple mode	3	0.010827501956201	0.0492824347578811	0.846487914098753	-0.08576607	0.107421074081648	1.01088633148942	0.91780890899215	1.11340298092582
eqtl-a-ENSG00000040633	ebi-a-GCST90027158	Alzheimer disease	PHF23	Weighted mode	3	0.0188475962312497	0.0308490404961949	0.603411333423959	-0.041616523	0.0793117156037918	1.01902633332874	0.95923755545592	1.08254171462653
eqtl-a-ENSG00000041353	ebi-a-GCST90027158	Alzheimer disease	RAB27B	MR Egger	10	-0.035856333	0.0300819271770696	0.267434697936814	-0.09481691	0.0231042444558659	0.964778890597991	0.909539446730541	1.0233732149709
eqtl-a-ENSG00000041353	ebi-a-GCST90027158	Alzheimer disease	RAB27B	Weighted median	10	-0.003653084	0.0208867684203141	0.861158647959743	-0.04459115	0.0372849819412926	0.996353580231759	0.956388421061182	1.03798878675167
eqtl-a-ENSG00000041353	ebi-a-GCST90027158	Alzheimer disease	RAB27B	Inverse variance weighted	10	0.0156592246007832	0.0180362696215329	0.385280747864936	-0.019691864	0.0510103130589877	1.0157824727414	0.980500754483583	1.05233374600724
eqtl-a-ENSG00000041353	ebi-a-GCST90027158	Alzheimer disease	RAB27B	Simple mode	10	0.0263678708983937	0.0594432712708845	0.667818051391164	-0.090140941	0.142876682589327	1.02671857889558	0.913802384162527	1.15358753546638
eqtl-a-ENSG00000041353	ebi-a-GCST90027158	Alzheimer disease	RAB27B	Weighted mode	10	-0.017810862	0.0204726434584314	0.406913818949031	-0.057937243	0.0223155194858035	0.982346814202113	0.943709170056348	1.02256637319252
eqtl-a-ENSG00000041515	ebi-a-GCST90027158	Alzheimer disease	MYO16	MR Egger	3	-0.062928826	0.0301569038081358	0.284497612	-0.122036357	-0.003821294	0.93901030446556	0.885116187371073	0.996185997356352
eqtl-a-ENSG00000041515	ebi-a-GCST90027158	Alzheimer disease	MYO16	Weighted median	3	-0.02879423	0.0171302019274982	0.0927815028676856	-0.062369426	0.00478096554348097	0.971616373171661	0.939535733731815	1.00479241259463
eqtl-a-ENSG00000041515	ebi-a-GCST90027158	Alzheimer disease	MYO16	Inverse variance weighted	3	-0.025774868	0.0168732371589138	0.126622025970787	-0.058846413	0.00729667669919734	0.974554468180891	0.942851567815146	1.00732336231056
eqtl-a-ENSG00000041515	ebi-a-GCST90027158	Alzheimer disease	MYO16	Simple mode	3	-0.001625848	0.0422921043303319	0.97282652821203	-0.084518372	0.0812666769331268	0.998375473419813	0.91895477214628	1.08466011183363
eqtl-a-ENSG00000041515	ebi-a-GCST90027158	Alzheimer disease	MYO16	Weighted mode	3	-0.03241197	0.0180757855430451	0.21481834936017	-0.067840509	0.00301656990884999	0.968107668835098	0.934409491205259	1.00302112433429
eqtl-a-ENSG00000041802	ebi-a-GCST90027158	Alzheimer disease	LSG1	MR Egger	3	-0.003932115	0.031583913442412	0.921148212833418	-0.065836585	0.0579723551980616	0.996075605492907	0.936283854152346	1.05968570050405
eqtl-a-ENSG00000041802	ebi-a-GCST90027158	Alzheimer disease	LSG1	Weighted median	3	-0.01755155	0.0132741683617914	0.186090405647416	-0.04356892	0.00846581976219052	0.982601581024981	0.957366569906352	1.00850175615307
eqtl-a-ENSG00000041802	ebi-a-GCST90027158	Alzheimer disease	LSG1	Inverse variance weighted	3	-0.019424145	0.0135170101883324	0.150713757107429	-0.045917485	0.00706919479439788	0.980763287994942	0.955120770592215	1.00709424053487
eqtl-a-ENSG00000041802	ebi-a-GCST90027158	Alzheimer disease	LSG1	Simple mode	3	-0.015385408	0.0160645078037059	0.439267814017092	-0.046871843	0.0161010271327151	0.984732342575111	0.954209677967539	1.01623134715937
eqtl-a-ENSG00000041802	ebi-a-GCST90027158	Alzheimer disease	LSG1	Weighted mode	3	-0.017839398	0.0137272423953691	0.323370740292255	-0.044744793	0.0090659971430239	0.982318782098789	0.956241490172671	1.00910721776965
eqtl-a-ENSG00000042317	ebi-a-GCST90027158	Alzheimer disease	SPATA7	MR Egger	3	-0.022930715	0.0552893122454641	0.749713736345216	-0.131297767	0.0854363365311084	0.977330195290804	0.876956606358352	1.0891922173819
eqtl-a-ENSG00000042317	ebi-a-GCST90027158	Alzheimer disease	SPATA7	Weighted median	3	-0.008730763	0.0220027852762062	0.691513020624659	-0.051856222	0.0343946963588741	0.991307239649732	0.949465369333792	1.03499303410244
eqtl-a-ENSG00000042317	ebi-a-GCST90027158	Alzheimer disease	SPATA7	Inverse variance weighted	3	-0.008505736	0.0222088499507947	0.701728212638751	-0.052035082	0.0350236094309153	0.991530334960012	0.949295562714643	1.03564415948022
eqtl-a-ENSG00000042317	ebi-a-GCST90027158	Alzheimer disease	SPATA7	Simple mode	3	-0.015412541	0.0297418942815505	0.655941528546598	-0.073706653	0.0428815721806707	0.984705624737884	0.92894415648344	1.04381427088261
eqtl-a-ENSG00000042317	ebi-a-GCST90027158	Alzheimer disease	SPATA7	Weighted mode	3	-0.01042056	0.0235591438482079	0.701495598069626	-0.056596482	0.0357553620647657	0.989633546055235	0.944975307159052	1.0364022721633
eqtl-a-ENSG00000042445	ebi-a-GCST90027158	Alzheimer disease	RETSAT	MR Egger	3	0.0729453899935219	0.108285595303323	0.622602874461012	-0.139294377	0.285185156788035	1.07567179286713	0.869971891217381	1.330008265
eqtl-a-ENSG00000042445	ebi-a-GCST90027158	Alzheimer disease	RETSAT	Weighted median	3	0.0459266205513048	0.0198670849736165	0.020794553886331	0.00698713400301641	0.0848661070995932	1.04699758003286	1.00701160097528	1.08857130497106
eqtl-a-ENSG00000042445	ebi-a-GCST90027158	Alzheimer disease	RETSAT	Inverse variance weighted	3	0.0429998956909253	0.0187869945591673	0.0220902869217375	0.00617738635495748	0.0798224050268931	1.04393778595842	1.00619650575508	1.08309469841972
eqtl-a-ENSG00000042445	ebi-a-GCST90027158	Alzheimer disease	RETSAT	Simple mode	3	0.0464850745231491	0.0262537747597964	0.218642619718032	-0.004972324	0.09794247305235	1.04758244328434	0.995040017533109	1.10289933685112
eqtl-a-ENSG00000042445	ebi-a-GCST90027158	Alzheimer disease	RETSAT	Weighted mode	3	0.0460151223348126	0.0197573452887164	0.145240114706481	0.00729072556892848	0.0847395191006967	1.04709024528648	1.00731736761585	1.08843351362946
eqtl-a-ENSG00000042493	ebi-a-GCST90027158	Alzheimer disease	CAPG	MR Egger	4	0.0456606959092464	0.0813714560418622	0.631186777129249	-0.113827358	0.205148749751296	1.04671919459257	0.89241201043815	1.22770767259238
eqtl-a-ENSG00000042493	ebi-a-GCST90027158	Alzheimer disease	CAPG	Weighted median	4	-0.004085897	0.0191018636450175	0.830624681351624	-0.04152555	0.0333537553199002	0.995922438497442	0.959324824117373	1.03391622792129
eqtl-a-ENSG00000042493	ebi-a-GCST90027158	Alzheimer disease	CAPG	Inverse variance weighted	4	-0.003005967	0.0270949657511665	0.911662429034696	-0.0561121	0.0501001662250819	0.996998546747034	0.945433147348347	1.05137640350731
eqtl-a-ENSG00000042493	ebi-a-GCST90027158	Alzheimer disease	CAPG	Simple mode	4	0.025207873889065	0.0407136278458256	0.579655491250326	-0.054590837	0.105006584466883	1.02552827892031	0.946872494189197	1.11071792381701
eqtl-a-ENSG00000042493	ebi-a-GCST90027158	Alzheimer disease	CAPG	Weighted mode	4	-0.002293181	0.0245671390037411	0.93151526135301	-0.050444774	0.0458584110818411	0.997709445966196	0.950806436636644	1.04692616731893
eqtl-a-ENSG00000042753	ebi-a-GCST90027158	Alzheimer disease	AP2S1	Inverse variance weighted	2	-0.057521729	0.165240434734191	0.727758115368077	-0.381392981	0.266349523340573	0.944101376031685	0.682909466560379	1.30519117374999
eqtl-a-ENSG00000042832	ebi-a-GCST90027158	Alzheimer disease	TG	MR Egger	3	0.0110237035774303	0.0442851014894486	0.844685541828258	-0.075775095	0.0978225024967495	1.01108468848488	0.927024675283365	1.10276702934157
eqtl-a-ENSG00000042832	ebi-a-GCST90027158	Alzheimer disease	TG	Weighted median	3	0.0237421488785788	0.0220997335490372	0.282680031593301	-0.019573329	0.0670576266346918	1.02402623753166	0.98061698500935	1.06935709985001
eqtl-a-ENSG00000042832	ebi-a-GCST90027158	Alzheimer disease	TG	Inverse variance weighted	3	0.0244638231569216	0.0215713729620189	0.256757871259114	-0.017816068	0.0667437141624787	1.02476551765528	0.98234169996475	1.06902146800138
eqtl-a-ENSG00000042832	ebi-a-GCST90027158	Alzheimer disease	TG	Simple mode	3	0.0586181928769876	0.038650274526484	0.268630076165498	-0.017136345	0.134372730948896	1.06037030650564	0.983009646855504	1.14381907696999
eqtl-a-ENSG00000042832	ebi-a-GCST90027158	Alzheimer disease	TG	Weighted mode	3	0.020689550317641	0.0233569859561971	0.469176676720213	-0.025090142	0.0664692427917874	1.02090506278307	0.975221999451976	1.06872809247719
eqtl-a-ENSG00000042980	ebi-a-GCST90027158	Alzheimer disease	ADAM28	MR Egger	4	0.0429850342249475	0.0820052771134396	0.652457565327278	-0.117745309	0.203715377367289	1.04392227162782	0.888922424400579	1.22594917091381
eqtl-a-ENSG00000042980	ebi-a-GCST90027158	Alzheimer disease	ADAM28	Weighted median	4	0.0610538167189441	0.0278843028539442	0.0285575618331233	0.00640058312521346	0.115707050312675	1.06295611745856	1.00642111063002	1.12266693902642
eqtl-a-ENSG00000042980	ebi-a-GCST90027158	Alzheimer disease	ADAM28	Inverse variance weighted	4	0.0604411171842742	0.0364410357820227	0.0971963374872642	-0.010983313	0.131865547317039	1.06230504421652	0.989076783412893	1.1409549045059
eqtl-a-ENSG00000042980	ebi-a-GCST90027158	Alzheimer disease	ADAM28	Simple mode	4	-0.034756708	0.0816662689555951	0.699089086975733	-0.194822595	0.125309179253878	0.965840369007854	0.822980645944802	1.13349885322552
eqtl-a-ENSG00000042980	ebi-a-GCST90027158	Alzheimer disease	ADAM28	Weighted mode	4	0.0650873532962779	0.0284311731597413	0.106025023620766	0.00936225390318499	0.120812452689371	1.06725224831427	1.00940621689271	1.1284132616482
eqtl-a-ENSG00000043462	ebi-a-GCST90027158	Alzheimer disease	LCP2	MR Egger	3	0.0731065477738564	0.107152758800959	0.618840676553914	-0.136912859	0.283125955023736	1.07584515971497	0.872046213385243	1.3272723279068
eqtl-a-ENSG00000043462	ebi-a-GCST90027158	Alzheimer disease	LCP2	Weighted median	3	0.00920294564887199	0.0303859379005944	0.761990022328984	-0.050353493	0.068759383934037	1.00924542295864	0.950893231328134	1.07117843539627
eqtl-a-ENSG00000043462	ebi-a-GCST90027158	Alzheimer disease	LCP2	Inverse variance weighted	3	0.00720212485592458	0.0376602223986848	0.848337900838283	-0.066611911	0.0810161607573467	1.00722812253251	0.935558210700125	1.0843884209633
eqtl-a-ENSG00000043462	ebi-a-GCST90027158	Alzheimer disease	LCP2	Simple mode	3	-0.063102227	0.0665872376572707	0.443327599169918	-0.193613213	0.0674087584147937	0.938847492851234	0.823976545891471	1.06973265104216
eqtl-a-ENSG00000043462	ebi-a-GCST90027158	Alzheimer disease	LCP2	Weighted mode	3	0.0347645466823189	0.0361280408249741	0.437452474783148	-0.036046413	0.105575506699268	1.03537589740756	0.964595522349381	1.1113500157263
eqtl-a-ENSG00000043514	ebi-a-GCST90027158	Alzheimer disease	TRIT1	MR Egger	3	0.132979174217671	0.123624846954489	0.476802725855663	-0.109325526	0.375283874248469	1.14222621032877	0.896438556106709	1.45540450784305
eqtl-a-ENSG00000043514	ebi-a-GCST90027158	Alzheimer disease	TRIT1	Weighted median	3	-0.001668326	0.0202878982987449	0.9344617642506	-0.041432607	0.0380959543990654	0.998333064616202	0.959413991015098	1.03883090849182
eqtl-a-ENSG00000043514	ebi-a-GCST90027158	Alzheimer disease	TRIT1	Inverse variance weighted	3	-0.007634957	0.0196436303221375	0.697517751537948	-0.046136472	0.0308665585696215	0.992394115385869	0.954911634317347	1.03134787016869
eqtl-a-ENSG00000043514	ebi-a-GCST90027158	Alzheimer disease	TRIT1	Simple mode	3	0.00203194376802951	0.0347221973575889	0.958655477209216	-0.066023563	0.0700874505889038	1.00203400956473	0.93610880645047	1.07260197682745
eqtl-a-ENSG00000043514	ebi-a-GCST90027158	Alzheimer disease	TRIT1	Weighted mode	3	-0.001502558	0.0211946830392946	0.949933835803162	-0.043044137	0.0400390208007612	0.998498570318779	0.957869111939681	1.04085138825463
eqtl-a-ENSG00000044115	ebi-a-GCST90027158	Alzheimer disease	CTNNA1	MR Egger	7	-0.002402726	0.0573503044498961	0.968203459823191	-0.114809322	0.110003871197454	0.99760015871016	0.891536123806198	1.11628239180006
eqtl-a-ENSG00000044115	ebi-a-GCST90027158	Alzheimer disease	CTNNA1	Weighted median	7	-0.018158803	0.0220327383878967	0.409840877778457	-0.06134297	0.0250253640840765	0.982005074470095	0.940500620584026	1.02534112703316
eqtl-a-ENSG00000044115	ebi-a-GCST90027158	Alzheimer disease	CTNNA1	Inverse variance weighted	7	-0.01400955	0.017842228816293	0.432341824129299	-0.048980319	0.0209612180746004	0.986088126676586	0.952199869868977	1.02118244744807
eqtl-a-ENSG00000044115	ebi-a-GCST90027158	Alzheimer disease	CTNNA1	Simple mode	7	0.0189701389972228	0.0423131202685259	0.669652071661267	-0.063963577	0.101903854723533	1.01915121528576	0.938039165363156	1.107277007
eqtl-a-ENSG00000044115	ebi-a-GCST90027158	Alzheimer disease	CTNNA1	Weighted mode	7	-0.055384928	0.0342856912996164	0.157352455826608	-0.122584883	0.0118150264784323	0.946120888986046	0.884630811271209	1.01188509960379
eqtl-a-ENSG00000044574	ebi-a-GCST90027158	Alzheimer disease	HSPA5	MR Egger	4	-0.057623464	0.0927452070649109	0.59777379024786	-0.23940407	0.124157141498104	0.944005332187274	0.78709677575959	1.13219377164644
eqtl-a-ENSG00000044574	ebi-a-GCST90027158	Alzheimer disease	HSPA5	Weighted median	4	0.0379177147254321	0.0588590922206408	0.519438177470197	-0.077446106	0.153281535477888	1.03864576411026	0.925476900679685	1.16565310545504
eqtl-a-ENSG00000044574	ebi-a-GCST90027158	Alzheimer disease	HSPA5	Inverse variance weighted	4	0.0314991710825628	0.0472363058367357	0.504872812684545	-0.061083988	0.124082330522565	1.03200052015207	0.940744224895672	1.13210907429407
eqtl-a-ENSG00000044574	ebi-a-GCST90027158	Alzheimer disease	HSPA5	Simple mode	4	0.0422714340095226	0.0841511470838425	0.64999116249249	-0.122664814	0.207207682293854	1.04317759420248	0.884560104796644	1.23023804391026
eqtl-a-ENSG00000044574	ebi-a-GCST90027158	Alzheimer disease	HSPA5	Weighted mode	4	0.0236535185449907	0.0677464657259916	0.750047821887343	-0.109129554	0.156436591367934	1.02393548176654	0.896614249761654	1.16933661393313
eqtl-a-ENSG00000047056	ebi-a-GCST90027158	Alzheimer disease	WDR37	MR Egger	4	-0.053391263	0.0565801057805353	0.444961393161349	-0.16428827	0.0575057446545088	0.948009019363988	0.848497390274826	1.05919135532565
eqtl-a-ENSG00000047056	ebi-a-GCST90027158	Alzheimer disease	WDR37	Weighted median	4	-0.028023093	0.0352308330653373	0.426372795357403	-0.097075526	0.0410293395938945	0.972365911487723	0.907487464626547	1.04188267351158
eqtl-a-ENSG00000047056	ebi-a-GCST90027158	Alzheimer disease	WDR37	Inverse variance weighted	4	-0.021407049	0.0324763975812548	0.509794866287426	-0.085060789	0.0422466899123694	0.978820455241452	0.918456451016991	1.04315178203409
eqtl-a-ENSG00000047056	ebi-a-GCST90027158	Alzheimer disease	WDR37	Simple mode	4	-0.036110357	0.0572734103844434	0.573128659376473	-0.148366241	0.0761455274103338	0.964533844602865	0.862115314885249	1.07911960421236
eqtl-a-ENSG00000047056	ebi-a-GCST90027158	Alzheimer disease	WDR37	Weighted mode	4	-0.039049238	0.0385311871609494	0.385480060586876	-0.114570364	0.0364718893247525	0.961703356101309	0.891749188861864	1.0371451487575
eqtl-a-ENSG00000047188	ebi-a-GCST90027158	Alzheimer disease	YTHDC2	MR Egger	3	-0.027529953	0.0452516957576772	0.652052866500429	-0.116223277	0.0611633705742105	0.972845542366679	0.890276423037369	1.06307257477826
eqtl-a-ENSG00000047188	ebi-a-GCST90027158	Alzheimer disease	YTHDC2	Weighted median	3	-0.017582554	0.0231243684014603	0.447046939057474	-0.062906316	0.0277412080305186	0.982571117105075	0.939031441693146	1.02812957831139
eqtl-a-ENSG00000047188	ebi-a-GCST90027158	Alzheimer disease	YTHDC2	Inverse variance weighted	3	-0.015221745	0.0222393684350569	0.49369079065594	-0.058810907	0.0283674171947783	0.984893520234748	0.942885045196441	1.02877360410176
eqtl-a-ENSG00000047188	ebi-a-GCST90027158	Alzheimer disease	YTHDC2	Simple mode	3	-0.011652448	0.0374542003541994	0.785148150477802	-0.08506268	0.0617577851064328	0.988415179251993	0.91845471359672	1.06370466840973
eqtl-a-ENSG00000047188	ebi-a-GCST90027158	Alzheimer disease	YTHDC2	Weighted mode	3	-0.018541586	0.0228959824081745	0.503076605579634	-0.063417711	0.0263345397309631	0.981629251915972	0.938551348284895	1.02668435773704
eqtl-a-ENSG00000047365	ebi-a-GCST90027158	Alzheimer disease	ARAP2	MR Egger	4	-0.021198542	0.0487111873037667	0.705885914509588	-0.116672469	0.0742753848659075	0.979024567532156	0.889876607287663	1.07710338262851
eqtl-a-ENSG00000047365	ebi-a-GCST90027158	Alzheimer disease	ARAP2	Weighted median	4	-0.019049823	0.024789237421858	0.442207093406685	-0.067636729	0.0295370819270991	0.981130477749405	0.93459992518455	1.02997762831908
eqtl-a-ENSG00000047365	ebi-a-GCST90027158	Alzheimer disease	ARAP2	Inverse variance weighted	4	-0.023575087	0.0308915593659837	0.44537020916344	-0.084122543	0.0369723693535391	0.976700634391192	0.919318592801897	1.03766434910527
eqtl-a-ENSG00000047365	ebi-a-GCST90027158	Alzheimer disease	ARAP2	Simple mode	4	-0.013256667	0.0480214959402739	0.80042902430082	-0.107378799	0.0808654646206006	0.986830815190587	0.898185376401994	1.08422502012977
eqtl-a-ENSG00000047365	ebi-a-GCST90027158	Alzheimer disease	ARAP2	Weighted mode	4	-0.01868992	0.0248998784346652	0.507400384507498	-0.067493682	0.0301138413957975	0.981483653184409	0.934733626180776	1.0305718490135
eqtl-a-ENSG00000047410	ebi-a-GCST90027158	Alzheimer disease	TPR	MR Egger	4	-0.011316062	0.0411099438534644	0.808944817039519	-0.091891552	0.0692594280333642	0.988747723881183	0.912204071004727	1.07171420579546
eqtl-a-ENSG00000047410	ebi-a-GCST90027158	Alzheimer disease	TPR	Weighted median	4	-0.037419908	0.0275063217856014	0.173699837703685	-0.091332299	0.0164924826019032	0.963271564883243	0.912714366614959	1.01662923435066
eqtl-a-ENSG00000047410	ebi-a-GCST90027158	Alzheimer disease	TPR	Inverse variance weighted	4	-0.050165521	0.0255912342204101	0.0499651880598212	-0.10032434	-6.70E-06	0.951071988954535	0.904543990466333	0.999993297957354
eqtl-a-ENSG00000047410	ebi-a-GCST90027158	Alzheimer disease	TPR	Simple mode	4	-0.050389778	0.0521303489584151	0.405040123893769	-0.152565262	0.0517857062746293	0.950858728747968	0.858502864821211	1.05315003488601
eqtl-a-ENSG00000047410	ebi-a-GCST90027158	Alzheimer disease	TPR	Weighted mode	4	-0.036268308	0.0272528353347587	0.275357759225283	-0.089683866	0.0171472488853094	0.964381507136377	0.914220156007884	1.01729510686768
eqtl-a-ENSG00000047579	ebi-a-GCST90027158	Alzheimer disease	DTNBP1	MR Egger	3	-0.005420882	0.0545928813792052	0.936992427938538	-0.112422929	0.101581165825456	0.994593784787604	0.893666220041901	1.10691975880184
eqtl-a-ENSG00000047579	ebi-a-GCST90027158	Alzheimer disease	DTNBP1	Weighted median	3	-0.012698884	0.0204083046560982	0.53378340453261	-0.052699161	0.0273013930536996	0.987381406529716	0.948665364909288	1.02767749094943
eqtl-a-ENSG00000047579	ebi-a-GCST90027158	Alzheimer disease	DTNBP1	Inverse variance weighted	3	-0.011974805	0.0192054059042468	0.532947983688811	-0.049617401	0.0256677905690965	0.988096607639158	0.951593433961512	1.02600004495985
eqtl-a-ENSG00000047579	ebi-a-GCST90027158	Alzheimer disease	DTNBP1	Simple mode	3	-0.014337695	0.0273604813241818	0.652541908337625	-0.067964238	0.0392888488643167	0.985764600734822	0.934293885266392	1.04007086355362
eqtl-a-ENSG00000047579	ebi-a-GCST90027158	Alzheimer disease	DTNBP1	Weighted mode	3	-0.012634841	0.0221080329080589	0.625322859219222	-0.055966586	0.0306969032490784	0.987444643245829	0.945570730898842	1.03117291135695
eqtl-a-ENSG00000047597	ebi-a-GCST90027158	Alzheimer disease	XK	MR Egger	4	0.910463559708952	0.349464723055705	0.1211328496238	0.22551270251977	1.59541441689813	2.48547443218164	1.25296494982735	4.93037187822362
eqtl-a-ENSG00000047597	ebi-a-GCST90027158	Alzheimer disease	XK	Weighted median	4	-0.058634818	0.0760206496956553	0.440528427465965	-0.207635291	0.090365655865207	0.943051092002249	0.812503309998884	1.09457444810638
eqtl-a-ENSG00000047597	ebi-a-GCST90027158	Alzheimer disease	XK	Inverse variance weighted	4	0.0161433486469608	0.0769850866689805	0.833906124647315	-0.134747421	0.167034118518163	1.01627435651891	0.873936621655523	1.18179458570056
eqtl-a-ENSG00000047597	ebi-a-GCST90027158	Alzheimer disease	XK	Simple mode	4	-0.09042243	0.101516411922432	0.438700316128682	-0.289394598	0.108549736875729	0.913545194403658	0.748716705094878	1.11466034688282
eqtl-a-ENSG00000047597	ebi-a-GCST90027158	Alzheimer disease	XK	Weighted mode	4	-0.088746146	0.154908113179501	0.60683797795466	-0.392366048	0.214873756145979	0.915077840549831	0.675456819410575	1.23970538190148
eqtl-a-ENSG00000047617	ebi-a-GCST90027158	Alzheimer disease	ANO2	MR Egger	3	1.01013972083626	0.481546983842271	0.283197289323396	0.0663076325054068	1.95397180916711	2.7459846594877	1.06855538897981	7.05665969954156
eqtl-a-ENSG00000047617	ebi-a-GCST90027158	Alzheimer disease	ANO2	Weighted median	3	-0.059960686	0.0709463046969116	0.398023813871507	-0.199015444	0.0790940708411702	0.941801558499376	0.819537236653919	1.08230613072975
eqtl-a-ENSG00000047617	ebi-a-GCST90027158	Alzheimer disease	ANO2	Inverse variance weighted	3	-0.002751648	0.0924697789281207	0.976260638890498	-0.183992415	0.178489118709526	0.997252134323745	0.831942114342653	1.19540987560062
eqtl-a-ENSG00000047617	ebi-a-GCST90027158	Alzheimer disease	ANO2	Simple mode	3	-0.075118415	0.082073597869706	0.456674494284827	-0.235982667	0.0857458364775303	0.927633633765849	0.789794363184241	1.08952937448719
eqtl-a-ENSG00000047617	ebi-a-GCST90027158	Alzheimer disease	ANO2	Weighted mode	3	-0.073837469	0.0738867343766515	0.422906456566532	-0.218655468	0.0709805305152773	0.928822644174357	0.803598535681544	1.07356032399856
eqtl-a-ENSG00000047644	ebi-a-GCST90027158	Alzheimer disease	WWC3	MR Egger	5	-0.005390627	0.13366312213215	0.970363954334499	-0.267370346	0.256589092271564	0.994623876250421	0.765389559635621	1.29251391367081
eqtl-a-ENSG00000047644	ebi-a-GCST90027158	Alzheimer disease	WWC3	Weighted median	5	0.0150672584332027	0.0603799812330589	0.80294261806343	-0.103277505	0.133412021649998	1.01518134182605	0.901876663663659	1.14272072702846
eqtl-a-ENSG00000047644	ebi-a-GCST90027158	Alzheimer disease	WWC3	Inverse variance weighted	5	0.0307343407113384	0.0474040537337665	0.516759659201851	-0.062177605	0.123646286029521	1.03121151657654	0.939715974083173	1.13161553197772
eqtl-a-ENSG00000047644	ebi-a-GCST90027158	Alzheimer disease	WWC3	Simple mode	5	0.0272853480923127	0.0781594771397348	0.744617844878576	-0.125907227	0.180477923286193	1.02766100203605	0.881696640542117	1.19778967792867
eqtl-a-ENSG00000047644	ebi-a-GCST90027158	Alzheimer disease	WWC3	Weighted mode	5	0.00576490149170539	0.067915451562293	0.936432754774907	-0.127349384	0.1388791865538	1.00578155051426	0.88042601247089	1.14898527874688
eqtl-a-ENSG00000048162	ebi-a-GCST90027158	Alzheimer disease	NOP16	MR Egger	3	0.0202117035490837	0.0776827268794431	0.837955308826819	-0.132046441	0.172469848232792	1.02041734313472	0.876300297754266	1.18823599265981
eqtl-a-ENSG00000048162	ebi-a-GCST90027158	Alzheimer disease	NOP16	Weighted median	3	0.0249186452516998	0.025222777495856	0.323180976616543	-0.024517999	0.0743552891435776	1.02523170966385	0.975780126044972	1.07718945123486
eqtl-a-ENSG00000048162	ebi-a-GCST90027158	Alzheimer disease	NOP16	Inverse variance weighted	3	0.0165132031717047	0.024783905850162	0.505227443960941	-0.032063252	0.0650896586380223	1.01665029970591	0.968445323752919	1.06725470869827
eqtl-a-ENSG00000048162	ebi-a-GCST90027158	Alzheimer disease	NOP16	Simple mode	3	0.0233755956438462	0.0416120388228351	0.630839435493859	-0.058184	0.104935191736603	1.02365094618818	0.94347633139606	1.11063862946242
eqtl-a-ENSG00000048162	ebi-a-GCST90027158	Alzheimer disease	NOP16	Weighted mode	3	0.0261425217372957	0.0271370340327999	0.43701601485661	-0.027046065	0.0793311084415834	1.02648723479272	0.973316404703586	1.08256270838596
eqtl-a-ENSG00000048392	ebi-a-GCST90027158	Alzheimer disease	RRM2B	MR Egger	3	-0.087746904	0.0688715319220964	0.423643990443952	-0.222735107	0.0472412985239028	0.915992681431611	0.800326822502712	1.04837494988921
eqtl-a-ENSG00000048392	ebi-a-GCST90027158	Alzheimer disease	RRM2B	Weighted median	3	-0.005810521	0.0303285154779838	0.84806645	-0.065254412	0.0536333690696046	0.994206327162939	0.936829092864301	1.0550976997829
eqtl-a-ENSG00000048392	ebi-a-GCST90027158	Alzheimer disease	RRM2B	Inverse variance weighted	3	0.00222111105881918	0.0337852547043159	0.947583213666509	-0.063997988	0.0684402102792784	1.00222357955325	0.938006886647068	1.07083659801579
eqtl-a-ENSG00000048392	ebi-a-GCST90027158	Alzheimer disease	RRM2B	Simple mode	3	0.00570600402033919	0.0438398389128297	0.90835335304484	-0.08022008	0.0916320882894854	1.00572231426864	0.922913209065521	1.09596153081612
eqtl-a-ENSG00000048392	ebi-a-GCST90027158	Alzheimer disease	RRM2B	Weighted mode	3	-0.012945747	0.031045930523516	0.717183441488163	-0.073795771	0.0479042770804981	0.987137688999711	0.928861375299022	1.04907023045284
eqtl-a-ENSG00000048462	ebi-a-GCST90027158	Alzheimer disease	TNFRSF17	MR Egger	3	-0.193994192	1.12309000664911	0.891109534956425	-2.395250605	2.00726222079257	0.823662687890156	0.0911498334313222	7.44291237716413
eqtl-a-ENSG00000048462	ebi-a-GCST90027158	Alzheimer disease	TNFRSF17	Weighted median	3	0.0732614542950296	0.0651614337078838	0.260882821191084	-0.054454956	0.200977864362482	1.07601182805466	0.9470011648331	1.22259770854409
eqtl-a-ENSG00000048462	ebi-a-GCST90027158	Alzheimer disease	TNFRSF17	Inverse variance weighted	3	-0.070081518	0.193633846107232	0.717405805425522	-0.449603857	0.309440819947293	0.932317815730157	0.637880793720516	1.36266292712474
eqtl-a-ENSG00000048462	ebi-a-GCST90027158	Alzheimer disease	TNFRSF17	Simple mode	3	0.0771368411754506	0.0730272713149812	0.401591348452504	-0.065996611	0.220270292952814	1.0801898807325	0.936134037217157	1.24641358186854
eqtl-a-ENSG00000048462	ebi-a-GCST90027158	Alzheimer disease	TNFRSF17	Weighted mode	3	0.0742334720975383	0.0668195339769179	0.3822517318242	-0.056732814	0.205199758692297	1.07705823918998	0.944846484927257	1.22777029825784
eqtl-a-ENSG00000048471	ebi-a-GCST90027158	Alzheimer disease	SNX29	MR Egger	6	-0.036286571	0.0470146684243411	0.483290794398001	-0.128435321	0.055862179226971	0.964363895266498	0.879470443850842	1.05745193485013
eqtl-a-ENSG00000048471	ebi-a-GCST90027158	Alzheimer disease	SNX29	Weighted median	6	-0.022285567	0.019389126571133	0.250397345554653	-0.060288255	0.0157171207442437	0.977960921477438	0.941493103980573	1.01584128433163
eqtl-a-ENSG00000048471	ebi-a-GCST90027158	Alzheimer disease	SNX29	Inverse variance weighted	6	-0.026597841	0.0214510230549351	0.215000013154738	-0.068641846	0.0154461643297041	0.973752766368486	0.93366101458742	1.01556607290632
eqtl-a-ENSG00000048471	ebi-a-GCST90027158	Alzheimer disease	SNX29	Simple mode	6	-0.009360359	0.0303539629768893	0.770232025735956	-0.068854127	0.0501334083010786	0.990683312660484	0.933462837574536	1.05141135402252
eqtl-a-ENSG00000048471	ebi-a-GCST90027158	Alzheimer disease	SNX29	Weighted mode	6	-0.027562218	0.0213033036350561	0.252272796642653	-0.069316694	0.0141922566666552	0.972814153673851	0.933031148306976	1.01429344487094
eqtl-a-ENSG00000049089	ebi-a-GCST90027158	Alzheimer disease	COL9A2	MR Egger	4	0.0131653018252168	0.0431950133813884	0.789319936323675	-0.071496924	0.0978275280527381	1.01325234597936	0.930999140969271	1.10277257137294
eqtl-a-ENSG00000049089	ebi-a-GCST90027158	Alzheimer disease	COL9A2	Weighted median	4	-0.01401786	0.0244017173339638	0.565655187591766	-0.061845226	0.0338095058954734	0.986079932639998	0.940028367432587	1.03438754323022
eqtl-a-ENSG00000049089	ebi-a-GCST90027158	Alzheimer disease	COL9A2	Inverse variance weighted	4	-0.010975891	0.0218946781344193	0.616157143773384	-0.05388946	0.0319376779588467	0.989084124134475	0.947536841124579	1.03245315871179
eqtl-a-ENSG00000049089	ebi-a-GCST90027158	Alzheimer disease	COL9A2	Simple mode	4	-0.035651915	0.0473046121604977	0.505806064461737	-0.128368954	0.0570651252906247	0.964976129185975	0.87952881326663	1.05872475790791
eqtl-a-ENSG00000049089	ebi-a-GCST90027158	Alzheimer disease	COL9A2	Weighted mode	4	-0.027627899	0.0265265870726617	0.374188794998617	-0.079620009	0.0243642121406819	0.97275026127654	0.923467188774443	1.02466344480453
eqtl-a-ENSG00000049239	ebi-a-GCST90027158	Alzheimer disease	H6PD	MR Egger	5	-0.0028982	0.0279755274697954	0.924025839728317	-0.057730234	0.0519338335386778	0.997105995426042	0.94390454631315	1.05330604667383
eqtl-a-ENSG00000049239	ebi-a-GCST90027158	Alzheimer disease	H6PD	Weighted median	5	-0.006512814	0.0175502008010724	0.710565838752325	-0.040911207	0.0278855797423153	0.993508349	0.959914359457648	1.02827802185383
eqtl-a-ENSG00000049239	ebi-a-GCST90027158	Alzheimer disease	H6PD	Inverse variance weighted	5	-0.009039444	0.0169440793993306	0.5936965844527	-0.04224984	0.0241709514161226	0.991001288742411	0.958630246634035	1.02446543673897
eqtl-a-ENSG00000049239	ebi-a-GCST90027158	Alzheimer disease	H6PD	Simple mode	5	-0.036322834	0.0391203587582444	0.405709693325421	-0.112998737	0.0403530695400393	0.964328925422021	0.893151788351538	1.04117831765408
eqtl-a-ENSG00000049239	ebi-a-GCST90027158	Alzheimer disease	H6PD	Weighted mode	5	-0.006444794	0.0178770386580059	0.736699359252789	-0.04148379	0.0285942012964521	0.993575928671959	0.959364886287181	1.02900694005683
eqtl-a-ENSG00000049245	ebi-a-GCST90027158	Alzheimer disease	VAMP3	MR Egger	3	0.0216767995117521	0.0486673176658995	0.733238212806339	-0.073711143	0.117064742136915	1.02191344816549	0.928939985802558	1.12419220994051
eqtl-a-ENSG00000049245	ebi-a-GCST90027158	Alzheimer disease	VAMP3	Weighted median	3	-0.010865894	0.0203778822963647	0.593881300031833	-0.050806544	0.0290747549490656	0.989192926239342	0.950462525756367	1.0295015519347
eqtl-a-ENSG00000049245	ebi-a-GCST90027158	Alzheimer disease	VAMP3	Inverse variance weighted	3	-0.016994237	0.0292346267029755	0.56103486406536	-0.074294105	0.040305631610386	0.983149350776252	0.928398606952235	1.04112892748179
eqtl-a-ENSG00000049245	ebi-a-GCST90027158	Alzheimer disease	VAMP3	Simple mode	3	-0.000757294	0.0334551293295946	0.983995894702583	-0.066329348	0.0648147591016071	0.999242992290624	0.935822602350539	1.06696136119601
eqtl-a-ENSG00000049245	ebi-a-GCST90027158	Alzheimer disease	VAMP3	Weighted mode	3	-0.010852385	0.0200746126337298	0.642935283649471	-0.050198626	0.0284938555932155	0.989206289517783	0.951040504433506	1.0289036888123
eqtl-a-ENSG00000049246	ebi-a-GCST90027158	Alzheimer disease	PER3	MR Egger	5	0.00804607688803391	0.0420952854715259	0.860620659102215	-0.074460683	0.0905528364122247	1.00807853355589	0.928243969447409	1.09477935032658
eqtl-a-ENSG00000049246	ebi-a-GCST90027158	Alzheimer disease	PER3	Weighted median	5	0.0209863659052117	0.0226669139354645	0.354519269193511	-0.023440785	0.0654135172187221	1.02120812829419	0.976831815653436	1.06760040426869
eqtl-a-ENSG00000049246	ebi-a-GCST90027158	Alzheimer disease	PER3	Inverse variance weighted	5	0.0292876568319141	0.0255118521693243	0.250967745995613	-0.020715573	0.0792908870837897	1.02972075808737	0.979497520083079	1.08251916711959
eqtl-a-ENSG00000049246	ebi-a-GCST90027158	Alzheimer disease	PER3	Simple mode	5	-0.019498655	0.0444054455885443	0.683263484791155	-0.106533329	0.0675360180918326	0.980690213959457	0.898945087067006	1.06986879353639
eqtl-a-ENSG00000049246	ebi-a-GCST90027158	Alzheimer disease	PER3	Weighted mode	5	0.00230685216762405	0.0267277618578129	0.935368351676085	-0.050079561	0.0546932654089373	1.00230951499828	0.95115374667692	1.05621658681993
eqtl-a-ENSG00000049247	ebi-a-GCST90027158	Alzheimer disease	UTS2	MR Egger	3	0.059061188294547	0.0352918556297385	0.342892397249791	-0.010110849	0.128233225328834	1.06084014975385	0.989940094055182	1.13681810655812
eqtl-a-ENSG00000049247	ebi-a-GCST90027158	Alzheimer disease	UTS2	Weighted median	3	0.0333795527357939	0.0237318730305517	0.159567285807912	-0.013134918	0.0798940238756753	1.03394290063227	0.986950968187621	1.08317227119295
eqtl-a-ENSG00000049247	ebi-a-GCST90027158	Alzheimer disease	UTS2	Inverse variance weighted	3	0.0300500454350698	0.026808667279109	0.26232709174301	-0.022494942	0.0825950333021234	1.03050610478942	0.977756182249226	1.08610188438326
eqtl-a-ENSG00000049247	ebi-a-GCST90027158	Alzheimer disease	UTS2	Simple mode	3	0.0584029553653863	0.0413340923689116	0.293209626709614	-0.022611866	0.139417776408453	1.06014209959971	0.977641866506112	1.14960427723935
eqtl-a-ENSG00000049247	ebi-a-GCST90027158	Alzheimer disease	UTS2	Weighted mode	3	0.0459595514217471	0.0247199395640934	0.204088277321369	-0.00249153	0.0944106329673703	1.04703205914223	0.99751157116112	1.09901094339741
eqtl-a-ENSG00000049249	ebi-a-GCST90027158	Alzheimer disease	TNFRSF9	MR Egger	6	0.0353773366194657	0.0424142894032605	0.451144585519502	-0.047754671	0.118509343849856	1.03601055977615	0.953367647492439	1.12581739352153
eqtl-a-ENSG00000049249	ebi-a-GCST90027158	Alzheimer disease	TNFRSF9	Weighted median	6	0.0102355799535232	0.0327291398346811	0.754481249898687	-0.053913534	0.0743846940294982	1.01028814268563	0.947514030592072	1.07722112633348
eqtl-a-ENSG00000049249	ebi-a-GCST90027158	Alzheimer disease	TNFRSF9	Inverse variance weighted	6	0.0365525352689849	0.0250808020147338	0.145008478466345	-0.012605837	0.0857109072178631	1.0372287936801	0.987473284069274	1.08949131869738
eqtl-a-ENSG00000049249	ebi-a-GCST90027158	Alzheimer disease	TNFRSF9	Simple mode	6	0.00974111471374132	0.0486779284791261	0.849276317834394	-0.085667625	0.105149854532828	1.00978871380219	0.91789926719643	1.11087706784722
eqtl-a-ENSG00000049249	ebi-a-GCST90027158	Alzheimer disease	TNFRSF9	Weighted mode	6	0.00582549962926775	0.0362089041585363	0.878481755522337	-0.065143953	0.076794951779999	1.00584250084973	0.936932579861913	1.07982063839082
eqtl-a-ENSG00000049323	ebi-a-GCST90027158	Alzheimer disease	LTBP1	MR Egger	3	-0.112301707	0.0582716752685184	0.304712479183272	-0.226514191	0.00191077641502096	0.893774558677147	0.797308027923451	1.00191260311156
eqtl-a-ENSG00000049323	ebi-a-GCST90027158	Alzheimer disease	LTBP1	Weighted median	3	-0.010278012	0.0259474422949134	0.692024704434318	-0.061134999	0.0405789744776678	0.989774625855987	0.940696237852691	1.04141355154624
eqtl-a-ENSG00000049323	ebi-a-GCST90027158	Alzheimer disease	LTBP1	Inverse variance weighted	3	-0.001204492	0.0396889186137423	0.975789266351641	-0.078994772	0.0765857887709013	0.99879623339695	0.92404475515828	1.07959480347579
eqtl-a-ENSG00000049323	ebi-a-GCST90027158	Alzheimer disease	LTBP1	Simple mode	3	0.0408034294118607	0.08122275615054	0.665266585675525	-0.118393173	0.200000031466919	1.0416473281916	0.888346710319029	1.22140279659395
eqtl-a-ENSG00000049323	ebi-a-GCST90027158	Alzheimer disease	LTBP1	Weighted mode	3	-0.025468252	0.0250821125660143	0.416769638069718	-0.074629193	0.0236926883260863	0.974853327822238	0.928087563959201	1.02397558988073
eqtl-a-ENSG00000050165	ebi-a-GCST90027158	Alzheimer disease	DKK3	MR Egger	7	0.0267432806714229	0.0298105727360556	0.410772855472489	-0.031685442	0.085172003234092	1.02710409144231	0.968811281598312	1.08890434566071
eqtl-a-ENSG00000050165	ebi-a-GCST90027158	Alzheimer disease	DKK3	Weighted median	7	0.0160489843269746	0.0180285962687958	0.373360650835464	-0.019287064	0.0513850330138143	1.01617846100497	0.98089774104091	1.05272815035198
eqtl-a-ENSG00000050165	ebi-a-GCST90027158	Alzheimer disease	DKK3	Inverse variance weighted	7	0.007172535213387	0.0211475516704793	0.734484513354475	-0.034276666	0.0486217364875264	1.00719831945334	0.966304124096149	1.0498231658263
eqtl-a-ENSG00000050165	ebi-a-GCST90027158	Alzheimer disease	DKK3	Simple mode	7	-0.133251601	0.0570226293649499	0.0580961144701512	-0.245015955	-0.021487248	0.875244851563194	0.782692050316334	0.978741958447475
eqtl-a-ENSG00000050165	ebi-a-GCST90027158	Alzheimer disease	DKK3	Weighted mode	7	0.0161178703247015	0.0192918243353689	0.435449491034388	-0.021694105	0.0539298460220244	1.01624846388321	0.978539519255779	1.05541055830881
eqtl-a-ENSG00000050344	ebi-a-GCST90027158	Alzheimer disease	NFE2L3	MR Egger	3	-0.012992316	0.0336312118100609	0.765306614562401	-0.078909491	0.0529248591591464	0.987091719815201	0.924123562033583	1.05435041736586
eqtl-a-ENSG00000050344	ebi-a-GCST90027158	Alzheimer disease	NFE2L3	Weighted median	3	-0.015598706	0.0187292469054156	0.404927730053561	-0.05230803	0.0211106174695886	0.984522323237225	0.949036489725478	1.02133502288495
eqtl-a-ENSG00000050344	ebi-a-GCST90027158	Alzheimer disease	NFE2L3	Inverse variance weighted	3	-0.0157917	0.0179967778419843	0.380229380302581	-0.051065384	0.0194819847496021	0.984332335304135	0.950216539171529	1.01967299703082
eqtl-a-ENSG00000050344	ebi-a-GCST90027158	Alzheimer disease	NFE2L3	Simple mode	3	-0.01404421	0.0350828524675195	0.727635706080687	-0.082806601	0.0547181803555785	0.986053949380036	0.920529159132884	1.05624290272766
eqtl-a-ENSG00000050344	ebi-a-GCST90027158	Alzheimer disease	NFE2L3	Weighted mode	3	-0.015429548	0.019170688720054	0.505377205290205	-0.053004098	0.0221450015009662	0.984688877224489	0.948376125761864	1.02239202210062
eqtl-a-ENSG00000050405	ebi-a-GCST90027158	Alzheimer disease	LIMA1	MR Egger	3	0.147305258186653	0.0858146076979787	0.335816658157343	-0.020891373	0.315501889274691	1.1587076140348	0.979325340062015	1.37094720201684
eqtl-a-ENSG00000050405	ebi-a-GCST90027158	Alzheimer disease	LIMA1	Weighted median	3	-0.00141911	0.0222474661621917	0.949139450649285	-0.045024143	0.042185923963878	0.998581896746024	0.955974401089853	1.04308839585252
eqtl-a-ENSG00000050405	ebi-a-GCST90027158	Alzheimer disease	LIMA1	Inverse variance weighted	3	-0.004103095	0.028370762695416	0.88500769974894	-0.05970979	0.0515035999942746	0.995905311304027	0.942037882946964	1.052852977
eqtl-a-ENSG00000050405	ebi-a-GCST90027158	Alzheimer disease	LIMA1	Simple mode	3	-0.091935713	0.0655517475915298	0.29584224458196	-0.220417138	0.0365457126192519	0.912163788243664	0.802184106735708	1.03722171705549
eqtl-a-ENSG00000050405	ebi-a-GCST90027158	Alzheimer disease	LIMA1	Weighted mode	3	0.00830014699607645	0.0233559791349268	0.756288363796928	-0.037477572	0.0540778661005331	1.00833468871714	0.963216020383081	1.05556679182508
eqtl-a-ENSG00000050426	ebi-a-GCST90027158	Alzheimer disease	LETMD1	MR Egger	3	-0.059361341	0.038755808026045	0.36821888440231	-0.135322725	0.016600042262306	0.942366191644634	0.873433987040416	1.0167385885268
eqtl-a-ENSG00000050426	ebi-a-GCST90027158	Alzheimer disease	LETMD1	Weighted median	3	-0.03274399	0.0250145755593757	0.190535559417819	-0.081772558	0.01628457794612	0.967786290699743	0.921481518236354	1.01641789436968
eqtl-a-ENSG00000050426	ebi-a-GCST90027158	Alzheimer disease	LETMD1	Inverse variance weighted	3	-0.028291063	0.0245565346168336	0.249288693636289	-0.076421871	0.0198397449015567	0.97210538176238	0.926425292331622	1.02003786066013
eqtl-a-ENSG00000050426	ebi-a-GCST90027158	Alzheimer disease	LETMD1	Simple mode	3	-0.028107443	0.0345411037443692	0.501268101675525	-0.095808007	0.0395931199160109	0.972283895679146	0.908638451761534	1.04038737515933
eqtl-a-ENSG00000050426	ebi-a-GCST90027158	Alzheimer disease	LETMD1	Weighted mode	3	-0.034749865	0.026262862850092	0.316792742854642	-0.086225076	0.0167253459362358	0.96584697793724	0.917387725621423	1.01686599758962
eqtl-a-ENSG00000050767	ebi-a-GCST90027158	Alzheimer disease	COL23A1	MR Egger	4	0.0345090547973853	0.0647431208304742	0.647319536855821	-0.092387462	0.161405571625115	1.03511140105769	0.911751811888844	1.17516148432973
eqtl-a-ENSG00000050767	ebi-a-GCST90027158	Alzheimer disease	COL23A1	Weighted median	4	0.0634407333608011	0.0324052443132919	0.0502616508548642	-7.35E-05	0.126955012214853	1.06549633554325	0.999926457211152	1.13536593903361
eqtl-a-ENSG00000050767	ebi-a-GCST90027158	Alzheimer disease	COL23A1	Inverse variance weighted	4	0.0685215141401389	0.0307545424625996	0.0258796617228066	0.00824261091344364	0.128800417366834	1.07092366470494	1.00827667475813	1.13746308363245
eqtl-a-ENSG00000050767	ebi-a-GCST90027158	Alzheimer disease	COL23A1	Simple mode	4	0.134007322197161	0.0679154275176245	0.143007475722069	0.000893084262616584	0.267121560131705	1.14340119182296	1.00089348318111	1.30619921842931
eqtl-a-ENSG00000050767	ebi-a-GCST90027158	Alzheimer disease	COL23A1	Weighted mode	4	0.0491758090481966	0.0365352262195687	0.270984432675189	-0.022433234	0.120784852438551	1.05040500521178	0.97781651957718	1.12838211758895
eqtl-a-ENSG00000051009	ebi-a-GCST90027158	Alzheimer disease	FHIP1B	MR Egger	5	-0.025958041	0.0153907276206995	0.190265453490294	-0.056123867	0.00420778527088246	0.974375972723343	0.945422022045535	1.00421665042919
eqtl-a-ENSG00000051009	ebi-a-GCST90027158	Alzheimer disease	FHIP1B	Weighted median	5	-0.023801707	0.0132908773310176	0.0733205142526564	-0.049851827	0.00224841231557547	0.976479319327993	0.951370381630312	1.00225094189003
eqtl-a-ENSG00000051009	ebi-a-GCST90027158	Alzheimer disease	FHIP1B	Inverse variance weighted	5	-0.023948717	0.0127681468763488	0.0607018292579737	-0.048974284	0.00107685133150876	0.976335778344899	0.952205615899759	1.00107743134408
eqtl-a-ENSG00000051009	ebi-a-GCST90027158	Alzheimer disease	FHIP1B	Simple mode	5	-0.038640373	0.0279343203132932	0.23877983846149	-0.093391641	0.0161108944529025	0.962096642521007	0.910836709274432	1.01624137468893
eqtl-a-ENSG00000051009	ebi-a-GCST90027158	Alzheimer disease	FHIP1B	Weighted mode	5	-0.024164405	0.0139792507559521	0.158944319505309	-0.051563737	0.00323492632194585	0.976125216543182	0.949743114596755	1.00324016434278
eqtl-a-ENSG00000051108	ebi-a-GCST90027158	Alzheimer disease	HERPUD1	MR Egger	4	0.0824267404757517	0.0461735841468504	0.216161577055257	-0.008073484	0.172926965403578	1.08591911660709	0.991959018593761	1.18877927989851
eqtl-a-ENSG00000051108	ebi-a-GCST90027158	Alzheimer disease	HERPUD1	Weighted median	4	0.0184277727017872	0.0237844996436523	0.438469220315106	-0.028189847	0.0650453920033456	1.01859861188691	0.972203779698324	1.06720746596962
eqtl-a-ENSG00000051108	ebi-a-GCST90027158	Alzheimer disease	HERPUD1	Inverse variance weighted	4	0.00235665457499187	0.0309840605476093	0.939371185357236	-0.058372104	0.063085413248306	1.00235943366808	0.943298876745448	1.0651178105182
eqtl-a-ENSG00000051108	ebi-a-GCST90027158	Alzheimer disease	HERPUD1	Simple mode	4	-0.003232392	0.0584862019357205	0.959400048567308	-0.117865348	0.111400563502039	0.996772826263671	0.888815725295976	1.11784258412711
eqtl-a-ENSG00000051108	ebi-a-GCST90027158	Alzheimer disease	HERPUD1	Weighted mode	4	0.0227165171062217	0.0247505059822541	0.426397388610505	-0.025794475	0.0712275088314397	1.02297650209975	0.974535360778966	1.07382550286504
eqtl-a-ENSG00000051382	ebi-a-GCST90027158	Alzheimer disease	PIK3CB	MR Egger	3	-0.462190191	0.541658165277577	0.550292055716917	-1.523840195	0.599459812493251	0.629902526473152	0.21787360119189	1.82113478038031
eqtl-a-ENSG00000051382	ebi-a-GCST90027158	Alzheimer disease	PIK3CB	Weighted median	3	0.0492648783083722	0.0812732203872809	0.544406035859422	-0.110030634	0.208560390267443	1.05049856817521	0.895806693046874	1.23190332278575
eqtl-a-ENSG00000051382	ebi-a-GCST90027158	Alzheimer disease	PIK3CB	Inverse variance weighted	3	0.0924835419940819	0.0656216791445875	0.158733374137687	-0.036134949	0.221102033117473	1.09689508870589	0.964510124898687	1.24745070535519
eqtl-a-ENSG00000051382	ebi-a-GCST90027158	Alzheimer disease	PIK3CB	Simple mode	3	0.0415613839491007	0.101545351415621	0.721997527703956	-0.157467505	0.240590272723719	1.04243714879645	0.85430457393363	1.27199975552899
eqtl-a-ENSG00000051382	ebi-a-GCST90027158	Alzheimer disease	PIK3CB	Weighted mode	3	0.0389750256016223	0.0935490904214381	0.717408389157598	-0.144381192	0.222331242827641	1.03974451633214	0.865557741803784	1.24898502668332
eqtl-a-ENSG00000051523	ebi-a-GCST90027158	Alzheimer disease	CYBA	MR Egger	3	-0.084539375	0.0670214754176513	0.426742474156362	-0.215901467	0.0468227166111168	0.918935471389614	0.805814697280437	1.04793621092787
eqtl-a-ENSG00000051523	ebi-a-GCST90027158	Alzheimer disease	CYBA	Weighted median	3	0.0262353596033194	0.025427371318559	0.302176914912209	-0.023602288	0.076073007387695	1.02658253610081	0.976674067345428	1.07904134927179
eqtl-a-ENSG00000051523	ebi-a-GCST90027158	Alzheimer disease	CYBA	Inverse variance weighted	3	0.0340340541674366	0.0343666643684315	0.322016893544816	-0.033324608	0.101392716329562	1.03461983924545	0.967224539806843	1.1067111799852
eqtl-a-ENSG00000051523	ebi-a-GCST90027158	Alzheimer disease	CYBA	Simple mode	3	0.0395727559578434	0.0435541762245062	0.459474094340199	-0.045793429	0.124938941357876	1.04036618897006	0.955239266119467	1.13307926667319
eqtl-a-ENSG00000051523	ebi-a-GCST90027158	Alzheimer disease	CYBA	Weighted mode	3	0.0231029910910081	0.0254324492586821	0.459550270081146	-0.026744609	0.0729505916380251	1.02337193231168	0.973609860527429	1.07567738814396
eqtl-a-ENSG00000051620	ebi-a-GCST90027158	Alzheimer disease	HEBP2	MR Egger	3	0.0148249110261462	0.0287029779773106	0.696488061637272	-0.041432926	0.0710827478616749	1.01493534506971	0.959413685079739	1.07367006609475
eqtl-a-ENSG00000051620	ebi-a-GCST90027158	Alzheimer disease	HEBP2	Weighted median	3	-0.003659834	0.0148235003140096	0.804990205140356	-0.032713895	0.0253942262796644	0.996346854695152	0.967815416859031	1.02571940637469
eqtl-a-ENSG00000051620	ebi-a-GCST90027158	Alzheimer disease	HEBP2	Inverse variance weighted	3	-0.00503429	0.0136962893280458	0.713196864490398	-0.031879017	0.0218104366857558	0.994978360404515	0.968623761534146	1.02205002291631
eqtl-a-ENSG00000051620	ebi-a-GCST90027158	Alzheimer disease	HEBP2	Simple mode	3	-0.005796545	0.0197961366806624	0.797250944464306	-0.044596973	0.0330038824119332	0.994220222073987	0.956382851922491	1.03355455191804
eqtl-a-ENSG00000051620	ebi-a-GCST90027158	Alzheimer disease	HEBP2	Weighted mode	3	-0.002460929	0.0154807507328799	0.8882968219836	-0.0328032	0.0278813425329553	0.997542096699604	0.967728989586325	1.0282736648338
eqtl-a-ENSG00000052126	ebi-a-GCST90027158	Alzheimer disease	PLEKHA5	MR Egger	4	0.0290713479496669	0.0952756843651202	0.789094582150214	-0.157668993	0.215811689305302	1.0294980444295	0.854132458657969	1.24086868815342
eqtl-a-ENSG00000052126	ebi-a-GCST90027158	Alzheimer disease	PLEKHA5	Weighted median	4	0.0267044171081507	0.0194841851352496	0.170509400653555	-0.011484586	0.0648934199732399	1.02706417529311	0.988581110359992	1.06704529260769
eqtl-a-ENSG00000052126	ebi-a-GCST90027158	Alzheimer disease	PLEKHA5	Inverse variance weighted	4	0.0264392852661015	0.019418177967737	0.173332381167962	-0.011620344	0.064498914082866	1.0267919039719	0.988446911878983	1.06662441997829
eqtl-a-ENSG00000052126	ebi-a-GCST90027158	Alzheimer disease	PLEKHA5	Simple mode	4	0.0295246934316567	0.0388165751086177	0.502202803647617	-0.046555794	0.105605180644547	1.02996486852497	0.95451130328943	1.11138299435516
eqtl-a-ENSG00000052126	ebi-a-GCST90027158	Alzheimer disease	PLEKHA5	Weighted mode	4	0.0267900102718792	0.0213086865113169	0.297639350939138	-0.014975015	0.0685550358340603	1.02715208872757	0.985136552646367	1.07095956448195
eqtl-a-ENSG00000052749	ebi-a-GCST90027158	Alzheimer disease	RRP12	MR Egger	10	-0.007467294	0.0262465131337651	0.783248097907348	-0.05891046	0.0439758715110446	0.992560516743135	0.942791182925516	1.04495714134742
eqtl-a-ENSG00000052749	ebi-a-GCST90027158	Alzheimer disease	RRP12	Weighted median	10	0.0114143061790803	0.0191795437896742	0.55175712443586	-0.0261776	0.0490062120068418	1.01147969793553	0.974162063404288	1.0502268747363
eqtl-a-ENSG00000052749	ebi-a-GCST90027158	Alzheimer disease	RRP12	Inverse variance weighted	10	0.000766555240650759	0.0159860558501338	0.961754901306252	-0.030566114	0.032099224706913	1.00076684911921	0.969896306004217	1.03261996163498
eqtl-a-ENSG00000052749	ebi-a-GCST90027158	Alzheimer disease	RRP12	Simple mode	10	0.0225747950045243	0.0411315256446486	0.596463498747716	-0.058042995	0.103192585268036	1.02283153399272	0.943609375835115	1.10870490874893
eqtl-a-ENSG00000052749	ebi-a-GCST90027158	Alzheimer disease	RRP12	Weighted mode	10	-0.001701068	0.0155261895514784	0.915161394280736	-0.0321324	0.0287302631748816	0.998300377650714	0.968378360425078	1.02914695819937
eqtl-a-ENSG00000053254	ebi-a-GCST90027158	Alzheimer disease	FOXN3	MR Egger	3	-0.018023699	0.239411879976079	0.952163444189949	-0.487270984	0.451223585451706	0.982137756103779	0.614300544735516	1.57023232395125
eqtl-a-ENSG00000053254	ebi-a-GCST90027158	Alzheimer disease	FOXN3	Weighted median	3	-0.017228297	0.0609669443084433	0.777495576146488	-0.136723507	0.102266914284465	0.98291926193208	0.872211352776346	1.10767908764522
eqtl-a-ENSG00000053254	ebi-a-GCST90027158	Alzheimer disease	FOXN3	Inverse variance weighted	3	-0.02262757	0.0565708691653322	0.689166638575688	-0.133506474	0.0882513333126199	0.977626513177877	0.875021804229577	1.09226260951273
eqtl-a-ENSG00000053254	ebi-a-GCST90027158	Alzheimer disease	FOXN3	Simple mode	3	-0.00080663	0.0742046705439925	0.992313738778251	-0.146247784	0.14463452456682	0.999193695538876	0.863943605288126	1.15561714340333
eqtl-a-ENSG00000053254	ebi-a-GCST90027158	Alzheimer disease	FOXN3	Weighted mode	3	-0.001857492	0.0784934066697848	0.983269154069988	-0.155704569	0.151989585429548	0.998144232426725	0.855811986661288	1.16414811226645
eqtl-a-ENSG00000053371	ebi-a-GCST90027158	Alzheimer disease	AKR7A2	MR Egger	4	0.0282504058684679	0.0597436289069717	0.682893574281182	-0.088847107	0.145347918526132	1.0286532329804	0.914985457944998	1.15644184782731
eqtl-a-ENSG00000053371	ebi-a-GCST90027158	Alzheimer disease	AKR7A2	Weighted median	4	-0.001317398	0.023571277927999	0.955429466322444	-0.047517103	0.0448823068764902	0.998683469525236	0.953594164052406	1.04590475686694
eqtl-a-ENSG00000053371	ebi-a-GCST90027158	Alzheimer disease	AKR7A2	Inverse variance weighted	4	-0.017152518	0.0279254805289886	0.539066896637567	-0.07188646	0.0375814237595372	0.982993748884685	0.930636554367178	1.0382965356475
eqtl-a-ENSG00000053371	ebi-a-GCST90027158	Alzheimer disease	AKR7A2	Simple mode	4	-0.015064505	0.0547053392865621	0.8009055673354	-0.12228697	0.0921579598232322	0.985048396831067	0.884894393759242	1.0965380173529
eqtl-a-ENSG00000053371	ebi-a-GCST90027158	Alzheimer disease	AKR7A2	Weighted mode	4	-4.35E-06	0.0247117133110614	0.999870719622732	-0.048439304	0.048430612127132	0.999995654046895	0.952715163500775	1.04962253821823
eqtl-a-ENSG00000053900	ebi-a-GCST90027158	Alzheimer disease	ANAPC4	MR Egger	5	0.0052339790947904	0.0391958935455342	0.902225460055256	-0.071589972	0.0820579304440375	1.00524770029175	0.930912517528973	1.08551869258799
eqtl-a-ENSG00000053900	ebi-a-GCST90027158	Alzheimer disease	ANAPC4	Weighted median	5	0.00543771485000562	0.0182569600147472	0.765822696657833	-0.030345927	0.0412213564789101	1.0054525260556	0.970109888508642	1.04208275178569
eqtl-a-ENSG00000053900	ebi-a-GCST90027158	Alzheimer disease	ANAPC4	Inverse variance weighted	5	0.00704207448704304	0.0182865135124436	0.700165834480487	-0.028799492	0.0428836409714325	1.0070669281999	0.971611260770096	1.04381643031817
eqtl-a-ENSG00000053900	ebi-a-GCST90027158	Alzheimer disease	ANAPC4	Simple mode	5	-0.044887039	0.041127285383911	0.336423265942827	-0.125496519	0.0357224401202758	0.956105478142231	0.882058835234852	1.03636815234688
eqtl-a-ENSG00000053900	ebi-a-GCST90027158	Alzheimer disease	ANAPC4	Weighted mode	5	-5.49E-05	0.0186427120928365	0.997790960473763	-0.036594626	0.0364848056188649	0.999945091424437	0.964066863996191	1.0371585449158
eqtl-a-ENSG00000054148	ebi-a-GCST90027158	Alzheimer disease	PHPT1	Inverse variance weighted	2	0.0140470429009116	0.03291876541163	0.669584447140203	-0.050473737	0.0785678231077064	1.01414616619395	0.95077889835982	1.08173671942038
eqtl-a-ENSG00000054179	ebi-a-GCST90027158	Alzheimer disease	ENTPD2	MR Egger	3	0.0475531790338583	0.0380604102722385	0.429699249330376	-0.027045225	0.122151583167446	1.04870196859594	0.973317222160514	1.1299253664656
eqtl-a-ENSG00000054179	ebi-a-GCST90027158	Alzheimer disease	ENTPD2	Weighted median	3	0.0550338786827698	0.0203904672662033	0.0069548099152744	0.0150685628410113	0.0949991945245283	1.05657640948615	1.01518266603739	1.09965796937822
eqtl-a-ENSG00000054179	ebi-a-GCST90027158	Alzheimer disease	ENTPD2	Inverse variance weighted	3	0.0548925927331478	0.0203481862992146	0.00698276423228079	0.0150101475866872	0.0947750378796085	1.05642714062983	1.0151233656158	1.099411501
eqtl-a-ENSG00000054179	ebi-a-GCST90027158	Alzheimer disease	ENTPD2	Simple mode	3	0.0674144070253975	0.0309628780066594	0.161378837283648	0.00672716613234513	0.12810164791845	1.06973869356242	1.00674984433927	1.13666853681579
eqtl-a-ENSG00000054179	ebi-a-GCST90027158	Alzheimer disease	ENTPD2	Weighted mode	3	0.0585326576067996	0.0217872246931352	0.115113723307035	0.0158296972082546	0.101235618005345	1.06027961132384	1.01595565058877	1.10653733116947
eqtl-a-ENSG00000054219	ebi-a-GCST90027158	Alzheimer disease	LY75	MR Egger	4	-0.028105456	0.24895885351309	0.920426450473832	-0.516064809	0.459853896547661	0.97228582769177	0.596864709082425	1.58384256322269
eqtl-a-ENSG00000054219	ebi-a-GCST90027158	Alzheimer disease	LY75	Weighted median	4	-0.00637628	0.0196698521573399	0.74581302174021	-0.04492919	0.0321766300898454	0.993644005197766	0.956065178060752	1.03269989507213
eqtl-a-ENSG00000054219	ebi-a-GCST90027158	Alzheimer disease	LY75	Inverse variance weighted	4	-0.006905229	0.0231779199959846	0.765762151718579	-0.052333952	0.0385234943703965	0.993118557489343	0.949011889486548	1.03927514518636
eqtl-a-ENSG00000054219	ebi-a-GCST90027158	Alzheimer disease	LY75	Simple mode	4	-0.007933289	0.0369117057551037	0.843606379174265	-0.080280232	0.0644136540775589	0.992098096284784	0.92285769544419	1.06653348345126
eqtl-a-ENSG00000054219	ebi-a-GCST90027158	Alzheimer disease	LY75	Weighted mode	4	-0.003916045	0.0207111826330269	0.862099761092737	-0.044509963	0.0366778733920816	0.99609161313465	0.956466071224816	1.03735880613791
eqtl-a-ENSG00000054277	ebi-a-GCST90027158	Alzheimer disease	OPN3	MR Egger	4	0.0239197883720208	0.0569035242789856	0.715082655444503	-0.087611119	0.135450695958833	1.02420816119171	0.916117067785571	1.1450527387153
eqtl-a-ENSG00000054277	ebi-a-GCST90027158	Alzheimer disease	OPN3	Weighted median	4	0.00977450332527919	0.0173354649425624	0.572860090966866	-0.024203008	0.0437520146127015	1.00982242980815	0.976087536101597	1.0447232466633
eqtl-a-ENSG00000054277	ebi-a-GCST90027158	Alzheimer disease	OPN3	Inverse variance weighted	4	0.00464653070681818	0.0324846395950416	0.88626034443953	-0.059023363	0.0683164243130996	1.00465734257002	0.942684745050903	1.07070405167674
eqtl-a-ENSG00000054277	ebi-a-GCST90027158	Alzheimer disease	OPN3	Simple mode	4	0.100794600199003	0.0628683720841303	0.207207523558642	-0.022427409	0.224016609483898	1.10604943609616	0.977822215625577	1.25109179924489
eqtl-a-ENSG00000054277	ebi-a-GCST90027158	Alzheimer disease	OPN3	Weighted mode	4	0.00636619144670841	0.0191152592818284	0.76101926474732	-0.031099717	0.0438320996390921	1.00638649871392	0.969378904946663	1.0448069167024
eqtl-a-ENSG00000054282	ebi-a-GCST90027158	Alzheimer disease	SDCCAG8	MR Egger	3	-0.013300973	0.0446963228432985	0.815864042832013	-0.100905765	0.074303820169412	0.986787094441124	0.904018218688715	1.07713401082556
eqtl-a-ENSG00000054282	ebi-a-GCST90027158	Alzheimer disease	SDCCAG8	Weighted median	3	0.00528004070389178	0.0217250626407295	0.807975071121292	-0.037301082	0.0478611634797216	1.00529400468479	0.963386033415982	1.04902500223273
eqtl-a-ENSG00000054282	ebi-a-GCST90027158	Alzheimer disease	SDCCAG8	Inverse variance weighted	3	0.00654143962437489	0.0216917707383775	0.762985070870766	-0.035974431	0.0490573102715948	1.00656288156879	0.96466495866408	1.0502805408783
eqtl-a-ENSG00000054282	ebi-a-GCST90027158	Alzheimer disease	SDCCAG8	Simple mode	3	-0.003089399	0.0323717612664695	0.932670390537048	-0.066538051	0.0603592527480589	0.996915367949291	0.935627313234384	1.06221808277256
eqtl-a-ENSG00000054282	ebi-a-GCST90027158	Alzheimer disease	SDCCAG8	Weighted mode	3	0.00609315297711926	0.0231916501913457	0.817346785395355	-0.039362481	0.0515487873521568	1.00611175399414	0.961402155580775	1.05290055326917
eqtl-a-ENSG00000054356	ebi-a-GCST90027158	Alzheimer disease	PTPRN	MR Egger	5	-0.007136427	0.0441064380113732	0.881746447017667	-0.093585046	0.0793121913664304	0.992888976693491	0.910660566423799	1.08254222965955
eqtl-a-ENSG00000054356	ebi-a-GCST90027158	Alzheimer disease	PTPRN	Weighted median	5	0.00700624011138878	0.0210283433751006	0.738997815968772	-0.034209313	0.048221793126586	1.00703084123186	0.966369209921318	1.04940337997185
eqtl-a-ENSG00000054356	ebi-a-GCST90027158	Alzheimer disease	PTPRN	Inverse variance weighted	5	0.0152987351855318	0.0288231443060216	0.595571561947805	-0.041194628	0.0717920980253341	1.01541635990564	0.959642338833684	1.07443194431913
eqtl-a-ENSG00000054356	ebi-a-GCST90027158	Alzheimer disease	PTPRN	Simple mode	5	0.0426555094458857	0.0649714252068644	0.547335539183733	-0.084688484	0.16999950285134	1.04357833004365	0.918798460283256	1.18530426204779
eqtl-a-ENSG00000054356	ebi-a-GCST90027158	Alzheimer disease	PTPRN	Weighted mode	5	0.00449711926124952	0.0223322584625324	0.850232558971114	-0.039274107	0.048268345847813	1.00450724647748	0.961487122359049	1.04945223369198
eqtl-a-ENSG00000054523	ebi-a-GCST90027158	Alzheimer disease	KIF1B	MR Egger	11	0.00719268199392349	0.0191791751320506	0.716326492435586	-0.030398501	0.0447838652527427	1.00721861146125	0.970058886820599	1.04580180137202
eqtl-a-ENSG00000054523	ebi-a-GCST90027158	Alzheimer disease	KIF1B	Weighted median	11	-0.000894167	0.0139840249384185	0.949016384960954	-0.028302856	0.0265145219253641	0.999106232694209	0.972093917902224	1.0268691592707
eqtl-a-ENSG00000054523	ebi-a-GCST90027158	Alzheimer disease	KIF1B	Inverse variance weighted	11	-0.000981946	0.0128547033711881	0.939110330071994	-0.026177165	0.0242132721327482	0.999018535476896	0.974162486742454	1.02450879376785
eqtl-a-ENSG00000054523	ebi-a-GCST90027158	Alzheimer disease	KIF1B	Simple mode	11	0.0418522318480827	0.0214528867177423	0.0796306559177436	-0.000195426	0.0838998898148575	1.04274038354646	0.999804592975748	1.08752001652885
eqtl-a-ENSG00000054523	ebi-a-GCST90027158	Alzheimer disease	KIF1B	Weighted mode	11	-0.000808734	0.0132347779068692	0.952478222959883	-0.026748899	0.0251314302577714	0.999191592497863	0.973605684060524	1.02544988681101
eqtl-a-ENSG00000054654	ebi-a-GCST90027158	Alzheimer disease	SYNE2	MR Egger	5	0.054485674884043	0.0458658542794386	0.320337499171391	-0.0354114	0.144382749271743	1.0559973490209	0.965208248371527	1.15532622418072
eqtl-a-ENSG00000054654	ebi-a-GCST90027158	Alzheimer disease	SYNE2	Weighted median	5	-0.016031782	0.0255686465025331	0.53065307845177	-0.066146329	0.0340827656369441	0.98409604350198	0.935993891544992	1.03467023832569
eqtl-a-ENSG00000054654	ebi-a-GCST90027158	Alzheimer disease	SYNE2	Inverse variance weighted	5	-0.024318746	0.025723240880757	0.344454824258673	-0.074736298	0.026098806349444	0.975974572400429	0.92798816649118	1.02644236248594
eqtl-a-ENSG00000054654	ebi-a-GCST90027158	Alzheimer disease	SYNE2	Simple mode	5	-0.042608769	0.0497818884968981	0.440291146153733	-0.140181271	0.0549637320398731	0.958286227620634	0.869200660359214	1.05650229679747
eqtl-a-ENSG00000054654	ebi-a-GCST90027158	Alzheimer disease	SYNE2	Weighted mode	5	-0.015708341	0.0266932942848482	0.587837041688171	-0.068027198	0.0366105153383539	0.984414391053996	0.934235063665134	1.03728893402096
eqtl-a-ENSG00000054793	ebi-a-GCST90027158	Alzheimer disease	ATP9A	MR Egger	8	-0.014198765	0.023194711795532	0.562898947746829	-0.059660401	0.0312628696982364	0.985901561647252	0.942084410623027	1.03175668581086
eqtl-a-ENSG00000054793	ebi-a-GCST90027158	Alzheimer disease	ATP9A	Weighted median	8	-0.002641846	0.0176867371197897	0.88126267258151	-0.03730785	0.0320241590207811	0.997361640869402	0.963379512839781	1.03254245021831
eqtl-a-ENSG00000054793	ebi-a-GCST90027158	Alzheimer disease	ATP9A	Inverse variance weighted	8	-0.004098399	0.0137287189385058	0.765300647713558	-0.031006688	0.0228098900066978	0.995909987863233	0.969469089019921	1.02307202484242
eqtl-a-ENSG00000054793	ebi-a-GCST90027158	Alzheimer disease	ATP9A	Simple mode	8	-0.023663432	0.02541482845299	0.382797297096379	-0.073476496	0.026149631447108	0.976614351275479	0.929157984381802	1.02649453284503
eqtl-a-ENSG00000054793	ebi-a-GCST90027158	Alzheimer disease	ATP9A	Weighted mode	8	-0.010012411	0.0195506404008281	0.624319678852249	-0.048331666	0.0283068441738314	0.990037546305257	0.952817717236456	1.02871129006398
eqtl-a-ENSG00000054967	ebi-a-GCST90027158	Alzheimer disease	RELT	MR Egger	3	0.0454073142192046	0.0365038440192834	0.431072160202175	-0.02614022	0.116954848	1.04645400871208	0.974198477863475	1.12406867515457
eqtl-a-ENSG00000054967	ebi-a-GCST90027158	Alzheimer disease	RELT	Weighted median	3	0.0199571762960723	0.0204625463463245	0.329410141381618	-0.020149415	0.0600637671348683	1.02015765216207	0.980052228310983	1.06190425897852
eqtl-a-ENSG00000054967	ebi-a-GCST90027158	Alzheimer disease	RELT	Inverse variance weighted	3	0.0191847428004332	0.0203980328146052	0.346951273299067	-0.020795402	0.0591648871170593	1.01936995248268	0.979419331781641	1.0609501633323
eqtl-a-ENSG00000054967	ebi-a-GCST90027158	Alzheimer disease	RELT	Simple mode	3	-0.05136154	0.0537552963161598	0.440174895137072	-0.156721921	0.0539988403631321	0.949935168484731	0.854941766949217	1.05548337817693
eqtl-a-ENSG00000054967	ebi-a-GCST90027158	Alzheimer disease	RELT	Weighted mode	3	0.0229409579724124	0.0212291746423609	0.392842031891272	-0.018668224	0.0645501402714397	1.02320612559946	0.981504947694105	1.06667906048146
eqtl-a-ENSG00000054983	ebi-a-GCST90027158	Alzheimer disease	GALC	MR Egger	3	0.0102095859569761	0.146765927880777	0.955785579267817	-0.277451633	0.2978708046033	1.01026188160045	0.757712212218647	1.34698775202051
eqtl-a-ENSG00000054983	ebi-a-GCST90027158	Alzheimer disease	GALC	Weighted median	3	0.0331694509759753	0.0213311282751599	0.119951132648459	-0.00863956	0.0749784623952888	1.03372569022823	0.991397653311713	1.07786093609186
eqtl-a-ENSG00000054983	ebi-a-GCST90027158	Alzheimer disease	GALC	Inverse variance weighted	3	0.0371067861695335	0.0225882976133885	0.100435949537522	-0.007166277	0.081379849491775	1.03780383801777	0.992859339383149	1.0847828725402
eqtl-a-ENSG00000054983	ebi-a-GCST90027158	Alzheimer disease	GALC	Simple mode	3	0.0142622182261448	0.0465345064595053	0.788197810283594	-0.076945414	0.105469850886775	1.01436440890447	0.925940395207167	1.11123260134029
eqtl-a-ENSG00000054983	ebi-a-GCST90027158	Alzheimer disease	GALC	Weighted mode	3	0.0309862616963459	0.0212906983977283	0.282820738910952	-0.010743507	0.0727160305558935	1.0314713331228	0.989313998189251	1.07542510568075
eqtl-a-ENSG00000055118	ebi-a-GCST90027158	Alzheimer disease	KCNH2	MR Egger	5	0.0169729865686822	0.0835923296048369	0.852091482994204	-0.146867979	0.180813952594163	1.01711784611105	0.86340795747985	1.19819223799744
eqtl-a-ENSG00000055118	ebi-a-GCST90027158	Alzheimer disease	KCNH2	Weighted median	5	0.0194193715086488	0.0323270809610747	0.548029639668631	-0.043941707	0.0827804501923553	1.0196091539985	0.957009742648489	1.08630328468807
eqtl-a-ENSG00000055118	ebi-a-GCST90027158	Alzheimer disease	KCNH2	Inverse variance weighted	5	0.0291873844486454	0.0287632620702629	0.310227263439832	-0.027188609	0.0855633781063608	1.02961751070938	0.973177673942246	1.08933059886687
eqtl-a-ENSG00000055118	ebi-a-GCST90027158	Alzheimer disease	KCNH2	Simple mode	5	0.0439087652567608	0.0554945250799428	0.473084403431411	-0.064860504	0.152678034413449	1.04488702054057	0.937198189751748	1.16494984479575
eqtl-a-ENSG00000055118	ebi-a-GCST90027158	Alzheimer disease	KCNH2	Weighted mode	5	0.0100348383334302	0.0375596965209015	0.802547215790954	-0.063582167	0.0836518435143972	1.01008535616163	0.938397011008702	1.08725029466522
eqtl-a-ENSG00000055163	ebi-a-GCST90027158	Alzheimer disease	CYFIP2	MR Egger	7	-0.01375179	0.0607320528045828	0.829829848584624	-0.132786614	0.105283033248411	0.98634233366751	0.875651924258672	1.1110250228803
eqtl-a-ENSG00000055163	ebi-a-GCST90027158	Alzheimer disease	CYFIP2	Weighted median	7	0.0388984632532365	0.0354155357347344	0.27205403349745	-0.030515987	0.108312913293316	1.03966491409755	0.969944925640486	1.11439640028192
eqtl-a-ENSG00000055163	ebi-a-GCST90027158	Alzheimer disease	CYFIP2	Inverse variance weighted	7	0.0247256788378878	0.0312208635867934	0.428383930655942	-0.036467214	0.0859185714680028	1.02503389346407	0.964189705502126	1.08971759058859
eqtl-a-ENSG00000055163	ebi-a-GCST90027158	Alzheimer disease	CYFIP2	Simple mode	7	0.0337276857895639	0.0549750874897273	0.562061379221639	-0.074023486	0.141478857269429	1.03430291299415	0.928649883601609	1.15197614808201
eqtl-a-ENSG00000055163	ebi-a-GCST90027158	Alzheimer disease	CYFIP2	Weighted mode	7	0.0261993072377486	0.0407593285396881	0.544132108156539	-0.053688977	0.106087591175537	1.02654552603909	0.947726825791958	1.11191926655687
eqtl-a-ENSG00000055211	ebi-a-GCST90027158	Alzheimer disease	GINM1	MR Egger	3	0.0336027914047408	0.0335243244273568	0.499255835649884	-0.032104884	0.0993104672823602	1.03417374243462	0.968405006103821	1.1044091292384
eqtl-a-ENSG00000055211	ebi-a-GCST90027158	Alzheimer disease	GINM1	Weighted median	3	0.0516885182991096	0.0164853748762716	0.00171610207003015	0.0193771835416174	0.0839998530566019	1.05304768633981	1.01956613966847	1.08762873398895
eqtl-a-ENSG00000055211	ebi-a-GCST90027158	Alzheimer disease	GINM1	Inverse variance weighted	3	0.0552391503940439	0.0174399129953167	0.00153809508977272	0.0210569209232232	0.0894213798648645	1.05679331699554	1.02128018219393	1.09354135556345
eqtl-a-ENSG00000055211	ebi-a-GCST90027158	Alzheimer disease	GINM1	Simple mode	3	0.0537552438070271	0.0438958417002928	0.345387826055278	-0.032280606	0.139791093539601	1.05522629737425	0.968234851519721	1.15003352432774
eqtl-a-ENSG00000055211	ebi-a-GCST90027158	Alzheimer disease	GINM1	Weighted mode	3	0.0513834085306236	0.0161264696774814	0.0859852421058415	0.0197755279627601	0.0829912890984871	1.05272644021418	1.01997235905444	1.08653234383078
eqtl-a-ENSG00000055332	ebi-a-GCST90027158	Alzheimer disease	EIF2AK2	MR Egger	9	-0.078450201	0.120711664374364	0.536494963972835	-0.315045063	0.158144660937107	0.924548100137218	0.729755988234494	1.17133562896187
eqtl-a-ENSG00000055332	ebi-a-GCST90027158	Alzheimer disease	EIF2AK2	Weighted median	9	-0.019699009	0.0297944584468015	0.508507458794566	-0.078096147	0.038698129791492	0.980493748922085	0.92487549796805	1.03945665528756
eqtl-a-ENSG00000055332	ebi-a-GCST90027158	Alzheimer disease	EIF2AK2	Inverse variance weighted	9	-0.00344679	0.0557194131152368	0.950674512729011	-0.112656839	0.105763260166867	0.996559143821094	0.893457206965409	1.111558695
eqtl-a-ENSG00000055332	ebi-a-GCST90027158	Alzheimer disease	EIF2AK2	Simple mode	9	0.000755705488720337	0.0471118235654814	0.987594771215474	-0.091583469	0.0930948796770638	1.00075599110606	0.912485149024455	1.09756586702303
eqtl-a-ENSG00000055332	ebi-a-GCST90027158	Alzheimer disease	EIF2AK2	Weighted mode	9	-0.018444709	0.0288747723082588	0.540816839223364	-0.075039263	0.0381498444480024	0.981724353341305	0.927707061050792	1.0388868926488
eqtl-a-ENSG00000055483	ebi-a-GCST90027158	Alzheimer disease	USP36	MR Egger	5	-0.090407737	0.0531614617939503	0.187571401826057	-0.194604202	0.0137887284107252	0.913558617940617	0.823160398974413	1.01388423137629
eqtl-a-ENSG00000055483	ebi-a-GCST90027158	Alzheimer disease	USP36	Weighted median	5	-0.020074498	0.0211774290196959	0.34317043585337	-0.061582259	0.0214332629040671	0.980125653210909	0.940275596565935	1.0216646051334
eqtl-a-ENSG00000055483	ebi-a-GCST90027158	Alzheimer disease	USP36	Inverse variance weighted	5	-0.023522132	0.021713534220947	0.278678138872436	-0.066080659	0.0190363950906118	0.976752356963607	0.936055359905377	1.01921874250087
eqtl-a-ENSG00000055483	ebi-a-GCST90027158	Alzheimer disease	USP36	Simple mode	5	0.00399961997772125	0.0389665830128395	0.923186769721969	-0.072374883	0.0803741226828866	1.004007629	0.930182121229881	1.08369242576115
eqtl-a-ENSG00000055483	ebi-a-GCST90027158	Alzheimer disease	USP36	Weighted mode	5	-0.016527294	0.0242925174571956	0.53362706821038	-0.064140628	0.0310860405410959	0.983608532732675	0.937873099140448	1.03157425727555
eqtl-a-ENSG00000055732	ebi-a-GCST90027158	Alzheimer disease	MCOLN3	MR Egger	4	0.0767225951991678	0.0625793253604459	0.344961544943257	-0.045932883	0.199378072905642	1.07974250908813	0.955106064363799	1.22064337085799
eqtl-a-ENSG00000055732	ebi-a-GCST90027158	Alzheimer disease	MCOLN3	Weighted median	4	0.0196813386205568	0.0338699054154774	0.561182279556956	-0.046703676	0.0860663532348926	1.01987629305314	0.954370158482661	1.08987864287954
eqtl-a-ENSG00000055732	ebi-a-GCST90027158	Alzheimer disease	MCOLN3	Inverse variance weighted	4	-0.008604653	0.0402563805761324	0.830744882160458	-0.087507159	0.0702978524313856	0.991432260579583	0.916212312072182	1.07282767800276
eqtl-a-ENSG00000055732	ebi-a-GCST90027158	Alzheimer disease	MCOLN3	Simple mode	4	0.00723503180928697	0.0703239560442188	0.924548624525454	-0.130599922	0.145069985655956	1.00726126788671	0.877568800105138	1.15612047928686
eqtl-a-ENSG00000055732	ebi-a-GCST90027158	Alzheimer disease	MCOLN3	Weighted mode	4	0.0193097823590356	0.036106331442171	0.629884811752453	-0.051458627	0.0900781919856908	1.01949742202079	0.949842946747326	1.09425984271012
eqtl-a-ENSG00000055950	ebi-a-GCST90027158	Alzheimer disease	MRPL43	MR Egger	4	-0.096534418	0.0474624771835522	0.178966039630671	-0.189560874	-0.003507963	0.90797864595474	0.827322353267824	0.996498182665346
eqtl-a-ENSG00000055950	ebi-a-GCST90027158	Alzheimer disease	MRPL43	Weighted median	4	-0.069634418	0.0215513630405037	0.00123318612901684	-0.11187509	-0.027393747	0.932734748523523	0.894155939846618	0.97297805934441
eqtl-a-ENSG00000055950	ebi-a-GCST90027158	Alzheimer disease	MRPL43	Inverse variance weighted	4	-0.068712156	0.0218288502801448	0.00164522226424963	-0.111496702	-0.025927609	0.933595371328534	0.894494341042257	0.974405624914835
eqtl-a-ENSG00000055950	ebi-a-GCST90027158	Alzheimer disease	MRPL43	Simple mode	4	-0.11800012	0.0464146629387223	0.0845092057422495	-0.208972859	-0.02702738	0.888695946353278	0.811417258077277	0.973334591053931
eqtl-a-ENSG00000055950	ebi-a-GCST90027158	Alzheimer disease	MRPL43	Weighted mode	4	-0.068635805	0.0229951553067493	0.0583728472611576	-0.11370631	-0.023565301	0.933666654776242	0.892520042028121	0.976710192703541
eqtl-a-ENSG00000055955	ebi-a-GCST90027158	Alzheimer disease	ITIH4	MR Egger	5	-0.004312217	0.025007828263574	0.874072513520567	-0.05332756	0.0447031263047462	0.995697067166225	0.948069411535236	1.04571736784335
eqtl-a-ENSG00000055955	ebi-a-GCST90027158	Alzheimer disease	ITIH4	Weighted median	5	-0.017726264	0.0174307418970837	0.309175282372491	-0.051890518	0.0164379903073323	0.982429922177088	0.949432807022757	1.01657383740032
eqtl-a-ENSG00000055955	ebi-a-GCST90027158	Alzheimer disease	ITIH4	Inverse variance weighted	5	-0.002916663	0.0140525576456965	0.835577308098641	-0.030459676	0.0246263499352698	0.997087586279088	0.969999545505489	1.02493208302872
eqtl-a-ENSG00000055955	ebi-a-GCST90027158	Alzheimer disease	ITIH4	Simple mode	5	-0.017816718	0.0232475600431739	0.486171864215103	-0.063381936	0.0277484992619586	0.982341060878963	0.938584925749394	1.02813707466943
eqtl-a-ENSG00000055955	ebi-a-GCST90027158	Alzheimer disease	ITIH4	Weighted mode	5	-0.021499449	0.0178018035123762	0.293681313605423	-0.056390984	0.0133920860864944	0.978730016947174	0.945169517779585	1.01348216172245
eqtl-a-ENSG00000056558	ebi-a-GCST90027158	Alzheimer disease	TRAF1	MR Egger	3	0.131697507270244	0.116084108106701	0.459937809811072	-0.095827345	0.359222359159379	1.14076319449829	0.908620880811006	1.43221523234246
eqtl-a-ENSG00000056558	ebi-a-GCST90027158	Alzheimer disease	TRAF1	Weighted median	3	0.0171809847106462	0.0282385299828227	0.542906641917861	-0.038166534	0.0725285034769788	1.01732942673663	0.962552629749694	1.07522345326032
eqtl-a-ENSG00000056558	ebi-a-GCST90027158	Alzheimer disease	TRAF1	Inverse variance weighted	3	0.0131419813474954	0.026748522753619	0.623202855616202	-0.039285123	0.0655690859445886	1.01322871672613	0.961476530748047	1.06776650242282
eqtl-a-ENSG00000056558	ebi-a-GCST90027158	Alzheimer disease	TRAF1	Simple mode	3	-0.009846032	0.0470936016842159	0.853752150253711	-0.102149491	0.0824574277915099	0.990202281963347	0.902894567138912	1.08595244106123
eqtl-a-ENSG00000056558	ebi-a-GCST90027158	Alzheimer disease	TRAF1	Weighted mode	3	0.0254700866181227	0.0305314323470789	0.491923840108359	-0.034371521	0.0853116940183973	1.0257972207475	0.966212469934654	1.08905646618746
eqtl-a-ENSG00000056736	ebi-a-GCST90027158	Alzheimer disease	IL17RB	MR Egger	3	0.00478932904273018	0.0567332448988802	0.946384706818821	-0.106407831	0.115986489044535	1.00480081621036	0.899057909647809	1.12298069948854
eqtl-a-ENSG00000056736	ebi-a-GCST90027158	Alzheimer disease	IL17RB	Weighted median	3	0.0114669054607163	0.0286686588787916	0.689170855013897	-0.044723666	0.0676574768631478	1.01153290244028	0.956261693000556	1.06999874637732
eqtl-a-ENSG00000056736	ebi-a-GCST90027158	Alzheimer disease	IL17RB	Inverse variance weighted	3	0.0128886607455649	0.0274066798199594	0.638158963127528	-0.040828432	0.0666057531926853	1.01297207752508	0.959993820325841	1.06887399493592
eqtl-a-ENSG00000056736	ebi-a-GCST90027158	Alzheimer disease	IL17RB	Simple mode	3	0.00210098567593026	0.039859621800967	0.962754528307906	-0.076023873	0.0802258444058257	1.00210319429282	0.926794080890172	1.08353174962808
eqtl-a-ENSG00000056736	ebi-a-GCST90027158	Alzheimer disease	IL17RB	Weighted mode	3	0.00683758888905438	0.0302499107298535	0.842171199154005	-0.052452236	0.0661274139195673	1.00686101857036	0.948899643081737	1.06836283279034
eqtl-a-ENSG00000057019	ebi-a-GCST90027158	Alzheimer disease	DCBLD2	MR Egger	5	0.0565036045025228	0.0332483433454476	0.187797241785416	-0.008663148	0.1216703574596	1.05813042882715	0.991374268488548	1.12938174814335
eqtl-a-ENSG00000057019	ebi-a-GCST90027158	Alzheimer disease	DCBLD2	Weighted median	5	0.00551451369854765	0.0202843226946784	0.78572899644112	-0.034242759	0.0452717861801174	1.00552974661705	0.966336889393945	1.04631219446241
eqtl-a-ENSG00000057019	ebi-a-GCST90027158	Alzheimer disease	DCBLD2	Inverse variance weighted	5	0.00592712867168274	0.0176194563456765	0.736571664856683	-0.028607006	0.0404612631092087	1.0059447288545	0.971798300560883	1.04129097254657
eqtl-a-ENSG00000057019	ebi-a-GCST90027158	Alzheimer disease	DCBLD2	Simple mode	5	-0.042871298	0.0409991250229103	0.354741135900774	-0.123229583	0.0374869866246779	0.958034682710024	0.884060673547433	1.03819848652735
eqtl-a-ENSG00000057019	ebi-a-GCST90027158	Alzheimer disease	DCBLD2	Weighted mode	5	0.0298199937026113	0.0207834736159448	0.224665965626183	-0.010915615	0.070555601989863	1.03026906234176	0.989143744559407	1.07310423450272
eqtl-a-ENSG00000057252	ebi-a-GCST90027158	Alzheimer disease	SOAT1	MR Egger	5	-0.026128437	0.0449734393092497	0.602025812979182	-0.114276378	0.0620195039148749	0.974209956840978	0.892011389329182	1.0639830963614
eqtl-a-ENSG00000057252	ebi-a-GCST90027158	Alzheimer disease	SOAT1	Weighted median	5	-0.014401991	0.0187239057931862	0.441788441159509	-0.051100847	0.022296863940821	0.98570122118145	0.950182842831397	1.02254729683749
eqtl-a-ENSG00000057252	ebi-a-GCST90027158	Alzheimer disease	SOAT1	Inverse variance weighted	5	-0.019064461	0.0158495841663163	0.22903953609119	-0.050129646	0.0120007241208082	0.981116116630306	0.951106109584187	1.01207302172895
eqtl-a-ENSG00000057252	ebi-a-GCST90027158	Alzheimer disease	SOAT1	Simple mode	5	-0.016721111	0.024407310799623	0.530927648173256	-0.06455944	0.0311172185153899	0.983417911173887	0.937480388941156	1.03160642017261
eqtl-a-ENSG00000057252	ebi-a-GCST90027158	Alzheimer disease	SOAT1	Weighted mode	5	-0.014160778	0.0201722233424259	0.521380814192057	-0.053698336	0.0253767795152301	0.985939013983696	0.947717955786069	1.02570151104594
eqtl-a-ENSG00000057608	ebi-a-GCST90027158	Alzheimer disease	GDI2	MR Egger	4	-0.027723824	0.0572738165845509	0.676164000605852	-0.139980504	0.08453285657717	0.972656954287325	0.86937518419464	1.08820859845441
eqtl-a-ENSG00000057608	ebi-a-GCST90027158	Alzheimer disease	GDI2	Weighted median	4	0.0133554053050083	0.0192362321455754	0.487504217293474	-0.02434761	0.0510584203103361	1.01344498708653	0.975946402351604	1.05238437210899
eqtl-a-ENSG00000057608	ebi-a-GCST90027158	Alzheimer disease	GDI2	Inverse variance weighted	4	0.0217768964838183	0.0250193551215124	0.384080759620092	-0.02726104	0.0708148325219826	1.02201574372702	0.973107188899966	1.07338245194412
eqtl-a-ENSG00000057608	ebi-a-GCST90027158	Alzheimer disease	GDI2	Simple mode	4	-0.008426701	0.0408643985197797	0.849827406582659	-0.088520922	0.0716675204272571	0.991608704451338	0.915283961174901	1.07429810250522
eqtl-a-ENSG00000057608	ebi-a-GCST90027158	Alzheimer disease	GDI2	Weighted mode	4	0.0103344185938953	0.0207743111746582	0.653039267539573	-0.030383231	0.0510520684962254	1.01038800312699	0.97007369969066	1.05237768758032
eqtl-a-ENSG00000057704	ebi-a-GCST90027158	Alzheimer disease	TMCC3	MR Egger	4	-0.020656893	0.0356562158476596	0.620922662360492	-0.090543076	0.0492292898972084	0.979554998934491	0.913434985721942	1.05046118326547
eqtl-a-ENSG00000057704	ebi-a-GCST90027158	Alzheimer disease	TMCC3	Weighted median	4	-0.001274292	0.0211258730583486	0.951901566909508	-0.042681003	0.040132419583713	0.998726519954144	0.958217009856844	1.04094860704751
eqtl-a-ENSG00000057704	ebi-a-GCST90027158	Alzheimer disease	TMCC3	Inverse variance weighted	4	0.00310872215776501	0.0201425530843275	0.877344770991812	-0.036370682	0.0425881262030468	1.00311355924558	0.964282785063401	1.04350801272075
eqtl-a-ENSG00000057704	ebi-a-GCST90027158	Alzheimer disease	TMCC3	Simple mode	4	-0.01707511	0.0422052162190804	0.71290852999522	-0.099797334	0.0656471133386142	0.983069843042744	0.905020816182433	1.06784982071095
eqtl-a-ENSG00000057704	ebi-a-GCST90027158	Alzheimer disease	TMCC3	Weighted mode	4	-0.001216317	0.0215407432446157	0.958521028694665	-0.043436174	0.0410035399843055	0.99878442263829	0.957493665577009	1.04185579369211
eqtl-a-ENSG00000057757	ebi-a-GCST90027158	Alzheimer disease	PITHD1	MR Egger	7	0.107097340621975	0.226998331679561	0.656942104393877	-0.337819389	0.552014070713914	1.11304259346468	0.713324110110222	1.73674742982563
eqtl-a-ENSG00000057757	ebi-a-GCST90027158	Alzheimer disease	PITHD1	Weighted median	7	-0.00353741	0.0456324558732357	0.938210193571088	-0.092977024	0.0859022034368835	0.996468839189451	0.911214436495573	1.08969975420313
eqtl-a-ENSG00000057757	ebi-a-GCST90027158	Alzheimer disease	PITHD1	Inverse variance weighted	7	0.0107228137465116	0.0438366204645897	0.806759515334518	-0.075196962	0.0966425898571073	1.01078050914845	0.927560773772561	1.10146662791597
eqtl-a-ENSG00000057757	ebi-a-GCST90027158	Alzheimer disease	PITHD1	Simple mode	7	-0.029353183	0.0701959966739253	0.690383273033699	-0.166937336	0.108230970695762	0.971073437473342	0.846252639025962	1.11430508748743
eqtl-a-ENSG00000057757	ebi-a-GCST90027158	Alzheimer disease	PITHD1	Weighted mode	7	-0.034530325	0.0708110054906979	0.643109303321476	-0.173319895	0.104259246242475	0.966059043966188	0.840868581924387	1.10988815195475
eqtl-a-ENSG00000058668	ebi-a-GCST90027158	Alzheimer disease	ATP2B4	Inverse variance weighted	2	-0.068856909	0.0656149692582529	0.293990128666194	-0.197462249	0.0597484305536764	0.933460240101894	0.82081112653402	1.06156945451077
eqtl-a-ENSG00000058799	ebi-a-GCST90027158	Alzheimer disease	YIPF1	MR Egger	3	0.251889191995002	0.081596264278611	0.199434052942616	0.0919605140089245	0.41181786998108	1.2864534800431	1.09632153188392	1.50955947519439
eqtl-a-ENSG00000058799	ebi-a-GCST90027158	Alzheimer disease	YIPF1	Weighted median	3	0.0413092093642092	0.0415738580105693	0.320400961757362	-0.040175552	0.122793971064925	1.04217430578373	0.960620785125626	1.13065145003475
eqtl-a-ENSG00000058799	ebi-a-GCST90027158	Alzheimer disease	YIPF1	Inverse variance weighted	3	0.0109931288081056	0.0838134169541441	0.895647217978326	-0.153281168	0.175267426038228	1.01105377527635	0.857888476748462	1.19156482946941
eqtl-a-ENSG00000058799	ebi-a-GCST90027158	Alzheimer disease	YIPF1	Simple mode	3	0.0818429380240867	0.0483947058621917	0.232876968327948	-0.013010685	0.176696561513982	1.08528533938285	0.987073587622864	1.19326895446156
eqtl-a-ENSG00000058799	ebi-a-GCST90027158	Alzheimer disease	YIPF1	Weighted mode	3	0.0491743339007391	0.0402400109037191	0.346178014497816	-0.029696087	0.128044755272029	1.05040345571065	0.970740508926388	1.13660387057417
eqtl-a-ENSG00000058866	ebi-a-GCST90027158	Alzheimer disease	DGKG	Inverse variance weighted	2	0.00494989313088957	0.0611707424755355	0.935506138016644	-0.114944762	0.124844548382939	1.00496216409018	0.891415382441794	1.1329723169981
eqtl-a-ENSG00000059122	ebi-a-GCST90027158	Alzheimer disease	FLYWCH1	MR Egger	3	-0.0389771	0.0331423175238306	0.448606561343963	-0.103936042	0.0259818426405403	0.961772733772384	0.901282939784448	1.0263223130011
eqtl-a-ENSG00000059122	ebi-a-GCST90027158	Alzheimer disease	FLYWCH1	Weighted median	3	-0.021356714	0.0154522241456815	0.166937133599157	-0.051643073	0.00892964580354216	0.97886972621653	0.949667768570106	1.0089696340289
eqtl-a-ENSG00000059122	ebi-a-GCST90027158	Alzheimer disease	FLYWCH1	Inverse variance weighted	3	-0.019587548	0.0150587037022661	0.193345427487564	-0.049102607	0.00992751136703802	0.980603041703931	0.952083434122677	1.00997695258197
eqtl-a-ENSG00000059122	ebi-a-GCST90027158	Alzheimer disease	FLYWCH1	Simple mode	3	-0.021705593	0.0179755003897077	0.350658517718064	-0.056937573	0.0135263881601319	0.978528278610769	0.944653039033952	1.01361828361888
eqtl-a-ENSG00000059122	ebi-a-GCST90027158	Alzheimer disease	FLYWCH1	Weighted mode	3	-0.02134029	0.0168276294960822	0.332380826008871	-0.054322444	0.0116418637128467	0.97888580273965	0.947126662034218	1.01170989395147
eqtl-a-ENSG00000059377	ebi-a-GCST90027158	Alzheimer disease	TBXAS1	MR Egger	7	-0.038292109	0.0290240784393689	0.244245053571071	-0.095179303	0.0185950849760553	0.962431765071843	0.909209896238965	1.01876905019504
eqtl-a-ENSG00000059377	ebi-a-GCST90027158	Alzheimer disease	TBXAS1	Weighted median	7	-0.036354634	0.0183774761526829	0.0479042411347841	-0.072374487	-0.000334781	0.96429825968754	0.930182488892826	0.999665275082981
eqtl-a-ENSG00000059377	ebi-a-GCST90027158	Alzheimer disease	TBXAS1	Inverse variance weighted	7	-0.035539152	0.0169033178703048	0.03550988175315	-0.068669655	-0.002408649	0.965084948471934	0.933635050775739	0.997594249480246
eqtl-a-ENSG00000059377	ebi-a-GCST90027158	Alzheimer disease	TBXAS1	Simple mode	7	-0.073861502	0.0363324848137968	0.088304384022131	-0.145073172	-0.002649832	0.928800322148486	0.864959000024006	0.99735367618487
eqtl-a-ENSG00000059377	ebi-a-GCST90027158	Alzheimer disease	TBXAS1	Weighted mode	7	-0.017113719	0.0193872359813983	0.411349012578774	-0.055112701	0.0208852637433085	0.983031889091047	0.946378483854012	1.02110488716371
eqtl-a-ENSG00000059588	ebi-a-GCST90027158	Alzheimer disease	TARBP1	MR Egger	4	-0.092371572	0.117220617012094	0.513252712755755	-0.322123982	0.137380836933601	0.911766299393988	0.724608346546894	1.14726498621253
eqtl-a-ENSG00000059588	ebi-a-GCST90027158	Alzheimer disease	TARBP1	Weighted median	4	-0.064785253	0.0451545769714745	0.15136009701683	-0.153288224	0.0237177181950236	0.937268717722712	0.857882424271264	1.0240012201763
eqtl-a-ENSG00000059588	ebi-a-GCST90027158	Alzheimer disease	TARBP1	Inverse variance weighted	4	-0.082900341	0.0388053385534292	0.0326539266903519	-0.158958805	-0.006841878	0.920442872832505	0.853031499033135	0.993181474668201
eqtl-a-ENSG00000059588	ebi-a-GCST90027158	Alzheimer disease	TARBP1	Simple mode	4	-0.112792741	0.0574834836579194	0.144544955408266	-0.225460369	-0.000125114	0.89333579237474	0.798148690884451	0.99987489430505
eqtl-a-ENSG00000059588	ebi-a-GCST90027158	Alzheimer disease	TARBP1	Weighted mode	4	-0.060850574	0.0518212639980881	0.325028619545884	-0.162420252	0.0407191031873303	0.940963833499144	0.850083880279203	1.04155949370855
eqtl-a-ENSG00000059691	ebi-a-GCST90027158	Alzheimer disease	GATB	MR Egger	3	0.125664228959946	0.063452934436556	0.297678338049134	0.00129647746429662	0.250031980455596	1.13390137311324	1.00129731825452	1.28406648106219
eqtl-a-ENSG00000059691	ebi-a-GCST90027158	Alzheimer disease	GATB	Weighted median	3	0.0385044631691441	0.0206207833791624	0.061864616938351	-0.001912272	0.0789211985923025	1.03925536672012	0.998089554973668	1.08211904620629
eqtl-a-ENSG00000059691	ebi-a-GCST90027158	Alzheimer disease	GATB	Inverse variance weighted	3	0.0369353239738787	0.0324101967167137	0.254444448829886	-0.026588662	0.100459309538637	1.03762590914752	0.97376170474623	1.10567865021433
eqtl-a-ENSG00000059691	ebi-a-GCST90027158	Alzheimer disease	GATB	Simple mode	3	-0.123289658	0.115070056920861	0.39612176952112	-0.34882697	0.10224765353891	0.884007565585942	0.705515195292061	1.10765775312561
eqtl-a-ENSG00000059691	ebi-a-GCST90027158	Alzheimer disease	GATB	Weighted mode	3	0.0505563822802143	0.0221765088583053	0.150228032979183	0.00709042491793586	0.0940223396424927	1.05185616773232	1.00711562149697	1.09858428762328
eqtl-a-ENSG00000059728	ebi-a-GCST90027158	Alzheimer disease	MXD1	MR Egger	3	-0.519842525	0.30289615879929	0.335867023001289	-1.113518997	0.0738339457907961	0.594614177194413	0.328401282306458	1.07662801203878
eqtl-a-ENSG00000059728	ebi-a-GCST90027158	Alzheimer disease	MXD1	Weighted median	3	-0.028575226	0.0559112264803793	0.609293577607463	-0.13816123	0.0810107775131109	0.971829184196572	0.870958255572717	1.08438258345129
eqtl-a-ENSG00000059728	ebi-a-GCST90027158	Alzheimer disease	MXD1	Inverse variance weighted	3	-0.007819371	0.0607583314751712	0.897597982148662	-0.126905701	0.111266958688513	0.992211120751411	0.880816729087137	1.11769324495355
eqtl-a-ENSG00000059728	ebi-a-GCST90027158	Alzheimer disease	MXD1	Simple mode	3	-0.020948249	0.0967964853951362	0.848732141613765	-0.210669361	0.168772862243252	0.979269641312878	0.810041854437393	1.18385121107488
eqtl-a-ENSG00000059728	ebi-a-GCST90027158	Alzheimer disease	MXD1	Weighted mode	3	-0.059214456	0.0649685790318465	0.458277607950895	-0.186552871	0.0681239587928639	0.942504621607598	0.829814687649229	1.07049799789418
eqtl-a-ENSG00000059804	ebi-a-GCST90027158	Alzheimer disease	SLC2A3	MR Egger	4	-0.02465345	0.0837116823790826	0.7961277024325	-0.188728348	0.139421447248302	0.97564796404149	0.828011407367656	1.14960849726028
eqtl-a-ENSG00000059804	ebi-a-GCST90027158	Alzheimer disease	SLC2A3	Weighted median	4	-0.035357577	0.0249972837716699	0.157227829817904	-0.084352254	0.0136370987672722	0.965260199283638	0.919107440144981	1.01373050812658
eqtl-a-ENSG00000059804	ebi-a-GCST90027158	Alzheimer disease	SLC2A3	Inverse variance weighted	4	-0.034813102	0.0349361571542019	0.319018085689746	-0.10328797	0.0336617656911068	0.96578590252462	0.901867225059901	1.0342347338915
eqtl-a-ENSG00000059804	ebi-a-GCST90027158	Alzheimer disease	SLC2A3	Simple mode	4	-0.124664713	0.0716003956351805	0.180032535155255	-0.265001488	0.0156720628416045	0.882792842283268	0.767204808337193	1.01579551368512
eqtl-a-ENSG00000059804	ebi-a-GCST90027158	Alzheimer disease	SLC2A3	Weighted mode	4	-0.029752158	0.0245216228907995	0.311829580405514	-0.077814539	0.01831022251675	0.970686080179043	0.925135987080397	1.01847888246885
eqtl-a-ENSG00000060138	ebi-a-GCST90027158	Alzheimer disease	YBX3	MR Egger	8	-0.00377474	0.040312877869161	0.928446763699527	-0.08278798	0.0752385009248872	0.996232375675517	0.920546300461232	1.07814125791045
eqtl-a-ENSG00000060138	ebi-a-GCST90027158	Alzheimer disease	YBX3	Weighted median	8	-0.023784862	0.0230269754804716	0.301644611628466	-0.068917734	0.0213480094760867	0.976495768053241	0.933403463908954	1.02157750843627
eqtl-a-ENSG00000060138	ebi-a-GCST90027158	Alzheimer disease	YBX3	Inverse variance weighted	8	-0.034176837	0.0195082361641614	0.0797878496010792	-0.07241298	0.00405930606551753	0.966400594322023	0.930146684784016	1.00406755620789
eqtl-a-ENSG00000060138	ebi-a-GCST90027158	Alzheimer disease	YBX3	Simple mode	8	-0.044235252	0.0386486010176932	0.290018305988804	-0.11998651	0.0315160057035721	0.956728858340649	0.886932401101078	1.03201789363594
eqtl-a-ENSG00000060138	ebi-a-GCST90027158	Alzheimer disease	YBX3	Weighted mode	8	-0.021520483	0.0242568940331961	0.404426213032518	-0.069063995	0.026023029447553	0.978709430498029	0.933266953596698	1.02636458481065
eqtl-a-ENSG00000060558	ebi-a-GCST90027158	Alzheimer disease	GNA15	MR Egger	3	0.0447465069714736	0.173474934030034	0.839291960513891	-0.295264364	0.38475737767034	1.04576273274395	0.744334786334972	1.46925780344214
eqtl-a-ENSG00000060558	ebi-a-GCST90027158	Alzheimer disease	GNA15	Weighted median	3	0.0270660294139506	0.0457345319540425	0.553979641021769	-0.062573653	0.116705712043874	1.02743564149707	0.939343874568273	1.12378866355376
eqtl-a-ENSG00000060558	ebi-a-GCST90027158	Alzheimer disease	GNA15	Inverse variance weighted	3	0.0268285571315486	0.0408422099483735	0.51125609116457	-0.053222174	0.106879288630361	1.0271916829781	0.948169330158072	1.11279991876924
eqtl-a-ENSG00000060558	ebi-a-GCST90027158	Alzheimer disease	GNA15	Simple mode	3	0.0100321478852781	0.0572220725611934	0.876972129469669	-0.102123114	0.122187410105217	1.01008263858301	0.902918382629835	1.12996584895656
eqtl-a-ENSG00000060558	ebi-a-GCST90027158	Alzheimer disease	GNA15	Weighted mode	3	0.0371224044010653	0.0493566803625757	0.530443490971426	-0.059616689	0.133861497911714	1.03782004680497	0.942125591380452	1.14323446831764
eqtl-a-ENSG00000060709	ebi-a-GCST90027158	Alzheimer disease	RIMBP2	MR Egger	3	0.0472292448781049	0.264025501517029	0.887312437793018	-0.470260738	0.564719227851483	1.04836231322506	0.624839327625069	1.75895384813244
eqtl-a-ENSG00000060709	ebi-a-GCST90027158	Alzheimer disease	RIMBP2	Weighted median	3	-0.001655707	0.0287444262017966	0.954066464837161	-0.057994783	0.0546833680849604	0.998345662656552	0.943654870824265	1.05620613315391
eqtl-a-ENSG00000060709	ebi-a-GCST90027158	Alzheimer disease	RIMBP2	Inverse variance weighted	3	-0.006634635	0.0470515487893384	0.887863783797614	-0.098855671	0.0855864004477947	0.99338732541898	0.905873442572375	1.08935567809654
eqtl-a-ENSG00000060709	ebi-a-GCST90027158	Alzheimer disease	RIMBP2	Simple mode	3	-0.130091227	0.101594546988566	0.328807827393254	-0.329216539	0.0690340853943252	0.878015328823028	0.719487202981658	1.07147273009644
eqtl-a-ENSG00000060709	ebi-a-GCST90027158	Alzheimer disease	RIMBP2	Weighted mode	3	0.0158757512861315	0.0311784987330036	0.661238006319115	-0.045234106	0.0769856088028186	1.01600244056685	0.955773703061232	1.08002653340596
eqtl-a-ENSG00000060749	ebi-a-GCST90027158	Alzheimer disease	QSER1	MR Egger	3	-0.063184116	0.0737778347153531	0.549143353428454	-0.207788672	0.0814204402234367	0.938770615256278	0.812378697051386	1.08482690556435
eqtl-a-ENSG00000060749	ebi-a-GCST90027158	Alzheimer disease	QSER1	Weighted median	3	-0.058290841	0.0378605633485255	0.123653259344099	-0.132497546	0.0159158627211112	0.943375534832557	0.875905083920528	1.01604319470003
eqtl-a-ENSG00000060749	ebi-a-GCST90027158	Alzheimer disease	QSER1	Inverse variance weighted	3	-0.057757905	0.0356570228733676	0.105271274969162	-0.127645669	0.0121298601776174	0.943878428353121	0.880165193284105	1.01220372528727
eqtl-a-ENSG00000060749	ebi-a-GCST90027158	Alzheimer disease	QSER1	Simple mode	3	-0.056722625	0.0524999620466045	0.392913620909184	-0.159622551	0.046177300221702	0.944856112118783	0.852465490495512	1.0472600739407
eqtl-a-ENSG00000060749	ebi-a-GCST90027158	Alzheimer disease	QSER1	Weighted mode	3	-0.05890948	0.0416826496042555	0.293125375225579	-0.140607473	0.022788513365751	0.942792106969489	0.868830284045731	1.02305015523283
eqtl-a-ENSG00000060762	ebi-a-GCST90027158	Alzheimer disease	MPC1	MR Egger	4	0.0189789514917953	0.0436179025834185	0.705929120341714	-0.066512138	0.104470040555296	1.01916019658988	0.935651559249519	1.1101221347253
eqtl-a-ENSG00000060762	ebi-a-GCST90027158	Alzheimer disease	MPC1	Weighted median	4	0.0124283263300489	0.01993360067915	0.532965022201818	-0.026641531	0.0514981836611829	1.0125058789277	0.973710223900113	1.05284727396302
eqtl-a-ENSG00000060762	ebi-a-GCST90027158	Alzheimer disease	MPC1	Inverse variance weighted	4	0.0128566815928262	0.0182386569493388	0.48086386060406	-0.022891086	0.0486044492135303	1.01293968405426	0.977368927108669	1.04980501740246
eqtl-a-ENSG00000060762	ebi-a-GCST90027158	Alzheimer disease	MPC1	Simple mode	4	-0.014769583	0.0288806707450404	0.644332408193535	-0.071375698	0.0418365312849117	0.985338951923773	0.931112009453672	1.04272401206371
eqtl-a-ENSG00000060762	ebi-a-GCST90027158	Alzheimer disease	MPC1	Weighted mode	4	0.00989591668778883	0.0222276405076991	0.686334355076623	-0.033670259	0.0534620920828792	1.0099450431882	0.966890275728039	1.05491700130336
eqtl-a-ENSG00000060982	ebi-a-GCST90027158	Alzheimer disease	BCAT1	MR Egger	8	0.00948938281047163	0.0327311500183291	0.781636655903775	-0.054663671	0.0736424368463967	1.00953454975931	0.946803531681225	1.07642184788646
eqtl-a-ENSG00000060982	ebi-a-GCST90027158	Alzheimer disease	BCAT1	Weighted median	8	0.013254087112725	0.0162713203481626	0.415319977209383	-0.018637701	0.0451458749951237	1.01334231187398	0.981534907173497	1.0461804603477
eqtl-a-ENSG00000060982	ebi-a-GCST90027158	Alzheimer disease	BCAT1	Inverse variance weighted	8	0.020912942951894	0.0208475355929251	0.315794564781424	-0.019948227	0.0617741127140271	1.02113315093002	0.980249422632388	1.06372203630394
eqtl-a-ENSG00000060982	ebi-a-GCST90027158	Alzheimer disease	BCAT1	Simple mode	8	0.0866421178479587	0.0558109049929196	0.164503007292774	-0.022747256	0.196031491634081	1.09050633711938	0.977509512279085	1.2165652163577
eqtl-a-ENSG00000060982	ebi-a-GCST90027158	Alzheimer disease	BCAT1	Weighted mode	8	0.0106614201369242	0.0163438217153715	0.535019899300545	-0.02137247	0.0426953106990523	1.01071845558936	0.978854302382515	1.04361986659556
eqtl-a-ENSG00000061273	ebi-a-GCST90027158	Alzheimer disease	HDAC7	MR Egger	5	-0.076415957	0.176987016375288	0.695064688100769	-0.423310509	0.270478595078677	0.926430771022765	0.654875256803585	1.31059154332235
eqtl-a-ENSG00000061273	ebi-a-GCST90027158	Alzheimer disease	HDAC7	Weighted median	5	-0.080453311	0.0554259863339347	0.146628175105271	-0.189088244	0.0281816226563757	0.922697982831903	0.827713462913312	1.0285824813402
eqtl-a-ENSG00000061273	ebi-a-GCST90027158	Alzheimer disease	HDAC7	Inverse variance weighted	5	-0.087182963	0.0611918120544271	0.154229817735605	-0.207118914	0.0327529888256371	0.91650939316621	0.812922975969252	1.03329527223704
eqtl-a-ENSG00000061273	ebi-a-GCST90027158	Alzheimer disease	HDAC7	Simple mode	5	-0.098524124	0.081114362603891	0.291304547179554	-0.257508275	0.0604600263352383	0.906173831479244	0.772975229861325	1.06232513169289
eqtl-a-ENSG00000061273	ebi-a-GCST90027158	Alzheimer disease	HDAC7	Weighted mode	5	-0.06060258	0.0772969045065682	0.476852076109367	-0.212104512	0.0908993533119699	0.94119721650679	0.808880155179773	1.0951587756078
eqtl-a-ENSG00000061676	ebi-a-GCST90027158	Alzheimer disease	NCKAP1	MR Egger	5	0.0284106474287088	0.0432818282983286	0.558416226593936	-0.056421736	0.113243030893433	1.02881807918665	0.945140452038911	1.11990407116522
eqtl-a-ENSG00000061676	ebi-a-GCST90027158	Alzheimer disease	NCKAP1	Weighted median	5	-0.012273804	0.0236111112853485	0.603180896791753	-0.058551582	0.0340039744746636	0.987801212259519	0.943129590857078	1.0345887186666
eqtl-a-ENSG00000061676	ebi-a-GCST90027158	Alzheimer disease	NCKAP1	Inverse variance weighted	5	-0.012672047	0.0214180546275016	0.554083251376902	-0.054651435	0.029307339620524	0.987407904867717	0.94681511750873	1.02974102606285
eqtl-a-ENSG00000061676	ebi-a-GCST90027158	Alzheimer disease	NCKAP1	Simple mode	5	-0.029159933	0.0392499379066404	0.498786973334767	-0.106089811	0.0477699453935143	0.971261115433976	0.899343873295801	1.04892931654384
eqtl-a-ENSG00000061676	ebi-a-GCST90027158	Alzheimer disease	NCKAP1	Weighted mode	5	-0.006784289	0.025495934839776	0.803320448502832	-0.056756322	0.0431877430110881	0.993238672060819	0.944824274621882	1.0441339052936
eqtl-a-ENSG00000061918	ebi-a-GCST90027158	Alzheimer disease	GUCY1B1	MR Egger	5	0.0171560888235031	0.0878871518943318	0.857704529277475	-0.155102729	0.189414906536393	1.0173040997333	0.856327203422392	1.20854228056528
eqtl-a-ENSG00000061918	ebi-a-GCST90027158	Alzheimer disease	GUCY1B1	Weighted median	5	-0.023172424	0.0219116318625687	0.290265277531996	-0.066119222	0.0197743745729683	0.977093994912496	0.936019263243184	1.01997118262941
eqtl-a-ENSG00000061918	ebi-a-GCST90027158	Alzheimer disease	GUCY1B1	Inverse variance weighted	5	-0.020633183	0.0427779477973438	0.629569949132907	-0.104477961	0.0632115943628601	0.979578224306304	0.900794649798949	1.06525221675025
eqtl-a-ENSG00000061918	ebi-a-GCST90027158	Alzheimer disease	GUCY1B1	Simple mode	5	-0.006697375	0.0415949843719652	0.879887331461999	-0.088223544	0.074828794239295	0.993325002302502	0.915556186296672	1.07769962670488
eqtl-a-ENSG00000061918	ebi-a-GCST90027158	Alzheimer disease	GUCY1B1	Weighted mode	5	-0.020878955	0.0217976240033004	0.392378356927759	-0.063602299	0.0218443875700076	0.979337500836404	0.938378119694844	1.02208472300738
eqtl-a-ENSG00000061938	ebi-a-GCST90027158	Alzheimer disease	TNK2	MR Egger	4	0.0303633747369942	0.15081134120271	0.859056843255506	-0.265226854	0.325953603494306	1.03082904313824	0.767031925961462	1.38535109193186
eqtl-a-ENSG00000061938	ebi-a-GCST90027158	Alzheimer disease	TNK2	Weighted median	4	-0.009544164	0.0460173596829662	0.835694700940196	-0.099738189	0.0806498606625115	0.990501236667191	0.90507434517222	1.0839912821223
eqtl-a-ENSG00000061938	ebi-a-GCST90027158	Alzheimer disease	TNK2	Inverse variance weighted	4	0.0230289178904539	0.0387286737492713	0.552096232239088	-0.052879283	0.0989371184390256	1.02329613068477	0.948494505306995	1.10399687632929
eqtl-a-ENSG00000061938	ebi-a-GCST90027158	Alzheimer disease	TNK2	Simple mode	4	-0.000396267	0.0645125479406982	0.995484669476176	-0.126840861	0.126048326978237	0.999603811517861	0.88087384287072	1.13433698603726
eqtl-a-ENSG00000061938	ebi-a-GCST90027158	Alzheimer disease	TNK2	Weighted mode	4	-0.007742667	0.0473750243236098	0.880566614063608	-0.100597715	0.0851123802570535	0.992287229820927	0.904296744656265	1.08883942387735
eqtl-a-ENSG00000062282	ebi-a-GCST90027158	Alzheimer disease	DGAT2	MR Egger	4	0.081414368812602	0.0535795116723453	0.267986253151159	-0.023601474	0.186430211690399	1.08482031915451	0.976674862471602	1.20494052838871
eqtl-a-ENSG00000062282	ebi-a-GCST90027158	Alzheimer disease	DGAT2	Weighted median	4	0.0281705576379168	0.0348671348377957	0.419125045203533	-0.040169027	0.0965101419199964	1.02857110011902	0.960627053861783	1.1013207505941
eqtl-a-ENSG00000062282	ebi-a-GCST90027158	Alzheimer disease	DGAT2	Inverse variance weighted	4	0.00893058606889089	0.0347801315344896	0.797354294968021	-0.059238472	0.0770996438764905	1.00897058272853	0.942481987037923	1.08014970133386
eqtl-a-ENSG00000062282	ebi-a-GCST90027158	Alzheimer disease	DGAT2	Simple mode	4	0.0145630711216619	0.0713488862563309	0.851329131833437	-0.125280746	0.15440688818407	1.01466962928492	0.882249179936664	1.16696561471114
eqtl-a-ENSG00000062282	ebi-a-GCST90027158	Alzheimer disease	DGAT2	Weighted mode	4	0.0298736852780491	0.0389478570798054	0.498907088587091	-0.046464115	0.106211485154468	1.03032438059589	0.954598816117242	1.11205703519323
eqtl-a-ENSG00000062716	ebi-a-GCST90027158	Alzheimer disease	VMP1	MR Egger	6	0.0727035050982564	0.0711460975776404	0.364605479413246	-0.066742846	0.212149856350432	1.07541163557351	0.935435721303629	1.23633314356989
eqtl-a-ENSG00000062716	ebi-a-GCST90027158	Alzheimer disease	VMP1	Weighted median	6	0.00683785542152901	0.0420669717236495	0.870875206401276	-0.075613409	0.0892891199998821	1.00686128693156	0.927174574484561	1.09339673349547
eqtl-a-ENSG00000062716	ebi-a-GCST90027158	Alzheimer disease	VMP1	Inverse variance weighted	6	0.00284398948344155	0.0346415632094769	0.934569095093697	-0.065053474	0.0707414533740163	1.00284803745809	0.93701735559011	1.07330369094409
eqtl-a-ENSG00000062716	ebi-a-GCST90027158	Alzheimer disease	VMP1	Simple mode	6	0.0223326841621805	0.0583506620434791	0.717648247697257	-0.092034613	0.1366999817674	1.02258392536403	0.912073578991837	1.14648413077456
eqtl-a-ENSG00000062716	ebi-a-GCST90027158	Alzheimer disease	VMP1	Weighted mode	6	0.0050313311561101	0.0468868220763844	0.918717437467021	-0.08686684	0.0969295024258234	1.00504400955687	0.916799168378485	1.1017826978756
eqtl-a-ENSG00000063169	ebi-a-GCST90027158	Alzheimer disease	BICRA	MR Egger	3	-0.100211289	0.0648108097573407	0.365471439798602	-0.227240476	0.0268178978280645	0.904646255770597	0.796729164673507	1.02718073388857
eqtl-a-ENSG00000063169	ebi-a-GCST90027158	Alzheimer disease	BICRA	Weighted median	3	-0.030970615	0.0372463810642789	0.405687451099529	-0.103973522	0.0420322918916718	0.969504061539817	0.901249160488428	1.04292815633005
eqtl-a-ENSG00000063169	ebi-a-GCST90027158	Alzheimer disease	BICRA	Inverse variance weighted	3	-0.029650629	0.04735688564477	0.531242667508888	-0.122470125	0.0631688670924148	0.97078463853023	0.884732336250058	1.06520670240305
eqtl-a-ENSG00000063169	ebi-a-GCST90027158	Alzheimer disease	BICRA	Simple mode	3	0.10265367566404	0.109700937439522	0.448181202236885	-0.112360162	0.317667513045504	1.1081075779937	0.893722314964292	1.3739193750087
eqtl-a-ENSG00000063169	ebi-a-GCST90027158	Alzheimer disease	BICRA	Weighted mode	3	-0.062926083	0.0401389984494181	0.257478733573908	-0.14159852	0.0157463537021184	0.939012879896043	0.867969658811003	1.01587098081116
eqtl-a-ENSG00000063245	ebi-a-GCST90027158	Alzheimer disease	EPN1	MR Egger	3	0.107691173673686	0.107408136036145	0.49916230669159	-0.102828773	0.318211120304531	1.11370375123388	0.902281455240803	1.37466645059373
eqtl-a-ENSG00000063245	ebi-a-GCST90027158	Alzheimer disease	EPN1	Weighted median	3	0.0412226701944244	0.0308681536858992	0.181731288614691	-0.019278911	0.101724251418787	1.04208412078686	0.980905738656421	1.10707815440409
eqtl-a-ENSG00000063245	ebi-a-GCST90027158	Alzheimer disease	EPN1	Inverse variance weighted	3	-0.003838252	0.117360292530873	0.97390994858934	-0.233864425	0.226187921474194	0.996169104787189	0.79146911185159	1.25381126120129
eqtl-a-ENSG00000063245	ebi-a-GCST90027158	Alzheimer disease	EPN1	Simple mode	3	0.0401397091714311	0.049769339906234	0.504605464040175	-0.057408197	0.13768761538765	1.04095619516135	0.944208567544589	1.14761699638319
eqtl-a-ENSG00000063245	ebi-a-GCST90027158	Alzheimer disease	EPN1	Weighted mode	3	0.0414670663020615	0.0305436869552448	0.307471806245789	-0.01839856	0.101332692734341	1.04233883321391	0.981769660127213	1.10664475319491
eqtl-a-ENSG00000063761	ebi-a-GCST90027158	Alzheimer disease	ADCK1	MR Egger	4	0.017955889816826	0.0142343020208531	0.334347985914374	-0.009943342	0.0458551217776981	1.01811806602491	0.990105929439152	1.04692272366602
eqtl-a-ENSG00000063761	ebi-a-GCST90027158	Alzheimer disease	ADCK1	Weighted median	4	0.00616407772713988	0.0123387754987534	0.617378134396983	-0.018019922	0.0303480777046966	1.00618311474938	0.982141465695171	1.03081327463368
eqtl-a-ENSG00000063761	ebi-a-GCST90027158	Alzheimer disease	ADCK1	Inverse variance weighted	4	0.0026867020983313	0.0137268663170179	0.844824777684264	-0.024217956	0.0295913600796864	1.00269031451685	0.976072945731383	1.0300335351192
eqtl-a-ENSG00000063761	ebi-a-GCST90027158	Alzheimer disease	ADCK1	Simple mode	4	-0.056288398	0.0265434301606595	0.124110046497634	-0.108313521	-0.004263275	0.94526648332678	0.897346215065924	0.995745799669233
eqtl-a-ENSG00000063761	ebi-a-GCST90027158	Alzheimer disease	ADCK1	Weighted mode	4	0.00940749342858774	0.0131597750888918	0.526299618240614	-0.016385666	0.0352006526028157	1.00945188298385	0.983747849037781	1.0358275294389
eqtl-a-ENSG00000063854	ebi-a-GCST90027158	Alzheimer disease	HAGH	MR Egger	8	0.0449564078193726	0.03864017847067	0.288813913447806	-0.030778342	0.120691157621886	1.04598226226716	0.969690488926978	1.12827639898603
eqtl-a-ENSG00000063854	ebi-a-GCST90027158	Alzheimer disease	HAGH	Weighted median	8	0.0471421182150305	0.0211126780764447	0.0255567288717496	0.00576126918519889	0.0885229672448621	1.04827097689399	1.00577789721402	1.09255934540033
eqtl-a-ENSG00000063854	ebi-a-GCST90027158	Alzheimer disease	HAGH	Inverse variance weighted	8	0.0392605543937966	0.0205844259298018	0.0564825121271351	-0.00108492	0.0796060292162081	1.04004143571556	0.998915667884776	1.0828603682789
eqtl-a-ENSG00000063854	ebi-a-GCST90027158	Alzheimer disease	HAGH	Simple mode	8	0.0888228132944195	0.041463757989989	0.0694105626804826	0.007553847634041	0.170091778954798	1.09288699412359	1.00758244991481	1.18541364235302
eqtl-a-ENSG00000063854	ebi-a-GCST90027158	Alzheimer disease	HAGH	Weighted mode	8	0.051533549325317	0.0208109739861642	0.0424414711942857	0.0107440403124352	0.0923230583381988	1.05288450926452	1.01080196477527	1.09671906909644
eqtl-a-ENSG00000064012	ebi-a-GCST90027158	Alzheimer disease	CASP8	MR Egger	4	0.133923447297641	0.132383281475929	0.418197728757269	-0.125547784	0.393394678990461	1.14330529318468	0.88201361693282	1.48200318944018
eqtl-a-ENSG00000064012	ebi-a-GCST90027158	Alzheimer disease	CASP8	Weighted median	4	0.00599140620963155	0.0266334061644645	0.822011701852902	-0.04621007	0.0581928822919821	1.0060093905831	0.954841357718492	1.05991941568137
eqtl-a-ENSG00000064012	ebi-a-GCST90027158	Alzheimer disease	CASP8	Inverse variance weighted	4	-0.007495102	0.0562942892349346	0.894081528556342	-0.117831909	0.102841704600087	0.992532915935315	0.888845446799839	1.10831595387235
eqtl-a-ENSG00000064012	ebi-a-GCST90027158	Alzheimer disease	CASP8	Simple mode	4	-0.075158836	0.09729173737792	0.496091545792871	-0.265850641	0.115532969026489	0.927596138749226	0.766553610252582	1.12247152073155
eqtl-a-ENSG00000064012	ebi-a-GCST90027158	Alzheimer disease	CASP8	Weighted mode	4	0.0116052766785385	0.0261926725157477	0.687715659634228	-0.039732361	0.062942914809404	1.01167287916401	0.96104661785637	1.06496604370648
eqtl-a-ENSG00000064042	ebi-a-GCST90027158	Alzheimer disease	LIMCH1	MR Egger	3	-0.023653312	0.161964948411132	0.907680866263842	-0.34110461	0.29379798728678	0.976624235367567	0.710984527879809	1.34151287363671
eqtl-a-ENSG00000064042	ebi-a-GCST90027158	Alzheimer disease	LIMCH1	Weighted median	3	0.0160791181491292	0.0379702983285541	0.671955534394947	-0.058342667	0.0905009028730952	1.01620908280737	0.943326645537006	1.09472249603669
eqtl-a-ENSG00000064042	ebi-a-GCST90027158	Alzheimer disease	LIMCH1	Inverse variance weighted	3	0.0175272398717569	0.0358215758408452	0.624634403337287	-0.052683049	0.0877375285198134	1.01768174329338	0.948680650329037	1.0917015439004
eqtl-a-ENSG00000064042	ebi-a-GCST90027158	Alzheimer disease	LIMCH1	Simple mode	3	0.0134504073730711	0.0511704983890074	0.817263279477828	-0.086843769	0.113744584215526	1.01354127102969	0.916820319769907	1.12046590365524
eqtl-a-ENSG00000064042	ebi-a-GCST90027158	Alzheimer disease	LIMCH1	Weighted mode	3	0.0155560739024818	0.045900872567014	0.766955673089236	-0.074409636	0.105521784133829	1.01567769947383	0.92829135408371	1.11129031275607
eqtl-a-ENSG00000064201	ebi-a-GCST90027158	Alzheimer disease	TSPAN32	MR Egger	4	0.0131528246598696	0.135040979027589	0.931291430902474	-0.251527494	0.277833143553944	1.01323970354117	0.777612077467275	1.32026588395602
eqtl-a-ENSG00000064201	ebi-a-GCST90027158	Alzheimer disease	TSPAN32	Weighted median	4	0.00055887012604239	0.0189501921663859	0.976472575547758	-0.036583507	0.0377012467721588	1.00055902632305	0.964077583770709	1.03842095492039
eqtl-a-ENSG00000064201	ebi-a-GCST90027158	Alzheimer disease	TSPAN32	Inverse variance weighted	4	-0.006237975	0.0342527267780443	0.85549156081977	-0.07337332	0.0608973691467709	0.993781440437277	0.929253856378416	1.06278983356235
eqtl-a-ENSG00000064201	ebi-a-GCST90027158	Alzheimer disease	TSPAN32	Simple mode	4	0.018625210506127	0.0332908137526224	0.614893529056847	-0.046624784	0.0838752054612668	1.01879974161499	0.954445453188761	1.08749317213155
eqtl-a-ENSG00000064201	ebi-a-GCST90027158	Alzheimer disease	TSPAN32	Weighted mode	4	-0.003228938	0.0211213341557331	0.888199896805783	-0.044626753	0.0381688770792432	0.996776269547565	0.956354371805611	1.03890666558809
eqtl-a-ENSG00000064225	ebi-a-GCST90027158	Alzheimer disease	ST3GAL6	MR Egger	3	0.0471731516845086	0.0786183846739983	0.655945632944455	-0.106918882	0.201265185645545	1.04830350888414	0.898598562303647	1.22294903735608
eqtl-a-ENSG00000064225	ebi-a-GCST90027158	Alzheimer disease	ST3GAL6	Weighted median	3	-0.047650469	0.0294286286906432	0.105406913854245	-0.105330582	0.0100296427611895	0.953466994662627	0.900026940959748	1.01008010820383
eqtl-a-ENSG00000064225	ebi-a-GCST90027158	Alzheimer disease	ST3GAL6	Inverse variance weighted	3	-0.053778996	0.0281567043807425	0.0561346267081715	-0.108966137	0.00140814430099089	0.947641515656043	0.896760784109727	1.0014091362017
eqtl-a-ENSG00000064225	ebi-a-GCST90027158	Alzheimer disease	ST3GAL6	Simple mode	3	-0.058017665	0.0435925123767583	0.314666863525657	-0.143458989	0.0274236597104009	0.94363327843419	0.866356329765772	1.02780314932217
eqtl-a-ENSG00000064225	ebi-a-GCST90027158	Alzheimer disease	ST3GAL6	Weighted mode	3	-0.043162579	0.0302151137641508	0.289346176370015	-0.102384202	0.0160590437415172	0.957755666223943	0.902682672356027	1.01618868321677
eqtl-a-ENSG00000064419	ebi-a-GCST90027158	Alzheimer disease	TNPO3	MR Egger	3	0.162293516972991	0.0591946239919198	0.222653753503149	0.0462720539488285	0.278314979997154	1.17620542691613	1.04735931043741	1.32090218945891
eqtl-a-ENSG00000064419	ebi-a-GCST90027158	Alzheimer disease	TNPO3	Weighted median	3	0.0343796882265995	0.0182351080882748	0.0593816586919079	-0.001361124	0.0701205000796182	1.03497750090664	0.998639802282204	1.07263742636232
eqtl-a-ENSG00000064419	ebi-a-GCST90027158	Alzheimer disease	TNPO3	Inverse variance weighted	3	0.0317227132841077	0.027700240476521	0.252120369543121	-0.022569758	0.0860151846180888	1.03223124160737	0.977683033552673	1.08982287672366
eqtl-a-ENSG00000064419	ebi-a-GCST90027158	Alzheimer disease	TNPO3	Simple mode	3	0.0238324327552509	0.0279638465889667	0.483843902478442	-0.030976707	0.0786415720696256	1.02411869476384	0.969498155760982	1.08181649932232
eqtl-a-ENSG00000064419	ebi-a-GCST90027158	Alzheimer disease	TNPO3	Weighted mode	3	0.036132527830706	0.0212291064933647	0.230858784020551	-0.005476521	0.0777415765577008	1.03679324134557	0.994538447906156	1.0808433073281
eqtl-a-ENSG00000064490	ebi-a-GCST90027158	Alzheimer disease	RFXANK	MR Egger	3	0.038370418136613	0.045157103235121	0.551612542717043	-0.050137504	0.12687834047745	1.03911606903697	0.951098635447892	1.13527889189154
eqtl-a-ENSG00000064490	ebi-a-GCST90027158	Alzheimer disease	RFXANK	Weighted median	3	0.00453198445935052	0.022077081934401	0.837353330793445	-0.038739096	0.0478030650507765	1.00454226943216	0.962001666362793	1.04896405729859
eqtl-a-ENSG00000064490	ebi-a-GCST90027158	Alzheimer disease	RFXANK	Inverse variance weighted	3	0.00140955829996156	0.0248395172383604	0.954747047520978	-0.047275895	0.0500950120871479	1.00141055219419	0.953824205491384	1.05137098458227
eqtl-a-ENSG00000064490	ebi-a-GCST90027158	Alzheimer disease	RFXANK	Simple mode	3	0.0179991905844448	0.0460212053409971	0.733451295477781	-0.072202372	0.108200753052799	1.01816215227318	0.930342601574157	1.11427141632288
eqtl-a-ENSG00000064490	ebi-a-GCST90027158	Alzheimer disease	RFXANK	Weighted mode	3	0.0171854851486224	0.0250694000818558	0.563810415282518	-0.031950539	0.0663215093090598	1.01733400517492	0.968554486556502	1.06857021721602
eqtl-a-ENSG00000064547	ebi-a-GCST90027158	Alzheimer disease	LPAR2	MR Egger	10	-0.012494479	0.0333547411862951	0.717697433544984	-0.077869772	0.0528808136215564	0.987583252823674	0.925084890813057	1.05430397895763
eqtl-a-ENSG00000064547	ebi-a-GCST90027158	Alzheimer disease	LPAR2	Weighted median	10	0.00767143440226031	0.0183185129380855	0.675376621368827	-0.028232851	0.043575719760908	1.00770093524483	0.97216197159925	1.04453908356735
eqtl-a-ENSG00000064547	ebi-a-GCST90027158	Alzheimer disease	LPAR2	Inverse variance weighted	10	0.0114072064717413	0.0230930004611179	0.621328680661114	-0.033855074	0.0566694873755324	1.01147251675119	0.966711595712925	1.05830596910187
eqtl-a-ENSG00000064547	ebi-a-GCST90027158	Alzheimer disease	LPAR2	Simple mode	10	0.00822047105303042	0.0334158822881427	0.811197033993429	-0.057274658	0.0737156003377901	1.00825435190041	0.944334664455207	1.07650060554812
eqtl-a-ENSG00000064547	ebi-a-GCST90027158	Alzheimer disease	LPAR2	Weighted mode	10	0.00676018533934319	0.0175209582569782	0.708581384239546	-0.027580893	0.0411012635230205	1.00678308696959	0.972795987136193	1.04195761250207
eqtl-a-ENSG00000064601	ebi-a-GCST90027158	Alzheimer disease	CTSA	MR Egger	10	-0.007568275	0.0587009821751917	0.900596073682679	-0.1226222	0.107485650019063	0.992460292235487	0.884597800391956	1.11347488228856
eqtl-a-ENSG00000064601	ebi-a-GCST90027158	Alzheimer disease	CTSA	Weighted median	10	-0.016978911	0.0293714221926424	0.563212877375294	-0.074546899	0.0405890761897068	0.983164418068012	0.928163943258018	1.04142407165919
eqtl-a-ENSG00000064601	ebi-a-GCST90027158	Alzheimer disease	CTSA	Inverse variance weighted	10	0.00126636137867686	0.0266005512072142	0.96202978461258	-0.050870719	0.0534034417448166	1.00126716355283	0.950401531462767	1.05485513187896
eqtl-a-ENSG00000064601	ebi-a-GCST90027158	Alzheimer disease	CTSA	Simple mode	10	0.0498603817023576	0.0488667699976729	0.334213127112495	-0.045918487	0.145639250897797	1.05112432994107	0.955119813228139	1.15677880585454
eqtl-a-ENSG00000064601	ebi-a-GCST90027158	Alzheimer disease	CTSA	Weighted mode	10	-0.026149433	0.0310033162819574	0.420833374729874	-0.086915933	0.0346170666125356	0.974189502378966	0.916754160970812	1.03522321135731
eqtl-a-ENSG00000064607	ebi-a-GCST90027158	Alzheimer disease	SUGP2	MR Egger	3	0.0435239641822641	0.0451757281288277	0.511853750949309	-0.045020463	0.132068391314766	1.04448502424161	0.955977919504353	1.14118636383424
eqtl-a-ENSG00000064607	ebi-a-GCST90027158	Alzheimer disease	SUGP2	Weighted median	3	0.0030698036281458	0.0174044405898745	0.859995037023335	-0.0310429	0.0371825071842998	1.00307452030049	0.969433983535836	1.0378824245528
eqtl-a-ENSG00000064607	ebi-a-GCST90027158	Alzheimer disease	SUGP2	Inverse variance weighted	3	0.000623349040132374	0.017533170284746	0.971639138221764	-0.033741665	0.0349883627982345	1.00062354336252	0.966821236415635	1.03560765715424
eqtl-a-ENSG00000064607	ebi-a-GCST90027158	Alzheimer disease	SUGP2	Simple mode	3	0.00826673755048801	0.0489284116931263	0.881373806144385	-0.087632949	0.104166424469016	1.00830100137696	0.916097069027876	1.10978513494932
eqtl-a-ENSG00000064607	ebi-a-GCST90027158	Alzheimer disease	SUGP2	Weighted mode	3	0.00390249797901471	0.017459226315021	0.843884925390829	-0.030317586	0.038122581556456	1.00391012263943	0.970137382957681	1.03885856997419
eqtl-a-ENSG00000064666	ebi-a-GCST90027158	Alzheimer disease	CNN2	MR Egger	4	0.0515519312534068	0.0366593299835896	0.294894271187567	-0.020300356	0.123404218021242	1.05290386348974	0.97990430943911	1.13134163721168
eqtl-a-ENSG00000064666	ebi-a-GCST90027158	Alzheimer disease	CNN2	Weighted median	4	0.0410096403692922	0.0222853117088179	0.0657374986180737	-0.002669571	0.0846888513185751	1.04186214943294	0.997333989554835	1.08837836651444
eqtl-a-ENSG00000064666	ebi-a-GCST90027158	Alzheimer disease	CNN2	Inverse variance weighted	4	0.040367868368268	0.0212841917536846	0.0578790733199645	-0.001349147	0.0820848842054898	1.04119372598717	0.998651762221345	1.0855479517942
eqtl-a-ENSG00000064666	ebi-a-GCST90027158	Alzheimer disease	CNN2	Simple mode	4	0.028769464244816	0.0375959797858601	0.499827677113859	-0.044918656	0.102457584625102	1.02918730265201	0.956075249525673	1.10789030933039
eqtl-a-ENSG00000064666	ebi-a-GCST90027158	Alzheimer disease	CNN2	Weighted mode	4	0.0443332154965966	0.0225158496032586	0.143589709993377	0.000202150274209806	0.0884642807189834	1.04533061722274	1.00020217070795	1.09249522876945
eqtl-a-ENSG00000064687	ebi-a-GCST90027158	Alzheimer disease	ABCA7	MR Egger	3	0.131431597733705	0.205441594121405	0.637676143591698	-0.271233927	0.53409712221166	1.14045989501284	0.762438120875167	1.70590732089805
eqtl-a-ENSG00000064687	ebi-a-GCST90027158	Alzheimer disease	ABCA7	Weighted median	3	0.0825820731784844	0.0235564744848977	0.000455397999162218	0.0364113831880849	0.128752763168884	1.08608780845976	1.03708239700984	1.13740888003303
eqtl-a-ENSG00000064687	ebi-a-GCST90027158	Alzheimer disease	ABCA7	Inverse variance weighted	3	0.0875840031893762	0.0352706992185578	0.013021000201306	0.0184534327210029	0.15671457365775	1.09153395292519	1.01862474948221	1.16966171398657
eqtl-a-ENSG00000064687	ebi-a-GCST90027158	Alzheimer disease	ABCA7	Simple mode	3	0.015773027680698	0.0666994066518189	0.835073770445684	-0.114957809	0.146503864718263	1.01589807849334	0.891403752011059	1.15777940530102
eqtl-a-ENSG00000064687	ebi-a-GCST90027158	Alzheimer disease	ABCA7	Weighted mode	3	0.119853026115409	0.025751237136253	0.0431944440471495	0.069380601328353	0.170325450902465	1.12733115116435	1.07184407680536	1.18569067263347
eqtl-a-ENSG00000064726	ebi-a-GCST90027158	Alzheimer disease	BTBD1	MR Egger	3	0.180706325922619	0.156253151992588	0.453881303296044	-0.125549852	0.486962503828091	1.19806328749438	0.882011793294222	1.62736558825471
eqtl-a-ENSG00000064726	ebi-a-GCST90027158	Alzheimer disease	BTBD1	Weighted median	3	0.0302553723019889	0.0442127058809105	0.493776927095494	-0.056401531	0.116912275828574	1.03071771710336	0.94515954861643	1.1240208215702
eqtl-a-ENSG00000064726	ebi-a-GCST90027158	Alzheimer disease	BTBD1	Inverse variance weighted	3	0.0149238033813909	0.0605496699765969	0.805316811263307	-0.10375355	0.133601156535521	1.01503571937945	0.901447431971999	1.14293687582235
eqtl-a-ENSG00000064726	ebi-a-GCST90027158	Alzheimer disease	BTBD1	Simple mode	3	0.0637901730976449	0.0654839899345805	0.432735097422027	-0.064558447	0.192138793369423	1.06586872736281	0.937481319526838	1.21183870046969
eqtl-a-ENSG00000064726	ebi-a-GCST90027158	Alzheimer disease	BTBD1	Weighted mode	3	0.0355819199799222	0.0511965830945724	0.558940525173364	-0.064763383	0.135927222845284	1.03622253198019	0.937289215810912	1.14559851716042
eqtl-a-ENSG00000064763	ebi-a-GCST90027158	Alzheimer disease	FAR2	MR Egger	6	-0.075407995	0.0935782508125117	0.465518571148448	-0.258821366	0.108005377	0.927365049079378	0.771960908942662	1.11405373548245
eqtl-a-ENSG00000064763	ebi-a-GCST90027158	Alzheimer disease	FAR2	Weighted median	6	-0.0109486	0.0448389884203521	0.807094602192751	-0.098833017	0.0769358175846381	0.98911111805794	0.905893964265459	1.07997275890795
eqtl-a-ENSG00000064763	ebi-a-GCST90027158	Alzheimer disease	FAR2	Inverse variance weighted	6	0.015554575908212	0.0366920079670227	0.671622172235004	-0.05636176	0.0874709115235764	1.01567617799559	0.945197139793429	1.09141051651213
eqtl-a-ENSG00000064763	ebi-a-GCST90027158	Alzheimer disease	FAR2	Simple mode	6	0.0126646114581941	0.074822327832219	0.87222498073321	-0.133987151	0.159316374009343	1.01274514727572	0.874601302201972	1.17270890261453
eqtl-a-ENSG00000064763	ebi-a-GCST90027158	Alzheimer disease	FAR2	Weighted mode	6	-0.033448855	0.0543845030147827	0.565436037352582	-0.140042481	0.073144770673934	0.967104372292368	0.86932130485084	1.07588628242292
eqtl-a-ENSG00000064886	ebi-a-GCST90027158	Alzheimer disease	CHI3L2	MR Egger	6	-0.019439471	0.016660631795113	0.308111622034401	-0.052094309	0.0132153674606262	0.980748257242811	0.949239340641136	1.01330307637181
eqtl-a-ENSG00000064886	ebi-a-GCST90027158	Alzheimer disease	CHI3L2	Weighted median	6	-0.004813309	0.0136991195876377	0.725319050210192	-0.031663583	0.0220369656698158	0.995198256685073	0.968832458860031	1.02228157309508
eqtl-a-ENSG00000064886	ebi-a-GCST90027158	Alzheimer disease	CHI3L2	Inverse variance weighted	6	0.00268102377940213	0.0133745290687079	0.841122844973435	-0.023533053	0.0288951007540696	1.00268462093763	0.976741689701493	1.02931661427505
eqtl-a-ENSG00000064886	ebi-a-GCST90027158	Alzheimer disease	CHI3L2	Simple mode	6	0.0696156440761893	0.0308693273730487	0.0737968476961447	0.00911176242501386	0.130119525727365	1.0720960355918	1.00915340090281	1.13896451075068
eqtl-a-ENSG00000064886	ebi-a-GCST90027158	Alzheimer disease	CHI3L2	Weighted mode	6	-0.008158932	0.0132116991907767	0.563906380265462	-0.034053863	0.0177359981991239	0.991874261536111	0.966519443957495	1.01789421500875
eqtl-a-ENSG00000065060	ebi-a-GCST90027158	Alzheimer disease	BLTP3A	MR Egger	6	-0.035470939	0.0306832659233731	0.312012684091236	-0.09561014	0.0246682620941956	0.965150781957741	0.908818258602325	1.0249750410453
eqtl-a-ENSG00000065060	ebi-a-GCST90027158	Alzheimer disease	BLTP3A	Weighted median	6	-0.027814497	0.0143899271887463	0.0532467484272651	-0.056018754	0.000389760369984005	0.972568764569938	0.945521403217253	1.00038983633643
eqtl-a-ENSG00000065060	ebi-a-GCST90027158	Alzheimer disease	BLTP3A	Inverse variance weighted	6	-0.024710705	0.0123398157469952	0.0452290287518549	-0.048896744	-0.000524667	0.975592104643071	0.952279452847513	0.99947547098268
eqtl-a-ENSG00000065060	ebi-a-GCST90027158	Alzheimer disease	BLTP3A	Simple mode	6	-0.030802325	0.0183689804187828	0.154414006302159	-0.066805526	0.0052008769495252	0.969667233421248	0.935377089900886	1.00521442498709
eqtl-a-ENSG00000065060	ebi-a-GCST90027158	Alzheimer disease	BLTP3A	Weighted mode	6	-0.027263892	0.0149311713214186	0.127426364057796	-0.056528988	0.00200120333070616	0.973104412721631	0.945039089069406	1.0020032070745
eqtl-a-ENSG00000065135	ebi-a-GCST90027158	Alzheimer disease	GNAI3	MR Egger	4	0.0376931734845539	0.0302782487595781	0.33925699493845	-0.021652194	0.097038541053327	1.03841257148321	0.978580531967225	1.1019028412988
eqtl-a-ENSG00000065135	ebi-a-GCST90027158	Alzheimer disease	GNAI3	Weighted median	4	0.00394734638855228	0.0174959710638022	0.82150118999737	-0.030344757	0.0382394496736045	1.00395514742139	0.970111023423789	1.03897998651397
eqtl-a-ENSG00000065135	ebi-a-GCST90027158	Alzheimer disease	GNAI3	Inverse variance weighted	4	0.00307689919610923	0.0157742665060735	0.845347426973613	-0.027840663	0.0339944615480133	1.00308163770917	0.97254331643922	1.03457887674681
eqtl-a-ENSG00000065135	ebi-a-GCST90027158	Alzheimer disease	GNAI3	Simple mode	4	0.00489074154325506	0.0208593975003518	0.829716947449733	-0.035993678	0.0457751606439446	1.00490272074077	0.964646392385255	1.04683901388489
eqtl-a-ENSG00000065135	ebi-a-GCST90027158	Alzheimer disease	GNAI3	Weighted mode	4	0.00414396858316537	0.0181839513075914	0.834379513354395	-0.031496576	0.0397845131460446	1.00415256669364	0.968994274304112	1.04058651731617
eqtl-a-ENSG00000065154	ebi-a-GCST90027158	Alzheimer disease	OAT	MR Egger	4	0.00852637235748625	0.0478527365826698	0.874996375436602	-0.085264991	0.102317736059519	1.00856282540069	0.918268918842539	1.10773538329315
eqtl-a-ENSG00000065154	ebi-a-GCST90027158	Alzheimer disease	OAT	Weighted median	4	0.000172479270955709	0.0252937829868554	0.994559236911861	-0.049403335	0.0497482939251924	1.00017249414636	0.951797158797336	1.05100651835414
eqtl-a-ENSG00000065154	ebi-a-GCST90027158	Alzheimer disease	OAT	Inverse variance weighted	4	-0.013950172	0.0249696773120435	0.57637705998447	-0.062890739	0.0349903958651416	0.98614668108439	0.939046069010758	1.03560976261604
eqtl-a-ENSG00000065154	ebi-a-GCST90027158	Alzheimer disease	OAT	Simple mode	4	0.00610528343152369	0.0554513664762823	0.919280992645919	-0.102579395	0.114789961725037	1.00612395866093	0.902506492529936	1.12163782595498
eqtl-a-ENSG00000065154	ebi-a-GCST90027158	Alzheimer disease	OAT	Weighted mode	4	0.00543219374689333	0.0257672023273986	0.846536961268635	-0.045071523	0.0559359103085946	1.00544697486386	0.9559291086474	1.05752990479942
eqtl-a-ENSG00000065268	ebi-a-GCST90027158	Alzheimer disease	WDR18	Inverse variance weighted	2	-0.018728862	0.154982874855744	0.903814027946733	-0.322495297	0.28503757255114	0.981445433159051	0.72433933845129	1.3298119916119
eqtl-a-ENSG00000065308	ebi-a-GCST90027158	Alzheimer disease	TRAM2	Inverse variance weighted	2	0.0188583535932634	0.0222030426228134	0.395681572119877	-0.02465961	0.0623763171339777	1.01903729542287	0.975641954329282	1.06436280733401
eqtl-a-ENSG00000065457	ebi-a-GCST90027158	Alzheimer disease	ADAT1	MR Egger	3	-0.011016775	0.0289397223169709	0.76843520739344	-0.067738631	0.0457050805244088	0.989043687213874	0.934504692256272	1.04676565385223
eqtl-a-ENSG00000065457	ebi-a-GCST90027158	Alzheimer disease	ADAT1	Weighted median	3	-0.032710957	0.0124427846958301	0.00856591178791935	-0.057098815	-0.008323099	0.967818260585656	0.944500734231522	0.991711442432231
eqtl-a-ENSG00000065457	ebi-a-GCST90027158	Alzheimer disease	ADAT1	Inverse variance weighted	3	-0.033726486	0.0124281228997283	0.0066531715673716	-0.058085607	-0.009367366	0.966835911196955	0.943569167536987	0.990676371526737
eqtl-a-ENSG00000065457	ebi-a-GCST90027158	Alzheimer disease	ADAT1	Simple mode	3	-0.028027415	0.0176798780949701	0.253779947790652	-0.062679976	0.00662514622052626	0.9723617092897	0.939244006304486	1.0066471410479
eqtl-a-ENSG00000065457	ebi-a-GCST90027158	Alzheimer disease	ADAT1	Weighted mode	3	-0.033369184	0.0132826105037246	0.128583877960913	-0.0594031	-0.007335267	0.967181426033424	0.942326840349646	0.992691570280389
eqtl-a-ENSG00000065491	ebi-a-GCST90027158	Alzheimer disease	TBC1D22B	MR Egger	4	-0.068762386	0.084707265786061	0.502177884244756	-0.234788627	0.0972638550872266	0.933548478050863	0.790737972785743	1.10215114344487
eqtl-a-ENSG00000065491	ebi-a-GCST90027158	Alzheimer disease	TBC1D22B	Weighted median	4	0.018559890786857	0.0451347496098401	0.680918062439258	-0.069904218	0.107024000022144	1.01873319607527	0.93248313030977	1.11296096524661
eqtl-a-ENSG00000065491	ebi-a-GCST90027158	Alzheimer disease	TBC1D22B	Inverse variance weighted	4	0.0227999346113302	0.0381860148307459	0.550456961933214	-0.052044654	0.0976445236795922	1.02306183980662	0.949286476024368	1.10257077763493
eqtl-a-ENSG00000065491	ebi-a-GCST90027158	Alzheimer disease	TBC1D22B	Simple mode	4	0.0782676027258311	0.0668412382088345	0.326166391184944	-0.052741224	0.209276429615147	1.08141200875421	0.948625462070204	1.23278572991884
eqtl-a-ENSG00000065491	ebi-a-GCST90027158	Alzheimer disease	TBC1D22B	Weighted mode	4	0.00614456375567971	0.0499123370073184	0.909806722078381	-0.091683617	0.103972744290024	1.00616348031237	0.912393769965422	1.10957021237954
eqtl-a-ENSG00000065534	ebi-a-GCST90027158	Alzheimer disease	MYLK	MR Egger	11	-0.0509162	0.0942420292119272	0.602121482298301	-0.235630577	0.133798177031759	0.95035830700923	0.790072490598913	1.14316207999698
eqtl-a-ENSG00000065534	ebi-a-GCST90027158	Alzheimer disease	MYLK	Weighted median	11	0.0445465452988976	0.0336273664275233	0.185266992842367	-0.021363093	0.110456183496843	1.04555364118464	0.978863481657377	1.11678741426079
eqtl-a-ENSG00000065534	ebi-a-GCST90027158	Alzheimer disease	MYLK	Inverse variance weighted	11	0.0542619528228368	0.0354640759186586	0.126003351882209	-0.015247636	0.123771541623408	1.05576112554253	0.984868020647523	1.13175728203054
eqtl-a-ENSG00000065534	ebi-a-GCST90027158	Alzheimer disease	MYLK	Simple mode	11	0.0390004201180287	0.0485642889774565	0.440605273034874	-0.056185586	0.134186426513843	1.03977092047658	0.945363673083914	1.14360599825242
eqtl-a-ENSG00000065534	ebi-a-GCST90027158	Alzheimer disease	MYLK	Weighted mode	11	0.0440985887592899	0.0404013169481033	0.30064661169913	-0.035087992	0.123285169977572	1.04508538348094	0.965520454000647	1.13120696121966
eqtl-a-ENSG00000065613	ebi-a-GCST90027158	Alzheimer disease	SLK	MR Egger	6	-0.057293709	0.0593765469735145	0.389226362090899	-0.173671741	0.0590843233709053	0.944316674611663	0.840572778152684	1.06086469265562
eqtl-a-ENSG00000065613	ebi-a-GCST90027158	Alzheimer disease	SLK	Weighted median	6	-0.030932617	0.0259889727861426	0.233959603098791	-0.081871004	0.0200057695626276	0.969540901354332	0.921390806981238	1.02020722615926
eqtl-a-ENSG00000065613	ebi-a-GCST90027158	Alzheimer disease	SLK	Inverse variance weighted	6	-0.02989186	0.0273061484055447	0.273650993018334	-0.083411911	0.0236281911810919	0.970550483500238	0.919972122923138	1.0239095485084
eqtl-a-ENSG00000065613	ebi-a-GCST90027158	Alzheimer disease	SLK	Simple mode	6	0.0047512885060591	0.0516438617434939	0.930269588934326	-0.096470681	0.105973257523307	1.00476259377507	0.908036520376064	1.11179214403347
eqtl-a-ENSG00000065613	ebi-a-GCST90027158	Alzheimer disease	SLK	Weighted mode	6	-0.040434124	0.0277270713383016	0.20456341003797	-0.094779184	0.0139109361435001	0.960372428229413	0.909573761186523	1.01400814344085
eqtl-a-ENSG00000065618	ebi-a-GCST90027158	Alzheimer disease	COL17A1	MR Egger	4	-0.050563169	0.0606520810898082	0.492179558574126	-0.169441248	0.0683149100848393	0.950693872535752	0.844136347901823	1.07070243038763
eqtl-a-ENSG00000065618	ebi-a-GCST90027158	Alzheimer disease	COL17A1	Weighted median	4	-0.036308263	0.0331475163865696	0.273361605773653	-0.101277395	0.0286608695192173	0.964342976787839	0.903682321413428	1.02907554440758
eqtl-a-ENSG00000065618	ebi-a-GCST90027158	Alzheimer disease	COL17A1	Inverse variance weighted	4	-0.034648411	0.0310526717807782	0.264509967545958	-0.095511647	0.0262148260759966	0.965944972561368	0.908907775266259	1.02656145695668
eqtl-a-ENSG00000065618	ebi-a-GCST90027158	Alzheimer disease	COL17A1	Simple mode	4	-0.029470272	0.049082554680302	0.59055363140909	-0.125672079	0.0667315353116127	0.970959742037568	0.881903994180736	1.06900844862763
eqtl-a-ENSG00000065618	ebi-a-GCST90027158	Alzheimer disease	COL17A1	Weighted mode	4	-0.038631469	0.0350954899474866	0.351402192827509	-0.10741863	0.0301556909389705	0.962105209070583	0.898149602220335	1.03061497887706
eqtl-a-ENSG00000065665	ebi-a-GCST90027158	Alzheimer disease	SEC61A2	MR Egger	4	-0.015065077	0.0919751823585904	0.884948533475887	-0.195336434	0.16520628059828	0.985047833732126	0.82255787485939	1.17963642972383
eqtl-a-ENSG00000065665	ebi-a-GCST90027158	Alzheimer disease	SEC61A2	Weighted median	4	-0.005714896	0.0198291206618738	0.773188130204279	-0.044579972	0.0331501809582854	0.994301403412807	0.956399111850749	1.03370577050782
eqtl-a-ENSG00000065665	ebi-a-GCST90027158	Alzheimer disease	SEC61A2	Inverse variance weighted	4	-0.005201129	0.019076021105813	0.785120193814544	-0.04259013	0.0321878726192985	0.994812373702561	0.958304089570202	1.03271150529638
eqtl-a-ENSG00000065665	ebi-a-GCST90027158	Alzheimer disease	SEC61A2	Simple mode	4	-0.01198231	0.0279567074382755	0.697124156036701	-0.066777457	0.0428128360813724	0.988089191513413	0.935403345570423	1.04374252562701
eqtl-a-ENSG00000065665	ebi-a-GCST90027158	Alzheimer disease	SEC61A2	Weighted mode	4	-0.005853802	0.0200746756016572	0.789592223979863	-0.045200166	0.0334925625466353	0.994163298481003	0.9558061429714	1.03405975292649
eqtl-a-ENSG00000065675	ebi-a-GCST90027158	Alzheimer disease	PRKCQ	MR Egger	3	-0.104477628	0.249314975004926	0.747371683340043	-0.593134979	0.384179723473701	0.900794950184084	0.552592201734654	1.46840932559302
eqtl-a-ENSG00000065675	ebi-a-GCST90027158	Alzheimer disease	PRKCQ	Weighted median	3	-0.034217682	0.0360002105246743	0.341865566811537	-0.104778094	0.036342730887693	0.966361122568895	0.900524331836107	1.03701120136149
eqtl-a-ENSG00000065675	ebi-a-GCST90027158	Alzheimer disease	PRKCQ	Inverse variance weighted	3	-0.007831053	0.0862693387675325	0.927671803242215	-0.176918957	0.161256851237441	0.992199530062704	0.837847683686541	1.17498672685352
eqtl-a-ENSG00000065675	ebi-a-GCST90027158	Alzheimer disease	PRKCQ	Simple mode	3	-0.0909358	0.0476727315251135	0.196694580210533	-0.184374354	0.00250275399044833	0.913076328701645	0.831624423960248	1.00250588849363
eqtl-a-ENSG00000065675	ebi-a-GCST90027158	Alzheimer disease	PRKCQ	Weighted mode	3	-0.04262233	0.0384066455008941	0.38266123952785	-0.117899355	0.0326546953143466	0.958273232913048	0.888785499886279	1.03319371100802
eqtl-a-ENSG00000065802	ebi-a-GCST90027158	Alzheimer disease	ASB1	MR Egger	3	0.0432347695517573	0.0379795397080546	0.458862847332252	-0.031205128	0.117674667379544	1.04418300845373	0.969276726618281	1.12487809229414
eqtl-a-ENSG00000065802	ebi-a-GCST90027158	Alzheimer disease	ASB1	Weighted median	3	0.00332162734802197	0.015984256518334	0.835380304039573	-0.028007515	0.0346507701239565	1.00332715006525	0.972381058914034	1.03525810260261
eqtl-a-ENSG00000065802	ebi-a-GCST90027158	Alzheimer disease	ASB1	Inverse variance weighted	3	0.00153399840639714	0.0158858975819319	0.923073017011454	-0.029602361	0.0326703576669837	1.00153517558381	0.970831497413609	1.03320989337899
eqtl-a-ENSG00000065802	ebi-a-GCST90027158	Alzheimer disease	ASB1	Simple mode	3	-0.012202556	0.0431145533134033	0.803761412152041	-0.096707081	0.0723019682291013	0.987871593014503	0.907821885688073	1.07497990483601
eqtl-a-ENSG00000065802	ebi-a-GCST90027158	Alzheimer disease	ASB1	Weighted mode	3	0.00457108982866111	0.0160376323779959	0.802431076897892	-0.02686267	0.0360048492895331	1.0045815531967	0.973494922760664	1.03666087354746
eqtl-a-ENSG00000065809	ebi-a-GCST90027158	Alzheimer disease	FAM107B	MR Egger	5	-0.017163523	0.055877555199584	0.778806882681797	-0.126683531	0.0923564855317794	0.982982931508768	0.881012441741971	1.0967557299498
eqtl-a-ENSG00000065809	ebi-a-GCST90027158	Alzheimer disease	FAM107B	Weighted median	5	-0.021464401	0.0159751483937143	0.179073890465262	-0.052775692	0.00984688993811113	0.978764319964585	0.948592765789038	1.00989553007912
eqtl-a-ENSG00000065809	ebi-a-GCST90027158	Alzheimer disease	FAM107B	Inverse variance weighted	5	-0.02834236	0.0142387952594585	0.0465355911159377	-0.056250399	-0.000434321	0.972055517038036	0.945302403885609	0.999565773153821
eqtl-a-ENSG00000065809	ebi-a-GCST90027158	Alzheimer disease	FAM107B	Simple mode	5	-0.015401463	0.0223374601871284	0.528428825975514	-0.059182885	0.0283799585932261	0.984716532616492	0.942534377673221	1.02878650644235
eqtl-a-ENSG00000065809	ebi-a-GCST90027158	Alzheimer disease	FAM107B	Weighted mode	5	-0.019742106	0.0186720226135721	0.349995913129716	-0.05633927	0.0168550582379026	0.98045149317934	0.945218396854353	1.01699790617355
eqtl-a-ENSG00000065882	ebi-a-GCST90027158	Alzheimer disease	TBC1D1	MR Egger	3	-0.072371261	0.0502750399668836	0.386522530131425	-0.170910339	0.0261678173780817	0.930185490142086	0.84289714483837	1.02651320077349
eqtl-a-ENSG00000065882	ebi-a-GCST90027158	Alzheimer disease	TBC1D1	Weighted median	3	-0.038076977	0.0275821647271903	0.167435000129019	-0.09213802	0.0159840662012842	0.962638837312771	0.9119792699088	1.01611249474514
eqtl-a-ENSG00000065882	ebi-a-GCST90027158	Alzheimer disease	TBC1D1	Inverse variance weighted	3	-0.033074936	0.0263193703430767	0.208870779825584	-0.084660902	0.0185110301306844	0.967466059085875	0.918823803249241	1.01868342131887
eqtl-a-ENSG00000065882	ebi-a-GCST90027158	Alzheimer disease	TBC1D1	Simple mode	3	-0.033293955	0.042450152391463	0.51500321020617	-0.116496254	0.0499083435498753	0.967254188457041	0.890033431191725	1.05117474501489
eqtl-a-ENSG00000065882	ebi-a-GCST90027158	Alzheimer disease	TBC1D1	Weighted mode	3	-0.041830133	0.0298790567617543	0.296478167305192	-0.100393085	0.0167328178020569	0.959032674307775	0.904481810183887	1.0168735955043
eqtl-a-ENSG00000065978	ebi-a-GCST90027158	Alzheimer disease	YBX1	MR Egger	3	-0.04460237	0.17021156847892	0.836847943656831	-0.378217044	0.289012304681345	0.956377691140497	0.685081791803015	1.33510815650786
eqtl-a-ENSG00000065978	ebi-a-GCST90027158	Alzheimer disease	YBX1	Weighted median	3	0.0113797514326747	0.0655061650777052	0.862085273607845	-0.117012332	0.139771834984977	1.01144474711493	0.889574222760035	1.15001137655756
eqtl-a-ENSG00000065978	ebi-a-GCST90027158	Alzheimer disease	YBX1	Inverse variance weighted	3	0.00347482148844832	0.0564732850331977	0.950936837409626	-0.107212817	0.114162460153516	1.00348086567944	0.898334471639647	1.12093421723739
eqtl-a-ENSG00000065978	ebi-a-GCST90027158	Alzheimer disease	YBX1	Simple mode	3	0.0179290342766751	0.0755038802356636	0.834409562811762	-0.130058571	0.165916639538576	1.01809072428145	0.8780440015122	1.18047469270654
eqtl-a-ENSG00000065978	ebi-a-GCST90027158	Alzheimer disease	YBX1	Weighted mode	3	0.0185432203188527	0.0784857837237012	0.835221086008483	-0.135288916	0.172375356417307	1.01871621345768	0.873463517836297	1.18812371938818
eqtl-a-ENSG00000065989	ebi-a-GCST90027158	Alzheimer disease	PDE4A	MR Egger	3	0.164503317163291	0.0640140777709676	0.236253080239248	0.0390357247321948	0.289970909594388	1.17880747984202	1.03980762983575	1.33638861137325
eqtl-a-ENSG00000065989	ebi-a-GCST90027158	Alzheimer disease	PDE4A	Weighted median	3	0.0917148451984783	0.0394990521942544	0.020235599498481	0.0142967028977397	0.169132987499217	1.09605223295784	1.01439938953113	1.18427762257146
eqtl-a-ENSG00000065989	ebi-a-GCST90027158	Alzheimer disease	PDE4A	Inverse variance weighted	3	0.0686696933302812	0.047286537719903	0.146444925458589	-0.024011921	0.161351307261291	1.07108236506403	0.976274071915131	1.17509771666956
eqtl-a-ENSG00000065989	ebi-a-GCST90027158	Alzheimer disease	PDE4A	Simple mode	3	0.0943470965865847	0.0522455203776033	0.212695379900827	-0.008054123	0.196748316526687	1.09894111843786	0.991978224196005	1.21743759322164
eqtl-a-ENSG00000065989	ebi-a-GCST90027158	Alzheimer disease	PDE4A	Weighted mode	3	0.0923414468410581	0.0401191400158287	0.147977515766905	0.0137079324100338	0.170974961272082	1.0967392363036	1.01380231689445	1.1864610411746
eqtl-a-ENSG00000066027	ebi-a-GCST90027158	Alzheimer disease	PPP2R5A	MR Egger	10	0.0217572424400684	0.0223416034238057	0.358655988705686	-0.0220323	0.0655467851507276	1.02199565718227	0.978208638137212	1.06774269064767
eqtl-a-ENSG00000066027	ebi-a-GCST90027158	Alzheimer disease	PPP2R5A	Weighted median	10	0.0197820929888139	0.014474688455476	0.171729403952501	-0.008588296	0.0481524823615469	1.01997905522153	0.991448477682641	1.04933064754135
eqtl-a-ENSG00000066027	ebi-a-GCST90027158	Alzheimer disease	PPP2R5A	Inverse variance weighted	10	0.0118471859013305	0.0155515864454453	0.446179866063954	-0.018633924	0.0423282953344032	1.0119176417679	0.981538614671381	1.04323691234901
eqtl-a-ENSG00000066027	ebi-a-GCST90027158	Alzheimer disease	PPP2R5A	Simple mode	10	0.00651725483526072	0.0289624570002804	0.826986601901611	-0.050249161	0.0632836705558104	1.00653853835213	0.950992444859447	1.06532899884161
eqtl-a-ENSG00000066027	ebi-a-GCST90027158	Alzheimer disease	PPP2R5A	Weighted mode	10	0.0203962108388165	0.0142653548544827	0.186564021140799	-0.007563885	0.0483563063536025	1.02060563494317	0.992464649511301	1.04954454810121
eqtl-a-ENSG00000066084	ebi-a-GCST90027158	Alzheimer disease	DIP2B	MR Egger	5	0.00100912490775856	0.0493149819605921	0.984959054754592	-0.09564824	0.0976664895505191	1.00100963424561	0.908783633822857	1.10259499682831
eqtl-a-ENSG00000066084	ebi-a-GCST90027158	Alzheimer disease	DIP2B	Weighted median	5	0.0216728722129785	0.0276768203318065	0.433586335474957	-0.032573696	0.0759194400633193	1.02190943481394	0.967951113428508	1.07887565650172
eqtl-a-ENSG00000066084	ebi-a-GCST90027158	Alzheimer disease	DIP2B	Inverse variance weighted	5	0.0262037694005347	0.0261382813652481	0.316099537924447	-0.025027262	0.077434800876421	1.02655010666255	0.975283323418452	1.08051178174074
eqtl-a-ENSG00000066084	ebi-a-GCST90027158	Alzheimer disease	DIP2B	Simple mode	5	0.0198343830467579	0.0530153115020498	0.727298301770282	-0.084075627	0.123744393590775	1.02003239137989	0.91936172443961	1.13172655746398
eqtl-a-ENSG00000066084	ebi-a-GCST90027158	Alzheimer disease	DIP2B	Weighted mode	5	0.0214258336258118	0.0285134652093712	0.49418877176897	-0.034460558	0.0773122254361792	1.02165701493096	0.966126444715949	1.08037934565027
eqtl-a-ENSG00000066230	ebi-a-GCST90027158	Alzheimer disease	SLC9A3	MR Egger	6	-0.088482712	0.0824923225686054	0.343844662163746	-0.250167664	0.0732022403298718	0.915318934720284	0.778670217054536	1.07594811501413
eqtl-a-ENSG00000066230	ebi-a-GCST90027158	Alzheimer disease	SLC9A3	Weighted median	6	-0.026739318	0.0203358734264714	0.188548826460929	-0.06659763	0.0131189934279665	0.973615011879763	0.935571571167116	1.01320542497364
eqtl-a-ENSG00000066230	ebi-a-GCST90027158	Alzheimer disease	SLC9A3	Inverse variance weighted	6	-0.016904667	0.0207824756159785	0.415983210667611	-0.057638319	0.0238289853464345	0.983237415276316	0.943991309357407	1.02411516421411
eqtl-a-ENSG00000066230	ebi-a-GCST90027158	Alzheimer disease	SLC9A3	Simple mode	6	-0.01847488	0.038338296801132	0.650236406037571	-0.093617942	0.0566681813981005	0.981694734127753	0.910630609440259	1.05830458697906
eqtl-a-ENSG00000066230	ebi-a-GCST90027158	Alzheimer disease	SLC9A3	Weighted mode	6	-0.028685934	0.0211593284224759	0.233207884406459	-0.070158217	0.0127863500559321	0.971721601602014	0.932246310686688	1.0128684449547
eqtl-a-ENSG00000066294	ebi-a-GCST90027158	Alzheimer disease	CD84	MR Egger	3	0.0296153532666654	0.0324834018398466	0.52938158507128	-0.034052114	0.0932828208727647	1.03005824920289	0.966521133714562	1.0977721642497
eqtl-a-ENSG00000066294	ebi-a-GCST90027158	Alzheimer disease	CD84	Weighted median	3	0.0363724297014999	0.0204992545775492	0.0760086832581029	-0.003806109	0.0765509686734963	1.03704199982141	0.996201124782617	1.07955721253404
eqtl-a-ENSG00000066294	ebi-a-GCST90027158	Alzheimer disease	CD84	Inverse variance weighted	3	0.0319196868434531	0.0197006534445423	0.105181820814889	-0.006693594	0.0705329675947561	1.03243458389496	0.993328758291863	1.07307994571237
eqtl-a-ENSG00000066294	ebi-a-GCST90027158	Alzheimer disease	CD84	Simple mode	3	0.036371705663797	0.0275933937971311	0.318179991701843	-0.017711346	0.090454757506174	1.03704124896418	0.982444577814812	1.09467198083096
eqtl-a-ENSG00000066294	ebi-a-GCST90027158	Alzheimer disease	CD84	Weighted mode	3	0.0364581330233137	0.0242491374366142	0.271599837106173	-0.011070176	0.0839864423990776	1.03713088157433	0.988990872568017	1.08761414827029
eqtl-a-ENSG00000066336	ebi-a-GCST90027158	Alzheimer disease	SPI1	MR Egger	3	0.0363871413677907	0.0337102954283831	0.475700888879596	-0.029685038	0.102459320407422	1.03705725654947	0.970751235472875	1.10789223238847
eqtl-a-ENSG00000066336	ebi-a-GCST90027158	Alzheimer disease	SPI1	Weighted median	3	0.00708814354986088	0.0209061864772986	0.734575630381333	-0.033887982	0.0480642690453662	1.00711332389817	0.966679784161369	1.04923808668777
eqtl-a-ENSG00000066336	ebi-a-GCST90027158	Alzheimer disease	SPI1	Inverse variance weighted	3	0.00607997283408115	0.0204078523079213	0.76576177416985	-0.033919418	0.046079363357607	1.0060984933847	0.966649396340972	1.04715751359546
eqtl-a-ENSG00000066336	ebi-a-GCST90027158	Alzheimer disease	SPI1	Simple mode	3	-0.047459852	0.0437628623537177	0.391481038245703	-0.133235062	0.0383153587122334	0.953648759930276	0.875259327967959	1.03905885747938
eqtl-a-ENSG00000066336	ebi-a-GCST90027158	Alzheimer disease	SPI1	Weighted mode	3	0.0120012898589457	0.0226581788645882	0.649261534785719	-0.032408741	0.0564113204335385	1.01207359429742	0.968110794898408	1.05803278475123
eqtl-a-ENSG00000066379	ebi-a-GCST90027158	Alzheimer disease	POLR1H	Wald ratio	1	-0.017146332	0.0249270200251864	0.491540146991627	-0.066003291	0.03171062755574	0.982999830079957	0.936127783543382	1.03221876641635
eqtl-a-ENSG00000066382	ebi-a-GCST90027158	Alzheimer disease	MPPED2	MR Egger	3	-0.011723026	0.0581439790613336	0.873342341793638	-0.125685225	0.102239172477809	0.988345420463007	0.881892400387708	1.10764835905237
eqtl-a-ENSG00000066382	ebi-a-GCST90027158	Alzheimer disease	MPPED2	Weighted median	3	-0.007774878	0.0327196576224803	0.812175064923874	-0.071905407	0.0563556513280007	0.99225526857066	0.930618922100287	1.05797388665189
eqtl-a-ENSG00000066382	ebi-a-GCST90027158	Alzheimer disease	MPPED2	Inverse variance weighted	3	-0.006640889	0.0313031389486841	0.831991793744445	-0.067995042	0.0547132628642286	0.993381112500148	0.934265105825325	1.05623770867509
eqtl-a-ENSG00000066382	ebi-a-GCST90027158	Alzheimer disease	MPPED2	Simple mode	3	-0.015687325	0.0466430283312053	0.768633497883801	-0.107107661	0.0757330104263987	0.98443508007586	0.898428942355684	1.07867454085233
eqtl-a-ENSG00000066382	ebi-a-GCST90027158	Alzheimer disease	MPPED2	Weighted mode	3	-0.008762948	0.0325367685850116	0.812921109157236	-0.072535014	0.055009118901643	0.991275335194917	0.930033181953351	1.05655024920937
eqtl-a-ENSG00000066583	ebi-a-GCST90027158	Alzheimer disease	ISOC1	MR Egger	8	-0.038298082	0.0492700817926578	0.466508771344939	-0.134867443	0.058271278000114	0.962426015956296	0.873831736850515	1.06000251207168
eqtl-a-ENSG00000066583	ebi-a-GCST90027158	Alzheimer disease	ISOC1	Weighted median	8	-0.014371488	0.0153541220335441	0.349272194006041	-0.044465567	0.0157225913286717	0.985731289033174	0.95650853494402	1.01584684159234
eqtl-a-ENSG00000066583	ebi-a-GCST90027158	Alzheimer disease	ISOC1	Inverse variance weighted	8	-0.01343891	0.0162669868793909	0.408721130299859	-0.045322205	0.0184443839577958	0.986650988664141	0.95568950465636	1.01861553222975
eqtl-a-ENSG00000066583	ebi-a-GCST90027158	Alzheimer disease	ISOC1	Simple mode	8	-0.010487999	0.0235535054972125	0.669559109145714	-0.05665287	0.035676871966477	0.989566808477843	0.944922023618255	1.03632092803949
eqtl-a-ENSG00000066583	ebi-a-GCST90027158	Alzheimer disease	ISOC1	Weighted mode	8	-0.010487999	0.0141249841268061	0.481943630436633	-0.038172968	0.0171969700804803	0.989566808477843	0.962546437051635	1.01734568925374
eqtl-a-ENSG00000066855	ebi-a-GCST90027158	Alzheimer disease	MTFR1	MR Egger	5	0.0111470831318144	0.0542690059019326	0.850404285035962	-0.095220168	0.117514334699602	1.01120944335913	0.909172741290451	1.1246977520326
eqtl-a-ENSG00000066855	ebi-a-GCST90027158	Alzheimer disease	MTFR1	Weighted median	5	0.0100226009019369	0.0174758092174229	0.566297510683174	-0.024229985	0.0442751869680857	1.01007299538691	0.976061204346079	1.04526995998516
eqtl-a-ENSG00000066855	ebi-a-GCST90027158	Alzheimer disease	MTFR1	Inverse variance weighted	5	0.0108964288985611	0.0156053397164918	0.485020844631593	-0.019690037	0.0414828947428851	1.0109560111947	0.980502545773479	1.04235533194302
eqtl-a-ENSG00000066855	ebi-a-GCST90027158	Alzheimer disease	MTFR1	Simple mode	5	0.00685084014351352	0.0255780591276898	0.802066417522459	-0.043282156	0.0569838360337855	1.00687436083033	0.957641147990408	1.05863869845705
eqtl-a-ENSG00000066855	ebi-a-GCST90027158	Alzheimer disease	MTFR1	Weighted mode	5	0.00783106287667212	0.021234762514075	0.730978091416556	-0.033789072	0.0494511974042591	1.00786180584721	0.966775403472519	1.05069431435372
eqtl-a-ENSG00000066923	ebi-a-GCST90027158	Alzheimer disease	STAG3	MR Egger	5	-0.002427143	0.0323218123930354	0.94486776654055	-0.065777896	0.0609236088822099	0.997575799722807	0.936338806074883	1.06281772125229
eqtl-a-ENSG00000066923	ebi-a-GCST90027158	Alzheimer disease	STAG3	Weighted median	5	-0.014217466	0.0176564021098693	0.42068693925585	-0.048824014	0.0203890825974012	0.985883125345142	0.952348715303841	1.02059835984575
eqtl-a-ENSG00000066923	ebi-a-GCST90027158	Alzheimer disease	STAG3	Inverse variance weighted	5	-0.011300368	0.016414649573545	0.491180848074718	-0.043473081	0.0208723449500354	0.988763241118352	0.957458327202618	1.02109169580597
eqtl-a-ENSG00000066923	ebi-a-GCST90027158	Alzheimer disease	STAG3	Simple mode	5	-0.029439958	0.0318700737589087	0.407897019286861	-0.091905302	0.0330253869213389	0.970989176366719	0.91219152797359	1.03357677824061
eqtl-a-ENSG00000066923	ebi-a-GCST90027158	Alzheimer disease	STAG3	Weighted mode	5	-0.014316553	0.0182281154579163	0.476124782552555	-0.050043659	0.0214105533664988	0.98578544159607	0.951187895464452	1.02164140386612
eqtl-a-ENSG00000066926	ebi-a-GCST90027158	Alzheimer disease	FECH	MR Egger	10	0.00774540183005298	0.0172800594866325	0.665879437445157	-0.026123515	0.0416143184238527	1.00777547504772	0.974214752272218	1.04249233111989
eqtl-a-ENSG00000066926	ebi-a-GCST90027158	Alzheimer disease	FECH	Weighted median	10	0.00227382353012822	0.0129866691889491	0.861009664670606	-0.023180048	0.0277276951404685	1.00227641062735	0.977086545378371	1.02811568540331
eqtl-a-ENSG00000066926	ebi-a-GCST90027158	Alzheimer disease	FECH	Inverse variance weighted	10	0.00188494434247632	0.0130179195595968	0.884871839681626	-0.023630178	0.027400066679286	1.0018867219668	0.976646828467903	1.02777890061654
eqtl-a-ENSG00000066926	ebi-a-GCST90027158	Alzheimer disease	FECH	Simple mode	10	0.00150296687811791	0.0413760523429961	0.971816492094712	-0.079594096	0.0826000294703903	1.00150409689889	0.923491119323793	1.08610731074458
eqtl-a-ENSG00000066926	ebi-a-GCST90027158	Alzheimer disease	FECH	Weighted mode	10	0.00270247358196035	0.0129009957820267	0.838740076749758	-0.022583478	0.0279884253147328	1.00270612855544	0.977669619734786	1.02838378113394
eqtl-a-ENSG00000067057	ebi-a-GCST90027158	Alzheimer disease	PFKP	MR Egger	8	0.00942979185681108	0.0150813893685591	0.55482014481819	-0.020129731	0.038989315019187	1.00947439242517	0.980071519101273	1.03975937378184
eqtl-a-ENSG00000067057	ebi-a-GCST90027158	Alzheimer disease	PFKP	Weighted median	8	0.0137243875668243	0.0114543794119374	0.230847655045243	-0.008726196	0.0361749712142215	1.01381899930779	0.991311766664741	1.03683724729261
eqtl-a-ENSG00000067057	ebi-a-GCST90027158	Alzheimer disease	PFKP	Inverse variance weighted	8	0.0134004508157067	0.00976105427153614	0.169799382646587	-0.005731216	0.0325321171879175	1.01349063926175	0.994285176528898	1.03306707182044
eqtl-a-ENSG00000067057	ebi-a-GCST90027158	Alzheimer disease	PFKP	Simple mode	8	0.0111326842545303	0.0165156540762359	0.521897071484074	-0.021237998	0.0435033662439527	1.01119488318327	0.97898594040464	1.04446351022508
eqtl-a-ENSG00000067057	ebi-a-GCST90027158	Alzheimer disease	PFKP	Weighted mode	8	0.012780657543624	0.0111336567966341	0.288710393830161	-0.00904131	0.0346026248650268	1.01286267920502	0.990999439960659	1.03520826103303
eqtl-a-ENSG00000067082	ebi-a-GCST90027158	Alzheimer disease	KLF6	MR Egger	4	0.0995805225903409	0.298896229647386	0.770696732500051	-0.486256088	0.685417132699218	1.10470742106176	0.614924312706859	1.98459950424939
eqtl-a-ENSG00000067082	ebi-a-GCST90027158	Alzheimer disease	KLF6	Weighted median	4	0.00401418142064613	0.060581818044898	0.947170432275504	-0.114726182	0.122754544788646	1.00402224903823	0.89161024946728	1.13060687353705
eqtl-a-ENSG00000067082	ebi-a-GCST90027158	Alzheimer disease	KLF6	Inverse variance weighted	4	0.041063835323367	0.0505931541950985	0.416993607201617	-0.058098747	0.14022641754576	1.04191861463433	0.943556769531313	1.15053427051428
eqtl-a-ENSG00000067082	ebi-a-GCST90027158	Alzheimer disease	KLF6	Simple mode	4	-0.014521795	0.0933158246031857	0.886214243477952	-0.197420812	0.168377220942052	0.985583137437655	0.820845139547441	1.18338292328441
eqtl-a-ENSG00000067082	ebi-a-GCST90027158	Alzheimer disease	KLF6	Weighted mode	4	-0.02080097	0.092227915485786	0.836051270918308	-0.201567684	0.159965744235583	0.979413877801978	0.817448247137319	1.1734706721684
eqtl-a-ENSG00000067141	ebi-a-GCST90027158	Alzheimer disease	NEO1	MR Egger	4	0.0731622426886054	0.0877429017299623	0.49210454779543	-0.098813845	0.245138330079331	1.07590508048805	0.905911332521848	1.27779805888684
eqtl-a-ENSG00000067141	ebi-a-GCST90027158	Alzheimer disease	NEO1	Weighted median	4	0.0185460230993817	0.0215296609931068	0.38900823442751	-0.023652112	0.0607441586458711	1.01871906869964	0.976625406489107	1.06262701547264
eqtl-a-ENSG00000067141	ebi-a-GCST90027158	Alzheimer disease	NEO1	Inverse variance weighted	4	0.0145718874928763	0.0194965134078201	0.454816160245914	-0.023641279	0.0527850537722038	1.01467857502846	0.976635986974662	1.05420302380123
eqtl-a-ENSG00000067141	ebi-a-GCST90027158	Alzheimer disease	NEO1	Simple mode	4	0.0116707458310277	0.0327145823092665	0.74489978295556	-0.052449835	0.0757913271571901	1.01173911469817	0.948901921056912	1.07873744745938
eqtl-a-ENSG00000067141	ebi-a-GCST90027158	Alzheimer disease	NEO1	Weighted mode	4	0.0206322923494465	0.0224622432107853	0.426078516450567	-0.023393704	0.0646582890425856	1.02084660950693	0.976877807017911	1.06679442674931
eqtl-a-ENSG00000067167	ebi-a-GCST90027158	Alzheimer disease	TRAM1	Wald ratio	1	-0.102574154	0.0686005488043904	0.134852314630141	-0.23703123	0.0318829217300405	0.902511222520579	0.788966648533303	1.03239662701814
eqtl-a-ENSG00000067182	ebi-a-GCST90027158	Alzheimer disease	TNFRSF1A	MR Egger	5	-0.063605858	0.047904427752164	0.276243663232008	-0.157498536	0.0302868203608963	0.938374779534098	0.854278063905372	1.03075013168453
eqtl-a-ENSG00000067182	ebi-a-GCST90027158	Alzheimer disease	TNFRSF1A	Weighted median	5	-0.041551598	0.0218993053481799	0.0577760347252917	-0.084474236	0.00137104082816445	0.959299836443169	0.918995331941935	1.00137198113432
eqtl-a-ENSG00000067182	ebi-a-GCST90027158	Alzheimer disease	TNFRSF1A	Inverse variance weighted	5	-0.036381824	0.0290914580068779	0.211079871916886	-0.093401081	0.0206374341892628	0.96427204145407	0.910828110995994	1.02085185855017
eqtl-a-ENSG00000067182	ebi-a-GCST90027158	Alzheimer disease	TNFRSF1A	Simple mode	5	0.0767906547815751	0.0816402897478151	0.400167015950235	-0.083224313	0.236805622687293	1.07981599841321	0.92014472353162	1.26719477991882
eqtl-a-ENSG00000067182	ebi-a-GCST90027158	Alzheimer disease	TNFRSF1A	Weighted mode	5	-0.044594294	0.0216075071945222	0.10798215301187	-0.086945008	-0.00224358	0.956385414565928	0.916727506958342	0.997758935181604
eqtl-a-ENSG00000067365	ebi-a-GCST90027158	Alzheimer disease	METTL22	MR Egger	6	-0.019413205	0.0568008801117782	0.749720177531061	-0.13074293	0.0919165195883122	0.980774017352887	0.877443309357527	1.09627330091428
eqtl-a-ENSG00000067365	ebi-a-GCST90027158	Alzheimer disease	METTL22	Weighted median	6	0.0160555067871177	0.025717189870626	0.532423814	-0.034350185	0.0664611989335447	1.0161850890101	0.966233084706168	1.06871949581449
eqtl-a-ENSG00000067365	ebi-a-GCST90027158	Alzheimer disease	METTL22	Inverse variance weighted	6	0.027020555610677	0.0308031471771034	0.380377400678459	-0.033353613	0.0873947240777998	1.02738892115312	0.967196485999628	1.09132736790006
eqtl-a-ENSG00000067365	ebi-a-GCST90027158	Alzheimer disease	METTL22	Simple mode	6	0.0543846780627424	0.054289759398114	0.362449975270413	-0.05202325	0.160792606483046	1.05589070203094	0.949306794863884	1.17444137202795
eqtl-a-ENSG00000067365	ebi-a-GCST90027158	Alzheimer disease	METTL22	Weighted mode	6	0.0109588846111819	0.0292177383562928	0.722987441120159	-0.046307883	0.0682256517895157	1.01101915314457	0.954747966680026	1.07060686557894
eqtl-a-ENSG00000067836	ebi-a-GCST90027158	Alzheimer disease	ROGDI	MR Egger	11	0.0231562384083086	0.0166589110848924	0.197938708694063	-0.009495227	0.0558077041346978	1.02342642557248	0.99054971001031	1.05739433162739
eqtl-a-ENSG00000067836	ebi-a-GCST90027158	Alzheimer disease	ROGDI	Weighted median	11	0.00663466013087638	0.0120167402915621	0.580867423946726	-0.016918151	0.030187471102338	1.00665671824411	0.983224157412351	1.03064773250991
eqtl-a-ENSG00000067836	ebi-a-GCST90027158	Alzheimer disease	ROGDI	Inverse variance weighted	11	-0.001088701	0.0113127110432168	0.923332400794745	-0.023261614	0.0210842130606961	0.998911891835463	0.977006851442319	1.02130805549342
eqtl-a-ENSG00000067836	ebi-a-GCST90027158	Alzheimer disease	ROGDI	Simple mode	11	0.0170966987756642	0.0249328699008393	0.508480812537949	-0.031771726	0.0659651237813092	1.01724368378822	0.968727691963811	1.06818946210706
eqtl-a-ENSG00000067836	ebi-a-GCST90027158	Alzheimer disease	ROGDI	Weighted mode	11	0.00816466720339359	0.0123507790947462	0.52350819546706	-0.01604286	0.0323721942290962	1.00819808899601	0.984085141437109	1.03290187388748
eqtl-a-ENSG00000068024	ebi-a-GCST90027158	Alzheimer disease	HDAC4	MR Egger	4	-0.066196689	0.03679294797625	0.213805161717278	-0.138310867	0.00591748951419239	0.935946756204657	0.87082793838469	1.00593503244156
eqtl-a-ENSG00000068024	ebi-a-GCST90027158	Alzheimer disease	HDAC4	Weighted median	4	-0.049825437	0.0240683630527536	0.038437073611486	-0.096999429	-0.002651445	0.951395488420624	0.907556524691642	0.997352066522424
eqtl-a-ENSG00000068024	ebi-a-GCST90027158	Alzheimer disease	HDAC4	Inverse variance weighted	4	-0.044568969	0.0242167307250332	0.0657065180576031	-0.092033761	0.00289582322949524	0.956409635210813	0.912074356289003	1.00290002017581
eqtl-a-ENSG00000068024	ebi-a-GCST90027158	Alzheimer disease	HDAC4	Simple mode	4	-0.029040803	0.0379708563332886	0.50003814950314	-0.103463681	0.0453820757163489	0.97137682886367	0.901708771208703	1.04642759811288
eqtl-a-ENSG00000068024	ebi-a-GCST90027158	Alzheimer disease	HDAC4	Weighted mode	4	-0.051464919	0.0257389869947065	0.139394472903642	-0.101913333	-0.001016504	0.949836970929411	0.903107817767409	0.998984012312818
eqtl-a-ENSG00000068028	ebi-a-GCST90027158	Alzheimer disease	RASSF1	MR Egger	3	-1.038894188	0.644333258067108	0.353418120534739	-2.301787374	0.223998997744139	0.353845752549138	0.100079803737764	1.25106976553573
eqtl-a-ENSG00000068028	ebi-a-GCST90027158	Alzheimer disease	RASSF1	Weighted median	3	0.0848974288016587	0.0656540762597107	0.19597572303825	-0.043784561	0.213579418270692	1.08860540141113	0.957160145204674	1.23810182226934
eqtl-a-ENSG00000068028	ebi-a-GCST90027158	Alzheimer disease	RASSF1	Inverse variance weighted	3	0.0564902541794955	0.0856022008703688	0.50930779450837	-0.11129006	0.224270567885418	1.05811630253842	0.89467920106332	1.25140956486629
eqtl-a-ENSG00000068028	ebi-a-GCST90027158	Alzheimer disease	RASSF1	Simple mode	3	0.0973265810905355	0.0800395929888631	0.34803569238213	-0.059551021	0.254204183348707	1.10222027914942	0.942187460860492	1.28943505855902
eqtl-a-ENSG00000068028	ebi-a-GCST90027158	Alzheimer disease	RASSF1	Weighted mode	3	0.090040177057998	0.0677154149837337	0.315001292435729	-0.042682036	0.222762390426116	1.09421824529198	0.958216019535183	1.24952363968061
eqtl-a-ENSG00000068079	ebi-a-GCST90027158	Alzheimer disease	IFI35	MR Egger	3	0.0459757791543969	0.0906661279410883	0.701232708656521	-0.131729832	0.22368138991893	1.04704905023642	0.876577786700351	1.2506724790823
eqtl-a-ENSG00000068079	ebi-a-GCST90027158	Alzheimer disease	IFI35	Weighted median	3	0.0637608343505873	0.0406701790228933	0.116938562549461	-0.015952717	0.143474385235458	1.06583745656854	0.98417385410582	1.15427724388862
eqtl-a-ENSG00000068079	ebi-a-GCST90027158	Alzheimer disease	IFI35	Inverse variance weighted	3	0.0635045889768504	0.048349941940137	0.18903583218811	-0.031261297	0.158270475179519	1.0655643756405	0.969222284891474	1.17148300893769
eqtl-a-ENSG00000068079	ebi-a-GCST90027158	Alzheimer disease	IFI35	Simple mode	3	0.0949956817240931	0.0569148890506114	0.237044954564916	-0.016557501	0.206548864263292	1.09965410650602	0.983578821180678	1.22942780783342
eqtl-a-ENSG00000068079	ebi-a-GCST90027158	Alzheimer disease	IFI35	Weighted mode	3	0.0705518112574539	0.0439910100810235	0.249956935460332	-0.015670569	0.15677419101626	1.07310016665943	0.98445157600032	1.16973144820697
eqtl-a-ENSG00000068097	ebi-a-GCST90027158	Alzheimer disease	HEATR6	MR Egger	6	-0.017204671	0.0268779046871771	0.556929965896186	-0.069885364	0.0354760225186102	0.982942484550563	0.932500712065704	1.03611280445474
eqtl-a-ENSG00000068097	ebi-a-GCST90027158	Alzheimer disease	HEATR6	Weighted median	6	0.0107966536655609	0.0121097746908908	0.372626031136052	-0.012938505	0.034531812059707	1.01085514785504	0.987144837893531	1.03513495762741
eqtl-a-ENSG00000068097	ebi-a-GCST90027158	Alzheimer disease	HEATR6	Inverse variance weighted	6	0.0109921649596706	0.023511394180518	0.640124297954501	-0.035090168	0.0570744975534859	1.01105280077422	0.965518353826831	1.05873468060114
eqtl-a-ENSG00000068097	ebi-a-GCST90027158	Alzheimer disease	HEATR6	Simple mode	6	-0.001822408	0.0212990785060472	0.935134562128596	-0.043568602	0.0399237861076788	0.998179251812561	0.957366874904247	1.04073145297484
eqtl-a-ENSG00000068097	ebi-a-GCST90027158	Alzheimer disease	HEATR6	Weighted mode	6	0.00891489750605462	0.0117336545067504	0.48165753607179	-0.014083065	0.0319128603392854	1.00895475355431	0.986015637149588	1.03242753600003
eqtl-a-ENSG00000068305	ebi-a-GCST90027158	Alzheimer disease	MEF2A	MR Egger	5	-0.097420484	0.0959971026848193	0.384916506298836	-0.285574805	0.0907338376079857	0.907174473887026	0.751582117037933	1.09497752463244
eqtl-a-ENSG00000068305	ebi-a-GCST90027158	Alzheimer disease	MEF2A	Weighted median	5	-0.037475711	0.0293407151094521	0.20151059457232	-0.094983513	0.0200320901534465	0.963217812590037	0.909387927354641	1.0202340789696
eqtl-a-ENSG00000068305	ebi-a-GCST90027158	Alzheimer disease	MEF2A	Inverse variance weighted	5	-0.029109259	0.0252374833224341	0.248740627260499	-0.078574726	0.0203562086836567	0.971310334634081	0.924432978226959	1.02056480933477
eqtl-a-ENSG00000068305	ebi-a-GCST90027158	Alzheimer disease	MEF2A	Simple mode	5	-0.018872992	0.0443400247918874	0.692270839787095	-0.10577944	0.0680334566911867	0.981303987882533	0.899623046611414	1.07040111995942
eqtl-a-ENSG00000068305	ebi-a-GCST90027158	Alzheimer disease	MEF2A	Weighted mode	5	-0.043903746	0.0319903820793007	0.241862631344312	-0.106604895	0.018797403125626	0.95704607279187	0.898880755455947	1.01897518651597
eqtl-a-ENSG00000068615	ebi-a-GCST90027158	Alzheimer disease	REEP1	MR Egger	5	-0.010011707	0.0216021985099818	0.674590468979231	-0.052352016	0.0323286021227005	0.990038243346316	0.948994746669197	1.03285684850048
eqtl-a-ENSG00000068615	ebi-a-GCST90027158	Alzheimer disease	REEP1	Weighted median	5	0.00371682670758553	0.0172885057341034	0.829776429247378	-0.030168645	0.0376022979464282	1.0037237426738	0.970281887015827	1.03831820946965
eqtl-a-ENSG00000068615	ebi-a-GCST90027158	Alzheimer disease	REEP1	Inverse variance weighted	5	-0.000101265	0.0153555520049612	0.994738228866408	-0.030198147	0.0299956166716939	0.999898739869123	0.970253261544875	1.03045001714289
eqtl-a-ENSG00000068615	ebi-a-GCST90027158	Alzheimer disease	REEP1	Simple mode	5	0.0024882529291327	0.0246557820063257	0.924470433761465	-0.04583708	0.0508135856615311	1.00249135119968	0.955197570490607	1.05212674349033
eqtl-a-ENSG00000068615	ebi-a-GCST90027158	Alzheimer disease	REEP1	Weighted mode	5	2.28307657441779e-05	0.0170227464720233	0.998994106625542	-0.033341752	0.0333874138509099	1.00002283102637	0.967207957537389	1.03395102860838
eqtl-a-ENSG00000068745	ebi-a-GCST90027158	Alzheimer disease	IP6K2	MR Egger	3	0.0186435801246529	0.0503779390999854	0.774353137156398	-0.080097181	0.117384340760624	1.0188184567495	0.923026641826926	1.12455155764405
eqtl-a-ENSG00000068745	ebi-a-GCST90027158	Alzheimer disease	IP6K2	Weighted median	3	-0.019879127	0.026208016643727	0.448143805133828	-0.07124684	0.0314885856703717	0.980317160069481	0.931231998846385	1.031989596
eqtl-a-ENSG00000068745	ebi-a-GCST90027158	Alzheimer disease	IP6K2	Inverse variance weighted	3	-0.02148119	0.0358675693843901	0.549237663946284	-0.091781626	0.0488192460967516	0.978747887644916	0.912304351444773	1.05003053646771
eqtl-a-ENSG00000068745	ebi-a-GCST90027158	Alzheimer disease	IP6K2	Simple mode	3	-0.102612753	0.0632067767762517	0.245974753965855	-0.226498036	0.0212725289912335	0.902476386653525	0.797320908272299	1.02150040218066
eqtl-a-ENSG00000068745	ebi-a-GCST90027158	Alzheimer disease	IP6K2	Weighted mode	3	0.00039751501740648	0.0291392141008602	0.990354150022244	-0.056715345	0.0575103746550924	1.00039759403697	0.94486299142326	1.0591962593936
eqtl-a-ENSG00000068784	ebi-a-GCST90027158	Alzheimer disease	SRBD1	MR Egger	4	0.0673968079203585	0.0395477156119635	0.230460217265328	-0.010116715	0.144910330519807	1.06971986728446	0.989934287143662	1.15593591344817
eqtl-a-ENSG00000068784	ebi-a-GCST90027158	Alzheimer disease	SRBD1	Weighted median	4	0.00672014644850169	0.0213876913024008	0.753364390112682	-0.035199729	0.0486400214012073	1.00674277729845	0.965412576590556	1.04984236192777
eqtl-a-ENSG00000068784	ebi-a-GCST90027158	Alzheimer disease	SRBD1	Inverse variance weighted	4	-0.000320392	0.024432441600098	0.98953733018999	-0.048207978	0.0475671934543691	0.999679659238239	0.952935577195143	1.0487166656493
eqtl-a-ENSG00000068784	ebi-a-GCST90027158	Alzheimer disease	SRBD1	Simple mode	4	0.00808963002959251	0.0541351243737104	0.890691750939125	-0.098015214	0.114194473802065	1.00812243949908	0.906635110335542	1.12097010300588
eqtl-a-ENSG00000068784	ebi-a-GCST90027158	Alzheimer disease	SRBD1	Weighted mode	4	0.0101818283705454	0.0222396384476547	0.678203154404216	-0.033407863	0.0537715197279486	1.01023383955815	0.96714401688737	1.05524347229379
eqtl-a-ENSG00000068796	ebi-a-GCST90027158	Alzheimer disease	KIF2A	MR Egger	4	-0.179703751	0.088726667761278	0.180095232341396	-0.35360802	-0.005799482	0.835517696261602	0.702150142557261	0.994217302618243
eqtl-a-ENSG00000068796	ebi-a-GCST90027158	Alzheimer disease	KIF2A	Weighted median	4	-0.024131945	0.0339640811921754	0.477385640620111	-0.090701544	0.04243765426646	0.976156902364578	0.913290247174939	1.04335100586209
eqtl-a-ENSG00000068796	ebi-a-GCST90027158	Alzheimer disease	KIF2A	Inverse variance weighted	4	-0.006003464	0.039601525455554	0.879504964442891	-0.083622454	0.071615525708977	0.994014520598864	0.919778449154069	1.07424224613017
eqtl-a-ENSG00000068796	ebi-a-GCST90027158	Alzheimer disease	KIF2A	Simple mode	4	-0.012204864	0.0442472847421715	0.800585550299353	-0.098929542	0.0745198138040441	0.987869312984363	0.905806526742548	1.07736669004326
eqtl-a-ENSG00000068796	ebi-a-GCST90027158	Alzheimer disease	KIF2A	Weighted mode	4	-0.028298547	0.0359980659749272	0.489175525006176	-0.098854756	0.042257662602739	0.972098106785568	0.905874271254398	1.0431632282784
eqtl-a-ENSG00000068878	ebi-a-GCST90027158	Alzheimer disease	PSME4	MR Egger	3	-0.058921743	0.0345605121199074	0.337708090364706	-0.126660347	0.00881686033816528	0.94278054505445	0.881032867088133	1.00885584333627
eqtl-a-ENSG00000068878	ebi-a-GCST90027158	Alzheimer disease	PSME4	Weighted median	3	-0.018746967	0.0254986121275697	0.462208446704173	-0.068724247	0.0312303126957687	0.981427664340481	0.933584083343779	1.0317230954527
eqtl-a-ENSG00000068878	ebi-a-GCST90027158	Alzheimer disease	PSME4	Inverse variance weighted	3	-0.018295143	0.0339162715494637	0.589596527819498	-0.084771035	0.0481807496965314	0.981871197629494	0.918722615849522	1.0493603097415
eqtl-a-ENSG00000068878	ebi-a-GCST90027158	Alzheimer disease	PSME4	Simple mode	3	0.120961879607663	0.0973838196543389	0.340088956701565	-0.069910407	0.311834166130167	1.12858188956291	0.932477359687094	1.36592815709413
eqtl-a-ENSG00000068878	ebi-a-GCST90027158	Alzheimer disease	PSME4	Weighted mode	3	-0.035048656	0.0258429901137036	0.307848013278133	-0.085700917	0.0156036047404797	0.965558435016974	0.917868709553521	1.01572597663333
eqtl-a-ENSG00000068971	ebi-a-GCST90027158	Alzheimer disease	PPP2R5B	MR Egger	10	-0.067047135	0.040629089900007	0.137504565054446	-0.146680151	0.0125858815581454	0.935151122280977	0.863570145424995	1.01266541709011
eqtl-a-ENSG00000068971	ebi-a-GCST90027158	Alzheimer disease	PPP2R5B	Weighted median	10	-0.040258049	0.0207315899092871	0.0521528600302108	-0.080891965	0.000375867152142294	0.960541540317434	0.922293325752425	1.00037593779905
eqtl-a-ENSG00000068971	ebi-a-GCST90027158	Alzheimer disease	PPP2R5B	Inverse variance weighted	10	-0.034782805	0.0245005142915899	0.155701878176338	-0.082803813	0.0132382032551061	0.965815163938437	0.920531726077288	1.01332621621681
eqtl-a-ENSG00000068971	ebi-a-GCST90027158	Alzheimer disease	PPP2R5B	Simple mode	10	0.0802778951083697	0.07404003023683	0.306443375556688	-0.064840564	0.225396354372556	1.0835881496847	0.937216877430145	1.25281917815721
eqtl-a-ENSG00000068971	ebi-a-GCST90027158	Alzheimer disease	PPP2R5B	Weighted mode	10	-0.046713913	0.0223583807722577	0.0662558836971332	-0.090536339	-0.002891487	0.954360388505052	0.913441139345174	0.997112689494639
eqtl-a-ENSG00000069020	ebi-a-GCST90027158	Alzheimer disease	MAST4	MR Egger	3	-0.007586608	0.0393196965559977	0.878657413594771	-0.084653213	0.0694799972851255	0.992442097706811	0.918830867561134	1.07195061906773
eqtl-a-ENSG00000069020	ebi-a-GCST90027158	Alzheimer disease	MAST4	Weighted median	3	0.02589533702014	0.0232602920560677	0.265585995295068	-0.019694835	0.0714855094500327	1.02623353419267	0.980497840878609	1.07410258625135
eqtl-a-ENSG00000069020	ebi-a-GCST90027158	Alzheimer disease	MAST4	Inverse variance weighted	3	0.0331537542301465	0.0282685951258731	0.240871110608175	-0.022252692	0.0885602006768578	1.03370946422617	0.977993072587213	1.09260002589175
eqtl-a-ENSG00000069020	ebi-a-GCST90027158	Alzheimer disease	MAST4	Simple mode	3	0.0206185632559	0.0452542965297274	0.693352232067654	-0.068079858	0.109316984454166	1.02083259430454	0.934185868437106	1.11551589550158
eqtl-a-ENSG00000069020	ebi-a-GCST90027158	Alzheimer disease	MAST4	Weighted mode	3	0.0258447695809784	0.0235979055025701	0.387708128089747	-0.020407125	0.0720966643660158	1.02618164150292	0.979799690945266	1.07475922996228
eqtl-a-ENSG00000069188	ebi-a-GCST90027158	Alzheimer disease	SDK2	MR Egger	4	0.0217871839921884	0.061707930166431	0.757776875106727	-0.099160359	0.142734727118393	1.02202625777662	0.905597475552236	1.15342378902715
eqtl-a-ENSG00000069188	ebi-a-GCST90027158	Alzheimer disease	SDK2	Weighted median	4	0.0217205317028212	0.0196296789279938	0.268503729776232	-0.016753639	0.0601947024016891	1.02195813965688	0.983385922737873	1.06204330879907
eqtl-a-ENSG00000069188	ebi-a-GCST90027158	Alzheimer disease	SDK2	Inverse variance weighted	4	0.0205775473039843	0.0276680539854284	0.457040153019214	-0.033651839	0.0748069331154239	1.0207907247426	0.966908086204183	1.07767606723736
eqtl-a-ENSG00000069188	ebi-a-GCST90027158	Alzheimer disease	SDK2	Simple mode	4	-0.017113452	0.0460983358051997	0.735127802847524	-0.10746619	0.0732392859707225	0.983032151140609	0.898106886584971	1.07598797493989
eqtl-a-ENSG00000069188	ebi-a-GCST90027158	Alzheimer disease	SDK2	Weighted mode	4	0.0247574935771447	0.0215093320832207	0.33314363506854	-0.017400797	0.0669157844602573	1.02506650516888	0.982749722249534	1.06920543067051
eqtl-a-ENSG00000069275	ebi-a-GCST90027158	Alzheimer disease	NUCKS1	MR Egger	3	-0.072405074	0.169756343925209	0.74334013360247	-0.405127508	0.260317360573873	0.930154038718769	0.666891771659119	1.29734174646119
eqtl-a-ENSG00000069275	ebi-a-GCST90027158	Alzheimer disease	NUCKS1	Weighted median	3	-0.007913463	0.0217248668069497	0.715665145	-0.050494202	0.0346672761588258	0.992117766232965	0.950759441421599	1.03527519074998
eqtl-a-ENSG00000069275	ebi-a-GCST90027158	Alzheimer disease	NUCKS1	Inverse variance weighted	3	-0.005382251	0.0208502845340093	0.796300387797315	-0.046248809	0.0354843064632213	0.994632207139535	0.954804368799909	1.03612138759137
eqtl-a-ENSG00000069275	ebi-a-GCST90027158	Alzheimer disease	NUCKS1	Simple mode	3	-0.016001157	0.0326313113232469	0.672396334365558	-0.079958527	0.0479562131705229	0.984126181397959	0.923154631384805	1.04912471647366
eqtl-a-ENSG00000069275	ebi-a-GCST90027158	Alzheimer disease	NUCKS1	Weighted mode	3	-0.009588925	0.022297378681313	0.709064768105701	-0.053291788	0.0341139367201313	0.990456901656149	0.948103327218305	1.03470249062043
eqtl-a-ENSG00000069399	ebi-a-GCST90027158	Alzheimer disease	BCL3	MR Egger	3	-2.226222607	1.65937232178228	0.407777250285838	-5.478592358	1.02614714322161	0.107935375336372	0.0041752027534206	2.79029449275464
eqtl-a-ENSG00000069399	ebi-a-GCST90027158	Alzheimer disease	BCL3	Weighted median	3	-0.108331492	0.0724685714109198	0.134946936423847	-0.250369892	0.0337069077653221	0.897330089197029	0.778512764034551	1.03428142244642
eqtl-a-ENSG00000069399	ebi-a-GCST90027158	Alzheimer disease	BCL3	Inverse variance weighted	3	-0.388579045	0.392359585867744	0.321995940952663	-1.157603833	0.380445743354003	0.67801962573643	0.314238246724331	1.46293653836178
eqtl-a-ENSG00000069399	ebi-a-GCST90027158	Alzheimer disease	BCL3	Simple mode	3	-0.101843493	0.0697018681711998	0.281451128426761	-0.238459155	0.0347721683670811	0.903170892950687	0.787840867067307	1.03538378874633
eqtl-a-ENSG00000069399	ebi-a-GCST90027158	Alzheimer disease	BCL3	Weighted mode	3	-0.107913331	0.0682588569655237	0.254685136910614	-0.24170069	0.0258740288811901	0.897705396493321	0.785291187552351	1.0262116672989
eqtl-a-ENSG00000069667	ebi-a-GCST90027158	Alzheimer disease	RORA	MR Egger	3	0.0508754040763403	0.119431405678446	0.74363288551256	-0.183210151	0.284960959206094	1.05219178630819	0.832593167019589	1.32971011416958
eqtl-a-ENSG00000069667	ebi-a-GCST90027158	Alzheimer disease	RORA	Weighted median	3	0.020563043258004	0.0491026749745317	0.67537952719058	-0.0756782	0.116804286208086	1.02077591925437	0.927114504293617	1.12389944554206
eqtl-a-ENSG00000069667	ebi-a-GCST90027158	Alzheimer disease	RORA	Inverse variance weighted	3	0.00443086920582763	0.0458618022604481	0.923033335666712	-0.085458263	0.0943200016363059	1.00444070002111	0.918091460431566	1.09891134308628
eqtl-a-ENSG00000069667	ebi-a-GCST90027158	Alzheimer disease	RORA	Simple mode	3	0.0457241377863874	0.0710849181486593	0.58597928034087	-0.093602302	0.18505057735776	1.04678560252961	0.910644852066935	1.20327929727619
eqtl-a-ENSG00000069667	ebi-a-GCST90027158	Alzheimer disease	RORA	Weighted mode	3	0.025915113640762	0.0527873123719602	0.672054994965149	-0.077548019	0.129378245889804	1.02625382982463	0.925382587745762	1.13812053217397
eqtl-a-ENSG00000069696	ebi-a-GCST90027158	Alzheimer disease	DRD4	MR Egger	3	0.00257394697392157	0.11556842755861	0.985823509863137	-0.223940171	0.229088064988798	1.00257726241942	0.799362957992408	1.25745277169818
eqtl-a-ENSG00000069696	ebi-a-GCST90027158	Alzheimer disease	DRD4	Weighted median	3	-0.026642412	0.0373134772156716	0.47521741623368	-0.099776827	0.0464920034659648	0.973709366182848	0.905039375653356	1.04758970194833
eqtl-a-ENSG00000069696	ebi-a-GCST90027158	Alzheimer disease	DRD4	Inverse variance weighted	3	-0.049719508	0.0676947160808819	0.462664405628787	-0.182401152	0.082962135167783	0.951496273833567	0.833267006743571	1.08650066760386
eqtl-a-ENSG00000069696	ebi-a-GCST90027158	Alzheimer disease	DRD4	Simple mode	3	-0.004058761	0.0565995377379668	0.949358328169201	-0.114993855	0.106876332550198	0.995949464223501	0.891371621027548	1.11279662924833
eqtl-a-ENSG00000069696	ebi-a-GCST90027158	Alzheimer disease	DRD4	Weighted mode	3	-0.025392119	0.036885607017073	0.562325543190509	-0.097687909	0.0469036704387234	0.974927549144805	0.906931904813842	1.04802104880916
eqtl-a-ENSG00000069702	ebi-a-GCST90027158	Alzheimer disease	TGFBR3	MR Egger	4	0.132363628744121	0.277422363007503	0.680328148028386	-0.411384203	0.676111460238827	1.14152333450344	0.66273225912407	1.966217134
eqtl-a-ENSG00000069702	ebi-a-GCST90027158	Alzheimer disease	TGFBR3	Weighted median	4	0.0186397795489382	0.04795723038096	0.697516531444579	-0.075356392	0.11263595109562	1.01881458466017	0.927412904885856	1.11922440635439
eqtl-a-ENSG00000069702	ebi-a-GCST90027158	Alzheimer disease	TGFBR3	Inverse variance weighted	4	-0.019020223	0.0766272901152601	0.803966237088871	-0.169209712	0.131169265152476	0.981159519588685	0.844331818220091	1.14016075446367
eqtl-a-ENSG00000069702	ebi-a-GCST90027158	Alzheimer disease	TGFBR3	Simple mode	4	0.075132632465072	0.0606504383468495	0.303517004763012	-0.043742227	0.194007491624897	1.07802712279777	0.957200666453762	1.21410537854424
eqtl-a-ENSG00000069702	ebi-a-GCST90027158	Alzheimer disease	TGFBR3	Weighted mode	4	0.0137730116976504	0.0525178802806556	0.810102871653475	-0.089162034	0.116708057047735	1.01386829657395	0.914697349813695	1.12379129884561
eqtl-a-ENSG00000069869	ebi-a-GCST90027158	Alzheimer disease	NEDD4	MR Egger	6	-0.026135967	0.034937450999237	0.495997236608948	-0.094613371	0.0423414368754296	0.974202621114559	0.909724592354881	1.04325062217978
eqtl-a-ENSG00000069869	ebi-a-GCST90027158	Alzheimer disease	NEDD4	Weighted median	6	-0.013884753	0.0201673740502825	0.491153065779597	-0.053412807	0.0256432997065303	0.986211195169341	0.947988595776994	1.02597491764146
eqtl-a-ENSG00000069869	ebi-a-GCST90027158	Alzheimer disease	NEDD4	Inverse variance weighted	6	-0.009017789	0.0179867860182285	0.616120376292639	-0.044271889	0.0262363117816902	0.991022749496684	0.956693807194032	1.02658351359097
eqtl-a-ENSG00000069869	ebi-a-GCST90027158	Alzheimer disease	NEDD4	Simple mode	6	0.0069928218773858	0.0309942300169042	0.830431435486033	-0.053755869	0.0677415127105181	1.00701732874704	0.947663432327077	1.07008866840694
eqtl-a-ENSG00000069869	ebi-a-GCST90027158	Alzheimer disease	NEDD4	Weighted mode	6	-0.015433185	0.0220100405677849	0.514467685288592	-0.058572864	0.027706494814531	0.984685296598969	0.943109518964869	1.02809388924672
eqtl-a-ENSG00000069943	ebi-a-GCST90027158	Alzheimer disease	PIGB	MR Egger	8	-0.062334567	0.0455021120090408	0.219760519346181	-0.151518707	0.0268495721585872	0.939568485234149	0.859401805364437	1.02721326966591
eqtl-a-ENSG00000069943	ebi-a-GCST90027158	Alzheimer disease	PIGB	Weighted median	8	-0.011688718	0.0268847322803661	0.663728219760716	-0.064382793	0.0410053571490983	0.988379329557138	0.937646006131715	1.0418576869175
eqtl-a-ENSG00000069943	ebi-a-GCST90027158	Alzheimer disease	PIGB	Inverse variance weighted	8	0.00517232516993413	0.0221817172791609	0.815621903841429	-0.038303841	0.0486484910370894	1.00518572473611	0.962420473953944	1.04985125374796
eqtl-a-ENSG00000069943	ebi-a-GCST90027158	Alzheimer disease	PIGB	Simple mode	8	-0.029306884	0.0486815235795362	0.566146408056894	-0.124722671	0.0661089017583309	0.971118397590227	0.882741678796513	1.06834305526839
eqtl-a-ENSG00000069943	ebi-a-GCST90027158	Alzheimer disease	PIGB	Weighted mode	8	-0.015300883	0.0290752494763721	0.614969919719764	-0.072288372	0.0416866059526782	0.984815580733553	0.930262595447665	1.04256769303816
eqtl-a-ENSG00000069966	ebi-a-GCST90027158	Alzheimer disease	GNB5	MR Egger	4	-0.008330791	0.046649781573839	0.87471866123889	-0.099764363	0.0831027807967912	0.99170381379013	0.905050656357809	1.08665348992032
eqtl-a-ENSG00000069966	ebi-a-GCST90027158	Alzheimer disease	GNB5	Weighted median	4	-0.002407645	0.0193664360033788	0.901061534451137	-0.040365859	0.0355505699970577	0.997595251481935	0.960437989852446	1.03619004693077
eqtl-a-ENSG00000069966	ebi-a-GCST90027158	Alzheimer disease	GNB5	Inverse variance weighted	4	0.00907465540758757	0.0273132004928756	0.739704788906797	-0.044459218	0.0626085283736238	1.00911595492474	0.956514608299296	1.06460999303947
eqtl-a-ENSG00000069966	ebi-a-GCST90027158	Alzheimer disease	GNB5	Simple mode	4	0.00536190745046805	0.0363518753147417	0.892092688758896	-0.065887768	0.0766115830673618	1.00537630820322	0.936235933870949	1.07962265122336
eqtl-a-ENSG00000069966	ebi-a-GCST90027158	Alzheimer disease	GNB5	Weighted mode	4	-0.00693269	0.0206855892289023	0.759581912586042	-0.047476445	0.0336110647267676	0.993091285497293	0.953632935643686	1.03418229852242
eqtl-a-ENSG00000069998	ebi-a-GCST90027158	Alzheimer disease	HDHD5	MR Egger	4	0.0510300831487628	0.0350789255133355	0.282980582164313	-0.017724611	0.1197847771549	1.05235455094553	0.982431546089484	1.12725421461058
eqtl-a-ENSG00000069998	ebi-a-GCST90027158	Alzheimer disease	HDHD5	Weighted median	4	0.00183139332207328	0.0238351711901284	0.938754208157665	-0.044885542	0.0485483288547249	1.00183307134704	0.956106909453866	1.04974610362135
eqtl-a-ENSG00000069998	ebi-a-GCST90027158	Alzheimer disease	HDHD5	Inverse variance weighted	4	-0.008120692	0.0300848839577378	0.787217196638172	-0.067087064	0.0508456806545641	0.99191219184276	0.935113782616184	1.05216051203273
eqtl-a-ENSG00000069998	ebi-a-GCST90027158	Alzheimer disease	HDHD5	Simple mode	4	-0.003005033	0.0305838140294308	0.927926258878731	-0.062949309	0.0569392424902156	0.996999477584928	0.938991071343779	1.0585914910587
eqtl-a-ENSG00000069998	ebi-a-GCST90027158	Alzheimer disease	HDHD5	Weighted mode	4	0.00193346537435307	0.0237373271957379	0.940211923865941	-0.044591696	0.0484586266779993	1.00193533572375	0.956387899195593	1.0496519433341
eqtl-a-ENSG00000070018	ebi-a-GCST90027158	Alzheimer disease	LRP6	MR Egger	3	0.0788522196133484	0.0957246642356691	0.561337295750529	-0.108768122	0.26647256151526	1.08204440531373	0.896938373404459	1.30535177196928
eqtl-a-ENSG00000070018	ebi-a-GCST90027158	Alzheimer disease	LRP6	Weighted median	3	-0.014566617	0.0312402166626301	0.64101672330087	-0.075797442	0.0466642076130272	0.985538962851351	0.927003959885295	1.04777011677307
eqtl-a-ENSG00000070018	ebi-a-GCST90027158	Alzheimer disease	LRP6	Inverse variance weighted	3	-0.014378714	0.0298330645661684	0.629825536090458	-0.072851521	0.0440940921143938	0.985724165594648	0.929738866488896	1.04508068411365
eqtl-a-ENSG00000070018	ebi-a-GCST90027158	Alzheimer disease	LRP6	Simple mode	3	-0.092377397	0.0649106569574616	0.290670443756625	-0.219602285	0.0348474905662963	0.911760988680556	0.802838035439991	1.03546177906749
eqtl-a-ENSG00000070018	ebi-a-GCST90027158	Alzheimer disease	LRP6	Weighted mode	3	0.00530277286404676	0.0314524888069931	0.881622663880697	-0.056344105	0.0669496509257532	1.00531685744885	0.945213826932607	1.0692416414925
eqtl-a-ENSG00000070019	ebi-a-GCST90027158	Alzheimer disease	GUCY2C	MR Egger	3	-0.443636659	0.85290162888535	0.694653446644474	-2.115323852	1.22805053321646	0.641698533606062	0.120594228544703	3.41456645978319
eqtl-a-ENSG00000070019	ebi-a-GCST90027158	Alzheimer disease	GUCY2C	Weighted median	3	0.0486751485790215	0.0262968820269708	0.0641716323010538	-0.00286674	0.100217037351884	1.04987924057481	0.997137364982067	1.10541080747662
eqtl-a-ENSG00000070019	ebi-a-GCST90027158	Alzheimer disease	GUCY2C	Inverse variance weighted	3	0.049725066808603	0.0257667557590876	0.053629788087265	-0.000777774	0.100227908096415	1.05098210678671	0.99922252790896	1.10542282418043
eqtl-a-ENSG00000070019	ebi-a-GCST90027158	Alzheimer disease	GUCY2C	Simple mode	3	0.0362448439596915	0.0468160088371274	0.519805927976303	-0.055514533	0.128004221280461	1.03690969648877	0.945998275036017	1.13655780041617
eqtl-a-ENSG00000070019	ebi-a-GCST90027158	Alzheimer disease	GUCY2C	Weighted mode	3	0.0474077097628783	0.0286923429939792	0.240283697758009	-0.008829283	0.103644702031078	1.04854942578051	0.991209581145965	1.10920628615546
eqtl-a-ENSG00000070087	ebi-a-GCST90027158	Alzheimer disease	PFN2	MR Egger	5	-0.030695679	0.132407190632572	0.831585175707413	-0.290213773	0.228822414255582	0.969770649375993	0.748103626109094	1.25711877281289
eqtl-a-ENSG00000070087	ebi-a-GCST90027158	Alzheimer disease	PFN2	Weighted median	5	0.014755013020424	0.0200152104996478	0.461006814061776	-0.0244748	0.0539848255997338	1.01486440559245	0.975822279760455	1.05546858593077
eqtl-a-ENSG00000070087	ebi-a-GCST90027158	Alzheimer disease	PFN2	Inverse variance weighted	5	0.00755161052554963	0.0232896305021374	0.745750466177729	-0.038096065	0.053199286309739	1.00758019584608	0.962620462065609	1.05463979945196
eqtl-a-ENSG00000070087	ebi-a-GCST90027158	Alzheimer disease	PFN2	Simple mode	5	-0.00113452	0.0447384465930512	0.980983330735444	-0.088821876	0.0865528350284442	0.998866123030901	0.915008544392518	1.09040897798521
eqtl-a-ENSG00000070087	ebi-a-GCST90027158	Alzheimer disease	PFN2	Weighted mode	5	0.0254300514660412	0.0215856847015661	0.304059346765293	-0.016877891	0.0677379934811107	1.02575615362183	0.983263743100454	1.07008490252606
eqtl-a-ENSG00000070214	ebi-a-GCST90027158	Alzheimer disease	SLC44A1	MR Egger	3	0.311997506830641	0.207773345901672	0.37401614759765	-0.095238251	0.719233264797917	1.3661512869787	0.909156301140562	2.05285860810969
eqtl-a-ENSG00000070214	ebi-a-GCST90027158	Alzheimer disease	SLC44A1	Weighted median	3	0.00887592508890146	0.0559278656479153	0.873902803659906	-0.100742692	0.118494541758815	1.00891543291499	0.904165652391622	1.12580072919331
eqtl-a-ENSG00000070214	ebi-a-GCST90027158	Alzheimer disease	SLC44A1	Inverse variance weighted	3	0.00285402859149046	0.0514647823322708	0.955775219691188	-0.098016945	0.103725001962741	1.00285810520843	0.906633540918087	1.10929535892066
eqtl-a-ENSG00000070214	ebi-a-GCST90027158	Alzheimer disease	SLC44A1	Simple mode	3	0.0140952589650665	0.0923025227140659	0.892643768930192	-0.166817686	0.195008203484636	1.01419506550941	0.846353899814191	1.21532095631563
eqtl-a-ENSG00000070214	ebi-a-GCST90027158	Alzheimer disease	SLC44A1	Weighted mode	3	0.0549610764948404	0.0897808140604934	0.602751189056676	-0.121009319	0.230931472053407	1.05649949121177	0.886025702624416	1.25977290684069
eqtl-a-ENSG00000070371	ebi-a-GCST90027158	Alzheimer disease	CLTCL1	MR Egger	3	-0.371095128	0.29414581891456	0.426687153340732	-0.947620934	0.205430676620175	0.689978301868717	0.387662201395241	1.2280538451678
eqtl-a-ENSG00000070371	ebi-a-GCST90027158	Alzheimer disease	CLTCL1	Weighted median	3	-0.107266526	0.0448426077816865	0.0167537794457831	-0.195158038	-0.019375015	0.898286224063612	0.822704629450752	0.98081147407809
eqtl-a-ENSG00000070371	ebi-a-GCST90027158	Alzheimer disease	CLTCL1	Inverse variance weighted	3	-0.038185076	0.15319267352069	0.803158306083757	-0.338442716	0.262072564100119	0.962534782317481	0.712879614743133	1.29962084482496
eqtl-a-ENSG00000070371	ebi-a-GCST90027158	Alzheimer disease	CLTCL1	Simple mode	3	-0.173311643	0.0629153832203837	0.110386926173117	-0.296625794	-0.049997491	0.840875521449944	0.743322116202311	0.951231810760856
eqtl-a-ENSG00000070371	ebi-a-GCST90027158	Alzheimer disease	CLTCL1	Weighted mode	3	-0.120375903	0.0484745119066517	0.13103349535214	-0.215385946	-0.025365859	0.886587103579134	0.806230218760968	0.974953151025318
eqtl-a-ENSG00000070413	ebi-a-GCST90027158	Alzheimer disease	DGCR2	MR Egger	3	0.0611497727457423	0.0620104280571464	0.504448687695654	-0.060390666	0.182690211737749	1.06305811939802	0.941396689825797	1.20044246748646
eqtl-a-ENSG00000070413	ebi-a-GCST90027158	Alzheimer disease	DGCR2	Weighted median	3	-0.004198637	0.0302344184297323	0.889553308640097	-0.063458097	0.0550608229206485	0.995810164752502	0.938513444701625	1.0566048785158
eqtl-a-ENSG00000070413	ebi-a-GCST90027158	Alzheimer disease	DGCR2	Inverse variance weighted	3	-0.012621756	0.0298457959279777	0.672368989523837	-0.071119516	0.0458760042831052	0.987457564552047	0.931350574408947	1.04694458626373
eqtl-a-ENSG00000070413	ebi-a-GCST90027158	Alzheimer disease	DGCR2	Simple mode	3	0.00901905211683907	0.046502020430085	0.864128662144127	-0.082124908	0.100163012159806	1.00905984631682	0.921156891713127	1.10535108905859
eqtl-a-ENSG00000070413	ebi-a-GCST90027158	Alzheimer disease	DGCR2	Weighted mode	3	-0.003315801	0.0318147358941948	0.926503114380822	-0.065672683	0.0590410816399432	0.99668969048359	0.936437325928902	1.06081882002181
eqtl-a-ENSG00000070495	ebi-a-GCST90027158	Alzheimer disease	JMJD6	MR Egger	3	-0.109138441	0.0683073322036456	0.356017082313853	-0.243020812	0.0247439300986327	0.896606281817046	0.784255191573133	1.02505260179565
eqtl-a-ENSG00000070495	ebi-a-GCST90027158	Alzheimer disease	JMJD6	Weighted median	3	-0.003228782	0.0238055186399224	0.892112463224662	-0.049887599	0.0434300341495333	0.996776424527626	0.951336349725485	1.04438692033662
eqtl-a-ENSG00000070495	ebi-a-GCST90027158	Alzheimer disease	JMJD6	Inverse variance weighted	3	0.0033140201734981	0.0337776049511024	0.921842611396995	-0.062890086	0.0695181258776589	1.00331951760955	0.939046682834767	1.0719914918153
eqtl-a-ENSG00000070495	ebi-a-GCST90027158	Alzheimer disease	JMJD6	Simple mode	3	-0.020334979	0.0563020579440874	0.752552006769564	-0.130687012	0.0900170549617239	0.979870382707168	0.877492375841919	1.09419294496487
eqtl-a-ENSG00000070495	ebi-a-GCST90027158	Alzheimer disease	JMJD6	Weighted mode	3	-0.007179842	0.0233287973873769	0.78735290761666	-0.052904285	0.0385446012441992	0.992845871851503	0.948470791480212	1.03929708126719
eqtl-a-ENSG00000070501	ebi-a-GCST90027158	Alzheimer disease	POLB	MR Egger	5	-0.039796402	0.0719800829759209	0.618874095709716	-0.180877365	0.101284560220657	0.960985073479231	0.834537695913425	1.10659148888307
eqtl-a-ENSG00000070501	ebi-a-GCST90027158	Alzheimer disease	POLB	Weighted median	5	-0.019556199	0.0304360052831195	0.520525873690778	-0.079210769	0.0400983717956467	0.980633783434282	0.923845186076669	1.04091316565331
eqtl-a-ENSG00000070501	ebi-a-GCST90027158	Alzheimer disease	POLB	Inverse variance weighted	5	-0.011448069	0.0389162624874788	0.768626581262274	-0.087723944	0.0648278051045412	0.988617210428549	0.916013713045499	1.06697528086785
eqtl-a-ENSG00000070501	ebi-a-GCST90027158	Alzheimer disease	POLB	Simple mode	5	0.0652723119757314	0.0576765686124723	0.321010175470535	-0.047773763	0.178318386456177	1.06744966413709	0.953349446072321	1.19520579800069
eqtl-a-ENSG00000070501	ebi-a-GCST90027158	Alzheimer disease	POLB	Weighted mode	5	-0.018482125	0.0319359183340881	0.593798286831793	-0.081076525	0.0441122750055903	0.981687622170687	0.922123123397896	1.04509968687478
eqtl-a-ENSG00000070526	ebi-a-GCST90027158	Alzheimer disease	ST6GALNAC1	MR Egger	3	-0.026273157	0.0511518409781431	0.697928611979291	-0.126530765	0.0739844514443489	0.974068979629141	0.881147040470416	1.07679006283584
eqtl-a-ENSG00000070526	ebi-a-GCST90027158	Alzheimer disease	ST6GALNAC1	Weighted median	3	-0.001369808	0.0172900224073069	0.936853395819873	-0.035258252	0.0325186361511921	0.998631129991298	0.965356079228577	1.03305314509918
eqtl-a-ENSG00000070526	ebi-a-GCST90027158	Alzheimer disease	ST6GALNAC1	Inverse variance weighted	3	0.000602738758434828	0.0247517958064316	0.980572382380021	-0.047910781	0.0491162585390407	1.00060292044194	0.95321882849332	1.05034245492137
eqtl-a-ENSG00000070526	ebi-a-GCST90027158	Alzheimer disease	ST6GALNAC1	Simple mode	3	-0.02456613	0.030881138376988	0.509733686234534	-0.085093161	0.0359609013660002	0.975733161694394	0.918426718798341	1.03661531545576
eqtl-a-ENSG00000070526	ebi-a-GCST90027158	Alzheimer disease	ST6GALNAC1	Weighted mode	3	-0.000295663	0.0190233028603301	0.989010704291577	-0.037581337	0.0369900105886182	0.999704380686374	0.963116077924739	1.03768265494746
eqtl-a-ENSG00000070540	ebi-a-GCST90027158	Alzheimer disease	WIPI1	MR Egger	5	-0.014766487	0.0341691436970798	0.694805177033719	-0.081738009	0.0522050341481394	0.985342002416921	0.921513355145486	1.05359174265435
eqtl-a-ENSG00000070540	ebi-a-GCST90027158	Alzheimer disease	WIPI1	Weighted median	5	0.000250973110094497	0.0164713555435283	0.987843148606223	-0.032032884	0.0325348299754099	1.00025100460648	0.96847473446946	1.03306987431568
eqtl-a-ENSG00000070540	ebi-a-GCST90027158	Alzheimer disease	WIPI1	Inverse variance weighted	5	0.00288153130224432	0.01572544100645	0.854609635754113	-0.027940333	0.0337033956748864	1.00288568690411	0.97244638796043	1.03427778996291
eqtl-a-ENSG00000070540	ebi-a-GCST90027158	Alzheimer disease	WIPI1	Simple mode	5	0.00854850552004352	0.0333882635153781	0.810553178490173	-0.056892491	0.0739895020101845	1.00858514833269	0.944695627217668	1.07679550124868
eqtl-a-ENSG00000070540	ebi-a-GCST90027158	Alzheimer disease	WIPI1	Weighted mode	5	-0.001369719	0.0167124143835565	0.938617247422433	-0.034126051	0.0313866134458837	0.998631218890686	0.966449675071561	1.03188436714954
eqtl-a-ENSG00000070610	ebi-a-GCST90027158	Alzheimer disease	GBA2	MR Egger	5	-0.012814048	0.068151307144229	0.862857407255763	-0.14639061	0.120762513612421	0.987267701970892	0.863820220121112	1.12835691113856
eqtl-a-ENSG00000070610	ebi-a-GCST90027158	Alzheimer disease	GBA2	Weighted median	5	-0.0182972	0.0214397076040793	0.393423208750067	-0.060319027	0.0237246268892256	0.981869177456766	0.941464133267339	1.02400829471203
eqtl-a-ENSG00000070610	ebi-a-GCST90027158	Alzheimer disease	GBA2	Inverse variance weighted	5	-0.009398657	0.0302318292396809	0.755887174173921	-0.068653042	0.049855728323825	0.990645372343795	0.933650561143728	1.05111943867305
eqtl-a-ENSG00000070610	ebi-a-GCST90027158	Alzheimer disease	GBA2	Simple mode	5	0.0211265771346523	0.0787417795103377	0.80173536047399	-0.133207311	0.175460464974914	1.02135132317991	0.87528361763424	1.19179487007977
eqtl-a-ENSG00000070610	ebi-a-GCST90027158	Alzheimer disease	GBA2	Weighted mode	5	-0.032131074	0.0213942451388224	0.20754439811711	-0.074063794	0.00980164688131208	0.968379644763037	0.928612451990523	1.00984984035187
eqtl-a-ENSG00000070614	ebi-a-GCST90027158	Alzheimer disease	NDST1	MR Egger	7	-0.013714945	0.0212859750471083	0.547758548143003	-0.055435457	0.0280055656470896	0.986378675926316	0.946073084532457	1.0284014081248
eqtl-a-ENSG00000070614	ebi-a-GCST90027158	Alzheimer disease	NDST1	Weighted median	7	-0.000423193	0.018945558518873	0.982178876719369	-0.037556488	0.0367101016337499	0.999576896470313	0.96314001056218	1.03739223892695
eqtl-a-ENSG00000070614	ebi-a-GCST90027158	Alzheimer disease	NDST1	Inverse variance weighted	7	-0.008411582	0.0160816330863471	0.600935851762284	-0.039931582	0.0231084193021336	0.991623696820037	0.960855176312129	1.02337748740567
eqtl-a-ENSG00000070614	ebi-a-GCST90027158	Alzheimer disease	NDST1	Simple mode	7	-0.031141964	0.0293238719886586	0.329100079192519	-0.088616753	0.0263328254739326	0.969337952579233	0.915196252844818	1.02668259773767
eqtl-a-ENSG00000070614	ebi-a-GCST90027158	Alzheimer disease	NDST1	Weighted mode	7	-0.003227125	0.0202178359946975	0.87841998892463	-0.042854083	0.0363998340174131	0.996778077037304	0.958051175743276	1.0370704196374
eqtl-a-ENSG00000070669	ebi-a-GCST90027158	Alzheimer disease	ASNS	MR Egger	4	-0.005283864	0.0294265208413115	0.874042236889036	-0.062959844	0.0523921172844009	0.994730071488073	0.938981178271992	1.05378887034096
eqtl-a-ENSG00000070669	ebi-a-GCST90027158	Alzheimer disease	ASNS	Weighted median	4	-0.00249755	0.0159464062920893	0.875543182570613	-0.033752506	0.0287574067744371	0.997505566723943	0.96681075499657	1.02917489333141
eqtl-a-ENSG00000070669	ebi-a-GCST90027158	Alzheimer disease	ASNS	Inverse variance weighted	4	-0.008250942	0.0135017249625732	0.54113150717234	-0.034714323	0.0182124386075494	0.991783003280264	0.965881306684646	1.01837929649131
eqtl-a-ENSG00000070669	ebi-a-GCST90027158	Alzheimer disease	ASNS	Simple mode	4	0.0033058145480072	0.0260134822533684	0.906915872543884	-0.047680611	0.0542922397646093	1.00331128477912	0.953438256460047	1.0557931018025
eqtl-a-ENSG00000070669	ebi-a-GCST90027158	Alzheimer disease	ASNS	Weighted mode	4	0.00362421085448238	0.0231567605816545	0.885572070316806	-0.04176304	0.0490114615945251	1.00363078624778	0.959097021387863	1.05023238800883
eqtl-a-ENSG00000070718	ebi-a-GCST90027158	Alzheimer disease	AP3M2	MR Egger	4	-11.91359198	25.2188808400066	0.683166805862616	-61.34259843	37.5154144671124	6.69873416977914e-06	2.28690433698528e-27	19621738763467796
eqtl-a-ENSG00000070718	ebi-a-GCST90027158	Alzheimer disease	AP3M2	Weighted median	4	0.0574858513109548	0.0971830080019358	0.554170966699158	-0.132992844	0.247964546994749	1.05917028467771	0.875471356632976	1.28141450139365
eqtl-a-ENSG00000070718	ebi-a-GCST90027158	Alzheimer disease	AP3M2	Inverse variance weighted	4	0.0496388635100155	0.241009641471039	0.836820478674275	-0.422740034	0.522017760793252	1.05089151256716	0.655248953570124	1.68542500551664
eqtl-a-ENSG00000070718	ebi-a-GCST90027158	Alzheimer disease	AP3M2	Simple mode	4	0.0554147460219976	0.155132507020605	0.744585475652852	-0.248644968	0.359474459782384	1.0569789015751	0.779856798563785	1.43257634021066
eqtl-a-ENSG00000070718	ebi-a-GCST90027158	Alzheimer disease	AP3M2	Weighted mode	4	0.0319626227836454	0.129899218860333	0.821512366654398	-0.222639846	0.286565091749899	1.03247891339617	0.800403065609867	1.33184485718515
eqtl-a-ENSG00000070731	ebi-a-GCST90027158	Alzheimer disease	ST6GALNAC2	MR Egger	6	0.00572383260027255	0.0181141532712629	0.767813856903202	-0.029779908	0.0412275730119478	1.00574024502915	0.970659144536094	1.04208922994768
eqtl-a-ENSG00000070731	ebi-a-GCST90027158	Alzheimer disease	ST6GALNAC2	Weighted median	6	0.01124521902449	0.012393153709356	0.364209328061278	-0.013045362	0.0355358002948277	1.011308684	0.987039359682645	1.03617474282535
eqtl-a-ENSG00000070731	ebi-a-GCST90027158	Alzheimer disease	ST6GALNAC2	Inverse variance weighted	6	0.013587306010532	0.0127685673680935	0.287273699541049	-0.011439086	0.0386136980519953	1.01368003294664	0.988626091552957	1.03936889585891
eqtl-a-ENSG00000070731	ebi-a-GCST90027158	Alzheimer disease	ST6GALNAC2	Simple mode	6	0.00970815901533813	0.0212285936482405	0.666628326397775	-0.031899885	0.0513162025658894	1.00975543605824	0.968603549419696	1.05265569309551
eqtl-a-ENSG00000070731	ebi-a-GCST90027158	Alzheimer disease	ST6GALNAC2	Weighted mode	6	0.0122833757049416	0.0128898468803178	0.384378159484961	-0.012980724	0.0375474755903644	1.01235912620383	0.987103162059304	1.03826128797936
eqtl-a-ENSG00000070759	ebi-a-GCST90027158	Alzheimer disease	TESK2	MR Egger	4	-0.004247571	0.036267393867173	0.917467475906555	-0.075331663	0.0668365208669787	0.995761437058702	0.927435839075419	1.0691206849648
eqtl-a-ENSG00000070759	ebi-a-GCST90027158	Alzheimer disease	TESK2	Weighted median	4	-0.012900152	0.0207315474000828	0.533779176476393	-0.053533985	0.0277336806166198	0.987182698033736	0.947873726786086	1.02812183918365
eqtl-a-ENSG00000070759	ebi-a-GCST90027158	Alzheimer disease	TESK2	Inverse variance weighted	4	-0.009997155	0.0205519344888169	0.626659661962975	-0.050278946	0.0302846369058484	0.990052650749658	0.950964119586143	1.03074788109041
eqtl-a-ENSG00000070759	ebi-a-GCST90027158	Alzheimer disease	TESK2	Simple mode	4	-0.014648065	0.0411279029997988	0.745296018043605	-0.095258755	0.065962624802243	0.985458695911564	0.909137660154215	1.06818679272729
eqtl-a-ENSG00000070759	ebi-a-GCST90027158	Alzheimer disease	TESK2	Weighted mode	4	-0.013029311	0.0217502270250505	0.591362509832215	-0.055659756	0.0296011343917529	0.987055203438404	0.945860905073988	1.03004360303761
eqtl-a-ENSG00000070831	ebi-a-GCST90027158	Alzheimer disease	CDC42	MR Egger	4	-0.198622358	0.0943376097384258	0.169881010793297	-0.383524073	-0.013720643	0.819859448481521	0.681455673309686	0.986373056371866
[truncated: 24,072 more rows]
