# Supplementary material for: Deciphering Alzheimer’s disease transcriptomics: exploration and validation of core genes in tau and Aβ pathological models toward novel therapeutic targets
Source: Front Aging Neurosci. 2025 Oct 10;17:1621153. doi: 10.3389/fnagi.2025.1621153 (PMC12549628; doi:10.3389/fnagi.2025.1621153)
Supplement: Supplementary file 6 [file Data_Sheet_5.ZIP › Mendelian randomization analysis and code/table.pleiotropy.csv]

id.exposure	id.outcome	outcome	exposure	egger_intercept	se	pval
eqtl-a-ENSG00000000938	ebi-a-GCST90027158	Alzheimer disease	FGR	0.00868533840153992	0.00937783518431397	0.385183216901093
eqtl-a-ENSG00000000971	ebi-a-GCST90027158	Alzheimer disease	CFH	-0.020578503	0.0252287731023454	0.500377042682581
eqtl-a-ENSG00000001084	ebi-a-GCST90027158	Alzheimer disease	GCLC	0.0172566812338097	0.0166894433251747	0.48936310792017
eqtl-a-ENSG00000001561	ebi-a-GCST90027158	Alzheimer disease	ENPP4	-0.010390619	0.00887945385198478	0.362495956135712
eqtl-a-ENSG00000002549	ebi-a-GCST90027158	Alzheimer disease	LAP3	-0.001798965	0.00795713287788679	0.828642329610356
eqtl-a-ENSG00000002726	ebi-a-GCST90027158	Alzheimer disease	AOC1	-0.06560874	0.0417402410000078	0.214031366139663
eqtl-a-ENSG00000002822	ebi-a-GCST90027158	Alzheimer disease	MAD1L1	0.0893901850980091	0.0514165998983684	0.157104599113843
eqtl-a-ENSG00000002919	ebi-a-GCST90027158	Alzheimer disease	SNX11	-0.013223927	0.0091621524696984	0.285727530522828
eqtl-a-ENSG00000002933	ebi-a-GCST90027158	Alzheimer disease	TMEM176A	-0.014243565	0.00635468186587986	0.0553020411931916
eqtl-a-ENSG00000003056	ebi-a-GCST90027158	Alzheimer disease	M6PR	0.0216346977856	0.0175876177307797	0.30632038433766
eqtl-a-ENSG00000003137	ebi-a-GCST90027158	Alzheimer disease	CYP26B1	0.0288041812184176	0.0347092062052006	0.467478836371862
eqtl-a-ENSG00000003249	ebi-a-GCST90027158	Alzheimer disease	DBNDD1	-0.027324548	0.0118797875761041	0.148139278916027
eqtl-a-ENSG00000003393	ebi-a-GCST90027158	Alzheimer disease	ALS2	0.00622409295107099	0.013241471797208	0.662804455230038
eqtl-a-ENSG00000003402	ebi-a-GCST90027158	Alzheimer disease	CFLAR	0.0430638624491867	0.0496522677491152	0.545162267207592
eqtl-a-ENSG00000003436	ebi-a-GCST90027158	Alzheimer disease	TFPI	-0.028859431	0.0196012631419606	0.379825139808612
eqtl-a-ENSG00000004059	ebi-a-GCST90027158	Alzheimer disease	ARF5	0.00752103305526831	0.0336964975307283	0.860198421977578
eqtl-a-ENSG00000004468	ebi-a-GCST90027158	Alzheimer disease	CD38	0.0229019372974773	0.0301564432194179	0.526896303509209
eqtl-a-ENSG00000004534	ebi-a-GCST90027158	Alzheimer disease	RBM6	-0.026856031	0.0108389040319292	0.0894484241611812
eqtl-a-ENSG00000004777	ebi-a-GCST90027158	Alzheimer disease	ARHGAP33	-0.004936236	0.0117736395775749	0.747261817701074
eqtl-a-ENSG00000004799	ebi-a-GCST90027158	Alzheimer disease	PDK4	-0.05004473	0.0404362744990546	0.341440294781515
eqtl-a-ENSG00000004809	ebi-a-GCST90027158	Alzheimer disease	SLC22A16	0.00734475962975014	0.00922605037693161	0.509460682473168
eqtl-a-ENSG00000004864	ebi-a-GCST90027158	Alzheimer disease	SLC25A13	-0.035541036	0.0214734073646076	0.345997744241116
eqtl-a-ENSG00000004866	ebi-a-GCST90027158	Alzheimer disease	ST7	-0.000857003	0.0433375715443646	0.987412448089152
eqtl-a-ENSG00000004939	ebi-a-GCST90027158	Alzheimer disease	SLC4A1	0.0236554158104556	0.00796767546082187	0.020839548545857
eqtl-a-ENSG00000005020	ebi-a-GCST90027158	Alzheimer disease	SKAP2	-0.012484733	0.0704387826772954	0.863242808288705
eqtl-a-ENSG00000005075	ebi-a-GCST90027158	Alzheimer disease	POLR2J	0.0235330422994886	0.0307039112995412	0.486139883020848
eqtl-a-ENSG00000005102	ebi-a-GCST90027158	Alzheimer disease	MEOX1	-0.015008863	0.0324360013028321	0.689028417602762
eqtl-a-ENSG00000005156	ebi-a-GCST90027158	Alzheimer disease	LIG3	-0.02075319	0.0130889256098701	0.253721248847952
eqtl-a-ENSG00000005175	ebi-a-GCST90027158	Alzheimer disease	RPAP3	-0.016424243	0.0110751483770247	0.276313083470841
eqtl-a-ENSG00000005238	ebi-a-GCST90027158	Alzheimer disease	ATOSB	0.000980850580207243	0.013728056658782	0.954591565180688
eqtl-a-ENSG00000005249	ebi-a-GCST90027158	Alzheimer disease	PRKAR2B	-0.014036348	0.0152389702455919	0.424937869510002
eqtl-a-ENSG00000005302	ebi-a-GCST90027158	Alzheimer disease	MSL3	-0.03286519	0.0248518775030869	0.412174521394598
eqtl-a-ENSG00000005379	ebi-a-GCST90027158	Alzheimer disease	TSPOAP1	0.0315551701230172	0.0149604132164321	0.125457128948798
eqtl-a-ENSG00000005381	ebi-a-GCST90027158	Alzheimer disease	MPO	0.00313422412391453	0.00433371963398521	0.492997726037682
eqtl-a-ENSG00000005471	ebi-a-GCST90027158	Alzheimer disease	ABCB4	0.0178699367353674	0.0127345620358123	0.394162431352314
eqtl-a-ENSG00000005513	ebi-a-GCST90027158	Alzheimer disease	SOX8	-0.020363755	0.0150849437171542	0.309522131729911
eqtl-a-ENSG00000005844	ebi-a-GCST90027158	Alzheimer disease	ITGAL	NA	NA	NA
eqtl-a-ENSG00000005961	ebi-a-GCST90027158	Alzheimer disease	ITGA2B	-0.004315897	0.00600688643664674	0.485168292517462
eqtl-a-ENSG00000006007	ebi-a-GCST90027158	Alzheimer disease	GDE1	0.010359546129168	0.00809798822676017	0.256949598804394
eqtl-a-ENSG00000006015	ebi-a-GCST90027158	Alzheimer disease	REX1BD	-0.002590958	0.0182191469747252	0.899946416714551
eqtl-a-ENSG00000006282	ebi-a-GCST90027158	Alzheimer disease	SPATA20	0.000591004901284503	0.0108839345665522	0.958798501629361
eqtl-a-ENSG00000006530	ebi-a-GCST90027158	Alzheimer disease	AGK	0.0194785326164561	0.0134627542183304	0.385006897679504
eqtl-a-ENSG00000006534	ebi-a-GCST90027158	Alzheimer disease	ALDH3B1	-0.00474026	0.00786364358823784	0.589157844985099
eqtl-a-ENSG00000006607	ebi-a-GCST90027158	Alzheimer disease	FARP2	-0.012623783	0.0103258143426667	0.436466325693877
eqtl-a-ENSG00000006625	ebi-a-GCST90027158	Alzheimer disease	GGCT	0.0345861438913677	0.0167139827786877	0.286582923342845
eqtl-a-ENSG00000006638	ebi-a-GCST90027158	Alzheimer disease	TBXA2R	0.0130008930835278	0.0178205039475382	0.598749954314458
eqtl-a-ENSG00000006652	ebi-a-GCST90027158	Alzheimer disease	IFRD1	0.0116949461454682	0.00959620804924735	0.277314076640228
eqtl-a-ENSG00000006715	ebi-a-GCST90027158	Alzheimer disease	VPS41	-0.004542956	0.0143277437540635	0.8045280840523
eqtl-a-ENSG00000006744	ebi-a-GCST90027158	Alzheimer disease	ELAC2	0.0216402308330106	0.0174415890501716	0.431867921275782
eqtl-a-ENSG00000007047	ebi-a-GCST90027158	Alzheimer disease	MARK4	0.0106639420723879	0.0359035031809606	0.794461617291607
eqtl-a-ENSG00000007129	ebi-a-GCST90027158	Alzheimer disease	CEACAM21	-0.001884492	0.0120531909910992	0.88568757526291
eqtl-a-ENSG00000007168	ebi-a-GCST90027158	Alzheimer disease	PAFAH1B1	0.0168728064189855	0.013791784509446	0.345758790477606
eqtl-a-ENSG00000007237	ebi-a-GCST90027158	Alzheimer disease	GAS7	-0.005174034	0.00591365947497163	0.402137453880377
eqtl-a-ENSG00000007264	ebi-a-GCST90027158	Alzheimer disease	MATK	-0.017159149	0.0147720675803956	0.309990738415098
eqtl-a-ENSG00000007312	ebi-a-GCST90027158	Alzheimer disease	CD79B	-0.000532993	0.0229871095688852	0.982612001673089
eqtl-a-ENSG00000007341	ebi-a-GCST90027158	Alzheimer disease	ST7L	-0.000472546	0.0206254519301012	0.985417060066306
eqtl-a-ENSG00000007516	ebi-a-GCST90027158	Alzheimer disease	BAIAP3	0.00284021502668392	0.00739982743037771	0.738072360791416
eqtl-a-ENSG00000007541	ebi-a-GCST90027158	Alzheimer disease	PIGQ	-0.007826567	0.0152892834913042	0.698801596409172
eqtl-a-ENSG00000007944	ebi-a-GCST90027158	Alzheimer disease	MYLIP	0.00433615596795857	0.0113586611945204	0.718333093735625
eqtl-a-ENSG00000007968	ebi-a-GCST90027158	Alzheimer disease	E2F2	-0.009772322	0.0103220402692486	0.366084985665483
eqtl-a-ENSG00000008083	ebi-a-GCST90027158	Alzheimer disease	JARID2	0.0135683086416301	0.00910335442996758	0.196290178586786
eqtl-a-ENSG00000008256	ebi-a-GCST90027158	Alzheimer disease	CYTH3	-0.003134253	0.00838377596702971	0.733375469065506
eqtl-a-ENSG00000008283	ebi-a-GCST90027158	Alzheimer disease	CYB561	-0.035461647	0.02643255652148	0.311766577279313
eqtl-a-ENSG00000008294	ebi-a-GCST90027158	Alzheimer disease	SPAG9	-0.003080018	0.0119488320866904	0.813257123909121
eqtl-a-ENSG00000008300	ebi-a-GCST90027158	Alzheimer disease	CELSR3	0.00113480217675642	0.0157791563246392	0.954294398476753
eqtl-a-ENSG00000008394	ebi-a-GCST90027158	Alzheimer disease	MGST1	-0.005438811	0.00550207294657444	0.361078502379878
eqtl-a-ENSG00000008438	ebi-a-GCST90027158	Alzheimer disease	PGLYRP1	-0.001733121	0.00728611147856468	0.821424852571305
eqtl-a-ENSG00000008441	ebi-a-GCST90027158	Alzheimer disease	NFIX	0.0294136228227699	0.0305331953771134	0.511888190167674
eqtl-a-ENSG00000008513	ebi-a-GCST90027158	Alzheimer disease	ST3GAL1	-0.011715614	0.0152724480272845	0.498860651507423
eqtl-a-ENSG00000008516	ebi-a-GCST90027158	Alzheimer disease	MMP25	-0.001884662	0.00746814518499392	0.813199793837794
eqtl-a-ENSG00000008517	ebi-a-GCST90027158	Alzheimer disease	IL32	-0.011497295	0.00648095311010602	0.174162289316513
eqtl-a-ENSG00000009335	ebi-a-GCST90027158	Alzheimer disease	UBE3C	-0.013096411	0.0150823576013759	0.476758947198129
eqtl-a-ENSG00000009790	ebi-a-GCST90027158	Alzheimer disease	TRAF3IP3	NA	NA	NA
eqtl-a-ENSG00000009830	ebi-a-GCST90027158	Alzheimer disease	POMT2	0.00150724250641586	0.0181606247883335	0.94728450755043
eqtl-a-ENSG00000010030	ebi-a-GCST90027158	Alzheimer disease	ETV7	0.00945258460368569	0.0153190431835578	0.648038036556275
eqtl-a-ENSG00000010165	ebi-a-GCST90027158	Alzheimer disease	METTL13	-0.022168518	0.00940985307980782	0.142616827686632
eqtl-a-ENSG00000010219	ebi-a-GCST90027158	Alzheimer disease	DYRK4	-0.038900405	0.0249314810281028	0.362844789452608
eqtl-a-ENSG00000010270	ebi-a-GCST90027158	Alzheimer disease	STARD3NL	-0.000165844	0.0129179723807329	0.991827360598979
eqtl-a-ENSG00000010278	ebi-a-GCST90027158	Alzheimer disease	CD9	0.00787306437236326	0.00669452405891051	0.304791229212897
eqtl-a-ENSG00000010292	ebi-a-GCST90027158	Alzheimer disease	NCAPD2	0.0142428812584604	0.0143500001818761	0.425533649459387
eqtl-a-ENSG00000010295	ebi-a-GCST90027158	Alzheimer disease	IFFO1	-0.004761453	0.0175056042880846	0.830932104634391
eqtl-a-ENSG00000010327	ebi-a-GCST90027158	Alzheimer disease	STAB1	0.00692274034290832	0.00505665317478516	0.200950341938697
eqtl-a-ENSG00000010539	ebi-a-GCST90027158	Alzheimer disease	ZNF200	0.0021947994404618	0.00702865023160579	0.775285450336041
eqtl-a-ENSG00000010610	ebi-a-GCST90027158	Alzheimer disease	CD4	-0.000176702	0.0127918174496466	0.990232716395102
eqtl-a-ENSG00000010626	ebi-a-GCST90027158	Alzheimer disease	LRRC23	0.0430871330080768	0.0306344238668821	0.393470675891268
eqtl-a-ENSG00000010810	ebi-a-GCST90027158	Alzheimer disease	FYN	0.0105388994914125	0.0196747046197881	0.686932734980626
eqtl-a-ENSG00000011007	ebi-a-GCST90027158	Alzheimer disease	ELOA	0.0655571886752885	0.0449094502436345	0.382364385337998
eqtl-a-ENSG00000011021	ebi-a-GCST90027158	Alzheimer disease	CLCN6	-0.026376171	0.0235056838928745	0.463405619275714
eqtl-a-ENSG00000011105	ebi-a-GCST90027158	Alzheimer disease	TSPAN9	-0.002514369	0.00606464586210684	0.68519861589578
eqtl-a-ENSG00000011114	ebi-a-GCST90027158	Alzheimer disease	BTBD7	-0.001218884	0.0112159120657315	0.931086096266852
eqtl-a-ENSG00000011198	ebi-a-GCST90027158	Alzheimer disease	ABHD5	0.00877576013478949	0.0113313608507453	0.495091765757503
eqtl-a-ENSG00000011376	ebi-a-GCST90027158	Alzheimer disease	LARS2	0.0578591534071307	0.0641162129995913	0.53262854997868
eqtl-a-ENSG00000011405	ebi-a-GCST90027158	Alzheimer disease	PIK3C2A	-0.015890275	0.00967124036051159	0.348064402981714
eqtl-a-ENSG00000011422	ebi-a-GCST90027158	Alzheimer disease	PLAUR	-0.02950519	0.0189571751724601	0.180337726623884
eqtl-a-ENSG00000012061	ebi-a-GCST90027158	Alzheimer disease	ERCC1	-0.013738706	0.0171233903055155	0.506546199617299
eqtl-a-ENSG00000012124	ebi-a-GCST90027158	Alzheimer disease	CD22	-0.00399397	0.00773237131032206	0.632730758102869
eqtl-a-ENSG00000012223	ebi-a-GCST90027158	Alzheimer disease	LTF	-0.016876728	0.0141161514491803	0.285472034258701
eqtl-a-ENSG00000012232	ebi-a-GCST90027158	Alzheimer disease	EXTL3	0.0107082944737046	0.0132084109256106	0.454370442521221
eqtl-a-ENSG00000012660	ebi-a-GCST90027158	Alzheimer disease	ELOVL5	0.0243718994344711	0.0238619218171642	0.493269251136226
eqtl-a-ENSG00000012779	ebi-a-GCST90027158	Alzheimer disease	ALOX5	-0.011804116	0.00855367702557281	0.239699746704002
eqtl-a-ENSG00000012822	ebi-a-GCST90027158	Alzheimer disease	CALCOCO1	0.00141340268759153	0.0123848646984114	0.919564057651033
eqtl-a-ENSG00000013016	ebi-a-GCST90027158	Alzheimer disease	EHD3	0.019081105579916	0.015472367049474	0.305306101965349
eqtl-a-ENSG00000013288	ebi-a-GCST90027158	Alzheimer disease	MAN2B2	-0.004763373	0.0157919493616268	0.813499521605467
eqtl-a-ENSG00000013306	ebi-a-GCST90027158	Alzheimer disease	SLC25A39	0.0161961611709892	0.00879653631051673	0.124955014889047
eqtl-a-ENSG00000013374	ebi-a-GCST90027158	Alzheimer disease	NUB1	0.000547940775749835	0.0158954138004698	0.974666417038193
eqtl-a-ENSG00000013523	ebi-a-GCST90027158	Alzheimer disease	ANGEL1	0.0308068271748895	0.052081211703671	0.659944901085113
eqtl-a-ENSG00000013561	ebi-a-GCST90027158	Alzheimer disease	RNF14	-0.023834821	0.0171101015693253	0.396367914646359
eqtl-a-ENSG00000013573	ebi-a-GCST90027158	Alzheimer disease	DDX11	0.0125787603802241	0.00957918937895785	0.259400495567266
eqtl-a-ENSG00000013725	ebi-a-GCST90027158	Alzheimer disease	CD6	0.0115374915538284	0.0107233119918904	0.33111327950892
eqtl-a-ENSG00000013810	ebi-a-GCST90027158	Alzheimer disease	TACC3	0.00119594577092898	0.0228100015393098	0.962951305199926
eqtl-a-ENSG00000014216	ebi-a-GCST90027158	Alzheimer disease	CAPN1	NA	NA	NA
eqtl-a-ENSG00000014257	ebi-a-GCST90027158	Alzheimer disease	ACP3	0.00854302986951982	0.00744323682283362	0.303001952735668
eqtl-a-ENSG00000014824	ebi-a-GCST90027158	Alzheimer disease	SLC30A9	NA	NA	NA
eqtl-a-ENSG00000014914	ebi-a-GCST90027158	Alzheimer disease	MTMR11	-0.001857639	0.00649411332655684	0.778510518925127
eqtl-a-ENSG00000017483	ebi-a-GCST90027158	Alzheimer disease	SLC38A5	0.00369205617115122	0.00848589852612021	0.738744895685541
eqtl-a-ENSG00000017797	ebi-a-GCST90027158	Alzheimer disease	RALBP1	0.00301322748278224	0.00778699867722003	0.71471030066543
eqtl-a-ENSG00000018280	ebi-a-GCST90027158	Alzheimer disease	SLC11A1	0.00241860605604009	0.00487857740809826	0.630777139272947
eqtl-a-ENSG00000018699	ebi-a-GCST90027158	Alzheimer disease	TTC27	-0.014068088	0.015350486583452	0.527733625423078
eqtl-a-ENSG00000019102	ebi-a-GCST90027158	Alzheimer disease	VSIG2	-0.044888924	0.0184549776033862	0.135501753030114
eqtl-a-ENSG00000019169	ebi-a-GCST90027158	Alzheimer disease	MARCO	-0.007940926	0.00666256034147732	0.263790143754298
eqtl-a-ENSG00000019485	ebi-a-GCST90027158	Alzheimer disease	PRDM11	-0.030649255	0.0446736577156243	0.617190571124064
eqtl-a-ENSG00000019582	ebi-a-GCST90027158	Alzheimer disease	CD74	-0.009837098	0.129141075716945	0.951600058740053
eqtl-a-ENSG00000019995	ebi-a-GCST90027158	Alzheimer disease	ZRANB1	-0.008723943	0.00789806655655209	0.384455428739606
eqtl-a-ENSG00000020922	ebi-a-GCST90027158	Alzheimer disease	MRE11	0.00632888269902665	0.0119691546063729	0.633591081480925
eqtl-a-ENSG00000021300	ebi-a-GCST90027158	Alzheimer disease	PLEKHB1	0.0414906342467212	0.0214819119972062	0.101643629215415
eqtl-a-ENSG00000021355	ebi-a-GCST90027158	Alzheimer disease	SERPINB1	-0.010928243	0.00907959069732363	0.315054555786603
eqtl-a-ENSG00000021488	ebi-a-GCST90027158	Alzheimer disease	SLC7A9	0.0243029424801161	0.0313016952643508	0.494100491446138
eqtl-a-ENSG00000021762	ebi-a-GCST90027158	Alzheimer disease	OSBPL5	0.0144289573787205	0.0148813141860671	0.434528799774666
eqtl-a-ENSG00000022277	ebi-a-GCST90027158	Alzheimer disease	RTF2	0.000434588491484313	0.0123536859366852	0.977613678828194
eqtl-a-ENSG00000022556	ebi-a-GCST90027158	Alzheimer disease	NLRP2	0.00827390174516244	0.024457552122737	0.757431568642007
eqtl-a-ENSG00000022567	ebi-a-GCST90027158	Alzheimer disease	SLC45A4	-0.011587157	0.00656144421782808	0.137664670667858
eqtl-a-ENSG00000022840	ebi-a-GCST90027158	Alzheimer disease	RNF10	0.0108939139460814	0.00522771142261605	0.0756507270070256
eqtl-a-ENSG00000022976	ebi-a-GCST90027158	Alzheimer disease	ZNF839	-0.005916919	0.0275312314473714	0.865229842074072
eqtl-a-ENSG00000023171	ebi-a-GCST90027158	Alzheimer disease	GRAMD1B	-0.023532431	0.0330409113722923	0.550204406496499
eqtl-a-ENSG00000023892	ebi-a-GCST90027158	Alzheimer disease	DEF6	0.00380927322422236	0.00613702311432064	0.56841248641741
eqtl-a-ENSG00000023902	ebi-a-GCST90027158	Alzheimer disease	PLEKHO1	-0.002010609	0.00977581313754256	0.85608206840029
eqtl-a-ENSG00000024048	ebi-a-GCST90027158	Alzheimer disease	UBR2	0.0150041424712256	0.0119264595507107	0.33534807285509
eqtl-a-ENSG00000024862	ebi-a-GCST90027158	Alzheimer disease	CCDC28A	0.00390360012687839	0.0282591287191279	0.912612981510917
eqtl-a-ENSG00000025039	ebi-a-GCST90027158	Alzheimer disease	RRAGD	-0.003924901	0.00665392457792158	0.596763423668195
eqtl-a-ENSG00000025156	ebi-a-GCST90027158	Alzheimer disease	HSF2	0.028852845016544	0.0142451965398424	0.180084572937793
eqtl-a-ENSG00000025434	ebi-a-GCST90027158	Alzheimer disease	NR1H3	0.00848444212364981	0.016372923184532	0.622865635370617
eqtl-a-ENSG00000025708	ebi-a-GCST90027158	Alzheimer disease	TYMP	0.00711656600975809	0.0227598253034061	0.77499838985591
eqtl-a-ENSG00000025772	ebi-a-GCST90027158	Alzheimer disease	TOMM34	0.0161442073425777	0.0166105369668559	0.509062949806791
eqtl-a-ENSG00000026025	ebi-a-GCST90027158	Alzheimer disease	VIM	0.000340298844816034	0.0105478311858303	0.975808410311827
eqtl-a-ENSG00000026103	ebi-a-GCST90027158	Alzheimer disease	FAS	0.00680894203057317	0.00677585946418374	0.388988280524483
eqtl-a-ENSG00000026297	ebi-a-GCST90027158	Alzheimer disease	RNASET2	0.00559513929104549	0.0096972974181568	0.604402256030395
eqtl-a-ENSG00000026508	ebi-a-GCST90027158	Alzheimer disease	CD44	0.0135012252498599	0.0168460418310474	0.50695937769012
eqtl-a-ENSG00000026652	ebi-a-GCST90027158	Alzheimer disease	AGPAT4	-0.019024348	0.0158620687205419	0.316476608353758
eqtl-a-ENSG00000026950	ebi-a-GCST90027158	Alzheimer disease	BTN3A1	-0.009989588	0.0076885413135039	0.417598653194156
eqtl-a-ENSG00000027075	ebi-a-GCST90027158	Alzheimer disease	PRKCH	0.0987656863585312	0.04323996981921	0.262710832501405
eqtl-a-ENSG00000027697	ebi-a-GCST90027158	Alzheimer disease	IFNGR1	2.96408850055254e-05	0.0103964836886193	0.997984007975784
eqtl-a-ENSG00000027847	ebi-a-GCST90027158	Alzheimer disease	B4GALT7	NA	NA	NA
eqtl-a-ENSG00000028137	ebi-a-GCST90027158	Alzheimer disease	TNFRSF1B	0.0175963167584971	0.00989594676982954	0.217353702590982
eqtl-a-ENSG00000029534	ebi-a-GCST90027158	Alzheimer disease	ANK1	-0.000601953	0.0169999942700912	0.974969875435078
eqtl-a-ENSG00000029639	ebi-a-GCST90027158	Alzheimer disease	TFB1M	-0.037306323	0.0257071390448294	0.384111684690663
eqtl-a-ENSG00000029725	ebi-a-GCST90027158	Alzheimer disease	RABEP1	0.0146003878959918	0.126339768441965	0.913566961141236
eqtl-a-ENSG00000030110	ebi-a-GCST90027158	Alzheimer disease	BAK1	0.0228309409517838	0.0519390245753386	0.689985296739795
eqtl-a-ENSG00000030582	ebi-a-GCST90027158	Alzheimer disease	GRN	-0.005031658	0.00832392661685111	0.578135755962209
eqtl-a-ENSG00000031081	ebi-a-GCST90027158	Alzheimer disease	ARHGAP31	0.010455657242599	0.0170652776674698	0.650053114546879
eqtl-a-ENSG00000031691	ebi-a-GCST90027158	Alzheimer disease	CENPQ	2.07206158187531e-05	0.0186728798987297	0.999293566478065
eqtl-a-ENSG00000032742	ebi-a-GCST90027158	Alzheimer disease	IFT88	0.0149635211192197	0.011328711876098	0.412543888337183
eqtl-a-ENSG00000033122	ebi-a-GCST90027158	Alzheimer disease	LRRC7	-0.019107405	0.0339837131295734	0.673922766135819
eqtl-a-ENSG00000033627	ebi-a-GCST90027158	Alzheimer disease	ATP6V0A1	0.00175510910820925	0.0252215816914439	0.950853603659203
eqtl-a-ENSG00000033800	ebi-a-GCST90027158	Alzheimer disease	PIAS1	0.0114852578097733	0.0100063584678586	0.456261330121418
eqtl-a-ENSG00000034053	ebi-a-GCST90027158	Alzheimer disease	APBA2	0.0154084371130826	0.00899192384636822	0.185119893804267
eqtl-a-ENSG00000034152	ebi-a-GCST90027158	Alzheimer disease	MAP2K3	-0.011198276	0.00636060644737508	0.116346231604922
eqtl-a-ENSG00000035115	ebi-a-GCST90027158	Alzheimer disease	SH3YL1	0.00684563449523797	0.00838577081605914	0.474098778354896
eqtl-a-ENSG00000035403	ebi-a-GCST90027158	Alzheimer disease	VCL	0.00366777265246325	0.00619149897148809	0.565568584296563
eqtl-a-ENSG00000035664	ebi-a-GCST90027158	Alzheimer disease	DAPK2	0.0216211058024985	0.00768060596003424	0.106425209641383
eqtl-a-ENSG00000035681	ebi-a-GCST90027158	Alzheimer disease	NSMAF	NA	NA	NA
eqtl-a-ENSG00000035687	ebi-a-GCST90027158	Alzheimer disease	ADSS2	-0.01276784	0.00745782449667132	0.229026697715127
eqtl-a-ENSG00000035720	ebi-a-GCST90027158	Alzheimer disease	STAP1	0.00582575101911659	0.0317974990993187	0.866312981529998
eqtl-a-ENSG00000035862	ebi-a-GCST90027158	Alzheimer disease	TIMP2	-0.00229371	0.00771846184902496	0.785723937715925
eqtl-a-ENSG00000036448	ebi-a-GCST90027158	Alzheimer disease	MYOM2	0.0117857356176685	0.00689701080423428	0.138344916427402
eqtl-a-ENSG00000036565	ebi-a-GCST90027158	Alzheimer disease	SLC18A1	0.0100775553663565	0.0196338696712186	0.698108313527708
eqtl-a-ENSG00000037474	ebi-a-GCST90027158	Alzheimer disease	NSUN2	-0.018443741	0.00977010185192094	0.117695947050834
eqtl-a-ENSG00000037757	ebi-a-GCST90027158	Alzheimer disease	MRI1	NA	NA	NA
eqtl-a-ENSG00000038002	ebi-a-GCST90027158	Alzheimer disease	AGA	-0.006665292	0.0100385535042922	0.554179983914389
eqtl-a-ENSG00000038427	ebi-a-GCST90027158	Alzheimer disease	VCAN	-0.012444041	0.0279458947780852	0.669554641580259
eqtl-a-ENSG00000038945	ebi-a-GCST90027158	Alzheimer disease	MSR1	0.037146347210787	0.0320878018465104	0.366577646514843
eqtl-a-ENSG00000039068	ebi-a-GCST90027158	Alzheimer disease	CDH1	-0.019887047	0.0171977453648127	0.453914501200458
eqtl-a-ENSG00000039523	ebi-a-GCST90027158	Alzheimer disease	RIPOR1	0.0114370561587279	0.00869825769549271	0.413935374494733
eqtl-a-ENSG00000039560	ebi-a-GCST90027158	Alzheimer disease	RAI14	0.0210059191859752	0.0214324186978426	0.506397726564411
eqtl-a-ENSG00000039650	ebi-a-GCST90027158	Alzheimer disease	PNKP	-0.003138673	0.0130021395254384	0.83174040983623
eqtl-a-ENSG00000040275	ebi-a-GCST90027158	Alzheimer disease	SPDL1	0.0039779286098486	0.0230612902758456	0.891257151951249
eqtl-a-ENSG00000040633	ebi-a-GCST90027158	Alzheimer disease	PHF23	-0.008685388	0.0249528616363648	0.786760366868451
eqtl-a-ENSG00000041353	ebi-a-GCST90027158	Alzheimer disease	RAB27B	0.0112406700156456	0.00553403069005715	0.0767154256006489
eqtl-a-ENSG00000041515	ebi-a-GCST90027158	Alzheimer disease	MYO16	0.016522951464967	0.011341348212532	0.382952117502529
eqtl-a-ENSG00000041802	ebi-a-GCST90027158	Alzheimer disease	LSG1	-0.008355163	0.0150888930358535	0.678060158131406
eqtl-a-ENSG00000042317	ebi-a-GCST90027158	Alzheimer disease	SPATA7	0.00437864302974447	0.0153693619379429	0.823311682609183
eqtl-a-ENSG00000042445	ebi-a-GCST90027158	Alzheimer disease	RETSAT	-0.011031838	0.0392871419319358	0.825724968023326
eqtl-a-ENSG00000042493	ebi-a-GCST90027158	Alzheimer disease	CAPG	-0.025208585	0.0391388135506919	0.585526713276802
eqtl-a-ENSG00000042753	ebi-a-GCST90027158	Alzheimer disease	AP2S1	NA	NA	NA
eqtl-a-ENSG00000042832	ebi-a-GCST90027158	Alzheimer disease	TG	0.00409376454301927	0.0117804852979327	0.787082904996156
eqtl-a-ENSG00000042980	ebi-a-GCST90027158	Alzheimer disease	ADAM28	0.00388877521795034	0.0154251126286686	0.824500381964153
eqtl-a-ENSG00000043462	ebi-a-GCST90027158	Alzheimer disease	LCP2	-0.016046748	0.0237731761929323	0.622009899818115
eqtl-a-ENSG00000043514	ebi-a-GCST90027158	Alzheimer disease	TRIT1	-0.077334245	0.0671267545736146	0.455091632697662
eqtl-a-ENSG00000044115	ebi-a-GCST90027158	Alzheimer disease	CTNNA1	-0.004326199	0.0201085308495306	0.838156431685677
eqtl-a-ENSG00000044574	ebi-a-GCST90027158	Alzheimer disease	HSPA5	0.011694972857841	0.0104735693868874	0.380310139617964
eqtl-a-ENSG00000047056	ebi-a-GCST90027158	Alzheimer disease	WDR37	0.0114736668189994	0.0166203938574498	0.561331866957051
eqtl-a-ENSG00000047188	ebi-a-GCST90027158	Alzheimer disease	YTHDC2	0.00437948350229016	0.0140226944525041	0.807285398337465
eqtl-a-ENSG00000047365	ebi-a-GCST90027158	Alzheimer disease	ARAP2	-0.001086044	0.0140526248106771	0.945433308579078
eqtl-a-ENSG00000047410	ebi-a-GCST90027158	Alzheimer disease	TPR	-0.009293118	0.00769610549458256	0.350658722320376
eqtl-a-ENSG00000047579	ebi-a-GCST90027158	Alzheimer disease	DTNBP1	-0.003336256	0.026013927639357	0.918797520403176
eqtl-a-ENSG00000047597	ebi-a-GCST90027158	Alzheimer disease	XK	-0.077287038	0.029877514070769	0.12256595748221
eqtl-a-ENSG00000047617	ebi-a-GCST90027158	Alzheimer disease	ANO2	-0.100850725	0.0476101617200949	0.280792389203671
eqtl-a-ENSG00000047644	ebi-a-GCST90027158	Alzheimer disease	WWC3	0.0043204807111305	0.0149467526426079	0.791360921898629
eqtl-a-ENSG00000048162	ebi-a-GCST90027158	Alzheimer disease	NOP16	-0.001950665	0.0388303413368333	0.968045897058178
eqtl-a-ENSG00000048392	ebi-a-GCST90027158	Alzheimer disease	RRM2B	0.0208955654961444	0.014600633351489	0.388262905512612
eqtl-a-ENSG00000048462	ebi-a-GCST90027158	Alzheimer disease	TNFRSF17	0.0123165199419416	0.108306019399275	0.927913518087613
eqtl-a-ENSG00000048471	ebi-a-GCST90027158	Alzheimer disease	SNX29	0.00394295666500222	0.0164972996065618	0.822847131695278
eqtl-a-ENSG00000049089	ebi-a-GCST90027158	Alzheimer disease	COL9A2	-0.007167862	0.0108920996812521	0.57810839260363
eqtl-a-ENSG00000049239	ebi-a-GCST90027158	Alzheimer disease	H6PD	-0.002261637	0.00819786386933179	0.800551895249837
eqtl-a-ENSG00000049245	ebi-a-GCST90027158	Alzheimer disease	VAMP3	-0.013500593	0.0135650880266966	0.501517001449814
eqtl-a-ENSG00000049246	ebi-a-GCST90027158	Alzheimer disease	PER3	0.00762741046537109	0.0114461083353929	0.552836488599876
eqtl-a-ENSG00000049247	ebi-a-GCST90027158	Alzheimer disease	UTS2	-0.017076115	0.0147751700202679	0.454090170729947
eqtl-a-ENSG00000049249	ebi-a-GCST90027158	Alzheimer disease	TNFRSF9	0.00028300489503315	0.0080429618133278	0.97361681607025
eqtl-a-ENSG00000049323	ebi-a-GCST90027158	Alzheimer disease	LTBP1	0.0250632565793248	0.0119520144052132	0.283280652516432
eqtl-a-ENSG00000050165	ebi-a-GCST90027158	Alzheimer disease	DKK3	-0.008646033	0.00918996767844885	0.389996474630897
eqtl-a-ENSG00000050344	ebi-a-GCST90027158	Alzheimer disease	NFE2L3	-0.001270981	0.0128991280670309	0.937474194445605
eqtl-a-ENSG00000050405	ebi-a-GCST90027158	Alzheimer disease	LIMA1	-0.047874514	0.0262440315209489	0.319231535620459
eqtl-a-ENSG00000050426	ebi-a-GCST90027158	Alzheimer disease	LETMD1	0.0103558842137532	0.00999353855165203	0.488665426003848
eqtl-a-ENSG00000050767	ebi-a-GCST90027158	Alzheimer disease	COL23A1	0.00557531072952233	0.00933886105159033	0.611089471040876
eqtl-a-ENSG00000051009	ebi-a-GCST90027158	Alzheimer disease	FHIP1B	0.00164894400463903	0.00705225402671419	0.830173695340785
eqtl-a-ENSG00000051108	ebi-a-GCST90027158	Alzheimer disease	HERPUD1	-0.019414848	0.00975052238074822	0.184711756912272
eqtl-a-ENSG00000051382	ebi-a-GCST90027158	Alzheimer disease	PIK3CB	0.0445948388802753	0.0432276426647934	0.490090079160996
eqtl-a-ENSG00000051523	ebi-a-GCST90027158	Alzheimer disease	CYBA	0.0302879755175442	0.0159390626251731	0.308395685639947
eqtl-a-ENSG00000051620	ebi-a-GCST90027158	Alzheimer disease	HEBP2	-0.019652296	0.0249616404594742	0.575407186704517
eqtl-a-ENSG00000052126	ebi-a-GCST90027158	Alzheimer disease	PLEKHA5	-0.001284098	0.0455062841324336	0.980050802745933
eqtl-a-ENSG00000052749	ebi-a-GCST90027158	Alzheimer disease	RRP12	0.00227962549185173	0.00558710523845414	0.693963938332893
eqtl-a-ENSG00000053254	ebi-a-GCST90027158	Alzheimer disease	FOXN3	-0.000597717	0.0302024715585557	0.98740272618539
eqtl-a-ENSG00000053371	ebi-a-GCST90027158	Alzheimer disease	AKR7A2	-0.012071073	0.0138682090216086	0.475846667053177
eqtl-a-ENSG00000053900	ebi-a-GCST90027158	Alzheimer disease	ANAPC4	0.000544915909163243	0.00995407251609566	0.959784902903475
eqtl-a-ENSG00000054148	ebi-a-GCST90027158	Alzheimer disease	PHPT1	NA	NA	NA
eqtl-a-ENSG00000054179	ebi-a-GCST90027158	Alzheimer disease	ENTPD2	0.00236550384546661	0.0103666210547169	0.857178449243941
eqtl-a-ENSG00000054219	ebi-a-GCST90027158	Alzheimer disease	LY75	0.00813436127592993	0.0949028557048987	0.939503118355794
eqtl-a-ENSG00000054277	ebi-a-GCST90027158	Alzheimer disease	OPN3	-0.006927324	0.0152617277834528	0.694397859331065
eqtl-a-ENSG00000054282	ebi-a-GCST90027158	Alzheimer disease	SDCCAG8	0.00592726285350937	0.0116423912272347	0.700209787124359
eqtl-a-ENSG00000054356	ebi-a-GCST90027158	Alzheimer disease	PTPRN	0.00674988124497811	0.00950079132832053	0.528672117017316
eqtl-a-ENSG00000054523	ebi-a-GCST90027158	Alzheimer disease	KIF1B	-0.006416859	0.0108514823850396	0.568848687451453
eqtl-a-ENSG00000054654	ebi-a-GCST90027158	Alzheimer disease	SYNE2	-0.018659983	0.00941789291440799	0.141873442359588
eqtl-a-ENSG00000054793	ebi-a-GCST90027158	Alzheimer disease	ATP9A	0.00375697932704746	0.0067459290327698	0.597723115834266
eqtl-a-ENSG00000054967	ebi-a-GCST90027158	Alzheimer disease	RELT	-0.010654141	0.0122997921761392	0.545563625193467
eqtl-a-ENSG00000054983	ebi-a-GCST90027158	Alzheimer disease	GALC	0.013008035031193	0.0693358395129377	0.881936730064526
eqtl-a-ENSG00000055118	ebi-a-GCST90027158	Alzheimer disease	KCNH2	0.00200800585080497	0.0126209157642486	0.883696649199013
eqtl-a-ENSG00000055163	ebi-a-GCST90027158	Alzheimer disease	CYFIP2	0.00605805875258549	0.00808470502032123	0.487397418108074
eqtl-a-ENSG00000055211	ebi-a-GCST90027158	Alzheimer disease	GINM1	0.00915229132246377	0.0115802692474817	0.574216115802845
eqtl-a-ENSG00000055332	ebi-a-GCST90027158	Alzheimer disease	EIF2AK2	0.0111517722273885	0.0157769340629652	0.502509756362255
eqtl-a-ENSG00000055483	ebi-a-GCST90027158	Alzheimer disease	USP36	0.0299142166813445	0.0220750160405007	0.268387894757589
eqtl-a-ENSG00000055732	ebi-a-GCST90027158	Alzheimer disease	MCOLN3	-0.013770441	0.00861397945509907	0.251015914302535
eqtl-a-ENSG00000055950	ebi-a-GCST90027158	Alzheimer disease	MRPL43	0.00953372218679618	0.0140127569869631	0.566472757088601
eqtl-a-ENSG00000055955	ebi-a-GCST90027158	Alzheimer disease	ITIH4	0.000687339961399049	0.0101883710990951	0.950457551820074
eqtl-a-ENSG00000056558	ebi-a-GCST90027158	Alzheimer disease	TRAF1	-0.032837088	0.031287350933884	0.484617392381745
eqtl-a-ENSG00000056736	ebi-a-GCST90027158	Alzheimer disease	IL17RB	0.00172662040269835	0.0105895947784374	0.897105368108164
eqtl-a-ENSG00000057019	ebi-a-GCST90027158	Alzheimer disease	DCBLD2	-0.021476705	0.0119730443174914	0.170744902555322
eqtl-a-ENSG00000057252	ebi-a-GCST90027158	Alzheimer disease	SOAT1	0.00343129879775066	0.0204440878755712	0.877387143838478
eqtl-a-ENSG00000057608	ebi-a-GCST90027158	Alzheimer disease	GDI2	0.0169527807120583	0.0175934959308918	0.436924192393368
eqtl-a-ENSG00000057704	ebi-a-GCST90027158	Alzheimer disease	TMCC3	0.00716061618653177	0.00886483822649409	0.504031023841335
eqtl-a-ENSG00000057757	ebi-a-GCST90027158	Alzheimer disease	PITHD1	-0.009812971	0.0226093499789863	0.68236157338147
eqtl-a-ENSG00000058668	ebi-a-GCST90027158	Alzheimer disease	ATP2B4	NA	NA	NA
eqtl-a-ENSG00000058799	ebi-a-GCST90027158	Alzheimer disease	YIPF1	-0.042466611	0.0129164825891685	0.187971817548637
eqtl-a-ENSG00000058866	ebi-a-GCST90027158	Alzheimer disease	DGKG	NA	NA	NA
eqtl-a-ENSG00000059122	ebi-a-GCST90027158	Alzheimer disease	FLYWCH1	0.00736687532221409	0.0112172469509002	0.630058628927134
eqtl-a-ENSG00000059377	ebi-a-GCST90027158	Alzheimer disease	TBXAS1	0.000846463037365467	0.00687921885148725	0.906863389952303
eqtl-a-ENSG00000059588	ebi-a-GCST90027158	Alzheimer disease	TARBP1	0.00130959348199392	0.0152942730241226	0.939563671210938
eqtl-a-ENSG00000059691	ebi-a-GCST90027158	Alzheimer disease	GATB	-0.030169523	0.0198073522015409	0.369847850380655
eqtl-a-ENSG00000059728	ebi-a-GCST90027158	Alzheimer disease	MXD1	0.0572572449717318	0.033458104151467	0.336663945175097
eqtl-a-ENSG00000059804	ebi-a-GCST90027158	Alzheimer disease	SLC2A3	-0.002268445	0.0160929640656739	0.900818522134393
eqtl-a-ENSG00000060138	ebi-a-GCST90027158	Alzheimer disease	YBX3	-0.006106278	0.00708566196978701	0.421909272682165
eqtl-a-ENSG00000060558	ebi-a-GCST90027158	Alzheimer disease	GNA15	-0.003100253	0.029171755517178	0.932595711050763
eqtl-a-ENSG00000060709	ebi-a-GCST90027158	Alzheimer disease	RIMBP2	-0.016946991	0.0805035437635733	0.867912307536917
eqtl-a-ENSG00000060749	ebi-a-GCST90027158	Alzheimer disease	QSER1	0.00214535284250351	0.0255364750316665	0.946642032259136
eqtl-a-ENSG00000060762	ebi-a-GCST90027158	Alzheimer disease	MPC1	-0.001815697	0.0117506859983787	0.89138537858347
eqtl-a-ENSG00000060982	ebi-a-GCST90027158	Alzheimer disease	BCAT1	0.00394608274543158	0.00833721518663376	0.652721388124162
eqtl-a-ENSG00000061273	ebi-a-GCST90027158	Alzheimer disease	HDAC7	-0.001208665	0.0182184678029009	0.951278655218418
eqtl-a-ENSG00000061676	ebi-a-GCST90027158	Alzheimer disease	NCKAP1	-0.008898383	0.00814795137803592	0.354643998758703
eqtl-a-ENSG00000061918	ebi-a-GCST90027158	Alzheimer disease	GUCY1B1	-0.009123979	0.0178721160540934	0.644883297546737
eqtl-a-ENSG00000061938	ebi-a-GCST90027158	Alzheimer disease	TNK2	-0.001382642	0.0272086627290557	0.964090668750682
eqtl-a-ENSG00000062282	ebi-a-GCST90027158	Alzheimer disease	DGAT2	-0.017860912	0.0103345890795787	0.226081824430218
eqtl-a-ENSG00000062716	ebi-a-GCST90027158	Alzheimer disease	VMP1	-0.01108265	0.00985845698619047	0.323837397086407
eqtl-a-ENSG00000063169	ebi-a-GCST90027158	Alzheimer disease	BICRA	0.0167669055507349	0.0122197231318387	0.400939677069412
eqtl-a-ENSG00000063245	ebi-a-GCST90027158	Alzheimer disease	EPN1	-0.048920276	0.0290033299932162	0.340693335349033
eqtl-a-ENSG00000063761	ebi-a-GCST90027158	Alzheimer disease	ADCK1	-0.015658665	0.00884539878068612	0.218701801529215
eqtl-a-ENSG00000063854	ebi-a-GCST90027158	Alzheimer disease	HAGH	-0.001396273	0.0077573078214028	0.863082050181276
eqtl-a-ENSG00000064012	ebi-a-GCST90027158	Alzheimer disease	CASP8	-0.036236714	0.0310634407185018	0.363677815440829
eqtl-a-ENSG00000064042	ebi-a-GCST90027158	Alzheimer disease	LIMCH1	0.00597113889074195	0.0229031692942812	0.837639562467555
eqtl-a-ENSG00000064201	ebi-a-GCST90027158	Alzheimer disease	TSPAN32	-0.006588278	0.0436380994956768	0.893847477377754
eqtl-a-ENSG00000064225	ebi-a-GCST90027158	Alzheimer disease	ST3GAL6	-0.020110432	0.0146225007474297	0.400236486572992
eqtl-a-ENSG00000064419	ebi-a-GCST90027158	Alzheimer disease	TNPO3	-0.053198526	0.023218665714642	0.261989065733601
eqtl-a-ENSG00000064490	ebi-a-GCST90027158	Alzheimer disease	RFXANK	-0.025800517	0.0262300923134708	0.505255947419616
eqtl-a-ENSG00000064547	ebi-a-GCST90027158	Alzheimer disease	LPAR2	0.00878779141092291	0.00884315413800935	0.349452314818637
eqtl-a-ENSG00000064601	ebi-a-GCST90027158	Alzheimer disease	CTSA	0.00150066271393997	0.00874857256089743	0.868064727557954
eqtl-a-ENSG00000064607	ebi-a-GCST90027158	Alzheimer disease	SUGP2	-0.022920905	0.022244464239791	0.49046606553937
eqtl-a-ENSG00000064666	ebi-a-GCST90027158	Alzheimer disease	CNN2	-0.004125698	0.0110105703037381	0.743882117390937
eqtl-a-ENSG00000064687	ebi-a-GCST90027158	Alzheimer disease	ABCA7	-0.026651734	0.121310926535856	0.862323360825598
eqtl-a-ENSG00000064726	ebi-a-GCST90027158	Alzheimer disease	BTBD1	-0.024201518	0.0212656880225881	0.458950275726947
eqtl-a-ENSG00000064763	ebi-a-GCST90027158	Alzheimer disease	FAR2	0.00966130680976398	0.0091432251063513	0.350257869365008
eqtl-a-ENSG00000064886	ebi-a-GCST90027158	Alzheimer disease	CHI3L2	0.0121513262765254	0.00650189519470078	0.135004357908986
eqtl-a-ENSG00000065060	ebi-a-GCST90027158	Alzheimer disease	BLTP3A	0.00587651465567479	0.0153422619204556	0.721184043164204
eqtl-a-ENSG00000065135	ebi-a-GCST90027158	Alzheimer disease	GNAI3	-0.016824683	0.0125613663763968	0.312358749044644
eqtl-a-ENSG00000065154	ebi-a-GCST90027158	Alzheimer disease	OAT	-0.006241812	0.0107202372064886	0.619293540200955
eqtl-a-ENSG00000065268	ebi-a-GCST90027158	Alzheimer disease	WDR18	NA	NA	NA
eqtl-a-ENSG00000065308	ebi-a-GCST90027158	Alzheimer disease	TRAM2	NA	NA	NA
eqtl-a-ENSG00000065457	ebi-a-GCST90027158	Alzheimer disease	ADAT1	-0.013174423	0.0151616335938299	0.544573244421849
eqtl-a-ENSG00000065491	ebi-a-GCST90027158	Alzheimer disease	TBC1D22B	0.0141069175319808	0.0116494413201311	0.349589787904371
eqtl-a-ENSG00000065534	ebi-a-GCST90027158	Alzheimer disease	MYLK	0.01271213059727	0.0105898061810252	0.26062099442012
eqtl-a-ENSG00000065613	ebi-a-GCST90027158	Alzheimer disease	SLK	0.00496496778059218	0.00933632275015302	0.623034133539769
eqtl-a-ENSG00000065618	ebi-a-GCST90027158	Alzheimer disease	COL17A1	0.00300147646125746	0.00982590001946156	0.788871970905206
eqtl-a-ENSG00000065665	ebi-a-GCST90027158	Alzheimer disease	SEC61A2	0.00320409003725084	0.0292265016635899	0.922712034395605
eqtl-a-ENSG00000065675	ebi-a-GCST90027158	Alzheimer disease	PRKCQ	0.0161032894872809	0.0371196356080711	0.739419686241105
eqtl-a-ENSG00000065802	ebi-a-GCST90027158	Alzheimer disease	ASB1	-0.019399872	0.016048835613649	0.43999738604408
eqtl-a-ENSG00000065809	ebi-a-GCST90027158	Alzheimer disease	FAM107B	-0.004131138	0.0197719194836074	0.847878167574947
eqtl-a-ENSG00000065882	ebi-a-GCST90027158	Alzheimer disease	TBC1D1	0.00989110335240436	0.0107819048898999	0.527415036368868
eqtl-a-ENSG00000065978	ebi-a-GCST90027158	Alzheimer disease	YBX1	0.00582244453595635	0.0194460259418338	0.814794187993138
eqtl-a-ENSG00000065989	ebi-a-GCST90027158	Alzheimer disease	PDE4A	-0.027306127	0.0149960906135792	0.319721004537548
eqtl-a-ENSG00000066027	ebi-a-GCST90027158	Alzheimer disease	PPP2R5A	-0.005092291	0.00796533168621545	0.540492898104401
eqtl-a-ENSG00000066084	ebi-a-GCST90027158	Alzheimer disease	DIP2B	0.00578710269593971	0.00960545128184296	0.589348529112679
eqtl-a-ENSG00000066230	ebi-a-GCST90027158	Alzheimer disease	SLC9A3	0.0378623888912852	0.0421704386028333	0.420027277104556
eqtl-a-ENSG00000066294	ebi-a-GCST90027158	Alzheimer disease	CD84	0.00125752107261435	0.0140945416233353	0.943350507402658
eqtl-a-ENSG00000066336	ebi-a-GCST90027158	Alzheimer disease	SPI1	-0.023348794	0.0206707511236509	0.461317265982372
eqtl-a-ENSG00000066382	ebi-a-GCST90027158	Alzheimer disease	MPPED2	0.000956058361830734	0.00921762984398724	0.934204665323385
eqtl-a-ENSG00000066583	ebi-a-GCST90027158	Alzheimer disease	ISOC1	0.00869829279023177	0.016160219099036	0.609773075526914
eqtl-a-ENSG00000066855	ebi-a-GCST90027158	Alzheimer disease	MTFR1	-0.000165425	0.0343033442732316	0.996455035442294
eqtl-a-ENSG00000066923	ebi-a-GCST90027158	Alzheimer disease	STAG3	-0.004432318	0.0136322728375915	0.766434557567773
eqtl-a-ENSG00000066926	ebi-a-GCST90027158	Alzheimer disease	FECH	-0.002851844	0.00521443541192393	0.599357627117663
eqtl-a-ENSG00000067057	ebi-a-GCST90027158	Alzheimer disease	PFKP	0.00199834112687921	0.00561027778086333	0.733886083002181
eqtl-a-ENSG00000067082	ebi-a-GCST90027158	Alzheimer disease	KLF6	-0.006492449	0.0324564983789671	0.859947688428456
eqtl-a-ENSG00000067141	ebi-a-GCST90027158	Alzheimer disease	NEO1	-0.02872701	0.0419451111044475	0.564142797071419
eqtl-a-ENSG00000067182	ebi-a-GCST90027158	Alzheimer disease	TNFRSF1A	0.00701911495343125	0.00944462113252666	0.511276598471719
eqtl-a-ENSG00000067365	ebi-a-GCST90027158	Alzheimer disease	METTL22	0.0103877887754043	0.0106540603788945	0.384765391122534
eqtl-a-ENSG00000067836	ebi-a-GCST90027158	Alzheimer disease	ROGDI	-0.008985696	0.00468068513172452	0.0870928374888485
eqtl-a-ENSG00000068024	ebi-a-GCST90027158	Alzheimer disease	HDAC4	0.00654329854045915	0.00797836030443534	0.498333690702881
eqtl-a-ENSG00000068028	ebi-a-GCST90027158	Alzheimer disease	RASSF1	0.294556442658161	0.172465941197823	0.337215872017799
eqtl-a-ENSG00000068079	ebi-a-GCST90027158	Alzheimer disease	IFI35	0.00742007457515641	0.0263927646489384	0.825524192042143
eqtl-a-ENSG00000068097	ebi-a-GCST90027158	Alzheimer disease	HEATR6	0.0247768717978036	0.0153308993538007	0.181369208995273
eqtl-a-ENSG00000068305	ebi-a-GCST90027158	Alzheimer disease	MEF2A	0.0142122097885731	0.0192697263311108	0.514243528122182
eqtl-a-ENSG00000068615	ebi-a-GCST90027158	Alzheimer disease	REEP1	0.00421468054397906	0.00646171622053227	0.560756126391614
eqtl-a-ENSG00000068745	ebi-a-GCST90027158	Alzheimer disease	IP6K2	-0.014532847	0.0133561002979606	0.473154371432446
eqtl-a-ENSG00000068784	ebi-a-GCST90027158	Alzheimer disease	SRBD1	-0.021319285	0.010753538614275	0.185900758617261
eqtl-a-ENSG00000068796	ebi-a-GCST90027158	Alzheimer disease	KIF2A	0.026788697879956	0.0128979532377717	0.173420087062957
eqtl-a-ENSG00000068878	ebi-a-GCST90027158	Alzheimer disease	PSME4	0.0154487641066663	0.0092081716870055	0.342187559912643
eqtl-a-ENSG00000068971	ebi-a-GCST90027158	Alzheimer disease	PPP2R5B	0.00663350615191912	0.00666178721170259	0.3485301198875
eqtl-a-ENSG00000069020	ebi-a-GCST90027158	Alzheimer disease	MAST4	0.0119723305040201	0.00910649441400702	0.413973877272746
eqtl-a-ENSG00000069188	ebi-a-GCST90027158	Alzheimer disease	SDK2	-0.000441371	0.0188183522886904	0.983417600688165
eqtl-a-ENSG00000069275	ebi-a-GCST90027158	Alzheimer disease	NUCKS1	0.0224323250631773	0.0563867109589258	0.758953926787292
eqtl-a-ENSG00000069399	ebi-a-GCST90027158	Alzheimer disease	BCL3	0.174461155840063	0.153641193470942	0.459656941125367
eqtl-a-ENSG00000069667	ebi-a-GCST90027158	Alzheimer disease	RORA	-0.005952038	0.0134587454887274	0.734921305594284
eqtl-a-ENSG00000069696	ebi-a-GCST90027158	Alzheimer disease	DRD4	-0.011673819	0.0184293143979155	0.640536632961701
eqtl-a-ENSG00000069702	ebi-a-GCST90027158	Alzheimer disease	TGFBR3	-0.01758795	0.0306074229394175	0.623563383403037
eqtl-a-ENSG00000069869	ebi-a-GCST90027158	Alzheimer disease	NEDD4	0.00961321329610186	0.0168202213502079	0.598224376836075
eqtl-a-ENSG00000069943	ebi-a-GCST90027158	Alzheimer disease	PIGB	0.0119271029218946	0.00701935583819096	0.140199544079052
eqtl-a-ENSG00000069966	ebi-a-GCST90027158	Alzheimer disease	GNB5	0.00695938156781055	0.0137587690261158	0.66322786856573
eqtl-a-ENSG00000069998	ebi-a-GCST90027158	Alzheimer disease	HDHD5	-0.018444223	0.00857568563216053	0.164447614063389
eqtl-a-ENSG00000070018	ebi-a-GCST90027158	Alzheimer disease	LRP6	-0.021726473	0.0211965876261268	0.492141321820874
eqtl-a-ENSG00000070019	ebi-a-GCST90027158	Alzheimer disease	GUCY2C	0.151393186126224	0.26160228917499	0.666015409147452
eqtl-a-ENSG00000070087	ebi-a-GCST90027158	Alzheimer disease	PFN2	0.0142985297493399	0.0484972985921138	0.787348181770474
eqtl-a-ENSG00000070214	ebi-a-GCST90027158	Alzheimer disease	SLC44A1	-0.042260074	0.0276477498581563	0.368820665076528
eqtl-a-ENSG00000070371	ebi-a-GCST90027158	Alzheimer disease	CLTCL1	0.0599712882800738	0.0471754333670448	0.424330902510137
eqtl-a-ENSG00000070413	ebi-a-GCST90027158	Alzheimer disease	DGCR2	-0.017194871	0.0126693324134187	0.404256835545359
eqtl-a-ENSG00000070495	ebi-a-GCST90027158	Alzheimer disease	JMJD6	0.0363697914114067	0.0207257032347627	0.329745577720409
eqtl-a-ENSG00000070501	ebi-a-GCST90027158	Alzheimer disease	POLB	0.00578386340070972	0.0117434126233661	0.656144022290284
eqtl-a-ENSG00000070526	ebi-a-GCST90027158	Alzheimer disease	ST6GALNAC1	0.010943915674436	0.0170310497153304	0.636397376447681
eqtl-a-ENSG00000070540	ebi-a-GCST90027158	Alzheimer disease	WIPI1	0.00696970074684769	0.0119803342846141	0.60155854565446
eqtl-a-ENSG00000070610	ebi-a-GCST90027158	Alzheimer disease	GBA2	0.00125080677973063	0.0214402495483716	0.957146961080956
eqtl-a-ENSG00000070614	ebi-a-GCST90027158	Alzheimer disease	NDST1	0.00289700200804902	0.00677241461344618	0.686620221633672
eqtl-a-ENSG00000070669	ebi-a-GCST90027158	Alzheimer disease	ASNS	-0.001347963	0.0116569037742988	0.918504652880131
eqtl-a-ENSG00000070718	ebi-a-GCST90027158	Alzheimer disease	AP3M2	0.911919470536087	1.92223762695794	0.681962357787928
eqtl-a-ENSG00000070731	ebi-a-GCST90027158	Alzheimer disease	ST6GALNAC2	0.0042075516805079	0.00642256981509839	0.548153340992471
eqtl-a-ENSG00000070759	ebi-a-GCST90027158	Alzheimer disease	TESK2	-0.001893431	0.00958971592932023	0.861727174500691
eqtl-a-ENSG00000070831	ebi-a-GCST90027158	Alzheimer disease	CDC42	0.0612448262121429	0.0273130481051754	0.154171695504401
eqtl-a-ENSG00000070882	ebi-a-GCST90027158	Alzheimer disease	OSBPL3	-0.004413151	0.0127889291269604	0.762949339866702
eqtl-a-ENSG00000070915	ebi-a-GCST90027158	Alzheimer disease	SLC12A3	-0.009758832	0.0867442121928915	0.928679366042969
eqtl-a-ENSG00000071189	ebi-a-GCST90027158	Alzheimer disease	SNX13	-0.012154025	0.0130088877222872	0.521619658342887
eqtl-a-ENSG00000071205	ebi-a-GCST90027158	Alzheimer disease	ARHGAP10	0.00128062102778117	0.0142329305127667	0.942873377771897
eqtl-a-ENSG00000071242	ebi-a-GCST90027158	Alzheimer disease	RPS6KA2	-0.013371528	0.00842320677768946	0.18760003560415
eqtl-a-ENSG00000071246	ebi-a-GCST90027158	Alzheimer disease	VASH1	-0.011030564	0.00516576393242141	0.0858240420936753
eqtl-a-ENSG00000071575	ebi-a-GCST90027158	Alzheimer disease	TRIB2	-0.012436808	0.0113147124968206	0.351992640260095
eqtl-a-ENSG00000071894	ebi-a-GCST90027158	Alzheimer disease	CPSF1	-0.010401593	0.0186438720589687	0.615834620412625
eqtl-a-ENSG00000071967	ebi-a-GCST90027158	Alzheimer disease	CYBRD1	-0.006697811	0.00856246912870762	0.459717428242301
eqtl-a-ENSG00000071994	ebi-a-GCST90027158	Alzheimer disease	PDCD2	NA	NA	NA
eqtl-a-ENSG00000072042	ebi-a-GCST90027158	Alzheimer disease	RDH11	0.0167281672633529	0.0194262770330842	0.547421332809167
eqtl-a-ENSG00000072110	ebi-a-GCST90027158	Alzheimer disease	ACTN1	0.0243207203392908	0.0264333624724997	0.45466258698489
eqtl-a-ENSG00000072121	ebi-a-GCST90027158	Alzheimer disease	ZFYVE26	-0.004618284	0.0219402624769818	0.867923762466031
eqtl-a-ENSG00000072163	ebi-a-GCST90027158	Alzheimer disease	LIMS2	NA	NA	NA
eqtl-a-ENSG00000072274	ebi-a-GCST90027158	Alzheimer disease	TFRC	0.0093550072788735	0.014315189256781	0.58052476700956
eqtl-a-ENSG00000072310	ebi-a-GCST90027158	Alzheimer disease	SREBF1	-0.393894814	0.463353067518525	0.551469491319506
eqtl-a-ENSG00000072401	ebi-a-GCST90027158	Alzheimer disease	UBE2D1	-0.021801906	0.0111843408584989	0.146370435688685
eqtl-a-ENSG00000072422	ebi-a-GCST90027158	Alzheimer disease	RHOBTB1	-0.005003778	0.0107669791686244	0.654508731642613
eqtl-a-ENSG00000072518	ebi-a-GCST90027158	Alzheimer disease	MARK2	0.00107474303741792	0.0200045377911356	0.965830476817055
eqtl-a-ENSG00000072694	ebi-a-GCST90027158	Alzheimer disease	FCGR2B	-0.014803485	0.0105524300943993	0.210231434300727
eqtl-a-ENSG00000072756	ebi-a-GCST90027158	Alzheimer disease	TRNT1	NA	NA	NA
eqtl-a-ENSG00000072778	ebi-a-GCST90027158	Alzheimer disease	ACADVL	-0.046011575	0.0190011381343735	0.136479177970476
eqtl-a-ENSG00000072786	ebi-a-GCST90027158	Alzheimer disease	STK10	0.003929652002219	0.0101408737668585	0.735732828902887
eqtl-a-ENSG00000072818	ebi-a-GCST90027158	Alzheimer disease	ACAP1	0.0220268612736408	0.0267644070123432	0.470834845354821
eqtl-a-ENSG00000072858	ebi-a-GCST90027158	Alzheimer disease	SIDT1	NA	NA	NA
eqtl-a-ENSG00000072864	ebi-a-GCST90027158	Alzheimer disease	NDE1	-0.00347803	0.0136742960640226	0.81566431169269
eqtl-a-ENSG00000072952	ebi-a-GCST90027158	Alzheimer disease	IRAG1	0.00798384290845048	0.00505762935696653	0.145513615929921
eqtl-a-ENSG00000072954	ebi-a-GCST90027158	Alzheimer disease	TMEM38A	0.00061600595718398	0.0430429998898944	0.99088969628457
eqtl-a-ENSG00000073008	ebi-a-GCST90027158	Alzheimer disease	PVR	-0.02380909	0.0117822089684865	0.136555118068091
eqtl-a-ENSG00000073060	ebi-a-GCST90027158	Alzheimer disease	SCARB1	0.0167729972229742	0.0268606639078894	0.644638941453598
eqtl-a-ENSG00000073150	ebi-a-GCST90027158	Alzheimer disease	PANX2	0.000635608542975046	0.00949588383841812	0.949845429805955
eqtl-a-ENSG00000073331	ebi-a-GCST90027158	Alzheimer disease	ALPK1	-0.029298853	0.00951126965052179	0.0541174428212257
eqtl-a-ENSG00000073584	ebi-a-GCST90027158	Alzheimer disease	SMARCE1	-0.033494081	0.0104169846452977	0.0487573972915241
eqtl-a-ENSG00000073605	ebi-a-GCST90027158	Alzheimer disease	GSDMB	-0.022264127	0.00927809424909567	0.095905144382739
eqtl-a-ENSG00000073614	ebi-a-GCST90027158	Alzheimer disease	KDM5A	0.00163496058443277	0.0148631683688787	0.930251728462547
eqtl-a-ENSG00000073737	ebi-a-GCST90027158	Alzheimer disease	DHRS9	0.012373587426946	0.00822271217338187	0.170788592955498
eqtl-a-ENSG00000073756	ebi-a-GCST90027158	Alzheimer disease	PTGS2	0.00719644815671211	0.00526342812383817	0.213827654518949
eqtl-a-ENSG00000073792	ebi-a-GCST90027158	Alzheimer disease	IGF2BP2	0.00332812784333106	0.0113634126948073	0.797205092254368
eqtl-a-ENSG00000073849	ebi-a-GCST90027158	Alzheimer disease	ST6GAL1	0.0101540570165719	0.013899898281372	0.598348714127563
eqtl-a-ENSG00000073910	ebi-a-GCST90027158	Alzheimer disease	FRY	-0.010174332	0.00842140163981605	0.313538350175765
eqtl-a-ENSG00000073921	ebi-a-GCST90027158	Alzheimer disease	PICALM	-0.029852441	0.0385777082471347	0.580737305286019
eqtl-a-ENSG00000073969	ebi-a-GCST90027158	Alzheimer disease	NSF	-0.016841947	0.0155059647981174	0.473722273597417
eqtl-a-ENSG00000074054	ebi-a-GCST90027158	Alzheimer disease	CLASP1	-0.113976373	0.0531268819611695	0.165082072493537
eqtl-a-ENSG00000074219	ebi-a-GCST90027158	Alzheimer disease	TEAD2	1.05267908855851e-05	0.0105000029220572	0.999291089402147
eqtl-a-ENSG00000074370	ebi-a-GCST90027158	Alzheimer disease	ATP2A3	-0.014371244	0.0465207671264939	0.809255336007545
eqtl-a-ENSG00000074416	ebi-a-GCST90027158	Alzheimer disease	MGLL	0.005197560422626	0.00769076771559575	0.514480567313446
eqtl-a-ENSG00000074590	ebi-a-GCST90027158	Alzheimer disease	NUAK1	0.00558759622523399	0.0109531487348779	0.660680462380355
eqtl-a-ENSG00000074657	ebi-a-GCST90027158	Alzheimer disease	ZNF532	-0.035810347	0.0492614957749238	0.599832766859031
eqtl-a-ENSG00000074660	ebi-a-GCST90027158	Alzheimer disease	SCARF1	0.0121023876234418	0.0285891156464563	0.745066826015457
eqtl-a-ENSG00000074803	ebi-a-GCST90027158	Alzheimer disease	SLC12A1	0.00272323250252543	0.00999318117150622	0.810787754541919
eqtl-a-ENSG00000074966	ebi-a-GCST90027158	Alzheimer disease	TXK	-0.001983816	0.0125859828869112	0.884766889002748
eqtl-a-ENSG00000075151	ebi-a-GCST90027158	Alzheimer disease	EIF4G3	-0.030479976	0.0109780458453817	0.108934092020072
eqtl-a-ENSG00000075188	ebi-a-GCST90027158	Alzheimer disease	NUP37	0.134235820513446	0.154542758935054	0.544693593892463
eqtl-a-ENSG00000075213	ebi-a-GCST90027158	Alzheimer disease	SEMA3A	-0.018225251	0.0148023936874527	0.434257887206861
eqtl-a-ENSG00000075223	ebi-a-GCST90027158	Alzheimer disease	SEMA3C	-0.015933645	0.0139946744745888	0.458812782591876
eqtl-a-ENSG00000075234	ebi-a-GCST90027158	Alzheimer disease	TTC38	-0.010802866	0.0110157639354651	0.430160758757575
eqtl-a-ENSG00000075240	ebi-a-GCST90027158	Alzheimer disease	GRAMD4	-0.000336052	0.0160003295545291	0.986631157787569
eqtl-a-ENSG00000075399	ebi-a-GCST90027158	Alzheimer disease	VPS9D1	-0.004433265	0.0086401886181098	0.643277007677058
eqtl-a-ENSG00000075413	ebi-a-GCST90027158	Alzheimer disease	MARK3	0.0174589725637644	0.012759182107782	0.24302554738878
eqtl-a-ENSG00000075415	ebi-a-GCST90027158	Alzheimer disease	SLC25A3	0.000341242614650052	0.00777232524622585	0.972067256265764
eqtl-a-ENSG00000075420	ebi-a-GCST90027158	Alzheimer disease	FNDC3B	0.00952234731569572	0.0150810551503124	0.592313695966725
eqtl-a-ENSG00000075618	ebi-a-GCST90027158	Alzheimer disease	FSCN1	0.0027936060659474	0.013055569504021	0.83765049736634
eqtl-a-ENSG00000075884	ebi-a-GCST90027158	Alzheimer disease	ARHGAP15	0.00622503080856903	0.00592570365864672	0.333940767544693
eqtl-a-ENSG00000075945	ebi-a-GCST90027158	Alzheimer disease	KIFAP3	-0.023737394	0.0191108422672878	0.431526063517382
eqtl-a-ENSG00000075975	ebi-a-GCST90027158	Alzheimer disease	MKRN2	0.0188107874991719	0.013581676237631	0.300307783200672
eqtl-a-ENSG00000076003	ebi-a-GCST90027158	Alzheimer disease	MCM6	-0.022892469	0.0140083421635868	0.243831268373127
eqtl-a-ENSG00000076067	ebi-a-GCST90027158	Alzheimer disease	RBMS2	-0.006570067	0.0154289279701537	0.687941262796106
eqtl-a-ENSG00000076248	ebi-a-GCST90027158	Alzheimer disease	UNG	0.0192766869669162	0.00997765702424863	0.148876189537842
eqtl-a-ENSG00000076258	ebi-a-GCST90027158	Alzheimer disease	FMO4	-0.0021219	0.0120964392969079	0.889451899013442
eqtl-a-ENSG00000076554	ebi-a-GCST90027158	Alzheimer disease	TPD52	0.022932758187323	0.0102445069495335	0.111111766986678
eqtl-a-ENSG00000076555	ebi-a-GCST90027158	Alzheimer disease	ACACB	0.0375655800294528	0.0178092046519082	0.169404696207666
eqtl-a-ENSG00000076650	ebi-a-GCST90027158	Alzheimer disease	GPATCH1	0.0334263974451157	0.0617914119682935	0.684317657514957
eqtl-a-ENSG00000076662	ebi-a-GCST90027158	Alzheimer disease	ICAM3	-0.00583829	0.0135201953864968	0.740492792163747
eqtl-a-ENSG00000076685	ebi-a-GCST90027158	Alzheimer disease	NT5C2	-0.007425745	0.0101229130052676	0.51634494171594
eqtl-a-ENSG00000076864	ebi-a-GCST90027158	Alzheimer disease	RAP1GAP	0.00211057876174951	0.00676340297121511	0.761405380479563
eqtl-a-ENSG00000076944	ebi-a-GCST90027158	Alzheimer disease	STXBP2	0.0275679011375808	0.0171930704400573	0.355002772851701
eqtl-a-ENSG00000077157	ebi-a-GCST90027158	Alzheimer disease	PPP1R12B	-0.003276486	0.0301658069411452	0.923422484535205
eqtl-a-ENSG00000077232	ebi-a-GCST90027158	Alzheimer disease	DNAJC10	-0.008281034	0.0107070292067608	0.580898932795051
eqtl-a-ENSG00000077238	ebi-a-GCST90027158	Alzheimer disease	IL4R	-0.02819957	0.00871062463951287	0.0836205146271916
eqtl-a-ENSG00000077420	ebi-a-GCST90027158	Alzheimer disease	APBB1IP	-0.011111738	0.00849543549664969	0.260987395186948
eqtl-a-ENSG00000077514	ebi-a-GCST90027158	Alzheimer disease	POLD3	0.0198792853716437	0.0143015143979851	0.397021303399643
eqtl-a-ENSG00000077585	ebi-a-GCST90027158	Alzheimer disease	GPR137B	0.00241202638936953	0.0119945014532747	0.85348701567052
eqtl-a-ENSG00000077684	ebi-a-GCST90027158	Alzheimer disease	JADE1	0.00185192407814874	0.0198292146491539	0.934104204610359
eqtl-a-ENSG00000077984	ebi-a-GCST90027158	Alzheimer disease	CST7	-0.002083665	0.00931534405094774	0.833965255313473
eqtl-a-ENSG00000078114	ebi-a-GCST90027158	Alzheimer disease	NEBL	-0.00741197	0.0094841033479442	0.516325276407003
eqtl-a-ENSG00000078124	ebi-a-GCST90027158	Alzheimer disease	ACER3	0.00825916956753709	0.0333742176920095	0.827630358379975
eqtl-a-ENSG00000078177	ebi-a-GCST90027158	Alzheimer disease	N4BP2	0.000162448954409472	0.0112964745001555	0.989831976424274
eqtl-a-ENSG00000078269	ebi-a-GCST90027158	Alzheimer disease	SYNJ2	0.01044648611441	0.0202964864000117	0.642285838789912
eqtl-a-ENSG00000078399	ebi-a-GCST90027158	Alzheimer disease	HOXA9	0.0224435891077538	0.0149542696481863	0.27220721323816
eqtl-a-ENSG00000078401	ebi-a-GCST90027158	Alzheimer disease	EDN1	0.0123478274643196	0.0215011011625035	0.668130662701204
eqtl-a-ENSG00000078618	ebi-a-GCST90027158	Alzheimer disease	NRDC	-0.002655148	0.0298738513370675	0.934779242490253
eqtl-a-ENSG00000078674	ebi-a-GCST90027158	Alzheimer disease	PCM1	0.00596621423833657	0.0125836631226207	0.682131919824082
eqtl-a-ENSG00000078804	ebi-a-GCST90027158	Alzheimer disease	TP53INP2	0.0102646991245801	0.00782955350551809	0.24683026514478
eqtl-a-ENSG00000079257	ebi-a-GCST90027158	Alzheimer disease	LXN	0.00878450667599038	0.0061477401758565	0.212409743649809
eqtl-a-ENSG00000079263	ebi-a-GCST90027158	Alzheimer disease	SP140	-0.033104425	0.0153516136334894	0.276430112848203
eqtl-a-ENSG00000079277	ebi-a-GCST90027158	Alzheimer disease	MKNK1	0.0090383755304429	0.010731050619693	0.554375311519824
eqtl-a-ENSG00000079308	ebi-a-GCST90027158	Alzheimer disease	TNS1	0.0059131301657394	0.00840703940654531	0.520617935360354
eqtl-a-ENSG00000079335	ebi-a-GCST90027158	Alzheimer disease	CDC14A	0.0180759866167739	0.0402642760361779	0.697434999105526
eqtl-a-ENSG00000079385	ebi-a-GCST90027158	Alzheimer disease	CEACAM1	-0.020068086	0.0131045592144567	0.186239130153025
eqtl-a-ENSG00000079459	ebi-a-GCST90027158	Alzheimer disease	FDFT1	-0.00287268	0.0102210358722491	0.792606738230639
eqtl-a-ENSG00000079691	ebi-a-GCST90027158	Alzheimer disease	CARMIL1	-0.011740446	0.016361397420035	0.512696813310645
eqtl-a-ENSG00000079739	ebi-a-GCST90027158	Alzheimer disease	PGM1	-0.011121121	0.0100538180820618	0.349391596506305
eqtl-a-ENSG00000079819	ebi-a-GCST90027158	Alzheimer disease	EPB41L2	-0.004031623	0.0119707318790991	0.793188772633859
eqtl-a-ENSG00000080345	ebi-a-GCST90027158	Alzheimer disease	RIF1	-0.010137891	0.114985848829335	0.944016270281005
eqtl-a-ENSG00000080546	ebi-a-GCST90027158	Alzheimer disease	SESN1	-0.007174318	0.00536191386805984	0.27327182790101
eqtl-a-ENSG00000080573	ebi-a-GCST90027158	Alzheimer disease	COL5A3	NA	NA	NA
eqtl-a-ENSG00000080815	ebi-a-GCST90027158	Alzheimer disease	PSEN1	-0.023908703	0.0750216446038957	0.803593347433017
eqtl-a-ENSG00000080854	ebi-a-GCST90027158	Alzheimer disease	IGSF9B	0.00477872487877549	0.0221066852315198	0.86446947053921
eqtl-a-ENSG00000081014	ebi-a-GCST90027158	Alzheimer disease	AP4E1	-0.012279641	0.0247833330998899	0.707139050865455
eqtl-a-ENSG00000081189	ebi-a-GCST90027158	Alzheimer disease	MEF2C	0.0022921492025449	0.00766662260172741	0.784471790566299
eqtl-a-ENSG00000081377	ebi-a-GCST90027158	Alzheimer disease	CDC14B	0.0183515239041107	0.007690402699193	0.0754714445007499
eqtl-a-ENSG00000081721	ebi-a-GCST90027158	Alzheimer disease	DUSP12	-0.001927015	0.0184288198003298	0.93367270547068
eqtl-a-ENSG00000081913	ebi-a-GCST90027158	Alzheimer disease	PHLPP1	-0.00049036	0.0188160822406764	0.981575448843989
eqtl-a-ENSG00000081985	ebi-a-GCST90027158	Alzheimer disease	IL12RB2	-0.020995954	0.00951481378460898	0.270875367067227
eqtl-a-ENSG00000082014	ebi-a-GCST90027158	Alzheimer disease	SMARCD3	-0.000147217	0.00923681883024996	0.987900193738426
eqtl-a-ENSG00000082293	ebi-a-GCST90027158	Alzheimer disease	COL19A1	0.0561732025468922	0.0427010880579644	0.413788288560562
eqtl-a-ENSG00000082397	ebi-a-GCST90027158	Alzheimer disease	EPB41L3	-0.008124975	0.00449470088839676	0.104117045182024
eqtl-a-ENSG00000082438	ebi-a-GCST90027158	Alzheimer disease	COBLL1	0.0179373475173406	0.00930443940588437	0.111801252838996
eqtl-a-ENSG00000082512	ebi-a-GCST90027158	Alzheimer disease	TRAF5	-0.031494451	0.0104077658529766	0.094052822947039
eqtl-a-ENSG00000082701	ebi-a-GCST90027158	Alzheimer disease	GSK3B	0.018901099648659	0.0125372378403087	0.372851201593948
eqtl-a-ENSG00000082781	ebi-a-GCST90027158	Alzheimer disease	ITGB5	0.00323076568534274	0.0101582220172172	0.756993506059642
eqtl-a-ENSG00000082996	ebi-a-GCST90027158	Alzheimer disease	RNF13	-0.010729655	0.01024765484776	0.404967104683083
eqtl-a-ENSG00000083097	ebi-a-GCST90027158	Alzheimer disease	DOP1A	-0.005627465	0.0113489534845109	0.669124803716937
eqtl-a-ENSG00000083223	ebi-a-GCST90027158	Alzheimer disease	TUT7	-0.026278701	0.0125093368121093	0.126477647994866
eqtl-a-ENSG00000083444	ebi-a-GCST90027158	Alzheimer disease	PLOD1	-0.013801791	0.00832042602255206	0.172498239278371
eqtl-a-ENSG00000083642	ebi-a-GCST90027158	Alzheimer disease	PDS5B	0.00534503940360974	0.0286758166939146	0.882683313268381
eqtl-a-ENSG00000083814	ebi-a-GCST90027158	Alzheimer disease	ZNF671	0.00266306931909653	0.0137032457775472	0.863861265253642
eqtl-a-ENSG00000083828	ebi-a-GCST90027158	Alzheimer disease	ZNF586	0.00759013933729575	0.0116157222715914	0.560089586452137
eqtl-a-ENSG00000084070	ebi-a-GCST90027158	Alzheimer disease	SMAP2	-0.00224245	0.0114352179447969	0.85409130689258
eqtl-a-ENSG00000084072	ebi-a-GCST90027158	Alzheimer disease	PPIE	-0.001587708	0.0146877284769385	0.920742512915704
eqtl-a-ENSG00000084092	ebi-a-GCST90027158	Alzheimer disease	NOA1	0.00931011709702206	0.0115346388168114	0.567682958748495
eqtl-a-ENSG00000084110	ebi-a-GCST90027158	Alzheimer disease	HAL	0.0082032319240208	0.0180745507363039	0.663669540688796
eqtl-a-ENSG00000084207	ebi-a-GCST90027158	Alzheimer disease	GSTP1	-0.014712265	0.0174085715522732	0.460117123201729
eqtl-a-ENSG00000084234	ebi-a-GCST90027158	Alzheimer disease	APLP2	0.000493300463400464	0.00941296077532462	0.959906028603972
eqtl-a-ENSG00000084764	ebi-a-GCST90027158	Alzheimer disease	MAPRE3	0.0282430693654586	0.0217962203422452	0.324440873874723
eqtl-a-ENSG00000085063	ebi-a-GCST90027158	Alzheimer disease	CD59	-0.004757463	0.00969570190132121	0.672208196699614
eqtl-a-ENSG00000085117	ebi-a-GCST90027158	Alzheimer disease	CD82	0.0104545883040647	0.03622999927699	0.800075482462874
eqtl-a-ENSG00000085265	ebi-a-GCST90027158	Alzheimer disease	FCN1	-0.009522013	0.00688864582838975	0.204250158368619
eqtl-a-ENSG00000085449	ebi-a-GCST90027158	Alzheimer disease	WDFY1	NA	NA	NA
eqtl-a-ENSG00000085465	ebi-a-GCST90027158	Alzheimer disease	OVGP1	-0.010813938	0.0117588652677134	0.454843933477296
eqtl-a-ENSG00000085491	ebi-a-GCST90027158	Alzheimer disease	SLC25A24	0.00728382320056597	0.0120723875318919	0.607589970176846
eqtl-a-ENSG00000085514	ebi-a-GCST90027158	Alzheimer disease	PILRA	0.0159396364125783	0.0386073602360395	0.71975837638573
eqtl-a-ENSG00000085563	ebi-a-GCST90027158	Alzheimer disease	ABCB1	0.0184794561356744	0.0119611320958866	0.26237072003076
eqtl-a-ENSG00000085662	ebi-a-GCST90027158	Alzheimer disease	AKR1B1	-0.004117258	0.00782853270106263	0.626746356619493
eqtl-a-ENSG00000085719	ebi-a-GCST90027158	Alzheimer disease	CPNE3	-0.017920986	0.0186359249559303	0.512448705078492
eqtl-a-ENSG00000085733	ebi-a-GCST90027158	Alzheimer disease	CTTN	0.00460197893456681	0.00629125287519258	0.477460254129845
eqtl-a-ENSG00000085760	ebi-a-GCST90027158	Alzheimer disease	MTIF2	0.0171595671770327	0.0135042937543081	0.424468407374521
eqtl-a-ENSG00000085871	ebi-a-GCST90027158	Alzheimer disease	MGST2	-0.00426974	0.00595261417446736	0.512852939001317
eqtl-a-ENSG00000086062	ebi-a-GCST90027158	Alzheimer disease	B4GALT1	0.00602575443139596	0.0453193872712828	0.915847380652839
eqtl-a-ENSG00000086200	ebi-a-GCST90027158	Alzheimer disease	IPO11	0.0539856503775739	0.0224856509862547	0.251247726720425
eqtl-a-ENSG00000086232	ebi-a-GCST90027158	Alzheimer disease	EIF2AK1	-0.006390081	0.0162868738457762	0.714811495242641
eqtl-a-ENSG00000086288	ebi-a-GCST90027158	Alzheimer disease	NME8	-0.009387052	0.0113194604150031	0.44471651627984
eqtl-a-ENSG00000086289	ebi-a-GCST90027158	Alzheimer disease	EPDR1	-0.020030306	0.0277666492712512	0.502987397747265
eqtl-a-ENSG00000086506	ebi-a-GCST90027158	Alzheimer disease	HBQ1	0.00555568768546019	0.00624014561392789	0.402858090519418
eqtl-a-ENSG00000086548	ebi-a-GCST90027158	Alzheimer disease	CEACAM6	-0.002377093	0.00855955543320203	0.790554384957351
eqtl-a-ENSG00000086730	ebi-a-GCST90027158	Alzheimer disease	LAT2	0.0114973334234852	0.00921387262354009	0.30062042409727
eqtl-a-ENSG00000087074	ebi-a-GCST90027158	Alzheimer disease	PPP1R15A	0.00827029862077237	0.0167130075898114	0.707465112768591
eqtl-a-ENSG00000087088	ebi-a-GCST90027158	Alzheimer disease	BAX	0.0134025477961267	0.00996406437081782	0.406986589193207
eqtl-a-ENSG00000087157	ebi-a-GCST90027158	Alzheimer disease	PGS1	-0.004134571	0.01250930207864	0.796780688118618
eqtl-a-ENSG00000087206	ebi-a-GCST90027158	Alzheimer disease	UIMC1	NA	NA	NA
eqtl-a-ENSG00000087237	ebi-a-GCST90027158	Alzheimer disease	CETP	-0.004200964	0.0118653559633099	0.746721712949902
eqtl-a-ENSG00000087253	ebi-a-GCST90027158	Alzheimer disease	LPCAT2	0.00253231465750495	0.0123845508404991	0.851069577016919
eqtl-a-ENSG00000087258	ebi-a-GCST90027158	Alzheimer disease	GNAO1	0.00774049850372018	0.0124534315065264	0.645963956765265
eqtl-a-ENSG00000087269	ebi-a-GCST90027158	Alzheimer disease	NOP14	-0.188536454	0.0811284329440115	0.258694629026683
eqtl-a-ENSG00000087460	ebi-a-GCST90027158	Alzheimer disease	GNAS	-0.005633372	0.00912351390860962	0.57035003090696
eqtl-a-ENSG00000087589	ebi-a-GCST90027158	Alzheimer disease	CASS4	-0.049478526	0.0173177936819124	0.214337394404869
eqtl-a-ENSG00000087903	ebi-a-GCST90027158	Alzheimer disease	RFX2	0.0440801060538522	0.0113836265587079	0.0304815256934859
eqtl-a-ENSG00000088053	ebi-a-GCST90027158	Alzheimer disease	GP6	0.0145093346254602	0.01476189660443	0.4292915524847
eqtl-a-ENSG00000088448	ebi-a-GCST90027158	Alzheimer disease	ANKRD10	-0.010358387	0.011686937946611	0.538319232907783
eqtl-a-ENSG00000088726	ebi-a-GCST90027158	Alzheimer disease	TMEM40	0.0205632472740107	0.00803276110327182	0.0429131544188919
eqtl-a-ENSG00000088766	ebi-a-GCST90027158	Alzheimer disease	CRLS1	0.00177803099200877	0.00832308185582401	0.850637714255644
eqtl-a-ENSG00000088826	ebi-a-GCST90027158	Alzheimer disease	SMOX	0.0113083574072128	0.00725116843724251	0.157492370600172
eqtl-a-ENSG00000088832	ebi-a-GCST90027158	Alzheimer disease	FKBP1A	0.0144489540318144	0.0112828018863209	0.2903603319374
eqtl-a-ENSG00000088833	ebi-a-GCST90027158	Alzheimer disease	NSFL1C	-0.012436153	0.012470563227375	0.42371326740986
eqtl-a-ENSG00000088854	ebi-a-GCST90027158	Alzheimer disease	DNAAF9	-0.012365792	0.0266998999163253	0.723880643420621
eqtl-a-ENSG00000088930	ebi-a-GCST90027158	Alzheimer disease	XRN2	0.0878151408856105	0.0866513886186582	0.495753588280005
eqtl-a-ENSG00000088992	ebi-a-GCST90027158	Alzheimer disease	TESC	0.00443708520520069	0.00923125481534287	0.645417595307432
eqtl-a-ENSG00000089012	ebi-a-GCST90027158	Alzheimer disease	SIRPG	-0.003620387	0.00708994362444199	0.699438534938932
eqtl-a-ENSG00000089022	ebi-a-GCST90027158	Alzheimer disease	MAPKAPK5	-0.071910084	0.0493035177928839	0.382617776120418
eqtl-a-ENSG00000089041	ebi-a-GCST90027158	Alzheimer disease	P2RX7	-0.037040216	0.0204686729042999	0.168056915975741
eqtl-a-ENSG00000089060	ebi-a-GCST90027158	Alzheimer disease	SLC8B1	-0.000415089	0.014041724400541	0.981186306243304
eqtl-a-ENSG00000089063	ebi-a-GCST90027158	Alzheimer disease	TMEM230	-0.021611288	0.00996760356156295	0.275113287516211
eqtl-a-ENSG00000089127	ebi-a-GCST90027158	Alzheimer disease	OAS1	-0.004600193	0.00999083496893323	0.659161469448249
eqtl-a-ENSG00000089154	ebi-a-GCST90027158	Alzheimer disease	GCN1	0.0421435785644028	0.0400144190551341	0.483505419363122
eqtl-a-ENSG00000089169	ebi-a-GCST90027158	Alzheimer disease	RPH3A	-0.00529437	0.0107180260340679	0.647224136907743
eqtl-a-ENSG00000089177	ebi-a-GCST90027158	Alzheimer disease	KIF16B	0.00949880643533978	0.00991947400874907	0.408912261099793
eqtl-a-ENSG00000089327	ebi-a-GCST90027158	Alzheimer disease	FXYD5	0.0123291071209402	0.0166623254502912	0.536405721423884
eqtl-a-ENSG00000089351	ebi-a-GCST90027158	Alzheimer disease	GRAMD1A	0.0311775225484855	0.0104360118142076	0.0404381153395911
eqtl-a-ENSG00000089486	ebi-a-GCST90027158	Alzheimer disease	CDIP1	NA	NA	NA
eqtl-a-ENSG00000089639	ebi-a-GCST90027158	Alzheimer disease	GMIP	-0.023745718	0.0326189064475319	0.599403928406528
eqtl-a-ENSG00000089692	ebi-a-GCST90027158	Alzheimer disease	LAG3	-0.013549773	0.0249213026627355	0.682966289104184
eqtl-a-ENSG00000089693	ebi-a-GCST90027158	Alzheimer disease	MLF2	0.0194809308784433	0.0114155548930104	0.230030672066725
eqtl-a-ENSG00000089737	ebi-a-GCST90027158	Alzheimer disease	DDX24	-0.051675765	0.0235654758440851	0.115943678952417
eqtl-a-ENSG00000089775	ebi-a-GCST90027158	Alzheimer disease	ZBTB25	-0.009983424	0.0190888912822253	0.653144230181508
eqtl-a-ENSG00000089818	ebi-a-GCST90027158	Alzheimer disease	NECAP1	-0.036269674	0.0125775768599604	0.212505489562577
eqtl-a-ENSG00000089876	ebi-a-GCST90027158	Alzheimer disease	DHX32	0.0135321697756378	0.00865981401103484	0.216074677154586
eqtl-a-ENSG00000090013	ebi-a-GCST90027158	Alzheimer disease	BLVRB	-0.007494676	0.0101866306431301	0.489642068607193
eqtl-a-ENSG00000090238	ebi-a-GCST90027158	Alzheimer disease	YPEL3	0.0250088165659462	0.00631605822173421	0.0287623673655692
eqtl-a-ENSG00000090263	ebi-a-GCST90027158	Alzheimer disease	MRPS33	-0.010294789	0.0095603500086896	0.394196970196877
eqtl-a-ENSG00000090266	ebi-a-GCST90027158	Alzheimer disease	NDUFB2	NA	NA	NA
eqtl-a-ENSG00000090316	ebi-a-GCST90027158	Alzheimer disease	MAEA	-0.083516907	0.0533034685929588	0.36163856471791
eqtl-a-ENSG00000090376	ebi-a-GCST90027158	Alzheimer disease	IRAK3	-0.008667129	0.00544779727634067	0.162726992385701
eqtl-a-ENSG00000090382	ebi-a-GCST90027158	Alzheimer disease	LYZ	-0.010090414	0.00643387488612004	0.147876138053137
eqtl-a-ENSG00000090530	ebi-a-GCST90027158	Alzheimer disease	P3H2	-0.049570726	0.0392625545358453	0.275342968280032
eqtl-a-ENSG00000090615	ebi-a-GCST90027158	Alzheimer disease	GOLGA3	0.0312742643784795	0.0336621229407426	0.523399412972434
eqtl-a-ENSG00000090659	ebi-a-GCST90027158	Alzheimer disease	CD209	-0.019711447	0.0227992460290395	0.546160339751306
eqtl-a-ENSG00000090661	ebi-a-GCST90027158	Alzheimer disease	CERS4	-0.011502835	0.0267468013490903	0.741435593794156
eqtl-a-ENSG00000090674	ebi-a-GCST90027158	Alzheimer disease	MCOLN1	0.00310041874692831	0.0109990726538589	0.783268078879495
eqtl-a-ENSG00000090686	ebi-a-GCST90027158	Alzheimer disease	USP48	0.00177376323171225	0.0087402295983701	0.857953166551246
eqtl-a-ENSG00000090861	ebi-a-GCST90027158	Alzheimer disease	AARS1	-0.021833233	0.0289834998574983	0.588992580351969
eqtl-a-ENSG00000090863	ebi-a-GCST90027158	Alzheimer disease	GLG1	-0.168494101	0.224082841389173	0.530539615769058
eqtl-a-ENSG00000091039	ebi-a-GCST90027158	Alzheimer disease	OSBPL8	-0.026695225	0.0162465757792037	0.198899995216696
eqtl-a-ENSG00000091073	ebi-a-GCST90027158	Alzheimer disease	DTX2	0.00832410057594788	0.0149594396075764	0.607566700225934
eqtl-a-ENSG00000091106	ebi-a-GCST90027158	Alzheimer disease	NLRC4	0.00303231232708019	0.00796159483646768	0.728672109626537
eqtl-a-ENSG00000091127	ebi-a-GCST90027158	Alzheimer disease	PUS7	-0.053721858	0.0831485984414398	0.564237257797647
eqtl-a-ENSG00000091129	ebi-a-GCST90027158	Alzheimer disease	NRCAM	-0.037037194	0.0299500885016006	0.432896664279764
eqtl-a-ENSG00000091436	ebi-a-GCST90027158	Alzheimer disease	MAP3K20	-0.008434102	0.00912425901436756	0.423475901471054
eqtl-a-ENSG00000091490	ebi-a-GCST90027158	Alzheimer disease	SEL1L3	0.013907384138013	0.00714151277964036	0.14664601944347
eqtl-a-ENSG00000091527	ebi-a-GCST90027158	Alzheimer disease	CDV3	0.00198209859691083	0.0112727658613191	0.889195314574486
eqtl-a-ENSG00000091592	ebi-a-GCST90027158	Alzheimer disease	NLRP1	-0.01299665	0.0172089422697361	0.492144402062237
eqtl-a-ENSG00000091640	ebi-a-GCST90027158	Alzheimer disease	SPAG7	0.0037993073287699	0.0167838043189832	0.835462301954557
eqtl-a-ENSG00000092010	ebi-a-GCST90027158	Alzheimer disease	PSME1	-0.015164017	0.0105715444970192	0.387579482429703
eqtl-a-ENSG00000092020	ebi-a-GCST90027158	Alzheimer disease	PPP2R3C	-0.001755086	0.0252876021933409	0.95588615370807
eqtl-a-ENSG00000092036	ebi-a-GCST90027158	Alzheimer disease	HAUS4	-0.013301155	0.0081887242844694	0.142961133007253
eqtl-a-ENSG00000092068	ebi-a-GCST90027158	Alzheimer disease	SLC7A8	-0.000763751	0.0085169691450427	0.936717968112915
eqtl-a-ENSG00000092094	ebi-a-GCST90027158	Alzheimer disease	OSGEP	-0.016185368	0.0183535178015657	0.470871239180536
eqtl-a-ENSG00000092096	ebi-a-GCST90027158	Alzheimer disease	SLC22A17	0.00237519279995459	0.0168884973620541	0.893644874095985
eqtl-a-ENSG00000092140	ebi-a-GCST90027158	Alzheimer disease	G2E3	0.0255565786171228	0.110687195266328	0.855542308145126
eqtl-a-ENSG00000092531	ebi-a-GCST90027158	Alzheimer disease	SNAP23	-0.014590187	0.0198108031221518	0.595880386016509
eqtl-a-ENSG00000092621	ebi-a-GCST90027158	Alzheimer disease	PHGDH	-0.005695185	0.00439697584648533	0.236311921042108
eqtl-a-ENSG00000092758	ebi-a-GCST90027158	Alzheimer disease	COL9A3	-0.014216238	0.0171203552704208	0.493668527113914
eqtl-a-ENSG00000092820	ebi-a-GCST90027158	Alzheimer disease	EZR	NA	NA	NA
eqtl-a-ENSG00000092841	ebi-a-GCST90027158	Alzheimer disease	MYL6	-0.015867436	0.0109678703390525	0.385032867626659
eqtl-a-ENSG00000092964	ebi-a-GCST90027158	Alzheimer disease	DPYSL2	0.0112998130517609	0.00908016150693263	0.253382674347618
eqtl-a-ENSG00000093000	ebi-a-GCST90027158	Alzheimer disease	NUP50	0.010454716792592	0.0187267340857223	0.675848376808485
eqtl-a-ENSG00000093010	ebi-a-GCST90027158	Alzheimer disease	COMT	NA	NA	NA
eqtl-a-ENSG00000093072	ebi-a-GCST90027158	Alzheimer disease	ADA2	-0.003051692	0.00462546095114792	0.53389902333864
eqtl-a-ENSG00000093134	ebi-a-GCST90027158	Alzheimer disease	VNN3P	0.00317172607956341	0.00602043292525111	0.614590378050781
eqtl-a-ENSG00000093167	ebi-a-GCST90027158	Alzheimer disease	LRRFIP2	0.008817870696924	0.0096724413460574	0.429171032963773
eqtl-a-ENSG00000093217	ebi-a-GCST90027158	Alzheimer disease	XYLB	0.0121084379645398	0.0446479367243224	0.8314051063659
eqtl-a-ENSG00000095002	ebi-a-GCST90027158	Alzheimer disease	MSH2	0.00226451317608915	0.00915104706939376	0.845564865470904
eqtl-a-ENSG00000095303	ebi-a-GCST90027158	Alzheimer disease	PTGS1	-0.001493628	0.00798457680818805	0.855759373147835
eqtl-a-ENSG00000095321	ebi-a-GCST90027158	Alzheimer disease	CRAT	-0.00021093	0.0070788954149085	0.977060634780488
eqtl-a-ENSG00000095370	ebi-a-GCST90027158	Alzheimer disease	SH2D3C	-0.000575563	0.00819600036761814	0.947385360405596
eqtl-a-ENSG00000095383	ebi-a-GCST90027158	Alzheimer disease	TBC1D2	-0.002674843	0.00816843283934395	0.774418476592909
eqtl-a-ENSG00000095485	ebi-a-GCST90027158	Alzheimer disease	CWF19L1	-0.00618415	0.00812956354627447	0.50216245473806
eqtl-a-ENSG00000095739	ebi-a-GCST90027158	Alzheimer disease	BAMBI	0.0132097897638124	0.00743273288198727	0.118772218948523
eqtl-a-ENSG00000095932	ebi-a-GCST90027158	Alzheimer disease	SMIM24	-0.024835198	0.0217865973524434	0.291813864904197
eqtl-a-ENSG00000095951	ebi-a-GCST90027158	Alzheimer disease	HIVEP1	-0.010459112	0.0108553121680263	0.406371180748012
eqtl-a-ENSG00000096006	ebi-a-GCST90027158	Alzheimer disease	CRISP3	-0.001745324	0.00708969023434626	0.81375012353184
eqtl-a-ENSG00000096063	ebi-a-GCST90027158	Alzheimer disease	SRPK1	-6.01E-05	0.00863990919908354	0.994718107457099
eqtl-a-ENSG00000096070	ebi-a-GCST90027158	Alzheimer disease	BRPF3	-0.002555283	0.025985732695125	0.937599201514773
eqtl-a-ENSG00000096433	ebi-a-GCST90027158	Alzheimer disease	ITPR3	0.0217798688242072	0.0212363922812148	0.363053883088094
eqtl-a-ENSG00000096696	ebi-a-GCST90027158	Alzheimer disease	DSP	-0.013012162	0.00991207195153032	0.319671158255767
eqtl-a-ENSG00000096717	ebi-a-GCST90027158	Alzheimer disease	SIRT1	0.0637568627938241	0.0434317379691095	0.380700407134033
eqtl-a-ENSG00000096968	ebi-a-GCST90027158	Alzheimer disease	JAK2	0.0125804475710674	0.0107835265090832	0.451133831294539
eqtl-a-ENSG00000096996	ebi-a-GCST90027158	Alzheimer disease	IL12RB1	0.0133743512777207	0.0100310531547375	0.409674354628102
eqtl-a-ENSG00000097033	ebi-a-GCST90027158	Alzheimer disease	SH3GLB1	-0.017424206	0.0079041725509627	0.0921961890287473
eqtl-a-ENSG00000097046	ebi-a-GCST90027158	Alzheimer disease	CDC7	-0.005913321	0.0187085708014745	0.781882175685623
eqtl-a-ENSG00000099139	ebi-a-GCST90027158	Alzheimer disease	PCSK5	0.0222859621928539	0.0135733175034722	0.161534606860312
eqtl-a-ENSG00000099194	ebi-a-GCST90027158	Alzheimer disease	SCD	0.0140688150049338	0.013017194920467	0.340601782452573
eqtl-a-ENSG00000099204	ebi-a-GCST90027158	Alzheimer disease	ABLIM1	0.0085528219527177	0.0320665194891149	0.806966766021441
eqtl-a-ENSG00000099219	ebi-a-GCST90027158	Alzheimer disease	ERMP1	-0.012585057	0.0167669448039592	0.494642473715484
eqtl-a-ENSG00000099250	ebi-a-GCST90027158	Alzheimer disease	NRP1	-0.006793928	0.0118353637028857	0.596679171255929
eqtl-a-ENSG00000099256	ebi-a-GCST90027158	Alzheimer disease	PRTFDC1	0.0293209461979549	0.0125494113927372	0.144508442425172
eqtl-a-ENSG00000099284	ebi-a-GCST90027158	Alzheimer disease	MACROH2A2	0.0253582855267621	0.0143061665143864	0.32700016380135
eqtl-a-ENSG00000099290	ebi-a-GCST90027158	Alzheimer disease	WASHC2A	-0.008937459	0.00865187236614599	0.377577252180786
eqtl-a-ENSG00000099330	ebi-a-GCST90027158	Alzheimer disease	OCEL1	-0.018780732	0.0166141015219613	0.461079044972118
eqtl-a-ENSG00000099331	ebi-a-GCST90027158	Alzheimer disease	MYO9B	-0.000333573	0.0287016142337205	0.992601470582629
eqtl-a-ENSG00000099337	ebi-a-GCST90027158	Alzheimer disease	KCNK6	-0.013382224	0.0085238021560866	0.256995108872493
eqtl-a-ENSG00000099338	ebi-a-GCST90027158	Alzheimer disease	CATSPERG	-0.02042556	0.0240268662957344	0.457726046143605
eqtl-a-ENSG00000099785	ebi-a-GCST90027158	Alzheimer disease	MARCHF2	0.0104788464893607	0.00682296514186521	0.175488583761586
eqtl-a-ENSG00000099804	ebi-a-GCST90027158	Alzheimer disease	CDC34	-0.00483617	0.0164006610551131	0.795880746526573
eqtl-a-ENSG00000099810	ebi-a-GCST90027158	Alzheimer disease	MTAP	0.0470542844209075	0.0572051062491863	0.561787339281049
eqtl-a-ENSG00000099817	ebi-a-GCST90027158	Alzheimer disease	POLR2E	0.00691100512715737	0.0149513005957388	0.724355524155334
eqtl-a-ENSG00000099860	ebi-a-GCST90027158	Alzheimer disease	GADD45B	-0.003953962	0.011746284555427	0.768446941683683
eqtl-a-ENSG00000099866	ebi-a-GCST90027158	Alzheimer disease	MADCAM1	-0.028861238	0.0247814533541064	0.451675034812502
eqtl-a-ENSG00000099875	ebi-a-GCST90027158	Alzheimer disease	MKNK2	0.0041219869368026	0.0120911766332353	0.765653878869718
eqtl-a-ENSG00000099917	ebi-a-GCST90027158	Alzheimer disease	MED15	0.0229576891619856	0.00898077969637614	0.124977939864858
eqtl-a-ENSG00000099940	ebi-a-GCST90027158	Alzheimer disease	SNAP29	0.00267217367188105	0.00837462279722138	0.77990889294937
eqtl-a-ENSG00000099956	ebi-a-GCST90027158	Alzheimer disease	SMARCB1	0.00331476330440767	0.0136363109290805	0.823613577229171
eqtl-a-ENSG00000099968	ebi-a-GCST90027158	Alzheimer disease	BCL2L13	0.00747469621564726	0.0122763652976939	0.604557359699594
eqtl-a-ENSG00000099977	ebi-a-GCST90027158	Alzheimer disease	DDT	0.00602807044824194	0.0157327625124615	0.767060745937259
eqtl-a-ENSG00000099991	ebi-a-GCST90027158	Alzheimer disease	CABIN1	-0.021277484	0.0104521048334077	0.178729111435847
eqtl-a-ENSG00000099995	ebi-a-GCST90027158	Alzheimer disease	SF3A1	-0.027492872	0.0119709118529986	0.148490130421164
eqtl-a-ENSG00000100014	ebi-a-GCST90027158	Alzheimer disease	SPECC1L	-0.000582525	0.0149171584819309	0.975152217868271
eqtl-a-ENSG00000100024	ebi-a-GCST90027158	Alzheimer disease	UPB1	-0.003429665	0.0120400293028144	0.802542689513611
eqtl-a-ENSG00000100030	ebi-a-GCST90027158	Alzheimer disease	MAPK1	-0.017744562	0.0334218670963904	0.689277489242288
eqtl-a-ENSG00000100034	ebi-a-GCST90027158	Alzheimer disease	PPM1F	0.0169640008989777	0.0102191450265578	0.238784190997327
eqtl-a-ENSG00000100055	ebi-a-GCST90027158	Alzheimer disease	CYTH4	-0.021585018	0.0145311605243906	0.275744860443385
eqtl-a-ENSG00000100060	ebi-a-GCST90027158	Alzheimer disease	MFNG	0.00535125116429064	0.0107115951102798	0.705048965078792
eqtl-a-ENSG00000100077	ebi-a-GCST90027158	Alzheimer disease	GRK3	-0.000569355	0.0086323377583747	0.953412641023055
eqtl-a-ENSG00000100079	ebi-a-GCST90027158	Alzheimer disease	LGALS2	0.00311633460120817	0.00799687828264256	0.708347883261134
eqtl-a-ENSG00000100092	ebi-a-GCST90027158	Alzheimer disease	SH3BP1	-0.039579119	0.0438536117140938	0.43330016388339
eqtl-a-ENSG00000100095	ebi-a-GCST90027158	Alzheimer disease	SEZ6L	0.0152305178064183	0.0258042441798601	0.660549901893126
eqtl-a-ENSG00000100097	ebi-a-GCST90027158	Alzheimer disease	LGALS1	0.00554718898732486	0.00753087360928199	0.502235874287557
eqtl-a-ENSG00000100099	ebi-a-GCST90027158	Alzheimer disease	HPS4	-0.001378075	0.0122991543046402	0.928965360251929
eqtl-a-ENSG00000100100	ebi-a-GCST90027158	Alzheimer disease	PIK3IP1	0.00972671649433676	0.0141597423003431	0.616819517479311
eqtl-a-ENSG00000100104	ebi-a-GCST90027158	Alzheimer disease	SRRD	1.45077948366617e-05	0.00739382964983226	0.99848917999167
eqtl-a-ENSG00000100106	ebi-a-GCST90027158	Alzheimer disease	TRIOBP	0.00907901993616084	0.0103456497441148	0.42972662539386
eqtl-a-ENSG00000100109	ebi-a-GCST90027158	Alzheimer disease	TFIP11	0.0116500578510285	0.0140615993786788	0.559535519273361
eqtl-a-ENSG00000100116	ebi-a-GCST90027158	Alzheimer disease	GCAT	-0.009180201	0.00728001879778378	0.247704381660963
eqtl-a-ENSG00000100147	ebi-a-GCST90027158	Alzheimer disease	CCDC134	-0.007274823	0.0204338251573795	0.782259117579619
eqtl-a-ENSG00000100151	ebi-a-GCST90027158	Alzheimer disease	PICK1	-0.000562225	0.0149324750633571	0.971769974798084
eqtl-a-ENSG00000100181	ebi-a-GCST90027158	Alzheimer disease	TPTEP1	-0.029970256	0.0254330683876697	0.447980880919422
eqtl-a-ENSG00000100197	ebi-a-GCST90027158	Alzheimer disease	CYP2D6	-0.027333711	0.0140158865162284	0.301637288367575
eqtl-a-ENSG00000100219	ebi-a-GCST90027158	Alzheimer disease	XBP1	-8.21E-05	0.0166678444101454	0.996168566208376
eqtl-a-ENSG00000100225	ebi-a-GCST90027158	Alzheimer disease	FBXO7	-0.007371379	0.00953729640371825	0.468925310741236
eqtl-a-ENSG00000100228	ebi-a-GCST90027158	Alzheimer disease	RAB36	0.0264414146578258	0.0256045600099688	0.489764581928766
eqtl-a-ENSG00000100242	ebi-a-GCST90027158	Alzheimer disease	SUN2	0.0109533351012039	0.00902049951473848	0.348562986962455
eqtl-a-ENSG00000100243	ebi-a-GCST90027158	Alzheimer disease	CYB5R3	-1.44E-05	0.0074568859119345	0.998513780782518
eqtl-a-ENSG00000100266	ebi-a-GCST90027158	Alzheimer disease	PACSIN2	-0.021460438	0.0241393310159355	0.537357162522476
eqtl-a-ENSG00000100284	ebi-a-GCST90027158	Alzheimer disease	TOM1	-0.003189076	0.00653924029454233	0.646405172245213
eqtl-a-ENSG00000100285	ebi-a-GCST90027158	Alzheimer disease	NEFH	-0.003629878	0.00946225643316556	0.76680403176714
eqtl-a-ENSG00000100290	ebi-a-GCST90027158	Alzheimer disease	BIK	0.0218550709833467	0.0183422580316288	0.444507276161768
eqtl-a-ENSG00000100292	ebi-a-GCST90027158	Alzheimer disease	HMOX1	0.00387214437267713	0.00628966644312626	0.581689567935869
eqtl-a-ENSG00000100296	ebi-a-GCST90027158	Alzheimer disease	THOC5	0.0014693519258302	0.0131558334920157	0.918124137469404
eqtl-a-ENSG00000100298	ebi-a-GCST90027158	Alzheimer disease	APOBEC3H	-0.020698602	0.0135147509366318	0.265308768558063
eqtl-a-ENSG00000100299	ebi-a-GCST90027158	Alzheimer disease	ARSA	0.0158654790155531	0.0185189162812542	0.549030652430662
eqtl-a-ENSG00000100300	ebi-a-GCST90027158	Alzheimer disease	TSPO	0.00486784814459712	0.00783527599362858	0.597793327397548
eqtl-a-ENSG00000100304	ebi-a-GCST90027158	Alzheimer disease	TTLL12	NA	NA	NA
eqtl-a-ENSG00000100311	ebi-a-GCST90027158	Alzheimer disease	PDGFB	-0.006244139	0.0231321829845666	0.832155604199336
eqtl-a-ENSG00000100321	ebi-a-GCST90027158	Alzheimer disease	SYNGR1	-0.013067899	0.00767062451554556	0.187000008130467
eqtl-a-ENSG00000100325	ebi-a-GCST90027158	Alzheimer disease	ASCC2	0.00109570390032461	0.00579758316708776	0.854291347832997
eqtl-a-ENSG00000100330	ebi-a-GCST90027158	Alzheimer disease	MTMR3	0.000252770733926845	0.0103097536041276	0.981979369255766
eqtl-a-ENSG00000100336	ebi-a-GCST90027158	Alzheimer disease	APOL4	-0.019397283	0.0134363371468296	0.385666940554536
eqtl-a-ENSG00000100346	ebi-a-GCST90027158	Alzheimer disease	CACNA1I	0.0356081166164509	0.0173628675909865	0.132659504789893
eqtl-a-ENSG00000100347	ebi-a-GCST90027158	Alzheimer disease	SAMM50	-0.014451129	0.0246448558633528	0.598824467522159
eqtl-a-ENSG00000100350	ebi-a-GCST90027158	Alzheimer disease	FOXRED2	0.0120536823033051	0.0231970661272048	0.639232838828898
eqtl-a-ENSG00000100351	ebi-a-GCST90027158	Alzheimer disease	GRAP2	0.010210967305315	0.00757412256780073	0.235465660855971
eqtl-a-ENSG00000100353	ebi-a-GCST90027158	Alzheimer disease	EIF3D	0.0159668059743494	0.0136363136405196	0.449985545771056
eqtl-a-ENSG00000100362	ebi-a-GCST90027158	Alzheimer disease	PVALB	0.011100071628215	0.00990893343352837	0.313528346974449
eqtl-a-ENSG00000100364	ebi-a-GCST90027158	Alzheimer disease	KIAA0930	-0.009231272	0.010360185784772	0.466928564631113
eqtl-a-ENSG00000100365	ebi-a-GCST90027158	Alzheimer disease	NCF4	-0.012295988	0.0155644302530024	0.487211384430492
eqtl-a-ENSG00000100368	ebi-a-GCST90027158	Alzheimer disease	CSF2RB	-0.003708714	0.019045688148356	0.86359407262718
eqtl-a-ENSG00000100376	ebi-a-GCST90027158	Alzheimer disease	FAM118A	-0.002786905	0.0179246421798708	0.881542571621403
eqtl-a-ENSG00000100385	ebi-a-GCST90027158	Alzheimer disease	IL2RB	0.0142704502966189	0.0352803277223184	0.699878701592892
eqtl-a-ENSG00000100422	ebi-a-GCST90027158	Alzheimer disease	CERK	0.00120764348629823	0.0108091339750677	0.929167810923007
eqtl-a-ENSG00000100427	ebi-a-GCST90027158	Alzheimer disease	MLC1	-0.0066424	0.0266134043685257	0.826200199051964
eqtl-a-ENSG00000100439	ebi-a-GCST90027158	Alzheimer disease	ABHD4	0.0112013217447634	0.0189991582197931	0.660863342861045
eqtl-a-ENSG00000100441	ebi-a-GCST90027158	Alzheimer disease	KHNYN	0.000932699770549508	0.014795047244538	0.955467256696638
eqtl-a-ENSG00000100445	ebi-a-GCST90027158	Alzheimer disease	SDR39U1	-0.069596459	0.0325865642006419	0.278777863932673
eqtl-a-ENSG00000100448	ebi-a-GCST90027158	Alzheimer disease	CTSG	-0.00396118	0.00413319389486799	0.356781823040353
eqtl-a-ENSG00000100450	ebi-a-GCST90027158	Alzheimer disease	GZMH	7.22057438478277e-05	0.0139428036739956	0.996115988822778
eqtl-a-ENSG00000100453	ebi-a-GCST90027158	Alzheimer disease	GZMB	-0.00431217	0.0133103850952889	0.767233040891063
eqtl-a-ENSG00000100461	ebi-a-GCST90027158	Alzheimer disease	RBM23	0.00252558787893244	0.0096440083130915	0.817917359263968
eqtl-a-ENSG00000100462	ebi-a-GCST90027158	Alzheimer disease	PRMT5	0.0029547727087185	0.0280308471420436	0.933139886993694
eqtl-a-ENSG00000100473	ebi-a-GCST90027158	Alzheimer disease	COCH	-0.001704635	0.0131149994065451	0.908478839137595
eqtl-a-ENSG00000100503	ebi-a-GCST90027158	Alzheimer disease	NIN	NA	NA	NA
eqtl-a-ENSG00000100504	ebi-a-GCST90027158	Alzheimer disease	PYGL	-0.008961753	0.0116901714135425	0.523441264707026
eqtl-a-ENSG00000100505	ebi-a-GCST90027158	Alzheimer disease	TRIM9	-0.01486121	0.00522379034148821	0.0360382326507092
eqtl-a-ENSG00000100528	ebi-a-GCST90027158	Alzheimer disease	CNIH1	NA	NA	NA
eqtl-a-ENSG00000100558	ebi-a-GCST90027158	Alzheimer disease	PLEK2	0.0019622697424678	0.0064446524082422	0.766444984157949
eqtl-a-ENSG00000100592	ebi-a-GCST90027158	Alzheimer disease	DAAM1	-0.017298807	0.012112409828272	0.289425198428345
eqtl-a-ENSG00000100596	ebi-a-GCST90027158	Alzheimer disease	SPTLC2	-0.022832423	0.0235429348358844	0.509752823410949
eqtl-a-ENSG00000100600	ebi-a-GCST90027158	Alzheimer disease	LGMN	-0.016849819	0.0110665817709244	0.369955645102858
eqtl-a-ENSG00000100601	ebi-a-GCST90027158	Alzheimer disease	ALKBH1	0.00885933524621284	0.0118581301846476	0.591513334878289
eqtl-a-ENSG00000100605	ebi-a-GCST90027158	Alzheimer disease	ITPK1	0.01037469121678	0.00842473657510294	0.343303721148921
eqtl-a-ENSG00000100612	ebi-a-GCST90027158	Alzheimer disease	DHRS7	-0.004849126	0.00663887588997337	0.49790946274038
eqtl-a-ENSG00000100629	ebi-a-GCST90027158	Alzheimer disease	CEP128	0.00901664630724671	0.0122186200541438	0.595275391399495
eqtl-a-ENSG00000100644	ebi-a-GCST90027158	Alzheimer disease	HIF1A	0.0220061078346045	0.03247783685526	0.567916601428516
eqtl-a-ENSG00000100647	ebi-a-GCST90027158	Alzheimer disease	SUSD6	0.00108858383161556	0.0115763820494665	0.929603453727974
eqtl-a-ENSG00000100664	ebi-a-GCST90027158	Alzheimer disease	EIF5	0.0119904331878906	0.00946746655757083	0.294736301396003
eqtl-a-ENSG00000100678	ebi-a-GCST90027158	Alzheimer disease	SLC8A3	-0.006044914	0.0107072672645766	0.672806533075975
eqtl-a-ENSG00000100697	ebi-a-GCST90027158	Alzheimer disease	DICER1	-0.012340594	0.0103908480752254	0.356902756909411
eqtl-a-ENSG00000100721	ebi-a-GCST90027158	Alzheimer disease	TCL1A	0.00155720587805104	0.00602526051736822	0.802587455750888
eqtl-a-ENSG00000100731	ebi-a-GCST90027158	Alzheimer disease	PCNX1	-0.011717535	0.0108825460344533	0.3942304602984
eqtl-a-ENSG00000100744	ebi-a-GCST90027158	Alzheimer disease	GSKIP	-0.01551201	0.0323283980080644	0.71518991009089
eqtl-a-ENSG00000100767	ebi-a-GCST90027158	Alzheimer disease	PAPLN	-0.015677699	0.0245759125411694	0.638499965760273
eqtl-a-ENSG00000100784	ebi-a-GCST90027158	Alzheimer disease	RPS6KA5	0.00155920549728561	0.00772722241807326	0.858749917043039
eqtl-a-ENSG00000100804	ebi-a-GCST90027158	Alzheimer disease	PSMB5	0.0328461556890418	0.0844367472845933	0.763820122087082
eqtl-a-ENSG00000100814	ebi-a-GCST90027158	Alzheimer disease	CCNB1IP1	0.00624932624950614	0.00983323679260429	0.639586429876325
eqtl-a-ENSG00000100823	ebi-a-GCST90027158	Alzheimer disease	APEX1	-0.062439008	0.0389323240071037	0.354939981601813
eqtl-a-ENSG00000100889	ebi-a-GCST90027158	Alzheimer disease	PCK2	0.00049743207207357	0.0115333187013697	0.972559593627362
eqtl-a-ENSG00000100906	ebi-a-GCST90027158	Alzheimer disease	NFKBIA	0.00431788815640232	0.0072580856471987	0.59379105996063
eqtl-a-ENSG00000100918	ebi-a-GCST90027158	Alzheimer disease	REC8	-0.027635706	0.0190508375218765	0.384229639630579
eqtl-a-ENSG00000100938	ebi-a-GCST90027158	Alzheimer disease	GMPR2	NA	NA	NA
eqtl-a-ENSG00000100979	ebi-a-GCST90027158	Alzheimer disease	PLTP	0.0115879511981517	0.0241786081700893	0.664518056158702
eqtl-a-ENSG00000100985	ebi-a-GCST90027158	Alzheimer disease	MMP9	0.014883414840363	0.00918680019964542	0.156340735430713
eqtl-a-ENSG00000100991	ebi-a-GCST90027158	Alzheimer disease	TRPC4AP	0.0093957960453256	0.0170457028143051	0.610829320266263
eqtl-a-ENSG00000100994	ebi-a-GCST90027158	Alzheimer disease	PYGB	-0.003363879	0.00734167776842501	0.670603602118615
eqtl-a-ENSG00000100997	ebi-a-GCST90027158	Alzheimer disease	ABHD12	0.0508045228906574	0.100365499101463	0.70168545591704
eqtl-a-ENSG00000101017	ebi-a-GCST90027158	Alzheimer disease	CD40	-0.011836899	0.0142908093136128	0.559616346194123
eqtl-a-ENSG00000101019	ebi-a-GCST90027158	Alzheimer disease	UQCC1	-0.044371198	0.0255082808146984	0.224079096697407
eqtl-a-ENSG00000101079	ebi-a-GCST90027158	Alzheimer disease	NDRG3	-0.068128502	0.0323382331926829	0.125755252461348
eqtl-a-ENSG00000101082	ebi-a-GCST90027158	Alzheimer disease	SLA2	-0.000405061	0.0105749346333472	0.975626919228181
eqtl-a-ENSG00000101150	ebi-a-GCST90027158	Alzheimer disease	TPD52L2	0.0150612990179204	0.0265796843851172	0.628065273905042
eqtl-a-ENSG00000101158	ebi-a-GCST90027158	Alzheimer disease	NELFCD	-0.003046545	0.0159557009766447	0.866200622821869
eqtl-a-ENSG00000101160	ebi-a-GCST90027158	Alzheimer disease	CTSZ	-0.002044541	0.0196721227996859	0.934072235368299
eqtl-a-ENSG00000101162	ebi-a-GCST90027158	Alzheimer disease	TUBB1	0.00743319754753248	0.00776617178272296	0.361071088805426
eqtl-a-ENSG00000101188	ebi-a-GCST90027158	Alzheimer disease	NTSR1	-0.002461112	0.0178235882807024	0.902823587994686
eqtl-a-ENSG00000101190	ebi-a-GCST90027158	Alzheimer disease	TCFL5	0.0186246185274057	0.0748082404036018	0.826621453904666
eqtl-a-ENSG00000101197	ebi-a-GCST90027158	Alzheimer disease	BIRC7	-0.000756353	0.0121935318164897	0.960561598176878
eqtl-a-ENSG00000101210	ebi-a-GCST90027158	Alzheimer disease	EEF1A2	0.00382184486005363	0.00907425094678772	0.746226729042141
eqtl-a-ENSG00000101220	ebi-a-GCST90027158	Alzheimer disease	ADISSP	-0.001286341	0.0134061282261494	0.932307523824504
eqtl-a-ENSG00000101224	ebi-a-GCST90027158	Alzheimer disease	CDC25B	-0.006089421	0.00760037851451726	0.481600221485807
eqtl-a-ENSG00000101230	ebi-a-GCST90027158	Alzheimer disease	ISM1	-0.003292414	0.00870291828593579	0.76975326783523
eqtl-a-ENSG00000101236	ebi-a-GCST90027158	Alzheimer disease	RNF24	-0.005747049	0.0171938636914359	0.769986721048618
eqtl-a-ENSG00000101247	ebi-a-GCST90027158	Alzheimer disease	NDUFAF5	-0.001987079	0.00796075492002882	0.826186092448128
eqtl-a-ENSG00000101255	ebi-a-GCST90027158	Alzheimer disease	TRIB3	-0.027141792	0.0137996565464412	0.299445272271311
eqtl-a-ENSG00000101265	ebi-a-GCST90027158	Alzheimer disease	RASSF2	-0.00033598	0.0180401503791085	0.986831984941138
eqtl-a-ENSG00000101290	ebi-a-GCST90027158	Alzheimer disease	CDS2	-0.011609635	0.00954979026251789	0.278363025643736
eqtl-a-ENSG00000101294	ebi-a-GCST90027158	Alzheimer disease	HM13	-0.001681901	0.013229462167838	0.904969971249601
eqtl-a-ENSG00000101298	ebi-a-GCST90027158	Alzheimer disease	SNPH	0.023684465840915	0.0600791711984739	0.760940043918979
eqtl-a-ENSG00000101307	ebi-a-GCST90027158	Alzheimer disease	SIRPB1	0.0229623362369422	0.0156945995766115	0.239637208750495
eqtl-a-ENSG00000101310	ebi-a-GCST90027158	Alzheimer disease	SEC23B	-0.062722201	0.0597991242838458	0.404289945809349
eqtl-a-ENSG00000101335	ebi-a-GCST90027158	Alzheimer disease	MYL9	0.00357154522313872	0.00693065606780237	0.614365975956773
eqtl-a-ENSG00000101336	ebi-a-GCST90027158	Alzheimer disease	HCK	0.0003863101549999	0.0154449102676122	0.984080100680391
eqtl-a-ENSG00000101337	ebi-a-GCST90027158	Alzheimer disease	TM9SF4	0.022626278989085	0.0239393681957492	0.517947073397819
eqtl-a-ENSG00000101361	ebi-a-GCST90027158	Alzheimer disease	NOP56	NA	NA	NA
eqtl-a-ENSG00000101363	ebi-a-GCST90027158	Alzheimer disease	MANBAL	0.00479226928279541	0.0134204535455142	0.755184956129027
eqtl-a-ENSG00000101384	ebi-a-GCST90027158	Alzheimer disease	JAG1	0.00449549759610893	0.0177668119938348	0.823879062329389
eqtl-a-ENSG00000101421	ebi-a-GCST90027158	Alzheimer disease	CHMP4B	0.00268422725511472	0.0241507533520749	0.921650450824647
eqtl-a-ENSG00000101425	ebi-a-GCST90027158	Alzheimer disease	BPI	-0.007645493	0.00539106761119124	0.189821938065255
eqtl-a-ENSG00000101439	ebi-a-GCST90027158	Alzheimer disease	CST3	-0.0083246	0.00500884786531416	0.140470742444436
eqtl-a-ENSG00000101442	ebi-a-GCST90027158	Alzheimer disease	ACTR5	-0.023096587	0.0947676210804504	0.847811184802423
eqtl-a-ENSG00000101457	ebi-a-GCST90027158	Alzheimer disease	DNTTIP1	0.00385933812715405	0.0135248626935503	0.786817828751636
eqtl-a-ENSG00000101460	ebi-a-GCST90027158	Alzheimer disease	MAP1LC3A	0.00965602466910258	0.00478392724394028	0.0833230393245416
eqtl-a-ENSG00000101470	ebi-a-GCST90027158	Alzheimer disease	TNNC2	0.0202667818526702	0.00969294395763153	0.0814990390143999
eqtl-a-ENSG00000101474	ebi-a-GCST90027158	Alzheimer disease	APMAP	-0.010212471	0.00812371012958462	0.277107664512367
eqtl-a-ENSG00000101493	ebi-a-GCST90027158	Alzheimer disease	ZNF516	-0.012880391	0.0108000523619156	0.444215846521263
eqtl-a-ENSG00000101558	ebi-a-GCST90027158	Alzheimer disease	VAPA	0.00068563869599514	0.0283653935043126	0.984614838118017
eqtl-a-ENSG00000101574	ebi-a-GCST90027158	Alzheimer disease	METTL4	0.0045076651704387	0.0118944082637615	0.769384677604297
eqtl-a-ENSG00000101577	ebi-a-GCST90027158	Alzheimer disease	LPIN2	-0.010088794	0.00631544372262944	0.161273130601412
eqtl-a-ENSG00000101596	ebi-a-GCST90027158	Alzheimer disease	SMCHD1	-0.007556222	0.0279655991343784	0.831998927109565
eqtl-a-ENSG00000101605	ebi-a-GCST90027158	Alzheimer disease	MYOM1	-0.001009616	0.00994735584039689	0.924041000413349
eqtl-a-ENSG00000101639	ebi-a-GCST90027158	Alzheimer disease	CEP192	0.0172929144174022	0.0151543143736407	0.336660414888322
eqtl-a-ENSG00000101751	ebi-a-GCST90027158	Alzheimer disease	POLI	-0.012340933	0.248409634938669	0.96839885754746
eqtl-a-ENSG00000101773	ebi-a-GCST90027158	Alzheimer disease	RBBP8	0.00301867747735448	0.0052777812951872	0.597957898674323
eqtl-a-ENSG00000101782	ebi-a-GCST90027158	Alzheimer disease	RIOK3	-0.007283089	0.0169985467513132	0.683275301670933
eqtl-a-ENSG00000102145	ebi-a-GCST90027158	Alzheimer disease	GATA1	0.0174547150385716	0.0201108984042145	0.476935482496844
eqtl-a-ENSG00000102445	ebi-a-GCST90027158	Alzheimer disease	RUBCNL	0.0126403835656937	0.0195395453540793	0.563773841989612
eqtl-a-ENSG00000102524	ebi-a-GCST90027158	Alzheimer disease	TNFSF13B	-0.001086423	0.00980137013628507	0.91605192610651
eqtl-a-ENSG00000102531	ebi-a-GCST90027158	Alzheimer disease	FNDC3A	-0.026398103	0.0265815199144924	0.425314784660911
eqtl-a-ENSG00000102554	ebi-a-GCST90027158	Alzheimer disease	KLF5	-0.034597724	0.0173738485670632	0.29627011492665
eqtl-a-ENSG00000102575	ebi-a-GCST90027158	Alzheimer disease	ACP5	4.9671743011918e-05	0.00791211859110494	0.995560875403365
eqtl-a-ENSG00000102595	ebi-a-GCST90027158	Alzheimer disease	UGGT2	-0.005220886	0.0107469919176457	0.675121300821779
eqtl-a-ENSG00000102606	ebi-a-GCST90027158	Alzheimer disease	ARHGEF7	-0.006141189	0.0112771032884273	0.68253943191207
eqtl-a-ENSG00000102678	ebi-a-GCST90027158	Alzheimer disease	FGF9	NA	NA	NA
eqtl-a-ENSG00000102710	ebi-a-GCST90027158	Alzheimer disease	SUPT20H	0.00318783165200868	0.00863353944970437	0.774821479954514
eqtl-a-ENSG00000102753	ebi-a-GCST90027158	Alzheimer disease	KPNA3	-0.002179808	0.0660792011808581	0.976680445410477
eqtl-a-ENSG00000102755	ebi-a-GCST90027158	Alzheimer disease	FLT1	0.00278234652022938	0.00863014570933527	0.76329808688715
eqtl-a-ENSG00000102760	ebi-a-GCST90027158	Alzheimer disease	RGCC	0.0118976789311182	0.00851822537655989	0.297304349520717
eqtl-a-ENSG00000102781	ebi-a-GCST90027158	Alzheimer disease	KATNAL1	-0.019055291	0.0181175077676093	0.483942968925098
eqtl-a-ENSG00000102796	ebi-a-GCST90027158	Alzheimer disease	DHRS12	-0.004805771	0.00695913685517485	0.527817557599473
eqtl-a-ENSG00000102804	ebi-a-GCST90027158	Alzheimer disease	TSC22D1	0.00128187292018017	0.00847479402045759	0.882780710637095
eqtl-a-ENSG00000102805	ebi-a-GCST90027158	Alzheimer disease	CLN5	-0.024420209	0.0374827486733278	0.632394931080864
eqtl-a-ENSG00000102837	ebi-a-GCST90027158	Alzheimer disease	OLFM4	0.00171499842240904	0.00474088605522258	0.724394489394164
eqtl-a-ENSG00000102854	ebi-a-GCST90027158	Alzheimer disease	MSLN	-0.015540835	0.00945690585824064	0.34801489357094
eqtl-a-ENSG00000102858	ebi-a-GCST90027158	Alzheimer disease	MGRN1	-0.011315781	0.0109264574842383	0.409177617512948
eqtl-a-ENSG00000102882	ebi-a-GCST90027158	Alzheimer disease	MAPK3	0.0076630762817016	0.00980830214852353	0.478290545755879
eqtl-a-ENSG00000102893	ebi-a-GCST90027158	Alzheimer disease	PHKB	-0.001013835	0.0108692483882119	0.934187258582164
eqtl-a-ENSG00000102921	ebi-a-GCST90027158	Alzheimer disease	N4BP1	0.00657508517320391	0.0146599138706262	0.684201798431997
eqtl-a-ENSG00000102931	ebi-a-GCST90027158	Alzheimer disease	ARL2BP	0.0322575400931503	0.0150523459266909	0.277946476477947
eqtl-a-ENSG00000102934	ebi-a-GCST90027158	Alzheimer disease	PLLP	0.00766690487232059	0.0270028054992102	0.82387964801504
eqtl-a-ENSG00000102978	ebi-a-GCST90027158	Alzheimer disease	POLR2C	0.00738219533574561	0.0258774320444636	0.802262767418858
eqtl-a-ENSG00000103005	ebi-a-GCST90027158	Alzheimer disease	USB1	-0.008855063	0.00891825846302944	0.42538685841771
eqtl-a-ENSG00000103018	ebi-a-GCST90027158	Alzheimer disease	CYB5B	-0.038502013	0.0959783000200901	0.75712941792583
eqtl-a-ENSG00000103047	ebi-a-GCST90027158	Alzheimer disease	TANGO6	-0.017741569	0.0287338357794151	0.647854921547405
eqtl-a-ENSG00000103064	ebi-a-GCST90027158	Alzheimer disease	SLC7A6	0.105436169749553	0.0911927628472099	0.453964943020111
eqtl-a-ENSG00000103091	ebi-a-GCST90027158	Alzheimer disease	WDR59	NA	NA	NA
eqtl-a-ENSG00000103111	ebi-a-GCST90027158	Alzheimer disease	MON1B	-0.00757595	0.0167167599125244	0.681179682680192
eqtl-a-ENSG00000103121	ebi-a-GCST90027158	Alzheimer disease	CMC2	0.00490743379345362	0.0151352434477999	0.776526776819811
eqtl-a-ENSG00000103148	ebi-a-GCST90027158	Alzheimer disease	NPRL3	0.00307455404569524	0.00601831136556795	0.627691509976515
eqtl-a-ENSG00000103154	ebi-a-GCST90027158	Alzheimer disease	NECAB2	-0.002003518	0.00787059809118773	0.822847809452599
eqtl-a-ENSG00000103168	ebi-a-GCST90027158	Alzheimer disease	TAF1C	-0.171016415	0.0574841357755364	0.0409402142757305
eqtl-a-ENSG00000103174	ebi-a-GCST90027158	Alzheimer disease	NAGPA	0.00522081158686506	0.0135917721337927	0.76652709997546
eqtl-a-ENSG00000103184	ebi-a-GCST90027158	Alzheimer disease	SEC14L5	0.0104618972684685	0.00518140716389212	0.0781648556319695
eqtl-a-ENSG00000103187	ebi-a-GCST90027158	Alzheimer disease	COTL1	0.0112606491777445	0.0129229413949794	0.543690210831448
eqtl-a-ENSG00000103194	ebi-a-GCST90027158	Alzheimer disease	USP10	-0.001522256	0.0102410208191821	0.895469332738499
eqtl-a-ENSG00000103196	ebi-a-GCST90027158	Alzheimer disease	CRISPLD2	0.00135708046821179	0.00975213645045124	0.896050988635901
eqtl-a-ENSG00000103202	ebi-a-GCST90027158	Alzheimer disease	NME4	-0.011534221	0.00921929964896428	0.299581602077388
eqtl-a-ENSG00000103222	ebi-a-GCST90027158	Alzheimer disease	ABCC1	0.00394695756743785	0.0129334358383992	0.78906420853843
eqtl-a-ENSG00000103226	ebi-a-GCST90027158	Alzheimer disease	NOMO3	NA	NA	NA
eqtl-a-ENSG00000103245	ebi-a-GCST90027158	Alzheimer disease	CIAO3	0.00917312839024046	0.0163375536670426	0.674298636774496
eqtl-a-ENSG00000103248	ebi-a-GCST90027158	Alzheimer disease	MTHFSD	-0.013694832	0.0226328574643299	0.653582689960477
eqtl-a-ENSG00000103249	ebi-a-GCST90027158	Alzheimer disease	CLCN7	-0.010582	0.0129906917206549	0.564825745186992
eqtl-a-ENSG00000103257	ebi-a-GCST90027158	Alzheimer disease	SLC7A5	-0.015773065	0.0110244267369422	0.211910814106853
eqtl-a-ENSG00000103264	ebi-a-GCST90027158	Alzheimer disease	FBXO31	NA	NA	NA
eqtl-a-ENSG00000103275	ebi-a-GCST90027158	Alzheimer disease	UBE2I	-0.019163895	0.0261591775436063	0.597488320162946
eqtl-a-ENSG00000103313	ebi-a-GCST90027158	Alzheimer disease	MEFV	NA	NA	NA
eqtl-a-ENSG00000103326	ebi-a-GCST90027158	Alzheimer disease	CAPN15	0.0208736273350266	0.0127598284024213	0.243497972560637
eqtl-a-ENSG00000103335	ebi-a-GCST90027158	Alzheimer disease	PIEZO1	-0.001857714	0.0216027832075698	0.939305022063591
eqtl-a-ENSG00000103342	ebi-a-GCST90027158	Alzheimer disease	GSPT1	0.0312089093446571	0.021182665394384	0.191094319310226
eqtl-a-ENSG00000103351	ebi-a-GCST90027158	Alzheimer disease	CLUAP1	-0.025920978	0.0123912224219462	0.283884333523836
eqtl-a-ENSG00000103355	ebi-a-GCST90027158	Alzheimer disease	PRSS33	0.00303981569181935	0.0294292000847499	0.92270234035785
eqtl-a-ENSG00000103381	ebi-a-GCST90027158	Alzheimer disease	CPPED1	0.00572002395965829	0.007248183797714	0.465771133948218
eqtl-a-ENSG00000103479	ebi-a-GCST90027158	Alzheimer disease	RBL2	0.0174060124181056	0.00912826882566265	0.114853087902529
eqtl-a-ENSG00000103489	ebi-a-GCST90027158	Alzheimer disease	XYLT1	-0.032564978	0.0279382571438988	0.30853939045543
eqtl-a-ENSG00000103496	ebi-a-GCST90027158	Alzheimer disease	STX4	0.0390487061288008	0.0126976135249533	0.200146270326328
eqtl-a-ENSG00000103507	ebi-a-GCST90027158	Alzheimer disease	BCKDK	-0.00898571	0.00846578248694522	0.366378718896273
eqtl-a-ENSG00000103522	ebi-a-GCST90027158	Alzheimer disease	IL21R	-0.00777985	0.00773439428610439	0.420394266791323
eqtl-a-ENSG00000103549	ebi-a-GCST90027158	Alzheimer disease	RNF40	0.00599497182163937	0.0304774427905393	0.876354220128967
eqtl-a-ENSG00000103569	ebi-a-GCST90027158	Alzheimer disease	AQP9	NA	NA	NA
eqtl-a-ENSG00000103591	ebi-a-GCST90027158	Alzheimer disease	AAGAB	0.0124357144968328	0.0348452244100503	0.781770155674301
eqtl-a-ENSG00000103642	ebi-a-GCST90027158	Alzheimer disease	LACTB	-0.015332784	0.0102449667613443	0.374997935591826
eqtl-a-ENSG00000103653	ebi-a-GCST90027158	Alzheimer disease	CSK	0.0294082496711568	0.0255760259820652	0.455701325913647
eqtl-a-ENSG00000103671	ebi-a-GCST90027158	Alzheimer disease	TRIP4	-0.036865915	0.0788667227863678	0.72162735059563
eqtl-a-ENSG00000103723	ebi-a-GCST90027158	Alzheimer disease	AP3B2	-0.0070294	0.00859232087125826	0.473231622533778
eqtl-a-ENSG00000103740	ebi-a-GCST90027158	Alzheimer disease	ACSBG1	-0.008904113	0.0116448409942373	0.478999566221239
eqtl-a-ENSG00000103769	ebi-a-GCST90027158	Alzheimer disease	RAB11A	0.0109991777325899	0.0151289104500546	0.542790966382698
eqtl-a-ENSG00000103811	ebi-a-GCST90027158	Alzheimer disease	CTSH	-0.037431391	0.0210511284481295	0.326145208095852
eqtl-a-ENSG00000103852	ebi-a-GCST90027158	Alzheimer disease	TTC23	0.00663515665012369	0.0150816311269877	0.702950693281829
eqtl-a-ENSG00000103876	ebi-a-GCST90027158	Alzheimer disease	FAH	0.000940949748942124	0.00821379293345328	0.914316138910028
eqtl-a-ENSG00000103932	ebi-a-GCST90027158	Alzheimer disease	RPAP1	-0.008757157	0.0261182078793846	0.75948394032725
eqtl-a-ENSG00000103942	ebi-a-GCST90027158	Alzheimer disease	HOMER2	-0.003536402	0.00986837121929214	0.732347026601765
eqtl-a-ENSG00000103966	ebi-a-GCST90027158	Alzheimer disease	EHD4	0.0104367267580571	0.00800587214810511	0.2833766944531
eqtl-a-ENSG00000103995	ebi-a-GCST90027158	Alzheimer disease	CEP152	0.0233897252153103	0.0932306567929732	0.843514461669935
eqtl-a-ENSG00000104043	ebi-a-GCST90027158	Alzheimer disease	ATP8B4	0.00922305586290083	0.00712228986900137	0.251903881680114
eqtl-a-ENSG00000104081	ebi-a-GCST90027158	Alzheimer disease	BMF	-0.008140209	0.00732909581747297	0.382349531198881
eqtl-a-ENSG00000104093	ebi-a-GCST90027158	Alzheimer disease	DMXL2	0.00437134277841486	0.00628767524421575	0.525188394830337
eqtl-a-ENSG00000104219	ebi-a-GCST90027158	Alzheimer disease	ZDHHC2	0.000306402562722696	0.0118661394746379	0.981021228560905
eqtl-a-ENSG00000104231	ebi-a-GCST90027158	Alzheimer disease	ZFAND1	NA	NA	NA
eqtl-a-ENSG00000104267	ebi-a-GCST90027158	Alzheimer disease	CA2	-0.001161159	0.00475367527910984	0.811963853973447
eqtl-a-ENSG00000104312	ebi-a-GCST90027158	Alzheimer disease	RIPK2	0.000905842617951842	0.0235677226602913	0.975543093202591
eqtl-a-ENSG00000104320	ebi-a-GCST90027158	Alzheimer disease	NBN	-0.00954609	0.00932464020117967	0.345444494200763
eqtl-a-ENSG00000104324	ebi-a-GCST90027158	Alzheimer disease	CPQ	-0.02858935	0.0129570711773011	0.158088208382493
eqtl-a-ENSG00000104327	ebi-a-GCST90027158	Alzheimer disease	CALB1	0.0112081517551851	0.0761714734353815	0.906992825726818
eqtl-a-ENSG00000104341	ebi-a-GCST90027158	Alzheimer disease	LAPTM4B	0.00342013287704934	0.00774001268184907	0.735116350807752
eqtl-a-ENSG00000104419	ebi-a-GCST90027158	Alzheimer disease	NDRG1	-0.01508649	0.00880955363449102	0.228933802823234
eqtl-a-ENSG00000104427	ebi-a-GCST90027158	Alzheimer disease	ZC2HC1A	0.0150652863135021	0.0163188601667907	0.38662716990289
eqtl-a-ENSG00000104450	ebi-a-GCST90027158	Alzheimer disease	SPAG1	0.0336194607848306	0.027955881774654	0.441609255588524
eqtl-a-ENSG00000104472	ebi-a-GCST90027158	Alzheimer disease	CHRAC1	NA	NA	NA
eqtl-a-ENSG00000104490	ebi-a-GCST90027158	Alzheimer disease	NCALD	-0.008910766	0.00618026709104983	0.199444353059429
eqtl-a-ENSG00000104497	ebi-a-GCST90027158	Alzheimer disease	SNX16	-0.030131307	0.0161157800934336	0.158304101807893
eqtl-a-ENSG00000104517	ebi-a-GCST90027158	Alzheimer disease	UBR5	0.030005572992855	0.0470998715330062	0.638892296685168
eqtl-a-ENSG00000104518	ebi-a-GCST90027158	Alzheimer disease	GSDMD	NA	NA	NA
eqtl-a-ENSG00000104522	ebi-a-GCST90027158	Alzheimer disease	GFUS	0.00339352188983248	0.0104608832653193	0.753954055661749
eqtl-a-ENSG00000104549	ebi-a-GCST90027158	Alzheimer disease	SQLE	0.00502991977379016	0.0115059850172093	0.704671369225179
eqtl-a-ENSG00000104687	ebi-a-GCST90027158	Alzheimer disease	GSR	-0.005183599	0.00931720190821613	0.607627378126477
eqtl-a-ENSG00000104689	ebi-a-GCST90027158	Alzheimer disease	TNFRSF10A	-0.032469969	0.0453258302847833	0.604260048171365
eqtl-a-ENSG00000104714	ebi-a-GCST90027158	Alzheimer disease	ERICH1	0.000886454595951595	0.00919714153421561	0.9292936973559
eqtl-a-ENSG00000104728	ebi-a-GCST90027158	Alzheimer disease	ARHGEF10	-0.006031944	0.015970066453933	0.730790209194268
eqtl-a-ENSG00000104731	ebi-a-GCST90027158	Alzheimer disease	KLHDC4	-0.001196515	0.00680320791446365	0.871593801129569
eqtl-a-ENSG00000104763	ebi-a-GCST90027158	Alzheimer disease	ASAH1	0.0121872453689692	0.0607888939564112	0.853923334763499
eqtl-a-ENSG00000104765	ebi-a-GCST90027158	Alzheimer disease	BNIP3L	0.0127991464358174	0.0298637333014537	0.742230614679962
eqtl-a-ENSG00000104774	ebi-a-GCST90027158	Alzheimer disease	MAN2B1	0.00486046992954639	0.0135343647063384	0.743293176693319
eqtl-a-ENSG00000104783	ebi-a-GCST90027158	Alzheimer disease	KCNN4	-0.017183025	0.0291299294260951	0.596755919300556
eqtl-a-ENSG00000104805	ebi-a-GCST90027158	Alzheimer disease	NUCB1	0.00258833175787813	0.0142425489385953	0.872543882397148
eqtl-a-ENSG00000104808	ebi-a-GCST90027158	Alzheimer disease	DHDH	-0.000937589	0.0144159558467998	0.958653568607666
eqtl-a-ENSG00000104814	ebi-a-GCST90027158	Alzheimer disease	MAP4K1	-0.165448464	0.234425551309973	0.608744883292639
eqtl-a-ENSG00000104835	ebi-a-GCST90027158	Alzheimer disease	SARS2	-0.006390912	0.0132069722279069	0.676255708027645
eqtl-a-ENSG00000104853	ebi-a-GCST90027158	Alzheimer disease	CLPTM1	0.0786911747683878	0.0694615252686064	0.460390910302156
eqtl-a-ENSG00000104856	ebi-a-GCST90027158	Alzheimer disease	RELB	-0.014447647	0.0174410590783156	0.454025133923208
eqtl-a-ENSG00000104870	ebi-a-GCST90027158	Alzheimer disease	FCGRT	0.00074018975766198	0.0106668509183873	0.950991695991386
eqtl-a-ENSG00000104880	ebi-a-GCST90027158	Alzheimer disease	ARHGEF18	0.00590353367814679	0.0145578599307898	0.754737324328989
eqtl-a-ENSG00000104883	ebi-a-GCST90027158	Alzheimer disease	PEX11G	-0.019284617	0.0569521106675933	0.792148100210527
eqtl-a-ENSG00000104892	ebi-a-GCST90027158	Alzheimer disease	KLC3	0.0269792038556829	0.0127159433666841	0.0628654316243259
eqtl-a-ENSG00000104894	ebi-a-GCST90027158	Alzheimer disease	CD37	-0.008068567	0.0350662799835463	0.856023097303182
eqtl-a-ENSG00000104903	ebi-a-GCST90027158	Alzheimer disease	LYL1	-0.029749133	0.0435659196756485	0.565184047457877
eqtl-a-ENSG00000104904	ebi-a-GCST90027158	Alzheimer disease	OAZ1	NA	NA	NA
eqtl-a-ENSG00000104915	ebi-a-GCST90027158	Alzheimer disease	STX10	0.00341011630613051	0.0266357067249281	0.909839237986655
eqtl-a-ENSG00000104918	ebi-a-GCST90027158	Alzheimer disease	RETN	0.00570382686076411	0.00814366130383753	0.501380455053575
eqtl-a-ENSG00000104921	ebi-a-GCST90027158	Alzheimer disease	FCER2	-0.013371981	0.0123277687796777	0.309655911983861
eqtl-a-ENSG00000104960	ebi-a-GCST90027158	Alzheimer disease	PTOV1	-0.005079944	0.0120236289466661	0.745512238023093
eqtl-a-ENSG00000104972	ebi-a-GCST90027158	Alzheimer disease	LILRB1	0.0121195965274591	0.0319948713179529	0.730056903376852
eqtl-a-ENSG00000104973	ebi-a-GCST90027158	Alzheimer disease	MED25	0.0154346731350336	0.0232272594460526	0.574729818480552
eqtl-a-ENSG00000104974	ebi-a-GCST90027158	Alzheimer disease	LILRA1	0.0013636233820319	0.0133456790444956	0.927937688790455
eqtl-a-ENSG00000104979	ebi-a-GCST90027158	Alzheimer disease	C19orf53	-0.024675927	0.0136419942355791	0.321509427273081
eqtl-a-ENSG00000105011	ebi-a-GCST90027158	Alzheimer disease	ASF1B	0.00355203613332927	0.0288812459134077	0.922094864409615
eqtl-a-ENSG00000105048	ebi-a-GCST90027158	Alzheimer disease	TNNT1	0.00271498727133982	0.00861763824383431	0.773365904306303
eqtl-a-ENSG00000105053	ebi-a-GCST90027158	Alzheimer disease	VRK3	0.0166983397415897	0.0243582225432894	0.563802409920461
eqtl-a-ENSG00000105063	ebi-a-GCST90027158	Alzheimer disease	PPP6R1	-0.015907521	0.0122573006395298	0.417950088523906
eqtl-a-ENSG00000105136	ebi-a-GCST90027158	Alzheimer disease	ZNF419	-0.006879258	0.0150824029158018	0.693049895807826
eqtl-a-ENSG00000105185	ebi-a-GCST90027158	Alzheimer disease	PDCD5	-0.016311227	0.0368330353045452	0.687865308449827
eqtl-a-ENSG00000105186	ebi-a-GCST90027158	Alzheimer disease	ANKRD27	-0.056660898	0.029387419867602	0.193654474450643
eqtl-a-ENSG00000105205	ebi-a-GCST90027158	Alzheimer disease	CLC	-0.012988735	0.0107923241047525	0.295131220044352
eqtl-a-ENSG00000105223	ebi-a-GCST90027158	Alzheimer disease	PLD3	-0.009941973	0.00852763647086357	0.296257299797574
eqtl-a-ENSG00000105227	ebi-a-GCST90027158	Alzheimer disease	PRX	0.00762603248073383	0.0236291528797078	0.777509681535031
eqtl-a-ENSG00000105251	ebi-a-GCST90027158	Alzheimer disease	SHD	-0.046762424	0.0113452253263862	0.15152523228127
eqtl-a-ENSG00000105270	ebi-a-GCST90027158	Alzheimer disease	CLIP3	-0.001080909	0.0111202465066253	0.938313128028099
eqtl-a-ENSG00000105281	ebi-a-GCST90027158	Alzheimer disease	SLC1A5	0.00954147872130441	0.00938749077272003	0.356069421548537
eqtl-a-ENSG00000105287	ebi-a-GCST90027158	Alzheimer disease	PRKD2	0.0264562972581536	0.0519803535235527	0.700282185241778
eqtl-a-ENSG00000105339	ebi-a-GCST90027158	Alzheimer disease	DENND3	-0.00023104	0.00724282168553167	0.976556073801839
eqtl-a-ENSG00000105352	ebi-a-GCST90027158	Alzheimer disease	CEACAM4	-0.004873986	0.00772988572020779	0.5560347754444
eqtl-a-ENSG00000105355	ebi-a-GCST90027158	Alzheimer disease	PLIN3	0.0093269041398128	0.013925396555599	0.624297240623935
eqtl-a-ENSG00000105369	ebi-a-GCST90027158	Alzheimer disease	CD79A	-0.015451548	0.0135891631643926	0.298879951630479
eqtl-a-ENSG00000105373	ebi-a-GCST90027158	Alzheimer disease	NOP53	0.0115113639197441	0.0250157203183865	0.725441756733447
eqtl-a-ENSG00000105374	ebi-a-GCST90027158	Alzheimer disease	NKG7	0.00144962603851261	0.0100635909773001	0.9089235675761
eqtl-a-ENSG00000105379	ebi-a-GCST90027158	Alzheimer disease	ETFB	-0.09043951	0.0310512189870859	0.21054707100534
eqtl-a-ENSG00000105383	ebi-a-GCST90027158	Alzheimer disease	CD33	-0.007268588	0.00935457229139736	0.493795109410169
eqtl-a-ENSG00000105393	ebi-a-GCST90027158	Alzheimer disease	BABAM1	0.0141627204549612	0.0318461835001817	0.733602218526879
eqtl-a-ENSG00000105397	ebi-a-GCST90027158	Alzheimer disease	TYK2	0.000535551506233739	0.0124284154309157	0.969544272565587
eqtl-a-ENSG00000105404	ebi-a-GCST90027158	Alzheimer disease	RABAC1	-0.002963195	0.0258381684313421	0.927308191873508
eqtl-a-ENSG00000105472	ebi-a-GCST90027158	Alzheimer disease	CLEC11A	0.00157030633750843	0.0109299663460845	0.909158565893476
eqtl-a-ENSG00000105483	ebi-a-GCST90027158	Alzheimer disease	CARD8	0.00487728316667171	0.0147706565806326	0.762962981063576
eqtl-a-ENSG00000105497	ebi-a-GCST90027158	Alzheimer disease	ZNF175	0.0160734479112013	0.00852136715153416	0.1999031726738
eqtl-a-ENSG00000105499	ebi-a-GCST90027158	Alzheimer disease	PLA2G4C	-0.014016367	0.0137587994951618	0.415511477291942
eqtl-a-ENSG00000105501	ebi-a-GCST90027158	Alzheimer disease	SIGLEC5	0.00109820617672353	0.005237771325819	0.839896538312254
eqtl-a-ENSG00000105507	ebi-a-GCST90027158	Alzheimer disease	CABP5	0.0102632318595636	0.00666851764691685	0.154810688914082
eqtl-a-ENSG00000105518	ebi-a-GCST90027158	Alzheimer disease	TMEM205	-0.011890934	0.00849328112140181	0.255996540795321
eqtl-a-ENSG00000105520	ebi-a-GCST90027158	Alzheimer disease	PLPPR2	0.00109815351950546	0.0123646706079807	0.943607334307798
eqtl-a-ENSG00000105552	ebi-a-GCST90027158	Alzheimer disease	BCAT2	-0.004862769	0.0146403873802075	0.79584687137579
eqtl-a-ENSG00000105576	ebi-a-GCST90027158	Alzheimer disease	TNPO2	-0.023617508	0.0350355539376671	0.622400484826174
eqtl-a-ENSG00000105607	ebi-a-GCST90027158	Alzheimer disease	GCDH	-0.026238773	0.0104661028350168	0.129020760453371
eqtl-a-ENSG00000105610	ebi-a-GCST90027158	Alzheimer disease	KLF1	-0.009311015	0.0131617977022632	0.502166779627435
eqtl-a-ENSG00000105612	ebi-a-GCST90027158	Alzheimer disease	DNASE2	-0.001223975	0.00493657410778565	0.81042614867256
eqtl-a-ENSG00000105618	ebi-a-GCST90027158	Alzheimer disease	PRPF31	0.00252242795813876	0.0131176093389452	0.879058555194311
eqtl-a-ENSG00000105643	ebi-a-GCST90027158	Alzheimer disease	ARRDC2	-0.010094989	0.0145719090268161	0.614299153600205
eqtl-a-ENSG00000105656	ebi-a-GCST90027158	Alzheimer disease	ELL	-0.010122177	0.0140207862259958	0.545328169076741
eqtl-a-ENSG00000105701	ebi-a-GCST90027158	Alzheimer disease	FKBP8	-0.0003094	0.00806909623201024	0.975601519446625
eqtl-a-ENSG00000105726	ebi-a-GCST90027158	Alzheimer disease	ATP13A1	-0.005742028	0.00864036366484009	0.626595924484625
eqtl-a-ENSG00000105750	ebi-a-GCST90027158	Alzheimer disease	ZNF85	0.00193039245332402	0.0069368391281218	0.790137859168319
eqtl-a-ENSG00000105784	ebi-a-GCST90027158	Alzheimer disease	RUNDC3B	-0.03756683	0.0860080493355137	0.737834729867841
eqtl-a-ENSG00000105808	ebi-a-GCST90027158	Alzheimer disease	RASA4	-0.013704765	0.0117610657354518	0.364091450540728
eqtl-a-ENSG00000105829	ebi-a-GCST90027158	Alzheimer disease	BET1	-0.020042171	0.0137524553295583	0.382855292062354
eqtl-a-ENSG00000105835	ebi-a-GCST90027158	Alzheimer disease	NAMPT	-0.003564654	0.0259037120769109	0.903151260170026
eqtl-a-ENSG00000105854	ebi-a-GCST90027158	Alzheimer disease	PON2	-0.015654569	0.0155579711753756	0.420267341795869
eqtl-a-ENSG00000105887	ebi-a-GCST90027158	Alzheimer disease	MTPN	-0.00507334	0.0160872985251845	0.773150321318948
eqtl-a-ENSG00000105928	ebi-a-GCST90027158	Alzheimer disease	GSDME	0.00436596081834177	0.00872344640550517	0.64301691563049
eqtl-a-ENSG00000105939	ebi-a-GCST90027158	Alzheimer disease	ZC3HAV1	-0.026600366	0.02038885753075	0.416330291603676
eqtl-a-ENSG00000105948	ebi-a-GCST90027158	Alzheimer disease	TTC26	-0.008227026	0.0109117305928424	0.588723417157344
eqtl-a-ENSG00000105963	ebi-a-GCST90027158	Alzheimer disease	ADAP1	-0.016889054	0.0211779913541507	0.483457960691481
eqtl-a-ENSG00000105971	ebi-a-GCST90027158	Alzheimer disease	CAV2	-0.006282733	0.00966141658712125	0.5395904122362
eqtl-a-ENSG00000105983	ebi-a-GCST90027158	Alzheimer disease	LMBR1	0.0308150588922513	0.0159964204120632	0.304825552618672
eqtl-a-ENSG00000105991	ebi-a-GCST90027158	Alzheimer disease	HOXA1	0.0042410825873243	0.0122715332336702	0.788163118426313
eqtl-a-ENSG00000105993	ebi-a-GCST90027158	Alzheimer disease	DNAJB6	-0.01179624	0.0118113555185082	0.356489193133493
eqtl-a-ENSG00000105996	ebi-a-GCST90027158	Alzheimer disease	HOXA2	-0.018023189	0.0367270983890963	0.709570019759749
eqtl-a-ENSG00000106003	ebi-a-GCST90027158	Alzheimer disease	LFNG	0.0027023585468484	0.0103382948030673	0.837233850170799
eqtl-a-ENSG00000106004	ebi-a-GCST90027158	Alzheimer disease	HOXA5	0.0135047984815864	0.0175493537058267	0.58245052732195
eqtl-a-ENSG00000106009	ebi-a-GCST90027158	Alzheimer disease	BRAT1	0.00111875912932328	0.0119102996452251	0.933726021423801
eqtl-a-ENSG00000106012	ebi-a-GCST90027158	Alzheimer disease	IQCE	-0.008722213	0.0113633853383086	0.583235288205843
eqtl-a-ENSG00000106034	ebi-a-GCST90027158	Alzheimer disease	CPED1	0.00179193675485924	0.0136819233517002	0.900904708985786
eqtl-a-ENSG00000106049	ebi-a-GCST90027158	Alzheimer disease	HIBADH	-0.006482225	0.00999038479492322	0.562680007150996
eqtl-a-ENSG00000106066	ebi-a-GCST90027158	Alzheimer disease	CPVL	0.00558616193757906	0.00535507924007798	0.331558585975448
eqtl-a-ENSG00000106069	ebi-a-GCST90027158	Alzheimer disease	CHN2	0.00856111567497236	0.00854085791013226	0.372883872344737
eqtl-a-ENSG00000106070	ebi-a-GCST90027158	Alzheimer disease	GRB10	-0.017784544	0.0109875235585893	0.352314601678511
eqtl-a-ENSG00000106105	ebi-a-GCST90027158	Alzheimer disease	GARS1	0.110832068158423	0.0680784434089226	0.350669646414452
eqtl-a-ENSG00000106123	ebi-a-GCST90027158	Alzheimer disease	EPHB6	0.0264007234656828	0.0220714155456009	0.443290533332864
eqtl-a-ENSG00000106133	ebi-a-GCST90027158	Alzheimer disease	NSUN5P2	0.0377070904909705	0.0180281570489844	0.283921716353669
eqtl-a-ENSG00000106144	ebi-a-GCST90027158	Alzheimer disease	CASP2	-0.020641009	0.0341957570092138	0.654269623889959
eqtl-a-ENSG00000106153	ebi-a-GCST90027158	Alzheimer disease	CHCHD2	-0.015329177	0.0246094723475241	0.560658153283714
eqtl-a-ENSG00000106245	ebi-a-GCST90027158	Alzheimer disease	BUD31	-0.139471197	0.0532142108484222	0.232044293336603
eqtl-a-ENSG00000106246	ebi-a-GCST90027158	Alzheimer disease	PTCD1	0.00677907794528545	0.0587713654518532	0.926891156927115
eqtl-a-ENSG00000106261	ebi-a-GCST90027158	Alzheimer disease	ZKSCAN1	-0.038287238	0.0147627109650536	0.234283717643554
eqtl-a-ENSG00000106263	ebi-a-GCST90027158	Alzheimer disease	EIF3B	0.0088671659750395	0.0119463346181612	0.5117678235119
eqtl-a-ENSG00000106268	ebi-a-GCST90027158	Alzheimer disease	NUDT1	-0.038487818	0.0279530382399931	0.39989174372383
eqtl-a-ENSG00000106305	ebi-a-GCST90027158	Alzheimer disease	AIMP2	NA	NA	NA
eqtl-a-ENSG00000106341	ebi-a-GCST90027158	Alzheimer disease	PPP1R17	0.00440411436206947	0.0147418746892226	0.79331422294548
eqtl-a-ENSG00000106366	ebi-a-GCST90027158	Alzheimer disease	SERPINE1	0.00732316022755751	0.0359936880908569	0.857600422819538
eqtl-a-ENSG00000106392	ebi-a-GCST90027158	Alzheimer disease	C1GALT1	0.00811099818887682	0.0164987411543363	0.648748773731273
eqtl-a-ENSG00000106524	ebi-a-GCST90027158	Alzheimer disease	ANKMY2	-0.003144773	0.0165081326918744	0.880160818344865
eqtl-a-ENSG00000106537	ebi-a-GCST90027158	Alzheimer disease	TSPAN13	-0.009051195	0.0120910469096667	0.475536815745918
eqtl-a-ENSG00000106546	ebi-a-GCST90027158	Alzheimer disease	AHR	-0.010714336	0.0068988902084245	0.218228472196695
eqtl-a-ENSG00000106565	ebi-a-GCST90027158	Alzheimer disease	TMEM176B	-0.001698979	0.00934981034490744	0.864644918064267
eqtl-a-ENSG00000106605	ebi-a-GCST90027158	Alzheimer disease	BLVRA	-0.01896551	0.0161859147385521	0.36199752281051
eqtl-a-ENSG00000106610	ebi-a-GCST90027158	Alzheimer disease	STAG3L4	0.0332973820682077	0.0214801745659499	0.218886271271031
eqtl-a-ENSG00000106617	ebi-a-GCST90027158	Alzheimer disease	PRKAG2	-0.003240144	0.0113114081191351	0.801481130628539
eqtl-a-ENSG00000106624	ebi-a-GCST90027158	Alzheimer disease	AEBP1	-0.002666289	0.00949240481141177	0.825674011152956
eqtl-a-ENSG00000106665	ebi-a-GCST90027158	Alzheimer disease	CLIP2	0.0318357520189528	0.0101290219762679	0.0347464460791328
eqtl-a-ENSG00000106683	ebi-a-GCST90027158	Alzheimer disease	LIMK1	-0.021045738	0.0137448442694496	0.265393342401569
eqtl-a-ENSG00000106714	ebi-a-GCST90027158	Alzheimer disease	CNTNAP3	0.0272934843162127	0.0352296353999746	0.580377249893039
eqtl-a-ENSG00000106733	ebi-a-GCST90027158	Alzheimer disease	NMRK1	0.0200157360234956	0.0180119369267748	0.308996689510803
eqtl-a-ENSG00000106771	ebi-a-GCST90027158	Alzheimer disease	TMEM245	0.00709794512251605	0.0128941129708073	0.611286906969486
eqtl-a-ENSG00000106772	ebi-a-GCST90027158	Alzheimer disease	PRUNE2	0.00837685791047032	0.014682499055501	0.608249803838327
eqtl-a-ENSG00000106780	ebi-a-GCST90027158	Alzheimer disease	MEGF9	0.000409138140484049	0.0134232401258712	0.977598739568839
eqtl-a-ENSG00000106785	ebi-a-GCST90027158	Alzheimer disease	TRIM14	0.00984337425546099	0.0145077882191517	0.620483784678194
eqtl-a-ENSG00000106789	ebi-a-GCST90027158	Alzheimer disease	CORO2A	0.00626175002657987	0.0201721014652673	0.785606395785709
eqtl-a-ENSG00000106804	ebi-a-GCST90027158	Alzheimer disease	C5	-0.001240101	0.0199218340251531	0.953351402953565
eqtl-a-ENSG00000106829	ebi-a-GCST90027158	Alzheimer disease	TLE4	-0.018757849	0.0126508203016597	0.276369803379099
eqtl-a-ENSG00000106853	ebi-a-GCST90027158	Alzheimer disease	PTGR1	NA	NA	NA
eqtl-a-ENSG00000106868	ebi-a-GCST90027158	Alzheimer disease	SUSD1	0.00258531268612547	0.00907726388761398	0.789925743399301
eqtl-a-ENSG00000106952	ebi-a-GCST90027158	Alzheimer disease	TNFSF8	-0.013110117	0.00874548946152974	0.374515972769141
eqtl-a-ENSG00000106976	ebi-a-GCST90027158	Alzheimer disease	DNM1	-0.01321603	0.00900596150425463	0.279946773407394
eqtl-a-ENSG00000106992	ebi-a-GCST90027158	Alzheimer disease	AK1	-0.011193506	0.00800084031099998	0.296716978458338
eqtl-a-ENSG00000107020	ebi-a-GCST90027158	Alzheimer disease	PLGRKT	-0.01885121	0.0264189869673499	0.549536379109873
eqtl-a-ENSG00000107099	ebi-a-GCST90027158	Alzheimer disease	DOCK8	-0.091484452	0.0517652982023032	0.219212901961582
eqtl-a-ENSG00000107104	ebi-a-GCST90027158	Alzheimer disease	KANK1	-0.012954296	0.0174856635620947	0.535956701508069
eqtl-a-ENSG00000107242	ebi-a-GCST90027158	Alzheimer disease	PIP5K1B	-0.01540439	0.023449259535853	0.629979037454326
eqtl-a-ENSG00000107249	ebi-a-GCST90027158	Alzheimer disease	GLIS3	NA	NA	NA
eqtl-a-ENSG00000107263	ebi-a-GCST90027158	Alzheimer disease	RAPGEF1	0.00962767940285686	0.00763235085150267	0.33435435501863
eqtl-a-ENSG00000107281	ebi-a-GCST90027158	Alzheimer disease	NPDC1	-0.013973229	0.010420460577377	0.407928184721181
eqtl-a-ENSG00000107290	ebi-a-GCST90027158	Alzheimer disease	SETX	-0.021633028	0.00922920877437358	0.100856495455176
eqtl-a-ENSG00000107317	ebi-a-GCST90027158	Alzheimer disease	PTGDS	0.0138729114523411	0.0171457181476683	0.566922782279365
eqtl-a-ENSG00000107372	ebi-a-GCST90027158	Alzheimer disease	ZFAND5	0.000890964851043277	0.0120475425086769	0.944597552285686
eqtl-a-ENSG00000107438	ebi-a-GCST90027158	Alzheimer disease	PDLIM1	-0.004406089	0.0100293838090634	0.675811317395349
eqtl-a-ENSG00000107521	ebi-a-GCST90027158	Alzheimer disease	HPS1	0.0028328699272864	0.005170801849607	0.594731183139395
eqtl-a-ENSG00000107537	ebi-a-GCST90027158	Alzheimer disease	PHYH	-0.015298805	0.0111020700510118	0.302119160536719
eqtl-a-ENSG00000107551	ebi-a-GCST90027158	Alzheimer disease	RASSF4	-0.010848374	0.00611309418037895	0.119230091563983
eqtl-a-ENSG00000107554	ebi-a-GCST90027158	Alzheimer disease	DNMBP	-0.000926883	0.015003149907811	0.960720057763211
eqtl-a-ENSG00000107611	ebi-a-GCST90027158	Alzheimer disease	CUBN	-0.005344755	0.0105992867756293	0.702668859770851
eqtl-a-ENSG00000107669	ebi-a-GCST90027158	Alzheimer disease	ATE1	-0.015852556	0.0122493101430287	0.4188150385799
eqtl-a-ENSG00000107679	ebi-a-GCST90027158	Alzheimer disease	PLEKHA1	0.0110797078869638	0.00974502948666461	0.373428651051063
eqtl-a-ENSG00000107719	ebi-a-GCST90027158	Alzheimer disease	PALD1	-0.043062152	0.0113908740946736	0.164629090647429
eqtl-a-ENSG00000107736	ebi-a-GCST90027158	Alzheimer disease	CDH23	-0.002079704	0.0077991347943925	0.800380225453829
eqtl-a-ENSG00000107738	ebi-a-GCST90027158	Alzheimer disease	VSIR	-0.014132189	0.019222276484065	0.596408105842386
eqtl-a-ENSG00000107742	ebi-a-GCST90027158	Alzheimer disease	SPOCK2	-0.023966084	0.0458349772584164	0.693288205982783
eqtl-a-ENSG00000107745	ebi-a-GCST90027158	Alzheimer disease	MICU1	-0.019112739	0.00870366716309782	0.159263677306669
eqtl-a-ENSG00000107771	ebi-a-GCST90027158	Alzheimer disease	CCSER2	-0.001136381	0.0155518077116977	0.943543790578681
eqtl-a-ENSG00000107796	ebi-a-GCST90027158	Alzheimer disease	ACTA2	0.00423937608106594	0.00754045876816633	0.59150781726412
eqtl-a-ENSG00000107798	ebi-a-GCST90027158	Alzheimer disease	LIPA	-0.000504742	0.00523146259970574	0.925252084668729
eqtl-a-ENSG00000107819	ebi-a-GCST90027158	Alzheimer disease	SFXN3	-0.010931401	0.0155680932548841	0.610274842606803
eqtl-a-ENSG00000107833	ebi-a-GCST90027158	Alzheimer disease	NPM3	0.00772735889623589	0.0263297995944545	0.818265691327844
eqtl-a-ENSG00000107863	ebi-a-GCST90027158	Alzheimer disease	ARHGAP21	-0.014216271	0.0360962547700801	0.731719832877991
eqtl-a-ENSG00000107902	ebi-a-GCST90027158	Alzheimer disease	LHPP	0.0173413316344103	0.0140009952191002	0.30358228245421
eqtl-a-ENSG00000107937	ebi-a-GCST90027158	Alzheimer disease	GTPBP4	NA	NA	NA
eqtl-a-ENSG00000107957	ebi-a-GCST90027158	Alzheimer disease	SH3PXD2A	0.0126556399527156	0.0130630226070286	0.377133671557154
eqtl-a-ENSG00000107959	ebi-a-GCST90027158	Alzheimer disease	PITRM1	-0.053745959	0.107327683484995	0.704443218095817
eqtl-a-ENSG00000107960	ebi-a-GCST90027158	Alzheimer disease	STN1	-0.0089113	0.0212707083953063	0.747432199497381
eqtl-a-ENSG00000107968	ebi-a-GCST90027158	Alzheimer disease	MAP3K8	NA	NA	NA
eqtl-a-ENSG00000108039	ebi-a-GCST90027158	Alzheimer disease	XPNPEP1	0.00183378553023382	0.00603028030178727	0.771325013662549
eqtl-a-ENSG00000108064	ebi-a-GCST90027158	Alzheimer disease	TFAM	0.0194571684750665	0.0103781471449944	0.119670072813136
eqtl-a-ENSG00000108100	ebi-a-GCST90027158	Alzheimer disease	CCNY	-0.023474309	0.0246666913576608	0.441710146570933
eqtl-a-ENSG00000108107	ebi-a-GCST90027158	Alzheimer disease	RPL28	0.0094535224264221	0.0107189924380341	0.5398844130596
eqtl-a-ENSG00000108175	ebi-a-GCST90027158	Alzheimer disease	ZMIZ1	-0.024506471	0.0231640886185458	0.367727016843331
eqtl-a-ENSG00000108179	ebi-a-GCST90027158	Alzheimer disease	PPIF	-0.014902601	0.0131562977434873	0.339671509694086
eqtl-a-ENSG00000108239	ebi-a-GCST90027158	Alzheimer disease	TBC1D12	-0.065397856	0.0537751587844729	0.438107531659966
eqtl-a-ENSG00000108244	ebi-a-GCST90027158	Alzheimer disease	KRT23	0.0105013450029655	0.00741416954398606	0.229608436968079
eqtl-a-ENSG00000108262	ebi-a-GCST90027158	Alzheimer disease	GIT1	-0.009234092	0.0151306484800819	0.574641184874402
eqtl-a-ENSG00000108306	ebi-a-GCST90027158	Alzheimer disease	FBXL20	0.219377320510691	0.103867531631945	0.281510303194268
eqtl-a-ENSG00000108309	ebi-a-GCST90027158	Alzheimer disease	RUNDC3A	-0.006282725	0.00609971408513991	0.325124457775829
eqtl-a-ENSG00000108349	ebi-a-GCST90027158	Alzheimer disease	CASC3	0.00360154398345228	0.0187953104374116	0.865731612248618
eqtl-a-ENSG00000108352	ebi-a-GCST90027158	Alzheimer disease	RAPGEFL1	-0.041540084	0.0524675354292116	0.573670103353598
eqtl-a-ENSG00000108370	ebi-a-GCST90027158	Alzheimer disease	RGS9	-0.029853896	0.0302652216857975	0.504355581798802
eqtl-a-ENSG00000108384	ebi-a-GCST90027158	Alzheimer disease	RAD51C	-0.007976421	0.0165629170471846	0.641595760389766
eqtl-a-ENSG00000108387	ebi-a-GCST90027158	Alzheimer disease	SEPTIN4	-0.024047895	0.013489546529018	0.124907883629717
eqtl-a-ENSG00000108395	ebi-a-GCST90027158	Alzheimer disease	TRIM37	-0.004757923	0.0233321537920554	0.85728193036286
eqtl-a-ENSG00000108405	ebi-a-GCST90027158	Alzheimer disease	P2RX1	-0.014499126	0.00882737420227001	0.161404821665345
eqtl-a-ENSG00000108465	ebi-a-GCST90027158	Alzheimer disease	CDK5RAP3	-0.061766142	0.061830846676288	0.500333279154172
eqtl-a-ENSG00000108509	ebi-a-GCST90027158	Alzheimer disease	CAMTA2	-0.035397845	0.0135399680875797	0.232580728497465
eqtl-a-ENSG00000108515	ebi-a-GCST90027158	Alzheimer disease	ENO3	-0.073626458	0.0370506621242453	0.296807510741804
eqtl-a-ENSG00000108523	ebi-a-GCST90027158	Alzheimer disease	RNF167	0.0113085567369855	0.00912712259932128	0.303444838753237
eqtl-a-ENSG00000108557	ebi-a-GCST90027158	Alzheimer disease	RAI1	-0.049951985	0.0243805519023339	0.289067398676054
eqtl-a-ENSG00000108578	ebi-a-GCST90027158	Alzheimer disease	BLMH	0.0389919426162304	0.0239039956387945	0.244429255400421
eqtl-a-ENSG00000108582	ebi-a-GCST90027158	Alzheimer disease	CPD	0.00118629942022858	0.0129091486059107	0.932573208811523
eqtl-a-ENSG00000108592	ebi-a-GCST90027158	Alzheimer disease	FTSJ3	0.0188695368698416	0.0943430555700197	0.859965256084812
eqtl-a-ENSG00000108599	ebi-a-GCST90027158	Alzheimer disease	AKAP10	0.0289000178013743	0.0369349140862216	0.515878421865938
eqtl-a-ENSG00000108679	ebi-a-GCST90027158	Alzheimer disease	LGALS3BP	0.0201837584733115	0.0251216991608153	0.480484233859353
eqtl-a-ENSG00000108771	ebi-a-GCST90027158	Alzheimer disease	DHX58	NA	NA	NA
eqtl-a-ENSG00000108788	ebi-a-GCST90027158	Alzheimer disease	MLX	NA	NA	NA
eqtl-a-ENSG00000108797	ebi-a-GCST90027158	Alzheimer disease	CNTNAP1	-0.251747151	0.0717994838712049	0.176871127402802
eqtl-a-ENSG00000108798	ebi-a-GCST90027158	Alzheimer disease	ABI3	-0.018965176	0.0565090086487536	0.769098470020523
eqtl-a-ENSG00000108839	ebi-a-GCST90027158	Alzheimer disease	ALOX12	0.00724372999075362	0.00477288002464617	0.163405965230977
eqtl-a-ENSG00000108846	ebi-a-GCST90027158	Alzheimer disease	ABCC3	0.00127060237502069	0.00510440253633686	0.806402914631754
eqtl-a-ENSG00000108852	ebi-a-GCST90027158	Alzheimer disease	MPP2	0.00145889628414951	0.0354915147149041	0.973846152820948
eqtl-a-ENSG00000108861	ebi-a-GCST90027158	Alzheimer disease	DUSP3	-0.010076941	0.00997290262297645	0.418655295071211
eqtl-a-ENSG00000108932	ebi-a-GCST90027158	Alzheimer disease	SLC16A6	-0.007825774	0.0152947173002639	0.659780950020064
eqtl-a-ENSG00000108960	ebi-a-GCST90027158	Alzheimer disease	MMD	0.000970592751860681	0.00557898990183567	0.865047184015166
eqtl-a-ENSG00000109046	ebi-a-GCST90027158	Alzheimer disease	WSB1	-0.026858936	0.0536490752557848	0.704506299673582
eqtl-a-ENSG00000109047	ebi-a-GCST90027158	Alzheimer disease	RCVRN	-0.008228306	0.0103972145456404	0.573800846717164
eqtl-a-ENSG00000109062	ebi-a-GCST90027158	Alzheimer disease	NHERF1	0.0351380547528148	0.0144224498809047	0.135143542344894
eqtl-a-ENSG00000109084	ebi-a-GCST90027158	Alzheimer disease	TMEM97	-0.008308386	0.0533525673566661	0.886137407583545
eqtl-a-ENSG00000109099	ebi-a-GCST90027158	Alzheimer disease	PMP22	-0.005285603	0.00695350098962203	0.48951146808874
eqtl-a-ENSG00000109107	ebi-a-GCST90027158	Alzheimer disease	ALDOC	-0.002497532	0.00851494392662228	0.788403683644848
eqtl-a-ENSG00000109113	ebi-a-GCST90027158	Alzheimer disease	RAB34	0.0271630238875723	0.0285581211193671	0.441916697465189
eqtl-a-ENSG00000109171	ebi-a-GCST90027158	Alzheimer disease	SLAIN2	0.0197137945838769	0.0148668457090644	0.411346593574968
eqtl-a-ENSG00000109272	ebi-a-GCST90027158	Alzheimer disease	PF4V1	0.00533575718241199	0.00783704578775928	0.508898788677248
eqtl-a-ENSG00000109320	ebi-a-GCST90027158	Alzheimer disease	NFKB1	NA	NA	NA
eqtl-a-ENSG00000109323	ebi-a-GCST90027158	Alzheimer disease	MANBA	NA	NA	NA
eqtl-a-ENSG00000109381	ebi-a-GCST90027158	Alzheimer disease	ELF2	0.0227379547064963	0.0112040681045419	0.291462812396704
eqtl-a-ENSG00000109436	ebi-a-GCST90027158	Alzheimer disease	TBC1D9	-0.003356695	0.0104125406793946	0.801469047261791
eqtl-a-ENSG00000109452	ebi-a-GCST90027158	Alzheimer disease	INPP4B	-0.00792278	0.0104776067204724	0.528481886004685
eqtl-a-ENSG00000109501	ebi-a-GCST90027158	Alzheimer disease	WFS1	0.00697790892296399	0.0220679833284757	0.805033510233371
eqtl-a-ENSG00000109572	ebi-a-GCST90027158	Alzheimer disease	CLCN3	-0.007820457	0.019537821712311	0.727662683895802
eqtl-a-ENSG00000109667	ebi-a-GCST90027158	Alzheimer disease	SLC2A9	0.00369677765383458	0.00727970935256143	0.662045051982449
eqtl-a-ENSG00000109689	ebi-a-GCST90027158	Alzheimer disease	STIM2	0.0127523194886172	0.00781985409541893	0.350189511339932
eqtl-a-ENSG00000109736	ebi-a-GCST90027158	Alzheimer disease	MFSD10	0.00123458158345615	0.0173638749763568	0.954812008677915
eqtl-a-ENSG00000109743	ebi-a-GCST90027158	Alzheimer disease	BST1	-0.014715331	0.0120134073630964	0.287808609483875
eqtl-a-ENSG00000109756	ebi-a-GCST90027158	Alzheimer disease	RAPGEF2	-0.018727538	0.00814648172819778	0.105099162087109
eqtl-a-ENSG00000109762	ebi-a-GCST90027158	Alzheimer disease	SNX25	-0.04826657	0.0555197159009012	0.476307299754331
eqtl-a-ENSG00000109790	ebi-a-GCST90027158	Alzheimer disease	KLHL5	-0.00483327	0.00693035904946262	0.5166385204042
eqtl-a-ENSG00000109814	ebi-a-GCST90027158	Alzheimer disease	UGDH	0.00468605348428066	0.0101914227718157	0.690801865383274
eqtl-a-ENSG00000109819	ebi-a-GCST90027158	Alzheimer disease	PPARGC1A	-0.008599176	0.0123943382889445	0.537703786473173
eqtl-a-ENSG00000109854	ebi-a-GCST90027158	Alzheimer disease	HTATIP2	-0.008957809	0.0131551098788622	0.566174066155818
eqtl-a-ENSG00000109861	ebi-a-GCST90027158	Alzheimer disease	CTSC	0.00262655357785333	0.00737346700149889	0.739672393853193
eqtl-a-ENSG00000109943	ebi-a-GCST90027158	Alzheimer disease	CRTAM	0.00690662648911902	0.0137265741502973	0.703226778076873
eqtl-a-ENSG00000109956	ebi-a-GCST90027158	Alzheimer disease	B3GAT1	-0.005338171	0.0147910371780708	0.752726114063905
eqtl-a-ENSG00000110002	ebi-a-GCST90027158	Alzheimer disease	VWA5A	0.012187602047934	0.042299694873918	0.80036590174072
eqtl-a-ENSG00000110063	ebi-a-GCST90027158	Alzheimer disease	DCPS	-0.016203996	0.0194199879702923	0.557316140051086
eqtl-a-ENSG00000110074	ebi-a-GCST90027158	Alzheimer disease	FOXRED1	0.00584697358307691	0.0103382979386059	0.601906780394663
eqtl-a-ENSG00000110077	ebi-a-GCST90027158	Alzheimer disease	MS4A6A	-0.024186765	0.00749396641754635	0.00905927294379511
eqtl-a-ENSG00000110079	ebi-a-GCST90027158	Alzheimer disease	MS4A4A	-0.027878947	0.0120824527497256	0.0822677441827509
eqtl-a-ENSG00000110080	ebi-a-GCST90027158	Alzheimer disease	ST3GAL4	-0.011592291	0.0108469991549233	0.363555412200051
eqtl-a-ENSG00000110203	ebi-a-GCST90027158	Alzheimer disease	FOLR3	-0.006316574	0.00929299186242844	0.518524104865612
eqtl-a-ENSG00000110218	ebi-a-GCST90027158	Alzheimer disease	PANX1	0.000703950581806015	0.0107873091693711	0.958514739569642
eqtl-a-ENSG00000110237	ebi-a-GCST90027158	Alzheimer disease	ARHGEF17	-0.038979089	0.0363546096115577	0.395849791990491
eqtl-a-ENSG00000110315	ebi-a-GCST90027158	Alzheimer disease	RNF141	-0.000223623	0.00766904231618632	0.978134506068796
eqtl-a-ENSG00000110324	ebi-a-GCST90027158	Alzheimer disease	IL10RA	0.00502403449215602	0.00858543637582552	0.617654226594093
eqtl-a-ENSG00000110330	ebi-a-GCST90027158	Alzheimer disease	BIRC2	0.0360138658579103	0.023215439521268	0.364520460870977
eqtl-a-ENSG00000110446	ebi-a-GCST90027158	Alzheimer disease	SLC15A3	-0.010460941	0.0106645364684238	0.506135204284377
eqtl-a-ENSG00000110448	ebi-a-GCST90027158	Alzheimer disease	CD5	0.022090054201554	0.013452900121051	0.199124177236375
eqtl-a-ENSG00000110455	ebi-a-GCST90027158	Alzheimer disease	ACCS	-0.007102985	0.0113449645108172	0.595183665526457
eqtl-a-ENSG00000110628	ebi-a-GCST90027158	Alzheimer disease	SLC22A18	-0.017134723	0.00774925269978778	0.270389640125078
eqtl-a-ENSG00000110665	ebi-a-GCST90027158	Alzheimer disease	C11orf21	-0.00241655	0.0311928856862634	0.943126336275935
eqtl-a-ENSG00000110697	ebi-a-GCST90027158	Alzheimer disease	PITPNM1	0.0211430870287315	0.0117691338834071	0.146837601060207
eqtl-a-ENSG00000110717	ebi-a-GCST90027158	Alzheimer disease	NDUFS8	-0.034889823	0.0601379304655	0.6204586712197
eqtl-a-ENSG00000110719	ebi-a-GCST90027158	Alzheimer disease	TCIRG1	0.00277846457117014	0.0229724154352734	0.911378357131886
eqtl-a-ENSG00000110756	ebi-a-GCST90027158	Alzheimer disease	HPS5	-0.000696325	0.0141957846283182	0.965336153299764
eqtl-a-ENSG00000110768	ebi-a-GCST90027158	Alzheimer disease	GTF2H1	0.00389806548459828	0.0112346305906244	0.787386944845873
eqtl-a-ENSG00000110777	ebi-a-GCST90027158	Alzheimer disease	POU2AF1	0.0376401152228436	0.0627223258064626	0.590738427220538
eqtl-a-ENSG00000110799	ebi-a-GCST90027158	Alzheimer disease	VWF	-0.006812037	0.00697894473190604	0.354527412754514
eqtl-a-ENSG00000110851	ebi-a-GCST90027158	Alzheimer disease	PRDM4	0.000357305130343797	0.0214796798580032	0.989411083638996
eqtl-a-ENSG00000110852	ebi-a-GCST90027158	Alzheimer disease	CLEC2B	-0.017071928	0.0191143161744525	0.535893381667649
eqtl-a-ENSG00000110871	ebi-a-GCST90027158	Alzheimer disease	COQ5	-0.010017753	0.008488815675401	0.32300871100773
eqtl-a-ENSG00000110876	ebi-a-GCST90027158	Alzheimer disease	SELPLG	-0.005132549	0.0117532816592744	0.737883911697229
eqtl-a-ENSG00000110880	ebi-a-GCST90027158	Alzheimer disease	CORO1C	0.000713587408930454	0.0104858332473434	0.951935216042511
eqtl-a-ENSG00000110906	ebi-a-GCST90027158	Alzheimer disease	KCTD10	0.0159175639973723	0.00962238788363371	0.346150477548282
eqtl-a-ENSG00000110931	ebi-a-GCST90027158	Alzheimer disease	CAMKK2	-0.01112683	0.00889500767512404	0.266311734048244
eqtl-a-ENSG00000110934	ebi-a-GCST90027158	Alzheimer disease	BIN2	NA	NA	NA
eqtl-a-ENSG00000111052	ebi-a-GCST90027158	Alzheimer disease	LIN7A	-0.00657408	0.00867268107237528	0.527581387675631
eqtl-a-ENSG00000111144	ebi-a-GCST90027158	Alzheimer disease	LTA4H	-0.002028359	0.00750704539025965	0.792505216601114
eqtl-a-ENSG00000111181	ebi-a-GCST90027158	Alzheimer disease	SLC6A12	-0.000812749	0.0116220267003609	0.950611105531512
eqtl-a-ENSG00000111215	ebi-a-GCST90027158	Alzheimer disease	PRR4	NA	NA	NA
eqtl-a-ENSG00000111224	ebi-a-GCST90027158	Alzheimer disease	PARP11	0.00227622712910429	0.0799938117349769	0.981889845592943
eqtl-a-ENSG00000111231	ebi-a-GCST90027158	Alzheimer disease	GPN3	-0.035471642	0.0258185122359383	0.241440096981494
eqtl-a-ENSG00000111237	ebi-a-GCST90027158	Alzheimer disease	VPS29	-0.045467893	0.0223124209874182	0.290428150326598
eqtl-a-ENSG00000111252	ebi-a-GCST90027158	Alzheimer disease	SH2B3	-0.010105713	0.0389105056142185	0.838233135819084
eqtl-a-ENSG00000111261	ebi-a-GCST90027158	Alzheimer disease	MANSC1	0.00739074788418511	0.0173411795755099	0.698695602449569
eqtl-a-ENSG00000111266	ebi-a-GCST90027158	Alzheimer disease	DUSP16	0.00447352298139513	0.00874645988875486	0.659897644047845
eqtl-a-ENSG00000111275	ebi-a-GCST90027158	Alzheimer disease	ALDH2	-0.006248746	0.00796418882014154	0.447897533192928
eqtl-a-ENSG00000111276	ebi-a-GCST90027158	Alzheimer disease	CDKN1B	-0.015398052	0.0384794322580979	0.757672570224458
eqtl-a-ENSG00000111319	ebi-a-GCST90027158	Alzheimer disease	SCNN1A	-0.025579179	0.0184420866673922	0.397676272108517
eqtl-a-ENSG00000111321	ebi-a-GCST90027158	Alzheimer disease	LTBR	0.00370546203191515	0.00641755361589888	0.584672122472842
eqtl-a-ENSG00000111328	ebi-a-GCST90027158	Alzheimer disease	CDK2AP1	0.00102146187708336	0.0122594687609711	0.941185681103255
eqtl-a-ENSG00000111331	ebi-a-GCST90027158	Alzheimer disease	OAS3	-0.001836669	0.00723508614183364	0.808082177964133
eqtl-a-ENSG00000111335	ebi-a-GCST90027158	Alzheimer disease	OAS2	-0.010428053	0.0205497984304909	0.64679054106281
eqtl-a-ENSG00000111348	ebi-a-GCST90027158	Alzheimer disease	ARHGDIB	0.00885721535692585	0.0137342020674628	0.635354961592154
eqtl-a-ENSG00000111361	ebi-a-GCST90027158	Alzheimer disease	EIF2B1	0.017502056251107	0.0419559949528611	0.748404570468243
eqtl-a-ENSG00000111364	ebi-a-GCST90027158	Alzheimer disease	DDX55	0.00962851789532404	0.0236596267930089	0.753951677349751
eqtl-a-ENSG00000111371	ebi-a-GCST90027158	Alzheimer disease	SLC38A1	0.0233960613313585	0.0141325477173203	0.239663315917433
eqtl-a-ENSG00000111412	ebi-a-GCST90027158	Alzheimer disease	SPRING1	-0.04443945	0.0559349071549706	0.572593129665535
eqtl-a-ENSG00000111424	ebi-a-GCST90027158	Alzheimer disease	VDR	-0.045772887	0.110281520591086	0.74954295359008
eqtl-a-ENSG00000111445	ebi-a-GCST90027158	Alzheimer disease	RFC5	0.0035938012412807	0.0251778757011135	0.909740813433172
eqtl-a-ENSG00000111450	ebi-a-GCST90027158	Alzheimer disease	STX2	-0.024929454	0.0111736519527337	0.268249336699818
eqtl-a-ENSG00000111452	ebi-a-GCST90027158	Alzheimer disease	ADGRD1	-0.00077935	0.00904908180893215	0.939213208050918
eqtl-a-ENSG00000111490	ebi-a-GCST90027158	Alzheimer disease	TBC1D30	0.0064382905913816	0.00824447113708959	0.577921468879647
eqtl-a-ENSG00000111554	ebi-a-GCST90027158	Alzheimer disease	MDM1	-0.009829695	0.0101543659156664	0.435154483567131
eqtl-a-ENSG00000111581	ebi-a-GCST90027158	Alzheimer disease	NUP107	-0.02021492	0.0103883704559978	0.123534712400993
eqtl-a-ENSG00000111640	ebi-a-GCST90027158	Alzheimer disease	GAPDH	-0.005516583	0.0151554850505632	0.777761559586816
eqtl-a-ENSG00000111644	ebi-a-GCST90027158	Alzheimer disease	ACRBP	0.000363821423152875	0.0114869816496181	0.975617375572702
eqtl-a-ENSG00000111652	ebi-a-GCST90027158	Alzheimer disease	COPS7A	0.0713340548795477	0.0271230599474761	0.231312260469911
eqtl-a-ENSG00000111666	ebi-a-GCST90027158	Alzheimer disease	CHPT1	0.00156299521948793	0.00956123447365631	0.875514049663291
eqtl-a-ENSG00000111670	ebi-a-GCST90027158	Alzheimer disease	GNPTAB	-0.029974143	0.0126956154944961	0.255057729610574
eqtl-a-ENSG00000111671	ebi-a-GCST90027158	Alzheimer disease	SPSB2	-0.004903142	0.0130175373884815	0.731491423042205
eqtl-a-ENSG00000111674	ebi-a-GCST90027158	Alzheimer disease	ENO2	0.00383055901995801	0.654188780608982	0.995859618626343
eqtl-a-ENSG00000111676	ebi-a-GCST90027158	Alzheimer disease	ATN1	-0.005818101	0.0164977282993025	0.784158399854031
eqtl-a-ENSG00000111678	ebi-a-GCST90027158	Alzheimer disease	C12orf57	-0.010663012	0.00678638651426159	0.214163747372317
eqtl-a-ENSG00000111684	ebi-a-GCST90027158	Alzheimer disease	LPCAT3	-0.020168796	0.0161564899290547	0.338227943623282
eqtl-a-ENSG00000111696	ebi-a-GCST90027158	Alzheimer disease	NT5DC3	-0.003755123	0.00873901436098647	0.696410291671079
eqtl-a-ENSG00000111711	ebi-a-GCST90027158	Alzheimer disease	GOLT1B	-0.013087871	0.0198475379204385	0.577401862218665
eqtl-a-ENSG00000111725	ebi-a-GCST90027158	Alzheimer disease	PRKAB1	0.00467277268349017	0.0222024624722147	0.843593429849517
eqtl-a-ENSG00000111728	ebi-a-GCST90027158	Alzheimer disease	ST8SIA1	0.0251002565706716	0.019492435106099	0.326742440852852
eqtl-a-ENSG00000111729	ebi-a-GCST90027158	Alzheimer disease	CLEC4A	0.000167970228229497	0.00833974253703305	0.984493021143502
eqtl-a-ENSG00000111788	ebi-a-GCST90027158	Alzheimer disease	DDX12B	-0.00125787	0.00974823852677428	0.905494434199196
eqtl-a-ENSG00000111796	ebi-a-GCST90027158	Alzheimer disease	KLRB1	-0.000922132	0.0147487065476144	0.952177236398881
eqtl-a-ENSG00000111801	ebi-a-GCST90027158	Alzheimer disease	BTN3A3	0.0099372400673712	0.00986499956727048	0.352661539661275
eqtl-a-ENSG00000111802	ebi-a-GCST90027158	Alzheimer disease	TDP2	0.00282783724765435	0.00960686294477938	0.787678359879845
eqtl-a-ENSG00000111817	ebi-a-GCST90027158	Alzheimer disease	DSE	-0.011924745	0.00611982601259778	0.0923655428755143
eqtl-a-ENSG00000111837	ebi-a-GCST90027158	Alzheimer disease	MAK	0.00177262442709131	0.0068521100477474	0.801687898207106
eqtl-a-ENSG00000111843	ebi-a-GCST90027158	Alzheimer disease	TMEM14C	-0.005126592	0.00955611582573605	0.686529691775513
eqtl-a-ENSG00000111846	ebi-a-GCST90027158	Alzheimer disease	GCNT2	0.00152459619246168	0.0157898913197777	0.931883735649653
eqtl-a-ENSG00000111875	ebi-a-GCST90027158	Alzheimer disease	ASF1A	-0.021124388	0.0233874890945334	0.432979089822169
eqtl-a-ENSG00000111880	ebi-a-GCST90027158	Alzheimer disease	RNGTT	0.0034044822310873	0.00895780702077113	0.723221361599894
eqtl-a-ENSG00000111885	ebi-a-GCST90027158	Alzheimer disease	MAN1A1	-0.005483341	0.0182333257050505	0.814025500008402
eqtl-a-ENSG00000111897	ebi-a-GCST90027158	Alzheimer disease	SERINC1	NA	NA	NA
eqtl-a-ENSG00000111906	ebi-a-GCST90027158	Alzheimer disease	HDDC2	0.00208617830012041	0.00952500124168266	0.846953094898356
eqtl-a-ENSG00000111913	ebi-a-GCST90027158	Alzheimer disease	RIPOR2	-0.010281078	0.0108816417578913	0.39825404619915
eqtl-a-ENSG00000111961	ebi-a-GCST90027158	Alzheimer disease	SASH1	-0.008949265	0.0292195073685498	0.779419197781816
eqtl-a-ENSG00000111962	ebi-a-GCST90027158	Alzheimer disease	UST	0.00872407633149012	0.0143853719204254	0.652945402564416
eqtl-a-ENSG00000112033	ebi-a-GCST90027158	Alzheimer disease	PPARD	0.0431215876804444	0.0286774008537187	0.373614772826866
eqtl-a-ENSG00000112053	ebi-a-GCST90027158	Alzheimer disease	SLC26A8	-0.010987801	0.00562517272510661	0.0917169759795809
eqtl-a-ENSG00000112062	ebi-a-GCST90027158	Alzheimer disease	MAPK14	-0.022420169	0.0140259963898327	0.355888717523502
eqtl-a-ENSG00000112110	ebi-a-GCST90027158	Alzheimer disease	MRPL18	0.00940495466519557	0.0185492806678604	0.662513292906719
eqtl-a-ENSG00000112130	ebi-a-GCST90027158	Alzheimer disease	RNF8	-0.011757526	0.0154112723186239	0.58510403889304
eqtl-a-ENSG00000112137	ebi-a-GCST90027158	Alzheimer disease	PHACTR1	-0.006245375	0.00889093124275978	0.533001174652244
eqtl-a-ENSG00000112139	ebi-a-GCST90027158	Alzheimer disease	MDGA1	0.00855230280231287	0.00821862409801069	0.356822086676023
eqtl-a-ENSG00000112146	ebi-a-GCST90027158	Alzheimer disease	FBXO9	-0.029053556	0.0108217292721792	0.0313233266527815
eqtl-a-ENSG00000112149	ebi-a-GCST90027158	Alzheimer disease	CD83	-0.00676662	0.0120703771187693	0.674723683400147
eqtl-a-ENSG00000112167	ebi-a-GCST90027158	Alzheimer disease	SAYSD1	0.0351587960039176	0.0334090728801559	0.403013073584942
eqtl-a-ENSG00000112182	ebi-a-GCST90027158	Alzheimer disease	BACH2	0.00423185519386931	0.0173507629855091	0.830045503401019
eqtl-a-ENSG00000112195	ebi-a-GCST90027158	Alzheimer disease	TREML2	0.0303164609897962	0.00879869364607052	0.0183250595124717
eqtl-a-ENSG00000112210	ebi-a-GCST90027158	Alzheimer disease	RAB23	-0.005437364	0.0254870454654767	0.866190562471799
eqtl-a-ENSG00000112242	ebi-a-GCST90027158	Alzheimer disease	E2F3	-0.024340838	0.0360153497737753	0.621637272851912
eqtl-a-ENSG00000112245	ebi-a-GCST90027158	Alzheimer disease	PTP4A1	-0.014006158	0.0147028357070552	0.515445755311941
eqtl-a-ENSG00000112249	ebi-a-GCST90027158	Alzheimer disease	ASCC3	0.0281474672186662	0.0158877184797072	0.32713745637874
eqtl-a-ENSG00000112294	ebi-a-GCST90027158	Alzheimer disease	ALDH5A1	0.0291874141071513	0.0245664262559917	0.356756377201972
eqtl-a-ENSG00000112299	ebi-a-GCST90027158	Alzheimer disease	VNN1	-0.008679807	0.00846112818103041	0.344532081225696
eqtl-a-ENSG00000112303	ebi-a-GCST90027158	Alzheimer disease	VNN2	0.00262463418953523	0.00775707545940749	0.746622565079631
eqtl-a-ENSG00000112304	ebi-a-GCST90027158	Alzheimer disease	ACOT13	-0.014298765	0.0113613746119826	0.297227343374493
eqtl-a-ENSG00000112305	ebi-a-GCST90027158	Alzheimer disease	SMAP1	-0.005019188	0.0133121694905582	0.742392260644451
eqtl-a-ENSG00000112306	ebi-a-GCST90027158	Alzheimer disease	RPS12	0.00246715783317899	0.0161177329768516	0.903302531056901
eqtl-a-ENSG00000112308	ebi-a-GCST90027158	Alzheimer disease	C6orf62	0.00815858987193668	0.0121302463185267	0.623065760224573
eqtl-a-ENSG00000112343	ebi-a-GCST90027158	Alzheimer disease	TRIM38	-0.066685119	0.0369273975137885	0.168690308406175
eqtl-a-ENSG00000112394	ebi-a-GCST90027158	Alzheimer disease	SLC16A10	0.00377835445896331	0.0271736909381586	0.898224211315662
eqtl-a-ENSG00000112419	ebi-a-GCST90027158	Alzheimer disease	PHACTR2	-0.003065561	0.0115742812860552	0.808272950381897
eqtl-a-ENSG00000112486	ebi-a-GCST90027158	Alzheimer disease	CCR6	0.00798790650510218	0.0109671275849164	0.493833226015565
eqtl-a-ENSG00000112531	ebi-a-GCST90027158	Alzheimer disease	QKI	-0.000842643	0.00807831429865712	0.923506546733189
eqtl-a-ENSG00000112578	ebi-a-GCST90027158	Alzheimer disease	BYSL	-0.025249731	0.0154829174201652	0.350180738707479
eqtl-a-ENSG00000112584	ebi-a-GCST90027158	Alzheimer disease	FAM120B	0.00304185146289755	0.0124213683132369	0.814702985672409
eqtl-a-ENSG00000112640	ebi-a-GCST90027158	Alzheimer disease	PPP2R5D	-0.012240772	0.0273665639413088	0.732239358661562
eqtl-a-ENSG00000112655	ebi-a-GCST90027158	Alzheimer disease	PTK7	-0.018530611	0.00877843612085613	0.281646020772606
eqtl-a-ENSG00000112667	ebi-a-GCST90027158	Alzheimer disease	DNPH1	0.00673367347465621	0.0197461573573129	0.765586853520239
eqtl-a-ENSG00000112679	ebi-a-GCST90027158	Alzheimer disease	DUSP22	-0.029844636	0.0162605182921089	0.20786924535765
eqtl-a-ENSG00000112685	ebi-a-GCST90027158	Alzheimer disease	EXOC2	NA	NA	NA
eqtl-a-ENSG00000112699	ebi-a-GCST90027158	Alzheimer disease	GMDS	-0.014993754	0.00825089171807761	0.210819077523555
eqtl-a-ENSG00000112701	ebi-a-GCST90027158	Alzheimer disease	SENP6	-0.007437722	0.109177140506375	0.951883957761838
eqtl-a-ENSG00000112715	ebi-a-GCST90027158	Alzheimer disease	VEGFA	-0.007090767	0.00932694981878568	0.586180760645203
eqtl-a-ENSG00000112763	ebi-a-GCST90027158	Alzheimer disease	BTN2A1	NA	NA	NA
eqtl-a-ENSG00000112787	ebi-a-GCST90027158	Alzheimer disease	FBRSL1	NA	NA	NA
eqtl-a-ENSG00000112799	ebi-a-GCST90027158	Alzheimer disease	LY86	-0.004956031	0.0059395876540439	0.43600702756688
eqtl-a-ENSG00000112874	ebi-a-GCST90027158	Alzheimer disease	NUDT12	0.00938000587291	0.0170264357320094	0.679436260406479
eqtl-a-ENSG00000112941	ebi-a-GCST90027158	Alzheimer disease	TENT4A	0.00431522809356449	0.0164828235191344	0.810420614189075
eqtl-a-ENSG00000112977	ebi-a-GCST90027158	Alzheimer disease	DAP	0.0146382236558908	0.00670855794830139	0.117126668442992
eqtl-a-ENSG00000112992	ebi-a-GCST90027158	Alzheimer disease	NNT	-0.015856778	0.0189096499766237	0.463273181862462
eqtl-a-ENSG00000113088	ebi-a-GCST90027158	Alzheimer disease	GZMK	0.00332175812900645	0.00728004413556992	0.662006277407545
eqtl-a-ENSG00000113108	ebi-a-GCST90027158	Alzheimer disease	APBB3	0.00925541288739155	0.0113902916800582	0.475956864600869
eqtl-a-ENSG00000113140	ebi-a-GCST90027158	Alzheimer disease	SPARC	0.00323235127737905	0.00645958409918694	0.625846734685749
eqtl-a-ENSG00000113141	ebi-a-GCST90027158	Alzheimer disease	IK	NA	NA	NA
eqtl-a-ENSG00000113161	ebi-a-GCST90027158	Alzheimer disease	HMGCR	0.0133553167679857	0.0153509903671818	0.47602847286834
eqtl-a-ENSG00000113231	ebi-a-GCST90027158	Alzheimer disease	PDE8B	-0.006361867	0.00752215953314777	0.486744445052002
eqtl-a-ENSG00000113240	ebi-a-GCST90027158	Alzheimer disease	CLK4	0.000940250765385051	0.0175357888074004	0.96060958414158
eqtl-a-ENSG00000113272	ebi-a-GCST90027158	Alzheimer disease	THG1L	0.00647628641049788	0.00744195665003468	0.544099039756548
eqtl-a-ENSG00000113273	ebi-a-GCST90027158	Alzheimer disease	ARSB	-0.00689021	0.00743339229062563	0.422334421495962
eqtl-a-ENSG00000113300	ebi-a-GCST90027158	Alzheimer disease	CNOT6	0.014278750594101	0.0132548166326708	0.476335926778345
eqtl-a-ENSG00000113303	ebi-a-GCST90027158	Alzheimer disease	BTNL8	0.0137594283333666	0.0180187886441673	0.584823128787393
eqtl-a-ENSG00000113318	ebi-a-GCST90027158	Alzheimer disease	MSH3	-0.023257332	0.0166688202175127	0.297679657358848
eqtl-a-ENSG00000113368	ebi-a-GCST90027158	Alzheimer disease	LMNB1	-0.002328161	0.00828451411475222	0.805095781161124
eqtl-a-ENSG00000113384	ebi-a-GCST90027158	Alzheimer disease	GOLPH3	-0.018917939	0.0829138466142338	0.857191066697622
eqtl-a-ENSG00000113407	ebi-a-GCST90027158	Alzheimer disease	TARS1	NA	NA	NA
eqtl-a-ENSG00000113448	ebi-a-GCST90027158	Alzheimer disease	PDE4D	0.0180356083837353	0.0130107059201308	0.397847777973144
eqtl-a-ENSG00000113504	ebi-a-GCST90027158	Alzheimer disease	SLC12A7	-0.001475758	0.0212072602648302	0.955770582338638
eqtl-a-ENSG00000113520	ebi-a-GCST90027158	Alzheimer disease	IL4	-0.018738446	0.0285192034054649	0.629924668416082
eqtl-a-ENSG00000113532	ebi-a-GCST90027158	Alzheimer disease	ST8SIA4	0.00652269688842677	0.00679148148015078	0.391230173841131
eqtl-a-ENSG00000113552	ebi-a-GCST90027158	Alzheimer disease	GNPDA1	-0.029390572	0.0122274653039439	0.138112893993926
eqtl-a-ENSG00000113593	ebi-a-GCST90027158	Alzheimer disease	PPWD1	-0.026870663	0.0633894892260387	0.744755784787618
eqtl-a-ENSG00000113643	ebi-a-GCST90027158	Alzheimer disease	RARS1	NA	NA	NA
eqtl-a-ENSG00000113645	ebi-a-GCST90027158	Alzheimer disease	WWC1	0.00124888611130731	0.0114275559501087	0.919874845733471
eqtl-a-ENSG00000113658	ebi-a-GCST90027158	Alzheimer disease	SMAD5	0.0202273492731834	0.0186070354453316	0.356538280332866
eqtl-a-ENSG00000113721	ebi-a-GCST90027158	Alzheimer disease	PDGFRB	0.0457271852651579	0.025479148326804	0.214554069510366
eqtl-a-ENSG00000113734	ebi-a-GCST90027158	Alzheimer disease	BNIP1	0.0125322281725171	0.0292694985206022	0.742455526032572
eqtl-a-ENSG00000113742	ebi-a-GCST90027158	Alzheimer disease	CPEB4	-0.008810142	0.0185883803333832	0.682230877893599
eqtl-a-ENSG00000113916	ebi-a-GCST90027158	Alzheimer disease	BCL6	-0.025820866	0.0353082025866848	0.598022440893878
eqtl-a-ENSG00000113924	ebi-a-GCST90027158	Alzheimer disease	HGD	-0.00408921	0.0131802632141868	0.764297497722094
eqtl-a-ENSG00000113971	ebi-a-GCST90027158	Alzheimer disease	NPHP3	-0.000690387	0.0153783950302731	0.96493076553402
eqtl-a-ENSG00000114013	ebi-a-GCST90027158	Alzheimer disease	CD86	0.00884796990596837	0.00795341543037305	0.328283337988945
eqtl-a-ENSG00000114054	ebi-a-GCST90027158	Alzheimer disease	PCCB	-0.083072512	0.123111683792946	0.569370204707354
eqtl-a-ENSG00000114125	ebi-a-GCST90027158	Alzheimer disease	RNF7	-0.001852978	0.0381600050984153	0.969111203670037
eqtl-a-ENSG00000114166	ebi-a-GCST90027158	Alzheimer disease	KAT2B	-0.000117681	0.012426513735808	0.993038593427623
eqtl-a-ENSG00000114268	ebi-a-GCST90027158	Alzheimer disease	PFKFB4	-0.070329887	0.0530443012923494	0.411381975735273
eqtl-a-ENSG00000114346	ebi-a-GCST90027158	Alzheimer disease	ECT2	0.00378558208985857	0.055880982879369	0.95693884075113
eqtl-a-ENSG00000114354	ebi-a-GCST90027158	Alzheimer disease	TFG	0.000174180523897295	0.0072729376718009	0.98306783607808
eqtl-a-ENSG00000114405	ebi-a-GCST90027158	Alzheimer disease	C3orf14	-0.02246348	0.0255985969101559	0.541468328563943
eqtl-a-ENSG00000114423	ebi-a-GCST90027158	Alzheimer disease	CBLB	-0.002416365	0.00828618574310837	0.81936216933665
eqtl-a-ENSG00000114473	ebi-a-GCST90027158	Alzheimer disease	IQCG	NA	NA	NA
eqtl-a-ENSG00000114541	ebi-a-GCST90027158	Alzheimer disease	FRMD4B	-0.008384777	0.0103699803805443	0.477939545297937
eqtl-a-ENSG00000114544	ebi-a-GCST90027158	Alzheimer disease	SLC41A3	0.000741035291102273	0.00968245526469926	0.94596149047369
eqtl-a-ENSG00000114626	ebi-a-GCST90027158	Alzheimer disease	ABTB1	-0.016770401	0.0100028269495906	0.168934202260949
eqtl-a-ENSG00000114631	ebi-a-GCST90027158	Alzheimer disease	PODXL2	-0.016189112	0.020822038965022	0.579277482933354
eqtl-a-ENSG00000114650	ebi-a-GCST90027158	Alzheimer disease	SCAP	0.0256955596226944	0.00940265948606573	0.0522920000971167
eqtl-a-ENSG00000114738	ebi-a-GCST90027158	Alzheimer disease	MAPKAPK3	0.026340988561467	0.019427675015295	0.307945458763102
eqtl-a-ENSG00000114742	ebi-a-GCST90027158	Alzheimer disease	WDR48	-0.022326507	0.0367997241686924	0.576797576211823
eqtl-a-ENSG00000114744	ebi-a-GCST90027158	Alzheimer disease	COMMD2	NA	NA	NA
eqtl-a-ENSG00000114745	ebi-a-GCST90027158	Alzheimer disease	GORASP1	0.00225481087917325	0.0156249849914708	0.908760520618522
eqtl-a-ENSG00000114770	ebi-a-GCST90027158	Alzheimer disease	ABCC5	-0.002073827	0.00857583422994171	0.815849404462704
eqtl-a-ENSG00000114779	ebi-a-GCST90027158	Alzheimer disease	ABHD14B	-0.076470192	0.0535133077346489	0.388711787422424
eqtl-a-ENSG00000114784	ebi-a-GCST90027158	Alzheimer disease	EIF1B	-0.02536997	0.0393653974946053	0.635547526194532
eqtl-a-ENSG00000114805	ebi-a-GCST90027158	Alzheimer disease	PLCH1	-0.012573837	0.0338934043567212	0.773845128331594
eqtl-a-ENSG00000114812	ebi-a-GCST90027158	Alzheimer disease	VIPR1	-0.001967686	0.0139950711926102	0.894983160129326
eqtl-a-ENSG00000114841	ebi-a-GCST90027158	Alzheimer disease	DNAH1	0.0201671720512078	0.0161399640997984	0.429673255438811
eqtl-a-ENSG00000114853	ebi-a-GCST90027158	Alzheimer disease	ZBTB47	0.00667151309868551	0.00964330349627649	0.560566727767885
eqtl-a-ENSG00000114948	ebi-a-GCST90027158	Alzheimer disease	ADAM23	-0.000567008	0.0323128769267144	0.987593038289511
eqtl-a-ENSG00000114956	ebi-a-GCST90027158	Alzheimer disease	DGUOK	-0.09758624	0.0426507517879267	0.262311901811317
eqtl-a-ENSG00000115107	ebi-a-GCST90027158	Alzheimer disease	STEAP3	0.00597654122024922	0.0105595522944046	0.610975553992638
eqtl-a-ENSG00000115129	ebi-a-GCST90027158	Alzheimer disease	TP53I3	0.00576463731627025	0.00926021734765917	0.577712673617499
eqtl-a-ENSG00000115137	ebi-a-GCST90027158	Alzheimer disease	DNAJC27	-0.131069557	0.0933697942866634	0.394054065249622
eqtl-a-ENSG00000115138	ebi-a-GCST90027158	Alzheimer disease	POMC	NA	NA	NA
eqtl-a-ENSG00000115145	ebi-a-GCST90027158	Alzheimer disease	STAM2	-0.00680248	0.011397964835336	0.657451108489982
eqtl-a-ENSG00000115159	ebi-a-GCST90027158	Alzheimer disease	GPD2	-0.023448362	0.0188629436752576	0.431275587272114
eqtl-a-ENSG00000115165	ebi-a-GCST90027158	Alzheimer disease	CYTIP	0.0220605856009211	0.0195708308760619	0.3226912480797
eqtl-a-ENSG00000115170	ebi-a-GCST90027158	Alzheimer disease	ACVR1	-0.00827423	0.00998364466087361	0.453818838642439
eqtl-a-ENSG00000115232	ebi-a-GCST90027158	Alzheimer disease	ITGA4	-0.009205996	0.00675953154738884	0.306333763806507
eqtl-a-ENSG00000115295	ebi-a-GCST90027158	Alzheimer disease	CLIP4	0.0149285804418035	0.010954094884244	0.40299978139845
eqtl-a-ENSG00000115306	ebi-a-GCST90027158	Alzheimer disease	SPTBN1	-0.002646368	0.0147833361636698	0.874422686838136
eqtl-a-ENSG00000115310	ebi-a-GCST90027158	Alzheimer disease	RTN4	-0.021266394	0.00846499165082733	0.086763706267949
eqtl-a-ENSG00000115318	ebi-a-GCST90027158	Alzheimer disease	LOXL3	0.0127635897894836	0.00959103146643661	0.314701025807739
eqtl-a-ENSG00000115350	ebi-a-GCST90027158	Alzheimer disease	POLE4	8.81027628663941e-05	0.0216205468579398	0.997405817218184
eqtl-a-ENSG00000115414	ebi-a-GCST90027158	Alzheimer disease	FN1	0.00955976937128978	0.0175485599876428	0.682446434334415
eqtl-a-ENSG00000115415	ebi-a-GCST90027158	Alzheimer disease	STAT1	-0.002922787	0.0117573942127307	0.810812491016495
eqtl-a-ENSG00000115423	ebi-a-GCST90027158	Alzheimer disease	DNAH6	-0.001819038	0.0114754336476021	0.899918398870946
eqtl-a-ENSG00000115425	ebi-a-GCST90027158	Alzheimer disease	PECR	NA	NA	NA
eqtl-a-ENSG00000115457	ebi-a-GCST90027158	Alzheimer disease	IGFBP2	-0.017496797	0.00972793468073741	0.122186759031141
eqtl-a-ENSG00000115484	ebi-a-GCST90027158	Alzheimer disease	CCT4	0.00582699446905265	0.00919407100378955	0.640382229411537
eqtl-a-ENSG00000115486	ebi-a-GCST90027158	Alzheimer disease	GGCX	0.00462504501122515	0.0210404387904819	0.862250953863027
eqtl-a-ENSG00000115507	ebi-a-GCST90027158	Alzheimer disease	OTX1	0.0037885191491465	0.00642476511501607	0.587106560468303
eqtl-a-ENSG00000115523	ebi-a-GCST90027158	Alzheimer disease	GNLY	0.00655863515488534	0.0086683256043929	0.470969539665637
eqtl-a-ENSG00000115525	ebi-a-GCST90027158	Alzheimer disease	ST3GAL5	0.00394191903322109	0.0153387223428812	0.821207757328726
eqtl-a-ENSG00000115590	ebi-a-GCST90027158	Alzheimer disease	IL1R2	0.00027776976153614	0.00690948168779063	0.969859214140266
eqtl-a-ENSG00000115594	ebi-a-GCST90027158	Alzheimer disease	IL1R1	-0.009222749	0.0144667639777318	0.638688481390113
eqtl-a-ENSG00000115604	ebi-a-GCST90027158	Alzheimer disease	IL18R1	-0.019070965	0.0113984972378422	0.342958641561101
eqtl-a-ENSG00000115607	ebi-a-GCST90027158	Alzheimer disease	IL18RAP	-0.01496724	0.0048070702661183	0.0124466179985413
eqtl-a-ENSG00000115641	ebi-a-GCST90027158	Alzheimer disease	FHL2	0.00223079390496726	0.0102091372977931	0.837727834489255
eqtl-a-ENSG00000115649	ebi-a-GCST90027158	Alzheimer disease	CNPPD1	-0.008008897	0.0132414861079648	0.653700420059381
eqtl-a-ENSG00000115687	ebi-a-GCST90027158	Alzheimer disease	PASK	-0.022430792	0.00783559613356039	0.0458055107049011
eqtl-a-ENSG00000115738	ebi-a-GCST90027158	Alzheimer disease	ID2	NA	NA	NA
eqtl-a-ENSG00000115756	ebi-a-GCST90027158	Alzheimer disease	HPCAL1	-0.002551833	0.0273675936855	0.934210183543415
eqtl-a-ENSG00000115758	ebi-a-GCST90027158	Alzheimer disease	ODC1	0.0184744675221339	0.008763974471452	0.0567327931025116
eqtl-a-ENSG00000115762	ebi-a-GCST90027158	Alzheimer disease	PLEKHB2	NA	NA	NA
eqtl-a-ENSG00000115816	ebi-a-GCST90027158	Alzheimer disease	CEBPZ	0.0130840552488795	0.0579985733308483	0.858747747610941
eqtl-a-ENSG00000115825	ebi-a-GCST90027158	Alzheimer disease	PRKD3	-0.007875113	0.0307130749516208	0.821599909663236
eqtl-a-ENSG00000115828	ebi-a-GCST90027158	Alzheimer disease	QPCT	0.0188314449510087	0.0137110785553292	0.241564727891326
eqtl-a-ENSG00000115866	ebi-a-GCST90027158	Alzheimer disease	DARS1	-0.025241122	0.0249189688469259	0.417705795476091
eqtl-a-ENSG00000115896	ebi-a-GCST90027158	Alzheimer disease	PLCL1	-0.040791316	0.0824515033428864	0.707521887581503
eqtl-a-ENSG00000115902	ebi-a-GCST90027158	Alzheimer disease	SLC1A4	-0.012492154	0.0364438054906606	0.754377416569908
eqtl-a-ENSG00000115919	ebi-a-GCST90027158	Alzheimer disease	KYNU	0.00299841999247081	0.00690102447978425	0.679123920043971
eqtl-a-ENSG00000115956	ebi-a-GCST90027158	Alzheimer disease	PLEK	0.00896477879235106	0.0157296457511605	0.670221523962629
eqtl-a-ENSG00000115993	ebi-a-GCST90027158	Alzheimer disease	TRAK2	-0.048993025	0.0326009074155809	0.20731016557013
eqtl-a-ENSG00000115998	ebi-a-GCST90027158	Alzheimer disease	C2orf42	0.0196677041354349	0.0288725297788188	0.61930739612979
eqtl-a-ENSG00000116014	ebi-a-GCST90027158	Alzheimer disease	KISS1R	-0.007968267	0.00839361679260686	0.442654371620495
eqtl-a-ENSG00000116016	ebi-a-GCST90027158	Alzheimer disease	EPAS1	-0.006798995	0.0490197606631735	0.902393246287629
eqtl-a-ENSG00000116017	ebi-a-GCST90027158	Alzheimer disease	ARID3A	-0.02191319	0.0137321730132798	0.356375850892844
eqtl-a-ENSG00000116044	ebi-a-GCST90027158	Alzheimer disease	NFE2L2	-0.060834094	0.062810713527389	0.510176311633189
eqtl-a-ENSG00000116062	ebi-a-GCST90027158	Alzheimer disease	MSH6	-0.001014592	0.0224492115886439	0.971247546383613
eqtl-a-ENSG00000116106	ebi-a-GCST90027158	Alzheimer disease	EPHA4	0.0021220274528586	0.0089322965595621	0.827516412545771
eqtl-a-ENSG00000116127	ebi-a-GCST90027158	Alzheimer disease	ALMS1	0.035035674997918	0.039312421479983	0.536580146885863
eqtl-a-ENSG00000116133	ebi-a-GCST90027158	Alzheimer disease	DHCR24	-0.002188071	0.00886304344084539	0.82803301351832
eqtl-a-ENSG00000116157	ebi-a-GCST90027158	Alzheimer disease	GPX7	-0.011102308	0.0139369569562761	0.509217442000961
eqtl-a-ENSG00000116171	ebi-a-GCST90027158	Alzheimer disease	SCP2	0.0128438072433717	0.0199455665886195	0.585600541583311
eqtl-a-ENSG00000116209	ebi-a-GCST90027158	Alzheimer disease	TMEM59	-0.019558852	0.0101076671169635	0.303656860794171
eqtl-a-ENSG00000116260	ebi-a-GCST90027158	Alzheimer disease	QSOX1	-0.007973211	0.00972074314049044	0.472188972847826
eqtl-a-ENSG00000116273	ebi-a-GCST90027158	Alzheimer disease	PHF13	NA	NA	NA
eqtl-a-ENSG00000116288	ebi-a-GCST90027158	Alzheimer disease	PARK7	-0.013484887	0.00931048359079736	0.284510494299282
eqtl-a-ENSG00000116299	ebi-a-GCST90027158	Alzheimer disease	ELAPOR1	0.00354728312436968	0.00485532906280618	0.481792259915505
eqtl-a-ENSG00000116497	ebi-a-GCST90027158	Alzheimer disease	S100PBP	0.0100343654085688	0.014993741997284	0.624534463593323
eqtl-a-ENSG00000116514	ebi-a-GCST90027158	Alzheimer disease	RNF19B	-0.01610359	0.0141694927046782	0.373583542183108
eqtl-a-ENSG00000116574	ebi-a-GCST90027158	Alzheimer disease	RHOU	0.0152701550800097	0.0105667279870145	0.244178866629884
eqtl-a-ENSG00000116661	ebi-a-GCST90027158	Alzheimer disease	FBXO2	-0.003140047	0.0233308345667731	0.905260082964043
eqtl-a-ENSG00000116663	ebi-a-GCST90027158	Alzheimer disease	FBXO6	0.00117382963930411	0.0119717162354055	0.930834049499623
eqtl-a-ENSG00000116670	ebi-a-GCST90027158	Alzheimer disease	MAD2L2	0.00578350491320034	0.0130150984814345	0.733790287202649
eqtl-a-ENSG00000116678	ebi-a-GCST90027158	Alzheimer disease	LEPR	0.010471784515081	0.00847044618261426	0.341846370110038
eqtl-a-ENSG00000116679	ebi-a-GCST90027158	Alzheimer disease	IVNS1ABP	0.0114010774748157	0.00906564410002785	0.276946373294319
eqtl-a-ENSG00000116685	ebi-a-GCST90027158	Alzheimer disease	KIAA2013	-0.012370047	0.0090235153675831	0.401215990600944
eqtl-a-ENSG00000116688	ebi-a-GCST90027158	Alzheimer disease	MFN2	-0.016484498	0.00871521209848855	0.131528253098942
eqtl-a-ENSG00000116690	ebi-a-GCST90027158	Alzheimer disease	PRG4	-0.001759139	0.0231058210126822	0.946242965433716
eqtl-a-ENSG00000116698	ebi-a-GCST90027158	Alzheimer disease	SMG7	-0.020040659	0.031817907883062	0.556447195580803
eqtl-a-ENSG00000116717	ebi-a-GCST90027158	Alzheimer disease	GADD45A	-0.023065401	0.0150084644854815	0.367241312398801
eqtl-a-ENSG00000116729	ebi-a-GCST90027158	Alzheimer disease	WLS	0.00180826693332219	0.00581386766063396	0.76006091999205
eqtl-a-ENSG00000116741	ebi-a-GCST90027158	Alzheimer disease	RGS2	NA	NA	NA
eqtl-a-ENSG00000116791	ebi-a-GCST90027158	Alzheimer disease	CRYZ	-0.00596177	0.00851740221567502	0.534353245443256
eqtl-a-ENSG00000116793	ebi-a-GCST90027158	Alzheimer disease	PHTF1	0.0121997800341171	0.0134124784319239	0.530120406050894
eqtl-a-ENSG00000116815	ebi-a-GCST90027158	Alzheimer disease	CD58	-0.099449499	0.28886705048291	0.788919236682349
eqtl-a-ENSG00000116824	ebi-a-GCST90027158	Alzheimer disease	CD2	-0.019650327	0.0172765350571492	0.459132023794291
eqtl-a-ENSG00000116830	ebi-a-GCST90027158	Alzheimer disease	TTF2	0.00550061677718949	0.0103439096476172	0.648039153815601
eqtl-a-ENSG00000116852	ebi-a-GCST90027158	Alzheimer disease	KIF21B	-0.003914954	0.0131965838048169	0.816402905619419
eqtl-a-ENSG00000116857	ebi-a-GCST90027158	Alzheimer disease	TMEM9	-0.004152676	0.0352284593395356	0.911846172788644
eqtl-a-ENSG00000116874	ebi-a-GCST90027158	Alzheimer disease	WARS2	0.0132735598247389	0.00964132313306549	0.2406275578764
eqtl-a-ENSG00000116954	ebi-a-GCST90027158	Alzheimer disease	RRAGC	0.0166793789817658	0.0148909127152782	0.463973809690715
eqtl-a-ENSG00000116962	ebi-a-GCST90027158	Alzheimer disease	NID1	0.0049505961017078	0.027533717824672	0.873876595097792
eqtl-a-ENSG00000116977	ebi-a-GCST90027158	Alzheimer disease	LGALS8	-0.028574735	0.0146021650727315	0.300753203156761
eqtl-a-ENSG00000116983	ebi-a-GCST90027158	Alzheimer disease	HPCAL4	0.00208483048143909	0.0152291068972328	0.896453219058296
eqtl-a-ENSG00000116991	ebi-a-GCST90027158	Alzheimer disease	SIPA1L2	0.00044916844809694	0.0119837294346144	0.97131701939497
eqtl-a-ENSG00000117009	ebi-a-GCST90027158	Alzheimer disease	KMO	-0.006723844	0.00722840723464688	0.45046864786375
eqtl-a-ENSG00000117016	ebi-a-GCST90027158	Alzheimer disease	RIMS3	-0.013010137	0.0140881152793904	0.453246334871641
eqtl-a-ENSG00000117020	ebi-a-GCST90027158	Alzheimer disease	AKT3	0.00309648049752176	0.0504773391487221	0.960996090263725
eqtl-a-ENSG00000117054	ebi-a-GCST90027158	Alzheimer disease	ACADM	-0.003061872	0.00994001141282066	0.78717628259475
eqtl-a-ENSG00000117090	ebi-a-GCST90027158	Alzheimer disease	SLAMF1	0.0163891882007427	0.0154601097905842	0.348869241526979
eqtl-a-ENSG00000117091	ebi-a-GCST90027158	Alzheimer disease	CD48	-0.005296926	0.0096955204018416	0.613884975220654
eqtl-a-ENSG00000117115	ebi-a-GCST90027158	Alzheimer disease	PADI2	-0.006581008	0.0110116784207382	0.57611652423054
eqtl-a-ENSG00000117139	ebi-a-GCST90027158	Alzheimer disease	KDM5B	-0.01090568	0.0134204000900591	0.565577945018431
eqtl-a-ENSG00000117151	ebi-a-GCST90027158	Alzheimer disease	CTBS	0.0169151326497884	0.0164635726599978	0.412236641288792
eqtl-a-ENSG00000117153	ebi-a-GCST90027158	Alzheimer disease	KLHL12	0.022558242591148	0.0141708624766664	0.252407302950945
eqtl-a-ENSG00000117155	ebi-a-GCST90027158	Alzheimer disease	SSX2IP	0.00454995381618778	0.0107854482441295	0.745856039607784
eqtl-a-ENSG00000117174	ebi-a-GCST90027158	Alzheimer disease	ZNHIT6	0.0319288008124168	0.0230907075059913	0.39860240907242
eqtl-a-ENSG00000117226	ebi-a-GCST90027158	Alzheimer disease	GBP3	0.0222565037634062	0.0242044910052172	0.388411469667597
eqtl-a-ENSG00000117228	ebi-a-GCST90027158	Alzheimer disease	GBP1	0.00475616433779101	0.0179700796994146	0.804341183932799
eqtl-a-ENSG00000117281	ebi-a-GCST90027158	Alzheimer disease	CD160	NA	NA	NA
eqtl-a-ENSG00000117298	ebi-a-GCST90027158	Alzheimer disease	ECE1	0.0122936980389125	0.0104594303145921	0.324638862860022
eqtl-a-ENSG00000117322	ebi-a-GCST90027158	Alzheimer disease	CR2	0.0130529403088626	0.0224358780043069	0.591921078618407
eqtl-a-ENSG00000117394	ebi-a-GCST90027158	Alzheimer disease	SLC2A1	0.00263235928233671	0.018189665636882	0.898201024835525
eqtl-a-ENSG00000117400	ebi-a-GCST90027158	Alzheimer disease	MPL	0.021351448126746	0.0218766937976862	0.50773489931475
eqtl-a-ENSG00000117410	ebi-a-GCST90027158	Alzheimer disease	ATP6V0B	-0.020996736	0.0283620346202807	0.536222674771274
eqtl-a-ENSG00000117450	ebi-a-GCST90027158	Alzheimer disease	PRDX1	-0.005937122	0.023701886543871	0.8437472655003
eqtl-a-ENSG00000117480	ebi-a-GCST90027158	Alzheimer disease	FAAH	0.0107662957884668	0.0313213570348429	0.748352746691319
eqtl-a-ENSG00000117481	ebi-a-GCST90027158	Alzheimer disease	NSUN4	0.0221525580418743	0.0278100226554147	0.509236993025802
eqtl-a-ENSG00000117500	ebi-a-GCST90027158	Alzheimer disease	TMED5	0.00242312655065999	0.0110673698401968	0.847006329215758
eqtl-a-ENSG00000117505	ebi-a-GCST90027158	Alzheimer disease	DR1	0.00245114662972165	0.0221710043588689	0.922062602358148
eqtl-a-ENSG00000117519	ebi-a-GCST90027158	Alzheimer disease	CNN3	0.00143633882309978	0.0148288029803145	0.938527876655902
eqtl-a-ENSG00000117528	ebi-a-GCST90027158	Alzheimer disease	ABCD3	NA	NA	NA
eqtl-a-ENSG00000117569	ebi-a-GCST90027158	Alzheimer disease	PTBP2	-0.000369934	0.0207755615843043	0.988665397717169
eqtl-a-ENSG00000117586	ebi-a-GCST90027158	Alzheimer disease	TNFSF4	-6.33E-05	0.00570188250420688	0.99132859675206
eqtl-a-ENSG00000117592	ebi-a-GCST90027158	Alzheimer disease	PRDX6	0.0160843392692854	0.00585772495071551	0.0334759315579425
eqtl-a-ENSG00000117602	ebi-a-GCST90027158	Alzheimer disease	RCAN3	NA	NA	NA
eqtl-a-ENSG00000117643	ebi-a-GCST90027158	Alzheimer disease	MAN1C1	0.0364687230877166	0.0634722705855549	0.605843437221103
eqtl-a-ENSG00000117676	ebi-a-GCST90027158	Alzheimer disease	RPS6KA1	-0.002532033	0.0107812931635768	0.836176534641727
eqtl-a-ENSG00000117691	ebi-a-GCST90027158	Alzheimer disease	NENF	0.00452231899761459	0.0204831118852345	0.832582814831121
eqtl-a-ENSG00000117748	ebi-a-GCST90027158	Alzheimer disease	RPA2	0.0073101489349284	0.0117358674655159	0.556276246237732
eqtl-a-ENSG00000117862	ebi-a-GCST90027158	Alzheimer disease	TXNDC12	-0.014199473	0.00945717831015034	0.374050395147344
eqtl-a-ENSG00000117984	ebi-a-GCST90027158	Alzheimer disease	CTSD	0.00379189521869915	0.00900535598236793	0.702049887235087
eqtl-a-ENSG00000118046	ebi-a-GCST90027158	Alzheimer disease	STK11	0.0118182935426163	0.0110578546115763	0.397076342354765
eqtl-a-ENSG00000118113	ebi-a-GCST90027158	Alzheimer disease	MMP8	-0.033966895	0.0205777344074809	0.174152144496031
eqtl-a-ENSG00000118197	ebi-a-GCST90027158	Alzheimer disease	DDX59	0.00266887957917594	0.00990398731555395	0.805035904231703
eqtl-a-ENSG00000118200	ebi-a-GCST90027158	Alzheimer disease	CAMSAP2	0.00617052317874547	0.0216738614880785	0.802646842441933
eqtl-a-ENSG00000118217	ebi-a-GCST90027158	Alzheimer disease	ATF6	-0.009754506	0.00655864902835523	0.197098127298154
eqtl-a-ENSG00000118260	ebi-a-GCST90027158	Alzheimer disease	CREB1	0.0161740665735677	0.0134921467122618	0.442603574107536
eqtl-a-ENSG00000118402	ebi-a-GCST90027158	Alzheimer disease	ELOVL4	-0.015438734	0.00627386501686985	0.0490661084128514
eqtl-a-ENSG00000118432	ebi-a-GCST90027158	Alzheimer disease	CNR1	-0.002152059	0.00956031817906378	0.859044255767352
eqtl-a-ENSG00000118473	ebi-a-GCST90027158	Alzheimer disease	SGIP1	0.01054886375814	0.00948169629724925	0.381703521677365
eqtl-a-ENSG00000118495	ebi-a-GCST90027158	Alzheimer disease	PLAGL1	-0.001734809	0.00960277946111566	0.868151989988978
eqtl-a-ENSG00000118503	ebi-a-GCST90027158	Alzheimer disease	TNFAIP3	0.0400920146568655	0.0518829269012869	0.520501994159709
eqtl-a-ENSG00000118507	ebi-a-GCST90027158	Alzheimer disease	AKAP7	0.00497461546245575	0.0196296570525161	0.823612237998337
eqtl-a-ENSG00000118508	ebi-a-GCST90027158	Alzheimer disease	RAB32	-0.010785973	0.0077869516622891	0.215311335051336
eqtl-a-ENSG00000118513	ebi-a-GCST90027158	Alzheimer disease	MYB	-0.038028919	0.0653127463075037	0.619286235228872
eqtl-a-ENSG00000118514	ebi-a-GCST90027158	Alzheimer disease	ALDH8A1	0.0165536229879119	0.0217565935812379	0.585934555557721
eqtl-a-ENSG00000118515	ebi-a-GCST90027158	Alzheimer disease	SGK1	0.0012244515491613	0.00971217075273492	0.907648195510803
eqtl-a-ENSG00000118520	ebi-a-GCST90027158	Alzheimer disease	ARG1	-0.00499301	0.00583547053377873	0.414399920511053
eqtl-a-ENSG00000118600	ebi-a-GCST90027158	Alzheimer disease	RXYLT1	-0.041129526	0.0452307750629322	0.530210366432972
eqtl-a-ENSG00000118640	ebi-a-GCST90027158	Alzheimer disease	VAMP8	-0.00673118	0.0184061949318341	0.738852632325075
eqtl-a-ENSG00000118762	ebi-a-GCST90027158	Alzheimer disease	PKD2	-0.014615228	0.0234012675313559	0.644591342988017
eqtl-a-ENSG00000118777	ebi-a-GCST90027158	Alzheimer disease	ABCG2	0.00449525277874951	0.0197143734886192	0.857278660338441
eqtl-a-ENSG00000118785	ebi-a-GCST90027158	Alzheimer disease	SPP1	0.00360751388378099	0.00724236411325995	0.639537268937411
eqtl-a-ENSG00000118816	ebi-a-GCST90027158	Alzheimer disease	CCNI	-0.010146433	0.0220301845915182	0.725229339714119
eqtl-a-ENSG00000118855	ebi-a-GCST90027158	Alzheimer disease	MFSD1	-0.016121798	0.00926791234007875	0.142431479119064
eqtl-a-ENSG00000118900	ebi-a-GCST90027158	Alzheimer disease	UBN1	-0.053650667	0.0200346232563057	0.227522270053936
eqtl-a-ENSG00000118961	ebi-a-GCST90027158	Alzheimer disease	LDAH	0.00245856833719299	0.0094764033585397	0.812079795144279
eqtl-a-ENSG00000118971	ebi-a-GCST90027158	Alzheimer disease	CCND2	-0.040054101	0.0404633143214038	0.426562024791001
eqtl-a-ENSG00000119048	ebi-a-GCST90027158	Alzheimer disease	UBE2B	0.0173205959871299	0.035481897211789	0.710894916767346
eqtl-a-ENSG00000119121	ebi-a-GCST90027158	Alzheimer disease	TRPM6	-0.005319001	0.00551700575649177	0.360179095339288
eqtl-a-ENSG00000119138	ebi-a-GCST90027158	Alzheimer disease	KLF9	NA	NA	NA
eqtl-a-ENSG00000119139	ebi-a-GCST90027158	Alzheimer disease	TJP2	-0.003406953	0.00745198438129303	0.66671414201746
eqtl-a-ENSG00000119147	ebi-a-GCST90027158	Alzheimer disease	ECRG4	-0.001323398	0.0230034835897719	0.959353522864222
eqtl-a-ENSG00000119185	ebi-a-GCST90027158	Alzheimer disease	ITGB1BP1	-0.047056536	0.02483587524835	0.198619246268345
eqtl-a-ENSG00000119227	ebi-a-GCST90027158	Alzheimer disease	PIGZ	0.00191188108858324	0.00900269385600947	0.866781727069339
eqtl-a-ENSG00000119242	ebi-a-GCST90027158	Alzheimer disease	CCDC92	-0.001628563	0.00712198101208056	0.828185849907653
eqtl-a-ENSG00000119280	ebi-a-GCST90027158	Alzheimer disease	C1orf198	0.00502667937885633	0.00877957473367862	0.575436499704307
eqtl-a-ENSG00000119321	ebi-a-GCST90027158	Alzheimer disease	FKBP15	-0.002722178	0.0154482198545233	0.876354708104039
eqtl-a-ENSG00000119326	ebi-a-GCST90027158	Alzheimer disease	CTNNAL1	-0.002131392	0.00431409735757962	0.647169770405621
eqtl-a-ENSG00000119383	ebi-a-GCST90027158	Alzheimer disease	PTPA	0.0153909592138739	0.00945445258564373	0.245083014717785
eqtl-a-ENSG00000119396	ebi-a-GCST90027158	Alzheimer disease	RAB14	0.000435085668136314	0.0348946883311552	0.992062694929474
eqtl-a-ENSG00000119397	ebi-a-GCST90027158	Alzheimer disease	CNTRL	-0.015164034	0.0163156932851138	0.523279824911703
eqtl-a-ENSG00000119403	ebi-a-GCST90027158	Alzheimer disease	PHF19	-0.001251353	0.0132572337941311	0.930750270720537
eqtl-a-ENSG00000119408	ebi-a-GCST90027158	Alzheimer disease	NEK6	-0.008553238	0.0207420951939696	0.707770995887573
eqtl-a-ENSG00000119431	ebi-a-GCST90027158	Alzheimer disease	HDHD3	-0.00098875	0.0123557352783852	0.949163720743597
eqtl-a-ENSG00000119457	ebi-a-GCST90027158	Alzheimer disease	SLC46A2	-0.009379778	0.00895188916510875	0.335093178643818
eqtl-a-ENSG00000119471	ebi-a-GCST90027158	Alzheimer disease	HSDL2	0.000362405293807591	0.00890210814036463	0.970084844684228
eqtl-a-ENSG00000119509	ebi-a-GCST90027158	Alzheimer disease	INVS	-0.012730148	0.0102168454374587	0.430550134914045
eqtl-a-ENSG00000119522	ebi-a-GCST90027158	Alzheimer disease	DENND1A	-0.020879657	0.0301396637986408	0.614302201163526
eqtl-a-ENSG00000119535	ebi-a-GCST90027158	Alzheimer disease	CSF3R	0.00133367504140892	0.0119388362643758	0.918109030480464
eqtl-a-ENSG00000119537	ebi-a-GCST90027158	Alzheimer disease	KDSR	0.00536584863558201	0.0106125661357284	0.639718404373132
eqtl-a-ENSG00000119599	ebi-a-GCST90027158	Alzheimer disease	DCAF4	-0.000676771	0.0134647357855707	0.963072513921633
eqtl-a-ENSG00000119632	ebi-a-GCST90027158	Alzheimer disease	IFI27L2	-0.01336335	0.00687370880573689	0.30244377288965
eqtl-a-ENSG00000119636	ebi-a-GCST90027158	Alzheimer disease	BBOF1	-0.001504657	0.0123806494651286	0.909129699720318
eqtl-a-ENSG00000119655	ebi-a-GCST90027158	Alzheimer disease	NPC2	-0.010360975	0.0151988450213847	0.565782497929838
eqtl-a-ENSG00000119669	ebi-a-GCST90027158	Alzheimer disease	IRF2BPL	0.0156593353194733	0.0104091569451679	0.229534963315109
eqtl-a-ENSG00000119681	ebi-a-GCST90027158	Alzheimer disease	LTBP2	0.017987342686375	0.0154674203553437	0.364855414145313
eqtl-a-ENSG00000119684	ebi-a-GCST90027158	Alzheimer disease	MLH3	0.00403988888161136	0.00989955453062109	0.710587518525027
eqtl-a-ENSG00000119686	ebi-a-GCST90027158	Alzheimer disease	FLVCR2	0.0184969695992701	0.0190099458568111	0.508706406919014
eqtl-a-ENSG00000119698	ebi-a-GCST90027158	Alzheimer disease	PPP4R4	-0.007361527	0.00989438114025324	0.592781687093675
eqtl-a-ENSG00000119714	ebi-a-GCST90027158	Alzheimer disease	GPR68	-0.013258738	0.0273198005232781	0.712355069989207
eqtl-a-ENSG00000119718	ebi-a-GCST90027158	Alzheimer disease	EIF2B2	-0.021901995	0.0261445577126754	0.490344282376849
eqtl-a-ENSG00000119723	ebi-a-GCST90027158	Alzheimer disease	COQ6	-0.008144685	0.00980406859773389	0.558689432469822
eqtl-a-ENSG00000119729	ebi-a-GCST90027158	Alzheimer disease	RHOQ	-0.008604625	0.02333436794295	0.747688279967472
eqtl-a-ENSG00000119787	ebi-a-GCST90027158	Alzheimer disease	ATL2	0.0270197276109453	0.0610222045958616	0.734632749629653
eqtl-a-ENSG00000119801	ebi-a-GCST90027158	Alzheimer disease	YPEL5	0.000819739353237365	0.0185105146584844	0.971825660284302
eqtl-a-ENSG00000119820	ebi-a-GCST90027158	Alzheimer disease	YIPF4	NA	NA	NA
eqtl-a-ENSG00000119862	ebi-a-GCST90027158	Alzheimer disease	LGALSL	-0.000412265	0.00678591167640739	0.953528908228838
eqtl-a-ENSG00000119865	ebi-a-GCST90027158	Alzheimer disease	CNRIP1	0.00801107058597132	0.0314418448577119	0.841174902151736
eqtl-a-ENSG00000119866	ebi-a-GCST90027158	Alzheimer disease	BCL11A	-0.02526032	0.056957133097114	0.680338597404872
eqtl-a-ENSG00000119878	ebi-a-GCST90027158	Alzheimer disease	CRIPT	-0.010696781	0.0278080062672304	0.766222086192303
eqtl-a-ENSG00000119900	ebi-a-GCST90027158	Alzheimer disease	OGFRL1	-0.008052885	0.00859549019655065	0.417937058047571
eqtl-a-ENSG00000119917	ebi-a-GCST90027158	Alzheimer disease	IFIT3	0.00349352241747308	0.0199227558464401	0.869320711783639
eqtl-a-ENSG00000119922	ebi-a-GCST90027158	Alzheimer disease	IFIT2	-0.006888616	0.013877829936262	0.653720698548742
eqtl-a-ENSG00000119943	ebi-a-GCST90027158	Alzheimer disease	PYROXD2	0.0185632930346573	0.0117191918905649	0.358495844846501
eqtl-a-ENSG00000119950	ebi-a-GCST90027158	Alzheimer disease	MXI1	-0.009210145	0.00934353259133417	0.504576776026096
eqtl-a-ENSG00000119969	ebi-a-GCST90027158	Alzheimer disease	HELLS	-0.033151479	0.0312341385134052	0.481047684650031
eqtl-a-ENSG00000119977	ebi-a-GCST90027158	Alzheimer disease	TCTN3	0.00287600894512116	0.021510726314059	0.915385012639255
eqtl-a-ENSG00000120008	ebi-a-GCST90027158	Alzheimer disease	WDR11	0.00609945914445078	0.00755391341088305	0.464680566346194
eqtl-a-ENSG00000120029	ebi-a-GCST90027158	Alzheimer disease	ARMH3	0.0168214564726695	0.0319179554011611	0.691219938708752
eqtl-a-ENSG00000120156	ebi-a-GCST90027158	Alzheimer disease	TEK	0.00460567697741931	0.0126118577739868	0.749975691052816
eqtl-a-ENSG00000120158	ebi-a-GCST90027158	Alzheimer disease	RCL1	0.0115486297149813	0.0294174200922023	0.761845823052168
eqtl-a-ENSG00000120217	ebi-a-GCST90027158	Alzheimer disease	CD274	-0.0175728	0.00829218868625257	0.280683516093577
eqtl-a-ENSG00000120253	ebi-a-GCST90027158	Alzheimer disease	NUP43	-0.01457479	0.0202435620508847	0.523565904885898
eqtl-a-ENSG00000120262	ebi-a-GCST90027158	Alzheimer disease	CCDC170	0.0113751708646737	0.00913769168627295	0.430832943645456
eqtl-a-ENSG00000120265	ebi-a-GCST90027158	Alzheimer disease	PCMT1	-0.009068079	0.00911709801880915	0.50171603572969
eqtl-a-ENSG00000120306	ebi-a-GCST90027158	Alzheimer disease	CYSTM1	-0.028440772	0.0200086031787867	0.291096702871803
eqtl-a-ENSG00000120314	ebi-a-GCST90027158	Alzheimer disease	WDR55	-0.018724879	0.0173165518824219	0.475136591292903
eqtl-a-ENSG00000120318	ebi-a-GCST90027158	Alzheimer disease	ARAP3	0.00402543824696189	0.00885929457295354	0.668604178418404
eqtl-a-ENSG00000120370	ebi-a-GCST90027158	Alzheimer disease	GORAB	0.0326052507177342	0.0247946935917518	0.413902309390653
eqtl-a-ENSG00000120451	ebi-a-GCST90027158	Alzheimer disease	SNX19	-0.013665692	0.0114610651808949	0.318837424136433
eqtl-a-ENSG00000120519	ebi-a-GCST90027158	Alzheimer disease	SLC10A7	0.050725058540787	0.048637765104283	0.486628632180861
eqtl-a-ENSG00000120539	ebi-a-GCST90027158	Alzheimer disease	MASTL	0.00403982042422142	0.0249208395443165	0.879081463631956
eqtl-a-ENSG00000120594	ebi-a-GCST90027158	Alzheimer disease	PLXDC2	-0.012955318	0.00830527812161681	0.179532572326223
eqtl-a-ENSG00000120645	ebi-a-GCST90027158	Alzheimer disease	IQSEC3	-0.013459271	0.0297359832754505	0.729414097365606
eqtl-a-ENSG00000120647	ebi-a-GCST90027158	Alzheimer disease	CCDC77	-0.002325763	0.0160045596183941	0.891487753196381
eqtl-a-ENSG00000120675	ebi-a-GCST90027158	Alzheimer disease	DNAJC15	0.107499755521487	0.055678256459591	0.193265138171095
eqtl-a-ENSG00000120690	ebi-a-GCST90027158	Alzheimer disease	ELF1	-0.02749536	0.0677908176448284	0.754699532270243
eqtl-a-ENSG00000120708	ebi-a-GCST90027158	Alzheimer disease	TGFBI	0.00188793595566288	0.0044693921781977	0.678715099936418
eqtl-a-ENSG00000120733	ebi-a-GCST90027158	Alzheimer disease	KDM3B	-0.005982748	0.0112541084748559	0.688940392316499
eqtl-a-ENSG00000120784	ebi-a-GCST90027158	Alzheimer disease	ZFP30	-0.023102611	0.0175751681515078	0.414020428182127
eqtl-a-ENSG00000120833	ebi-a-GCST90027158	Alzheimer disease	SOCS2	0.00537892193541501	0.00941866895802456	0.607916053518502
eqtl-a-ENSG00000120868	ebi-a-GCST90027158	Alzheimer disease	APAF1	-0.045270137	0.0880105164488072	0.69755536776275
eqtl-a-ENSG00000120885	ebi-a-GCST90027158	Alzheimer disease	CLU	-0.010261439	0.0266127294828066	0.71310491278647
eqtl-a-ENSG00000120889	ebi-a-GCST90027158	Alzheimer disease	TNFRSF10B	0.0119494444423405	0.00888440358608247	0.310849815078853
eqtl-a-ENSG00000120896	ebi-a-GCST90027158	Alzheimer disease	SORBS3	-0.008897166	0.022896352827303	0.73504910790179
eqtl-a-ENSG00000120899	ebi-a-GCST90027158	Alzheimer disease	PTK2B	0.010455025504604	0.0308294685464934	0.791854973977643
eqtl-a-ENSG00000120903	ebi-a-GCST90027158	Alzheimer disease	CHRNA2	-0.018401976	0.0299849210549022	0.649580454239379
eqtl-a-ENSG00000120915	ebi-a-GCST90027158	Alzheimer disease	EPHX2	-0.012970808	0.00982721638589028	0.244070313281079
eqtl-a-ENSG00000120949	ebi-a-GCST90027158	Alzheimer disease	TNFRSF8	0.00729798353836784	0.015445560509608	0.661197999228974
eqtl-a-ENSG00000121060	ebi-a-GCST90027158	Alzheimer disease	TRIM25	-0.006795251	0.016982583556568	0.757690445837413
eqtl-a-ENSG00000121064	ebi-a-GCST90027158	Alzheimer disease	SCPEP1	-0.007547262	0.0100376488774465	0.480558379699919
eqtl-a-ENSG00000121104	ebi-a-GCST90027158	Alzheimer disease	FAM117A	-0.019082703	0.0205068195356222	0.522890655680676
eqtl-a-ENSG00000121236	ebi-a-GCST90027158	Alzheimer disease	TRIM6	0.0390109211627104	0.0572534317835534	0.565949105665882
eqtl-a-ENSG00000121281	ebi-a-GCST90027158	Alzheimer disease	ADCY7	0.00563023378278358	0.013653640269626	0.75100712053636
eqtl-a-ENSG00000121297	ebi-a-GCST90027158	Alzheimer disease	TSHZ3	-0.002134792	0.00898702683881938	0.818207119601698
eqtl-a-ENSG00000121310	ebi-a-GCST90027158	Alzheimer disease	ECHDC2	0.0173546181272507	0.0212906097753321	0.452062122052814
eqtl-a-ENSG00000121316	ebi-a-GCST90027158	Alzheimer disease	PLBD1	0.000122214711162649	0.0109010793122494	0.991275419324754
eqtl-a-ENSG00000121413	ebi-a-GCST90027158	Alzheimer disease	ZSCAN18	-0.00136598	0.0117622027853509	0.918157029804339
eqtl-a-ENSG00000121417	ebi-a-GCST90027158	Alzheimer disease	ZNF211	-0.004886801	0.00947860973952119	0.657493422539536
eqtl-a-ENSG00000121552	ebi-a-GCST90027158	Alzheimer disease	CSTA	0.0141040520930968	0.00962230518741626	0.280350989906009
eqtl-a-ENSG00000121577	ebi-a-GCST90027158	Alzheimer disease	POPDC2	-0.012924266	0.0155044000428476	0.557620597719159
eqtl-a-ENSG00000121578	ebi-a-GCST90027158	Alzheimer disease	B4GALT4	-0.020047478	0.0094000736863886	0.12269792929421
eqtl-a-ENSG00000121653	ebi-a-GCST90027158	Alzheimer disease	MAPK8IP1	-0.029083267	0.0452939330668532	0.63661612231776
eqtl-a-ENSG00000121671	ebi-a-GCST90027158	Alzheimer disease	CRY2	-0.013709928	0.0116711642512743	0.448972384316848
eqtl-a-ENSG00000121691	ebi-a-GCST90027158	Alzheimer disease	CAT	0.00785157053831085	0.0102176533456949	0.52256459927324
eqtl-a-ENSG00000121716	ebi-a-GCST90027158	Alzheimer disease	PILRB	0.0346832779153643	0.0430886628516395	0.457412655223672
eqtl-a-ENSG00000121766	ebi-a-GCST90027158	Alzheimer disease	ZCCHC17	-0.014371785	0.0225783801750186	0.639134220263622
eqtl-a-ENSG00000121807	ebi-a-GCST90027158	Alzheimer disease	CCR2	-0.004399094	0.0097171747105164	0.669721765970681
eqtl-a-ENSG00000121858	ebi-a-GCST90027158	Alzheimer disease	TNFSF10	-0.013186917	0.0104081176137027	0.332727074727162
eqtl-a-ENSG00000121895	ebi-a-GCST90027158	Alzheimer disease	TMEM156	-0.003871809	0.00885080576275859	0.704488913957132
eqtl-a-ENSG00000121897	ebi-a-GCST90027158	Alzheimer disease	LIAS	0.000134017697843633	0.0170907300316362	0.995008020870634
eqtl-a-ENSG00000121957	ebi-a-GCST90027158	Alzheimer disease	GPSM2	-0.018158365	0.0166393365968996	0.472227185200706
eqtl-a-ENSG00000122034	ebi-a-GCST90027158	Alzheimer disease	GTF3A	0.0336200179807571	0.0403599178211938	0.492475358914699
eqtl-a-ENSG00000122042	ebi-a-GCST90027158	Alzheimer disease	UBL3	-0.008678196	0.0115143935040513	0.588836773112888
eqtl-a-ENSG00000122188	ebi-a-GCST90027158	Alzheimer disease	LAX1	0.00352038440638874	0.00822124425443966	0.742434561025565
eqtl-a-ENSG00000122203	ebi-a-GCST90027158	Alzheimer disease	KIAA1191	-0.009695793	0.00974641637686518	0.501657629835878
eqtl-a-ENSG00000122223	ebi-a-GCST90027158	Alzheimer disease	CD244	-0.006780306	0.0497893761903384	0.904149722050009
eqtl-a-ENSG00000122378	ebi-a-GCST90027158	Alzheimer disease	PRXL2A	0.00578722176126911	0.0140340422676288	0.720067997869099
eqtl-a-ENSG00000122417	ebi-a-GCST90027158	Alzheimer disease	ODF2L	0.119145602146286	0.106789575701802	0.380622489429821
eqtl-a-ENSG00000122420	ebi-a-GCST90027158	Alzheimer disease	PTGFR	0.0125695107553596	0.0136734487920368	0.526764309073829
eqtl-a-ENSG00000122481	ebi-a-GCST90027158	Alzheimer disease	RWDD3	0.165185790779777	0.132369069481347	0.430071109453886
eqtl-a-ENSG00000122490	ebi-a-GCST90027158	Alzheimer disease	SLC66A2	0.00313049529172767	0.00622288976796732	0.630360380159907
eqtl-a-ENSG00000122512	ebi-a-GCST90027158	Alzheimer disease	PMS2	0.065899025950067	0.0348935682795008	0.310013808494734
eqtl-a-ENSG00000122515	ebi-a-GCST90027158	Alzheimer disease	ZMIZ2	NA	NA	NA
eqtl-a-ENSG00000122543	ebi-a-GCST90027158	Alzheimer disease	OCM	-0.023078895	0.032794329212314	0.532295036334167
eqtl-a-ENSG00000122547	ebi-a-GCST90027158	Alzheimer disease	EEPD1	-0.042226237	0.0186605196263499	0.264905351300207
eqtl-a-ENSG00000122557	ebi-a-GCST90027158	Alzheimer disease	HERPUD2	0.0184314346076554	0.0152469239236538	0.439981854801472
eqtl-a-ENSG00000122591	ebi-a-GCST90027158	Alzheimer disease	HYCC1	0.0178419675507529	0.014050982475113	0.424681003846768
eqtl-a-ENSG00000122644	ebi-a-GCST90027158	Alzheimer disease	ARL4A	NA	NA	NA
eqtl-a-ENSG00000122674	ebi-a-GCST90027158	Alzheimer disease	CCZ1	0.0320139455421228	0.0115685595225166	0.10953973773439
eqtl-a-ENSG00000122678	ebi-a-GCST90027158	Alzheimer disease	POLM	-0.020728551	0.0232360860223747	0.438072183325719
eqtl-a-ENSG00000122679	ebi-a-GCST90027158	Alzheimer disease	RAMP3	NA	NA	NA
eqtl-a-ENSG00000122694	ebi-a-GCST90027158	Alzheimer disease	GLIPR2	-0.001058308	0.00820597313417185	0.902410213584629
eqtl-a-ENSG00000122729	ebi-a-GCST90027158	Alzheimer disease	ACO1	0.0156855731063512	0.00932769138103892	0.23466691561368
eqtl-a-ENSG00000122733	ebi-a-GCST90027158	Alzheimer disease	PHF24	0.0123609885733242	0.0167288872170053	0.594880825450597
eqtl-a-ENSG00000122779	ebi-a-GCST90027158	Alzheimer disease	TRIM24	0.0163043968272724	0.00677376505052592	0.0610906458401726
eqtl-a-ENSG00000122786	ebi-a-GCST90027158	Alzheimer disease	CALD1	0.00161664633364805	0.00579460094866989	0.789617886589447
eqtl-a-ENSG00000122861	ebi-a-GCST90027158	Alzheimer disease	PLAU	-0.016873981	0.0103045598946649	0.34901635535794
eqtl-a-ENSG00000122862	ebi-a-GCST90027158	Alzheimer disease	SRGN	0.00283372802275142	0.0121933851650906	0.837844127939936
eqtl-a-ENSG00000122873	ebi-a-GCST90027158	Alzheimer disease	CISD1	-0.006781098	0.0118445777341165	0.597620920634865
eqtl-a-ENSG00000122912	ebi-a-GCST90027158	Alzheimer disease	SLC25A16	-0.022800634	0.0265233111818905	0.547957338806836
eqtl-a-ENSG00000122986	ebi-a-GCST90027158	Alzheimer disease	HVCN1	0.00122603569395778	0.0117404494659801	0.933758947615855
eqtl-a-ENSG00000123091	ebi-a-GCST90027158	Alzheimer disease	RNF11	-0.026025161	0.0242805650174933	0.362345774982133
eqtl-a-ENSG00000123104	ebi-a-GCST90027158	Alzheimer disease	ITPR2	0.013606528181768	0.00919173020820454	0.276937007690146
eqtl-a-ENSG00000123124	ebi-a-GCST90027158	Alzheimer disease	WWP1	0.00221594251400731	0.0238106367245728	0.940922996842078
eqtl-a-ENSG00000123143	ebi-a-GCST90027158	Alzheimer disease	PKN1	0.0475134546585394	0.0617610695543168	0.522143180984686
eqtl-a-ENSG00000123146	ebi-a-GCST90027158	Alzheimer disease	ADGRE5	0.0112616548728188	0.0188641549913816	0.657370539902332
eqtl-a-ENSG00000123179	ebi-a-GCST90027158	Alzheimer disease	EBPL	0.0286350402023617	0.032325924174498	0.538497175186904
eqtl-a-ENSG00000123191	ebi-a-GCST90027158	Alzheimer disease	ATP7B	0.00201488871072792	0.0117021311658247	0.879141859296419
eqtl-a-ENSG00000123201	ebi-a-GCST90027158	Alzheimer disease	GUCY1B2	-0.014954759	0.0107049210791816	0.395509543048444
eqtl-a-ENSG00000123213	ebi-a-GCST90027158	Alzheimer disease	NLN	-0.005775148	0.0135935933299855	0.744245649065978
eqtl-a-ENSG00000123219	ebi-a-GCST90027158	Alzheimer disease	CENPK	0.0186234681772423	0.0180732115357197	0.337083504960727
eqtl-a-ENSG00000123240	ebi-a-GCST90027158	Alzheimer disease	OPTN	-0.000482678	0.00798643578968544	0.953496752359327
eqtl-a-ENSG00000123338	ebi-a-GCST90027158	Alzheimer disease	NCKAP1L	0.0145625921122081	0.00956850596522115	0.37008155979617
eqtl-a-ENSG00000123349	ebi-a-GCST90027158	Alzheimer disease	PFDN5	-0.005902729	0.0375474446046059	0.889518242634301
eqtl-a-ENSG00000123360	ebi-a-GCST90027158	Alzheimer disease	PDE1B	-0.001791325	0.0176250768135802	0.928318059657191
eqtl-a-ENSG00000123384	ebi-a-GCST90027158	Alzheimer disease	LRP1	-0.010116029	0.0204460309618093	0.707503300006288
eqtl-a-ENSG00000123405	ebi-a-GCST90027158	Alzheimer disease	NFE2	0.0105956885989394	0.00735264519884181	0.20912607959506
eqtl-a-ENSG00000123427	ebi-a-GCST90027158	Alzheimer disease	EEF1AKMT3	-0.011569902	0.018335837625513	0.548082040690329
eqtl-a-ENSG00000123472	ebi-a-GCST90027158	Alzheimer disease	ATPAF1	-0.005702377	0.0120166894556139	0.717931973534502
eqtl-a-ENSG00000123505	ebi-a-GCST90027158	Alzheimer disease	AMD1	0.0406008739852517	0.0191321180415792	0.167851825741485
eqtl-a-ENSG00000123610	ebi-a-GCST90027158	Alzheimer disease	TNFAIP6	0.0674138110684013	0.0475110124219252	0.390832315320941
eqtl-a-ENSG00000123636	ebi-a-GCST90027158	Alzheimer disease	BAZ2B	0.0036389609564086	0.00847576392437723	0.689792517598207
eqtl-a-ENSG00000123643	ebi-a-GCST90027158	Alzheimer disease	SLC36A1	-0.018592999	0.00867383375004405	0.0849325095210798
eqtl-a-ENSG00000123685	ebi-a-GCST90027158	Alzheimer disease	BATF3	0.0078612843515414	0.00601639603928845	0.321379109861782
eqtl-a-ENSG00000123689	ebi-a-GCST90027158	Alzheimer disease	G0S2	0.0688883856054233	0.0429344604219022	0.354812095693505
eqtl-a-ENSG00000123700	ebi-a-GCST90027158	Alzheimer disease	KCNJ2	-0.004776537	0.00747486996446931	0.543150258757854
eqtl-a-ENSG00000123810	ebi-a-GCST90027158	Alzheimer disease	B9D2	0.0016483726205	0.0717506024659411	0.985377097796188
eqtl-a-ENSG00000123838	ebi-a-GCST90027158	Alzheimer disease	C4BPA	-6.50E-05	0.00588569968114116	0.991881085988078
eqtl-a-ENSG00000123892	ebi-a-GCST90027158	Alzheimer disease	RAB38	0.0138532894403066	0.0180022899730763	0.522038441281518
eqtl-a-ENSG00000123908	ebi-a-GCST90027158	Alzheimer disease	AGO2	0.00180161156086589	0.0102896123393895	0.87713055370112
eqtl-a-ENSG00000123975	ebi-a-GCST90027158	Alzheimer disease	CKS2	0.0547614355063344	0.0168562755545098	0.190100443643233
eqtl-a-ENSG00000124098	ebi-a-GCST90027158	Alzheimer disease	FAM210B	0.00860536973670235	0.00808655051408247	0.328197174353478
eqtl-a-ENSG00000124102	ebi-a-GCST90027158	Alzheimer disease	PI3	-0.010387564	0.00498718564981014	0.0536675100077453
eqtl-a-ENSG00000124104	ebi-a-GCST90027158	Alzheimer disease	SNX21	0.0271696175206243	0.00916901368237032	0.097514133764337
eqtl-a-ENSG00000124107	ebi-a-GCST90027158	Alzheimer disease	SLPI	0.00310058076134955	0.0098419489852444	0.758628896481826
eqtl-a-ENSG00000124116	ebi-a-GCST90027158	Alzheimer disease	WFDC3	0.002100906790803	0.0228395602056088	0.935093631396684
eqtl-a-ENSG00000124126	ebi-a-GCST90027158	Alzheimer disease	PREX1	0.036585598774347	0.0157343438586046	0.145617163436115
eqtl-a-ENSG00000124145	ebi-a-GCST90027158	Alzheimer disease	SDC4	0.00672441389581083	0.0221283074365689	0.812187454849219
eqtl-a-ENSG00000124151	ebi-a-GCST90027158	Alzheimer disease	NCOA3	-0.002757791	0.0261623504484518	0.925669594094721
eqtl-a-ENSG00000124181	ebi-a-GCST90027158	Alzheimer disease	PLCG1	-0.028641342	0.0131290267168168	0.273627217187852
eqtl-a-ENSG00000124191	ebi-a-GCST90027158	Alzheimer disease	TOX2	-0.000554151	0.0144509018403076	0.975599395334466
eqtl-a-ENSG00000124215	ebi-a-GCST90027158	Alzheimer disease	CDH26	0.0260915448640096	0.0904343888132543	0.821182595107275
eqtl-a-ENSG00000124225	ebi-a-GCST90027158	Alzheimer disease	PMEPA1	-0.008500778	0.012776870650221	0.553422578648393
eqtl-a-ENSG00000124226	ebi-a-GCST90027158	Alzheimer disease	RNF114	NA	NA	NA
eqtl-a-ENSG00000124243	ebi-a-GCST90027158	Alzheimer disease	BCAS4	-0.016902709	0.0441411531860967	0.767188395252596
eqtl-a-ENSG00000124256	ebi-a-GCST90027158	Alzheimer disease	ZBP1	0.00700907808424472	0.0155154865663074	0.729878427466279
eqtl-a-ENSG00000124275	ebi-a-GCST90027158	Alzheimer disease	MTRR	-0.002235873	0.00932046636132266	0.832762145578537
eqtl-a-ENSG00000124279	ebi-a-GCST90027158	Alzheimer disease	FASTKD3	-0.044680031	0.119616913159321	0.772422566921669
eqtl-a-ENSG00000124299	ebi-a-GCST90027158	Alzheimer disease	PEPD	0.00810308693158861	0.0120609630064375	0.570894896072967
eqtl-a-ENSG00000124302	ebi-a-GCST90027158	Alzheimer disease	CHST8	NA	NA	NA
eqtl-a-ENSG00000124356	ebi-a-GCST90027158	Alzheimer disease	STAMBP	0.00855140871840007	0.0149267512687489	0.606840316415596
eqtl-a-ENSG00000124357	ebi-a-GCST90027158	Alzheimer disease	NAGK	-0.006123175	0.00833429332810111	0.538990405104376
eqtl-a-ENSG00000124380	ebi-a-GCST90027158	Alzheimer disease	SNRNP27	0.00854088412353514	0.00921201263456782	0.524055247199954
eqtl-a-ENSG00000124469	ebi-a-GCST90027158	Alzheimer disease	CEACAM8	-0.012526196	0.00922974339223496	0.232779532251776
eqtl-a-ENSG00000124491	ebi-a-GCST90027158	Alzheimer disease	F13A1	0.000824362197975081	0.00573655764851333	0.887529122623931
eqtl-a-ENSG00000124496	ebi-a-GCST90027158	Alzheimer disease	TRERF1	0.0114280557657583	0.0141403227328508	0.464304140245556
eqtl-a-ENSG00000124507	ebi-a-GCST90027158	Alzheimer disease	PACSIN1	0.0486923828819837	0.0382815559098018	0.293035345810642
eqtl-a-ENSG00000124508	ebi-a-GCST90027158	Alzheimer disease	BTN2A2	0.0444379676138427	0.0449567661254196	0.427117150917283
eqtl-a-ENSG00000124535	ebi-a-GCST90027158	Alzheimer disease	WRNIP1	-0.027114541	0.0284127889275603	0.514881674119244
eqtl-a-ENSG00000124541	ebi-a-GCST90027158	Alzheimer disease	RRP36	0.0127165110387719	0.0122492097161694	0.488085321898203
eqtl-a-ENSG00000124564	ebi-a-GCST90027158	Alzheimer disease	SLC17A3	-0.023505684	0.034401577068976	0.618402691828249
eqtl-a-ENSG00000124570	ebi-a-GCST90027158	Alzheimer disease	SERPINB6	-0.007207851	0.00914786937099984	0.513294202900205
eqtl-a-ENSG00000124587	ebi-a-GCST90027158	Alzheimer disease	PEX6	-0.011867373	0.00921116092349841	0.254012221750495
eqtl-a-ENSG00000124588	ebi-a-GCST90027158	Alzheimer disease	NQO2	-0.009521263	0.0130172635321728	0.505057337836404
eqtl-a-ENSG00000124614	ebi-a-GCST90027158	Alzheimer disease	RPS10	0.00754121483988885	0.0144993532835328	0.694674930563736
eqtl-a-ENSG00000124635	ebi-a-GCST90027158	Alzheimer disease	H2BC11	-0.007973613	0.0105683747164545	0.529299390719211
eqtl-a-ENSG00000124688	ebi-a-GCST90027158	Alzheimer disease	MAD2L1BP	-0.000295289	0.0126537801129768	0.985146509033739
eqtl-a-ENSG00000124713	ebi-a-GCST90027158	Alzheimer disease	GNMT	0.0305703655696662	0.0118305933470005	0.235069025765907
eqtl-a-ENSG00000124731	ebi-a-GCST90027158	Alzheimer disease	TREM1	0.00541727522933479	0.0049087620874681	0.331694515447162
eqtl-a-ENSG00000124733	ebi-a-GCST90027158	Alzheimer disease	MEA1	-0.010876543	0.0146258470040802	0.534582329
eqtl-a-ENSG00000124762	ebi-a-GCST90027158	Alzheimer disease	CDKN1A	0.00459213430747786	0.00665835091503142	0.509902199193098
eqtl-a-ENSG00000124766	ebi-a-GCST90027158	Alzheimer disease	SOX4	0.0286331064247266	0.0371504125608636	0.521461170113251
eqtl-a-ENSG00000124767	ebi-a-GCST90027158	Alzheimer disease	GLO1	0.00155927196557414	0.0123556918619946	0.920081901445124
eqtl-a-ENSG00000124772	ebi-a-GCST90027158	Alzheimer disease	CPNE5	-0.000779313	0.0210616575933917	0.976454848672801
eqtl-a-ENSG00000124780	ebi-a-GCST90027158	Alzheimer disease	KCNK17	-0.01730459	0.00980882225796122	0.175892586973395
eqtl-a-ENSG00000124783	ebi-a-GCST90027158	Alzheimer disease	SSR1	0.004989134969054	0.00813384887180364	0.602090296588081
eqtl-a-ENSG00000124785	ebi-a-GCST90027158	Alzheimer disease	NRN1	0.00263473643898685	0.0119849515310759	0.862238743092849
eqtl-a-ENSG00000124787	ebi-a-GCST90027158	Alzheimer disease	RPP40	0.0693459568178647	0.0404792544110958	0.228822716837353
eqtl-a-ENSG00000124788	ebi-a-GCST90027158	Alzheimer disease	ATXN1	-0.012577309	0.00691212529228177	0.319910254946564
eqtl-a-ENSG00000124813	ebi-a-GCST90027158	Alzheimer disease	RUNX2	-0.019522219	0.0114444609411213	0.186583983139433
eqtl-a-ENSG00000124831	ebi-a-GCST90027158	Alzheimer disease	LRRFIP1	0.000822235698353858	0.00920356173793577	0.936953562391501
eqtl-a-ENSG00000124875	ebi-a-GCST90027158	Alzheimer disease	CXCL6	-0.036537885	0.0255266280762415	0.2886444771472
eqtl-a-ENSG00000124942	ebi-a-GCST90027158	Alzheimer disease	AHNAK	0.0109200093986461	0.015526417280853	0.532527114695742
eqtl-a-ENSG00000125037	ebi-a-GCST90027158	Alzheimer disease	EMC3	-0.00619893	0.0345118610627685	0.874003498660815
eqtl-a-ENSG00000125089	ebi-a-GCST90027158	Alzheimer disease	SH3TC1	0.00931740783957081	0.00924379185811436	0.419596635450527
eqtl-a-ENSG00000125124	ebi-a-GCST90027158	Alzheimer disease	BBS2	-0.001439102	0.00847392354503964	0.871803577961134
eqtl-a-ENSG00000125148	ebi-a-GCST90027158	Alzheimer disease	MT2A	0.00146523792851514	0.00934323179786019	0.882981174021515
eqtl-a-ENSG00000125170	ebi-a-GCST90027158	Alzheimer disease	DOK4	-0.005438319	0.00993770344908432	0.613312584056333
eqtl-a-ENSG00000125246	ebi-a-GCST90027158	Alzheimer disease	CLYBL	-0.008137999	0.0343668500724407	0.828061810252658
eqtl-a-ENSG00000125249	ebi-a-GCST90027158	Alzheimer disease	RAP2A	0.0136141054453544	0.0104349328700802	0.416326947824504
eqtl-a-ENSG00000125257	ebi-a-GCST90027158	Alzheimer disease	ABCC4	0.0134972018133717	0.00701926944092085	0.0959225631579981
eqtl-a-ENSG00000125347	ebi-a-GCST90027158	Alzheimer disease	IRF1	0.0318025922294387	0.031662838177208	0.420954596487307
eqtl-a-ENSG00000125384	ebi-a-GCST90027158	Alzheimer disease	PTGER2	-0.00108669	0.00999019936547315	0.923310564034648
eqtl-a-ENSG00000125445	ebi-a-GCST90027158	Alzheimer disease	MRPS7	0.0216374074070667	0.0171978000072989	0.335320146267706
eqtl-a-ENSG00000125450	ebi-a-GCST90027158	Alzheimer disease	NUP85	-0.009422191	0.0195292134105652	0.654688582376291
eqtl-a-ENSG00000125457	ebi-a-GCST90027158	Alzheimer disease	MIF4GD	-0.000399864	0.0122131614116412	0.979164265516565
eqtl-a-ENSG00000125510	ebi-a-GCST90027158	Alzheimer disease	OPRL1	-0.02477644	0.0114859111634566	0.0972028025657436
eqtl-a-ENSG00000125534	ebi-a-GCST90027158	Alzheimer disease	PPDPF	-0.004908583	0.0165049033038442	0.794206627288915
eqtl-a-ENSG00000125538	ebi-a-GCST90027158	Alzheimer disease	IL1B	0.00363701629577927	0.0115697668882157	0.76241330977027
eqtl-a-ENSG00000125618	ebi-a-GCST90027158	Alzheimer disease	PAX8	0.00779835045331168	0.0126018382305583	0.579842972520695
eqtl-a-ENSG00000125629	ebi-a-GCST90027158	Alzheimer disease	INSIG2	0.017899702549035	0.0156085808140009	0.456538902975298
eqtl-a-ENSG00000125630	ebi-a-GCST90027158	Alzheimer disease	POLR1B	0.000882535009699719	0.00894106567457275	0.93037384488403
eqtl-a-ENSG00000125637	ebi-a-GCST90027158	Alzheimer disease	PSD4	0.0133617576880365	0.0092601495046321	0.244738039855771
eqtl-a-ENSG00000125648	ebi-a-GCST90027158	Alzheimer disease	SLC25A23	NA	NA	NA
eqtl-a-ENSG00000125733	ebi-a-GCST90027158	Alzheimer disease	TRIP10	0.0172824693036681	0.0240573475141829	0.603411672533075
eqtl-a-ENSG00000125743	ebi-a-GCST90027158	Alzheimer disease	SNRPD2	-0.02355523	0.00947747884136001	0.243527287128759
eqtl-a-ENSG00000125744	ebi-a-GCST90027158	Alzheimer disease	RTN2	-0.03054505	0.0121458825624864	0.240940721048381
eqtl-a-ENSG00000125753	ebi-a-GCST90027158	Alzheimer disease	VASP	0.00708542714933885	0.0147599163929756	0.664023065727787
eqtl-a-ENSG00000125772	ebi-a-GCST90027158	Alzheimer disease	GPCPD1	-0.004952761	0.00852305526269646	0.592341764406478
eqtl-a-ENSG00000125779	ebi-a-GCST90027158	Alzheimer disease	PANK2	0.0129088162841386	0.0150943774595186	0.549585652936122
eqtl-a-ENSG00000125780	ebi-a-GCST90027158	Alzheimer disease	TGM3	0.000446599427532176	0.00466753812619893	0.926126508496012
eqtl-a-ENSG00000125810	ebi-a-GCST90027158	Alzheimer disease	CD93	-0.003789074	0.00674213469840407	0.585385900285091
eqtl-a-ENSG00000125814	ebi-a-GCST90027158	Alzheimer disease	NAPB	-0.013114974	0.0246848922531065	0.648316314200819
eqtl-a-ENSG00000125818	ebi-a-GCST90027158	Alzheimer disease	PSMF1	-0.005858452	0.00768708183693543	0.480376015774389
eqtl-a-ENSG00000125821	ebi-a-GCST90027158	Alzheimer disease	DTD1	-0.001979056	0.0176582079100813	0.915123749218421
eqtl-a-ENSG00000125826	ebi-a-GCST90027158	Alzheimer disease	RBCK1	-0.055321811	0.0541258616435352	0.41423858347822
eqtl-a-ENSG00000125827	ebi-a-GCST90027158	Alzheimer disease	TMX4	-0.001046157	0.00926602894953947	0.915547344769345
eqtl-a-ENSG00000125844	ebi-a-GCST90027158	Alzheimer disease	RRBP1	0.00506687462989585	0.0138204137837361	0.776288081658267
eqtl-a-ENSG00000125863	ebi-a-GCST90027158	Alzheimer disease	MKKS	0.0026522578768687	0.0163277267125905	0.885888636493313
eqtl-a-ENSG00000125868	ebi-a-GCST90027158	Alzheimer disease	DSTN	0.00307979140678315	0.00908273116907248	0.756895764320503
eqtl-a-ENSG00000125869	ebi-a-GCST90027158	Alzheimer disease	LAMP5	-0.008111387	0.00616331146118636	0.220680518762886
eqtl-a-ENSG00000125870	ebi-a-GCST90027158	Alzheimer disease	SNRPB2	-0.016655335	0.00716056974707139	0.14554054167122
eqtl-a-ENSG00000125871	ebi-a-GCST90027158	Alzheimer disease	MGME1	0.016887945013176	0.0280082585942662	0.589066636356645
eqtl-a-ENSG00000125877	ebi-a-GCST90027158	Alzheimer disease	ITPA	-0.011124996	0.0219533169890595	0.701400778510744
eqtl-a-ENSG00000125885	ebi-a-GCST90027158	Alzheimer disease	MCM8	0.0147781437731552	0.0112098688478879	0.413132321512831
eqtl-a-ENSG00000125898	ebi-a-GCST90027158	Alzheimer disease	FAM110A	-0.002961693	0.0173607183835823	0.892429915958936
eqtl-a-ENSG00000125910	ebi-a-GCST90027158	Alzheimer disease	S1PR4	NA	NA	NA
eqtl-a-ENSG00000125952	ebi-a-GCST90027158	Alzheimer disease	MAX	-0.010558935	0.0158648359522008	0.574180123461779
eqtl-a-ENSG00000125971	ebi-a-GCST90027158	Alzheimer disease	DYNLRB1	0.017477951122624	0.0308619693985054	0.671955252208635
eqtl-a-ENSG00000126003	ebi-a-GCST90027158	Alzheimer disease	PLAGL2	-0.002951521	0.01722630119325	0.879725199439855
eqtl-a-ENSG00000126091	ebi-a-GCST90027158	Alzheimer disease	ST3GAL3	0.0404159925454503	0.0179283555968715	0.265798469496815
eqtl-a-ENSG00000126215	ebi-a-GCST90027158	Alzheimer disease	XRCC3	0.00639886813522182	0.0123009215416099	0.694631224333745
eqtl-a-ENSG00000126226	ebi-a-GCST90027158	Alzheimer disease	PCID2	-0.244483717	0.326604496149623	0.590920766061844
eqtl-a-ENSG00000126246	ebi-a-GCST90027158	Alzheimer disease	IGFLR1	-0.003338888	0.0105682166746943	0.805186231844099
eqtl-a-ENSG00000126262	ebi-a-GCST90027158	Alzheimer disease	FFAR2	-0.019305906	0.0102008894499318	0.309457310130107
eqtl-a-ENSG00000126267	ebi-a-GCST90027158	Alzheimer disease	COX6B1	NA	NA	NA
eqtl-a-ENSG00000126351	ebi-a-GCST90027158	Alzheimer disease	THRA	0.0301762344516124	0.0775254582959021	0.7636875296763
eqtl-a-ENSG00000126353	ebi-a-GCST90027158	Alzheimer disease	CCR7	0.000120345206898741	0.0677865211371473	0.998694927498799
eqtl-a-ENSG00000126432	ebi-a-GCST90027158	Alzheimer disease	PRDX5	-0.004317057	0.00624174599407553	0.508732866379792
eqtl-a-ENSG00000126458	ebi-a-GCST90027158	Alzheimer disease	RRAS	0.00865493477414734	0.0204943709292368	0.71386829763721
eqtl-a-ENSG00000126467	ebi-a-GCST90027158	Alzheimer disease	TSKS	-0.021252295	0.0142153820277198	0.273532663346156
eqtl-a-ENSG00000126602	ebi-a-GCST90027158	Alzheimer disease	TRAP1	-0.030152065	0.0190057691644905	0.358049840094749
eqtl-a-ENSG00000126709	ebi-a-GCST90027158	Alzheimer disease	IFI6	0.0142269693243863	0.0143733697527061	0.360486501974289
eqtl-a-ENSG00000126777	ebi-a-GCST90027158	Alzheimer disease	KTN1	NA	NA	NA
eqtl-a-ENSG00000126822	ebi-a-GCST90027158	Alzheimer disease	PLEKHG3	-0.006375067	0.0138549322634265	0.690603543815009
eqtl-a-ENSG00000126838	ebi-a-GCST90027158	Alzheimer disease	PZP	0.00966350874322511	0.0129920167058995	0.534508096504428
eqtl-a-ENSG00000126858	ebi-a-GCST90027158	Alzheimer disease	RHOT1	-0.016346414	0.0144768031057715	0.461432487748484
eqtl-a-ENSG00000126860	ebi-a-GCST90027158	Alzheimer disease	EVI2A	0.023895633525346	0.0179626837828331	0.410363327397877
eqtl-a-ENSG00000126870	ebi-a-GCST90027158	Alzheimer disease	DYNC2I1	-0.034008905	0.041810749032609	0.475546814710436
eqtl-a-ENSG00000127022	ebi-a-GCST90027158	Alzheimer disease	CANX	2.05651974825394	1.64603759105792	0.429708514005346
eqtl-a-ENSG00000127081	ebi-a-GCST90027158	Alzheimer disease	ZNF484	-0.003345339	0.0391366591952785	0.945714720154337
eqtl-a-ENSG00000127084	ebi-a-GCST90027158	Alzheimer disease	FGD3	-0.009319987	0.00744721551910823	0.337296102116175
eqtl-a-ENSG00000127124	ebi-a-GCST90027158	Alzheimer disease	HIVEP3	0.00219341951535938	0.0161656366825498	0.91414513844696
eqtl-a-ENSG00000127249	ebi-a-GCST90027158	Alzheimer disease	ATP13A4	-0.002196338	0.00839424218378404	0.837081815719095
eqtl-a-ENSG00000127252	ebi-a-GCST90027158	Alzheimer disease	PLAAT1	0.0217835946353123	0.0288980553258374	0.588785654338419
eqtl-a-ENSG00000127328	ebi-a-GCST90027158	Alzheimer disease	RAB3IP	-0.006507466	0.0128182086443074	0.700936647349651
eqtl-a-ENSG00000127337	ebi-a-GCST90027158	Alzheimer disease	YEATS4	0.0458728070567061	0.0293581793871729	0.178925296008168
eqtl-a-ENSG00000127415	ebi-a-GCST90027158	Alzheimer disease	IDUA	-0.052766284	0.0264231362567911	0.295553139251615
eqtl-a-ENSG00000127418	ebi-a-GCST90027158	Alzheimer disease	FGFRL1	0.0492846497150138	0.0682851221571629	0.602002313026006
eqtl-a-ENSG00000127507	ebi-a-GCST90027158	Alzheimer disease	ADGRE2	-0.022421292	0.00666618268109401	0.028214749528453
eqtl-a-ENSG00000127511	ebi-a-GCST90027158	Alzheimer disease	SIN3B	-0.001312927	0.0129486901201225	0.928486772031584
eqtl-a-ENSG00000127533	ebi-a-GCST90027158	Alzheimer disease	F2RL3	0.00188276296273859	0.0120977948789443	0.890614301170743
eqtl-a-ENSG00000127585	ebi-a-GCST90027158	Alzheimer disease	FBXL16	-0.013169458	0.0267914578676941	0.70914861457117
eqtl-a-ENSG00000127603	ebi-a-GCST90027158	Alzheimer disease	MACF1	0.00524706773230141	0.0117733875174241	0.699434031468553
eqtl-a-ENSG00000127824	ebi-a-GCST90027158	Alzheimer disease	TUBA4A	0.0156493033279526	0.0691616565625474	0.842011399738189
eqtl-a-ENSG00000127831	ebi-a-GCST90027158	Alzheimer disease	VIL1	0.0155663893302853	0.00929248183150205	0.1692132978761
eqtl-a-ENSG00000127838	ebi-a-GCST90027158	Alzheimer disease	PNKD	-0.001734301	0.00502559620513843	0.737172473932198
eqtl-a-ENSG00000127903	ebi-a-GCST90027158	Alzheimer disease	ZNF835	0.00168220145184923	0.0330131870957415	0.967588791856357
eqtl-a-ENSG00000127920	ebi-a-GCST90027158	Alzheimer disease	GNG11	0.00296699680462878	0.00500019918204152	0.564930992704155
eqtl-a-ENSG00000127946	ebi-a-GCST90027158	Alzheimer disease	HIP1	0.000131288856234593	0.0117678473586408	0.99179897157075
eqtl-a-ENSG00000127947	ebi-a-GCST90027158	Alzheimer disease	PTPN12	-0.002624962	0.00645066838845938	0.704893980457775
eqtl-a-ENSG00000127948	ebi-a-GCST90027158	Alzheimer disease	POR	0.0117491398483071	0.0118642023990485	0.426400746934114
eqtl-a-ENSG00000127951	ebi-a-GCST90027158	Alzheimer disease	FGL2	0.0141183052971373	0.012209500368865	0.285478070049971
eqtl-a-ENSG00000127952	ebi-a-GCST90027158	Alzheimer disease	STYXL1	0.00376143671428284	0.0195873576026189	0.854050023335475
eqtl-a-ENSG00000127954	ebi-a-GCST90027158	Alzheimer disease	STEAP4	0.00728971261178837	0.00954560819019843	0.487621334596505
eqtl-a-ENSG00000128039	ebi-a-GCST90027158	Alzheimer disease	SRD5A3	-0.001903003	0.014585244209825	0.900455586673307
eqtl-a-ENSG00000128040	ebi-a-GCST90027158	Alzheimer disease	SPINK2	0.00719828251223253	0.00971264756333419	0.535822909193876
eqtl-a-ENSG00000128059	ebi-a-GCST90027158	Alzheimer disease	PPAT	-0.012187023	0.0132453038331937	0.526475511864618
eqtl-a-ENSG00000128191	ebi-a-GCST90027158	Alzheimer disease	DGCR8	-0.001187348	0.0261283002611122	0.965932412865116
eqtl-a-ENSG00000128218	ebi-a-GCST90027158	Alzheimer disease	VPREB3	0.0016940054414433	0.00645860023880034	0.799727858993316
eqtl-a-ENSG00000128245	ebi-a-GCST90027158	Alzheimer disease	YWHAH	0.011761159537646	0.00554320033034812	0.071538795989594
eqtl-a-ENSG00000128266	ebi-a-GCST90027158	Alzheimer disease	GNAZ	0.0248529534806809	0.0193225150302425	0.32716436227934
eqtl-a-ENSG00000128274	ebi-a-GCST90027158	Alzheimer disease	A4GALT	-0.008398452	0.0235778887628178	0.755756513318968
eqtl-a-ENSG00000128283	ebi-a-GCST90027158	Alzheimer disease	CDC42EP1	-0.004511017	0.00770922401347366	0.617674073346357
eqtl-a-ENSG00000128284	ebi-a-GCST90027158	Alzheimer disease	APOL3	-0.042525465	0.0581416185233741	0.597975808002734
eqtl-a-ENSG00000128311	ebi-a-GCST90027158	Alzheimer disease	TST	-0.006636841	0.0142499093688104	0.657823904473685
eqtl-a-ENSG00000128340	ebi-a-GCST90027158	Alzheimer disease	RAC2	0.0117168552625258	0.0088564259137723	0.316841806463249
eqtl-a-ENSG00000128383	ebi-a-GCST90027158	Alzheimer disease	APOBEC3A	-0.012601579	0.01008308671251	0.429609592217946
eqtl-a-ENSG00000128512	ebi-a-GCST90027158	Alzheimer disease	DOCK4	-0.002202502	0.0145049068628287	0.888945741878281
eqtl-a-ENSG00000128536	ebi-a-GCST90027158	Alzheimer disease	CDHR3	0.0450922562962618	0.031797534781186	0.391002187860812
eqtl-a-ENSG00000128563	ebi-a-GCST90027158	Alzheimer disease	PRKRIP1	NA	NA	NA
eqtl-a-ENSG00000128604	ebi-a-GCST90027158	Alzheimer disease	IRF5	-0.068063426	0.0338180425114546	0.0908221664343039
eqtl-a-ENSG00000128656	ebi-a-GCST90027158	Alzheimer disease	CHN1	-0.00676744	0.0115435318107876	0.583170777223843
eqtl-a-ENSG00000128731	ebi-a-GCST90027158	Alzheimer disease	HERC2	NA	NA	NA
eqtl-a-ENSG00000128805	ebi-a-GCST90027158	Alzheimer disease	ARHGAP22	0.0350590035687046	0.0273490551218472	0.421747909465925
eqtl-a-ENSG00000128815	ebi-a-GCST90027158	Alzheimer disease	WDFY4	-0.003686586	0.00571847324984751	0.56503893718493
eqtl-a-ENSG00000128829	ebi-a-GCST90027158	Alzheimer disease	EIF2AK4	0.000517563180067475	0.0249694535184928	0.986806127820589
eqtl-a-ENSG00000128833	ebi-a-GCST90027158	Alzheimer disease	MYO5C	-0.011308805	0.0212287515738443	0.688391638404906
eqtl-a-ENSG00000128872	ebi-a-GCST90027158	Alzheimer disease	TMOD2	-0.019493932	0.00705523049009533	0.0279728937073362
eqtl-a-ENSG00000128915	ebi-a-GCST90027158	Alzheimer disease	ICE2	NA	NA	NA
eqtl-a-ENSG00000128923	ebi-a-GCST90027158	Alzheimer disease	MINDY2	-0.017249293	0.0326875839601013	0.690881268056716
eqtl-a-ENSG00000128928	ebi-a-GCST90027158	Alzheimer disease	IVD	0.00840665756356479	0.0112399513247828	0.591180127716294
eqtl-a-ENSG00000128944	ebi-a-GCST90027158	Alzheimer disease	KNSTRN	0.0112409369838276	0.0149698873732177	0.589966615606874
eqtl-a-ENSG00000128951	ebi-a-GCST90027158	Alzheimer disease	DUT	-0.054675563	0.074819420209852	0.54093532921727
eqtl-a-ENSG00000128973	ebi-a-GCST90027158	Alzheimer disease	CLN6	-0.00163896	0.019688889749326	0.937657795318337
eqtl-a-ENSG00000129007	ebi-a-GCST90027158	Alzheimer disease	CALML4	0.0205265687605085	0.0254892382134985	0.479556995937761
eqtl-a-ENSG00000129055	ebi-a-GCST90027158	Alzheimer disease	ANAPC13	-0.004047259	0.0142110300895307	0.794328229688783
eqtl-a-ENSG00000129083	ebi-a-GCST90027158	Alzheimer disease	COPB1	0.0246816916836663	0.0211249361273485	0.363084772127973
eqtl-a-ENSG00000129103	ebi-a-GCST90027158	Alzheimer disease	SUMF2	-0.016840129	0.027522895148939	0.650436094332414
eqtl-a-ENSG00000129116	ebi-a-GCST90027158	Alzheimer disease	PALLD	0.00183353747457049	0.0274304131995438	0.950911915227587
eqtl-a-ENSG00000129187	ebi-a-GCST90027158	Alzheimer disease	DCTD	0.0112234752553689	0.0156212018973045	0.54706119786251
eqtl-a-ENSG00000129219	ebi-a-GCST90027158	Alzheimer disease	PLD2	-0.005816662	0.00965940271148135	0.608233812123294
eqtl-a-ENSG00000129226	ebi-a-GCST90027158	Alzheimer disease	CD68	0.011556177705639	0.0507219815451484	0.857390820824428
eqtl-a-ENSG00000129292	ebi-a-GCST90027158	Alzheimer disease	PHF20L1	NA	NA	NA
eqtl-a-ENSG00000129295	ebi-a-GCST90027158	Alzheimer disease	DNAAF11	-0.023416192	0.0174050866797992	0.249714521615169
eqtl-a-ENSG00000129317	ebi-a-GCST90027158	Alzheimer disease	PUS7L	-0.011609137	0.00800446889508086	0.384290651085792
eqtl-a-ENSG00000129353	ebi-a-GCST90027158	Alzheimer disease	SLC44A2	0.00688028857222414	0.00751499484509216	0.383782263845396
eqtl-a-ENSG00000129354	ebi-a-GCST90027158	Alzheimer disease	AP1M2	-0.057248477	0.0313395943678838	0.209272799739553
eqtl-a-ENSG00000129355	ebi-a-GCST90027158	Alzheimer disease	CDKN2D	0.00240320263156927	0.0100323008590011	0.818655243751483
eqtl-a-ENSG00000129422	ebi-a-GCST90027158	Alzheimer disease	MTUS1	-0.006115531	0.00918185735684659	0.573923902745102
eqtl-a-ENSG00000129450	ebi-a-GCST90027158	Alzheimer disease	SIGLEC9	0.015977991477728	0.0588824945260561	0.811561323065855
eqtl-a-ENSG00000129472	ebi-a-GCST90027158	Alzheimer disease	RAB2B	0.000654897943250343	0.00553895688395013	0.910484627510163
eqtl-a-ENSG00000129473	ebi-a-GCST90027158	Alzheimer disease	BCL2L2	-0.013934747	0.0366579234786384	0.740421696355264
eqtl-a-ENSG00000129484	ebi-a-GCST90027158	Alzheimer disease	PARP2	-0.003506369	0.0131147128003931	0.833682451453856
eqtl-a-ENSG00000129493	ebi-a-GCST90027158	Alzheimer disease	HEATR5A	-0.014869684	0.0265434905544617	0.674915738124859
eqtl-a-ENSG00000129515	ebi-a-GCST90027158	Alzheimer disease	SNX6	-0.010686869	0.029738217042791	0.753717743750793
eqtl-a-ENSG00000129518	ebi-a-GCST90027158	Alzheimer disease	EAPP	0.0328072148579885	0.0196340494435845	0.343323852209746
eqtl-a-ENSG00000129596	ebi-a-GCST90027158	Alzheimer disease	CDO1	-0.00475903	0.0135429876047382	0.74851844437218
eqtl-a-ENSG00000129625	ebi-a-GCST90027158	Alzheimer disease	REEP5	0.00381631496281546	0.027042154574294	0.910746662628081
eqtl-a-ENSG00000129657	ebi-a-GCST90027158	Alzheimer disease	SEC14L1	0.000954430011818566	0.0162161137077751	0.95841789026394
eqtl-a-ENSG00000129691	ebi-a-GCST90027158	Alzheimer disease	ASH2L	-0.015932822	0.0219401626987215	0.600145100498628
eqtl-a-ENSG00000129757	ebi-a-GCST90027158	Alzheimer disease	CDKN1C	0.0164108587994404	0.0222439281623323	0.501594981944087
eqtl-a-ENSG00000129925	ebi-a-GCST90027158	Alzheimer disease	PGAP6	0.00713674485211596	0.0108429382557373	0.578048353124875
eqtl-a-ENSG00000129933	ebi-a-GCST90027158	Alzheimer disease	MAU2	0.0133235172354155	0.0264610768965254	0.641067582939768
eqtl-a-ENSG00000129993	ebi-a-GCST90027158	Alzheimer disease	CBFA2T3	0.00505278091891105	0.014282607486348	0.783529630619884
eqtl-a-ENSG00000130038	ebi-a-GCST90027158	Alzheimer disease	CRACR2A	-0.006134204	0.0129482004680096	0.718341859690544
eqtl-a-ENSG00000130147	ebi-a-GCST90027158	Alzheimer disease	SH3BP4	-0.026283329	0.0145067745493953	0.167689085950465
eqtl-a-ENSG00000130159	ebi-a-GCST90027158	Alzheimer disease	ECSIT	0.0102676684557822	0.0210142442393191	0.673444716202158
eqtl-a-ENSG00000130164	ebi-a-GCST90027158	Alzheimer disease	LDLR	0.0129185810560015	0.0182777306457018	0.511262805162123
eqtl-a-ENSG00000130165	ebi-a-GCST90027158	Alzheimer disease	ELOF1	NA	NA	NA
eqtl-a-ENSG00000130175	ebi-a-GCST90027158	Alzheimer disease	PRKCSH	0.0177870788348565	0.0156644452260442	0.459658004016536
eqtl-a-ENSG00000130177	ebi-a-GCST90027158	Alzheimer disease	CDC16	-0.001683513	0.00831944655080781	0.858353478761795
eqtl-a-ENSG00000130193	ebi-a-GCST90027158	Alzheimer disease	THEM6	0.00107849010765443	0.0175511076023467	0.960929764281965
eqtl-a-ENSG00000130202	ebi-a-GCST90027158	Alzheimer disease	NECTIN2	0.0078845854723375	0.00686935755534665	0.369823405660198
eqtl-a-ENSG00000130227	ebi-a-GCST90027158	Alzheimer disease	XPO7	0.0142510246060369	0.0136913550805195	0.487250582973627
eqtl-a-ENSG00000130300	ebi-a-GCST90027158	Alzheimer disease	PLVAP	-0.000585876	0.014232466803092	0.968500173253868
eqtl-a-ENSG00000130304	ebi-a-GCST90027158	Alzheimer disease	SLC27A1	0.00743425570731225	0.00766069783295224	0.403406255414497
eqtl-a-ENSG00000130309	ebi-a-GCST90027158	Alzheimer disease	COLGALT1	-0.039484206	0.0286938807531912	0.400073080583293
eqtl-a-ENSG00000130312	ebi-a-GCST90027158	Alzheimer disease	MRPL34	0.0579551767273151	0.033909804611116	0.337023028483337
eqtl-a-ENSG00000130332	ebi-a-GCST90027158	Alzheimer disease	LSM7	0.011483665810366	0.0244741143262818	0.685093958650047
eqtl-a-ENSG00000130348	ebi-a-GCST90027158	Alzheimer disease	QRSL1	-0.021798582	0.0216513523681607	0.38819999016902
eqtl-a-ENSG00000130363	ebi-a-GCST90027158	Alzheimer disease	RSPH3	-0.002960315	0.00697686419719472	0.693169323571428
eqtl-a-ENSG00000130396	ebi-a-GCST90027158	Alzheimer disease	AFDN	0.00077743017033052	0.00870925741231634	0.943322480570451
eqtl-a-ENSG00000130402	ebi-a-GCST90027158	Alzheimer disease	ACTN4	0.0248191683080541	0.0107067511194198	0.259276710391349
eqtl-a-ENSG00000130413	ebi-a-GCST90027158	Alzheimer disease	STK33	-0.014104978	0.0129141028869514	0.471958918231013
eqtl-a-ENSG00000130414	ebi-a-GCST90027158	Alzheimer disease	NDUFA10	NA	NA	NA
eqtl-a-ENSG00000130433	ebi-a-GCST90027158	Alzheimer disease	CACNG6	0.0254780203700781	0.0359585728989918	0.552062627500898
eqtl-a-ENSG00000130475	ebi-a-GCST90027158	Alzheimer disease	FCHO1	0.0152480269783456	0.0245100103614923	0.597337145313659
eqtl-a-ENSG00000130508	ebi-a-GCST90027158	Alzheimer disease	PXDN	-0.000463194	0.01124303068446	0.970880728353366
eqtl-a-ENSG00000130518	ebi-a-GCST90027158	Alzheimer disease	IQCN	0.011315632402312	0.00900236561182425	0.27715889358244
eqtl-a-ENSG00000130520	ebi-a-GCST90027158	Alzheimer disease	LSM4	0.0355862898694442	0.0184253200617535	0.304150224316672
eqtl-a-ENSG00000130522	ebi-a-GCST90027158	Alzheimer disease	JUND	0.0354065585675219	0.0303186689760841	0.450816385923256
eqtl-a-ENSG00000130529	ebi-a-GCST90027158	Alzheimer disease	TRPM4	-0.000885803	0.0109405599973911	0.937458659238075
eqtl-a-ENSG00000130558	ebi-a-GCST90027158	Alzheimer disease	OLFM1	-4.29E-05	0.010443865250387	0.996837065494448
eqtl-a-ENSG00000130595	ebi-a-GCST90027158	Alzheimer disease	TNNT3	-0.004695271	0.0119202030857187	0.731689182282652
eqtl-a-ENSG00000130598	ebi-a-GCST90027158	Alzheimer disease	TNNI2	-0.002943803	0.0345820921073568	0.94593802220646
eqtl-a-ENSG00000130640	ebi-a-GCST90027158	Alzheimer disease	TUBGCP2	-0.006463538	0.0266153731235846	0.848333096938728
eqtl-a-ENSG00000130653	ebi-a-GCST90027158	Alzheimer disease	PNPLA7	-0.002330712	0.00942000708385588	0.827664183924337
eqtl-a-ENSG00000130656	ebi-a-GCST90027158	Alzheimer disease	HBZ	0.00750412172248574	0.0054740085462717	0.203629810463555
eqtl-a-ENSG00000130684	ebi-a-GCST90027158	Alzheimer disease	ZNF337	0.0088650194184928	0.0264947308313087	0.794444304183541
eqtl-a-ENSG00000130702	ebi-a-GCST90027158	Alzheimer disease	LAMA5	0.0272165623754046	0.00906276158786627	0.204634312485981
eqtl-a-ENSG00000130714	ebi-a-GCST90027158	Alzheimer disease	POMT1	0.0192047789800019	0.0210009642384476	0.457003250066636
eqtl-a-ENSG00000130731	ebi-a-GCST90027158	Alzheimer disease	METTL26	0.00713425571585585	0.0200942187453191	0.782812127786694
eqtl-a-ENSG00000130766	ebi-a-GCST90027158	Alzheimer disease	SESN2	0.0783868397346422	0.0369001685945789	0.280093891203596
eqtl-a-ENSG00000130775	ebi-a-GCST90027158	Alzheimer disease	THEMIS2	-0.008936689	0.00841251450500648	0.480771562901969
eqtl-a-ENSG00000130813	ebi-a-GCST90027158	Alzheimer disease	SHFL	-0.005693934	0.010561048198001	0.685210048668518
eqtl-a-ENSG00000130881	ebi-a-GCST90027158	Alzheimer disease	LRP3	-0.007977718	0.0102062223458294	0.469795266716236
eqtl-a-ENSG00000130939	ebi-a-GCST90027158	Alzheimer disease	UBE4B	0.00452311969640047	0.0105662796428315	0.74250698758551
eqtl-a-ENSG00000130940	ebi-a-GCST90027158	Alzheimer disease	CASZ1	0.0118862502034737	0.0502936225564656	0.852254091655117
eqtl-a-ENSG00000131016	ebi-a-GCST90027158	Alzheimer disease	AKAP12	-0.007604623	0.0252415741454724	0.81370917161775
eqtl-a-ENSG00000131042	ebi-a-GCST90027158	Alzheimer disease	LILRB2	0.0274539329353224	0.04484748275766	0.65029564315361
eqtl-a-ENSG00000131126	ebi-a-GCST90027158	Alzheimer disease	TEX101	-0.017767905	0.0118904242553832	0.273697349433982
eqtl-a-ENSG00000131143	ebi-a-GCST90027158	Alzheimer disease	COX4I1	-0.003298293	0.0143209538776751	0.839262120309209
eqtl-a-ENSG00000131187	ebi-a-GCST90027158	Alzheimer disease	F12	0.0258614005880396	0.0170010249815201	0.267615054191928
eqtl-a-ENSG00000131188	ebi-a-GCST90027158	Alzheimer disease	PRR7	0.0561358927214923	0.0667171745684299	0.554696801231264
eqtl-a-ENSG00000131203	ebi-a-GCST90027158	Alzheimer disease	IDO1	0.00396480843211454	0.00681949602244679	0.601777390747011
eqtl-a-ENSG00000131238	ebi-a-GCST90027158	Alzheimer disease	PPT1	-0.001610874	0.00690732959300676	0.824843223565705
eqtl-a-ENSG00000131242	ebi-a-GCST90027158	Alzheimer disease	RAB11FIP4	0.0482828155377602	0.0255991757938978	0.155751959730521
eqtl-a-ENSG00000131323	ebi-a-GCST90027158	Alzheimer disease	TRAF3	0.00092683379372329	0.0082087218454616	0.917234674450319
eqtl-a-ENSG00000131355	ebi-a-GCST90027158	Alzheimer disease	ADGRE3	0.00261382619617502	0.0331512405620336	0.940942335154842
eqtl-a-ENSG00000131370	ebi-a-GCST90027158	Alzheimer disease	SH3BP5	0.00090526923981912	0.0196925019518521	0.970755019036709
eqtl-a-ENSG00000131378	ebi-a-GCST90027158	Alzheimer disease	RFTN1	0.0246385612026017	0.0276287823415048	0.536381437767094
eqtl-a-ENSG00000131401	ebi-a-GCST90027158	Alzheimer disease	NAPSB	0.00354377694271495	0.0101061955980363	0.75933775641497
eqtl-a-ENSG00000131446	ebi-a-GCST90027158	Alzheimer disease	MGAT1	0.0135418174749158	0.00918373497388373	0.379379740698551
eqtl-a-ENSG00000131467	ebi-a-GCST90027158	Alzheimer disease	PSME3	NA	NA	NA
eqtl-a-ENSG00000131495	ebi-a-GCST90027158	Alzheimer disease	NDUFA2	0.0273160627694852	0.0191654461593947	0.389491083776613
eqtl-a-ENSG00000131507	ebi-a-GCST90027158	Alzheimer disease	NDFIP1	0.0211863997953503	0.0130139029281404	0.350673712631589
eqtl-a-ENSG00000131558	ebi-a-GCST90027158	Alzheimer disease	EXOC4	-0.035334786	0.0376804097200985	0.520444475459206
eqtl-a-ENSG00000131626	ebi-a-GCST90027158	Alzheimer disease	PPFIA1	-0.000697594	0.010709954810757	0.951191820752451
eqtl-a-ENSG00000131634	ebi-a-GCST90027158	Alzheimer disease	TMEM204	-0.019139742	0.0082745940164446	0.0817558628589579
eqtl-a-ENSG00000131669	ebi-a-GCST90027158	Alzheimer disease	NINJ1	-0.008319654	0.0103999528058158	0.468542470546769
eqtl-a-ENSG00000131697	ebi-a-GCST90027158	Alzheimer disease	NPHP4	0.00391073256275458	0.00869843585619387	0.731019753022119
eqtl-a-ENSG00000131778	ebi-a-GCST90027158	Alzheimer disease	CHD1L	0.00721345945829231	0.0133848155694019	0.627360581251318
eqtl-a-ENSG00000131781	ebi-a-GCST90027158	Alzheimer disease	FMO5	0.0088128403021502	0.00936112401761038	0.519200126662109
eqtl-a-ENSG00000131791	ebi-a-GCST90027158	Alzheimer disease	PRKAB2	0.0369067045568122	0.0291718123381497	0.425817375116568
eqtl-a-ENSG00000131797	ebi-a-GCST90027158	Alzheimer disease	CLUHP3	0.0135137130616462	0.013153412550141	0.379830055093822
eqtl-a-ENSG00000131845	ebi-a-GCST90027158	Alzheimer disease	ZNF304	0.00890212241995521	0.0108095163928732	0.470563814469701
eqtl-a-ENSG00000131873	ebi-a-GCST90027158	Alzheimer disease	CHSY1	0.00119131292229895	0.00736011453395226	0.879262575981305
eqtl-a-ENSG00000131941	ebi-a-GCST90027158	Alzheimer disease	RHPN2	-0.021705646	0.0138162177567677	0.360864788434938
eqtl-a-ENSG00000131943	ebi-a-GCST90027158	Alzheimer disease	C19orf12	0.000466833087288173	0.00772502504009679	0.955612670232644
eqtl-a-ENSG00000131944	ebi-a-GCST90027158	Alzheimer disease	FAAP24	0.0246718463390536	0.0162831856931732	0.226973190798671
eqtl-a-ENSG00000131966	ebi-a-GCST90027158	Alzheimer disease	ACTR10	0.00232126294777046	0.00882991108149599	0.836344330340411
eqtl-a-ENSG00000131979	ebi-a-GCST90027158	Alzheimer disease	GCH1	0.00995101711693903	0.00845218794931261	0.323963913130565
eqtl-a-ENSG00000131981	ebi-a-GCST90027158	Alzheimer disease	LGALS3	0.0471316244415672	0.0704366151347307	0.624579145432836
eqtl-a-ENSG00000132122	ebi-a-GCST90027158	Alzheimer disease	SPATA6	0.0963314359377573	0.068983552577087	0.395629904968036
eqtl-a-ENSG00000132185	ebi-a-GCST90027158	Alzheimer disease	FCRLA	0.00255784658188969	0.012709963629361	0.850324622593372
eqtl-a-ENSG00000132199	ebi-a-GCST90027158	Alzheimer disease	ENOSF1	0.00543478261433966	0.0141839751389693	0.73849079898478
eqtl-a-ENSG00000132205	ebi-a-GCST90027158	Alzheimer disease	EMILIN2	0.00794485800021297	0.00829605632028701	0.408879883102811
eqtl-a-ENSG00000132256	ebi-a-GCST90027158	Alzheimer disease	TRIM5	-0.005733709	0.0232947438086081	0.846358153425982
eqtl-a-ENSG00000132274	ebi-a-GCST90027158	Alzheimer disease	TRIM22	0.00955387473267446	0.0170382775782824	0.614134302748601
eqtl-a-ENSG00000132275	ebi-a-GCST90027158	Alzheimer disease	RRP8	-0.013731139	0.0105470847141351	0.416982039175432
eqtl-a-ENSG00000132305	ebi-a-GCST90027158	Alzheimer disease	IMMT	-0.004963591	0.028489568011464	0.872782514718869
eqtl-a-ENSG00000132313	ebi-a-GCST90027158	Alzheimer disease	MRPL35	0.0461952571862288	0.111840082987895	0.750633932701011
eqtl-a-ENSG00000132326	ebi-a-GCST90027158	Alzheimer disease	PER2	-0.003941405	0.0367546834453176	0.921371407105683
eqtl-a-ENSG00000132329	ebi-a-GCST90027158	Alzheimer disease	RAMP1	0.00128957421950366	0.0184459953431069	0.950625894403817
eqtl-a-ENSG00000132334	ebi-a-GCST90027158	Alzheimer disease	PTPRE	-0.000657428	0.00786924116454699	0.93868141642677
eqtl-a-ENSG00000132359	ebi-a-GCST90027158	Alzheimer disease	RAP1GAP2	0.0152625750048585	0.0142427473206738	0.39606017682593
eqtl-a-ENSG00000132376	ebi-a-GCST90027158	Alzheimer disease	INPP5K	0.00876903814758387	0.0143940300669503	0.651662897956053
eqtl-a-ENSG00000132383	ebi-a-GCST90027158	Alzheimer disease	RPA1	0.00528401195066672	0.0119182768819706	0.680433966069203
eqtl-a-ENSG00000132386	ebi-a-GCST90027158	Alzheimer disease	SERPINF1	-0.012713379	0.0360430817109956	0.757997836308154
eqtl-a-ENSG00000132405	ebi-a-GCST90027158	Alzheimer disease	TBC1D14	-0.007004696	0.0125115954207877	0.675082654846057
eqtl-a-ENSG00000132436	ebi-a-GCST90027158	Alzheimer disease	FIGNL1	0.00606241346330398	0.0277298618356275	0.847224239874235
eqtl-a-ENSG00000132465	ebi-a-GCST90027158	Alzheimer disease	JCHAIN	-0.046742021	0.0943679094437434	0.707222308813454
eqtl-a-ENSG00000132471	ebi-a-GCST90027158	Alzheimer disease	WBP2	0.0138733344427856	0.013359170147034	0.408118393943077
eqtl-a-ENSG00000132475	ebi-a-GCST90027158	Alzheimer disease	H3-3B	0.00136380470161654	0.0251801049867316	0.965553060851037
eqtl-a-ENSG00000132514	ebi-a-GCST90027158	Alzheimer disease	CLEC10A	-0.004936568	0.0111912921835391	0.670812924629569
eqtl-a-ENSG00000132530	ebi-a-GCST90027158	Alzheimer disease	XAF1	-0.004262127	0.0201511678385792	0.846044812693763
eqtl-a-ENSG00000132561	ebi-a-GCST90027158	Alzheimer disease	MATN2	-0.020920892	0.0235120276126729	0.467459106896439
eqtl-a-ENSG00000132589	ebi-a-GCST90027158	Alzheimer disease	FLOT2	-0.023216388	0.0145080990623254	0.355573104542162
eqtl-a-ENSG00000132669	ebi-a-GCST90027158	Alzheimer disease	RIN2	-0.016307687	0.0107247778163877	0.203008656812802
eqtl-a-ENSG00000132681	ebi-a-GCST90027158	Alzheimer disease	ATP1A4	-0.038526187	0.0493497663727617	0.578018776250929
eqtl-a-ENSG00000132694	ebi-a-GCST90027158	Alzheimer disease	ARHGEF11	0.0012974352459943	0.0116259049859007	0.921332397702847
eqtl-a-ENSG00000132718	ebi-a-GCST90027158	Alzheimer disease	SYT11	0.00403584906149835	0.0136757651904064	0.817312956881425
eqtl-a-ENSG00000132740	ebi-a-GCST90027158	Alzheimer disease	IGHMBP2	0.022703874518012	0.0293415222903026	0.482249598326576
eqtl-a-ENSG00000132819	ebi-a-GCST90027158	Alzheimer disease	RBM38	-0.010525454	0.0104675325975315	0.336247152721627
eqtl-a-ENSG00000132823	ebi-a-GCST90027158	Alzheimer disease	OSER1	-0.004092127	0.010994665037748	0.773168148361486
eqtl-a-ENSG00000132842	ebi-a-GCST90027158	Alzheimer disease	AP3B1	0.0112766290032618	0.0437267957796093	0.813171992593862
eqtl-a-ENSG00000132846	ebi-a-GCST90027158	Alzheimer disease	ZBED3	-0.004794211	0.0110860102624131	0.687704330931837
eqtl-a-ENSG00000132849	ebi-a-GCST90027158	Alzheimer disease	PATJ	-0.007983386	0.00875936164041112	0.429277920832335
eqtl-a-ENSG00000132906	ebi-a-GCST90027158	Alzheimer disease	CASP9	0.0314423289636704	0.0157942199242519	0.296349470912958
eqtl-a-ENSG00000132965	ebi-a-GCST90027158	Alzheimer disease	ALOX5AP	-0.001901573	0.005828766610031	0.752613983438645
eqtl-a-ENSG00000132970	ebi-a-GCST90027158	Alzheimer disease	WASF3	-0.016538694	0.0091470540756564	0.144868718611856
eqtl-a-ENSG00000133028	ebi-a-GCST90027158	Alzheimer disease	SCO1	-0.003640407	0.015082392781691	0.849224180365456
eqtl-a-ENSG00000133048	ebi-a-GCST90027158	Alzheimer disease	CHI3L1	0.0109649224327694	0.00542138738325118	0.0738197240952249
eqtl-a-ENSG00000133055	ebi-a-GCST90027158	Alzheimer disease	MYBPH	-0.000155398	0.0057684429064717	0.979260091317673
eqtl-a-ENSG00000133056	ebi-a-GCST90027158	Alzheimer disease	PIK3C2B	NA	NA	NA
eqtl-a-ENSG00000133059	ebi-a-GCST90027158	Alzheimer disease	DSTYK	0.0512692889625794	0.0400516003645311	0.269712545786824
eqtl-a-ENSG00000133063	ebi-a-GCST90027158	Alzheimer disease	CHIT1	0.00763724761887315	0.0145996628387031	0.653077327954299
eqtl-a-ENSG00000133067	ebi-a-GCST90027158	Alzheimer disease	LGR6	-0.003040567	0.00875368919324281	0.75127069335044
eqtl-a-ENSG00000133069	ebi-a-GCST90027158	Alzheimer disease	TMCC2	-0.016230863	0.00965760520271177	0.153666543977104
eqtl-a-ENSG00000133101	ebi-a-GCST90027158	Alzheimer disease	CCNA1	-0.003866577	0.00916560671848542	0.745857773867021
eqtl-a-ENSG00000133103	ebi-a-GCST90027158	Alzheimer disease	COG6	-0.014224781	0.0075861153905709	0.157455317077128
eqtl-a-ENSG00000133104	ebi-a-GCST90027158	Alzheimer disease	SPART	0.00204124481215084	0.00866401081040724	0.825313704407463
eqtl-a-ENSG00000133106	ebi-a-GCST90027158	Alzheimer disease	EPSTI1	-0.019097121	0.00697060890372003	0.0519235131507443
eqtl-a-ENSG00000133116	ebi-a-GCST90027158	Alzheimer disease	KL	-0.0160818	0.00950783592813603	0.189333884328369
eqtl-a-ENSG00000133193	ebi-a-GCST90027158	Alzheimer disease	FAM104A	-5.13E-05	0.00680461771595369	0.99428053357143
eqtl-a-ENSG00000133195	ebi-a-GCST90027158	Alzheimer disease	SLC39A11	0.00436865030698968	0.0126411254843035	0.747060538901079
eqtl-a-ENSG00000133246	ebi-a-GCST90027158	Alzheimer disease	PRAM1	0.00786321929907923	0.0280717003850882	0.805705481256632
eqtl-a-ENSG00000133313	ebi-a-GCST90027158	Alzheimer disease	CNDP2	0.00234919397427199	0.00693338917890878	0.757072206066349
eqtl-a-ENSG00000133317	ebi-a-GCST90027158	Alzheimer disease	LGALS12	-0.006748395	0.00974406424426632	0.614387701461353
eqtl-a-ENSG00000133321	ebi-a-GCST90027158	Alzheimer disease	PLAAT4	-0.011922307	0.0226029781040909	0.634390958298635
eqtl-a-ENSG00000133422	ebi-a-GCST90027158	Alzheimer disease	MORC2	-0.023001024	0.0112268970524658	0.289079991107386
eqtl-a-ENSG00000133424	ebi-a-GCST90027158	Alzheimer disease	LARGE1	0.00624898911598458	0.0125406699424785	0.644427575465364
eqtl-a-ENSG00000133460	ebi-a-GCST90027158	Alzheimer disease	SLC2A11	0.0310917295035797	0.0362933437302513	0.549044936045896
eqtl-a-ENSG00000133488	ebi-a-GCST90027158	Alzheimer disease	SEC14L4	0.00103123867785048	0.0108211768915716	0.930086795250837
eqtl-a-ENSG00000133561	ebi-a-GCST90027158	Alzheimer disease	GIMAP6	NA	NA	NA
eqtl-a-ENSG00000133574	ebi-a-GCST90027158	Alzheimer disease	GIMAP4	-0.017926823	0.0203977960030445	0.472171992746183
eqtl-a-ENSG00000133597	ebi-a-GCST90027158	Alzheimer disease	ADCK2	0.00286155501373469	0.024781302111542	0.913635480724199
eqtl-a-ENSG00000133606	ebi-a-GCST90027158	Alzheimer disease	MKRN1	0.0170904535306702	0.0315722391082231	0.64252610051003
eqtl-a-ENSG00000133612	ebi-a-GCST90027158	Alzheimer disease	AGAP3	-0.006220669	0.00768080338580026	0.477277979889966
eqtl-a-ENSG00000133661	ebi-a-GCST90027158	Alzheimer disease	SFTPD	-0.007708102	0.0120254729172105	0.556414945406864
[truncated: 3,403 more rows]
