# Supplementary material for: Deciphering Alzheimer’s disease transcriptomics: exploration and validation of core genes in tau and Aβ pathological models toward novel therapeutic targets
Source: Front Aging Neurosci. 2025 Oct 10;17:1621153. doi: 10.3389/fnagi.2025.1621153 (PMC12549628; doi:10.3389/fnagi.2025.1621153)
Supplement: Supplementary file 6 [file Data_Sheet_5.ZIP › Mendelian randomization analysis and code/TARBP1.table.MRresult.csv]

id.exposure	id.outcome	outcome	exposure	method	nsnp	b	se	pval	lo_ci	up_ci	or	or_lci95	or_uci95
eqtl-a-ENSG00000059588	eydZk4	Alzheimer disease	TARBP1	MR Egger	4	-0.0923715724101039	0.117220617012094	0.513252712755755	-0.322123981753809	0.137380836933601	0.911766299393988	0.724608346546894	1.14726498621253
eqtl-a-ENSG00000059588	eydZk4	Alzheimer disease	TARBP1	Weighted median	4	-0.0647852526690663	0.0444765855242688	0.145222740359008	-0.151959360296633	0.0223888549585004	0.937268717722712	0.859023190479404	1.02264136633065
eqtl-a-ENSG00000059588	eydZk4	Alzheimer disease	TARBP1	Inverse variance weighted	4	-0.0829003412533318	0.0388053385534292	0.0326539266903519	-0.158958804818053	-0.00684187768861051	0.920442872832505	0.853031499033135	0.993181474668201
eqtl-a-ENSG00000059588	eydZk4	Alzheimer disease	TARBP1	Simple mode	4	-0.112792741490842	0.0570494397255403	0.14245803392397	-0.224609643352901	-0.000975839628783087	0.89333579237474	0.79882798571938	0.999024636347869
eqtl-a-ENSG00000059588	eydZk4	Alzheimer disease	TARBP1	Weighted mode	4	-0.0608505742489224	0.0547980389677033	0.347803113971229	-0.168254730625621	0.046553582127776	0.940963833499144	0.845138524597679	1.04765421310654
