# Supplementary material for: Deciphering Alzheimer’s disease transcriptomics: exploration and validation of core genes in tau and Aβ pathological models toward novel therapeutic targets
Source: Front Aging Neurosci. 2025 Oct 10;17:1621153. doi: 10.3389/fnagi.2025.1621153 (PMC12549628; doi:10.3389/fnagi.2025.1621153)
Supplement: Supplementary file 6 [file Data_Sheet_5.ZIP › Mendelian randomization analysis and code/VASP.table.MRresult.csv]

id.exposure	id.outcome	outcome	exposure	method	nsnp	b	se	pval	lo_ci	up_ci	or	or_lci95	or_uci95
eqtl-a-ENSG00000125753	g6eUXd	Alzheimer disease	VASP	MR Egger	5	0.017540481335169	0.0622977309670084	0.796586228563308	-0.104563071360168	0.139644034030506	1.01769521897816	0.900717986106808	1.1498644133972
eqtl-a-ENSG00000125753	g6eUXd	Alzheimer disease	VASP	Weighted median	5	0.0361848569477646	0.0205463229433459	0.0782154864303977	-0.00408593602119343	0.0764556499167226	1.03684749724003	0.995922400057964	1.07945431538676
eqtl-a-ENSG00000125753	g6eUXd	Alzheimer disease	VASP	Inverse variance weighted	5	0.0450543424611642	0.0219390292575355	0.0400128681173565	0.00205384511639464	0.0880548398059339	1.04608470518161	1.00205595570097	1.09204800808695
eqtl-a-ENSG00000125753	g6eUXd	Alzheimer disease	VASP	Simple mode	5	0.0210033240953197	0.0312525211061435	0.538372221617953	-0.0402516172727216	0.0822582654633611	1.02122544628261	0.960547718345824	1.08573618178087
eqtl-a-ENSG00000125753	g6eUXd	Alzheimer disease	VASP	Weighted mode	5	0.0345944858689755	0.0211335758677237	0.176983466232676	-0.00682732283176294	0.0760162945697138	1.03519983551137	0.993195930387589	1.07898015553141
