# Supplementary material for: Deciphering Alzheimer’s disease transcriptomics: exploration and validation of core genes in tau and Aβ pathological models toward novel therapeutic targets
Source: Front Aging Neurosci. 2025 Oct 10;17:1621153. doi: 10.3389/fnagi.2025.1621153 (PMC12549628; doi:10.3389/fnagi.2025.1621153)
Supplement: Supplementary file 7 [file Data_Sheet_6.ZIP]

Archive with 4 entries (3 files):
- GO-KEGG analysis/
- GO-KEGG analysis/GO.txt
- GO-KEGG analysis/interGenes.List.txt
- GO-KEGG analysis/KEGG.txt
