# Supplementary material for: Deciphering Alzheimer’s disease transcriptomics: exploration and validation of core genes in tau and Aβ pathological models toward novel therapeutic targets
Source: Front Aging Neurosci. 2025 Oct 10;17:1621153. doi: 10.3389/fnagi.2025.1621153 (PMC12549628; doi:10.3389/fnagi.2025.1621153)
Supplement: Supplementary file 7 [file Data_Sheet_6.ZIP › GO-KEGG analysis/GO.txt]

ONTOLOGY	ID	Description	GeneRatio	BgRatio	pvalue	p.adjust	qvalue	geneID	Count
BP	GO:0072006	nephron development	18/583	152/18903	1.0870440060876e-06	0.00335083843031848	0.00293162844409569	YAP1/KLF15/NOTCH2/SOX9/WWTR1/EGR1/ANGPT1/MPV17/MEF2C/FOXC1/LAMB2/PECAM1/FOXD1/CALB1/LAMA5/CITED1/IRX3/AQP11	18
BP	GO:0098656	anion transmembrane transport	24/583	266/18903	2.81068188400643e-06	0.00335083843031848	0.00293162844409569	GFAP/GJA1/SLC35B1/SLC25A4/SLC1A6/SLC7A2/SLC26A6/KCNJ10/SLC12A7/GABRG1/GABRA1/SLC38A2/GABRG2/SLC25A18/SLC1A3/GABRA4/SLC4A11/ATP1A2/GABRD/CLIC1/RGS4/GABRA5/SLC17A7/SLC16A9	24
BP	GO:0072009	nephron epithelium development	15/583	116/18903	2.82435256990184e-06	0.00335083843031848	0.00293162844409569	YAP1/KLF15/NOTCH2/SOX9/WWTR1/MEF2C/FOXC1/LAMB2/PECAM1/FOXD1/CALB1/LAMA5/CITED1/IRX3/AQP11	15
BP	GO:0055067	monovalent inorganic cation homeostasis	18/583	164/18903	3.28121376638911e-06	0.00335083843031848	0.00293162844409569	HVCN1/CCKBR/ATP6V1B2/SLC26A6/RAB20/KCNJ10/SLC12A7/ATP1A3/ATP6V1H/ATP1A1/SLC1A3/ATP1A2/ATP6AP1/TCIRG1/PDK4/SLC9A6/DMXL2/AQP11	18
BP	GO:0042391	regulation of membrane potential	32/583	431/18903	4.6202760834505e-06	0.00335083843031848	0.00293162844409569	KCNE4/GJA1/MLLT11/GRIN1/KIF5B/SLC1A6/FGF12/CHRM1/PTPN3/SCN2B/KCNJ10/GABRG1/GABRA1/MEF2C/ATP1A3/GABRG2/ATP1A1/GABRA4/SLC4A11/ATP1A2/CDK5/GABRD/SCN2A/CLIC1/RGS4/GABRA5/SCN3B/GRIA1/CNR1/TSPO/GLRX/FGF13	32
BP	GO:0048488	synaptic vesicle endocytosis	11/583	66/18903	5.0388547824338e-06	0.00335083843031848	0.00293162844409569	AP3M2/SCRIB/CDK5/AMPH/RAB27B/AP2M1/SLC17A7/SYT1/SNCB/SYP/SNAP91	11
BP	GO:0140238	presynaptic endocytosis	11/583	66/18903	5.0388547824338e-06	0.00335083843031848	0.00293162844409569	AP3M2/SCRIB/CDK5/AMPH/RAB27B/AP2M1/SLC17A7/SYT1/SNCB/SYP/SNAP91	11
BP	GO:0048545	response to steroid hormone	27/583	339/18903	7.23101650755941e-06	0.00420754773033613	0.00368115827207202	YAP1/ZFP36L1/SST/DDIT4/GPI/ZFP36L2/PAQR8/SPP1/GOT1/FAM107A/ATP1A3/AQP4/ATP1A1/PAK1/HSPA1A/ATP1A2/SMYD3/PCSK1/HDAC1/IGFBP7/SERPINF1/AKR1C3/TSPO/ZFP36/NEFL/NKX2-2/TXNIP	27
BP	GO:0030004	cellular monovalent inorganic cation homeostasis	14/583	114/18903	1.10702873875275e-05	0.00542313673223133	0.0047446697986326	HVCN1/ATP6V1B2/SLC26A6/RAB20/ATP1A3/ATP6V1H/ATP1A1/SLC1A3/ATP1A2/ATP6AP1/TCIRG1/SLC9A6/DMXL2/AQP11	14
BP	GO:0072073	kidney epithelium development	16/583	146/18903	1.16501326148901e-05	0.00542313673223133	0.0047446697986326	YAP1/KLF15/NOTCH2/SOX9/WWTR1/MEF2C/SDC4/FOXC1/LAMB2/PECAM1/FOXD1/CALB1/LAMA5/CITED1/IRX3/AQP11	16
BP	GO:0009065	glutamine family amino acid catabolic process	7/583	27/18903	1.32819452977123e-05	0.00562067776007734	0.0049174972590286	GLS2/GOT1/GOT2/GLUL/GAD2/GLS/GAD1	7
BP	GO:1901215	negative regulation of neuron death	20/583	218/18903	1.46869782053252e-05	0.00565317698425865	0.00494593063533195	CEBPB/CD200/GPI/HIPK2/XRCC2/ANGPT1/ENO2/MAP2K4/MEF2C/BDNF/CDK5/HSP90AB1/GABRA5/SERPINF1/MSH2/CITED1/NEFL/SNCB/CORO1A/CCL2	20
BP	GO:0050890	cognition	25/583	314/18903	1.57876048969629e-05	0.00565317698425865	0.00494593063533195	CEBPB/GRIN1/GPI/CHRM1/NRXN3/NDRG4/FAM107A/TUSC3/MEF2C/BDNF/ATP1A2/CDK5/SCN2A/CALB1/PLK2/SORCS3/CRH/GABRA5/SERPINF1/GRIA1/CNR1/ITGA5/NRGN/NPTX2/FGF13	25
BP	GO:0072001	renal system development	25/583	318/18903	1.95587422506646e-05	0.00650328179834598	0.00568968223818206	YAP1/KLF15/NFIA/NOTCH2/SOX9/WWTR1/ID3/EGR1/ANGPT1/EMX2/MPV17/MEF2C/SDC4/FOXC1/LAMB2/PECAM1/FOXD1/CALB1/LAMA5/RBP4/SERPINF1/FOXF1/CITED1/IRX3/AQP11	25
BP	GO:0043524	negative regulation of neuron apoptotic process	16/583	154/18903	2.28239695452628e-05	0.0070830385488799	0.00619690794179803	CEBPB/GPI/HIPK2/XRCC2/ANGPT1/MAP2K4/MEF2C/BDNF/HSP90AB1/GABRA5/MSH2/CITED1/NEFL/SNCB/CORO1A/CCL2	16
BP	GO:1901214	regulation of neuron death	25/583	325/18903	2.81650035579828e-05	0.00763473881240685	0.0066795871932166	CEBPB/DDIT4/CD200/GPI/HIPK2/DHCR24/XRCC2/EGR1/ANGPT1/ENO2/MAP2K4/MEF2C/NUPR1/BDNF/CDK5/HSP90AB1/GABRA5/SERPINF1/MSH2/CITED1/NEFL/SNCB/CORO1A/UBE2M/CCL2	25
BP	GO:0008652	cellular amino acid biosynthetic process	11/583	79/18903	2.95220834851393e-05	0.00763473881240685	0.0066795871932166	PLOD2/GLS2/GOT1/GOT2/PSAT1/GLUL/SLC1A3/ASNS/GAD2/GLS/GAD1	11
BP	GO:0036465	synaptic vesicle recycling	11/583	79/18903	2.95220834851393e-05	0.00763473881240685	0.0066795871932166	AP3M2/SCRIB/CDK5/AMPH/RAB27B/AP2M1/SLC17A7/SYT1/SNCB/SYP/SNAP91	11
BP	GO:0070997	neuron death	27/583	368/18903	3.13755756743296e-05	0.00768701604021075	0.00672532422625934	CEBPB/DDIT4/CD200/GPI/HIPK2/DHCR24/XRCC2/EGR1/ANGPT1/ENO2/MAP2K4/MEF2C/CASP7/NUPR1/BDNF/CDK5/SCN2A/HSP90AB1/GABRA5/SERPINF1/MSH2/CITED1/NEFL/SNCB/CORO1A/UBE2M/CCL2	27
BP	GO:0006836	neurotransmitter transport	19/583	212/18903	3.30742871001668e-05	0.00769804032256383	0.00673496930476555	GFAP/SLC1A6/SCRIB/SV2B/KCNJ10/RPH3A/MEF2C/SLC38A2/RAB3B/SYN2/SLC1A3/ATP1A2/CDK5/SLC17A7/CNR1/ERC2/SYT1/SLC32A1/SYP	19
BP	GO:0007611	learning or memory	22/583	273/18903	4.20658244925132e-05	0.00932459109584042	0.00815802882012699	CEBPB/GRIN1/GPI/NRXN3/NDRG4/MEF2C/BDNF/ATP1A2/CDK5/SCN2A/CALB1/PLK2/SORCS3/CRH/GABRA5/SERPINF1/GRIA1/CNR1/ITGA5/NRGN/NPTX2/FGF13	22
BP	GO:0051402	neuron apoptotic process	21/583	255/18903	4.5629667005044e-05	0.00940663367936291	0.00822980738435301	CEBPB/GPI/HIPK2/XRCC2/ANGPT1/MAP2K4/MEF2C/CASP7/NUPR1/BDNF/CDK5/SCN2A/HSP90AB1/GABRA5/MSH2/CITED1/NEFL/SNCB/CORO1A/UBE2M/CCL2	21
BP	GO:0032835	glomerulus development	10/583	69/18903	4.76661187686495e-05	0.00940663367936291	0.00822980738435301	KLF15/NOTCH2/WWTR1/EGR1/ANGPT1/MPV17/MEF2C/FOXC1/LAMB2/PECAM1	10
BP	GO:0043523	regulation of neuron apoptotic process	19/583	218/18903	4.84982187550397e-05	0.00940663367936291	0.00822980738435301	CEBPB/GPI/HIPK2/XRCC2/ANGPT1/MAP2K4/MEF2C/NUPR1/BDNF/CDK5/HSP90AB1/GABRA5/MSH2/CITED1/NEFL/SNCB/CORO1A/UBE2M/CCL2	19
BP	GO:0001505	regulation of neurotransmitter levels	19/583	219/18903	5.16133314952125e-05	0.009473843057117	0.00828860846582298	GFAP/SLC1A6/SCRIB/KCNJ10/RPH3A/MEF2C/SLC38A2/RAB3B/SYN2/SLC1A3/ATP1A2/CDK5/GAD2/GAD1/CNR1/ERC2/SYT1/SLC32A1/SYP	19
BP	GO:0006885	regulation of pH	12/583	99/18903	5.30827860367198e-05	0.009473843057117	0.00828860846582298	HVCN1/CCKBR/ATP6V1B2/SLC26A6/RAB20/ATP6V1H/ATP6AP1/TCIRG1/PDK4/SLC9A6/DMXL2/AQP11	12
BP	GO:0001655	urogenital system development	26/583	360/18903	5.69855221480722e-05	0.009473843057117	0.00828860846582298	YAP1/KLF15/NFIA/ID4/NOTCH2/SOX9/WWTR1/ID3/EGR1/ANGPT1/EMX2/MPV17/MEF2C/SDC4/FOXC1/LAMB2/PECAM1/FOXD1/CALB1/LAMA5/RBP4/SERPINF1/FOXF1/CITED1/IRX3/AQP11	26
BP	GO:0010038	response to metal ion	26/583	360/18903	5.69855221480722e-05	0.009473843057117	0.00828860846582298	ITPKB/HVCN1/GPHN/MT1M/GPI/KCNJ10/AHCYL1/MEF2C/SYT13/CYBRD1/MT1X/NEK7/TCIRG1/PCSK1/MT1G/SERPINF1/AKR1C3/MT1H/TSPO/CPNE6/INHBB/SYT1/PPP1CA/SLC30A3/HPCA/TXNIP	26
BP	GO:0061564	axon development	32/583	490/18903	5.91376386631195e-05	0.00949261061989039	0.00830502809392412	PALLD/DDR1/SEMA4C/NOTCH2/KIF5B/UCHL1/SPP1/CRMP1/NRXN3/BMPR1B/VASP/LAMB2/PAK1/ATOH7/FOXD1/BDNF/SEMA3F/CDK5/EFNA1/CCK/SLC9A6/LAMA5/HSP90AB1/PLXNB1/MAP2K1/SLITRK4/CNR1/TSPO/NEFL/KLF4/SEMA5B/FGF13	32
BP	GO:0006536	glutamate metabolic process	7/583	34/18903	6.6709792262006e-05	0.0103511360993213	0.00905614688637548	GLS2/GOT1/GOT2/GLUL/GAD2/GLS/GAD1	7
BP	GO:0071294	cellular response to zinc ion	6/583	24/18903	7.02459243691831e-05	0.0104569600611818	0.00914873163586692	HVCN1/MT1M/MT1X/MT1G/MT1H/TSPO	6
BP	GO:0006821	chloride transport	13/583	118/18903	7.18845804420663e-05	0.0104569600611818	0.00914873163586692	ATP8B1/SLC26A6/SLC12A7/GABRG1/GABRA1/GABRG2/SLC1A3/GABRA4/GABRD/CLIC1/GABRA5/SLC17A7/TSPO	13
BP	GO:0032535	regulation of cellular component size	26/583	367/18903	7.82953227611064e-05	0.0110443856803924	0.00966266678668966	SEMA4C/KANK1/ARPC1A/ADD3/SPP1/CDC42EP4/GSN/SLC12A7/RAB3B/AQP4/VASP/EPS8/TMEM123/BDNF/SEMA3F/CDK5/AP2M1/HSP90AB1/NEFL/ESAM/PPP1CA/CORO1A/SPTBN2/SEMA5B/FGF13/AQP11	26
BP	GO:0031589	cell-substrate adhesion	26/583	369/18903	8.55742990360383e-05	0.0111641631650978	0.00976745938962366	SORBS1/ITGB5/DDR1/BCL6/KANK1/CD44/RIN2/ITGB8/ANGPT1/FAM107A/COL5A3/SDC4/LAMB2/EFEMP2/ATRNL1/CDK5/GBP1/EFNA1/LAMB1/ITGA6/LAMA5/FOXF1/ITGA5/EPDR1/CORO1A/CDH13	26
BP	GO:2000649	regulation of sodium ion transmembrane transporter activity	9/583	60/18903	8.62708270072654e-05	0.0111641631650978	0.00976745938962366	FGF12/FXYD7/PTPN3/STOM/SCN2B/ATP1A2/SCN3B/GLRX/FGF13	9
BP	GO:0003333	amino acid transmembrane transport	12/583	104/18903	8.63393928987152e-05	0.0111641631650978	0.00976745938962366	GFAP/SLC1A6/SLC7A2/KCNJ10/SLC38A2/SLC25A18/SLC1A3/ATP1A2/RGS4/SLC17A7/SLC7A14/SLC32A1	12
BP	GO:0034341	response to interferon-gamma	14/583	140/18903	0.000110831325013356	0.0139437788631668	0.0121993284915128	KIF5B/CDC42EP4/SLC26A6/RAB20/GSN/AQP4/CDC37/NLRC5/GBP1/VIM/IFITM2/CITED1/CCL2/IFITM3	14
BP	GO:0002028	regulation of sodium ion transport	11/583	92/18903	0.00012240362088299	0.0149944435581663	0.0131185487311991	FGF12/FXYD7/PTPN3/STOM/SCN2B/AHCYL1/ATP1A1/ATP1A2/SCN3B/GLRX/FGF13	11
BP	GO:1902600	proton transmembrane transport	15/583	160/18903	0.000132476654634146	0.0155286133956357	0.0135858907180088	HVCN1/SLC25A4/ATP6V1E1/ATP6V1B2/ATP1A3/ATP6V1H/ATP1A1/SLC25A18/UQCRC1/SLC4A11/ATP1A2/ATP6AP1/TCIRG1/SLC9A6/CYC1	15
BP	GO:0089718	amino acid import across plasma membrane	8/583	50/18903	0.000133607038543157	0.0155286133956357	0.0135858907180088	GFAP/SLC1A6/SLC7A2/KCNJ10/SLC38A2/SLC1A3/ATP1A2/RGS4	8
BP	GO:0051966	regulation of synaptic transmission, glutamatergic	10/583	78/18903	0.000137640389763058	0.0155286133956357	0.0135858907180088	GRIN1/MEF2C/SLC38A2/GLUL/ATP1A2/CDK5/CACNG3/CNR1/SYT1/CCL2	10
BP	GO:0010975	regulation of neuron projection development	29/583	446/18903	0.000140166369623792	0.0155286133956357	0.0135858907180088	GFAP/SEMA4C/KANK1/SLC39A12/SPP1/CRMP1/NDRG4/RTN4IP1/FIG4/PAK1/ATOH7/STMN2/BDNF/SEMA3F/CDK5/EFNA1/ITGA6/ENC1/PLXNB1/MAP2K1/SERPINF1/VIM/CNR1/NEFL/RIT2/SERPINI1/KLF4/SEMA5B/FGF13	29
BP	GO:0071248	cellular response to metal ion	17/583	198/18903	0.000143443689798568	0.0155286133956357	0.0135858907180088	ITPKB/HVCN1/MT1M/KCNJ10/MEF2C/SYT13/MT1X/NEK7/MT1G/SERPINF1/AKR1C3/MT1H/TSPO/CPNE6/INHBB/SYT1/HPCA	17
BP	GO:0035265	organ growth	16/583	180/18903	0.000149587477015384	0.0156517196362947	0.0136935956295606	TGFBR3/YAP1/ACACB/COL27A1/SOX9/ANXA6/MAEL/NDRG4/MAP2K4/MEF2C/FOXC1/RBP4/RGS4/FGFR3/ZFPM2/LATS2	16
BP	GO:0050804	modulation of chemical synaptic transmission	29/583	448/18903	0.000151305560393826	0.0156517196362947	0.0136935956295606	GFAP/GRIN1/KIF5B/FAM107A/KCNJ10/PLCL2/MEF2C/SLC38A2/GLUL/SLC1A3/BDNF/ATP1A2/CDK5/CALB1/PLK2/SORCS3/RGS4/CACNG3/GRIA1/CNR1/LRRTM1/NRGN/NPTX2/ERC2/SYT1/SYP/LRRC4/NPTXR/CCL2	29
BP	GO:0099177	regulation of trans-synaptic signaling	29/583	449/18903	0.000157166683133431	0.01567292351077	0.0137121467721565	GFAP/GRIN1/KIF5B/FAM107A/KCNJ10/PLCL2/MEF2C/SLC38A2/GLUL/SLC1A3/BDNF/ATP1A2/CDK5/CALB1/PLK2/SORCS3/RGS4/CACNG3/GRIA1/CNR1/LRRTM1/NRGN/NPTX2/ERC2/SYT1/SYP/LRRC4/NPTXR/CCL2	29
BP	GO:0015800	acidic amino acid transport	9/583	65/18903	0.000162732551603777	0.01567292351077	0.0137121467721565	GJA1/SLC1A6/KCNJ10/SLC38A2/SLC25A18/SLC1A3/ATP1A2/SLC17A7/SLC32A1	9
BP	GO:0043648	dicarboxylic acid metabolic process	11/583	95/18903	0.000163627610428515	0.01567292351077	0.0137121467721565	ME3/GLS2/MDH1/NIT2/SDHB/GOT1/GOT2/GLUL/GAD2/GLS/GAD1	11
BP	GO:0030903	notochord development	5/583	18/18903	0.000168345043080236	0.01567292351077	0.0137121467721565	YAP1/SOX9/ID3/CRB2/EFNA1	5
BP	GO:0043649	dicarboxylic acid catabolic process	5/583	18/18903	0.000168345043080236	0.01567292351077	0.0137121467721565	GOT1/GOT2/GLUL/GAD2/GAD1	5
BP	GO:0007214	gamma-aminobutyric acid signaling pathway	6/583	28/18903	0.000177032418031974	0.0160915292890227	0.0140783824567197	PLCL2/GABRG1/GABRA1/GABRG2/GABRA4/GABRA5	6
BP	GO:0072080	nephron tubule development	11/583	96/18903	0.000179754999576623	0.0160915292890227	0.0140783824567197	YAP1/NOTCH2/SOX9/WWTR1/MEF2C/FOXD1/CALB1/LAMA5/CITED1/IRX3/AQP11	11
BP	GO:0015813	L-glutamate transmembrane transport	6/583	29/18903	0.000217442909400904	0.0187443841344668	0.0163993492489688	SLC1A6/KCNJ10/SLC25A18/SLC1A3/ATP1A2/SLC17A7	6
BP	GO:0051938	L-glutamate import	6/583	29/18903	0.000217442909400904	0.0187443841344668	0.0163993492489688	SLC1A6/KCNJ10/SLC25A18/SLC1A3/ATP1A2/SLC17A7	6
BP	GO:0043279	response to alkaloid	11/583	99/18903	0.000236454269268422	0.0195352810129239	0.0170913001840698	CASP6/CXCR4/GPI/CASP7/UQCRC1/SLC1A3/CDK5/PCSK1/RGS4/HSP90AB1/CNR1	11
BP	GO:0061326	renal tubule development	11/583	99/18903	0.000236454269268422	0.0195352810129239	0.0170913001840698	YAP1/NOTCH2/SOX9/WWTR1/MEF2C/FOXD1/CALB1/LAMA5/CITED1/IRX3/AQP11	11
BP	GO:0007409	axonogenesis	28/583	438/18903	0.000240349231457319	0.0195352810129239	0.0170913001840698	PALLD/SEMA4C/NOTCH2/KIF5B/UCHL1/SPP1/CRMP1/NRXN3/BMPR1B/VASP/LAMB2/PAK1/ATOH7/FOXD1/BDNF/SEMA3F/CDK5/EFNA1/CCK/SLC9A6/LAMA5/HSP90AB1/PLXNB1/MAP2K1/SLITRK4/NEFL/SEMA5B/FGF13	28
BP	GO:1904062	regulation of cation transmembrane transport	26/583	394/18903	0.000243404145810868	0.0195352810129239	0.0170913001840698	KCNE4/GRIN1/FGF12/AHNAK/FXYD7/PTPN3/STOM/SCN2B/KCNIP4/GEM/HSPA2/MEF2C/RGS7/ATP1A2/CDK5/TCIRG1/CRH/RGS4/SCN3B/CACNG3/KCNIP1/CORO1A/HPCA/GLRX/FGF13/CCL2	26
BP	GO:0050806	positive regulation of synaptic transmission	15/583	170/18903	0.000258548140796018	0.0200689907727855	0.01755823965174	GFAP/GRIN1/KIF5B/FAM107A/GLUL/SLC1A3/CDK5/CALB1/PLK2/CACNG3/CNR1/LRRTM1/NRGN/SYT1/CCL2	15
BP	GO:1902305	regulation of sodium ion transmembrane transport	9/583	69/18903	0.000258676572796376	0.0200689907727855	0.01755823965174	FGF12/FXYD7/PTPN3/STOM/SCN2B/ATP1A2/SCN3B/GLRX/FGF13	9
BP	GO:0048588	developmental cell growth	18/583	229/18903	0.000278707012849414	0.0208618790825709	0.0182519328781653	DDR1/CXCR4/SEMA4C/SOX9/SPP1/MAP2K4/NRN1/LAMB2/BDNF/SEMA3F/CDK5/SLC9A6/RGS4/HSP90AB1/CPNE6/SYT1/SEMA5B/FGF13	18
BP	GO:1902476	chloride transmembrane transport	11/583	101/18903	0.000282102077802907	0.0208618790825709	0.0182519328781653	SLC26A6/SLC12A7/GABRG1/GABRA1/GABRG2/SLC1A3/GABRA4/GABRD/CLIC1/GABRA5/SLC17A7	11
BP	GO:0051453	regulation of intracellular pH	10/583	85/18903	0.000282341220666373	0.0208618790825709	0.0182519328781653	HVCN1/ATP6V1B2/SLC26A6/RAB20/ATP6V1H/ATP6AP1/TCIRG1/SLC9A6/DMXL2/AQP11	10
BP	GO:0060249	anatomical structure homeostasis	23/583	333/18903	0.000287531809471752	0.020913446454547	0.0182970488626021	YAP1/BAG3/GJA1/SOX9/IMMT/WWTR1/SPP1/TJP1/ANGPT1/CRB2/SERPINA3/FOXC1/TJP2/PECAM1/CARTPT/TCIRG1/CALB1/PDK4/RBP4/SNX10/ESAM/NELL2/CORO1A	23
BP	GO:0035249	synaptic transmission, glutamatergic	11/583	102/18903	0.000307577534797141	0.0219684302824182	0.0192200478857315	GRIN1/MEF2C/SLC38A2/GLUL/ATP1A2/CDK5/SLC17A7/CACNG3/CNR1/SYT1/CCL2	11
BP	GO:0099504	synaptic vesicle cycle	16/583	192/18903	0.000312843452361029	0.0219684302824182	0.0192200478857315	AP3M2/SCRIB/RAB3B/SYN2/CDK5/AMPH/RAB27B/AP2M1/SLC17A7/CNR1/ERC2/SYT1/SNCB/SLC32A1/SYP/SNAP91	16
BP	GO:0010959	regulation of metal ion transport	27/583	423/18903	0.000316194377856503	0.0219684302824182	0.0192200478857315	KCNE4/CXCR4/GRIN1/KIF5B/FGF12/AHNAK/FXYD7/PTPN3/STOM/SCN2B/KCNIP4/AHCYL1/GEM/HSPA2/RGS7/ATP1A1/ATP1A2/CDK5/RGS4/SCN3B/KCNIP1/TSPO/CORO1A/HPCA/GLRX/FGF13/CCL2	27
BP	GO:0099003	vesicle-mediated transport in synapse	17/583	212/18903	0.000323400669695052	0.0221386781975069	0.0193689967654823	AP3M2/SCRIB/RAB3B/SYN2/CDK5/AMPH/RAB27B/AP2M1/SLC17A7/CNR1/ERC2/SYT1/SNCB/SLC32A1/SYP/SNAP91/HPCA	17
BP	GO:0023061	signal release	29/583	470/18903	0.000337399713269573	0.022636720128493	0.0198047306636077	GJA1/ADCYAP1/SCRIB/SPP1/RPH3A/MEF2C/SLC38A2/SYT13/SYN2/GLUL/FOXD1/CARTPT/ABCA1/CDK5/TCIRG1/RAB11FIP3/RBP4/CRH/SYTL4/VSNL1/CNR1/TSPO/SCG5/INHBB/ERC2/SYT1/SLC32A1/SYP/PLA2G4A	29
BP	GO:0051932	synaptic transmission, GABAergic	8/583	57/18903	0.000340401806443503	0.022636720128493	0.0198047306636077	KIF5B/PLCL2/GABRG1/GABRA1/GABRG2/GABRA4/GABRA5/CNR1	8
BP	GO:0090100	positive regulation of transmembrane receptor protein serine/threonine kinase signaling pathway	12/583	121/18903	0.000364149317030946	0.0238748601518176	0.0208879719435542	TGFBR3/CREBBP/NOTCH2/HIPK2/ZNF423/CRB2/MSX1/FOXD1/HSP90AB1/INHBB/CITED1/TGFB1I1	12
BP	GO:1902903	regulation of supramolecular fiber organization	25/583	384/18903	0.000389492062169636	0.0251817437416619	0.0220313565575193	KANK1/SLC39A12/ARPC1A/ADD3/CDC42EP4/TJP1/GSN/AEBP1/RHPN2/SDC4/VASP/PAK1/EFEMP2/EPS8/STMN2/HSPA1A/MID1IP1/CLIP3/PPM1E/PFDN1/RGS4/ESAM/CORO1A/SPTBN2/FGF13	25
BP	GO:0007411	axon guidance	18/583	236/18903	0.000401225402118404	0.0255849896830297	0.0223841540129215	PALLD/SEMA4C/NOTCH2/KIF5B/CRMP1/NRXN3/BMPR1B/VASP/LAMB2/ATOH7/FOXD1/BDNF/SEMA3F/CDK5/EFNA1/LAMA5/PLXNB1/SEMA5B	18
BP	GO:0097485	neuron projection guidance	18/583	237/18903	0.000422069204121922	0.0263203802224944	0.0230275427849694	PALLD/SEMA4C/NOTCH2/KIF5B/CRMP1/NRXN3/BMPR1B/VASP/LAMB2/ATOH7/FOXD1/BDNF/SEMA3F/CDK5/EFNA1/LAMA5/PLXNB1/SEMA5B	18
BP	GO:0045667	regulation of osteoblast differentiation	13/583	141/18903	0.000429292795576891	0.0263203802224944	0.0230275427849694	YAP1/CEBPB/TOB1/CEBPD/SOX9/WWTR1/ID3/BMPR1B/MEF2C/TCIRG1/CLIC1/NELL1/CITED1	13
BP	GO:0035282	segmentation	11/583	106/18903	0.00042972049342848	0.0263203802224944	0.0230275427849694	XRCC2/CRB2/FOXC1/SEMA3F/LAMA5/FOXF1/TCAP/LFNG/TDRD10/IRX3/PCDH8	11
BP	GO:0030641	regulation of cellular pH	10/583	90/18903	0.000449957008676165	0.0267400786598815	0.0233947344304555	HVCN1/ATP6V1B2/SLC26A6/RAB20/ATP6V1H/ATP6AP1/TCIRG1/SLC9A6/DMXL2/AQP11	10
BP	GO:0030511	positive regulation of transforming growth factor beta receptor signaling pathway	6/583	33/18903	0.000456626470776357	0.0267400786598815	0.0233947344304555	TGFBR3/CREBBP/HIPK2/HSP90AB1/CITED1/TGFB1I1	6
BP	GO:1903846	positive regulation of cellular response to transforming growth factor beta stimulus	6/583	33/18903	0.000456626470776357	0.0267400786598815	0.0233947344304555	TGFBR3/CREBBP/HIPK2/HSP90AB1/CITED1/TGFB1I1	6
BP	GO:0010977	negative regulation of neuron projection development	13/583	142/18903	0.00045955022401515	0.0267400786598815	0.0233947344304555	GFAP/SEMA4C/KANK1/SPP1/CRMP1/STMN2/SEMA3F/CDK5/EFNA1/VIM/RIT2/SEMA5B/FGF13	13
BP	GO:0046597	negative regulation of viral entry into host cell	5/583	22/18903	0.000467162531451388	0.0268474269618051	0.0234886528159249	TRIM8/GSN/IFITM2/LY6E/IFITM3	5
BP	GO:0032412	regulation of ion transmembrane transporter activity	20/583	281/18903	0.000480046011650221	0.0269230624606238	0.0235548258601738	KCNE4/FGF12/AHNAK/FXYD7/PTPN3/STOM/SCN2B/AHCYL1/GEM/HSPA2/MEF2C/ATP1A2/CDK5/CRH/SCN3B/CACNG3/HPCA/GLRX/FGF13/CCL2	20
BP	GO:0051258	protein polymerization	20/583	281/18903	0.000480046011650221	0.0269230624606238	0.0235548258601738	KANK1/SLC39A12/NEDD1/ARPC1A/ADD3/CDC42EP4/GSN/FAM107A/VASP/PAK1/EPS8/STMN2/HSPA1A/MID1IP1/CLIP3/NEFL/ESAM/CORO1A/SPTBN2/FGF13	20
BP	GO:0007178	transmembrane receptor protein serine/threonine kinase signaling pathway	25/583	390/18903	0.000489400981346484	0.0271209710496177	0.0237279748976134	TGFBR3/ITGB5/CREBBP/NOTCH2/TOB1/ITGB8/HIPK2/WWTR1/ZNF423/EGR1/VASN/BMPR1B/CRB2/MSX1/FOXD1/HSPA1A/PRDM16/HDAC1/HSP90AB1/SOSTDC1/VIM/INHBB/CITED1/LATS2/TGFB1I1	25
BP	GO:0098840	protein transport along microtubule	4/583	13/18903	0.000512772169617506	0.0276322869041979	0.0241753220718733	BAG3/KIF5B/CLIP3/RAB27B	4
BP	GO:0099118	microtubule-based protein transport	4/583	13/18903	0.000512772169617506	0.0276322869041979	0.0241753220718733	BAG3/KIF5B/CLIP3/RAB27B	4
BP	GO:0043583	ear development	17/583	221/18903	0.000522554898228692	0.0276322869041979	0.0241753220718733	DDR1/CEBPD/SOX9/ANP32B/SCRIB/ATP8B1/MPV17/LRP10/C1QTNF5/SDC4/MSX1/CALB1/ZIC1/GABRA5/TCAP/HPCA/PVALB	17
BP	GO:0098661	inorganic anion transmembrane transport	12/583	126/18903	0.000527247835364643	0.0276322869041979	0.0241753220718733	SLC26A6/SLC12A7/GABRG1/GABRA1/GABRG2/SLC1A3/GABRA4/SLC4A11/GABRD/CLIC1/GABRA5/SLC17A7	12
BP	GO:0001656	metanephros development	10/583	92/18903	0.000536880346856447	0.0276322869041979	0.0241753220718733	YAP1/SOX9/WWTR1/ID3/EGR1/LAMB2/FOXD1/CALB1/CITED1/IRX3	10
BP	GO:0086003	cardiac muscle cell contraction	9/583	76/18903	0.000537432728719222	0.0276322869041979	0.0241753220718733	KCNE4/GJA1/FGF12/GSN/SCN2B/ATP1A1/ATP1A2/SCN3B/FGF13	9
BP	GO:0042044	fluid transport	6/583	34/18903	0.000540180044743719	0.0276322869041979	0.0241753220718733	SLC26A6/AHCYL1/AQP4/SLC14A1/SLC4A11/AQP11	6
BP	GO:0072243	metanephric nephron epithelium development	5/583	23/18903	0.000581905715286316	0.0292962763951858	0.0256311364968	YAP1/SOX9/WWTR1/LAMB2/CALB1	5
BP	GO:0006835	dicarboxylic acid transport	10/583	93/18903	0.000585296177175571	0.0292962763951858	0.0256311364968	GFAP/GJA1/SLC1A6/SLC26A6/KCNJ10/SLC38A2/SLC25A18/SLC1A3/ATP1A2/SLC17A7	10
BP	GO:0035725	sodium ion transmembrane transport	15/583	184/18903	0.000600746194014479	0.0297497184376319	0.0260278502199554	FGF12/FXYD7/PTPN3/STOM/SCN2B/ATP1A3/ATP1A1/SLC4A11/ATP1A2/SCN2A/SLC9A6/SCN3B/SLC17A7/GLRX/FGF13	15
BP	GO:0046888	negative regulation of hormone secretion	8/583	62/18903	0.000608755767470089	0.0298290326060344	0.0260972417101582	GJA1/CARTPT/RAB11FIP3/CRH/SYTL4/VSNL1/TSPO/INHBB	8
BP	GO:0035633	maintenance of blood-brain barrier	6/583	35/18903	0.000635143882803906	0.0303289086752556	0.0265345802848243	GJA1/TJP1/ANGPT1/TJP2/PECAM1/ESAM	6
BP	GO:0006865	amino acid transport	13/583	147/18903	0.000639387574765155	0.0303289086752556	0.0265345802848243	GFAP/GJA1/SLC1A6/SLC7A2/KCNJ10/SLC38A2/SLC25A18/SLC1A3/ATP1A2/RGS4/SLC17A7/SLC7A14/SLC32A1	13
BP	GO:0001822	kidney development	21/583	309/18903	0.000642071109077435	0.0303289086752556	0.0265345802848243	YAP1/KLF15/NOTCH2/SOX9/WWTR1/ID3/EGR1/ANGPT1/MPV17/MEF2C/SDC4/FOXC1/LAMB2/PECAM1/FOXD1/CALB1/LAMA5/SERPINF1/CITED1/IRX3/AQP11	21
BP	GO:0009064	glutamine family amino acid metabolic process	9/583	78/18903	0.000651534020950712	0.0303289086752556	0.0265345802848243	GLS2/NIT2/GOT1/GOT2/GLUL/ASNS/GAD2/GLS/GAD1	9
BP	GO:1902475	L-alpha-amino acid transmembrane transport	9/583	78/18903	0.000651534020950712	0.0303289086752556	0.0265345802848243	SLC1A6/SLC7A2/KCNJ10/SLC38A2/SLC25A18/SLC1A3/ATP1A2/RGS4/SLC17A7	9
BP	GO:0015698	inorganic anion transport	15/583	186/18903	0.000672256336303431	0.0308433330542741	0.02698464708847	CEBPB/ATP8B1/SLC26A6/SLC12A7/GABRG1/GABRA1/GABRG2/SLC1A3/GABRA4/SLC4A11/GABRD/CLIC1/GABRA5/SLC17A7/TSPO	15
BP	GO:0048638	regulation of developmental growth	22/583	332/18903	0.000675836728579154	0.0308433330542741	0.02698464708847	TGFBR3/YAP1/ACACB/CXCR4/SEMA4C/SPP1/MAEL/MEF2C/FOXC1/BDNF/SEMA3F/CDK5/RBP4/RGS4/GPAM/FGFR3/CPNE6/SYT1/ZFPM2/LATS2/SEMA5B/FGF13	22
BP	GO:0043650	dicarboxylic acid biosynthetic process	4/583	14/18903	0.000700448874103802	0.0316562088247883	0.0276958272244007	GLS2/GOT1/GOT2/GLS	4
BP	GO:0022898	regulation of transmembrane transporter activity	20/583	291/18903	0.000744947918104594	0.0333435822959316	0.0291721001533064	KCNE4/FGF12/AHNAK/FXYD7/PTPN3/STOM/SCN2B/AHCYL1/GEM/HSPA2/MEF2C/ATP1A2/CDK5/CRH/SCN3B/CACNG3/HPCA/GLRX/FGF13/CCL2	20
BP	GO:0071384	cellular response to corticosteroid stimulus	8/583	64/18903	0.000755180871552189	0.0334796853054804	0.0292911758600042	ZFP36L1/DDIT4/ZFP36L2/FAM107A/SMYD3/SERPINF1/AKR1C3/ZFP36	8
BP	GO:0071241	cellular response to inorganic substance	17/583	229/18903	0.000780454112532656	0.034273715979618	0.0299858685341494	ITPKB/HVCN1/MT1M/KCNJ10/MEF2C/SYT13/MT1X/NEK7/MT1G/SERPINF1/AKR1C3/MT1H/TSPO/CPNE6/INHBB/SYT1/HPCA	17
BP	GO:0071383	cellular response to steroid hormone stimulus	16/583	209/18903	0.000794362138177242	0.0345584649833184	0.0302349937295401	YAP1/ZFP36L1/DDIT4/ZFP36L2/PAQR8/FAM107A/ATP1A3/ATP1A1/PAK1/HSPA1A/ATP1A2/SMYD3/HDAC1/SERPINF1/AKR1C3/ZFP36	16
BP	GO:0001570	vasculogenesis	9/583	81/18903	0.00085913154911419	0.036464763544434	0.0319028029065329	TGFBR3/YAP1/ZFP36L1/QKI/RIN2/ITGB8/FOXF1/CITED1/ZFPM2	9
BP	GO:0014855	striated muscle cell proliferation	9/583	81/18903	0.00085913154911419	0.036464763544434	0.0319028029065329	TGFBR3/YAP1/ANGPT1/NDRG4/MEGF10/MEF2C/FOXC1/RBP4/ZFPM2	9
BP	GO:0006541	glutamine metabolic process	5/583	25/18903	0.000873182965600838	0.036464763544434	0.0319028029065329	GLS2/NIT2/GLUL/ASNS/GLS	5
BP	GO:0086064	cell communication by electrical coupling involved in cardiac conduction	5/583	25/18903	0.000873182965600838	0.036464763544434	0.0319028029065329	GJA1/ATP1A3/ATP1A1/ATP1A2/IRX3	5
BP	GO:0030003	cellular cation homeostasis	29/583	499/18903	0.000877347694302172	0.036464763544434	0.0319028029065329	HVCN1/RAP1GDS1/SLC39A12/MT1M/ATP6V1B2/IMMT/SLC26A6/RAB20/ANXA6/ATP1A3/ATP6V1H/ATP1A1/HEPH/SLC1A3/CYBRD1/SLC4A11/ATP1A2/ATP6AP1/MT1X/TCIRG1/CALB1/SLC9A6/MT1G/MT1H/DMXL2/GRIA1/SLC30A3/CORO1A/AQP11	29
BP	GO:0010273	detoxification of copper ion	4/583	15/18903	0.000931988377268305	0.0366904692332634	0.0321002714598894	MT1M/MT1X/MT1G/MT1H	4
BP	GO:0021554	optic nerve development	4/583	15/18903	0.000931988377268305	0.0366904692332634	0.0321002714598894	NAV2/ATOH7/TCIRG1/NKX2-2	4
BP	GO:1900153	positive regulation of nuclear-transcribed mRNA catabolic process, deadenylation-dependent decay	4/583	15/18903	0.000931988377268305	0.0366904692332634	0.0321002714598894	ZFP36L1/TOB1/ZFP36L2/ZFP36	4
BP	GO:1990169	stress response to copper ion	4/583	15/18903	0.000931988377268305	0.0366904692332634	0.0321002714598894	MT1M/MT1X/MT1G/MT1H	4
BP	GO:0021766	hippocampus development	9/583	82/18903	0.000939208672523109	0.0366904692332634	0.0321002714598894	ID4/EMX2/CDK5/ZIC1/NEUROD6/HDAC1/NEFL/SLC32A1/FGF13	9
BP	GO:2000736	regulation of stem cell differentiation	9/583	82/18903	0.000939208672523109	0.0366904692332634	0.0321002714598894	YAP1/SOX9/ZFP36L2/FOXC1/SLC4A11/HDAC1/SMYD5/ZFP36/NAP1L2	9
BP	GO:0001894	tissue homeostasis	19/583	275/18903	0.000939856233036773	0.0366904692332634	0.0321002714598894	YAP1/GJA1/SOX9/WWTR1/SPP1/TJP1/ANGPT1/CRB2/SERPINA3/FOXC1/TJP2/PECAM1/CARTPT/TCIRG1/PDK4/RBP4/SNX10/ESAM/CORO1A	19
BP	GO:0060560	developmental growth involved in morphogenesis	17/583	233/18903	0.000945833793338691	0.0366904692332634	0.0321002714598894	YAP1/DDR1/CXCR4/SEMA4C/SOX9/SPP1/NRN1/LAMB2/BDNF/SEMA3F/CDK5/SLC9A6/HSP90AB1/CPNE6/SYT1/SEMA5B/FGF13	17
BP	GO:1900180	regulation of protein localization to nucleus	12/583	135/18903	0.000975661025738116	0.0374809644526086	0.0327918709858426	YAP1/TRIM8/BAG3/WWTR1/ANGPT1/DTX3L/GLUL/NVL/ZIC1/DMAP1/HSP90AB1/LATS2	12
BP	GO:0048839	inner ear development	15/583	193/18903	0.000982315287479752	0.0374809644526086	0.0327918709858426	CEBPD/SOX9/ANP32B/SCRIB/ATP8B1/MPV17/LRP10/C1QTNF5/SDC4/CALB1/ZIC1/GABRA5/TCAP/HPCA/PVALB	15
BP	GO:0010043	response to zinc ion	7/583	52/18903	0.00102745589372202	0.0385503479439514	0.0337274681881729	HVCN1/MT1M/MT1X/MT1G/MT1H/TSPO/SLC30A3	7
BP	GO:0051452	intracellular pH reduction	7/583	52/18903	0.00102745589372202	0.0385503479439514	0.0337274681881729	ATP6V1B2/RAB20/ATP6V1H/ATP6AP1/TCIRG1/DMXL2/AQP11	7
BP	GO:0031345	negative regulation of cell projection organization	15/583	194/18903	0.00103518657207173	0.0385503479439514	0.0337274681881729	GFAP/YAP1/SEMA4C/KANK1/SPP1/CRMP1/TBC1D7/STMN2/SEMA3F/CDK5/EFNA1/VIM/RIT2/SEMA5B/FGF13	15
BP	GO:0072010	glomerular epithelium development	5/583	26/18903	0.00105393808024358	0.0386305650671958	0.0337976496681509	KLF15/NOTCH2/FOXC1/LAMB2/PECAM1	5
BP	GO:1903901	negative regulation of viral life cycle	5/583	26/18903	0.00105393808024358	0.0386305650671958	0.0337976496681509	TRIM8/GSN/IFITM2/LY6E/IFITM3	5
BP	GO:0071346	cellular response to interferon-gamma	11/583	118/18903	0.00106229079040288	0.0386325283541048	0.0337993673360917	KIF5B/CDC42EP4/SLC26A6/RAB20/GSN/AQP4/CDC37/NLRC5/GBP1/VIM/CCL2	11
BP	GO:0021675	nerve development	9/583	84/18903	0.00111753712544988	0.0403266303796061	0.0352815270368469	NAV2/ATP8B1/ATOH7/SLC1A3/BDNF/SEMA3F/TCIRG1/GABRA5/NKX2-2	9
BP	GO:0000288	nuclear-transcribed mRNA catabolic process, deadenylation-dependent decay	8/583	68/18903	0.00113271458199402	0.0405598952244782	0.0354856090504847	ZFP36L1/SAMD4A/TOB1/ZFP36L2/CNOT10/EXOSC9/EXOSC5/ZFP36	8
BP	GO:0060419	heart growth	10/583	102/18903	0.00120612816014584	0.0426155563338089	0.0372840946250227	TGFBR3/YAP1/ACACB/NDRG4/MAP2K4/MEF2C/FOXC1/RBP4/RGS4/ZFPM2	10
BP	GO:0007626	locomotory behavior	15/583	197/18903	0.00120843253191467	0.0426155563338089	0.0372840946250227	NAV2/FGF12/UCHL1/HIPK2/EGR1/KCNJ10/FIG4/HPRT1/EPS8/ATP1A2/CALB1/ZIC1/CRH/GAD1/LRRTM1	15
BP	GO:0007613	memory	11/583	120/18903	0.00121957507975856	0.0426851277915497	0.0373449622761051	CEBPB/BDNF/SCN2A/CALB1/PLK2/SORCS3/SERPINF1/GRIA1/CNR1/ITGA5/FGF13	11
BP	GO:0072207	metanephric epithelium development	5/583	27/18903	0.00126101688204191	0.0436169033362208	0.0381601671112755	YAP1/SOX9/WWTR1/LAMB2/CALB1	5
BP	GO:0046394	carboxylic acid biosynthetic process	21/583	326/18903	0.00126493704627063	0.0436169033362208	0.0381601671112755	ACACB/QKI/PLOD2/ACOT7/GLS2/GOT1/MECR/GOT2/PSAT1/GLUL/SLC1A3/ASNS/MID1IP1/GAD2/GLS/STAR/PDK4/GAD1/AKR1C3/PRKAG1/PLA2G4A	21
BP	GO:0003015	heart process	18/583	261/18903	0.00129276416719908	0.0441648004160149	0.038639518980058	YAP1/RAP1GDS1/KCNE4/CXCR4/GJA1/FGF12/WWTR1/GSN/SCN2B/ATP1A3/ATP1A1/ATP1A2/RGS4/SCN3B/TCAP/PPP1R13L/IRX3/FGF13	18
BP	GO:0046620	regulation of organ growth	10/583	103/18903	0.00129980185971945	0.0441648004160149	0.038639518980058	TGFBR3/YAP1/ACACB/MAEL/MEF2C/FOXC1/RBP4/RGS4/ZFPM2/LATS2	10
BP	GO:0006882	cellular zinc ion homeostasis	6/583	40/18903	0.00131850669557881	0.0442825193188691	0.038742510542078	SLC39A12/MT1M/MT1X/MT1G/MT1H/SLC30A3	6
BP	GO:0006970	response to osmotic stress	9/583	86/18903	0.00132229219878041	0.0442825193188691	0.038742510542078	ZFP36L1/SST/EFHD1/SERPINB6/AQP4/SLC4A11/SCN2A/HSP90AB1/TSPO	9
BP	GO:0060048	cardiac muscle contraction	12/583	140/18903	0.00133888270918199	0.0445178500803011	0.0389484000137227	KCNE4/CXCR4/GJA1/FGF12/GSN/SCN2B/ATP1A1/ATP1A2/SCN3B/TCAP/PPP1R13L/FGF13	12
BP	GO:0016053	organic acid biosynthetic process	21/583	328/18903	0.00136440054407856	0.0450445711537994	0.0394092251216122	ACACB/QKI/PLOD2/ACOT7/GLS2/GOT1/MECR/GOT2/PSAT1/GLUL/SLC1A3/ASNS/MID1IP1/GAD2/GLS/STAR/PDK4/GAD1/AKR1C3/PRKAG1/PLA2G4A	21
BP	GO:0034504	protein localization to nucleus	20/583	306/18903	0.00137488350216187	0.0450710049476302	0.0394323518892829	YAP1/TRIM8/TNPO1/RAP1GDS1/PTTG1IP/BAG3/NFKBIA/SOX9/WWTR1/ANGPT1/DTX3L/GLUL/MSX1/NVL/CDK5/ZIC1/DMAP1/HSP90AB1/LATS2/TXNIP	20
BP	GO:0070252	actin-mediated cell contraction	10/583	104/18903	0.00139931590667463	0.0455511576613316	0.0398524346185068	KCNE4/GJA1/FGF12/GSN/SCN2B/ATP1A1/ATP1A2/SCN3B/EPDR1/FGF13	10
BP	GO:0071385	cellular response to glucocorticoid stimulus	7/583	55/18903	0.00143945574176373	0.0465324060965984	0.0407109229889172	ZFP36L1/DDIT4/ZFP36L2/FAM107A/SMYD3/SERPINF1/ZFP36	7
BP	GO:0032271	regulation of protein polymerization	15/583	201/18903	0.00147684376423512	0.0472521648566271	0.0413406356108973	KANK1/SLC39A12/ARPC1A/ADD3/CDC42EP4/GSN/VASP/PAK1/EPS8/STMN2/HSPA1A/CLIP3/ESAM/CORO1A/SPTBN2	15
BP	GO:0014072	response to isoquinoline alkaloid	5/583	28/18903	0.00149666567856581	0.0472521648566271	0.0413406356108973	CXCR4/GPI/PCSK1/RGS4/CNR1	5
BP	GO:0043278	response to morphine	5/583	28/18903	0.00149666567856581	0.0472521648566271	0.0413406356108973	CXCR4/GPI/PCSK1/RGS4/CNR1	5
BP	GO:1901607	alpha-amino acid biosynthetic process	8/583	71/18903	0.00150423886777932	0.0472521648566271	0.0413406356108973	PLOD2/GLS2/GOT1/GOT2/PSAT1/GLUL/ASNS/GLS	8
BP	GO:0051384	response to glucocorticoid	12/583	142/18903	0.00151247530905208	0.0472521648566271	0.0413406356108973	ZFP36L1/DDIT4/ZFP36L2/GOT1/FAM107A/AQP4/SMYD3/PCSK1/IGFBP7/SERPINF1/ZFP36/NEFL	12
BP	GO:0072189	ureter development	4/583	17/18903	0.0015472503425098	0.0473845417393626	0.0414564513515957	NFIA/SOX9/EMX2/FOXF1	4
BP	GO:0098712	L-glutamate import across plasma membrane	4/583	17/18903	0.0015472503425098	0.0473845417393626	0.0414564513515957	SLC1A6/KCNJ10/SLC1A3/ATP1A2	4
BP	GO:1903729	regulation of plasma membrane organization	4/583	17/18903	0.0015472503425098	0.0473845417393626	0.0414564513515957	AHNAK/ATP8B1/GSN/SYTL4	4
BP	GO:0045444	fat cell differentiation	17/583	244/18903	0.00156199433267031	0.047523422343662	0.0415779571592805	YAP1/ZFP36L1/ID4/CEBPB/CEBPD/ZFP36L2/WWTR1/BSCL2/DHRS7B/CLIP3/PRDM16/RARRES2/ZFP36/INHBB/ZFPM2/TGFB1I1/KLF4	17
BP	GO:0021545	cranial nerve development	7/583	56/18903	0.00160214586765797	0.0479223574080854	0.041926983054301	NAV2/ATP8B1/ATOH7/SLC1A3/SEMA3F/TCIRG1/NKX2-2	7
BP	GO:0060986	endocrine hormone secretion	7/583	56/18903	0.00160214586765797	0.0479223574080854	0.041926983054301	GJA1/SPP1/FOXD1/RAB11FIP3/CRH/TSPO/INHBB	7
BP	GO:0030534	adult behavior	12/583	143/18903	0.0016059909249541	0.0479223574080854	0.041926983054301	FGF12/UCHL1/HIPK2/NRXN3/KCNJ10/GABRG2/EPS8/CARTPT/ATP1A2/CDK5/ZIC1/SPTBN2	12
BP	GO:0001649	osteoblast differentiation	17/583	246/18903	0.00170428613804929	0.050399603635072	0.0440943109195757	YAP1/ID4/CEBPB/TOB1/CEBPD/SOX9/VCAN/WWTR1/ID3/SPP1/FHL2/BMPR1B/MEF2C/TCIRG1/CLIC1/NELL1/CITED1	17
BP	GO:0055069	zinc ion homeostasis	6/583	42/18903	0.00171066323831179	0.050399603635072	0.0440943109195757	SLC39A12/MT1M/MT1X/MT1G/MT1H/SLC30A3	6
BP	GO:0090092	regulation of transmembrane receptor protein serine/threonine kinase signaling pathway	19/583	290/18903	0.00174348481140698	0.0510435333150912	0.0446576811342841	TGFBR3/CREBBP/NOTCH2/TOB1/HIPK2/ZNF423/VASN/CRB2/MSX1/FOXD1/HSPA1A/PRDM16/HDAC1/HSP90AB1/SOSTDC1/INHBB/CITED1/LATS2/TGFB1I1	19
BP	GO:1903053	regulation of extracellular matrix organization	7/583	57/18903	0.001778790036228	0.0516141763349925	0.0451569332896344	DDR1/TNFRSF1A/SOX9/AEBP1/LAMB2/EFEMP2/LAMB1	7
BP	GO:1901654	response to ketone	15/583	205/18903	0.00179352000984291	0.0516141763349925	0.0451569332896344	TGFBR3/YAP1/DDIT4/GPI/SPP1/SMYD3/IGFBP7/SERPINF1/AKR1C3/TSPO/NEFL/NKX2-2/GNG2/HPCA/TXNIP	15
BP	GO:0060485	mesenchyme development	20/583	313/18903	0.00179805805825078	0.0516141763349925	0.0451569332896344	TGFBR3/YAP1/ZFP36L1/SEMA4C/SOX9/WWTR1/ANXA6/VASN/MEF2C/CRB2/FOXC1/MSX1/FOXD1/SEMA3F/EFNA1/LAMA5/FOXF1/ZFPM2/TGFB1I1/SEMA5B	20
BP	GO:0060078	regulation of postsynaptic membrane potential	12/583	145/18903	0.0018073277642543	0.0516141763349925	0.0451569332896344	GRIN1/CHRM1/GABRG1/GABRA1/MEF2C/GABRG2/GABRA4/CDK5/GABRD/RGS4/GABRA5/GRIA1	12
BP	GO:0031960	response to corticosteroid	13/583	165/18903	0.00184926459449591	0.052399401082803	0.0458439217116547	ZFP36L1/DDIT4/ZFP36L2/GOT1/FAM107A/AQP4/SMYD3/PCSK1/IGFBP7/SERPINF1/AKR1C3/ZFP36/NEFL	13
BP	GO:0048863	stem cell differentiation	17/583	248/18903	0.00185733645084049	0.052399401082803	0.0458439217116547	YAP1/MSI2/SEMA4C/SOX9/ZFP36L2/ANXA6/MEF2C/FOXC1/MSX1/SEMA3F/SLC4A11/HDAC1/LAMA5/SMYD5/ZFP36/NAP1L2/SEMA5B	17
BP	GO:0034329	cell junction assembly	25/583	430/18903	0.0019293260346167	0.0537880618608597	0.047058852697081	SORBS1/GJA1/CLDN15/TJP1/FAM107A/GABRA1/MEF2C/SDC4/GABRG2/PECAM1/BDNF/CDK5/CDH18/ITGA6/PLXNB1/GJA4/SLITRK4/ITGA5/LRRTM1/ESAM/LRRC4/IRX3/CDH12/SPTBN2/FGF13	25
BP	GO:0045926	negative regulation of growth	17/583	249/18903	0.00193809132483521	0.0537880618608597	0.047058852697081	BCL6/SEMA4C/GJA1/MT1M/SPP1/MSX1/HSPA1A/SEMA3F/CDK5/MT1X/RBP4/RGS4/MT1G/MT1H/FGFR3/SEMA5B/FGF13	17
BP	GO:0061687	detoxification of inorganic compound	4/583	18/18903	0.00194122328520396	0.0537880618608597	0.047058852697081	MT1M/MT1X/MT1G/MT1H	4
BP	GO:0060350	endochondral bone morphogenesis	7/583	58/18903	0.00197018184424378	0.0542674348222178	0.0474782532256568	COL27A1/SOX9/ANXA6/BMPR1B/MEF2C/FOXC1/FGFR3	7
BP	GO:0045669	positive regulation of osteoblast differentiation	8/583	75/18903	0.00214302659471254	0.0586811105787465	0.0513397516714727	YAP1/CEBPB/CEBPD/WWTR1/BMPR1B/MEF2C/CLIC1/NELL1	8
BP	GO:0001504	neurotransmitter uptake	6/583	44/18903	0.00218549110594872	0.0594932587343716	0.0520502952215012	GFAP/SLC1A6/KCNJ10/RAB3B/SLC1A3/ATP1A2	6
BP	GO:0098657	import into cell	17/583	252/18903	0.00219824715409493	0.0594932587343716	0.0520502952215012	GFAP/SLC39A12/SLC1A6/SLC7A2/KCNJ10/SLC12A7/ATP1A3/SLC38A2/RAB3B/ATP1A1/SLC1A3/CYBRD1/ATP1A2/SLC27A4/SLC9A6/RGS4/KCNJ16	17
BP	GO:0021761	limbic system development	10/583	111/18903	0.00228269988341627	0.0608705459126148	0.0532552755126704	ID4/EMX2/ATP1A2/CDK5/ZIC1/NEUROD6/HDAC1/NEFL/SLC32A1/FGF13	10
BP	GO:1902904	negative regulation of supramolecular fiber organization	13/583	169/18903	0.00228628760389841	0.0608705459126148	0.0532552755126704	KANK1/ADD3/TJP1/GSN/RHPN2/EPS8/STMN2/MID1IP1/CLIP3/PFDN1/CORO1A/SPTBN2/FGF13	13
BP	GO:0055017	cardiac muscle tissue growth	9/583	93/18903	0.00228836638769229	0.0608705459126148	0.0532552755126704	TGFBR3/YAP1/NDRG4/MAP2K4/MEF2C/FOXC1/RBP4/RGS4/ZFPM2	9
BP	GO:0015807	L-amino acid transport	8/583	76/18903	0.00233191999071176	0.0616766338452456	0.0539605170099509	SLC1A6/SLC7A2/KCNJ10/SLC38A2/SLC25A18/SLC1A3/ATP1A2/SLC17A7	8
BP	GO:0097501	stress response to metal ion	4/583	19/18903	0.00239949611690908	0.0627508675517514	0.0549003576364354	MT1M/MT1X/MT1G/MT1H	4
BP	GO:1904862	inhibitory synapse assembly	4/583	19/18903	0.00239949611690908	0.0627508675517514	0.0549003576364354	GABRA1/GABRG2/PLXNB1/FGF13	4
BP	GO:0047496	vesicle transport along microtubule	6/583	45/18903	0.00245715372384017	0.06389972393562	0.0559054851957519	AP3M2/KIF5B/DYNC1I1/FYCO1/KIFAP3/KIF1C	6
BP	GO:0006814	sodium ion transport	17/583	255/18903	0.00248701051525947	0.0639615135278056	0.0559595445393363	FGF12/FXYD7/PTPN3/STOM/SCN2B/AHCYL1/ATP1A3/SLC38A2/ATP1A1/SLC4A11/ATP1A2/SCN2A/SLC9A6/SCN3B/SLC17A7/GLRX/FGF13	17
BP	GO:0021537	telencephalon development	17/583	255/18903	0.00248701051525947	0.0639615135278056	0.0559595445393363	ID4/RFX4/CXCR4/EMX2/ATP1A3/SLC38A2/HPRT1/ATP1A2/CDK5/ZIC1/LAMB1/NEUROD6/HDAC1/NRGN/NEFL/SLC32A1/FGF13	17
BP	GO:1903531	negative regulation of secretion by cell	12/583	151/18903	0.00253904042822604	0.0649408417219353	0.0568163529022936	TNFRSF1A/GJA1/CD200/CARTPT/RAB11FIP3/CRH/SYTL4/FOXF1/VSNL1/CNR1/TSPO/INHBB	12
BP	GO:0010644	cell communication by electrical coupling	5/583	32/18903	0.00277110515072785	0.0702721793017384	0.0614807081730852	GJA1/ATP1A3/ATP1A1/ATP1A2/IRX3	5
BP	GO:0009408	response to heat	10/583	114/18903	0.00277767583061651	0.0702721793017384	0.0614807081730852	SST/CREBBP/BAG3/IRAK1/SCN2B/HSPA2/HSPA1A/HSP90AB1/IGFBP7/HSPB2	10
BP	GO:0015711	organic anion transport	22/583	372/18903	0.00285897392665339	0.0714640398240746	0.0625234597952048	GFAP/GJA1/SLC35B1/SLC25A4/SLC1A6/SLC7A2/ATP8B1/SLC26A6/SLC16A14/KCNJ10/SLC38A2/SLCO4A1/SLC25A18/SLC1A3/SLC4A11/ATP1A2/SLC27A4/RGS4/SLC17A7/SLC16A9/SLC32A1/PLA2G4A	22
BP	GO:0032409	regulation of transporter activity	20/583	326/18903	0.0028793338798468	0.0714640398240746	0.0625234597952048	KCNE4/FGF12/AHNAK/FXYD7/PTPN3/STOM/SCN2B/AHCYL1/GEM/HSPA2/MEF2C/ATP1A2/CDK5/CRH/SCN3B/CACNG3/HPCA/GLRX/FGF13/CCL2	20
BP	GO:0031102	neuron projection regeneration	7/583	62/18903	0.00289968987728376	0.0714640398240746	0.0625234597952048	GFAP/SPP1/LAMB2/MAP2K1/TSPO/NEFL/KLF4	7
BP	GO:0060038	cardiac muscle cell proliferation	7/583	62/18903	0.00289968987728376	0.0714640398240746	0.0625234597952048	TGFBR3/YAP1/NDRG4/MEF2C/FOXC1/RBP4/ZFPM2	7
BP	GO:0001667	ameboidal-type cell migration	27/583	492/18903	0.00292382411383263	0.0714640398240746	0.0625234597952048	SASH1/TNS1/SEMA4C/GJA1/KANK1/RIN2/SOX9/GPI/ANXA6/ANLN/ANGPT1/MEF2C/CRB2/SDC4/PTPRR/GLUL/SEMA3F/EFNA1/PLK2/LAMA5/PDLIM1/SERPINF1/HAS1/CORO1A/KLF4/SEMA5B/CDH13	27
BP	GO:0072234	metanephric nephron tubule development	4/583	20/18903	0.00292700948637159	0.0714640398240746	0.0625234597952048	YAP1/SOX9/WWTR1/CALB1	4
BP	GO:0086001	cardiac muscle cell action potential	8/583	79/18903	0.0029778026507334	0.0714640398240746	0.0625234597952048	KCNE4/GJA1/FGF12/SCN2B/ATP1A1/ATP1A2/SCN3B/FGF13	8
BP	GO:0003418	growth plate cartilage chondrocyte differentiation	3/583	10/18903	0.00297830799696465	0.0714640398240746	0.0625234597952048	COL27A1/SOX9/ANXA6	3
BP	GO:0009155	purine deoxyribonucleotide catabolic process	3/583	10/18903	0.00297830799696465	0.0714640398240746	0.0625234597952048	SAMHD1/NUDT18/GDA	3
BP	GO:0060245	detection of cell density	3/583	10/18903	0.00297830799696465	0.0714640398240746	0.0625234597952048	YAP1/PAK1/TSPO	3
BP	GO:0016049	cell growth	27/583	493/18903	0.00300605783349069	0.071759995973842	0.0627823900554683	YAP1/DDR1/BCL6/CXCR4/SEMA4C/GJA1/SOX9/SPP1/FAM107A/MAP2K4/NRN1/IL17RB/LAMB2/MSX1/HSPA1A/BDNF/SEMA3F/CDK5/SLC9A6/EXOSC9/RGS4/HSP90AB1/IGFBP7/CPNE6/SYT1/SEMA5B/FGF13	27
BP	GO:0007160	cell-matrix adhesion	16/583	238/18903	0.00302676370733646	0.0718856380492408	0.0628923135536238	SORBS1/ITGB5/DDR1/BCL6/CD44/RIN2/ITGB8/FAM107A/COL5A3/SDC4/EFEMP2/CDK5/ITGA6/ITGA5/EPDR1/CDH13	16
BP	GO:0071470	cellular response to osmotic stress	6/583	47/18903	0.00307565182137603	0.0726759351700783	0.0635837397643808	ZFP36L1/EFHD1/SERPINB6/SLC4A11/SCN2A/TSPO	6
BP	GO:0060537	muscle tissue development	24/583	422/18903	0.00312099394620009	0.0733748829270778	0.0641952449646365	TGFBR3/YAP1/NOTCH2/GJA1/MAFF/SOX9/CSRP1/EGR1/NDRG4/MEGF10/MAP2K4/FHL2/MEF2C/NUPR1/FOXC1/MSX1/EFEMP2/CDK5/RBP4/RGS4/TCAP/PPP1R13L/ZFPM2/IRX3	24
BP	GO:1905039	carboxylic acid transmembrane transport	12/583	155/18903	0.00314899366927706	0.0736611333190188	0.0644456837155936	GFAP/SLC1A6/SLC7A2/KCNJ10/SLC38A2/SLC25A18/SLC1A3/ATP1A2/RGS4/SLC17A7/SLC7A14/SLC32A1	12
BP	GO:0007035	vacuolar acidification	5/583	33/18903	0.0031844049150049	0.0741170243967391	0.0648445400850209	ATP6V1B2/ATP6V1H/ATP6AP1/TCIRG1/DMXL2	5
BP	GO:0051952	regulation of amine transport	9/583	98/18903	0.00327112824378605	0.0753816929446735	0.0659509910120282	SLC38A2/RAB3B/SYT13/CARTPT/ATP1A2/CRH/RGS4/CNR1/SYT1	9
BP	GO:1902414	protein localization to cell junction	9/583	98/18903	0.00327112824378605	0.0753816929446735	0.0659509910120282	KIF5B/SCRIB/TJP1/TJP2/PECAM1/CDK5/RAB27B/CACNG3/LRRTM1	9
BP	GO:0050770	regulation of axonogenesis	12/583	156/18903	0.00331866329813512	0.0757273414353872	0.066253396803327	SEMA4C/SPP1/PAK1/BDNF/SEMA3F/CDK5/EFNA1/PLXNB1/MAP2K1/NEFL/SEMA5B/FGF13	12
BP	GO:1903825	organic acid transmembrane transport	12/583	156/18903	0.00331866329813512	0.0757273414353872	0.066253396803327	GFAP/SLC1A6/SLC7A2/KCNJ10/SLC38A2/SLC25A18/SLC1A3/ATP1A2/RGS4/SLC17A7/SLC7A14/SLC32A1	12
BP	GO:0048738	cardiac muscle tissue development	16/583	241/18903	0.00342266225555861	0.0770257898456294	0.0673894015292532	TGFBR3/YAP1/NOTCH2/GJA1/NDRG4/MAP2K4/FHL2/MEF2C/FOXC1/MSX1/RBP4/RGS4/TCAP/PPP1R13L/ZFPM2/IRX3	16
BP	GO:0009066	aspartate family amino acid metabolic process	6/583	48/18903	0.00342520698132015	0.0770257898456294	0.0673894015292532	PLOD2/CRYM/NIT2/GOT1/GOT2/ASNS	6
BP	GO:0035850	epithelial cell differentiation involved in kidney development	6/583	48/18903	0.00342520698132015	0.0770257898456294	0.0673894015292532	YAP1/KLF15/NOTCH2/WWTR1/MEF2C/LAMB2	6
BP	GO:0072332	intrinsic apoptotic signaling pathway by p53 class mediator	8/583	81/18903	0.00348036914355359	0.0778899921309709	0.0681454869251459	PTTG1IP/CASP6/DDIT4/CD44/HIPK2/NUPR1/MSX1/MSH2	8
BP	GO:0009067	aspartate family amino acid biosynthetic process	4/583	21/18903	0.00352858418098591	0.0782169493451876	0.0684315398307493	PLOD2/GOT1/GOT2/ASNS	4
BP	GO:0150105	protein localization to cell-cell junction	4/583	21/18903	0.00352858418098591	0.0782169493451876	0.0684315398307493	SCRIB/TJP1/TJP2/PECAM1	4
BP	GO:0043393	regulation of protein binding	14/583	200/18903	0.00375189576100564	0.0827728661965936	0.0724174841573002	TGFBR3/HIPK2/CRMP1/ANGPT1/DTX3L/DHRS7B/PLCL2/NVL/BDNF/CDK5/HSP90AB1/PRMT7/LFNG/PPP1CA	14
BP	GO:0001503	ossification	24/583	429/18903	0.00383723703032586	0.0842563130951268	0.0737153429509968	YAP1/ID4/CEBPB/TOB1/CEBPD/SOX9/VCAN/WWTR1/ID3/SPP1/SRGN/TOB2/FGR/FHL2/BMPR1B/MEF2C/FOXC1/TCIRG1/CLIC1/PLXNB1/SNX10/NELL1/FGFR3/CITED1	24
BP	GO:0060041	retina development in camera-type eye	12/583	159/18903	0.00387244768685529	0.0846302534380816	0.0740425011141246	SOX9/HIPK2/BMPR1B/CRB2/LAMB2/ATOH7/TCIRG1/CALB1/RBP4/SERPINF1/SLC17A7/HPCA	12
BP	GO:0060562	epithelial tube morphogenesis	20/583	335/18903	0.00391140406544802	0.084686096273789	0.0740913576761353	YAP1/DDR1/CXCR4/SEMA4C/NOTCH2/SOX9/SCRIB/NDRG4/MEF2C/SDC4/VASP/PAK1/FOXD1/LAMA5/SOSTDC1/FOXF1/TCAP/CITED1/PPP1CA/IRX3	20
BP	GO:0000338	protein deneddylation	3/583	11/18903	0.00400194471676896	0.084686096273789	0.0740913576761353	COPS3/SENP8/GPS1	3
BP	GO:0010248	establishment or maintenance of transmembrane electrochemical gradient	3/583	11/18903	0.00400194471676896	0.084686096273789	0.0740913576761353	ATP1A3/ATP1A1/ATP1A2	3
BP	GO:0032060	bleb assembly	3/583	11/18903	0.00400194471676896	0.084686096273789	0.0740913576761353	ANLN/EMP1/EMP3	3
BP	GO:0060020	Bergmann glial cell differentiation	3/583	11/18903	0.00400194471676896	0.084686096273789	0.0740913576761353	GFAP/MAP2K1/VIM	3
BP	GO:0070778	L-aspartate transmembrane transport	3/583	11/18903	0.00400194471676896	0.084686096273789	0.0740913576761353	SLC1A6/SLC25A18/SLC1A3	3
BP	GO:0071805	potassium ion transmembrane transport	15/583	223/18903	0.00400235041465812	0.084686096273789	0.0740913576761353	KCNE4/KCNIP4/KCNJ10/SLC12A7/ATP1A3/RGS7/ATP1A1/SLC1A3/ATP1A2/SLC9A6/RGS4/SLC17A7/KCNV1/KCNIP1/KCNJ16	15
BP	GO:0046942	carboxylic acid transport	18/583	290/18903	0.00404130870980437	0.0851234934123952	0.0744740338091598	GFAP/GJA1/SLC1A6/SLC7A2/ATP8B1/SLC26A6/SLC16A14/KCNJ10/SLC38A2/SLC25A18/SLC1A3/ATP1A2/SLC27A4/RGS4/SLC17A7/SLC16A9/SLC32A1/PLA2G4A	18
BP	GO:0098739	import across plasma membrane	14/583	202/18903	0.00409878264502967	0.0852970267275912	0.0746258570657585	GFAP/SLC39A12/SLC1A6/SLC7A2/KCNJ10/SLC12A7/ATP1A3/SLC38A2/ATP1A1/SLC1A3/ATP1A2/SLC9A6/RGS4/KCNJ16	14
BP	GO:0003002	regionalization	21/583	360/18903	0.00412440074205696	0.0852970267275912	0.0746258570657585	RFX4/NOTCH2/HIPK2/XRCC2/EMX2/BMPR1B/MEF2C/CRB2/FOXC1/MSX1/FOXD1/SEMA3F/LAMA5/SOSTDC1/FOXF1/TCAP/LFNG/NKX2-2/TDRD10/IRX3/PCDH8	21
BP	GO:0006941	striated muscle contraction	13/583	181/18903	0.00413033899805217	0.0852970267275912	0.0746258570657585	DTNA/KCNE4/CXCR4/GJA1/FGF12/GSN/SCN2B/ATP1A1/ATP1A2/SCN3B/TCAP/PPP1R13L/FGF13	13
BP	GO:0001756	somitogenesis	7/583	66/18903	0.00413277329514119	0.0852970267275912	0.0746258570657585	XRCC2/CRB2/FOXC1/FOXF1/TCAP/LFNG/PCDH8	7
BP	GO:0055075	potassium ion homeostasis	5/583	35/18903	0.00414116606668864	0.0852970267275912	0.0746258570657585	KCNJ10/SLC12A7/ATP1A3/ATP1A1/ATP1A2	5
BP	GO:0006883	cellular sodium ion homeostasis	4/583	22/18903	0.00420890010310469	0.0859913226729324	0.0752332924238964	ATP1A3/ATP1A1/SLC1A3/ATP1A2	4
BP	GO:1990573	potassium ion import across plasma membrane	6/583	50/18903	0.00421181988602118	0.0859913226729324	0.0752332924238964	KCNJ10/SLC12A7/ATP1A3/ATP1A1/ATP1A2/KCNJ16	6
BP	GO:0006813	potassium ion transport	16/583	247/18903	0.00434285633800917	0.0878956358844899	0.076899364630469	KCNE4/KIF5B/KCNIP4/KCNJ10/SLC12A7/ATP1A3/RGS7/ATP1A1/SLC1A3/ATP1A2/SLC9A6/RGS4/SLC17A7/KCNV1/KCNIP1/KCNJ16	16
BP	GO:0009144	purine nucleoside triphosphate metabolic process	16/583	247/18903	0.00434285633800917	0.0878956358844899	0.076899364630469	SAMHD1/NME1/DDIT4/GPI/NUDT2/NDUFA7/ATP6V1B2/SDHB/ENO2/ZBTB20/NUPR1/HSPA1A/ATP1A2/PRKAG1/TSPO/GIMAP7	16
BP	GO:0043010	camera-type eye development	20/583	340/18903	0.00460681169990435	0.0925693663102126	0.0809883833465346	NOTCH2/SOX9/HIPK2/BMPR1B/BFSP1/CRB2/FOXC1/LAMB2/ATOH7/BCAR3/TCIRG1/CALB1/HDAC1/RBP4/SERPINF1/SLC17A7/VIM/PPP1R13L/HPCA/KLF4	20
BP	GO:0071560	cellular response to transforming growth factor beta stimulus	17/583	271/18903	0.00461355380966043	0.0925693663102126	0.0809883833465346	TGFBR3/ITGB5/ZFP36L1/CREBBP/SOX9/ZFP36L2/ITGB8/HIPK2/VASN/MEF2C/HSPA1A/PRDM16/HDAC1/HSP90AB1/CITED1/LATS2/TGFB1I1	17
BP	GO:0086010	membrane depolarization during action potential	5/583	36/18903	0.00468933044248151	0.0936859794409933	0.0819653014771221	PTPN3/SCN2B/ATP1A2/SCN2A/SCN3B	5
BP	GO:0009135	purine nucleoside diphosphate metabolic process	9/583	104/18903	0.00485849936641682	0.096239636385831	0.0841994806211273	DDIT4/GPI/ENO2/ZBTB20/NUPR1/TJP2/ENTPD2/NUDT18/PRKAG1	9
BP	GO:0009179	purine ribonucleoside diphosphate metabolic process	9/583	104/18903	0.00485849936641682	0.096239636385831	0.0841994806211273	DDIT4/GPI/ENO2/ZBTB20/NUPR1/TJP2/ENTPD2/NUDT18/PRKAG1	9
BP	GO:0072170	metanephric tubule development	4/583	23/18903	0.00497247786896119	0.0976661792405668	0.0854475544082205	YAP1/SOX9/WWTR1/CALB1	4
BP	GO:1900543	negative regulation of purine nucleotide metabolic process	4/583	23/18903	0.00497247786896119	0.0976661792405668	0.0854475544082205	DDIT4/NUPR1/TSPO/HPCA	4
BP	GO:0032092	positive regulation of protein binding	8/583	86/18903	0.00502504172682422	0.0978726746375177	0.0856282159924374	HIPK2/DTX3L/PLCL2/NVL/BDNF/CDK5/HSP90AB1/LFNG	8
BP	GO:0045921	positive regulation of exocytosis	8/583	86/18903	0.00502504172682422	0.0978726746375177	0.0856282159924374	FGR/SDC4/CDK5/RAB27B/SYTL4/VSNL1/CNR1/SYT1	8
BP	GO:0060079	excitatory postsynaptic potential	10/583	124/18903	0.00507447436234718	0.0981417177545105	0.0858636002017528	GRIN1/GABRG1/GABRA1/MEF2C/GABRG2/GABRA4/CDK5/GABRD/RGS4/GABRA5	10
BP	GO:0048167	regulation of synaptic plasticity	14/583	207/18903	0.00508102126290806	0.0981417177545105	0.0858636002017528	GFAP/GRIN1/FAM107A/KCNJ10/MEF2C/CDK5/CALB1/PLK2/SORCS3/GRIA1/LRRTM1/NRGN/ERC2/SYP	14
BP	GO:0051588	regulation of neurotransmitter transport	9/583	105/18903	0.00517289583641092	0.0992521347478829	0.0868350973688866	GFAP/MEF2C/SLC38A2/RAB3B/ATP1A2/CDK5/CNR1/SYT1/SYP	9
BP	GO:0009266	response to temperature stimulus	13/583	186/18903	0.00518870304991675	0.0992521347478829	0.0868350973688866	SST/CREBBP/BAG3/CXCR4/NFKBIA/IRAK1/SCN2B/HSPA2/RGS7/HSPA1A/HSP90AB1/IGFBP7/HSPB2	13
BP	GO:0051494	negative regulation of cytoskeleton organization	12/583	165/18903	0.00520247494704263	0.0992521347478829	0.0868350973688866	KANK1/ADD3/TJP1/GSN/RHPN2/EPS8/STMN2/MID1IP1/CLIP3/CORO1A/SPTBN2/FGF13	12
BP	GO:0071276	cellular response to cadmium ion	5/583	37/18903	0.00528712291359433	0.10026335688129	0.0877198095480157	MT1M/MT1X/MT1G/AKR1C3/MT1H	5
BP	GO:0030705	cytoskeleton-dependent intracellular transport	14/583	208/18903	0.00529855763540224	0.10026335688129	0.0877198095480157	MYO10/BAG3/AP3M2/KIF5B/TUBB/UCHL1/DYNC1I1/TUBA1B/FYCO1/KIFAP3/CLIP3/RAB27B/KIF1C/NEFL	14
BP	GO:0031110	regulation of microtubule polymerization or depolymerization	8/583	87/18903	0.0053885458132345	0.100737673737376	0.0881347865204155	GAS2L1/SLC39A12/PAK1/STMN2/HSPA1A/MID1IP1/CLIP3/FGF13	8
BP	GO:0071277	cellular response to calcium ion	8/583	87/18903	0.0053885458132345	0.100737673737376	0.0881347865204155	ITPKB/MEF2C/SYT13/AKR1C3/CPNE6/INHBB/SYT1/HPCA	8
BP	GO:1900182	positive regulation of protein localization to nucleus	8/583	87/18903	0.0053885458132345	0.100737673737376	0.0881347865204155	YAP1/TRIM8/BAG3/WWTR1/DTX3L/ZIC1/DMAP1/HSP90AB1	8
BP	GO:0001701	in utero embryonic development	22/583	393/18903	0.00545852150116463	0.101637670351685	0.0889221881600251	YAP1/ZFP36L1/CEBPB/NOTCH2/MAFF/GPI/COPS3/XRCC2/ANGPT1/PTPRR/FOXC1/MSX1/TTLL1/PSMC4/MAP2K1/FOXF1/MSH2/CITED1/ZFPM2/LATS2/KLF4/NECAB1	22
BP	GO:0015837	amine transport	9/583	106/18903	0.00550282999987374	0.102054476690886	0.0892868495261544	SLC38A2/RAB3B/SYT13/CARTPT/ATP1A2/CRH/RGS4/CNR1/SYT1	9
BP	GO:0001508	action potential	11/583	146/18903	0.00563519398071742	0.104094555477141	0.091071702219698	KCNE4/GJA1/FGF12/PTPN3/SCN2B/ATP1A1/ATP1A2/SCN2A/SCN3B/CNR1/FGF13	11
BP	GO:0009914	hormone transport	18/583	300/18903	0.00571929070640039	0.104868079031103	0.0917484533374045	GJA1/ADCYAP1/SPP1/CRYM/SLCO4A1/GLUL/FOXD1/CARTPT/TCIRG1/RAB11FIP3/RBP4/CRH/SYTL4/VSNL1/CNR1/TSPO/SCG5/INHBB	18
BP	GO:0071559	response to transforming growth factor beta	17/583	277/18903	0.00572212504272828	0.104868079031103	0.0917484533374045	TGFBR3/ITGB5/ZFP36L1/CREBBP/SOX9/ZFP36L2/ITGB8/HIPK2/VASN/MEF2C/HSPA1A/PRDM16/HDAC1/HSP90AB1/CITED1/LATS2/TGFB1I1	17
BP	GO:0072384	organelle transport along microtubule	8/583	88/18903	0.0057717761687154	0.105363208099491	0.0921816387895144	AP3M2/KIF5B/UCHL1/DYNC1I1/FYCO1/KIFAP3/KIF1C/NEFL	8
BP	GO:0035988	chondrocyte proliferation	4/583	24/18903	0.00582366283701632	0.105483075900043	0.0922865104092408	SOX9/PBXIP1/BMPR1B/FGFR3	4
BP	GO:0051590	positive regulation of neurotransmitter transport	4/583	24/18903	0.00582366283701632	0.105483075900043	0.0922865104092408	RAB3B/CDK5/CNR1/SYT1	4
BP	GO:0015849	organic acid transport	19/583	324/18903	0.0058520039667351	0.105585575446325	0.0923761866474831	GFAP/GJA1/PMP2/SLC1A6/SLC7A2/ATP8B1/SLC26A6/KCNJ10/SLC38A2/GOT2/SLC25A18/SLC1A3/ATP1A2/SLC27A4/RGS4/SLC17A7/SLC7A14/SLC32A1/PLA2G4A	19
BP	GO:1903532	positive regulation of secretion by cell	17/583	278/18903	0.00592637900688882	0.105707314020273	0.0924826949956324	ADCYAP1/SPP1/FGR/SDC4/GLUL/CARTPT/CDK5/PCSK1/RBP4/CRH/RAB27B/SYTL4/VSNL1/CNR1/INHBB/SYT1/PLA2G4A	17
BP	GO:0017015	regulation of transforming growth factor beta receptor signaling pathway	11/583	147/18903	0.0059268762533386	0.105707314020273	0.0924826949956324	TGFBR3/CREBBP/HIPK2/VASN/HSPA1A/PRDM16/HDAC1/HSP90AB1/CITED1/LATS2/TGFB1I1	11
BP	GO:0051592	response to calcium ion	11/583	147/18903	0.0059268762533386	0.105707314020273	0.0924826949956324	ITPKB/AHCYL1/MEF2C/SYT13/PCSK1/AKR1C3/CPNE6/INHBB/SYT1/HPCA/TXNIP	11
BP	GO:0060348	bone development	15/583	233/18903	0.00597311424074646	0.105734247972365	0.0925062593487659	BBX/COL27A1/NOTCH2/GJA1/SOX9/ANXA6/BMPR1B/MEF2C/FOXC1/MSX1/ATP6AP1/BGN/PLXNB1/SNX10/FGFR3	15
BP	GO:0001704	formation of primary germ layer	10/583	127/18903	0.00599504766926366	0.105734247972365	0.0925062593487659	ITGB5/GJA1/GPI/CRB2/FOXC1/LAMB1/MAP2K1/FOXF1/ITGA5/KLF4	10
BP	GO:0009612	response to mechanical stimulus	14/583	211/18903	0.00599652877866903	0.105734247972365	0.0925062593487659	TNFRSF1A/BAG3/CXCR4/NFKBIA/SOX9/GPI/GSN/MAP2K4/SLC38A2/ATOH7/SLC1A3/ATP1A2/TCAP/TXNIP	14
BP	GO:0043588	skin development	18/583	302/18903	0.00611508695926083	0.107087550529959	0.0936902556391906	PALLD/YAP1/ZFP36L1/SOX9/DHCR24/COL5A3/FOXC1/SLC27A4/ITGA6/HDAC1/LAMA5/MAP2K1/SOSTDC1/AKR1C3/ZFP36/LATS2/KLF4/TXNIP	18
BP	GO:0086002	cardiac muscle cell action potential involved in contraction	6/583	54/18903	0.00617406393933349	0.107087550529959	0.0936902556391906	KCNE4/GJA1/FGF12/SCN2B/ATP1A1/SCN3B	6
BP	GO:0048864	stem cell development	8/583	89/18903	0.00617540126964254	0.107087550529959	0.0936902556391906	MSI2/SEMA4C/SOX9/ANXA6/FOXC1/SEMA3F/LAMA5/SEMA5B	8
BP	GO:0009743	response to carbohydrate	15/583	234/18903	0.0062069909255876	0.107087550529959	0.0936902556391906	ZFP36L1/SLC26A6/EGR1/MAP2K4/SLC12A7/ZBTB20/AQP4/GLUL/COLEC12/PCSK1/GPAM/SERPINF1/VSNL1/NKX2-2/TXNIP	15
BP	GO:0046883	regulation of hormone secretion	15/583	234/18903	0.0062069909255876	0.107087550529959	0.0936902556391906	GJA1/ADCYAP1/SPP1/GLUL/CARTPT/TCIRG1/RAB11FIP3/RBP4/CRH/SYTL4/VSNL1/CNR1/TSPO/SCG5/INHBB	15
BP	GO:0062014	negative regulation of small molecule metabolic process	9/583	108/18903	0.00621130797918129	0.107087550529959	0.0936902556391906	ACACB/DDIT4/SOX9/NUPR1/SLC27A4/AKR1C3/CNR1/TSPO/HPCA	9
BP	GO:0014706	striated muscle tissue development	16/583	257/18903	0.00631976406475457	0.108555356905655	0.0949744306332702	TGFBR3/YAP1/NOTCH2/GJA1/NDRG4/MAP2K4/FHL2/MEF2C/FOXC1/MSX1/RBP4/RGS4/TCAP/PPP1R13L/ZFPM2/IRX3	16
BP	GO:0017157	regulation of exocytosis	14/583	213/18903	0.00650146654107276	0.111265907164315	0.0973458747964803	FGR/RPH3A/RAB3C/RAB3B/SYT13/SDC4/CDK5/RAB27B/SYTL4/FOXF1/VSNL1/CNR1/SYT1/SYP	14
BP	GO:0035637	multicellular organismal signaling	12/583	170/18903	0.00656878077999616	0.111872524268273	0.0978766004621963	KCNE4/GJA1/FGF12/SCN2B/ATP1A3/ATP1A1/CARTPT/ATP1A2/SCN2A/SCN3B/CACNG3/IRX3	12
BP	GO:1905939	regulation of gonad development	3/583	13/18903	0.00662520828642117	0.111872524268273	0.0978766004621963	SOX9/NUPR1/ZFPM2	3
BP	GO:0032570	response to progesterone	5/583	39/18903	0.00664074692618235	0.111872524268273	0.0978766004621963	YAP1/GPI/TSPO/NKX2-2/TXNIP	5
BP	GO:0044060	regulation of endocrine process	5/583	39/18903	0.00664074692618235	0.111872524268273	0.0978766004621963	GJA1/SPP1/CRH/TSPO/INHBB	5
BP	GO:1901880	negative regulation of protein depolymerization	7/583	72/18903	0.00667774013225227	0.111872524268273	0.0978766004621963	ADD3/GSN/EPS8/STMN2/MID1IP1/SPTBN2/FGF13	7
BP	GO:0002683	negative regulation of immune system process	24/583	449/18903	0.00668110886070459	0.111872524268273	0.0978766004621963	BCL6/SAMHD1/CEBPB/CD200/SOX9/SCRIB/TOB2/ANGPT1/FGR/PLCL2/SDC4/ELF1/CARTPT/NLRC5/GBP1/PLK2/SERPING1/GPAM/FOXF1/CNR1/TMEM176A/VSIG4/FCRLB/CCL2	24
BP	GO:0031103	axon regeneration	6/583	55/18903	0.00675381188189304	0.112094576485051	0.098070872614769	SPP1/LAMB2/MAP2K1/TSPO/NEFL/KLF4	6
BP	GO:0006833	water transport	4/583	25/18903	0.00676661138395259	0.112094576485051	0.098070872614769	AQP4/SLC14A1/SLC4A11/AQP11	4
BP	GO:0045980	negative regulation of nucleotide metabolic process	4/583	25/18903	0.00676661138395259	0.112094576485051	0.098070872614769	DDIT4/NUPR1/TSPO/HPCA	4
BP	GO:1903844	regulation of cellular response to transforming growth factor beta stimulus	11/583	150/18903	0.0068736690824177	0.113464289286008	0.0992692261286826	TGFBR3/CREBBP/HIPK2/VASN/HSPA1A/PRDM16/HDAC1/HSP90AB1/CITED1/LATS2/TGFB1I1	11
BP	GO:0050767	regulation of neurogenesis	21/583	377/18903	0.00690447493011817	0.113570073497173	0.0993617761005289	GFAP/YAP1/ID4/CXCR4/SEMA4C/XRCC2/SPP1/KIFAP3/CTDSP1/BDNF/SEMA3F/CDK5/HDAC1/PLXNB1/MAP2K1/SERPINF1/TSPO/NEFL/NKX2-2/SEMA5B/FGF13	21
BP	GO:0099565	chemical synaptic transmission, postsynaptic	10/583	130/18903	0.00704080155830839	0.115404687513822	0.100966868899537	GRIN1/GABRG1/GABRA1/MEF2C/GABRG2/GABRA4/CDK5/GABRD/RGS4/GABRA5	10
BP	GO:0006163	purine nucleotide metabolic process	25/583	476/18903	0.00707719971939665	0.115594262083479	0.101132726553446	ACACB/SAMHD1/NME1/DDIT4/ACOT7/GPI/NUDT2/NDUFA7/ATP6V1B2/SDHB/ENO2/ZBTB20/NUPR1/TJP2/HPRT1/HSPA1A/ATP1A2/NUDT18/PDK4/GPAM/PRKAG1/GDA/TSPO/GIMAP7/HPCA	25
BP	GO:1990138	neuron projection extension	12/583	172/18903	0.00718871269172338	0.116605277808768	0.102017258147351	DDR1/CXCR4/SEMA4C/NRN1/LAMB2/SEMA3F/CDK5/SLC9A6/HSP90AB1/CPNE6/SYT1/SEMA5B	12
BP	GO:0007269	neurotransmitter secretion	11/583	151/18903	0.0072142470481042	0.116605277808768	0.102017258147351	SCRIB/RPH3A/MEF2C/SLC38A2/SYN2/CDK5/CNR1/ERC2/SYT1/SLC32A1/SYP	11
BP	GO:0099643	signal release from synapse	11/583	151/18903	0.0072142470481042	0.116605277808768	0.102017258147351	SCRIB/RPH3A/MEF2C/SLC38A2/SYN2/CDK5/CNR1/ERC2/SYT1/SLC32A1/SYP	11
BP	GO:0090278	negative regulation of peptide hormone secretion	5/583	40/18903	0.00740106695912572	0.119210957421212	0.104296951611209	CARTPT/CRH/SYTL4/VSNL1/INHBB	5
BP	GO:0007015	actin filament organization	24/583	454/18903	0.00761454647602166	0.122226599468555	0.106935318750373	SORBS1/ITGB5/GAS2L1/KANK1/ARPC1A/ADD3/CDC42EP4/TJP1/GSN/FAM107A/RHOBTB3/RHPN2/SDC4/VASP/PAK1/EPS8/ELMO1/PPM1E/RGS4/PDLIM1/TCAP/ESAM/CORO1A/SPTBN2	24
BP	GO:0035994	response to muscle stretch	4/583	26/18903	0.00780527925735424	0.123702966239743	0.108226983183123	NFKBIA/GPI/GSN/TCAP	4
BP	GO:0099590	neurotransmitter receptor internalization	4/583	26/18903	0.00780527925735424	0.123702966239743	0.108226983183123	SCRIB/AP2M1/CACNG3/HPCA	4
BP	GO:1900151	regulation of nuclear-transcribed mRNA catabolic process, deadenylation-dependent decay	4/583	26/18903	0.00780527925735424	0.123702966239743	0.108226983183123	ZFP36L1/TOB1/ZFP36L2/ZFP36	4
BP	GO:0009132	nucleoside diphosphate metabolic process	10/583	132/18903	0.00781281892040482	0.123702966239743	0.108226983183123	NME1/DDIT4/GPI/ENO2/ZBTB20/NUPR1/TJP2/ENTPD2/NUDT18/PRKAG1	10
BP	GO:0021543	pallium development	12/583	174/18903	0.00785376666011783	0.123929775602876	0.108425417334508	ID4/EMX2/ATP1A3/SLC38A2/CDK5/ZIC1/LAMB1/NEUROD6/HDAC1/NEFL/SLC32A1/FGF13	12
BP	GO:0032970	regulation of actin filament-based process	22/583	406/18903	0.00788096701136633	0.123938856209156	0.108433361902476	NOTCH2/KANK1/ARPC1A/ADD3/CDC42EP4/TJP1/GSN/FAM107A/RHOBTB3/RHPN2/SDC4/VASP/PAK1/EPS8/ATP1A2/CDK5/PPM1E/RGS4/ESAM/CORO1A/SPTBN2/FGF13	22
BP	GO:0042063	gliogenesis	18/583	310/18903	0.00792749890002902	0.124250866598098	0.108706337920299	GFAP/KLF15/ID4/CXCR4/SOX9/CHRM1/SCRIB/KCNJ10/LAMB2/CDK5/LAMB1/HDAC1/MAP2K1/VIM/MXRA8/TSPO/NKX2-2/CCL2	18
BP	GO:0051960	regulation of nervous system development	24/583	456/18903	0.00801671413167213	0.125227531150784	0.109560815879334	GFAP/YAP1/ID4/CXCR4/SEMA4C/XRCC2/SPP1/KIFAP3/FIG4/CTDSP1/BDNF/SEMA3F/CDK5/HDAC1/PLXNB1/MAP2K1/SERPINF1/SLITRK4/TSPO/LRRTM1/NEFL/NKX2-2/SEMA5B/FGF13	24
BP	GO:0030900	forebrain development	21/583	383/18903	0.0081929162282434	0.125366326648606	0.109682247227872	ID4/RFX4/CXCR4/EMX2/ATP1A3/SLC38A2/MSX1/HPRT1/ATP1A2/CDK5/ZIC1/LAMB1/NEUROD6/PCSK1/HDAC1/C21orf91/INHBB/NRGN/NEFL/SLC32A1/FGF13	21
BP	GO:0051048	negative regulation of secretion	12/583	175/18903	0.00820388840524464	0.125366326648606	0.109682247227872	TNFRSF1A/GJA1/CD200/CARTPT/RAB11FIP3/CRH/SYTL4/FOXF1/VSNL1/CNR1/TSPO/INHBB	12
BP	GO:0002792	negative regulation of peptide secretion	5/583	41/18903	0.00821998063506802	0.125366326648606	0.109682247227872	CARTPT/CRH/SYTL4/VSNL1/INHBB	5
BP	GO:0030513	positive regulation of BMP signaling pathway	5/583	41/18903	0.00821998063506802	0.125366326648606	0.109682247227872	NOTCH2/ZNF423/CRB2/MSX1/FOXD1	5
BP	GO:0060421	positive regulation of heart growth	5/583	41/18903	0.00821998063506802	0.125366326648606	0.109682247227872	TGFBR3/YAP1/ACACB/MEF2C/ZFPM2	5
BP	GO:0030007	cellular potassium ion homeostasis	3/583	14/18903	0.00824105176250772	0.125366326648606	0.109682247227872	ATP1A3/ATP1A1/ATP1A2	3
BP	GO:0048388	endosomal lumen acidification	3/583	14/18903	0.00824105176250772	0.125366326648606	0.109682247227872	ATP6V1H/ATP6AP1/AQP11	3
BP	GO:0072160	nephron tubule epithelial cell differentiation	3/583	14/18903	0.00824105176250772	0.125366326648606	0.109682247227872	YAP1/WWTR1/MEF2C	3
BP	GO:0060337	type I interferon signaling pathway	7/583	75/18903	0.00831747947643685	0.126116830497764	0.11033885854392	SAMHD1/IRAK1/CDC37/NLRC5/IFITM2/TRIM56/IFITM3	7
BP	GO:0009205	purine ribonucleoside triphosphate metabolic process	15/583	242/18903	0.00835503387361938	0.126274943771747	0.110477190898952	NME1/DDIT4/GPI/NUDT2/NDUFA7/ATP6V1B2/SDHB/ENO2/ZBTB20/NUPR1/HSPA1A/ATP1A2/PRKAG1/TSPO/GIMAP7	15
BP	GO:0043270	positive regulation of ion transport	17/583	289/18903	0.00858913533907793	0.129392961176077	0.113205125623889	CEBPB/GRIN1/KIF5B/FGF12/CHRM1/AHCYL1/HSPA2/RAB3B/RGS7/CDK5/SCN3B/CACNG3/TSPO/SYT1/GLRX/CCL2/PLA2G4A	17
BP	GO:0030048	actin filament-based movement	10/583	134/18903	0.00864848796743247	0.129866811252897	0.113619694213909	KCNE4/GJA1/FGF12/GSN/SCN2B/ATP1A1/ATP1A2/SCN3B/EPDR1/FGF13	10
BP	GO:0061005	cell differentiation involved in kidney development	6/583	58/18903	0.00872925205345393	0.130658097456039	0.114311985766841	YAP1/KLF15/NOTCH2/WWTR1/MEF2C/LAMB2	6
BP	GO:0009185	ribonucleoside diphosphate metabolic process	9/583	114/18903	0.00876219502372694	0.13073082639567	0.11437561587989	DDIT4/GPI/ENO2/ZBTB20/NUPR1/TJP2/ENTPD2/NUDT18/PRKAG1	9
BP	GO:0060420	regulation of heart growth	7/583	76/18903	0.00892471014890172	0.132518961238543	0.115940044328548	TGFBR3/YAP1/ACACB/MEF2C/RBP4/RGS4/ZFPM2	7
BP	GO:0071280	cellular response to copper ion	4/583	27/18903	0.00894341184436509	0.132518961238543	0.115940044328548	MT1M/MT1X/MT1G/MT1H	4
BP	GO:0009141	nucleoside triphosphate metabolic process	16/583	267/18903	0.0089674485048638	0.132518961238543	0.115940044328548	SAMHD1/NME1/DDIT4/GPI/NUDT2/NDUFA7/ATP6V1B2/SDHB/ENO2/ZBTB20/NUPR1/HSPA1A/ATP1A2/PRKAG1/TSPO/GIMAP7	16
BP	GO:0090287	regulation of cellular response to growth factor stimulus	19/583	338/18903	0.00901833416842212	0.132849194791155	0.116228963682962	TGFBR3/CREBBP/NOTCH2/TOB1/HIPK2/ZNF423/VASN/CRB2/MSX1/FOXD1/HSPA1A/PRDM16/HDAC1/HSP90AB1/SOSTDC1/ITGA5/CITED1/LATS2/TGFB1I1	19
BP	GO:1901606	alpha-amino acid catabolic process	8/583	95/18903	0.00906326770043365	0.133089940522141	0.11643959067899	GLS2/CRYM/GOT1/GOT2/GLUL/GAD2/GLS/GAD1	8
BP	GO:0048640	negative regulation of developmental growth	9/583	115/18903	0.00925479163230187	0.135475015875362	0.118526278799656	SEMA4C/SPP1/SEMA3F/CDK5/RBP4/RGS4/FGFR3/SEMA5B/FGF13	9
BP	GO:0071772	response to BMP	12/583	178/18903	0.00932790954401731	0.135691934148127	0.118716059295405	TGFBR3/NOTCH2/TOB1/SOX9/HIPK2/ZNF423/EGR1/BMPR1B/CRB2/MSX1/FOXD1/SOSTDC1	12
BP	GO:0071773	cellular response to BMP stimulus	12/583	178/18903	0.00932790954401731	0.135691934148127	0.118716059295405	TGFBR3/NOTCH2/TOB1/SOX9/HIPK2/ZNF423/EGR1/BMPR1B/CRB2/MSX1/FOXD1/SOSTDC1	12
BP	GO:0001654	eye development	21/583	388/18903	0.00941016853870768	0.136462101394655	0.119389873999869	NOTCH2/SOX9/HIPK2/BMPR1B/BFSP1/CRB2/FOXC1/LAMB2/ATOH7/BCAR3/TCIRG1/CALB1/HDAC1/RBP4/OLFM3/SERPINF1/SLC17A7/VIM/PPP1R13L/HPCA/KLF4	21
BP	GO:0051289	protein homotetramerization	6/583	59/18903	0.00947100144645754	0.136917738302049	0.119788507997202	ACACB/SAMHD1/AQP4/VASP/HPRT1/GLS	6
BP	GO:0010976	positive regulation of neuron projection development	11/583	157/18903	0.00954281802440542	0.136983314437939	0.119845880165162	NDRG4/FIG4/ATOH7/STMN2/BDNF/ITGA6/ENC1/SERPINF1/CNR1/RIT2/SERPINI1	11
BP	GO:0007498	mesoderm development	10/583	136/18903	0.00955107849240044	0.136983314437939	0.119845880165162	YAP1/ZFP36L1/GJA1/GPI/CRB2/FOXC1/FOXF1/ZFPM2/KLF4/IRX3	10
BP	GO:0071357	cellular response to type I interferon	7/583	77/18903	0.00956381894572078	0.136983314437939	0.119845880165162	SAMHD1/IRAK1/CDC37/NLRC5/IFITM2/TRIM56/IFITM3	7
BP	GO:0014033	neural crest cell differentiation	8/583	96/18903	0.00962860504791112	0.137488210116645	0.120287610366058	SEMA4C/SOX9/ANXA6/MEF2C/FOXC1/SEMA3F/LAMA5/SEMA5B	8
BP	GO:0046916	cellular transition metal ion homeostasis	9/583	116/18903	0.00976804317200366	0.138891746533516	0.121515555958657	SLC39A12/MT1M/HEPH/CYBRD1/ATP6AP1/MT1X/MT1G/MT1H/SLC30A3	9
BP	GO:0032956	regulation of actin cytoskeleton organization	20/583	365/18903	0.00978657204360755	0.138891746533516	0.121515555958657	NOTCH2/KANK1/ARPC1A/ADD3/CDC42EP4/TJP1/GSN/FAM107A/RHOBTB3/RHPN2/SDC4/VASP/PAK1/EPS8/CDK5/PPM1E/RGS4/ESAM/CORO1A/SPTBN2	20
BP	GO:0071364	cellular response to epidermal growth factor stimulus	5/583	43/18903	0.0100420547706932	0.139849604825424	0.122353580432939	ZFP36L1/SOX9/ZFP36L2/FOXC1/ZFP36	5
BP	GO:0003413	chondrocyte differentiation involved in endochondral bone morphogenesis	3/583	15/18903	0.0100683176088176	0.139849604825424	0.122353580432939	COL27A1/SOX9/ANXA6	3
BP	GO:0016446	somatic hypermutation of immunoglobulin genes	3/583	15/18903	0.0100683176088176	0.139849604825424	0.122353580432939	SAMHD1/UNG/MSH2	3
BP	GO:0032897	negative regulation of viral transcription	3/583	15/18903	0.0100683176088176	0.139849604825424	0.122353580432939	TRIM8/ZFP36/IFITM3	3
BP	GO:0035641	locomotory exploration behavior	3/583	15/18903	0.0100683176088176	0.139849604825424	0.122353580432939	ATP1A2/CRH/GAD1	3
BP	GO:0046322	negative regulation of fatty acid oxidation	3/583	15/18903	0.0100683176088176	0.139849604825424	0.122353580432939	ACACB/SOX9/CNR1	3
BP	GO:0060347	heart trabecula formation	3/583	15/18903	0.0100683176088176	0.139849604825424	0.122353580432939	TGFBR3/FHL2/RBP4	3
BP	GO:0003416	endochondral bone growth	4/583	28/18903	0.0101845362053316	0.139849604825424	0.122353580432939	COL27A1/SOX9/ANXA6/FGFR3	4
BP	GO:0035640	exploration behavior	4/583	28/18903	0.0101845362053316	0.139849604825424	0.122353580432939	ATP1A2/CRH/GAD1/LRRTM1	4
BP	GO:0090382	phagosome maturation	4/583	28/18903	0.0101845362053316	0.139849604825424	0.122353580432939	RAB20/TCIRG1/RAB31/CORO1A	4
BP	GO:1903672	positive regulation of sprouting angiogenesis	4/583	28/18903	0.0101845362053316	0.139849604825424	0.122353580432939	SLC39A12/TJP1/ITGA5/KLF4	4
BP	GO:0045599	negative regulation of fat cell differentiation	6/583	60/18903	0.0102566161165734	0.140013337309822	0.122496829001459	YAP1/ID4/ZFP36L2/WWTR1/ZFPM2/TGFB1I1	6
BP	GO:0046686	response to cadmium ion	6/583	60/18903	0.0102566161165734	0.140013337309822	0.122496829001459	MT1M/GPI/MT1X/MT1G/AKR1C3/MT1H	6
BP	GO:0150063	visual system development	21/583	392/18903	0.0104857989943799	0.142723375201282	0.124867824897678	NOTCH2/SOX9/HIPK2/BMPR1B/BFSP1/CRB2/FOXC1/LAMB2/ATOH7/BCAR3/TCIRG1/CALB1/HDAC1/RBP4/OLFM3/SERPINF1/SLC17A7/VIM/PPP1R13L/HPCA/KLF4	21
BP	GO:0009199	ribonucleoside triphosphate metabolic process	15/583	249/18903	0.0106855250800382	0.145017840371947	0.126875238713113	NME1/DDIT4/GPI/NUDT2/NDUFA7/ATP6V1B2/SDHB/ENO2/ZBTB20/NUPR1/HSPA1A/ATP1A2/PRKAG1/TSPO/GIMAP7	15
BP	GO:0060349	bone morphogenesis	8/583	98/18903	0.0108374196524183	0.14665171070351	0.128304702066115	COL27A1/SOX9/ANXA6/BMPR1B/MEF2C/FOXC1/MSX1/FGFR3	8
BP	GO:0006887	exocytosis	20/583	369/18903	0.0109377925868986	0.147580940556559	0.129117679690955	SCRIB/FGR/RPH3A/RAB3C/RAB3B/SYT13/SDC4/SYN2/PAK1/CDK5/RAB27B/SYTL4/RAB31/FOXF1/VSNL1/CNR1/ERC2/SYT1/CORO1A/SYP	20
BP	GO:0007586	digestion	10/583	139/18903	0.0110376468366563	0.147885037414458	0.129383732207934	SST/SOX9/CCKBR/CHRM1/SLC26A6/SERPINA3/TJP2/CCK/RBP4/SNX10	10
BP	GO:0042771	intrinsic apoptotic signaling pathway in response to DNA damage by p53 class mediator	5/583	44/18903	0.0110493065225835	0.147885037414458	0.129383732207934	DDIT4/CD44/HIPK2/NUPR1/MSH2	5
BP	GO:0060047	heart contraction	15/583	250/18903	0.0110564926449857	0.147885037414458	0.129383732207934	KCNE4/CXCR4/GJA1/FGF12/GSN/SCN2B/ATP1A3/ATP1A1/ATP1A2/RGS4/SCN3B/TCAP/PPP1R13L/IRX3/FGF13	15
BP	GO:0086065	cell communication involved in cardiac conduction	6/583	61/18903	0.0110874066718895	0.147885037414458	0.129383732207934	GJA1/ATP1A3/ATP1A1/ATP1A2/SCN3B/IRX3	6
BP	GO:0061448	connective tissue development	16/583	274/18903	0.0112976963455334	0.150259361395594	0.13146101401765	ID4/COL27A1/CD44/SOX9/ITGB8/EGR1/ANXA6/PBXIP1/DHRS7B/BMPR1B/MEF2C/MSX1/FOXD1/BGN/FGFR3/TGFBI	16
BP	GO:0008361	regulation of cell size	12/583	183/18903	0.0114634143751145	0.150790026042524	0.131925289334281	SEMA4C/SPP1/SLC12A7/AQP4/TMEM123/BDNF/SEMA3F/CDK5/HSP90AB1/SEMA5B/FGF13/AQP11	12
BP	GO:0019221	cytokine-mediated signaling pathway	25/583	496/18903	0.0115166209405168	0.150790026042524	0.131925289334281	YAP1/SAMHD1/LIFR/TNFRSF1A/CXCR4/CD44/NFKBIA/IRAK1/EGR1/ANGPT1/OSMR/C1QTNF4/STAT4/IL17RB/FOXC1/HSPA1A/CDC37/NLRC5/TNFRSF13C/IFITM2/TRIM56/CXCL1/CCL2/IFITM3/F3	25
BP	GO:0009264	deoxyribonucleotide catabolic process	4/583	29/18903	0.011531954730642	0.150790026042524	0.131925289334281	SAMHD1/UNG/NUDT18/GDA	4
BP	GO:0015740	C4-dicarboxylate transport	4/583	29/18903	0.011531954730642	0.150790026042524	0.131925289334281	GFAP/SLC1A6/SLC25A18/SLC1A3	4
BP	GO:0046386	deoxyribose phosphate catabolic process	4/583	29/18903	0.011531954730642	0.150790026042524	0.131925289334281	SAMHD1/UNG/NUDT18/GDA	4
BP	GO:0072012	glomerulus vasculature development	4/583	29/18903	0.011531954730642	0.150790026042524	0.131925289334281	NOTCH2/EGR1/ANGPT1/PECAM1	4
BP	GO:0030833	regulation of actin filament polymerization	10/583	140/18903	0.0115702045392329	0.15086639252137	0.131992101908572	KANK1/ARPC1A/ADD3/CDC42EP4/GSN/VASP/EPS8/ESAM/CORO1A/SPTBN2	10
BP	GO:0008344	adult locomotory behavior	7/583	80/18903	0.0116816246966633	0.151670885989329	0.132695948418275	FGF12/UCHL1/HIPK2/KCNJ10/EPS8/ATP1A2/ZIC1	7
BP	GO:0019216	regulation of lipid metabolic process	19/583	347/18903	0.0116970672546013	0.151670885989329	0.132695948418275	SORBS1/ACACB/SOX9/EEF1A2/EGR1/BSCL2/FGR/ZBTB20/SERPINA3/ATP1A1/MID1IP1/STAR/PDK4/IGFBP7/AKR1C3/RARRES2/CNR1/TSPO/FGFR3	19
BP	GO:0048762	mesenchymal cell differentiation	15/583	252/18903	0.0118287268318447	0.152937888272073	0.133804441115869	TGFBR3/SEMA4C/SOX9/WWTR1/ANXA6/VASN/MEF2C/CRB2/FOXC1/MSX1/SEMA3F/EFNA1/LAMA5/TGFB1I1/SEMA5B	15
BP	GO:0051098	regulation of binding	20/583	372/18903	0.0118703916342452	0.152937888272073	0.133804441115869	TGFBR3/NME1/NFKBIA/HIPK2/CRMP1/PBXIP1/ANGPT1/DTX3L/DHRS7B/PLCL2/FOXC1/MSX1/NVL/BDNF/CDK5/HSP90AB1/PRMT7/LFNG/PPP1CA/KLF4	20
BP	GO:0099601	regulation of neurotransmitter receptor activity	6/583	62/18903	0.0119646620427401	0.152937888272073	0.133804441115869	MEF2C/CRH/CACNG3/NPTX2/NPTXR/CCL2	6
BP	GO:0009150	purine ribonucleotide metabolic process	23/583	447/18903	0.0119729831409234	0.152937888272073	0.133804441115869	ACACB/NME1/DDIT4/ACOT7/GPI/NUDT2/NDUFA7/ATP6V1B2/SDHB/ENO2/ZBTB20/NUPR1/TJP2/HPRT1/HSPA1A/ATP1A2/NUDT18/PDK4/GPAM/PRKAG1/GDA/TSPO/GIMAP7	23
BP	GO:0002566	somatic diversification of immune receptors via somatic mutation	3/583	16/18903	0.0121119584500257	0.152937888272073	0.133804441115869	SAMHD1/UNG/MSH2	3
BP	GO:0036376	sodium ion export across plasma membrane	3/583	16/18903	0.0121119584500257	0.152937888272073	0.133804441115869	ATP1A3/ATP1A1/ATP1A2	3
BP	GO:0061684	chaperone-mediated autophagy	3/583	16/18903	0.0121119584500257	0.152937888272073	0.133804441115869	GFAP/BAG3/EEF1A2	3
BP	GO:0070555	response to interleukin-1	10/583	141/18903	0.012121969135782	0.152937888272073	0.133804441115869	CEBPB/SOX9/IRAK1/EGR1/AQP4/GBP1/PCSK1/INHBB/CITED1/CCL2	10
BP	GO:0003254	regulation of membrane depolarization	5/583	45/18903	0.0121233256224264	0.152937888272073	0.133804441115869	MLLT11/PTPN3/SCN2B/SCN3B/TSPO	5
BP	GO:0070741	response to interleukin-6	5/583	45/18903	0.0121233256224264	0.152937888272073	0.133804441115869	YAP1/C1QTNF4/AQP4/CITED1/PTPRT	5
BP	GO:0097305	response to alcohol	15/583	253/18903	0.0122303513142631	0.153871041534851	0.134620851308347	TGFBR3/GRIN1/GRAMD1C/GOT2/RGS7/EPS8/DMAP1/RGS4/IGFBP7/AKR1C3/CNR1/TSPO/INHBB/NEFL/GNG2	15
BP	GO:0048880	sensory system development	21/583	398/18903	0.0122825079708653	0.154110713219347	0.134830538627543	NOTCH2/SOX9/HIPK2/BMPR1B/BFSP1/CRB2/FOXC1/LAMB2/ATOH7/BCAR3/TCIRG1/CALB1/HDAC1/RBP4/OLFM3/SERPINF1/SLC17A7/VIM/PPP1R13L/HPCA/KLF4	21
BP	GO:0032272	negative regulation of protein polymerization	7/583	81/18903	0.0124574191408763	0.155885177690267	0.136383006949775	KANK1/ADD3/GSN/EPS8/STMN2/CLIP3/SPTBN2	7
BP	GO:0048568	embryonic organ development	23/583	449/18903	0.0125705144216342	0.156878671937552	0.137252209107669	YAP1/ZFP36L1/CEBPB/NOTCH2/SOX9/HIPK2/SCRIB/ID3/NDRG4/MEF2C/CRB2/FOXC1/MSX1/EFNA1/ZIC1/RBP4/MAP2K1/FOXF1/RARRES2/TCAP/CITED1/PPP1R13L/ZFPM2	23
BP	GO:0110053	regulation of actin filament organization	16/583	278/18903	0.0128291686334191	0.159577947493579	0.139613789101172	KANK1/ARPC1A/ADD3/CDC42EP4/TJP1/GSN/RHPN2/SDC4/VASP/PAK1/EPS8/PPM1E/RGS4/ESAM/CORO1A/SPTBN2	16
BP	GO:0061337	cardiac conduction	8/583	101/18903	0.012856110826026	0.159577947493579	0.139613789101172	KCNE4/GJA1/SCN2B/ATP1A3/ATP1A1/ATP1A2/SCN3B/IRX3	8
BP	GO:0099072	regulation of postsynaptic membrane neurotransmitter receptor levels	6/583	63/18903	0.012889647316345	0.159577947493579	0.139613789101172	GPHN/SCRIB/EPS8/AP2M1/CACNG3/HPCA	6
BP	GO:0009651	response to salt stress	4/583	30/18903	0.0129887402876884	0.159953931320607	0.139942735096259	ZFP36L1/EFHD1/AQP4/HSP90AB1	4
BP	GO:0060045	positive regulation of cardiac muscle cell proliferation	4/583	30/18903	0.0129887402876884	0.159953931320607	0.139942735096259	TGFBR3/YAP1/MEF2C/ZFPM2	4
BP	GO:0044703	multi-organism reproductive process	13/583	209/18903	0.0131518819241395	0.160859787460483	0.14073526319964	DDR1/GJA1/MAFF/ADCYAP1/SPP1/PGF/SLC38A2/AQP4/CRH/IGFBP7/CNR1/ITGA5/TAC1	13
BP	GO:0099111	microtubule-based transport	13/583	209/18903	0.0131518819241395	0.160859787460483	0.14073526319964	BAG3/AP3M2/KIF5B/UCHL1/DYNC1I1/FYCO1/KIFAP3/AQP4/TTLL1/CLIP3/RAB27B/KIF1C/NEFL	13
BP	GO:0046596	regulation of viral entry into host cell	5/583	46/18903	0.0132659966652274	0.160859787460483	0.14073526319964	TRIM8/GSN/IFITM2/LY6E/IFITM3	5
BP	GO:0085029	extracellular matrix assembly	5/583	46/18903	0.0132659966652274	0.160859787460483	0.14073526319964	SOX9/LAMB2/EFEMP2/LAMB1/HAS1	5
BP	GO:0043242	negative regulation of protein-containing complex disassembly	7/583	82/18903	0.0132696366025404	0.160859787460483	0.14073526319964	ADD3/GSN/EPS8/STMN2/MID1IP1/SPTBN2/FGF13	7
BP	GO:0048708	astrocyte differentiation	7/583	82/18903	0.0132696366025404	0.160859787460483	0.14073526319964	GFAP/ID4/SOX9/LAMB2/MAP2K1/VIM/NKX2-2	7
BP	GO:0051047	positive regulation of secretion	17/583	304/18903	0.013678554478843	0.165386158698739	0.144695358246463	ADCYAP1/SPP1/FGR/SDC4/GLUL/CARTPT/CDK5/PCSK1/RBP4/CRH/RAB27B/SYTL4/VSNL1/CNR1/INHBB/SYT1/PLA2G4A	17
BP	GO:0050918	positive chemotaxis	6/583	64/18903	0.0138636016516424	0.166757275680609	0.145894940269834	SCRIB/PGF/ANGPT1/CORO1A/F3/CDH13	6
BP	GO:0098930	axonal transport	6/583	64/18903	0.0138636016516424	0.166757275680609	0.145894940269834	AP3M2/KIF5B/UCHL1/RAB27B/KIF1C/NEFL	6
BP	GO:0010721	negative regulation of cell development	12/583	188/18903	0.0139569631984652	0.167447586826948	0.146498889351226	ID4/SEMA4C/KANK1/SPP1/KIFAP3/CTDSP1/SEMA3F/CDK5/GBP1/TSPO/SEMA5B/FGF13	12
BP	GO:0014032	neural crest cell development	7/583	83/18903	0.014119156890783	0.16852480852973	0.147441344157731	SEMA4C/SOX9/ANXA6/FOXC1/SEMA3F/LAMA5/SEMA5B	7
BP	GO:0034340	response to type I interferon	7/583	83/18903	0.014119156890783	0.16852480852973	0.147441344157731	SAMHD1/IRAK1/CDC37/NLRC5/IFITM2/TRIM56/IFITM3	7
BP	GO:0061157	mRNA destabilization	8/583	103/18903	0.0143466693828752	0.168572750927212	0.147483288673726	ZFP36L1/SAMD4A/TOB1/ZFP36L2/CNOT10/EXOSC9/EXOSC5/ZFP36	8
BP	GO:0009084	glutamine family amino acid biosynthetic process	3/583	17/18903	0.0143758244730649	0.168572750927212	0.147483288673726	GLS2/GLUL/GLS	3
BP	GO:0009151	purine deoxyribonucleotide metabolic process	3/583	17/18903	0.0143758244730649	0.168572750927212	0.147483288673726	SAMHD1/NUDT18/GDA	3
BP	GO:0032274	gonadotropin secretion	3/583	17/18903	0.0143758244730649	0.168572750927212	0.147483288673726	GJA1/FOXD1/INHBB	3
BP	GO:0055119	relaxation of cardiac muscle	3/583	17/18903	0.0143758244730649	0.168572750927212	0.147483288673726	GSN/ATP1A1/ATP1A2	3
BP	GO:0061158	3'-UTR-mediated mRNA destabilization	3/583	17/18903	0.0143758244730649	0.168572750927212	0.147483288673726	ZFP36L1/ZFP36L2/ZFP36	3
BP	GO:0003007	heart morphogenesis	15/583	258/18903	0.0144007544164956	0.168572750927212	0.147483288673726	TGFBR3/YAP1/NOTCH2/SOX9/NDRG4/FHL2/MEF2C/FOXC1/MSX1/EFNA1/RBP4/FOXF1/TCAP/PPP1R13L/ZFPM2	15
BP	GO:0070849	response to epidermal growth factor	5/583	47/18903	0.0144791329561621	0.168572750927212	0.147483288673726	ZFP36L1/SOX9/ZFP36L2/FOXC1/ZFP36	5
BP	GO:0017145	stem cell division	4/583	31/18903	0.0145577327331341	0.168572750927212	0.147483288673726	ZFP36L2/WWTR1/SMYD5/NAP1L2	4
BP	GO:0061437	renal system vasculature development	4/583	31/18903	0.0145577327331341	0.168572750927212	0.147483288673726	NOTCH2/EGR1/ANGPT1/PECAM1	4
BP	GO:0061440	kidney vasculature development	4/583	31/18903	0.0145577327331341	0.168572750927212	0.147483288673726	NOTCH2/EGR1/ANGPT1/PECAM1	4
BP	GO:0098868	bone growth	4/583	31/18903	0.0145577327331341	0.168572750927212	0.147483288673726	COL27A1/SOX9/ANXA6/FGFR3	4
BP	GO:0030509	BMP signaling pathway	11/583	167/18903	0.0146611174651527	0.168729285351276	0.147620239702434	TGFBR3/NOTCH2/TOB1/HIPK2/ZNF423/EGR1/BMPR1B/CRB2/MSX1/FOXD1/SOSTDC1	11
BP	GO:0031109	microtubule polymerization or depolymerization	9/583	124/18903	0.014679991528951	0.168729285351276	0.147620239702434	GAS2L1/SLC39A12/NEDD1/PAK1/STMN2/HSPA1A/MID1IP1/CLIP3/FGF13	9
BP	GO:0046660	female sex differentiation	9/583	124/18903	0.014679991528951	0.168729285351276	0.147620239702434	CEBPB/BMPR1B/NUPR1/FOXC1/RBP4/INHBB/LFNG/ZFPM2/DACH2	9
BP	GO:0050771	negative regulation of axonogenesis	6/583	65/18903	0.0148877362773036	0.170695596972532	0.14934055394578	SEMA4C/SPP1/SEMA3F/CDK5/SEMA5B/FGF13	6
BP	GO:0051899	membrane depolarization	7/583	84/18903	0.0150068473799778	0.171638512417191	0.150165505012632	MLLT11/PTPN3/SCN2B/ATP1A2/SCN2A/SCN3B/TSPO	7
BP	GO:0050768	negative regulation of neurogenesis	10/583	146/18903	0.015183334273135	0.172437002244458	0.150864098973104	ID4/SEMA4C/SPP1/KIFAP3/CTDSP1/SEMA3F/CDK5/TSPO/SEMA5B/FGF13	10
BP	GO:0002064	epithelial cell development	13/583	213/18903	0.0151877918195978	0.172437002244458	0.150864098973104	PALLD/YAP1/TNFRSF1A/CXCR4/NOTCH2/SOX9/TJP1/BFSP1/TJP2/LAMB2/PECAM1/VIM/NKX2-2	13
BP	GO:0051648	vesicle localization	13/583	213/18903	0.0151877918195978	0.172437002244458	0.150864098973104	AP3M2/KIF5B/DYNC1I1/SCRIB/FYCO1/KIFAP3/SDC4/SYN2/CDK5/TCIRG1/TRAPPC1/KIF1C/SNAP91	13
BP	GO:0010970	transport along microtubule	11/583	168/18903	0.0152685189405209	0.172931765615876	0.151296964479128	BAG3/AP3M2/KIF5B/UCHL1/DYNC1I1/FYCO1/KIFAP3/CLIP3/RAB27B/KIF1C/NEFL	11
BP	GO:0050808	synapse organization	22/583	432/18903	0.0153454728030676	0.173381494898737	0.151690429931192	NFIA/GPHN/INA/TUBB/GABRA1/MEF2C/GABRG2/LAMB2/BDNF/SEMA3F/CDK5/EFNA1/PLXNB1/SLITRK4/LRRTM1/NEFL/ERC2/SNCB/LRRC4/SPTBN2/FGF13/PCDH8	22
BP	GO:0006195	purine nucleotide catabolic process	5/583	48/18903	0.0157644731857949	0.17701845018655	0.154872380297759	SAMHD1/ACOT7/HPRT1/NUDT18/GDA	5
BP	GO:0042220	response to cocaine	5/583	48/18903	0.0157644731857949	0.17701845018655	0.154872380297759	SLC1A3/CDK5/RGS4/HSP90AB1/CNR1	5
BP	GO:0045598	regulation of fat cell differentiation	10/583	147/18903	0.0158589881431932	0.17701845018655	0.154872380297759	YAP1/ZFP36L1/ID4/CEBPB/ZFP36L2/WWTR1/RARRES2/ZFP36/ZFPM2/TGFB1I1	10
BP	GO:0072659	protein localization to plasma membrane	16/583	285/18903	0.015895586211206	0.17701845018655	0.154872380297759	SORBS1/TNFRSF1A/KIF5B/SCRIB/KCNIP4/RAB3C/RAB3B/CDK5/GBP1/ATP6AP1/CLIP3/LAMA5/AP2M1/RAB31/SCN3B/FGF13	16
BP	GO:0008306	associative learning	7/583	85/18903	0.0159335618964908	0.17701845018655	0.154872380297759	GRIN1/NDRG4/ATP1A2/CDK5/GABRA5/NRGN/NPTX2	7
BP	GO:0046785	microtubule polymerization	7/583	85/18903	0.0159335618964908	0.17701845018655	0.154872380297759	SLC39A12/NEDD1/PAK1/STMN2/HSPA1A/CLIP3/FGF13	7
BP	GO:1901292	nucleoside phosphate catabolic process	7/583	85/18903	0.0159335618964908	0.17701845018655	0.154872380297759	SAMHD1/UNG/ACOT7/ENTPD2/HPRT1/NUDT18/GDA	7
BP	GO:0003206	cardiac chamber morphogenesis	9/583	126/18903	0.0161507493668235	0.178733695543828	0.156373038172666	TGFBR3/NOTCH2/FHL2/MEF2C/FOXC1/RBP4/FOXF1/PPP1R13L/ZFPM2	9
BP	GO:0031099	regeneration	12/583	192/18903	0.0162333148265786	0.178733695543828	0.156373038172666	GFAP/TGFBR3/YAP1/CEBPB/SPP1/PTPN3/PGF/LAMB2/MAP2K1/TSPO/NEFL/KLF4	12
BP	GO:0007628	adult walking behavior	4/583	32/18903	0.0162415366734779	0.178733695543828	0.156373038172666	UCHL1/HIPK2/KCNJ10/ZIC1	4
BP	GO:0046685	response to arsenic-containing substance	4/583	32/18903	0.0162415366734779	0.178733695543828	0.156373038172666	MKNK2/SLC38A2/SERPINF1/NEFL	4
BP	GO:0030041	actin filament polymerization	11/583	170/18903	0.0165398307956837	0.181267626709257	0.158589959350583	KANK1/ARPC1A/ADD3/CDC42EP4/GSN/FAM107A/VASP/EPS8/ESAM/CORO1A/SPTBN2	11
BP	GO:0022600	digestive system process	8/583	106/18903	0.0168127389198915	0.181267626709257	0.158589959350583	SOX9/CCKBR/CHRM1/SLC26A6/SERPINA3/TJP2/RBP4/SNX10	8
BP	GO:0001956	positive regulation of neurotransmitter secretion	3/583	18/18903	0.016862744710637	0.181267626709257	0.158589959350583	CDK5/CNR1/SYT1	3
BP	GO:0009068	aspartate family amino acid catabolic process	3/583	18/18903	0.016862744710637	0.181267626709257	0.158589959350583	CRYM/GOT1/GOT2	3
BP	GO:0042407	cristae formation	3/583	18/18903	0.016862744710637	0.181267626709257	0.158589959350583	IMMT/CHCHD6/APOO	3
BP	GO:0043117	positive regulation of vascular permeability	3/583	18/18903	0.016862744710637	0.181267626709257	0.158589959350583	TJP1/ANGPT1/TJP2	3
BP	GO:0051580	regulation of neurotransmitter uptake	3/583	18/18903	0.016862744710637	0.181267626709257	0.158589959350583	GFAP/RAB3B/ATP1A2	3
BP	GO:0097067	cellular response to thyroid hormone stimulus	3/583	18/18903	0.016862744710637	0.181267626709257	0.158589959350583	GAS2L1/ATP1A3/INHBB	3
BP	GO:2000811	negative regulation of anoikis	3/583	18/18903	0.016862744710637	0.181267626709257	0.158589959350583	PDK4/ITGA5/PTRH2	3
BP	GO:0007179	transforming growth factor beta receptor signaling pathway	13/583	216/18903	0.0168663107409893	0.181267626709257	0.158589959350583	TGFBR3/ITGB5/CREBBP/ITGB8/HIPK2/VASN/HSPA1A/PRDM16/HDAC1/HSP90AB1/CITED1/LATS2/TGFB1I1	13
BP	GO:0061053	somite development	7/583	86/18903	0.0169001396330435	0.181267626709257	0.158589959350583	XRCC2/CRB2/FOXC1/FOXF1/TCAP/LFNG/PCDH8	7
BP	GO:0008089	anterograde axonal transport	5/583	49/18903	0.0171236784148105	0.183243041427455	0.160318237838843	AP3M2/KIF5B/RAB27B/KIF1C/NEFL	5
BP	GO:0046034	ATP metabolic process	13/583	217/18903	0.0174559725147504	0.186370532238907	0.163054460790848	DDIT4/GPI/NUDT2/NDUFA7/ATP6V1B2/SDHB/ENO2/ZBTB20/NUPR1/HSPA1A/ATP1A2/PRKAG1/TSPO	13
BP	GO:0050779	RNA destabilization	8/583	107/18903	0.0176987137840969	0.188099343983952	0.164566987817041	ZFP36L1/SAMD4A/TOB1/ZFP36L2/CNOT10/EXOSC9/EXOSC5/ZFP36	8
BP	GO:0061014	positive regulation of mRNA catabolic process	8/583	107/18903	0.0176987137840969	0.188099343983952	0.164566987817041	ZFP36L1/SAMD4A/TOB1/ZFP36L2/CNOT10/EXOSC9/EXOSC5/ZFP36	8
BP	GO:2000134	negative regulation of G1/S transition of mitotic cell cycle	7/583	87/18903	0.0179074040922768	0.189784361107901	0.16604119919192	CTDSP2/FAM107A/CTDSP1/PLK2/RFWD3/KLF4/CCL2	7
BP	GO:0007612	learning	10/583	150/18903	0.018020019153131	0.189784361107901	0.16604119919192	GRIN1/NRXN3/NDRG4/ATP1A2/CDK5/SORCS3/GABRA5/NRGN/NPTX2/FGF13	10
BP	GO:0051968	positive regulation of synaptic transmission, glutamatergic	4/583	33/18903	0.0180425203643017	0.189784361107901	0.16604119919192	GRIN1/GLUL/CACNG3/CCL2	4
BP	GO:0090659	walking behavior	4/583	33/18903	0.0180425203643017	0.189784361107901	0.16604119919192	UCHL1/HIPK2/KCNJ10/ZIC1	4
BP	GO:0044706	multi-multicellular organism process	13/583	218/18903	0.0180611110570999	0.189784361107901	0.16604119919192	DDR1/GJA1/MAFF/ADCYAP1/SPP1/PGF/SLC38A2/AQP4/CRH/IGFBP7/CNR1/ITGA5/TAC1	13
BP	GO:0060043	regulation of cardiac muscle cell proliferation	5/583	50/18903	0.0185583293624537	0.193882377151503	0.169626528848248	TGFBR3/YAP1/MEF2C/RBP4/ZFPM2	5
BP	GO:0072331	signal transduction by p53 class mediator	11/583	173/18903	0.0185930673273687	0.193882377151503	0.169626528848248	PTTG1IP/CASP6/DDIT4/CD44/COPS3/HIPK2/NUPR1/MSX1/PLK2/MSH2/PRMT6	11
BP	GO:0006090	pyruvate metabolic process	8/583	108/18903	0.0186177062484901	0.193882377151503	0.169626528848248	ME3/DDIT4/GPI/ENO2/ZBTB20/NUPR1/PDK4/PRKAG1	8
BP	GO:0032526	response to retinoic acid	8/583	108/18903	0.0186177062484901	0.193882377151503	0.169626528848248	YAP1/SOX9/ATP1A3/ABCA1/RBP4/IGFBP7/SERPINF1/KLF4	8
BP	GO:0009259	ribonucleotide metabolic process	23/583	466/18903	0.0186702404027613	0.193995466684942	0.169725470202734	ACACB/NME1/DDIT4/ACOT7/GPI/NUDT2/NDUFA7/ATP6V1B2/SDHB/ENO2/ZBTB20/NUPR1/TJP2/HPRT1/HSPA1A/ATP1A2/NUDT18/PDK4/GPAM/PRKAG1/GDA/TSPO/GIMAP7	23
BP	GO:0051961	negative regulation of nervous system development	10/583	151/18903	0.0187863859690903	0.19476754273077	0.170400954904256	ID4/SEMA4C/SPP1/KIFAP3/CTDSP1/SEMA3F/CDK5/TSPO/SEMA5B/FGF13	10
BP	GO:0046879	hormone secretion	16/583	291/18903	0.0189507392658331	0.195536010281606	0.171073282555155	GJA1/ADCYAP1/SPP1/GLUL/FOXD1/CARTPT/TCIRG1/RAB11FIP3/RBP4/CRH/SYTL4/VSNL1/CNR1/TSPO/SCG5/INHBB	16
BP	GO:1901879	regulation of protein depolymerization	7/583	88/18903	0.0189561620609796	0.195536010281606	0.171073282555155	ADD3/GSN/EPS8/STMN2/MID1IP1/SPTBN2/FGF13	7
BP	GO:0031214	biomineral tissue development	11/583	174/18903	0.0193178054092077	0.195536010281606	0.171073282555155	CEBPB/SOX9/SPP1/SRGN/FGR/BMPR1B/MEF2C/TCIRG1/SNX10/NELL1/FGFR3	11
BP	GO:0051650	establishment of vesicle localization	12/583	197/18903	0.019460213042179	0.195536010281606	0.171073282555155	AP3M2/KIF5B/DYNC1I1/SCRIB/FYCO1/KIFAP3/SDC4/CDK5/TCIRG1/TRAPPC1/KIF1C/SNAP91	12
BP	GO:2001257	regulation of cation channel activity	12/583	197/18903	0.019460213042179	0.195536010281606	0.171073282555155	KCNE4/FGF12/AHNAK/STOM/GEM/MEF2C/CDK5/CRH/CACNG3/HPCA/FGF13/CCL2	12
BP	GO:0015850	organic hydroxy compound transport	16/583	292/18903	0.0195008614810488	0.195536010281606	0.171073282555155	NFKBIA/ATP8B1/SPP1/SLC26A6/GRAMD1C/RAB3B/SYT13/CARTPT/ABCA1/STAR/RBP4/CRH/CNR1/TSPO/SYT1/AQP11	16
BP	GO:0035418	protein localization to synapse	6/583	69/18903	0.0195092198679223	0.195536010281606	0.171073282555155	KIF5B/SCRIB/CDK5/RAB27B/CACNG3/LRRTM1	6
BP	GO:0055021	regulation of cardiac muscle tissue growth	6/583	69/18903	0.0195092198679223	0.195536010281606	0.171073282555155	TGFBR3/YAP1/MEF2C/RBP4/RGS4/ZFPM2	6
BP	GO:0061180	mammary gland epithelium development	6/583	69/18903	0.0195092198679223	0.195536010281606	0.171073282555155	DDR1/CEBPB/SCRIB/MSX1/SOSTDC1/FOXF1	6
BP	GO:0030038	contractile actin filament bundle assembly	8/583	109/18903	0.0195703277386876	0.195536010281606	0.171073282555155	SORBS1/ITGB5/TJP1/RHPN2/SDC4/PAK1/PPM1E/PDLIM1	8
BP	GO:0043149	stress fiber assembly	8/583	109/18903	0.0195703277386876	0.195536010281606	0.171073282555155	SORBS1/ITGB5/TJP1/RHPN2/SDC4/PAK1/PPM1E/PDLIM1	8
BP	GO:0046545	development of primary female sexual characteristics	8/583	109/18903	0.0195703277386876	0.195536010281606	0.171073282555155	CEBPB/BMPR1B/NUPR1/FOXC1/INHBB/LFNG/ZFPM2/DACH2	8
BP	GO:0003417	growth plate cartilage development	3/583	19/18903	0.019574603821961	0.195536010281606	0.171073282555155	COL27A1/SOX9/ANXA6	3
BP	GO:0046782	regulation of viral transcription	3/583	19/18903	0.019574603821961	0.195536010281606	0.171073282555155	TRIM8/ZFP36/IFITM3	3
BP	GO:0060438	trachea development	3/583	19/18903	0.019574603821961	0.195536010281606	0.171073282555155	SOX9/MAP2K1/FOXF1	3
BP	GO:0098884	postsynaptic neurotransmitter receptor internalization	3/583	19/18903	0.019574603821961	0.195536010281606	0.171073282555155	SCRIB/AP2M1/HPCA	3
BP	GO:0140239	postsynaptic endocytosis	3/583	19/18903	0.019574603821961	0.195536010281606	0.171073282555155	SCRIB/AP2M1/HPCA	3
BP	GO:0000289	nuclear-transcribed mRNA poly(A) tail shortening	4/583	34/18903	0.0199628156455813	0.197516905249765	0.172806355681235	SAMD4A/TOB1/CNOT10/ZFP36	4
BP	GO:0010765	positive regulation of sodium ion transport	4/583	34/18903	0.0199628156455813	0.197516905249765	0.172806355681235	FGF12/AHCYL1/SCN3B/GLRX	4
BP	GO:0021696	cerebellar cortex morphogenesis	4/583	34/18903	0.0199628156455813	0.197516905249765	0.172806355681235	CDK5/TTLL1/MAP2K1/SPTBN2	4
BP	GO:0051973	positive regulation of telomerase activity	4/583	34/18903	0.0199628156455813	0.197516905249765	0.172806355681235	NVL/NEK7/HSP90AB1/KLF4	4
BP	GO:0046849	bone remodeling	7/583	89/18903	0.0200472026163377	0.197516905249765	0.172806355681235	NOTCH2/GJA1/SPP1/CARTPT/TCIRG1/PDK4/SNX10	7
BP	GO:0048678	response to axon injury	7/583	89/18903	0.0200472026163377	0.197516905249765	0.172806355681235	SPP1/LAMB2/PCSK1/MAP2K1/TSPO/NEFL/KLF4	7
BP	GO:0019083	viral transcription	5/583	51/18903	0.0200699239920814	0.197516905249765	0.172806355681235	TRIM8/PSMC3/HDAC1/ZFP36/IFITM3	5
BP	GO:1904035	regulation of epithelial cell apoptotic process	8/583	110/18903	0.020557179712388	0.201885383040435	0.176628310697822	YAP1/ZFP36L1/GSN/ANGPT1/NUPR1/AKR1C3/ZFP36/CCL2	8
BP	GO:0045930	negative regulation of mitotic cell cycle	14/583	246/18903	0.020842060494528	0.204162767404933	0.178620780618393	ZFP36L1/CTDSP2/BCL6/ZFP36L2/SCRIB/PTPN3/FAM107A/CTDSP1/FOXC1/PLK2/RFWD3/MSH2/KLF4/CCL2	14
BP	GO:0009746	response to hexose	12/583	199/18903	0.0208767942609556	0.204162767404933	0.178620780618393	SLC26A6/EGR1/SLC12A7/ZBTB20/AQP4/GLUL/PCSK1/GPAM/SERPINF1/VSNL1/NKX2-2/TXNIP	12
BP	GO:0051262	protein tetramerization	7/583	90/18903	0.0211812961654425	0.206706359853532	0.180846154395006	ACACB/SAMHD1/GRIN1/AQP4/VASP/HPRT1/GLS	7
BP	GO:0007389	pattern specification process	23/583	472/18903	0.0213061746341785	0.207490047954186	0.181531798413646	RFX4/NOTCH2/HIPK2/XRCC2/NDRG4/EMX2/BMPR1B/MEF2C/CRB2/FOXC1/MSX1/FOXD1/SEMA3F/ZIC1/LAMA5/SOSTDC1/FOXF1/TCAP/LFNG/NKX2-2/TDRD10/IRX3/PCDH8	23
BP	GO:0033002	muscle cell proliferation	14/583	247/18903	0.0214951371212986	0.208319669265183	0.182257629122504	TGFBR3/YAP1/GJA1/IRAK1/ANGPT1/NDRG4/MEGF10/MEF2C/FOXC1/EFEMP2/HDAC1/RBP4/ZFPM2/CDH13	14
BP	GO:0030510	regulation of BMP signaling pathway	8/583	111/18903	0.0215788530467871	0.208319669265183	0.182257629122504	NOTCH2/TOB1/HIPK2/ZNF423/CRB2/MSX1/FOXD1/SOSTDC1	8
BP	GO:0071347	cellular response to interleukin-1	8/583	111/18903	0.0215788530467871	0.208319669265183	0.182257629122504	CEBPB/SOX9/IRAK1/EGR1/AQP4/GBP1/INHBB/CCL2	8
BP	GO:0051099	positive regulation of binding	11/583	177/18903	0.0216175557333526	0.208319669265183	0.182257629122504	NME1/HIPK2/DTX3L/PLCL2/FOXC1/NVL/BDNF/CDK5/HSP90AB1/LFNG/KLF4	11
BP	GO:0046622	positive regulation of organ growth	5/583	52/18903	0.021659875386541	0.208319669265183	0.182257629122504	TGFBR3/YAP1/ACACB/MEF2C/ZFPM2	5
BP	GO:0097479	synaptic vesicle localization	5/583	52/18903	0.021659875386541	0.208319669265183	0.182257629122504	AP3M2/KIF5B/SYN2/CDK5/SNAP91	5
BP	GO:0001558	regulation of cell growth	21/583	422/18903	0.0220531670796201	0.210856987821376	0.184477513908283	YAP1/DDR1/BCL6/CXCR4/SEMA4C/GJA1/SPP1/FAM107A/IL17RB/MSX1/HSPA1A/BDNF/SEMA3F/CDK5/EXOSC9/RGS4/IGFBP7/CPNE6/SYT1/SEMA5B/FGF13	21
BP	GO:0070507	regulation of microtubule cytoskeleton organization	10/583	155/18903	0.0220924430941932	0.210856987821376	0.184477513908283	GAS2L1/SLC39A12/FAM107A/PAK1/STMN2/HSPA1A/MID1IP1/CLIP3/FSD1/FGF13	10
BP	GO:0003208	cardiac ventricle morphogenesis	6/583	71/18903	0.0221501755197965	0.210856987821376	0.184477513908283	TGFBR3/MEF2C/FOXC1/FOXF1/PPP1R13L/ZFPM2	6
BP	GO:0032922	circadian regulation of gene expression	6/583	71/18903	0.0221501755197965	0.210856987821376	0.184477513908283	ID4/ID3/EGR1/CARTPT/HDAC1/PPP1CA	6
BP	GO:0099518	vesicle cytoskeletal trafficking	6/583	71/18903	0.0221501755197965	0.210856987821376	0.184477513908283	AP3M2/KIF5B/DYNC1I1/FYCO1/KIFAP3/KIF1C	6
BP	GO:0051216	cartilage development	12/583	201/18903	0.0223685622005153	0.212136214378113	0.185596701549871	COL27A1/CD44/SOX9/ITGB8/ANXA6/PBXIP1/BMPR1B/MEF2C/MSX1/BGN/FGFR3/TGFBI	12
BP	GO:0001659	temperature homeostasis	11/583	178/18903	0.0224270533865424	0.212136214378113	0.185596701549871	CEBPB/CXCR4/GJA1/ADCYAP1/ZNF423/EGR1/BSCL2/DHRS7B/PLCL2/PRDM16/CNR1	11
BP	GO:0048670	regulation of collateral sprouting	3/583	20/18903	0.022512414587065	0.212136214378113	0.185596701549871	SPP1/BDNF/FGF13	3
BP	GO:1903421	regulation of synaptic vesicle recycling	3/583	20/18903	0.022512414587065	0.212136214378113	0.185596701549871	CDK5/AP2M1/SLC17A7	3
BP	GO:1903579	negative regulation of ATP metabolic process	3/583	20/18903	0.022512414587065	0.212136214378113	0.185596701549871	DDIT4/NUPR1/TSPO	3
BP	GO:0019693	ribose phosphate metabolic process	23/583	475/18903	0.0227283330067709	0.213738161912159	0.186998235838802	ACACB/NME1/DDIT4/ACOT7/GPI/NUDT2/NDUFA7/ATP6V1B2/SDHB/ENO2/ZBTB20/NUPR1/TJP2/HPRT1/HSPA1A/ATP1A2/NUDT18/PDK4/GPAM/PRKAG1/GDA/TSPO/GIMAP7	23
BP	GO:0060759	regulation of response to cytokine stimulus	11/583	179/18903	0.0232585354705614	0.218070017289352	0.190788150125503	SAMHD1/TNFRSF1A/CXCR4/IRAK1/ANGPT1/C1QTNF4/HSPA1A/CDC37/NLRC5/KLF4/TRIM56	11
BP	GO:0015804	neutral amino acid transport	5/583	53/18903	0.0233295099054989	0.218070017289352	0.190788150125503	SLC1A6/SLC38A2/SLC1A3/RGS4/SLC32A1	5
BP	GO:0052372	modulation by symbiont of entry into host	5/583	53/18903	0.0233295099054989	0.218070017289352	0.190788150125503	TRIM8/GSN/IFITM2/LY6E/IFITM3	5
BP	GO:1903829	positive regulation of protein localization	22/583	451/18903	0.0237062118292773	0.220475766868191	0.192892926002155	SORBS1/YAP1/TRIM8/BAG3/KIF5B/ANP32B/CHRM1/WWTR1/STOM/DTX3L/GLUL/PECAM1/CDK5/ZIC1/CLIP3/PCSK1/DMAP1/RBP4/SYTL4/HSP90AB1/VSNL1/HPCA	22
BP	GO:0007229	integrin-mediated signaling pathway	8/583	113/18903	0.0237289708272747	0.220475766868191	0.192892926002155	ITGB5/ITGB8/FGR/LAMB2/LAMB1/ITGA6/LAMA5/ITGA5	8
BP	GO:0009063	cellular amino acid catabolic process	8/583	113/18903	0.0237289708272747	0.220475766868191	0.192892926002155	GLS2/CRYM/GOT1/GOT2/GLUL/GAD2/GLS/GAD1	8
BP	GO:0042476	odontogenesis	9/583	135/18903	0.0241273814882113	0.222782698918468	0.194911247015785	ID3/FOXC1/MSX1/TCIRG1/LAMB1/HDAC1/LAMA5/SOSTDC1/SNX10	9
BP	GO:0046320	regulation of fatty acid oxidation	4/583	36/18903	0.0241686923638725	0.222782698918468	0.194911247015785	ACACB/SOX9/PDK4/CNR1	4
BP	GO:0070670	response to interleukin-4	4/583	36/18903	0.0241686923638725	0.222782698918468	0.194911247015785	TUBA1B/HSP90AB1/CITED1/CORO1A	4
BP	GO:0097484	dendrite extension	4/583	36/18903	0.0241686923638725	0.222782698918468	0.194911247015785	CXCR4/SLC9A6/CPNE6/SYT1	4
BP	GO:0010001	glial cell differentiation	13/583	227/18903	0.0242428407007717	0.223024552296625	0.195122843085679	GFAP/KLF15/ID4/CXCR4/SOX9/KCNJ10/LAMB2/CDK5/HDAC1/MAP2K1/VIM/MXRA8/NKX2-2	13
BP	GO:0044070	regulation of anion transport	7/583	93/18903	0.0248492995954741	0.22669457367772	0.198333722778924	CEBPB/ATP8B1/AHCYL1/SLC38A2/ATP1A2/RGS4/PLA2G4A	7
BP	GO:0045666	positive regulation of neuron differentiation	7/583	93/18903	0.0248492995954741	0.22669457367772	0.198333722778924	BCL6/MEF2C/GPRC5B/PCP4/NKX2-2/NAP1L2/IRX3	7
BP	GO:0050886	endocrine process	7/583	93/18903	0.0248492995954741	0.22669457367772	0.198333722778924	GJA1/SPP1/FOXD1/RAB11FIP3/CRH/TSPO/INHBB	7
BP	GO:0044344	cellular response to fibroblast growth factor stimulus	8/583	114/18903	0.0248585388124481	0.22669457367772	0.198333722778924	ZFP36L1/CD44/FIBP/FGF12/ZFP36L2/FGFR3/ZFP36/CCL2	8
BP	GO:0110148	biomineralization	11/583	181/18903	0.0249886963521209	0.22669457367772	0.198333722778924	CEBPB/SOX9/SPP1/SRGN/FGR/BMPR1B/MEF2C/TCIRG1/SNX10/NELL1/FGFR3	11
BP	GO:0051937	catecholamine transport	6/583	73/18903	0.0250219991484111	0.22669457367772	0.198333722778924	RAB3B/SYT13/CARTPT/CRH/CNR1/SYT1	6
BP	GO:0071260	cellular response to mechanical stimulus	6/583	73/18903	0.0250219991484111	0.22669457367772	0.198333722778924	TNFRSF1A/BAG3/SOX9/MAP2K4/SLC38A2/ATP1A2	6
BP	GO:0031113	regulation of microtubule polymerization	5/583	54/18903	0.0250800656163321	0.22669457367772	0.198333722778924	SLC39A12/PAK1/STMN2/HSPA1A/CLIP3	5
BP	GO:0072523	purine-containing compound catabolic process	5/583	54/18903	0.0250800656163321	0.22669457367772	0.198333722778924	SAMHD1/ACOT7/HPRT1/NUDT18/GDA	5
BP	GO:1901605	alpha-amino acid metabolic process	12/583	205/18903	0.025586233624712	0.230740498699171	0.201873478312419	PLOD2/GLS2/CRYM/NIT2/GOT1/GOT2/PSAT1/GLUL/ASNS/GAD2/GLS/GAD1	12
BP	GO:0007042	lysosomal lumen acidification	3/583	21/18903	0.0256763863214115	0.230740498699171	0.201873478312419	ATP6V1H/ATP6AP1/TCIRG1	3
BP	GO:0008090	retrograde axonal transport	3/583	21/18903	0.0256763863214115	0.230740498699171	0.201873478312419	KIF5B/KIF1C/NEFL	3
BP	GO:0008064	regulation of actin polymerization or depolymerization	10/583	159/18903	0.0258017276111118	0.231420119517776	0.202468074490197	KANK1/ARPC1A/ADD3/CDC42EP4/GSN/VASP/EPS8/ESAM/CORO1A/SPTBN2	10
BP	GO:1900542	regulation of purine nucleotide metabolic process	7/583	94/18903	0.0261629041251291	0.234044017620554	0.204763707201973	DDIT4/ZBTB20/NUPR1/PDK4/PRKAG1/TSPO/HPCA	7
BP	GO:1904019	epithelial cell apoptotic process	9/583	137/18903	0.0262243060765858	0.234044017620554	0.204763707201973	YAP1/ZFP36L1/CASP6/GSN/ANGPT1/NUPR1/AKR1C3/ZFP36/CCL2	9
BP	GO:0016050	vesicle organization	18/583	353/18903	0.0262758170505306	0.234044017620554	0.204763707201973	AP3M2/BACE2/SRGN/RAB20/ATP6V1H/SYT13/SDC4/ABCA1/ATP6AP1/AP2M1/TRAPPC1/SNX10/SYT1/CORO1A/SYP/SNAP91/AQP11/TYRP1	18
BP	GO:0002335	mature B cell differentiation	4/583	37/18903	0.0264573674487547	0.234044017620554	0.204763707201973	BCL6/NOTCH2/PLCL2/LFNG	4
BP	GO:0003161	cardiac conduction system development	4/583	37/18903	0.0264573674487547	0.234044017620554	0.204763707201973	NOTCH2/GJA1/MSX1/IRX3	4
BP	GO:0055023	positive regulation of cardiac muscle tissue growth	4/583	37/18903	0.0264573674487547	0.234044017620554	0.204763707201973	TGFBR3/YAP1/MEF2C/ZFPM2	4
BP	GO:0070229	negative regulation of lymphocyte apoptotic process	4/583	37/18903	0.0264573674487547	0.234044017620554	0.204763707201973	BCL6/KIFAP3/EFNA1/GPAM	4
BP	GO:0001707	mesoderm formation	6/583	74/18903	0.0265467757902583	0.234044017620554	0.204763707201973	GJA1/GPI/CRB2/FOXC1/FOXF1/KLF4	6
BP	GO:0030330	DNA damage response, signal transduction by p53 class mediator	6/583	74/18903	0.0265467757902583	0.234044017620554	0.204763707201973	PTTG1IP/CD44/COPS3/HIPK2/MSX1/PLK2	6
BP	GO:0016241	regulation of macroautophagy	10/583	160/18903	0.0267948219326466	0.234165563658705	0.204870047101708	BAG3/SLC25A4/ATP6V1E1/UCHL1/ATP6V1B2/CAPNS1/FYCO1/ATP6V1H/NUPR1/CDK5	10
BP	GO:0051017	actin filament bundle assembly	10/583	160/18903	0.0267948219326466	0.234165563658705	0.204870047101708	SORBS1/ITGB5/TJP1/FAM107A/RHPN2/SDC4/PAK1/EPS8/PPM1E/PDLIM1	10
BP	GO:1990845	adaptive thermogenesis	10/583	160/18903	0.0267948219326466	0.234165563658705	0.204870047101708	CEBPB/CXCR4/GJA1/ADCYAP1/SLC25A4/ZNF423/BSCL2/DHRS7B/PLCL2/PRDM16	10
BP	GO:0003229	ventricular cardiac muscle tissue development	5/583	55/18903	0.026912690989776	0.234165563658705	0.204870047101708	TGFBR3/FOXC1/PPP1R13L/ZFPM2/IRX3	5
BP	GO:0043616	keratinocyte proliferation	5/583	55/18903	0.026912690989776	0.234165563658705	0.204870047101708	YAP1/ZFP36L1/NOTCH2/ZFP36/CDH13	5
BP	GO:2000107	negative regulation of leukocyte apoptotic process	5/583	55/18903	0.026912690989776	0.234165563658705	0.204870047101708	ITPKB/BCL6/KIFAP3/EFNA1/GPAM	5
BP	GO:2000648	positive regulation of stem cell proliferation	5/583	55/18903	0.026912690989776	0.234165563658705	0.204870047101708	YAP1/ID4/GJA1/SOX9/CITED1	5
BP	GO:0034284	response to monosaccharide	12/583	207/18903	0.0273163320437994	0.23723418967143	0.207554769594383	SLC26A6/EGR1/SLC12A7/ZBTB20/AQP4/GLUL/PCSK1/GPAM/SERPINF1/VSNL1/NKX2-2/TXNIP	12
BP	GO:0045785	positive regulation of cell adhesion	23/583	484/18903	0.0274383982213406	0.237850546965253	0.20809401689379	ITPKB/BCL6/MYO10/CD44/RIN2/IRAK1/TJP1/ANGPT1/MEGF10/DHPS/KIFAP3/SDC4/LAMB2/EFEMP2/ACTL6B/LAMB1/TNFRSF13C/GPAM/FOXF1/ITGA5/CORO1A/CCL2/CDH13	23
BP	GO:0007416	synapse assembly	11/583	184/18903	0.0277564986743711	0.239715215824114	0.209725404493979	GABRA1/MEF2C/GABRG2/BDNF/CDK5/PLXNB1/SLITRK4/LRRTM1/LRRC4/SPTBN2/FGF13	11
BP	GO:0090087	regulation of peptide transport	11/583	184/18903	0.0277564986743711	0.239715215824114	0.209725404493979	ADCYAP1/SLC26A6/GLUL/CARTPT/TCIRG1/RBP4/CRH/SYTL4/VSNL1/CNR1/INHBB	11
BP	GO:0030099	myeloid cell differentiation	20/583	407/18903	0.0281013547725333	0.241612810738463	0.211385598902621	ITPKB/TGFBR3/ZFP36L1/BCL6/CEBPB/NOTCH2/NFKBIA/ITGB8/HIPK2/TOB2/DHRS7B/MEF2C/HSPA1A/CARTPT/ATP6AP1/TCIRG1/MT1G/SNX10/ZFP36/PRMT6	20
BP	GO:0045661	regulation of myoblast differentiation	6/583	75/18903	0.0281319319914602	0.241612810738463	0.211385598902621	ZFP36L1/SOX9/ID3/MEF2C/ACTL6B/SOSTDC1	6
BP	GO:0050810	regulation of steroid biosynthetic process	6/583	75/18903	0.0281319319914602	0.241612810738463	0.211385598902621	EGR1/ATP1A1/STAR/IGFBP7/AKR1C3/TSPO	6
BP	GO:0021782	glial cell development	8/583	117/18903	0.028471749940054	0.244081023887572	0.213545023782241	GFAP/ID4/KCNJ10/LAMB2/CDK5/VIM/MXRA8/NKX2-2	8
BP	GO:0048608	reproductive structure development	16/583	306/18903	0.0285475337664226	0.244280826622605	0.213719829996689	ID4/CEBPB/SOX9/DHCR24/BMPR1B/RHOBTB3/NUPR1/FOXC1/TFAP2C/RBP4/SERPINF1/AKR1C3/MSH2/INHBB/LFNG/ZFPM2	16
BP	GO:0043470	regulation of carbohydrate catabolic process	5/583	56/18903	0.0288284438511657	0.244669404514694	0.214059794463758	DDIT4/ZBTB20/NUPR1/PRKAG1/PPP1CA	5
BP	GO:0030832	regulation of actin filament length	10/583	162/18903	0.0288624198576981	0.244669404514694	0.214059794463758	KANK1/ARPC1A/ADD3/CDC42EP4/GSN/VASP/EPS8/ESAM/CORO1A/SPTBN2	10
BP	GO:0043516	regulation of DNA damage response, signal transduction by p53 class mediator	4/583	38/18903	0.0288715470922745	0.244669404514694	0.214059794463758	PTTG1IP/CD44/COPS3/MSX1	4
BP	GO:0030277	maintenance of gastrointestinal epithelium	3/583	22/18903	0.0290659894085126	0.244669404514694	0.214059794463758	SOX9/SERPINA3/RBP4	3
BP	GO:0061318	renal filtration cell differentiation	3/583	22/18903	0.0290659894085126	0.244669404514694	0.214059794463758	KLF15/NOTCH2/LAMB2	3
BP	GO:0072112	podocyte differentiation	3/583	22/18903	0.0290659894085126	0.244669404514694	0.214059794463758	KLF15/NOTCH2/LAMB2	3
BP	GO:0086012	membrane depolarization during cardiac muscle cell action potential	3/583	22/18903	0.0290659894085126	0.244669404514694	0.214059794463758	SCN2B/ATP1A2/SCN3B	3
BP	GO:2000310	regulation of NMDA receptor activity	3/583	22/18903	0.0290659894085126	0.244669404514694	0.214059794463758	MEF2C/CRH/CCL2	3
BP	GO:2000831	regulation of steroid hormone secretion	3/583	22/18903	0.0290659894085126	0.244669404514694	0.214059794463758	SPP1/CRH/TSPO	3
BP	GO:0030100	regulation of endocytosis	12/583	209/18903	0.0291299974804553	0.244765592547869	0.214143948797039	SCRIB/ANGPT1/SGIP1/CLIP3/AP2M1/RAB31/SLC17A7/LRRTM1/RIT2/SNAP91/HPCA/CDH13	12
BP	GO:0042692	muscle cell differentiation	20/583	409/18903	0.0293786586114893	0.246410190696365	0.21558279785273	SEMA4C/QKI/SOX9/UCHL1/CSRP1/MEGF10/MAP2K4/FHL2/MEF2C/LAMB2/MSX1/EFEMP2/BDNF/SMYD3/LAMB1/PLD3/RGS4/FOXF1/TCAP/IRX3	20
BP	GO:1903313	positive regulation of mRNA metabolic process	9/583	140/18903	0.0296063702623173	0.24787347764584	0.216863018827917	ZFP36L1/SAMD4A/TOB1/ZFP36L2/PRDX6/CNOT10/EXOSC9/EXOSC5/ZFP36	9
BP	GO:0009166	nucleotide catabolic process	6/583	76/18903	0.0297782652922509	0.248419041102918	0.217340329024182	SAMHD1/UNG/ACOT7/HPRT1/NUDT18/GDA	6
BP	GO:0048332	mesoderm morphogenesis	6/583	76/18903	0.0297782652922509	0.248419041102918	0.217340329024182	GJA1/GPI/CRB2/FOXC1/FOXF1/KLF4	6
BP	GO:0009306	protein secretion	18/583	359/18903	0.0303423126842021	0.252131869150437	0.220588660013125	RAP1GDS1/DNAJC1/CD200/ADCYAP1/C1QTNF5/RAB3C/RAB3B/GLUL/CARTPT/ABCA1/TCIRG1/RAB11FIP3/PCSK1/RBP4/SYTL4/VSNL1/CNR1/INHBB	18
BP	GO:0001657	ureteric bud development	7/583	97/18903	0.0303858170984737	0.252131869150437	0.220588660013125	SOX9/SDC4/FOXC1/FOXD1/CALB1/LAMA5/CITED1	7
BP	GO:0060993	kidney morphogenesis	7/583	97/18903	0.0303858170984737	0.252131869150437	0.220588660013125	SOX9/WWTR1/FOXD1/CALB1/LAMA5/CITED1/IRX3	7
BP	GO:0008347	glial cell migration	5/583	57/18903	0.0308282905778277	0.254511035042553	0.222670177981715	SCRIB/CDK5/LAMB1/TSPO/CCL2	5
BP	GO:0050433	regulation of catecholamine secretion	5/583	57/18903	0.0308282905778277	0.254511035042553	0.222670177981715	SYT13/CARTPT/CRH/CNR1/SYT1	5
BP	GO:0036293	response to decreased oxygen levels	16/583	309/18903	0.0308365679407089	0.254511035042553	0.222670177981715	TGFBR3/ZFP36L1/MALAT1/CREBBP/CXCR4/DDIT4/PLOD2/HIF3A/SLC39A12/IRAK1/HIPK2/EGR1/PGF/VASN/SCN2A/PDLIM1	16
BP	GO:0009913	epidermal cell differentiation	13/583	235/18903	0.030943027494415	0.254576883833718	0.222727788694139	PALLD/YAP1/ZFP36L1/MAFF/SCRIB/FOXC1/HDAC1/MAP2K1/AKR1C3/ZFP36/LATS2/KLF4/TXNIP	13
BP	GO:0030856	regulation of epithelial cell differentiation	10/583	164/18903	0.0310408363190656	0.254576883833718	0.222727788694139	YAP1/ZFP36L1/CEBPB/TNFRSF1A/MAFF/SOX9/WWTR1/FOXC1/ZFP36/NKX2-2	10
BP	GO:0061572	actin filament bundle organization	10/583	164/18903	0.0310408363190656	0.254576883833718	0.222727788694139	SORBS1/ITGB5/TJP1/FAM107A/RHPN2/SDC4/PAK1/EPS8/PPM1E/PDLIM1	10
BP	GO:0035592	establishment of protein localization to extracellular region	18/583	360/18903	0.0310633018297641	0.254576883833718	0.222727788694139	RAP1GDS1/DNAJC1/CD200/ADCYAP1/C1QTNF5/RAB3C/RAB3B/GLUL/CARTPT/ABCA1/TCIRG1/RAB11FIP3/PCSK1/RBP4/SYTL4/VSNL1/CNR1/INHBB	18
BP	GO:0071214	cellular response to abiotic stimulus	17/583	335/18903	0.0314189967777573	0.256588473685018	0.224487716589368	YAP1/ZFP36L1/HVCN1/CREBBP/TNFRSF1A/BAG3/SOX9/EFHD1/EGR1/MAP2K4/SERPINB6/SLC38A2/SLC4A11/ATP1A2/SCN2A/TSPO/HPCA	17
BP	GO:0104004	cellular response to environmental stimulus	17/583	335/18903	0.0314189967777573	0.256588473685018	0.224487716589368	YAP1/ZFP36L1/HVCN1/CREBBP/TNFRSF1A/BAG3/SOX9/EFHD1/EGR1/MAP2K4/SERPINB6/SLC38A2/SLC4A11/ATP1A2/SCN2A/TSPO/HPCA	17
BP	GO:0008088	axo-dendritic transport	6/583	77/18903	0.0314865283637887	0.256689648920204	0.224576234195776	AP3M2/KIF5B/UCHL1/RAB27B/KIF1C/NEFL	6
BP	GO:0061458	reproductive system development	16/583	310/18903	0.0316288852599173	0.257271765341358	0.225085524361063	ID4/CEBPB/SOX9/DHCR24/BMPR1B/RHOBTB3/NUPR1/FOXC1/TFAP2C/RBP4/SERPINF1/AKR1C3/MSH2/INHBB/LFNG/ZFPM2	16
BP	GO:0030308	negative regulation of cell growth	11/583	188/18903	0.0317813897505608	0.257271765341358	0.225085524361063	BCL6/SEMA4C/GJA1/SPP1/MSX1/HSPA1A/SEMA3F/CDK5/RGS4/SEMA5B/FGF13	11
BP	GO:0021510	spinal cord development	7/583	98/18903	0.0318895399789395	0.257271765341358	0.225085524361063	RFX4/BAG3/ZIC1/ACTL6B/NEFL/NKX2-2/ABT1	7
BP	GO:0072163	mesonephric epithelium development	7/583	98/18903	0.0318895399789395	0.257271765341358	0.225085524361063	SOX9/SDC4/FOXC1/FOXD1/CALB1/LAMA5/CITED1	7
BP	GO:0072164	mesonephric tubule development	7/583	98/18903	0.0318895399789395	0.257271765341358	0.225085524361063	SOX9/SDC4/FOXC1/FOXD1/CALB1/LAMA5/CITED1	7
BP	GO:1902807	negative regulation of cell cycle G1/S phase transition	7/583	98/18903	0.0318895399789395	0.257271765341358	0.225085524361063	CTDSP2/FAM107A/CTDSP1/PLK2/RFWD3/KLF4/CCL2	7
BP	GO:0071216	cellular response to biotic stimulus	14/583	261/18903	0.0323303760973411	0.260376990887756	0.227802267566222	SASH1/PLSCR4/CEBPB/NOTCH2/NFKBIA/IRAK1/MEF2C/ABCA1/VIM/TSPO/ZFP36/TXNIP/CXCL1/CCL2	14
BP	GO:0071774	response to fibroblast growth factor	8/583	120/18903	0.0324323876913653	0.260747434720735	0.228126366653745	ZFP36L1/CD44/FIBP/FGF12/ZFP36L2/FGFR3/ZFP36/CCL2	8
BP	GO:0051131	chaperone-mediated protein complex assembly	3/583	23/18903	0.0326800161394453	0.261031899227252	0.228375242944256	HSPA1A/PSMG1/HSP90AB1	3
BP	GO:0072311	glomerular epithelial cell differentiation	3/583	23/18903	0.0326800161394453	0.261031899227252	0.228375242944256	KLF15/NOTCH2/LAMB2	3
BP	GO:1903861	positive regulation of dendrite extension	3/583	23/18903	0.0326800161394453	0.261031899227252	0.228375242944256	CXCR4/CPNE6/SYT1	3
BP	GO:0007565	female pregnancy	11/583	189/18903	0.0328492330296349	0.261031899227252	0.228375242944256	DDR1/GJA1/ADCYAP1/SPP1/PGF/SLC38A2/AQP4/CRH/IGFBP7/CNR1/ITGA5	11
BP	GO:0001541	ovarian follicle development	5/583	58/18903	0.0329131055329573	0.261031899227252	0.228375242944256	CEBPB/BMPR1B/FOXC1/INHBB/LFNG	5
BP	GO:0001961	positive regulation of cytokine-mediated signaling pathway	5/583	58/18903	0.0329131055329573	0.261031899227252	0.228375242944256	CXCR4/C1QTNF4/HSPA1A/NLRC5/TRIM56	5
BP	GO:0050432	catecholamine secretion	5/583	58/18903	0.0329131055329573	0.261031899227252	0.228375242944256	SYT13/CARTPT/CRH/CNR1/SYT1	5
BP	GO:0070482	response to oxygen levels	17/583	337/18903	0.0329724504287055	0.261031899227252	0.228375242944256	TGFBR3/ZFP36L1/MALAT1/CREBBP/CXCR4/DDIT4/PLOD2/HIF3A/SLC39A12/IRAK1/HIPK2/EGR1/PGF/VASN/ATP6AP1/SCN2A/PDLIM1	17
BP	GO:1990778	protein localization to cell periphery	17/583	337/18903	0.0329724504287055	0.261031899227252	0.228375242944256	SORBS1/TNFRSF1A/KIF5B/SCRIB/KCNIP4/RAB3C/RAB3B/CDK5/GBP1/ATP6AP1/CLIP3/LAMA5/AP2M1/RAB31/SCN3B/CACNG3/FGF13	17
BP	GO:0140115	export across plasma membrane	6/583	78/18903	0.0332574282016473	0.262071560167251	0.229284836064694	KCNE4/GJA1/ATP1A3/ATP1A1/ABCA1/ATP1A2	6
BP	GO:0055076	transition metal ion homeostasis	9/583	143/18903	0.0332822292443023	0.262071560167251	0.229284836064694	SLC39A12/MT1M/HEPH/CYBRD1/ATP6AP1/MT1X/MT1G/MT1H/SLC30A3	9
BP	GO:0048732	gland development	21/583	441/18903	0.0333649243229796	0.262071560167251	0.229284836064694	TGFBR3/ID4/DDR1/CEBPB/NME1/NOTCH2/SOX9/CCKBR/SCRIB/PTPN3/FOXC1/MSX1/PCSK1/LAMA5/CRH/MAP2K1/SOSTDC1/SERPINF1/FOXF1/TSPO/INHBB	21
BP	GO:0006140	regulation of nucleotide metabolic process	7/583	99/18903	0.0334422686184232	0.262071560167251	0.229284836064694	DDIT4/ZBTB20/NUPR1/PDK4/PRKAG1/TSPO/HPCA	7
BP	GO:0045137	development of primary sexual characteristics	13/583	238/18903	0.0337723217937643	0.262071560167251	0.229284836064694	CEBPB/SOX9/BMPR1B/RHOBTB3/NUPR1/FOXC1/TFAP2C/AKR1C3/MSH2/INHBB/LFNG/ZFPM2/DACH2	13
BP	GO:0031623	receptor internalization	8/583	121/18903	0.0338320372275078	0.262071560167251	0.229284836064694	SCRIB/ANGPT1/AP2M1/RAB31/CACNG3/GRIA1/LRRTM1/HPCA	8
BP	GO:0007007	inner mitochondrial membrane organization	4/583	40/18903	0.0340801147472075	0.262071560167251	0.229284836064694	IMMT/CHCHD6/MTX2/APOO	4
BP	GO:0031111	negative regulation of microtubule polymerization or depolymerization	4/583	40/18903	0.0340801147472075	0.262071560167251	0.229284836064694	STMN2/MID1IP1/CLIP3/FGF13	4
BP	GO:0042307	positive regulation of protein import into nucleus	4/583	40/18903	0.0340801147472075	0.262071560167251	0.229284836064694	BAG3/ZIC1/DMAP1/HSP90AB1	4
BP	GO:0045823	positive regulation of heart contraction	4/583	40/18903	0.0340801147472075	0.262071560167251	0.229284836064694	ATP1A1/ATP1A2/RGS4/SCN3B	4
BP	GO:0048489	synaptic vesicle transport	4/583	40/18903	0.0340801147472075	0.262071560167251	0.229284836064694	AP3M2/KIF5B/CDK5/SNAP91	4
BP	GO:0007548	sex differentiation	15/583	288/18903	0.0342402831474972	0.262071560167251	0.229284836064694	CEBPB/SOX9/DHCR24/BMPR1B/RHOBTB3/NUPR1/FOXC1/TFAP2C/RBP4/AKR1C3/MSH2/INHBB/LFNG/ZFPM2/DACH2	15
BP	GO:0001959	regulation of cytokine-mediated signaling pathway	10/583	167/18903	0.0345219796684693	0.262071560167251	0.229284836064694	SAMHD1/TNFRSF1A/CXCR4/IRAK1/ANGPT1/C1QTNF4/HSPA1A/CDC37/NLRC5/TRIM56	10
BP	GO:0006165	nucleoside diphosphate phosphorylation	7/583	100/18903	0.0350445418858418	0.262071560167251	0.229284836064694	NME1/DDIT4/GPI/ENO2/ZBTB20/NUPR1/PRKAG1	7
BP	GO:0030316	osteoclast differentiation	7/583	100/18903	0.0350445418858418	0.262071560167251	0.229284836064694	CEBPB/NOTCH2/TOB2/CARTPT/ATP6AP1/TCIRG1/SNX10	7
BP	GO:0048709	oligodendrocyte differentiation	7/583	100/18903	0.0350445418858418	0.262071560167251	0.229284836064694	ID4/CXCR4/SOX9/KCNJ10/CDK5/HDAC1/NKX2-2	7
BP	GO:0001755	neural crest cell migration	5/583	59/18903	0.0350836707261517	0.262071560167251	0.229284836064694	SEMA4C/ANXA6/SEMA3F/LAMA5/SEMA5B	5
BP	GO:0002090	regulation of receptor internalization	5/583	59/18903	0.0350836707261517	0.262071560167251	0.229284836064694	SCRIB/ANGPT1/AP2M1/LRRTM1/HPCA	5
BP	GO:0042306	regulation of protein import into nucleus	5/583	59/18903	0.0350836707261517	0.262071560167251	0.229284836064694	BAG3/ANGPT1/ZIC1/DMAP1/HSP90AB1	5
BP	GO:0043903	regulation of biological process involved in symbiotic interaction	5/583	59/18903	0.0350836707261517	0.262071560167251	0.229284836064694	TRIM8/GSN/IFITM2/LY6E/IFITM3	5
BP	GO:0003407	neural retina development	6/583	79/18903	0.0350916254101227	0.262071560167251	0.229284836064694	SOX9/HIPK2/CRB2/ATOH7/CALB1/SLC17A7	6
BP	GO:0061333	renal tubule morphogenesis	6/583	79/18903	0.0350916254101227	0.262071560167251	0.229284836064694	SOX9/MEF2C/FOXD1/LAMA5/CITED1/IRX3	6
BP	GO:0010639	negative regulation of organelle organization	18/583	366/18903	0.0356595910624404	0.262071560167251	0.229284836064694	YAP1/KANK1/SLC25A4/ADD3/TJP1/GSN/TBC1D7/NUPR1/RHPN2/EPS8/STMN2/HSPA1A/MID1IP1/CLIP3/TSPO/CORO1A/SPTBN2/FGF13	18
BP	GO:0048639	positive regulation of developmental growth	10/583	168/18903	0.0357405531322635	0.262071560167251	0.229284836064694	TGFBR3/YAP1/ACACB/CXCR4/MEF2C/BDNF/GPAM/CPNE6/SYT1/ZFPM2	10
BP	GO:0000447	endonucleolytic cleavage in ITS1 to separate SSU-rRNA from 5.8S rRNA and LSU-rRNA from tricistronic rRNA transcript (SSU-rRNA, 5.8S rRNA, LSU-rRNA)	2/583	10/18903	0.036265000849396	0.262071560167251	0.229284836064694	RPP40/ABT1	2
BP	GO:0009128	purine nucleoside monophosphate catabolic process	2/583	10/18903	0.036265000849396	0.262071560167251	0.229284836064694	HPRT1/GDA	2
BP	GO:0009169	purine ribonucleoside monophosphate catabolic process	2/583	10/18903	0.036265000849396	0.262071560167251	0.229284836064694	HPRT1/GDA	2
BP	GO:0014012	peripheral nervous system axon regeneration	2/583	10/18903	0.036265000849396	0.262071560167251	0.229284836064694	TSPO/NEFL	2
BP	GO:0015838	amino-acid betaine transport	2/583	10/18903	0.036265000849396	0.262071560167251	0.229284836064694	SLC38A2/SLC16A9	2
BP	GO:0035878	nail development	2/583	10/18903	0.036265000849396	0.262071560167251	0.229284836064694	MSX1/ITGA6	2
BP	GO:0042045	epithelial fluid transport	2/583	10/18903	0.036265000849396	0.262071560167251	0.229284836064694	SLC26A6/AHCYL1	2
BP	GO:0044341	sodium-dependent phosphate transport	2/583	10/18903	0.036265000849396	0.262071560167251	0.229284836064694	CEBPB/SLC17A7	2
BP	GO:0048241	epinephrine transport	2/583	10/18903	0.036265000849396	0.262071560167251	0.229284836064694	CARTPT/CRH	2
BP	GO:0048671	negative regulation of collateral sprouting	2/583	10/18903	0.036265000849396	0.262071560167251	0.229284836064694	SPP1/FGF13	2
BP	GO:0051933	amino acid neurotransmitter reuptake	2/583	10/18903	0.036265000849396	0.262071560167251	0.229284836064694	KCNJ10/ATP1A2	2
BP	GO:0060075	regulation of resting membrane potential	2/583	10/18903	0.036265000849396	0.262071560167251	0.229284836064694	KCNJ10/ATP1A3	2
BP	GO:0060502	epithelial cell proliferation involved in lung morphogenesis	2/583	10/18903	0.036265000849396	0.262071560167251	0.229284836064694	SOX9/MAP2K1	2
BP	GO:0070091	glucagon secretion	2/583	10/18903	0.036265000849396	0.262071560167251	0.229284836064694	CARTPT/CRH	2
BP	GO:0070092	regulation of glucagon secretion	2/583	10/18903	0.036265000849396	0.262071560167251	0.229284836064694	CARTPT/CRH	2
BP	GO:0070142	synaptic vesicle budding	2/583	10/18903	0.036265000849396	0.262071560167251	0.229284836064694	AP3M2/SNAP91	2
BP	GO:0070327	thyroid hormone transport	2/583	10/18903	0.036265000849396	0.262071560167251	0.229284836064694	CRYM/SLCO4A1	2
BP	GO:0071028	nuclear mRNA surveillance	2/583	10/18903	0.036265000849396	0.262071560167251	0.229284836064694	EXOSC9/EXOSC5	2
BP	GO:0071476	cellular hypotonic response	2/583	10/18903	0.036265000849396	0.262071560167251	0.229284836064694	SLC4A11/TSPO	2
BP	GO:0071600	otic vesicle morphogenesis	2/583	10/18903	0.036265000849396	0.262071560167251	0.229284836064694	SOX9/TCAP	2
BP	GO:0090557	establishment of endothelial intestinal barrier	2/583	10/18903	0.036265000849396	0.262071560167251	0.229284836064694	TJP1/TJP2	2
BP	GO:0098976	excitatory chemical synaptic transmission	2/583	10/18903	0.036265000849396	0.262071560167251	0.229284836064694	GRIN1/PVALB	2
BP	GO:0099566	regulation of postsynaptic cytosolic calcium ion concentration	2/583	10/18903	0.036265000849396	0.262071560167251	0.229284836064694	CALB1/GRIA1	2
BP	GO:1902946	protein localization to early endosome	2/583	10/18903	0.036265000849396	0.262071560167251	0.229284836064694	SCRIB/DTX3L	2
BP	GO:1904181	positive regulation of membrane depolarization	2/583	10/18903	0.036265000849396	0.262071560167251	0.229284836064694	MLLT11/TSPO	2
BP	GO:1904749	regulation of protein localization to nucleolus	2/583	10/18903	0.036265000849396	0.262071560167251	0.229284836064694	GLUL/NVL	2
BP	GO:1905150	regulation of voltage-gated sodium channel activity	2/583	10/18903	0.036265000849396	0.262071560167251	0.229284836064694	FGF12/FGF13	2
BP	GO:1905383	protein localization to presynapse	2/583	10/18903	0.036265000849396	0.262071560167251	0.229284836064694	KIF5B/RAB27B	2
BP	GO:2000849	regulation of glucocorticoid secretion	2/583	10/18903	0.036265000849396	0.262071560167251	0.229284836064694	CRH/TSPO	2
BP	GO:0070233	negative regulation of T cell apoptotic process	3/583	24/18903	0.0365166380397923	0.262071560167251	0.229284836064694	KIFAP3/EFNA1/GPAM	3
BP	GO:0070841	inclusion body assembly	3/583	24/18903	0.0365166380397923	0.262071560167251	0.229284836064694	BAG3/HSPA2/HSPA1A	3
BP	GO:0072202	cell differentiation involved in metanephros development	3/583	24/18903	0.0365166380397923	0.262071560167251	0.229284836064694	YAP1/WWTR1/LAMB2	3
BP	GO:2000738	positive regulation of stem cell differentiation	3/583	24/18903	0.0365166380397923	0.262071560167251	0.229284836064694	SOX9/FOXC1/NAP1L2	3
BP	GO:0022612	gland morphogenesis	8/583	123/18903	0.0367531466504405	0.262071560167251	0.229284836064694	ID4/DDR1/CEBPB/NOTCH2/SOX9/SCRIB/LAMA5/SOSTDC1	8
BP	GO:0030282	bone mineralization	8/583	123/18903	0.0367531466504405	0.262071560167251	0.229284836064694	SOX9/SRGN/FGR/BMPR1B/MEF2C/SNX10/NELL1/FGFR3	8
BP	GO:0017158	regulation of calcium ion-dependent exocytosis	4/583	41/18903	0.0368758049214928	0.262071560167251	0.229284836064694	RPH3A/SYT13/CDK5/SYT1	4
BP	GO:0046688	response to copper ion	4/583	41/18903	0.0368758049214928	0.262071560167251	0.229284836064694	MT1M/MT1X/MT1G/MT1H	4
BP	GO:0051693	actin filament capping	4/583	41/18903	0.0368758049214928	0.262071560167251	0.229284836064694	ADD3/GSN/EPS8/SPTBN2	4
BP	GO:0060338	regulation of type I interferon-mediated signaling pathway	4/583	41/18903	0.0368758049214928	0.262071560167251	0.229284836064694	SAMHD1/CDC37/NLRC5/TRIM56	4
BP	GO:0072210	metanephric nephron development	4/583	41/18903	0.0368758049214928	0.262071560167251	0.229284836064694	SOX9/EGR1/LAMB2/FOXD1	4
BP	GO:1902742	apoptotic process involved in development	4/583	41/18903	0.0368758049214928	0.262071560167251	0.229284836064694	TNFRSF1A/SCRIB/MEGF10/FOXC1	4
BP	GO:1903524	positive regulation of blood circulation	4/583	41/18903	0.0368758049214928	0.262071560167251	0.229284836064694	ATP1A1/ATP1A2/RGS4/SCN3B	4
BP	GO:1905314	semi-lunar valve development	4/583	41/18903	0.0368758049214928	0.262071560167251	0.229284836064694	TNFRSF1A/NOTCH2/SOX9/EFNA1	4
BP	GO:0051170	import into nucleus	10/583	169/18903	0.0369887234420641	0.262473334790867	0.22963634627302	TNPO1/PTTG1IP/BAG3/NFKBIA/ANGPT1/ZIC1/DMAP1/HSP90AB1/PRKAG1/TXNIP	10
BP	GO:0006875	cellular metal ion homeostasis	20/583	420/18903	0.0371985084766242	0.263560208460709	0.230587245527612	RAP1GDS1/SLC39A12/MT1M/IMMT/ANXA6/ATP1A3/ATP1A1/HEPH/SLC1A3/CYBRD1/ATP1A2/ATP6AP1/MT1X/TCIRG1/CALB1/MT1G/MT1H/GRIA1/SLC30A3/CORO1A	20
BP	GO:0071692	protein localization to extracellular region	18/583	368/18903	0.0372974748666301	0.263764560455261	0.230766031861926	RAP1GDS1/DNAJC1/CD200/ADCYAP1/C1QTNF5/RAB3C/RAB3B/GLUL/CARTPT/ABCA1/TCIRG1/RAB11FIP3/PCSK1/RBP4/SYTL4/VSNL1/CNR1/INHBB	18
BP	GO:1903670	regulation of sprouting angiogenesis	5/583	60/18903	0.0373406756906588	0.263764560455261	0.230766031861926	SLC39A12/TJP1/GLUL/ITGA5/KLF4	5
BP	GO:0045055	regulated exocytosis	13/583	242/18903	0.037827875312487	0.266801150878222	0.23342272660927	SCRIB/FGR/RPH3A/SYT13/SYN2/CDK5/RAB31/FOXF1/CNR1/ERC2/SYT1/CORO1A/SYP	13
BP	GO:0043434	response to peptide hormone	20/583	421/18903	0.037978843281095	0.267460689067318	0.233999752614948	SORBS1/TGFBR3/KLF15/ZFP36L1/RAP1GDS1/KANK1/EGR1/GOT1/AHCYL1/STAT4/BCAR3/SLC27A4/PDK4/PCSK1/RAB31/RARRES2/CYC1/INHBB/CITED1/NEFL	20
BP	GO:0001823	mesonephros development	7/583	102/18903	0.038399743318881	0.2692030198033	0.235524107325223	SOX9/SDC4/FOXC1/FOXD1/CALB1/LAMA5/CITED1	7
BP	GO:0008630	intrinsic apoptotic signaling pathway in response to DNA damage	7/583	102/18903	0.038399743318881	0.2692030198033	0.235524107325223	TNFRSF1A/DDIT4/CD44/HIPK2/MAEL/NUPR1/MSH2	7
BP	GO:0046939	nucleotide phosphorylation	7/583	102/18903	0.038399743318881	0.2692030198033	0.235524107325223	NME1/DDIT4/GPI/ENO2/ZBTB20/NUPR1/PRKAG1	7
BP	GO:0030198	extracellular matrix organization	16/583	318/18903	0.0385156372568412	0.269390754417865	0.235688355213459	GFAP/DDR1/TNFRSF1A/COL27A1/SOX9/PBXIP1/MPV17/AEBP1/COL5A3/FOXC1/LAMB2/EFEMP2/LAMB1/FOXF1/HAS1/TGFBI	16
BP	GO:0009749	response to glucose	11/583	194/18903	0.0385715436541315	0.269390754417865	0.235688355213459	EGR1/SLC12A7/ZBTB20/AQP4/GLUL/PCSK1/GPAM/SERPINF1/VSNL1/NKX2-2/TXNIP	11
BP	GO:0106106	cold-induced thermogenesis	9/583	147/18903	0.0386580072934767	0.269390754417865	0.235688355213459	CEBPB/CXCR4/GJA1/ADCYAP1/ZNF423/BSCL2/DHRS7B/PLCL2/PRDM16	9
BP	GO:0120161	regulation of cold-induced thermogenesis	9/583	147/18903	0.0386580072934767	0.269390754417865	0.235688355213459	CEBPB/CXCR4/GJA1/ADCYAP1/ZNF423/BSCL2/DHRS7B/PLCL2/PRDM16	9
BP	GO:0033555	multicellular organismal response to stress	6/583	81/18903	0.038952318730895	0.271035939749352	0.237127717992027	MEF2C/ATP1A2/GABRA5/GJA4/TSPO/TAC1	6
BP	GO:0043062	extracellular structure organization	16/583	319/18903	0.0394470914429544	0.274068971144706	0.239781298967464	GFAP/DDR1/TNFRSF1A/COL27A1/SOX9/PBXIP1/MPV17/AEBP1/COL5A3/FOXC1/LAMB2/EFEMP2/LAMB1/FOXF1/HAS1/TGFBI	16
BP	GO:0090497	mesenchymal cell migration	5/583	61/18903	0.0396847175673347	0.27433785723357	0.240016545793811	SEMA4C/ANXA6/SEMA3F/LAMA5/SEMA5B	5
BP	GO:0009167	purine ribonucleoside monophosphate metabolic process	4/583	42/18903	0.0397996140583746	0.27433785723357	0.240016545793811	NUDT2/TJP2/HPRT1/GDA	4
BP	GO:0021587	cerebellum morphogenesis	4/583	42/18903	0.0397996140583746	0.27433785723357	0.240016545793811	CDK5/TTLL1/MAP2K1/SPTBN2	4
BP	GO:0071354	cellular response to interleukin-6	4/583	42/18903	0.0397996140583746	0.27433785723357	0.240016545793811	YAP1/C1QTNF4/AQP4/PTPRT	4
BP	GO:2000249	regulation of actin cytoskeleton reorganization	4/583	42/18903	0.0397996140583746	0.27433785723357	0.240016545793811	NOTCH2/TJP1/CDK5/ESAM	4
BP	GO:0000956	nuclear-transcribed mRNA catabolic process	8/583	125/18903	0.0398393966680759	0.27433785723357	0.240016545793811	ZFP36L1/SAMD4A/TOB1/ZFP36L2/CNOT10/EXOSC9/EXOSC5/ZFP36	8
BP	GO:0019233	sensory perception of pain	7/583	103/18903	0.0401536132933815	0.274919149391553	0.240525114816195	CXCR4/UCHL1/CDK5/SCN3B/CNR1/TAC1/CCL2	7
BP	GO:0000466	maturation of 5.8S rRNA from tricistronic rRNA transcript (SSU-rRNA, 5.8S rRNA, LSU-rRNA)	3/583	25/18903	0.0405734598564977	0.274919149391553	0.240525114816195	EXOSC9/RPP40/ABT1	3
BP	GO:0007274	neuromuscular synaptic transmission	3/583	25/18903	0.0405734598564977	0.274919149391553	0.240525114816195	DTNA/CHRM1/ERC2	3
BP	GO:0008211	glucocorticoid metabolic process	3/583	25/18903	0.0405734598564977	0.274919149391553	0.240525114816195	ATP1A1/STAR/CRH	3
BP	GO:0021697	cerebellar cortex formation	3/583	25/18903	0.0405734598564977	0.274919149391553	0.240525114816195	CDK5/TTLL1/MAP2K1	3
BP	GO:0045662	negative regulation of myoblast differentiation	3/583	25/18903	0.0405734598564977	0.274919149391553	0.240525114816195	SOX9/ID3/SOSTDC1	3
BP	GO:0048668	collateral sprouting	3/583	25/18903	0.0405734598564977	0.274919149391553	0.240525114816195	SPP1/BDNF/FGF13	3
BP	GO:0048714	positive regulation of oligodendrocyte differentiation	3/583	25/18903	0.0405734598564977	0.274919149391553	0.240525114816195	CXCR4/HDAC1/NKX2-2	3
BP	GO:0050927	positive regulation of positive chemotaxis	3/583	25/18903	0.0405734598564977	0.274919149391553	0.240525114816195	PGF/F3/CDH13	3
BP	GO:0051560	mitochondrial calcium ion homeostasis	3/583	25/18903	0.0405734598564977	0.274919149391553	0.240525114816195	RAP1GDS1/IMMT/ANXA6	3
BP	GO:2000209	regulation of anoikis	3/583	25/18903	0.0405734598564977	0.274919149391553	0.240525114816195	PDK4/ITGA5/PTRH2	3
BP	GO:0060395	SMAD protein signal transduction	6/583	82/18903	0.040979898898923	0.277269519439661	0.242581439473582	TOB1/HIPK2/WWTR1/VIM/INHBB/CITED1	6
BP	GO:0045664	regulation of neuron differentiation	11/583	196/18903	0.0410439292894218	0.277299696432886	0.242607841143951	ID4/BCL6/SOX9/MEF2C/CTDSP1/GPRC5B/BDNF/PCP4/NKX2-2/NAP1L2/IRX3	11
BP	GO:0045229	external encapsulating structure organization	16/583	321/18903	0.041358545870763	0.27839591338697	0.243566914781884	GFAP/DDR1/TNFRSF1A/COL27A1/SOX9/PBXIP1/MPV17/AEBP1/COL5A3/FOXC1/LAMB2/EFEMP2/LAMB1/FOXF1/HAS1/TGFBI	16
BP	GO:0043244	regulation of protein-containing complex disassembly	8/583	126/18903	0.0414454066546015	0.27839591338697	0.243566914781884	ADD3/GSN/FYCO1/EPS8/STMN2/MID1IP1/SPTBN2/FGF13	8
BP	GO:0098659	inorganic cation import across plasma membrane	8/583	126/18903	0.0414454066546015	0.27839591338697	0.243566914781884	SLC39A12/KCNJ10/SLC12A7/ATP1A3/ATP1A1/ATP1A2/SLC9A6/KCNJ16	8
BP	GO:0099587	inorganic ion import across plasma membrane	8/583	126/18903	0.0414454066546015	0.27839591338697	0.243566914781884	SLC39A12/KCNJ10/SLC12A7/ATP1A3/ATP1A1/ATP1A2/SLC9A6/KCNJ16	8
BP	GO:0001666	response to hypoxia	15/583	296/18903	0.0418833831891883	0.278495755001561	0.243654265611632	TGFBR3/ZFP36L1/MALAT1/CREBBP/CXCR4/DDIT4/PLOD2/HIF3A/IRAK1/HIPK2/EGR1/PGF/VASN/SCN2A/PDLIM1	15
BP	GO:0046824	positive regulation of nucleocytoplasmic transport	5/583	62/18903	0.0421163013852816	0.278495755001561	0.243654265611632	BAG3/ANP32B/ZIC1/DMAP1/HSP90AB1	5
BP	GO:0009154	purine ribonucleotide catabolic process	4/583	43/18903	0.0428516714212137	0.278495755001561	0.243654265611632	ACOT7/HPRT1/NUDT18/GDA	4
BP	GO:0016339	calcium-dependent cell-cell adhesion via plasma membrane cell adhesion molecules	4/583	43/18903	0.0428516714212137	0.278495755001561	0.243654265611632	KIFAP3/CDH18/CDH12/CDH13	4
BP	GO:0048713	regulation of oligodendrocyte differentiation	4/583	43/18903	0.0428516714212137	0.278495755001561	0.243654265611632	ID4/CXCR4/HDAC1/NKX2-2	4
BP	GO:0030010	establishment of cell polarity	9/583	150/18903	0.0430577837867295	0.278495755001561	0.243654265611632	GJA1/KANK1/SCRIB/GSN/CRB2/TCIRG1/HSP90AB1/FOXF1/FGF13	9
BP	GO:0006096	glycolytic process	6/583	83/18903	0.0430729437307262	0.278495755001561	0.243654265611632	DDIT4/GPI/ENO2/ZBTB20/NUPR1/PRKAG1	6
BP	GO:0007492	endoderm development	6/583	83/18903	0.0430729437307262	0.278495755001561	0.243654265611632	ITGB5/ZFP36L1/LAMB1/HDAC1/MAP2K1/ITGA5	6
BP	GO:0071222	cellular response to lipopolysaccharide	12/583	222/18903	0.0430872302761	0.278495755001561	0.243654265611632	SASH1/PLSCR4/CEBPB/NFKBIA/IRAK1/MEF2C/ABCA1/VIM/TSPO/ZFP36/CXCL1/CCL2	12
BP	GO:0007614	short-term memory	2/583	11/18903	0.0434345688788686	0.278495755001561	0.243654265611632	CALB1/SERPINF1	2
BP	GO:0008611	ether lipid biosynthetic process	2/583	11/18903	0.0434345688788686	0.278495755001561	0.243654265611632	DHRS7B/PLA2G4A	2
BP	GO:0010968	regulation of microtubule nucleation	2/583	11/18903	0.0434345688788686	0.278495755001561	0.243654265611632	PAK1/HSPA1A	2
BP	GO:0015810	aspartate transmembrane transport	2/583	11/18903	0.0434345688788686	0.278495755001561	0.243654265611632	SLC1A6/SLC25A18	2
BP	GO:0021781	glial cell fate commitment	2/583	11/18903	0.0434345688788686	0.278495755001561	0.243654265611632	SOX9/NKX2-2	2
BP	GO:0032276	regulation of gonadotropin secretion	2/583	11/18903	0.0434345688788686	0.278495755001561	0.243654265611632	GJA1/INHBB	2
BP	GO:0032836	glomerular basement membrane development	2/583	11/18903	0.0434345688788686	0.278495755001561	0.243654265611632	MPV17/LAMB2	2
BP	GO:0033148	positive regulation of intracellular estrogen receptor signaling pathway	2/583	11/18903	0.0434345688788686	0.278495755001561	0.243654265611632	YAP1/PAK1	2
BP	GO:0034350	regulation of glial cell apoptotic process	2/583	11/18903	0.0434345688788686	0.278495755001561	0.243654265611632	CDK5/CCL2	2
BP	GO:0034427	nuclear-transcribed mRNA catabolic process, exonucleolytic, 3'-5'	2/583	11/18903	0.0434345688788686	0.278495755001561	0.243654265611632	EXOSC9/EXOSC5	2
BP	GO:0036363	transforming growth factor beta activation	2/583	11/18903	0.0434345688788686	0.278495755001561	0.243654265611632	ITGB8/HSP90AB1	2
BP	GO:0045793	positive regulation of cell size	2/583	11/18903	0.0434345688788686	0.278495755001561	0.243654265611632	TMEM123/HSP90AB1	2
BP	GO:0046504	glycerol ether biosynthetic process	2/583	11/18903	0.0434345688788686	0.278495755001561	0.243654265611632	DHRS7B/PLA2G4A	2
BP	GO:0046710	GDP metabolic process	2/583	11/18903	0.0434345688788686	0.278495755001561	0.243654265611632	TJP2/NUDT18	2
BP	GO:0060767	epithelial cell proliferation involved in prostate gland development	2/583	11/18903	0.0434345688788686	0.278495755001561	0.243654265611632	SOX9/SERPINF1	2
BP	GO:0090084	negative regulation of inclusion body assembly	2/583	11/18903	0.0434345688788686	0.278495755001561	0.243654265611632	HSPA2/HSPA1A	2
BP	GO:0090184	positive regulation of kidney development	2/583	11/18903	0.0434345688788686	0.278495755001561	0.243654265611632	SOX9/FOXD1	2
BP	GO:0097384	cellular lipid biosynthetic process	2/583	11/18903	0.0434345688788686	0.278495755001561	0.243654265611632	DHRS7B/PLA2G4A	2
BP	GO:0110011	regulation of basement membrane organization	2/583	11/18903	0.0434345688788686	0.278495755001561	0.243654265611632	LAMB2/LAMB1	2
BP	GO:1904464	regulation of matrix metallopeptidase secretion	2/583	11/18903	0.0434345688788686	0.278495755001561	0.243654265611632	RAP1GDS1/CD200	2
BP	GO:1990773	matrix metallopeptidase secretion	2/583	11/18903	0.0434345688788686	0.278495755001561	0.243654265611632	RAP1GDS1/CD200	2
BP	GO:2000392	regulation of lamellipodium morphogenesis	2/583	11/18903	0.0434345688788686	0.278495755001561	0.243654265611632	KANK1/CD44	2
BP	GO:2000672	negative regulation of motor neuron apoptotic process	2/583	11/18903	0.0434345688788686	0.278495755001561	0.243654265611632	MAP2K4/NEFL	2
BP	GO:2000833	positive regulation of steroid hormone secretion	2/583	11/18903	0.0434345688788686	0.278495755001561	0.243654265611632	SPP1/CRH	2
BP	GO:0008585	female gonad development	7/583	105/18903	0.0438160356102168	0.28055522113557	0.245456080179438	CEBPB/BMPR1B/NUPR1/FOXC1/INHBB/LFNG/ZFPM2	7
BP	GO:0097193	intrinsic apoptotic signaling pathway	15/583	298/18903	0.0439702319591342	0.280598709771094	0.24549412812581	PTTG1IP/CEBPB/CASP6/TNFRSF1A/DDIT4/CD44/MLLT11/HIPK2/MAEL/NUPR1/MSX1/HSPA1A/SCN2A/HDAC1/MSH2	15
BP	GO:0042593	glucose homeostasis	13/583	248/18903	0.0445426796107077	0.280598709771094	0.24549412812581	KLF15/BACE2/GPI/DHPS/SLC12A7/ZBTB20/AQP4/CARTPT/PDK4/RBP4/SERPINF1/VSNL1/CNR1	13
BP	GO:0046718	viral entry into host cell	9/583	151/18903	0.044596111817425	0.280598709771094	0.24549412812581	ITGB5/TRIM8/CXCR4/GSN/HSPA1A/ITGA5/IFITM2/LY6E/IFITM3	9
BP	GO:0021885	forebrain cell migration	5/583	63/18903	0.0446358405291554	0.280598709771094	0.24549412812581	CXCR4/EMX2/CDK5/LAMB1/FGF13	5
BP	GO:0045453	bone resorption	5/583	63/18903	0.0446358405291554	0.280598709771094	0.24549412812581	SPP1/CARTPT/TCIRG1/PDK4/SNX10	5
BP	GO:0060042	retina morphogenesis in camera-type eye	5/583	63/18903	0.0446358405291554	0.280598709771094	0.24549412812581	SOX9/HIPK2/CRB2/CALB1/RBP4	5
BP	GO:0070542	response to fatty acid	5/583	63/18903	0.0446358405291554	0.280598709771094	0.24549412812581	SOX9/ID3/PDK4/PCSK1/AKR1C3	5
BP	GO:0030318	melanocyte differentiation	3/583	26/18903	0.0448475703694295	0.280598709771094	0.24549412812581	MEF2C/CITED1/TYRP1	3
BP	GO:0035751	regulation of lysosomal lumen pH	3/583	26/18903	0.0448475703694295	0.280598709771094	0.24549412812581	ATP6V1H/ATP6AP1/TCIRG1	3
BP	GO:0044346	fibroblast apoptotic process	3/583	26/18903	0.0448475703694295	0.280598709771094	0.24549412812581	XRCC2/CASP7/NUPR1	3
BP	GO:0050926	regulation of positive chemotaxis	3/583	26/18903	0.0448475703694295	0.280598709771094	0.24549412812581	PGF/F3/CDH13	3
BP	GO:0050995	negative regulation of lipid catabolic process	3/583	26/18903	0.0448475703694295	0.280598709771094	0.24549412812581	ACACB/BSCL2/CNR1	3
BP	GO:0051016	barbed-end actin filament capping	3/583	26/18903	0.0448475703694295	0.280598709771094	0.24549412812581	ADD3/GSN/EPS8	3
BP	GO:0060343	trabecula formation	3/583	26/18903	0.0448475703694295	0.280598709771094	0.24549412812581	TGFBR3/FHL2/RBP4	3
BP	GO:0060561	apoptotic process involved in morphogenesis	3/583	26/18903	0.0448475703694295	0.280598709771094	0.24549412812581	TNFRSF1A/SCRIB/FOXC1	3
BP	GO:0086013	membrane repolarization during cardiac muscle cell action potential	3/583	26/18903	0.0448475703694295	0.280598709771094	0.24549412812581	KCNE4/SCN2B/ATP1A1	3
BP	GO:1903859	regulation of dendrite extension	3/583	26/18903	0.0448475703694295	0.280598709771094	0.24549412812581	CXCR4/CPNE6/SYT1	3
BP	GO:0009267	cellular response to starvation	10/583	175/18903	0.0451148611136244	0.281866632517519	0.246603426131558	GAS2L1/RRAGB/SLC38A2/GLUL/CARTPT/ASNS/PDK4/AKR1C3/PRKAG1/INHBB	10
BP	GO:0006757	ATP generation from ADP	6/583	84/18903	0.0452318742192453	0.281866632517519	0.246603426131558	DDIT4/GPI/ENO2/ZBTB20/NUPR1/PRKAG1	6
BP	GO:0015844	monoamine transport	6/583	84/18903	0.0452318742192453	0.281866632517519	0.246603426131558	RAB3B/SYT13/CARTPT/CRH/CNR1/SYT1	6
BP	GO:0033500	carbohydrate homeostasis	13/583	249/18903	0.0457377661111729	0.284566442664093	0.248965473835124	KLF15/BACE2/GPI/DHPS/SLC12A7/ZBTB20/AQP4/CARTPT/PDK4/RBP4/SERPINF1/VSNL1/CNR1	13
BP	GO:0001709	cell fate determination	4/583	44/18903	0.0460319079110767	0.284566442664093	0.248965473835124	NOTCH2/MEF2C/NKX2-2/KLF4	4
BP	GO:0009126	purine nucleoside monophosphate metabolic process	4/583	44/18903	0.0460319079110767	0.284566442664093	0.248965473835124	NUDT2/TJP2/HPRT1/GDA	4
BP	GO:0009394	2'-deoxyribonucleotide metabolic process	4/583	44/18903	0.0460319079110767	0.284566442664093	0.248965473835124	SAMHD1/UNG/NUDT18/GDA	4
BP	GO:0060119	inner ear receptor cell development	4/583	44/18903	0.0460319079110767	0.284566442664093	0.248965473835124	SCRIB/ATP8B1/SDC4/GABRA5	4
BP	GO:0071526	semaphorin-plexin signaling pathway	4/583	44/18903	0.0460319079110767	0.284566442664093	0.248965473835124	SEMA4C/SEMA3F/PLXNB1/SEMA5B	4
BP	GO:0007043	cell-cell junction assembly	9/583	152/18903	0.0461707775195596	0.284668833580861	0.249055055034055	GJA1/CLDN15/TJP1/PECAM1/CDH18/GJA4/ESAM/IRX3/CDH12	9
BP	GO:0071322	cellular response to carbohydrate stimulus	9/583	152/18903	0.0461707775195596	0.284668833580861	0.249055055034055	ZFP36L1/SLC26A6/MAP2K4/SLC12A7/ZBTB20/AQP4/COLEC12/SERPINF1/VSNL1	9
BP	GO:0008154	actin polymerization or depolymerization	11/583	200/18903	0.0463134517536731	0.285170790890672	0.24949421447363	KANK1/ARPC1A/ADD3/CDC42EP4/GSN/FAM107A/VASP/EPS8/ESAM/CORO1A/SPTBN2	11
BP	GO:0031346	positive regulation of cell projection organization	17/583	352/18903	0.0464741468036389	0.285305127648428	0.249611744897229	CDC42EP4/ANLN/NDRG4/FIG4/ATOH7/EPS8/STMN2/BDNF/ITGA6/ENC1/PLXNB1/MAP2K1/SERPINF1/CNR1/NEFL/RIT2/SERPINI1	17
BP	GO:0045861	negative regulation of proteolysis	17/583	352/18903	0.0464741468036389	0.285305127648428	0.249611744897229	DNAJC1/CD44/GPI/HIPK2/DHCR24/PTPN3/SERPINB6/CRB2/SERPINA3/CDK5/EFNA1/SERPING1/HSP90AB1/SERPINF1/SERPINI1/KLF4/AQP11	17
BP	GO:0051224	negative regulation of protein transport	8/583	129/18903	0.0465191389656621	0.285305127648428	0.249611744897229	BAG3/CD200/ANGPT1/CDK5/RAB11FIP3/SYTL4/VSNL1/INHBB	8
BP	GO:0016331	morphogenesis of embryonic epithelium	9/583	153/18903	0.0477820434991112	0.292665016432056	0.256050867448838	SEMA4C/SOX9/SCRIB/SDC4/VASP/LAMA5/TGFB1I1/IRX3/PCDH8	9
BP	GO:0071496	cellular response to external stimulus	16/583	328/18903	0.0485715361049886	0.293906880386932	0.257137366774162	GAS2L1/TNFRSF1A/BAG3/SOX9/RRAGB/FAM107A/MAP2K4/SLC38A2/GLUL/CARTPT/ASNS/ATP1A2/PDK4/AKR1C3/PRKAG1/INHBB	16
BP	GO:0001573	ganglioside metabolic process	3/583	27/18903	0.0493355901850625	0.293906880386932	0.257137366774162	ITGB8/ST6GALNAC5/NEU1	3
BP	GO:0001963	synaptic transmission, dopaminergic	3/583	27/18903	0.0493355901850625	0.293906880386932	0.257137366774162	RAB3B/CDK5/CRH	3
BP	GO:0007026	negative regulation of microtubule depolymerization	3/583	27/18903	0.0493355901850625	0.293906880386932	0.257137366774162	STMN2/MID1IP1/FGF13	3
BP	GO:0007350	blastoderm segmentation	3/583	27/18903	0.0493355901850625	0.293906880386932	0.257137366774162	SEMA3F/LAMA5/TDRD10	3
BP	GO:0021895	cerebral cortex neuron differentiation	3/583	27/18903	0.0493355901850625	0.293906880386932	0.257137366774162	ID4/HPRT1/C21orf91	3
BP	GO:0035929	steroid hormone secretion	3/583	27/18903	0.0493355901850625	0.293906880386932	0.257137366774162	SPP1/CRH/TSPO	3
BP	GO:0042026	protein refolding	3/583	27/18903	0.0493355901850625	0.293906880386932	0.257137366774162	HSPA2/HSPA1A/HSPB2	3
BP	GO:0045116	protein neddylation	3/583	27/18903	0.0493355901850625	0.293906880386932	0.257137366774162	COPS3/GPS1/UBE2M	3
BP	GO:0046037	GMP metabolic process	3/583	27/18903	0.0493355901850625	0.293906880386932	0.257137366774162	TJP2/HPRT1/GDA	3
BP	GO:0048520	positive regulation of behavior	3/583	27/18903	0.0493355901850625	0.293906880386932	0.257137366774162	MEF2C/SGIP1/CRH	3
BP	GO:0048843	negative regulation of axon extension involved in axon guidance	3/583	27/18903	0.0493355901850625	0.293906880386932	0.257137366774162	SEMA4C/SEMA3F/SEMA5B	3
BP	GO:0051953	negative regulation of amine transport	3/583	27/18903	0.0493355901850625	0.293906880386932	0.257137366774162	CRH/RGS4/CNR1	3
BP	GO:0071549	cellular response to dexamethasone stimulus	3/583	27/18903	0.0493355901850625	0.293906880386932	0.257137366774162	DDIT4/SMYD3/SERPINF1	3
BP	GO:2000737	negative regulation of stem cell differentiation	3/583	27/18903	0.0493355901850625	0.293906880386932	0.257137366774162	YAP1/ZFP36L2/ZFP36	3
BP	GO:0009262	deoxyribonucleotide metabolic process	4/583	45/18903	0.0493400622807012	0.293906880386932	0.257137366774162	SAMHD1/UNG/NUDT18/GDA	4
BP	GO:0019692	deoxyribose phosphate metabolic process	4/583	45/18903	0.0493400622807012	0.293906880386932	0.257137366774162	SAMHD1/UNG/NUDT18/GDA	4
BP	GO:0021575	hindbrain morphogenesis	4/583	45/18903	0.0493400622807012	0.293906880386932	0.257137366774162	CDK5/TTLL1/MAP2K1/SPTBN2	4
BP	GO:0030517	negative regulation of axon extension	4/583	45/18903	0.0493400622807012	0.293906880386932	0.257137366774162	SEMA4C/SEMA3F/CDK5/SEMA5B	4
BP	GO:0030835	negative regulation of actin filament depolymerization	4/583	45/18903	0.0493400622807012	0.293906880386932	0.257137366774162	ADD3/GSN/EPS8/SPTBN2	4
BP	GO:1903320	regulation of protein modification by small protein conjugation or removal	13/583	252/18903	0.0494565147920714	0.293906880386932	0.257137366774162	SASH1/PTTG1IP/COPS3/EGR1/ANGPT1/DTX3L/FAM107A/TBC1D7/HSPA1A/GPS1/CDK5/HSP90AB1/TSPO	13
BP	GO:0033138	positive regulation of peptidyl-serine phosphorylation	7/583	108/18903	0.0497019439364449	0.293906880386932	0.257137366774162	CD44/ANGPT1/PAK1/BCAR3/BDNF/SMYD3/HSP90AB1	7
BP	GO:0061387	regulation of extent of cell growth	7/583	108/18903	0.0497019439364449	0.293906880386932	0.257137366774162	SEMA4C/SPP1/BDNF/SEMA3F/CDK5/SEMA5B/FGF13	7
BP	GO:0003170	heart valve development	5/583	65/18903	0.0499399841420052	0.293906880386932	0.257137366774162	TNFRSF1A/NOTCH2/SOX9/MEF2C/EFNA1	5
BP	GO:0032507	maintenance of protein location in cell	5/583	65/18903	0.0499399841420052	0.293906880386932	0.257137366774162	SRGN/GSN/CDK5/TSPO/RIT2	5
BP	GO:0060760	positive regulation of response to cytokine stimulus	5/583	65/18903	0.0499399841420052	0.293906880386932	0.257137366774162	CXCR4/C1QTNF4/HSPA1A/NLRC5/TRIM56	5
CC	GO:0030672	synaptic vesicle membrane	21/587	114/19869	1.76613243829189e-11	4.85686420530269e-09	3.58803747989825e-09	SEMA4C/ATP6V1E1/ATP6V1B2/MAL2/SV2B/RPH3A/RAB3C/RAB3B/SYN2/AMPH/ATP6AP1/GAD2/RAB27B/SLC17A7/DMXL2/GRIA1/SYT1/SLC30A3/SLC32A1/SYP/SYNPR	21
CC	GO:0099501	exocytic vesicle membrane	21/587	114/19869	1.76613243829189e-11	4.85686420530269e-09	3.58803747989825e-09	SEMA4C/ATP6V1E1/ATP6V1B2/MAL2/SV2B/RPH3A/RAB3C/RAB3B/SYN2/AMPH/ATP6AP1/GAD2/RAB27B/SLC17A7/DMXL2/GRIA1/SYT1/SLC30A3/SLC32A1/SYP/SYNPR	21
CC	GO:0070382	exocytic vesicle	26/587	226/19869	3.53471126824495e-09	6.4803039917824e-07	4.78736333172824e-07	SEMA4C/ATP6V1E1/GRIN1/ATP6V1B2/MAL2/SV2B/RPH3A/RAB3C/RAB3B/SYT13/SYN2/BDNF/AMPH/ATP6AP1/GAD2/RAB27B/SYTL4/SLC17A7/DMXL2/GRIA1/SYT1/SLC30A3/SLC32A1/SYP/SNAP91/SYNPR	26
CC	GO:0008021	synaptic vesicle	24/587	208/19869	1.3359612522512e-08	1.8369467218454e-06	1.35705537728675e-06	SEMA4C/ATP6V1E1/GRIN1/ATP6V1B2/MAL2/SV2B/RPH3A/RAB3C/RAB3B/SYN2/BDNF/AMPH/ATP6AP1/GAD2/RAB27B/SLC17A7/DMXL2/GRIA1/SYT1/SLC30A3/SLC32A1/SYP/SNAP91/SYNPR	24
CC	GO:0043025	neuronal cell body	39/587	497/19869	3.31034533006149e-08	3.34990510502782e-06	2.47476243165691e-06	SST/MYO10/CD200/ADCYAP1/UCHL1/CRMP1/ENO2/PSD2/MAP2K4/KCNIP4/ATP1A3/SLC38A2/GLUL/ATOH7/SLC1A3/STMN2/ATP1A2/CDK5/GABRD/CALB1/PCSK1/HDAC1/CRH/HSP90AB1/ENC1/GABRA5/SERPINF1/GRIA1/TAC1/CPNE6/NRGN/PPP1CA/SNCB/HPCA/SERPINI1/SPTBN2/NRSN1/PVALB/PDYN	39
CC	GO:0098978	glutamatergic synapse	30/587	324/19869	3.65444193275762e-08	3.34990510502782e-06	2.47476243165691e-06	SLC1A6/CHRM1/SCRIB/MAL2/PSD2/GABRG2/SYN2/EPS8/SEMA3F/CDK5/SCN2A/CALB1/SORCS3/AP2M1/SLITRK4/CACNG3/GRIA1/CNR1/NRGN/NPTX2/ERC2/SYT1/PPP1CA/SLC30A3/CORO1A/HPCA/LRRC4/NPTXR/SPTBN2/PCDH8	30
CC	GO:0030658	transport vesicle membrane	24/587	222/19869	4.74612644973438e-08	3.72909935336273e-06	2.75489445052251e-06	SEMA4C/ATP6V1E1/NCALD/ATP6V1B2/MAL2/SV2B/RPH3A/RAB3C/RAB3B/SYN2/AMPH/ATP6AP1/GAD2/RAB27B/SYTL4/SLC17A7/DMXL2/GRIA1/NRGN/SYT1/SLC30A3/SLC32A1/SYP/SYNPR	24
CC	GO:0030133	transport vesicle	33/587	423/19869	4.37777777654293e-07	3.00972222137327e-05	2.22345029177049e-05	SEMA4C/ATP6V1E1/GRIN1/NCALD/ATP6V1B2/MAL2/SV2B/C1QTNF5/RPH3A/RAB3C/RAB3B/SYT13/SYN2/BDNF/AMPH/ATP6AP1/GAD2/BGN/PCSK1/RAB27B/SYTL4/SLC17A7/DMXL2/GRIA1/FGFR3/NRGN/SYT1/SLC30A3/SLC32A1/SYP/SNAP91/NRSN1/SYNPR	33
CC	GO:0150034	distal axon	24/587	278/19869	2.93228703843723e-06	0.000152544206206974	0.000112692944681133	PALLD/GRIN1/CHRM1/CRMP1/ENO2/ATP1A3/GLUL/EPS8/STMN2/CDK5/CALB1/PCSK1/GAD1/HSP90AB1/CNR1/LRRTM1/NEFL/ERC2/SNCB/SLC32A1/SYP/FGF13/NRSN1/PDYN	24
CC	GO:0098563	intrinsic component of synaptic vesicle membrane	9/587	42/19869	3.00940816117145e-06	0.000152544206206974	0.000112692944681133	MAL2/RAB3C/RAB3B/RAB27B/SLC17A7/SYT1/SLC30A3/SLC32A1/SYP	9
CC	GO:0097060	synaptic membrane	29/587	378/19869	3.05088412413947e-06	0.000152544206206974	0.000112692944681133	GPHN/SEMA4C/GRIN1/SLC1A6/CHRM1/SCRIB/ENO2/RPH3A/GABRG1/GABRA1/ATP1A3/GABRG2/GABRA4/GABRD/SCN2A/GAD2/SORCS3/GABRA5/CACNG3/GRIA1/CNR1/LRRTM1/NRGN/ERC2/SYT1/SYP/SNAP91/LRRC4/PCDH8	29
CC	GO:0031256	leading edge membrane	18/587	177/19869	5.38890113491712e-06	0.000246991302017034	0.00018246630158579	NME1/KANK1/CD44/FGR/PSD2/FAM107A/GABRG1/GABRA1/GABRG2/VASP/PAK1/EPS8/GABRA4/AMPH/GABRA5/GRIA1/ITGA5/HPCA	18
CC	GO:0030665	clathrin-coated vesicle membrane	15/587	132/19869	8.49324682576233e-06	0.000359329673397637	0.000265456945323422	ATP6V1E1/NCALD/ATP6V1B2/NECAP1/ATP6V1H/SGIP1/ATP6AP1/GAD2/AP2M1/GAD1/SLC17A7/NRGN/SYT1/SLC32A1/TYRP1	15
CC	GO:1990351	transporter complex	29/587	405/19869	1.15480307113919e-05	0.000440190114440994	0.00032519307975928	GRIN1/NDUFA7/ATP8B1/ATP11C/SLC26A6/SCN2B/KCNIP4/HSPA2/GABRG1/GABRA1/ATP1A3/GABRG2/ATP1A1/UQCRC1/EPS8/GABRA4/ATP1A2/GABRD/SCN2A/CLIC1/OLFM3/GABRA5/SCN3B/KCNV1/CACNG3/CYC1/KCNIP1/GRIA1/KCNJ16	29
CC	GO:1902711	GABA-A receptor complex	6/587	19/19869	1.26628444121248e-05	0.000440190114440994	0.00032519307975928	GABRG1/GABRA1/GABRG2/GABRA4/GABRD/GABRA5	6
CC	GO:0031253	cell projection membrane	26/587	344/19869	1.28055306019198e-05	0.000440190114440994	0.00032519307975928	MYO10/NME1/KANK1/CD44/GPI/SLC26A6/NDRG4/FGR/PSD2/FAM107A/GABRG1/GABRA1/AQP4/GABRG2/VASP/PAK1/EPS8/GABRA4/CYBRD1/SLC27A4/HSP90AB1/GABRA5/MXRA8/GRIA1/ITGA5/HPCA	26
CC	GO:0060198	clathrin-sculpted vesicle	5/587	12/19869	1.4751770022078e-05	0.000477263147773111	0.00035258100486205	GAD2/GAD1/SLC17A7/SYT1/SLC32A1	5
CC	GO:0060076	excitatory synapse	9/587	52/19869	1.90899712230348e-05	0.000583304676259397	0.000430919818250961	PALLD/GRIN1/SLC17A7/CACNG3/GRIA1/SYT1/SYP/LRRC4/SPTBN2	9
CC	GO:1902710	GABA receptor complex	6/587	21/19869	2.40801959182103e-05	0.000692564555441619	0.000511636207465004	GABRG1/GABRA1/GABRG2/GABRA4/GABRD/GABRA5	6
CC	GO:1902495	transmembrane transporter complex	27/587	379/19869	2.51841656524225e-05	0.000692564555441619	0.000511636207465004	GRIN1/NDUFA7/SLC26A6/SCN2B/KCNIP4/HSPA2/GABRG1/GABRA1/ATP1A3/GABRG2/ATP1A1/UQCRC1/EPS8/GABRA4/ATP1A2/GABRD/SCN2A/CLIC1/OLFM3/GABRA5/SCN3B/KCNV1/CACNG3/CYC1/KCNIP1/GRIA1/KCNJ16	27
CC	GO:0099240	intrinsic component of synaptic membrane	16/587	166/19869	3.45515671842547e-05	0.000904921997682861	0.000668516538001119	GPHN/SLC1A6/CHRM1/ATP1A3/GABRG2/GABRA4/GABRD/SCN2A/SORCS3/GABRA5/CACNG3/GRIA1/CNR1/LRRTM1/LRRC4/PCDH8	16
CC	GO:0098982	GABA-ergic synapse	10/587	72/19869	4.84317831115939e-05	0.00121079457778985	0.000894481735936615	GABRA1/GABRG2/GABRA4/GABRD/CALB1/GABRA5/CNR1/LRRTM1/ERC2/SLC32A1	10
CC	GO:0099699	integral component of synaptic membrane	15/587	155/19869	5.75516599554339e-05	0.00133461734330492	0.000985956544527657	SLC1A6/CHRM1/ATP1A3/GABRG2/GABRA4/GABRD/SCN2A/SORCS3/GABRA5/CACNG3/GRIA1/CNR1/LRRTM1/LRRC4/PCDH8	15
CC	GO:0030136	clathrin-coated vesicle	18/587	211/19869	5.84529409130087e-05	0.00133461734330492	0.000985956544527657	ATP6V1E1/NCALD/ATP6V1B2/NECAP1/ATP6V1H/SGIP1/ATP6AP1/GAD2/RAB27B/AP2M1/GAD1/SLC17A7/CPNE6/NRGN/SYT1/SLC32A1/SNAP91/TYRP1	18
CC	GO:0031252	cell leading edge	28/587	421/19869	6.06644246956784e-05	0.00133461734330492	0.000985956544527657	PALLD/MYO10/CXCR4/NME1/KANK1/CD44/ATP6V1B2/SCRIB/GSN/FGR/PSD2/FAM107A/GABRG1/GABRA1/GABRG2/VASP/PAK1/EPS8/STMN2/GABRA4/CDK5/AMPH/GABRA5/VIM/GRIA1/ITGA5/CORO1A/HPCA	28
CC	GO:0005925	focal adhesion	28/587	422/19869	6.32103789335797e-05	0.00133714263128726	0.000987822116128006	SORBS1/PALLD/ITGB5/LPP/TNS1/GJA1/CD44/ITGB8/TNS3/AHNAK/CSRP1/ANXA6/GSN/FAM107A/FHL2/SDC4/VASP/PAK1/BCAR3/HSPA1A/ITGA6/PDLIM1/MAP2K1/VIM/ITGA5/FGFR3/TGFB1I1/CDH13	28
CC	GO:0030055	cell-substrate junction	28/587	432/19869	9.44926350648021e-05	0.00192484997354226	0.00142199443021496	SORBS1/PALLD/ITGB5/LPP/TNS1/GJA1/CD44/ITGB8/TNS3/AHNAK/CSRP1/ANXA6/GSN/FAM107A/FHL2/SDC4/VASP/PAK1/BCAR3/HSPA1A/ITGA6/PDLIM1/MAP2K1/VIM/ITGA5/FGFR3/TGFB1I1/CDH13	28
CC	GO:0034707	chloride channel complex	8/587	52/19869	0.000132343857070813	0.00259961147817668	0.00192047852741856	SLC26A6/GABRG1/GABRA1/GABRG2/GABRA4/GABRD/CLIC1/GABRA5	8
CC	GO:0044306	neuron projection terminus	13/587	131/19869	0.000137324360846486	0.00260442753329542	0.00192403641694169	GRIN1/UCHL1/CHRM1/ATP1A3/GLUL/CALB1/PCSK1/GAD1/SYT1/SNCB/SLC32A1/SYP/PDYN	13
CC	GO:0099634	postsynaptic specialization membrane	12/587	115/19869	0.000152979334770076	0.0028046211374514	0.00207193063934208	GPHN/SEMA4C/CHRM1/SCRIB/GABRG2/GABRA4/SORCS3/GABRA5/CACNG3/GRIA1/LRRTM1/LRRC4	12
CC	GO:0032590	dendrite membrane	7/587	41/19869	0.000177930638581003	0.00315683391030811	0.00233212993182571	GABRG1/GABRA1/GABRG2/GABRA4/GABRA5/GRIA1/HPCA	7
CC	GO:0034702	ion channel complex	21/587	296/19869	0.000207159509090953	0.00350235407143342	0.00258738501736517	GRIN1/SLC26A6/SCN2B/KCNIP4/HSPA2/GABRG1/GABRA1/GABRG2/EPS8/GABRA4/GABRD/SCN2A/CLIC1/OLFM3/GABRA5/SCN3B/KCNV1/CACNG3/KCNIP1/GRIA1/KCNJ16	21
CC	GO:0030285	integral component of synaptic vesicle membrane	6/587	30/19869	0.000210141244286005	0.00350235407143342	0.00258738501736517	MAL2/SLC17A7/SYT1/SLC30A3/SLC32A1/SYP	6
CC	GO:0030662	coated vesicle membrane	16/587	198/19869	0.000275982301323606	0.0044644195802348	0.0032981166659725	ATP6V1E1/NCALD/ATP6V1B2/NECAP1/ATP6V1H/SGIP1/ATP6AP1/GAD2/AP2M1/GAD1/SLC17A7/GRIA1/NRGN/SYT1/SLC32A1/TYRP1	16
CC	GO:0098984	neuron to neuron synapse	23/587	351/19869	0.000333683456124258	0.00524359716766691	0.00387373876884101	GPHN/SEMA4C/GRIN1/ADD3/CHRM1/SCRIB/MAL2/RTN3/GNG3/ATP1A3/ATP1A1/SYN2/EPS8/CDK5/CALB1/SORCS3/CACNG3/GRIA1/NRGN/SYT1/SLC30A3/LRRC4/CAP2	23
CC	GO:0099060	integral component of postsynaptic specialization membrane	9/587	76/19869	0.000394546143116022	0.00602778829760589	0.00445306465622177	CHRM1/GABRG2/GABRA4/SORCS3/GABRA5/CACNG3/GRIA1/LRRTM1/LRRC4	9
CC	GO:0045211	postsynaptic membrane	19/587	269/19869	0.00043202387320861	0.00614663762536978	0.00454086530792868	GPHN/SEMA4C/GRIN1/CHRM1/SCRIB/RPH3A/GABRG1/GABRA1/GABRG2/GABRA4/GABRD/SORCS3/GABRA5/CACNG3/GRIA1/LRRTM1/NRGN/LRRC4/PCDH8	19
CC	GO:0001401	SAM complex	4/587	13/19869	0.000435852486162584	0.00614663762536978	0.00454086530792868	IMMT/CHCHD6/MTX2/APOO	4
CC	GO:0140275	MIB complex	4/587	13/19869	0.000435852486162584	0.00614663762536978	0.00454086530792868	IMMT/CHCHD6/MTX2/APOO	4
CC	GO:0042734	presynaptic membrane	13/587	148/19869	0.000457827208516071	0.00629512411709598	0.00465056059176851	SLC1A6/CHRM1/SCRIB/ATP1A3/SCN2A/GAD2/GABRA5/CNR1/ERC2/SYT1/SYP/SNAP91/PCDH8	13
CC	GO:0098948	intrinsic component of postsynaptic specialization membrane	9/587	79/19869	0.000527123789721705	0.0070711727889497	0.00522387118953987	CHRM1/GABRG2/GABRA4/SORCS3/GABRA5/CACNG3/GRIA1/LRRTM1/LRRC4	9
CC	GO:0099572	postsynaptic specialization	22/587	342/19869	0.000571890227687633	0.00748903869590948	0.00553257212750442	GPHN/SEMA4C/GRIN1/ADD3/CHRM1/SCRIB/RTN3/GNG3/GABRG2/ATP1A1/SYN2/EPS8/GABRA4/CDK5/SORCS3/GABRA5/CACNG3/GRIA1/LRRTM1/NRGN/LRRC4/CAP2	22
CC	GO:0043679	axon terminus	11/587	115/19869	0.000604366168682665	0.00773026494826664	0.00571077946417402	GRIN1/CHRM1/ATP1A3/GLUL/CALB1/PCSK1/GAD1/SNCB/SLC32A1/SYP/PDYN	11
CC	GO:0034774	secretory granule lumen	21/587	322/19869	0.00063394540802289	0.00792431760028612	0.00585413702145539	PCYOX1L/TUBB/GPI/PSMA5/PSMB7/PRDX6/SRGN/GSN/FUCA1/NIT2/FGR/SERPINA3/PSMC3/SERPING1/PCSK1/HSP90AB1/TRAPPC1/RARRES2/SERPINI1/NEU1/CXCL1	21
CC	GO:0060205	cytoplasmic vesicle lumen	21/587	325/19869	0.000714245483107852	0.00872966701576263	0.00644909371882177	PCYOX1L/TUBB/GPI/PSMA5/PSMB7/PRDX6/SRGN/GSN/FUCA1/NIT2/FGR/SERPINA3/PSMC3/SERPING1/PCSK1/HSP90AB1/TRAPPC1/RARRES2/SERPINI1/NEU1/CXCL1	21
CC	GO:0099055	integral component of postsynaptic membrane	11/587	118/19869	0.000750829270062774	0.00897730648988099	0.00663203886142405	CHRM1/GABRG2/GABRA4/GABRD/SORCS3/GABRA5/CACNG3/GRIA1/LRRTM1/LRRC4/PCDH8	11
CC	GO:0031983	vesicle lumen	21/587	327/19869	0.00077254179790044	0.00904038274138813	0.00667863681947525	PCYOX1L/TUBB/GPI/PSMA5/PSMB7/PRDX6/SRGN/GSN/FUCA1/NIT2/FGR/SERPINA3/PSMC3/SERPING1/PCSK1/HSP90AB1/TRAPPC1/RARRES2/SERPINI1/NEU1/CXCL1	21
CC	GO:0033176	proton-transporting V-type ATPase complex	5/587	27/19869	0.00104164489360865	0.0118964380271638	0.00878856474351241	ATP6V1E1/ATP6V1B2/ATP6V1H/ATP6AP1/TCIRG1	5
CC	GO:0098936	intrinsic component of postsynaptic membrane	11/587	123/19869	0.00105986447878369	0.0118964380271638	0.00878856474351241	CHRM1/GABRG2/GABRA4/GABRD/SORCS3/GABRA5/CACNG3/GRIA1/LRRTM1/LRRC4/PCDH8	11
CC	GO:0044291	cell-cell contact zone	8/587	72/19869	0.00125680113262673	0.0135537377047981	0.0100129047924441	GJA1/AHNAK/SCRIB/TJP2/PAK1/ATP1A2/SCN2A/FGF13	8
CC	GO:0098685	Schaffer collateral - CA1 synapse	8/587	72/19869	0.00125680113262673	0.0135537377047981	0.0100129047924441	INA/CHRM1/SYN2/CDK5/CACNG3/NEFL/SYP/LRRC4	8
CC	GO:0030139	endocytic vesicle	21/587	343/19869	0.00140591279877014	0.0146617105470372	0.0108314263562801	ITGB5/HVCN1/RIN2/KIF5B/CDC42EP4/RAB20/GSN/CD163/SGIP1/COLEC12/ABCA1/TCIRG1/RAB11FIP3/AP2M1/RAB31/CACNG3/VIM/GRIA1/SYT1/CORO1A/TYRP1	21
CC	GO:0030426	growth cone	13/587	167/19869	0.00141285574362358	0.0146617105470372	0.0108314263562801	PALLD/CRMP1/ENO2/EPS8/STMN2/CDK5/HSP90AB1/CNR1/LRRTM1/NEFL/ERC2/FGF13/NRSN1	13
CC	GO:0005765	lysosomal membrane	24/587	418/19869	0.00159207322756094	0.0159207322756094	0.0117615361882971	GFAP/ATP6V1E1/KIF5B/EEF1A2/ATP6V1B2/AHNAK/ATP11C/ANXA6/STOM/DTX3L/VASN/RRAGB/ATP6V1H/CYBRD1/ATP6AP1/TCIRG1/PLD3/AP2M1/HSP90AB1/IFITM2/SLC7A14/SLC30A3/NEU1/IFITM3	24
CC	GO:0098852	lytic vacuole membrane	24/587	418/19869	0.00159207322756094	0.0159207322756094	0.0117615361882971	GFAP/ATP6V1E1/KIF5B/EEF1A2/ATP6V1B2/AHNAK/ATP11C/ANXA6/STOM/DTX3L/VASN/RRAGB/ATP6V1H/CYBRD1/ATP6AP1/TCIRG1/PLD3/AP2M1/HSP90AB1/IFITM2/SLC7A14/SLC30A3/NEU1/IFITM3	24
CC	GO:0032589	neuron projection membrane	7/587	60/19869	0.00188595499192228	0.0185227722420939	0.0136838087759775	GABRG1/GABRA1/GABRG2/GABRA4/GABRA5/GRIA1/HPCA	7
CC	GO:0030427	site of polarized growth	13/587	173/19869	0.00193854356767032	0.0187052449512048	0.0138186115811772	PALLD/CRMP1/ENO2/EPS8/STMN2/CDK5/HSP90AB1/CNR1/LRRTM1/NEFL/ERC2/FGF13/NRSN1	13
CC	GO:0043204	perikaryon	12/587	154/19869	0.00210739996584604	0.0199839651933676	0.0147632738079232	ADCYAP1/CRMP1/ENO2/MAP2K4/GLUL/ATOH7/CDK5/PCSK1/CPNE6/PPP1CA/HPCA/SERPINI1	12
CC	GO:0030135	coated vesicle	19/587	310/19869	0.00229710481195793	0.0214136889250315	0.0158194907656692	ATP6V1E1/NCALD/ATP6V1B2/NECAP1/ATP6V1H/SGIP1/ATP6AP1/GAD2/RAB27B/AP2M1/GAD1/SLC17A7/GRIA1/CPNE6/NRGN/SYT1/SLC32A1/SNAP91/TYRP1	19
CC	GO:0060077	inhibitory synapse	4/587	20/19869	0.00250592895226204	0.0227473677894876	0.0168047540033344	GABRG2/GAD2/GAD1/SLC32A1	4
CC	GO:0062023	collagen-containing extracellular matrix	24/587	433/19869	0.00252288988210681	0.0227473677894876	0.0168047540033344	NAV2/COL27A1/VCAN/ANXA6/ANGPT1/AEBP1/SERPINB6/COL5A3/SERPINA3/LAMB2/ENTPD2/EFEMP2/ATRNL1/SERPING1/LAMB1/BGN/LAMA5/IGFBP7/SERPINF1/RARRES2/TGFB1I1/F3/CDH13/TGFBI	24
CC	GO:0045335	phagocytic vesicle	11/587	139/19869	0.00282017854551069	0.0250177129037239	0.0184819850350955	ITGB5/HVCN1/KIF5B/CDC42EP4/RAB20/GSN/ABCA1/TCIRG1/RAB31/VIM/CORO1A	11
CC	GO:0000221	vacuolar proton-transporting V-type ATPase, V1 domain	3/587	11/19869	0.00354535458804602	0.0304678909910205	0.0225083366938448	ATP6V1E1/ATP6V1B2/ATP6V1H	3
CC	GO:0033180	proton-transporting V-type ATPase, V1 domain	3/587	11/19869	0.00354535458804602	0.0304678909910205	0.0225083366938448	ATP6V1E1/ATP6V1B2/ATP6V1H	3
CC	GO:0005742	mitochondrial outer membrane translocase complex	4/587	22/19869	0.00361075612891626	0.0305525518600607	0.0225708804171931	IMMT/CHCHD6/MTX2/APOO	4
CC	GO:0045121	membrane raft	19/587	326/19869	0.00398827199237978	0.0331993140307218	0.0245261918006864	SORBS1/TNFRSF1A/GJA1/TUBB/AHNAK/STOM/MAL2/ANGPT1/ENO2/SDC4/RGS7/ATP1A1/PECAM1/ABCA1/ATP1A2/CLIP3/CNR1/RIT2/CDH13	19
CC	GO:0098857	membrane microdomain	19/587	327/19869	0.00412145979500186	0.0331993140307218	0.0245261918006864	SORBS1/TNFRSF1A/GJA1/TUBB/AHNAK/STOM/MAL2/ANGPT1/ENO2/SDC4/RGS7/ATP1A1/PECAM1/ABCA1/ATP1A2/CLIP3/CNR1/RIT2/CDH13	19
CC	GO:0030315	T-tubule	6/587	52/19869	0.00416500485112692	0.0331993140307218	0.0245261918006864	AHNAK/SCN2B/AQP4/ATP1A1/ATP1A2/SCN2A	6
CC	GO:0098636	protein complex involved in cell adhesion	6/587	52/19869	0.00416500485112692	0.0331993140307218	0.0245261918006864	ITGB5/ITGB8/LAMB2/LAMB1/ITGA6/ITGA5	6
CC	GO:0098799	outer mitochondrial membrane protein complex	4/587	23/19869	0.00427015141140079	0.0335511896610062	0.0247861420270783	IMMT/CHCHD6/MTX2/APOO	4
CC	GO:0001725	stress fiber	7/587	70/19869	0.00454850855829094	0.0339105009629662	0.0250515854003922	SORBS1/PALLD/GAS2L1/LPP/BAG3/FAM107A/PDLIM1	7
CC	GO:0097517	contractile actin filament bundle	7/587	70/19869	0.00454850855829094	0.0339105009629662	0.0250515854003922	SORBS1/PALLD/GAS2L1/LPP/BAG3/FAM107A/PDLIM1	7
CC	GO:0005890	sodium:potassium-exchanging ATPase complex	3/587	12/19869	0.00462415922222266	0.0339105009629662	0.0250515854003922	ATP1A3/ATP1A1/ATP1A2	3
CC	GO:0043256	laminin complex	3/587	12/19869	0.00462415922222266	0.0339105009629662	0.0250515854003922	LAMB2/LAMB1/LAMA5	3
CC	GO:0098993	anchored component of synaptic vesicle membrane	3/587	12/19869	0.00462415922222266	0.0339105009629662	0.0250515854003922	RAB3C/RAB3B/RAB27B	3
CC	GO:0120111	neuron projection cytoplasm	8/587	90/19869	0.00513553286580845	0.0370268378243964	0.0273537978951522	AP3M2/KIF5B/UCHL1/MAP2K4/RAB27B/KIF1C/NEFL/HPCA	8
CC	GO:0030666	endocytic vesicle membrane	13/587	194/19869	0.0051837572954155	0.0370268378243964	0.0273537978951522	HVCN1/RAB20/CD163/SGIP1/COLEC12/TCIRG1/AP2M1/RAB31/CACNG3/GRIA1/SYT1/CORO1A/TYRP1	13
CC	GO:0042470	melanosome	9/587	110/19869	0.00532844140665069	0.0370967439703529	0.0274054414785765	BACE2/ATP6V1B2/ANXA6/STOM/ATP1A1/RAB27B/HSP90AB1/SERPINF1/TYRP1	9
CC	GO:0048770	pigment granule	9/587	110/19869	0.00532844140665069	0.0370967439703529	0.0274054414785765	BACE2/ATP6V1B2/ANXA6/STOM/ATP1A1/RAB27B/HSP90AB1/SERPINF1/TYRP1	9
CC	GO:0045177	apical part of cell	23/587	435/19869	0.00542213152012094	0.0372771542008315	0.0275387206153511	HVCN1/KCNE4/GJA1/CD44/ATP6V1E1/NEDD1/ATP6V1B2/ATP8B1/SLC26A6/TJP1/MAL2/OSMR/AHCYL1/C1QTNF5/CRB2/ATP1A1/CYBRD1/SLC4A11/TCIRG1/RAB27B/HSP90AB1/SNX10/SPTBN2	23
CC	GO:0005774	vacuolar membrane	24/587	461/19869	0.00550838441918529	0.0374026102537273	0.0276314020247631	GFAP/ATP6V1E1/KIF5B/EEF1A2/ATP6V1B2/AHNAK/ATP11C/ANXA6/STOM/DTX3L/VASN/RRAGB/ATP6V1H/CYBRD1/ATP6AP1/TCIRG1/PLD3/AP2M1/HSP90AB1/IFITM2/SLC7A14/SLC30A3/NEU1/IFITM3	24
CC	GO:0016471	vacuolar proton-transporting V-type ATPase complex	4/587	25/19869	0.00582264349770293	0.0390543161431294	0.0288516096291827	ATP6V1E1/ATP6V1B2/ATP6V1H/TCIRG1	4
CC	GO:0008328	ionotropic glutamate receptor complex	5/587	40/19869	0.00619761642772409	0.0410685425933524	0.0303396314660938	GRIN1/EPS8/OLFM3/CACNG3/GRIA1	5
CC	GO:0016324	apical plasma membrane	20/587	368/19869	0.00684460262714484	0.0448158505348769	0.0331079776200239	HVCN1/KCNE4/GJA1/CD44/ATP6V1E1/ATP6V1B2/ATP8B1/SLC26A6/MAL2/OSMR/AHCYL1/C1QTNF5/CRB2/ATP1A1/CYBRD1/SLC4A11/TCIRG1/RAB27B/HSP90AB1/SPTBN2	20
CC	GO:0016234	inclusion body	7/587	76/19869	0.00713426578828738	0.0461628962771536	0.0341031157186245	BAG3/FGR/HSPA1A/PRDM16/HSP90AB1/PSMC4/SNCB	7
CC	GO:0014069	postsynaptic density	18/587	321/19869	0.00735918714036898	0.0470645689209644	0.0347692317770187	GPHN/SEMA4C/GRIN1/ADD3/CHRM1/SCRIB/RTN3/GNG3/ATP1A1/SYN2/EPS8/CDK5/SORCS3/CACNG3/GRIA1/NRGN/LRRC4/CAP2	18
CC	GO:0101031	chaperone complex	5/587	42/19869	0.00763577686687553	0.0479252817720902	0.035405088543592	BAG3/CDC37/PSMG1/HSP90AB1/RUVBL1	5
CC	GO:0098862	cluster of actin-based cell projections	11/587	159/19869	0.00772348672838228	0.0479252817720902	0.035405088543592	ADD3/ATP8B1/SLC26A6/SLC38A2/EPS8/CYBRD1/SLC27A4/CALB1/CLIC1/HSP90AB1/PVALB	11
CC	GO:0000502	proteasome complex	6/587	59/19869	0.00775518195948368	0.0479252817720902	0.035405088543592	PSMA5/PSMB3/PSMB7/PSMD8/PSMC3/PSMC4	6
CC	GO:0032587	ruffle membrane	8/587	97/19869	0.00801259008489291	0.0489658282965678	0.0361737985119142	NME1/KANK1/FGR/PSD2/FAM107A/PAK1/EPS8/ITGA5	8
CC	GO:0042641	actomyosin	7/587	78/19869	0.008199788581867	0.0495591617585368	0.0366121271555889	SORBS1/PALLD/GAS2L1/LPP/BAG3/FAM107A/PDLIM1	7
CC	GO:1905368	peptidase complex	9/587	118/19869	0.00835257474152318	0.0499338707373668	0.036888945654782	PSMA5/PSMB3/PSMB7/SF3B5/CAPNS1/PSMD8/PSMC3/PSMC4/F3	9
CC	GO:0032432	actin filament bundle	7/587	79/19869	0.00877442270584163	0.0510717659129755	0.037729572521356	SORBS1/PALLD/GAS2L1/LPP/BAG3/FAM107A/PDLIM1	7
CC	GO:0001891	phagocytic cup	4/587	28/19869	0.00879022339970138	0.0510717659129755	0.037729572521356	TRIP10/MEGF10/RAB31/CORO1A	4
CC	GO:0032279	asymmetric synapse	18/587	327/19869	0.00882148683951394	0.0510717659129755	0.037729572521356	GPHN/SEMA4C/GRIN1/ADD3/CHRM1/SCRIB/RTN3/GNG3/ATP1A1/SYN2/EPS8/CDK5/SORCS3/CACNG3/GRIA1/NRGN/LRRC4/CAP2	18
CC	GO:0005604	basement membrane	8/587	99/19869	0.00902185344557292	0.0516877020319282	0.0381845990130608	LAMB2/ENTPD2/EFEMP2/ATRNL1/LAMB1/LAMA5/SERPINF1/TGFBI	8
CC	GO:0030118	clathrin coat	5/587	44/19869	0.00929097321855572	0.0526807759815015	0.0389182383327456	AP3M2/NCALD/NECAP1/SGIP1/AP2M1	5
CC	GO:1904115	axon cytoplasm	6/587	62/19869	0.00982802222097102	0.0551572675666741	0.0407477613028444	AP3M2/KIF5B/UCHL1/RAB27B/KIF1C/NEFL	6
CC	GO:0098878	neurotransmitter receptor complex	5/587	45/19869	0.0102045688629942	0.0566920492388565	0.0418815904424854	GRIN1/EPS8/OLFM3/CACNG3/GRIA1	5
CC	GO:1905369	endopeptidase complex	7/587	82/19869	0.0106755974893906	0.0583199927258103	0.0430842434299766	PSMA5/PSMB3/PSMB7/CAPNS1/PSMD8/PSMC3/PSMC4	7
CC	GO:0005903	brush border	8/587	102/19869	0.010709671391467	0.0583199927258103	0.0430842434299766	ADD3/SLC26A6/SLC38A2/EPS8/CYBRD1/SLC27A4/CLIC1/HSP90AB1	8
CC	GO:0030125	clathrin vesicle coat	4/587	30/19869	0.0112329363081493	0.0605697546027657	0.044746268472091	NCALD/NECAP1/SGIP1/AP2M1	4
CC	GO:0005657	replication fork	6/587	65/19869	0.0122675264241276	0.0655062090608755	0.0483931037272688	BCL6/XRCC2/RAD51C/DMAP1/UHRF1/RPA3	6
CC	GO:0008305	integrin complex	4/587	31/19869	0.0126023671359657	0.0666471338921264	0.0492359687700685	ITGB5/ITGB8/ITGA6/ITGA5	4
CC	GO:0001518	voltage-gated sodium channel complex	3/587	17/19869	0.0128090300476275	0.0670949192970965	0.0495667729161326	SCN2B/SCN2A/SCN3B	3
CC	GO:0044232	organelle membrane contact site	5/587	48/19869	0.0133102726186304	0.0690627352853464	0.0510205087466865	IMMT/CHCHD6/GRAMD1C/AHCYL1/APOO	5
CC	GO:0043083	synaptic cleft	3/587	18/19869	0.0150391241699042	0.0760458223224636	0.0561793060602315	GRIN1/LAMB2/LAMA5	3
CC	GO:0090533	cation-transporting ATPase complex	3/587	18/19869	0.0150391241699042	0.0760458223224636	0.0561793060602315	ATP1A3/ATP1A1/ATP1A2	3
CC	GO:0034703	cation channel complex	13/587	222/19869	0.0150708993329973	0.0760458223224636	0.0561793060602315	GRIN1/SCN2B/KCNIP4/HSPA2/EPS8/SCN2A/OLFM3/SCN3B/KCNV1/CACNG3/KCNIP1/GRIA1/KCNJ16	13
CC	GO:0098858	actin-based cell projection	13/587	223/19869	0.0155889349784292	0.0764455312518615	0.0564745934224278	MYO10/CD44/ATP6V1E1/ATP6V1B2/ATP8B1/ANGPT1/VASP/EPS8/CDK5/SLC27A4/CALB1/FGF13/PVALB	13
CC	GO:0014704	intercalated disc	5/587	50/19869	0.0157011489930696	0.0764455312518615	0.0564745934224278	GJA1/PAK1/ATP1A2/SCN2A/FGF13	5
CC	GO:0016469	proton-transporting two-sector ATPase complex	5/587	50/19869	0.0157011489930696	0.0764455312518615	0.0564745934224278	ATP6V1E1/ATP6V1B2/ATP6V1H/ATP6AP1/TCIRG1	5
CC	GO:0005775	vacuolar lumen	11/587	176/19869	0.0157060818753825	0.0764455312518615	0.0564745934224278	VCAN/TUBB/PRDX6/FUCA1/SDC4/SERPINA3/BGN/PLD3/TRAPPC1/EPDR1/NEU1	11
CC	GO:0045171	intercellular bridge	7/587	89/19869	0.016247888145783	0.0777072911320054	0.0574067260802949	TUBB/NUPR1/RAB11FIP3/KCNV1/PPP1R13L/TUBB6/PRC1	7
CC	GO:0098839	postsynaptic density membrane	7/587	89/19869	0.016247888145783	0.0777072911320054	0.0574067260802949	SEMA4C/CHRM1/SCRIB/SORCS3/CACNG3/GRIA1/LRRC4	7
CC	GO:0001726	ruffle	11/587	178/19869	0.0169472387703564	0.0794280526931122	0.0586779489751987	PALLD/MYO10/NME1/KANK1/ATP6V1B2/FGR/PSD2/FAM107A/PAK1/EPS8/ITGA5	11
CC	GO:0099061	integral component of postsynaptic density membrane	5/587	51/19869	0.0169972788275777	0.0794280526931122	0.0586779489751987	CHRM1/SORCS3/CACNG3/GRIA1/LRRC4	5
CC	GO:0098686	hippocampal mossy fiber to CA3 synapse	4/587	34/19869	0.0173328397683936	0.0794280526931122	0.0586779489751987	MAL2/CALB1/SYT1/SLC30A3	4
CC	GO:0005838	proteasome regulatory particle	3/587	19/19869	0.0174741715924847	0.0794280526931122	0.0586779489751987	PSMD8/PSMC3/PSMC4	3
CC	GO:0033178	proton-transporting two-sector ATPase complex, catalytic domain	3/587	19/19869	0.0174741715924847	0.0794280526931122	0.0586779489751987	ATP6V1E1/ATP6V1B2/ATP6V1H	3
CC	GO:0097449	astrocyte projection	3/587	19/19869	0.0174741715924847	0.0794280526931122	0.0586779489751987	GFAP/KCNJ10/AQP4	3
CC	GO:0016323	basolateral plasma membrane	13/587	229/19869	0.0189872851485727	0.0855984166534014	0.063236342254953	CD44/SCRIB/SLC26A6/TJP1/NDRG4/KCNJ10/AQP4/ATP1A1/HEPH/SLC14A1/SLC4A11/HSP90AB1/KCNJ16	13
CC	GO:0009925	basal plasma membrane	14/587	254/19869	0.0192365659992069	0.0860171650371041	0.0635456951278894	CD44/SCRIB/SLC26A6/TJP1/NDRG4/KCNJ10/AQP4/ATP1A1/HEPH/SLC14A1/SLC1A3/SLC4A11/HSP90AB1/KCNJ16	14
CC	GO:0042383	sarcolemma	9/587	136/19869	0.0197324462473886	0.0875229470650299	0.0646581006068929	AHNAK/SCN2B/SLC38A2/AQP4/ATP1A1/ATP1A2/SCN2A/BGN/FGF13	9
CC	GO:0005839	proteasome core complex	3/587	20/19869	0.0201156261760534	0.088508755174635	0.0653863722438452	PSMA5/PSMB3/PSMB7	3
CC	GO:0099056	integral component of presynaptic membrane	6/587	73/19869	0.0207897295105847	0.0907488192922347	0.0670412330082347	SLC1A6/CHRM1/ATP1A3/SCN2A/GABRA5/CNR1	6
CC	GO:0016235	aggresome	4/587	36/19869	0.0210259196399172	0.0910571322988539	0.0672690010858519	BAG3/FGR/HSPA1A/PRDM16	4
CC	GO:0099146	intrinsic component of postsynaptic density membrane	5/587	54/19869	0.021304920594075	0.091544580677666	0.0676291064910605	CHRM1/SORCS3/CACNG3/GRIA1/LRRC4	5
CC	GO:0097386	glial cell projection	4/587	38/19869	0.0251664017492458	0.107298612109187	0.079267491433773	GFAP/KCNJ10/AQP4/GLUL	4
CC	GO:0031300	intrinsic component of organelle membrane	20/587	420/19869	0.0253708045108416	0.10733801908433	0.079296603572347	SLC35B1/SLC25A4/IMMT/CHCHD6/BSCL2/MAL2/TM7SF2/RAB3C/RAB3B/MTX2/CASD1/APOO/RAB27B/SLC17A7/CNR1/LFNG/SYT1/SLC30A3/SLC32A1/SYP	20
CC	GO:0043202	lysosomal lumen	7/587	98/19869	0.0260895662141376	0.109536346700578	0.0809206312467426	VCAN/FUCA1/SDC4/BGN/PLD3/EPDR1/NEU1	7
CC	GO:0022624	proteasome accessory complex	3/587	23/19869	0.0292825161810487	0.121093112026893	0.0894582607509678	PSMD8/PSMC3/PSMC4	3
CC	GO:0030131	clathrin adaptor complex	3/587	23/19869	0.0292825161810487	0.121093112026893	0.0894582607509678	AP3M2/SGIP1/AP2M1	3
CC	GO:0030864	cortical actin cytoskeleton	6/587	80/19869	0.0309537223971912	0.126107757914483	0.0931628603923261	GSN/ANLN/CALB1/CORO1A/SPTBN2/PVALB	6
CC	GO:0098889	intrinsic component of presynaptic membrane	6/587	80/19869	0.0309537223971912	0.126107757914483	0.0931628603923261	SLC1A6/CHRM1/ATP1A3/SCN2A/GABRA5/CNR1	6
CC	GO:0019897	extrinsic component of plasma membrane	10/587	172/19869	0.0320009650655549	0.127098313814791	0.0938946394880559	SCRIB/FGR/GNG3/CDH18/RGS1/KCNIP1/GNG2/SNAP91/CDH12/CDH13	10
CC	GO:0045178	basal part of cell	14/587	272/19869	0.0320343806078724	0.127098313814791	0.0938946394880559	CD44/SCRIB/SLC26A6/TJP1/NDRG4/KCNJ10/AQP4/ATP1A1/HEPH/SLC14A1/SLC1A3/SLC4A11/HSP90AB1/KCNJ16	14
CC	GO:0000118	histone deacetylase complex	6/587	81/19869	0.0326290987885441	0.127098313814791	0.0938946394880559	TBL1X/HDAC1/DMAP1/ZNF217/DNTTIP1/RUVBL1	6
CC	GO:0098533	ATPase dependent transmembrane transport complex	3/587	24/19869	0.0327505642237845	0.127098313814791	0.0938946394880559	ATP1A3/ATP1A1/ATP1A2	3
CC	GO:0070938	contractile ring	2/587	10/19869	0.033507455882423	0.127098313814791	0.0938946394880559	ANLN/PRC1	2
CC	GO:0098981	cholinergic synapse	2/587	10/19869	0.033507455882423	0.127098313814791	0.0938946394880559	CHRM1/NEFL	2
CC	GO:0099243	extrinsic component of synaptic membrane	2/587	10/19869	0.033507455882423	0.127098313814791	0.0938946394880559	SCRIB/SNAP91	2
CC	GO:0099569	presynaptic cytoskeleton	2/587	10/19869	0.033507455882423	0.127098313814791	0.0938946394880559	NEFL/ERC2	2
CC	GO:0101019	nucleolar exosome (RNase complex)	2/587	10/19869	0.033507455882423	0.127098313814791	0.0938946394880559	EXOSC9/EXOSC5	2
CC	GO:0016363	nuclear matrix	8/587	126/19869	0.0335077372784448	0.127098313814791	0.0938946394880559	SORBS1/CEBPB/ACTL6B/UHRF1/ENC1/VIM/TGFB1I1/RUVBL1	8
CC	GO:0043197	dendritic spine	10/587	175/19869	0.0353986421781452	0.13294588441746	0.0982145672442861	GRIN1/RPH3A/ATP1A3/ATP1A2/CALB1/GRIA1/NRGN/PPP1CA/HPCA/LRRC4	10
CC	GO:0043296	apical junction complex	9/587	151/19869	0.0355328091079393	0.13294588441746	0.0982145672442861	SORBS1/CLDN15/TJP1/C1QTNF5/CRB2/VASP/TJP2/MXRA8/ESAM	9
CC	GO:0044309	neuron spine	10/587	176/19869	0.0365849409915646	0.135957550982166	0.100439453931323	GRIN1/RPH3A/ATP1A3/ATP1A2/CALB1/GRIA1/NRGN/PPP1CA/HPCA/LRRC4	10
CC	GO:0030018	Z disc	8/587	130/19869	0.0392085707916362	0.144729623727516	0.1069198751365	PALLD/BAG3/CSRP1/FHL2/PAK1/PDLIM1/SCN3B/TCAP	8
CC	GO:0019774	proteasome core complex, beta-subunit complex	2/587	11/19869	0.0401657006145069	0.144900301341218	0.107045964244421	PSMB3/PSMB7	2
CC	GO:0032281	AMPA glutamate receptor complex	3/587	26/19869	0.0402963840644033	0.144900301341218	0.107045964244421	OLFM3/CACNG3/GRIA1	3
CC	GO:0034706	sodium channel complex	3/587	26/19869	0.0402963840644033	0.144900301341218	0.107045964244421	SCN2B/SCN2A/SCN3B	3
CC	GO:0005912	adherens junction	10/587	179/19869	0.0403086292821933	0.144900301341218	0.107045964244421	SORBS1/SCRIB/CDC42EP4/TJP1/TJP2/CDH18/PDLIM1/ESAM/PPP1CA/CDH12	10
CC	GO:0030863	cortical cytoskeleton	7/587	108/19869	0.0410816592274127	0.146720211526474	0.108390433778409	GSN/ANLN/CALB1/ERC2/CORO1A/SPTBN2/PVALB	7
CC	GO:0070160	tight junction	8/587	132/19869	0.0422879861157801	0.1500541442818	0.110853396541196	GJA1/CLDN15/TJP1/C1QTNF5/VASP/TJP2/MXRA8/ESAM	8
CC	GO:0035267	NuA4 histone acetyltransferase complex	3/587	27/19869	0.0443695221925568	0.155434631884753	0.114828263937827	ACTL6B/DMAP1/RUVBL1	3
CC	GO:0043189	H4/H2A histone acetyltransferase complex	3/587	27/19869	0.0443695221925568	0.155434631884753	0.114828263937827	ACTL6B/DMAP1/RUVBL1	3
CC	GO:0005938	cell cortex	15/587	312/19869	0.0450201506758503	0.15671571437796	0.11577467129166	MYO10/ADD3/TRIP10/GSN/ANLN/ENO2/RHOBTB3/BFSP1/EPS8/CALB1/GAD1/ERC2/CORO1A/SPTBN2/PVALB	15
CC	GO:0043073	germ cell nucleus	5/587	66/19869	0.0453260695206875	0.156788290794831	0.115828287553693	YAP1/MAEL/HSPA2/CDK7/ZFPM2	5
CC	GO:0000176	nuclear exosome (RNase complex)	2/587	12/19869	0.0472740088929637	0.159513526939448	0.117841572054788	EXOSC9/EXOSC5	2
CC	GO:0005583	fibrillar collagen trimer	2/587	12/19869	0.0472740088929637	0.159513526939448	0.117841572054788	COL27A1/COL5A3	2
CC	GO:0033391	chromatoid body	2/587	12/19869	0.0472740088929637	0.159513526939448	0.117841572054788	MAEL/DDX25	2
CC	GO:0098643	banded collagen fibril	2/587	12/19869	0.0472740088929637	0.159513526939448	0.117841572054788	COL27A1/COL5A3	2
CC	GO:0043209	myelin sheath	4/587	47/19869	0.0495353512458493	0.166124653568397	0.122725581392155	PMP2/SCRIB/ATP1A3/GLUL	4
MF	GO:0008503	benzodiazepine receptor activity	6/582	11/18432	3.89902667935715e-07	0.000321669701046965	0.00027621525844288	GABRG1/GABRA1/GABRG2/GABRA4/GABRA5/TSPO	6
MF	GO:0004890	GABA-A receptor activity	6/582	19/18432	1.8444666463371e-05	0.00655969626252757	0.00563275991665844	GABRG1/GABRA1/GABRG2/GABRA4/GABRD/GABRA5	6
MF	GO:0022851	GABA-gated chloride ion channel activity	5/582	13/18432	3.21705876184091e-05	0.00655969626252757	0.00563275991665844	GABRG1/GABRA1/GABRG2/GABRA4/GABRA5	5
MF	GO:0015267	channel activity	33/582	494/18432	4.58609625464056e-05	0.00655969626252757	0.00563275991665844	HVCN1/KCNE4/GJA1/GRIN1/SLC26A6/ANXA6/SCN2B/MPV17/KCNIP4/KCNJ10/SLC12A7/GABRG1/GABRA1/AQP4/GABRG2/SLC14A1/GABRA4/SLC4A11/CDK5/GABRD/SCN2A/CLIC1/GABRA5/SCN3B/SLC17A7/KCNV1/GJA4/CACNG3/KCNIP1/GRIA1/CNR1/KCNJ16/AQP11	33
MF	GO:0016917	GABA receptor activity	6/582	22/18432	4.67833946057927e-05	0.00655969626252757	0.00563275991665844	GABRG1/GABRA1/GABRG2/GABRA4/GABRD/GABRA5	6
MF	GO:0022803	passive transmembrane transporter activity	33/582	495/18432	4.77068819092914e-05	0.00655969626252757	0.00563275991665844	HVCN1/KCNE4/GJA1/GRIN1/SLC26A6/ANXA6/SCN2B/MPV17/KCNIP4/KCNJ10/SLC12A7/GABRG1/GABRA1/AQP4/GABRG2/SLC14A1/GABRA4/SLC4A11/CDK5/GABRD/SCN2A/CLIC1/GABRA5/SCN3B/SLC17A7/KCNV1/GJA4/CACNG3/KCNIP1/GRIA1/CNR1/KCNJ16/AQP11	33
MF	GO:0045296	cadherin binding	25/582	333/18432	6.11766129710672e-05	0.00666967391074962	0.00572719686371227	BAG3/KIF5B/AHNAK/TXNDC9/SCRIB/PRDX6/TJP1/ANLN/VASN/GLOD4/VASP/TJP2/HSPA1A/CDH18/ITGA6/CLIC1/PDLIM1/HSP90AB1/PTPRT/PPP1R13L/PPP1CA/RUVBL1/CDH12/SPTBN2/CDH13	25
MF	GO:0005237	inhibitory extracellular ligand-gated ion channel activity	5/582	15/18432	7.12221971716967e-05	0.00666967391074962	0.00572719686371227	GABRG1/GABRA1/GABRG2/GABRA4/GABRA5	5
MF	GO:0022853	active ion transmembrane transporter activity	22/582	278/18432	7.76142443913119e-05	0.00666967391074962	0.00572719686371227	SLC35B1/SLC25A4/ATP6V1E1/SLC1A6/ATP6V1B2/SLC26A6/SLC12A7/ATP1A3/ATP6V1H/SLC38A2/ATP1A1/SLCO4A1/SLC25A18/UQCRC1/SLC1A3/SLC4A11/ATP1A2/TCIRG1/SLC9A6/SLC17A7/CYC1/SLC32A1	22
MF	GO:0005496	steroid binding	12/582	101/18432	8.08445322515105e-05	0.00666967391074962	0.00572719686371227	PMP2/PAQR8/ANXA6/GRAMD1C/ATP1A3/ATP1A1/ABCA1/ATP1A2/CALB1/STAR/TSPO/SYP	12
MF	GO:0008509	anion transmembrane transporter activity	23/582	303/18432	0.000101147502431543	0.00758606268236575	0.0065140927403281	GJA1/SLC35B1/SLC25A4/SLC1A6/SLC7A2/SLC26A6/SLC12A7/GABRG1/GABRA1/SLC38A2/GABRG2/SLCO4A1/SLC25A18/SLC1A3/GABRA4/SLC4A11/SLC27A4/GABRD/CLIC1/GABRA5/SLC17A7/SLC16A9/SLC32A1	23
MF	GO:0003714	transcription corepressor activity	17/582	191/18432	0.000122284763756097	0.00779044731908298	0.00668959623061288	YAP1/CREBBP/TBL1X/TOB1/HIPK2/WWTR1/CRYM/PBXIP1/TOB2/DHRS7B/FHL2/JAZF1/HSPA1A/HDAC1/DMAP1/PPP1R13L/ZFPM2	17
MF	GO:0140297	DNA-binding transcription factor binding	31/582	476/18432	0.000123046781778941	0.00779044731908298	0.00668959623061288	YAP1/GAS2L1/NFIA/ID4/BCL6/CREBBP/CEBPB/TBL1X/NOTCH2/NFKBIA/SOX9/PTMA/HIPK2/ID3/PBXIP1/TOB2/DTX3L/DHRS7B/FHL2/MEF2C/FOXC1/NIF3L1/PRDM16/HDAC1/DMAP1/EXOSC9/RNF25/PTPRT/ZFPM2/TGFB1I1/KLF4	31
MF	GO:0015172	acidic amino acid transmembrane transporter activity	5/582	17/18432	0.000139259622957807	0.00779044731908298	0.00668959623061288	SLC1A6/SLC38A2/SLC25A18/SLC1A3/SLC17A7	5
MF	GO:0005200	structural constituent of cytoskeleton	12/582	107/18432	0.0001416444967106	0.00779044731908298	0.00668959623061288	GFAP/INA/TUBB/ADD3/TUBA1B/BFSP1/TUBA4A/ACTL6B/VIM/NEFL/TUBB6/SPTBN2	12
MF	GO:0022804	active transmembrane transporter activity	28/582	417/18432	0.00015645019809969	0.00806696333951529	0.00692703837638761	SLC35B1/SLC25A4/ATP6V1E1/SLC1A6/NDUFA7/ATP6V1B2/SLC26A6/SLC16A14/SLC35E1/SLC12A7/ATP1A3/ATP6V1H/SLC38A2/ATP1A1/SLCO4A1/SLC25A18/UQCRC1/SLC1A3/CYBRD1/SLC4A11/ABCA1/ATP1A2/TCIRG1/SLC9A6/SLC17A7/SLC16A9/CYC1/SLC32A1	28
MF	GO:0016595	glutamate binding	4/582	10/18432	0.000177513453977472	0.00861462350184792	0.00739730987782284	GRIN1/GLUL/SLC1A3/GAD2	4
MF	GO:0099095	ligand-gated anion channel activity	5/582	19/18432	0.000248330753561276	0.0113818262048918	0.00977348521325959	GABRG1/GABRA1/GABRG2/GABRA4/GABRA5	5
MF	GO:0015078	proton transmembrane transporter activity	13/582	136/18432	0.000377454783169022	0.0163894840060233	0.0140735218322854	HVCN1/SLC25A4/ATP6V1E1/ATP6V1B2/ATP6V1H/SLC25A18/UQCRC1/SLC4A11/TCIRG1/SLC9A6/SLC17A7/CYC1/SLC32A1	13
MF	GO:0043178	alcohol binding	10/582	90/18432	0.000539859383769482	0.0217976220572442	0.018717447712313	PMP2/ANXA6/GRAMD1C/PLCL2/RPH3A/ABCA1/STAR/RBP4/TSPO/SYP	10
MF	GO:0022836	gated channel activity	23/582	341/18432	0.000554848561457124	0.0217976220572442	0.018717447712313	HVCN1/KCNE4/GRIN1/ANXA6/SCN2B/KCNIP4/KCNJ10/GABRG1/GABRA1/GABRG2/GABRA4/CDK5/GABRD/SCN2A/CLIC1/GABRA5/SCN3B/KCNV1/CACNG3/KCNIP1/GRIA1/CNR1/KCNJ16	23
MF	GO:0099529	neurotransmitter receptor activity involved in regulation of postsynaptic membrane potential	8/582	61/18432	0.000635149098931034	0.0232184736181439	0.019937521843714	CHRM1/GABRG1/GABRA1/GABRG2/GABRA4/GABRD/GABRA5/GRIA1	8
MF	GO:0030215	semaphorin receptor binding	5/582	23/18432	0.000647302900869467	0.0232184736181439	0.019937521843714	SEMA4C/SEMA3F/PLXNB1/RIT2/SEMA5B	5
MF	GO:0046873	metal ion transmembrane transporter activity	27/582	436/18432	0.000719114694040805	0.0244157177594518	0.0209655860314017	KCNE4/GRIN1/SLC39A12/SLC1A6/ANXA6/SCN2B/KCNIP4/KCNJ10/SLC12A7/TUSC3/ATP1A3/SLC38A2/ATP1A1/SLC1A3/SLC4A11/ATP1A2/CDK5/SCN2A/SLC9A6/SCN3B/SLC17A7/KCNV1/CACNG3/KCNIP1/CNR1/KCNJ16/SLC30A3	27
MF	GO:0005313	L-glutamate transmembrane transporter activity	4/582	14/18432	0.000764982559723006	0.0244157177594518	0.0209655860314017	SLC1A6/SLC25A18/SLC1A3/SLC17A7	4
MF	GO:0005254	chloride channel activity	9/582	78/18432	0.000769465044540298	0.0244157177594518	0.0209655860314017	SLC26A6/GABRG1/GABRA1/GABRG2/GABRA4/GABRD/CLIC1/GABRA5/SLC17A7	9
MF	GO:0005416	amino acid:cation symporter activity	5/582	25/18432	0.00097014217071495	0.026451362278895	0.0227135780717019	SLC1A6/SLC38A2/SLC25A18/SLC1A3/SLC32A1	5
MF	GO:0022824	transmitter-gated ion channel activity	8/582	65/18432	0.000975119468235538	0.026451362278895	0.0227135780717019	GRIN1/GABRG1/GABRA1/GABRG2/GABRA4/GABRD/GABRA5/GRIA1	8
MF	GO:0022835	transmitter-gated channel activity	8/582	65/18432	0.000975119468235538	0.026451362278895	0.0227135780717019	GRIN1/GABRG1/GABRA1/GABRG2/GABRA4/GABRD/GABRA5/GRIA1	8
MF	GO:0005216	ion channel activity	27/582	446/18432	0.00100786549895443	0.026451362278895	0.0227135780717019	HVCN1/KCNE4/GRIN1/SLC26A6/ANXA6/SCN2B/KCNIP4/KCNJ10/SLC12A7/GABRG1/GABRA1/GABRG2/GABRA4/SLC4A11/CDK5/GABRD/SCN2A/CLIC1/GABRA5/SCN3B/SLC17A7/KCNV1/CACNG3/KCNIP1/GRIA1/CNR1/KCNJ16	27
MF	GO:0005525	GTP binding	24/582	379/18432	0.00102828251330778	0.026451362278895	0.0227135780717019	SAMHD1/NME1/TUBB/NUDT2/EEF1A2/TUBA1B/RAB20/ANXA6/RRAGB/GEM/RAB3C/RHOBTB3/RAB3B/TUBA4A/RASEF/GBP1/RAB27B/HSP90AB1/RAB31/RASL12/SCG5/RIT2/TUBB6/GIMAP7	24
MF	GO:0015485	cholesterol binding	7/582	51/18432	0.00104651024135255	0.026451362278895	0.0227135780717019	PMP2/ANXA6/GRAMD1C/ABCA1/STAR/TSPO/SYP	7
MF	GO:0008514	organic anion transmembrane transporter activity	15/582	190/18432	0.0010580544911558	0.026451362278895	0.0227135780717019	GJA1/SLC35B1/SLC25A4/SLC1A6/SLC7A2/SLC26A6/SLC38A2/SLCO4A1/SLC25A18/SLC1A3/SLC4A11/SLC27A4/SLC17A7/SLC16A9/SLC32A1	15
MF	GO:0019829	ATPase-coupled cation transmembrane transporter activity	7/582	53/18432	0.00131975281569048	0.0320234139101367	0.02749825526191	ATP6V1E1/ATP6V1B2/ATP1A3/ATP6V1H/ATP1A1/ATP1A2/TCIRG1	7
MF	GO:0017080	sodium channel regulator activity	6/582	40/18432	0.00148623858227969	0.035032766582307	0.0300823628834356	FGF12/FXYD7/PTPN3/SCN2B/SCN3B/FGF13	6
MF	GO:0015079	potassium ion transmembrane transporter activity	13/582	158/18432	0.0015403664379123	0.0353000642021569	0.0303118892606719	KCNE4/SCN2B/KCNIP4/KCNJ10/SLC12A7/ATP1A3/ATP1A1/ATP1A2/SLC9A6/SLC17A7/KCNV1/KCNIP1/KCNJ16	13
MF	GO:0005372	water transmembrane transporter activity	4/582	17/18432	0.00168684576952996	0.0376121016178977	0.0322972177210146	AQP4/SLC14A1/SLC4A11/AQP11	4
MF	GO:0005516	calmodulin binding	15/582	200/18432	0.0017646607433055	0.0380405726632906	0.0326651424591956	ITPKB/MYO10/MKNK2/GRIN1/ADD3/TJP1/AEBP1/GEM/CAMK1G/RGS4/RGS1/NRGN/RIT2/SYT1/PCP4	15
MF	GO:0005244	voltage-gated ion channel activity	15/582	201/18432	0.00185307995650562	0.0380405726632906	0.0326651424591956	HVCN1/KCNE4/GRIN1/SCN2B/KCNIP4/KCNJ10/CDK5/SCN2A/CLIC1/SCN3B/KCNV1/CACNG3/KCNIP1/CNR1/KCNJ16	15
MF	GO:0022832	voltage-gated channel activity	15/582	201/18432	0.00185307995650562	0.0380405726632906	0.0326651424591956	HVCN1/KCNE4/GRIN1/SCN2B/KCNIP4/KCNJ10/CDK5/SCN2A/CLIC1/SCN3B/KCNV1/CACNG3/KCNIP1/CNR1/KCNJ16	15
MF	GO:0003924	GTPase activity	21/582	331/18432	0.00202154649557992	0.0380405726632906	0.0326651424591956	TUBB/EEF1A2/TUBA1B/RAB20/RRAGB/GEM/RAB3C/GNG3/RHOBTB3/RAB3B/RGS7/RASEF/GBP1/RAB27B/RGS4/RAB31/RGS1/RASL12/RIT2/TUBB6/GIMAP7	21
MF	GO:0015108	chloride transmembrane transporter activity	10/582	107/18432	0.00205979139320377	0.0380405726632906	0.0326651424591956	SLC26A6/SLC12A7/GABRG1/GABRA1/GABRG2/GABRA4/GABRD/CLIC1/GABRA5/SLC17A7	10
MF	GO:0019003	GDP binding	8/582	73/18432	0.00208478253658595	0.0380405726632906	0.0326651424591956	GEM/RAB3B/RASEF/GBP1/RAB27B/RAB31/RASL12/RIT2	8
MF	GO:0015291	secondary active transmembrane transporter activity	17/582	246/18432	0.00217534267372838	0.0380405726632906	0.0326651424591956	SLC35B1/SLC25A4/SLC1A6/SLC26A6/SLC16A14/SLC35E1/SLC12A7/ATP1A3/SLC38A2/SLCO4A1/SLC25A18/SLC1A3/SLC4A11/SLC9A6/SLC17A7/SLC16A9/SLC32A1	17
MF	GO:0019001	guanyl nucleotide binding	24/582	401/18432	0.00218316588294725	0.0380405726632906	0.0326651424591956	SAMHD1/NME1/TUBB/NUDT2/EEF1A2/TUBA1B/RAB20/ANXA6/RRAGB/GEM/RAB3C/RHOBTB3/RAB3B/TUBA4A/RASEF/GBP1/RAB27B/HSP90AB1/RAB31/RASL12/SCG5/RIT2/TUBB6/GIMAP7	24
MF	GO:0032561	guanyl ribonucleotide binding	24/582	401/18432	0.00218316588294725	0.0380405726632906	0.0326651424591956	SAMHD1/NME1/TUBB/NUDT2/EEF1A2/TUBA1B/RAB20/ANXA6/RRAGB/GEM/RAB3C/RHOBTB3/RAB3B/TUBA4A/RASEF/GBP1/RAB27B/HSP90AB1/RAB31/RASL12/SCG5/RIT2/TUBB6/GIMAP7	24
MF	GO:0016247	channel regulator activity	12/582	145/18432	0.00219307914443383	0.0380405726632906	0.0326651424591956	KCNE4/FGF12/FXYD7/PTPN3/SCN2B/KCNIP4/GEM/SCN3B/KCNV1/CACNG3/KCNIP1/FGF13	12
MF	GO:1904315	transmitter-gated ion channel activity involved in regulation of postsynaptic membrane potential	7/582	58/18432	0.00224840587972425	0.0380405726632906	0.0326651424591956	GABRG1/GABRA1/GABRG2/GABRA4/GABRD/GABRA5/GRIA1	7
MF	GO:0005230	extracellular ligand-gated ion channel activity	8/582	74/18432	0.00227429922029395	0.0380405726632906	0.0326651424591956	GRIN1/GABRG1/GABRA1/GABRG2/GABRA4/GABRD/GABRA5/GRIA1	8
MF	GO:0005253	anion channel activity	9/582	91/18432	0.00230548925232064	0.0380405726632906	0.0326651424591956	SLC26A6/GABRG1/GABRA1/GABRG2/GABRA4/GABRD/CLIC1/GABRA5/SLC17A7	9
MF	GO:0098960	postsynaptic neurotransmitter receptor activity	8/582	75/18432	0.00247707143723516	0.0400702732493923	0.0344080304903873	CHRM1/GABRG1/GABRA1/GABRG2/GABRA4/GABRD/GABRA5/GRIA1	8
MF	GO:0098918	structural constituent of synapse	4/582	19/18432	0.00261294912119579	0.0405329688635877	0.0348053435983343	INA/NEFL/ERC2/SPTBN2	4
MF	GO:0140323	solute:anion antiporter activity	5/582	31/18432	0.00265474983054828	0.0405329688635877	0.0348053435983343	SLC35B1/SLC25A4/SLC26A6/SLC4A11/SLC32A1	5
MF	GO:0015297	antiporter activity	9/582	93/18432	0.00267695766046063	0.0405329688635877	0.0348053435983343	SLC35B1/SLC25A4/SLC26A6/SLC35E1/ATP1A3/SLC4A11/SLC9A6/SLC17A7/SLC32A1	9
MF	GO:0030594	neurotransmitter receptor activity	10/582	111/18432	0.00270219792423918	0.0405329688635877	0.0348053435983343	GRIN1/CHRM1/GABRG1/GABRA1/GABRG2/GABRA4/GABRD/GABRA5/GRIA1/TSPO	10
MF	GO:0032934	sterol binding	7/582	61/18432	0.00300841266466	0.0443203651490089	0.0380575511901537	PMP2/ANXA6/GRAMD1C/ABCA1/STAR/TSPO/SYP	7
MF	GO:0015081	sodium ion transmembrane transporter activity	12/582	156/18432	0.00399868156020519	0.0578756541608645	0.0496973719301587	SLC1A6/SCN2B/ATP1A3/SLC38A2/ATP1A1/SLC1A3/SLC4A11/ATP1A2/SCN2A/SLC9A6/SCN3B/SLC17A7	12
MF	GO:0120020	cholesterol transfer activity	4/582	22/18432	0.00457539150985333	0.0650809999246379	0.0558845460277912	GRAMD1C/ABCA1/STAR/TSPO	4
MF	GO:0015179	L-amino acid transmembrane transporter activity	7/582	66/18432	0.00469320441033789	0.065625315907267	0.0563519459082497	SLC1A6/SLC7A2/SLC38A2/SLC25A18/SLC1A3/SLC17A7/SLC32A1	7
MF	GO:0099106	ion channel regulator activity	11/582	140/18432	0.00489379962313271	0.0672897448180748	0.0577811780064617	KCNE4/FGF12/FXYD7/PTPN3/SCN2B/KCNIP4/GEM/SCN3B/KCNV1/KCNIP1/FGF13	11
MF	GO:0015171	amino acid transmembrane transporter activity	8/582	85/18432	0.00537664479445253	0.0718862091057705	0.0617281259689742	SLC1A6/SLC7A2/SLC38A2/SLC25A18/SLC1A3/SLC17A7/SLC7A14/SLC32A1	8
MF	GO:0120015	sterol transfer activity	4/582	23/18432	0.0054023575327973	0.0718862091057705	0.0617281259689742	GRAMD1C/ABCA1/STAR/TSPO	4
MF	GO:0140299	small molecule sensor activity	5/582	37/18432	0.00583231082498583	0.076375498898624	0.0655830440303336	EFHD1/XRCC2/RAD51C/MSH2/SYT1	5
MF	GO:0019955	cytokine binding	11/582	144/18432	0.00603395550767881	0.0767190420054757	0.0658780418114005	TGFBR3/LIFR/TNFRSF1A/CXCR4/VASN/OSMR/BMPR1B/GBP1/SOSTDC1/TCAP/ZFP36	11
MF	GO:0046943	carboxylic acid transmembrane transporter activity	12/582	165/18432	0.00623269307804048	0.0767190420054757	0.0658780418114005	SLC1A6/SLC7A2/SLC26A6/SLC16A14/SLC38A2/SLC25A18/SLC1A3/SLC27A4/SLC17A7/SLC16A9/SLC7A14/SLC32A1	12
MF	GO:0042625	ATPase-coupled ion transmembrane transporter activity	4/582	24/18432	0.00632350891681497	0.0767190420054757	0.0658780418114005	ATP6V1E1/ATP6V1B2/ATP6V1H/TCIRG1	4
MF	GO:0044769	ATPase activity, coupled to transmembrane movement of ions, rotational mechanism	4/582	24/18432	0.00632350891681497	0.0767190420054757	0.0658780418114005	ATP6V1E1/ATP6V1B2/ATP6V1H/TCIRG1	4
MF	GO:0046961	proton-transporting ATPase activity, rotational mechanism	4/582	24/18432	0.00632350891681497	0.0767190420054757	0.0658780418114005	ATP6V1E1/ATP6V1B2/ATP6V1H/TCIRG1	4
MF	GO:0005342	organic acid transmembrane transporter activity	12/582	166/18432	0.00653204240162853	0.0775886730972396	0.0666247872337382	SLC1A6/SLC7A2/SLC26A6/SLC16A14/SLC38A2/SLC25A18/SLC1A3/SLC27A4/SLC17A7/SLC16A9/SLC7A14/SLC32A1	12
MF	GO:0015276	ligand-gated ion channel activity	11/582	146/18432	0.00667732823018668	0.0775886730972396	0.0666247872337382	GRIN1/ANXA6/KCNJ10/GABRG1/GABRA1/GABRG2/GABRA4/GABRD/GABRA5/GRIA1/KCNJ16	11
MF	GO:0022834	ligand-gated channel activity	11/582	146/18432	0.00667732823018668	0.0775886730972396	0.0666247872337382	GRIN1/ANXA6/KCNJ10/GABRG1/GABRA1/GABRG2/GABRA4/GABRD/GABRA5/GRIA1/KCNJ16	11
MF	GO:0005544	calcium-dependent phospholipid binding	6/582	54/18432	0.00690062969609532	0.0790697152677589	0.0678965465712303	ANXA6/RPH3A/SYT13/CPNE6/SYT1/PLA2G4A	6
MF	GO:0015399	primary active transmembrane transporter activity	12/582	169/18432	0.00749867013735861	0.0847452447030254	0.0727700793430764	ATP6V1E1/NDUFA7/ATP6V1B2/ATP1A3/ATP6V1H/ATP1A1/UQCRC1/CYBRD1/ABCA1/ATP1A2/TCIRG1/CYC1	12
MF	GO:0061629	RNA polymerase II-specific DNA-binding transcription factor binding	20/582	350/18432	0.00806058683718212	0.0898646505496655	0.0771660731354704	GAS2L1/ID4/CREBBP/CEBPB/NOTCH2/NFKBIA/HIPK2/TOB2/DTX3L/MEF2C/FOXC1/NIF3L1/HDAC1/DMAP1/EXOSC9/RNF25/PTPRT/ZFPM2/TGFB1I1/KLF4	20
MF	GO:0005231	excitatory extracellular ligand-gated ion channel activity	6/582	56/18432	0.00822968875710165	0.0905265763281182	0.077734463628483	GABRG1/GABRA1/GABRG2/GABRA4/GABRD/GABRA5	6
MF	GO:0001965	G-protein alpha-subunit binding	4/582	26/18432	0.00846554958608115	0.0907023169937266	0.077885370764629	SASH1/RGS7/RGS4/RGS1	4
MF	GO:0035925	mRNA 3'-UTR AU-rich region binding	4/582	26/18432	0.00846554958608115	0.0907023169937266	0.077885370764629	ZFP36L1/ZFP36L2/EXOSC9/ZFP36	4
MF	GO:0017022	myosin binding	7/582	74/18432	0.00874819897439284	0.0925290276137704	0.0794539528983318	CXCR4/MYBPC1/GSN/RAB3C/RAB3B/RAB27B/CORO1A	7
MF	GO:0009678	pyrophosphate hydrolysis-driven proton transmembrane transporter activity	4/582	27/18432	0.00969445289511903	0.101239539727509	0.0869336015778162	ATP6V1E1/ATP6V1B2/ATP6V1H/TCIRG1	4
MF	GO:0032794	GTPase activating protein binding	3/582	15/18432	0.0107330630334917	0.110684712532883	0.095044097651841	TUBB/PLXNB1/PLCD1	3
MF	GO:0016628	oxidoreductase activity, acting on the CH-CH group of donors, NAD or NADP as acceptor	4/582	28/18432	0.0110335518737387	0.112378769084376	0.0964987707735695	DHCR24/TM7SF2/MECR/AKR1C3	4
MF	GO:0016627	oxidoreductase activity, acting on the CH-CH group of donors	6/582	60/18432	0.011422637075805	0.11492287301877	0.0986833729398812	DHCR24/SDHB/TM7SF2/MECR/DUS4L/AKR1C3	6
MF	GO:0015103	inorganic anion transmembrane transporter activity	11/582	159/18432	0.0122651839395872	0.121296249458418	0.104156141480721	SLC26A6/SLC12A7/GABRG1/GABRA1/GABRG2/GABRA4/SLC4A11/GABRD/CLIC1/GABRA5/SLC17A7	11
MF	GO:0042626	ATPase-coupled transmembrane transporter activity	8/582	98/18432	0.0123501635812207	0.121296249458418	0.104156141480721	ATP6V1E1/ATP6V1B2/ATP1A3/ATP6V1H/ATP1A1/ABCA1/ATP1A2/TCIRG1	8
MF	GO:0003779	actin binding	23/582	439/18432	0.0126742414702889	0.12237199832598	0.105079878626328	SORBS1/PALLD/GAS2L1/TNS1/MYO10/CXCR4/ARPC1A/ADD3/NCALD/ANXA6/MYBPC1/GSN/ANLN/FAM107A/VASP/EPS8/GBP1/PDLIM1/ENC1/CORO1A/HPCA/SPTBN2/CAP2	23
MF	GO:0031489	myosin V binding	3/582	16/18432	0.0129046834598307	0.12237199832598	0.105079878626328	RAB3C/RAB3B/RAB27B	3
MF	GO:0140328	floppase activity	3/582	16/18432	0.0129046834598307	0.12237199832598	0.105079878626328	ATP8B1/ATP11C/ABCA1	3
MF	GO:0005184	neuropeptide hormone activity	4/582	30/18432	0.0140556554881503	0.131771770201409	0.113151389276617	ADCYAP1/CARTPT/CCK/CRH	4
MF	GO:0016887	ATP hydrolysis activity	19/582	347/18432	0.0146425017592803	0.135731055633778	0.116551196735608	NAV2/KIF5B/ATP8B1/ATP11C/HSPA2/ATP1A3/ATP6V1H/RHOBTB3/DDX25/ATP1A1/NVL/HSPA1A/ATP1A2/PSMC3/HSP90AB1/PSMC4/KIF1C/MSH2/RUVBL1	19
MF	GO:0000400	four-way junction DNA binding	3/582	17/18432	0.015308505822038	0.140327970035348	0.120498531207387	XRCC2/RAD51C/MSH2	3
MF	GO:0043425	bHLH transcription factor binding	4/582	31/18432	0.0157446785485358	0.141188693505891	0.121237627724995	CREBBP/SOX9/ID3/FHL2	4
MF	GO:0051059	NF-kappaB binding	4/582	31/18432	0.0157446785485358	0.141188693505891	0.121237627724995	NOTCH2/NFKBIA/HDAC1/RNF25	4
MF	GO:0005543	phospholipid binding	24/582	474/18432	0.0161276264395668	0.143067653899383	0.122851076330826	MYO10/ATP8B1/ANXA6/GSN/BSCL2/PSD2/RPH3A/SYT13/SNX31/SGIP1/ABCA1/AMPH/SYTL4/PLCD1/SNX10/CPNE6/NRGN/EPDR1/SYT1/SNAP91/LPAR4/SPTBN2/F3/PLA2G4A	24
MF	GO:0015293	symporter activity	10/582	145/18432	0.0168379616438789	0.147779982512767	0.126897516084328	SLC1A6/SLC16A14/SLC12A7/SLC38A2/SLC25A18/SLC1A3/SLC4A11/SLC17A7/SLC16A9/SLC32A1	10
MF	GO:0002039	p53 binding	6/582	67/18432	0.0189557955716788	0.164616119438263	0.141354575287976	PTTG1IP/CREBBP/MSX1/CDK5/HDAC1/RFWD3	6
MF	GO:0019842	vitamin binding	10/582	149/18432	0.0199731279253294	0.168416052736069	0.144617548314353	ACACB/PLOD2/GOT1/GOT2/PSAT1/CALB1/GAD2/RBP4/GAD1/HACL1	10
MF	GO:0008013	beta-catenin binding	7/582	87/18432	0.0200796192391191	0.168416052736069	0.144617548314353	TBL1X/GJA1/KANK1/SOX9/TCF7L1/PTPRT/KLF4	7
MF	GO:0042562	hormone binding	7/582	87/18432	0.0200796192391191	0.168416052736069	0.144617548314353	CCKBR/CRYM/ATP1A3/ATP1A1/ATP1A2/TSPO/CDH13	7
MF	GO:0044325	transmembrane transporter binding	9/582	128/18432	0.0202927009735034	0.168416052736069	0.144617548314353	KCNE4/FGF12/AP2M1/HSP90AB1/SCN3B/TCAP/KCNIP1/TSPO/FGF13	9
MF	GO:0004675	transmembrane receptor protein serine/threonine kinase activity	3/582	19/18432	0.0208223483382776	0.168416052736069	0.144617548314353	TGFBR3/BMPR1B/SOSTDC1	3
MF	GO:0005283	amino acid:sodium symporter activity	3/582	19/18432	0.0208223483382776	0.168416052736069	0.144617548314353	SLC1A6/SLC38A2/SLC1A3	3
MF	GO:0050811	GABA receptor binding	3/582	19/18432	0.0208223483382776	0.168416052736069	0.144617548314353	PLCL2/GABRG1/GABRA5	3
MF	GO:0016831	carboxy-lyase activity	4/582	34/18432	0.0215542959587894	0.16882658842069	0.144970072098404	ME3/GOT1/GAD2/GAD1	4
MF	GO:0005518	collagen binding	6/582	69/18432	0.0216122540754846	0.16882658842069	0.144970072098404	DDR1/CD44/AEBP1/COL5A3/PAK1/TGFBI	6
MF	GO:0005201	extracellular matrix structural constituent	11/582	173/18432	0.0216646210447371	0.16882658842069	0.144970072098404	COL27A1/VCAN/AEBP1/COL5A3/LAMB2/EFEMP2/LAMB1/BGN/LAMA5/IGFBP7/TGFBI	11
MF	GO:0022843	voltage-gated cation channel activity	10/582	151/18432	0.0216916586334462	0.16882658842069	0.144970072098404	HVCN1/KCNE4/GRIN1/SCN2B/KCNJ10/CDK5/KCNV1/CACNG3/CNR1/KCNJ16	10
MF	GO:0016830	carbon-carbon lyase activity	5/582	51/18432	0.0219600452529491	0.169318105922271	0.145392134335806	ME3/GOT1/GAD2/GAD1/HACL1	5
MF	GO:0042578	phosphoric ester hydrolase activity	19/582	365/18432	0.0234286193043702	0.177893226870953	0.152755523679938	PFKFB3/CTDSP2/SAMHD1/TNS3/CHRM1/PTPN3/PLCL2/FIG4/CTDSP1/ATP1A1/PTPRR/ATP1A2/PPEF1/PPM1E/PLD3/PLCD1/PPM1J/PTPRT/PPP1CA	19
MF	GO:0097718	disordered domain specific binding	4/582	35/18432	0.0237453549193375	0.177893226870953	0.152755523679938	HSPA2/HSPA1A/AP2M1/HSP90AB1	4
MF	GO:0015662	P-type ion transporter activity	3/582	20/18432	0.02393472506991	0.177893226870953	0.152755523679938	ATP1A3/ATP1A1/ATP1A2	3
MF	GO:0097001	ceramide binding	3/582	20/18432	0.02393472506991	0.177893226870953	0.152755523679938	CLIP3/EPDR1/PLA2G4A	3
MF	GO:0001228	DNA-binding transcription activator activity, RNA polymerase II-specific	23/582	468/18432	0.0247589165424654	0.182375947745839	0.156604801062775	GLIS3/KLF15/NFIA/RFX4/CEBPB/MAFF/CEBPD/SOX9/EGR1/MEF2C/FOXC1/MSX1/FOXD1/ELF1/ZIC1/PRDM16/NFIC/NEUROD6/TFAP2C/FOXF1/NKX2-2/KLF4/IRX3	23
MF	GO:0000217	DNA secondary structure binding	4/582	36/18432	0.0260665329419605	0.185253803067144	0.159075992936763	XRCC2/RAD51C/MEF2C/MSH2	4
MF	GO:0015248	sterol transporter activity	4/582	36/18432	0.0260665329419605	0.185253803067144	0.159075992936763	GRAMD1C/ABCA1/STAR/TSPO	4
MF	GO:0042805	actinin binding	4/582	36/18432	0.0260665329419605	0.185253803067144	0.159075992936763	PALLD/CSRP1/PDLIM1/PTPRT	4
MF	GO:0005178	integrin binding	10/582	156/18432	0.0264544940212706	0.185253803067144	0.159075992936763	GFAP/ITGB5/ITGB8/SPP1/LAMB2/LAMB1/ITGA6/LAMA5/ITGA5/TGFBI	10
MF	GO:0001216	DNA-binding transcription activator activity	23/582	472/18432	0.0269572864881011	0.185253803067144	0.159075992936763	GLIS3/KLF15/NFIA/RFX4/CEBPB/MAFF/CEBPD/SOX9/EGR1/MEF2C/FOXC1/MSX1/FOXD1/ELF1/ZIC1/PRDM16/NFIC/NEUROD6/TFAP2C/FOXF1/NKX2-2/KLF4/IRX3	23
MF	GO:0005261	cation channel activity	18/582	346/18432	0.0270242694240691	0.185253803067144	0.159075992936763	HVCN1/KCNE4/GRIN1/ANXA6/SCN2B/KCNIP4/KCNJ10/SLC12A7/SLC4A11/CDK5/SCN2A/SCN3B/KCNV1/CACNG3/KCNIP1/GRIA1/CNR1/KCNJ16	18
MF	GO:0031681	G-protein beta-subunit binding	3/582	21/18432	0.0272841719436398	0.185253803067144	0.159075992936763	GNG3/RGS7/GNG2	3
MF	GO:0036122	BMP binding	3/582	21/18432	0.0272841719436398	0.185253803067144	0.159075992936763	BMPR1B/SOSTDC1/TCAP	3
MF	GO:0140664	ATP-dependent DNA damage sensor activity	3/582	21/18432	0.0272841719436398	0.185253803067144	0.159075992936763	XRCC2/RAD51C/MSH2	3
MF	GO:0098632	cell-cell adhesion mediator activity	5/582	54/18432	0.0273951078475049	0.185253803067144	0.159075992936763	PALLD/CD200/PDLIM1/ESAM/PPP1CA	5
MF	GO:0140678	molecular function inhibitor activity	7/582	93/18432	0.02776496194648	0.186228403299561	0.159912874539846	YAP1/ID4/ID3/PAK1/HSPA1A/SCN3B/KCNV1	7
MF	GO:0008022	protein C-terminus binding	11/582	181/18432	0.0289748812226745	0.192776427489568	0.165535611739049	SASH1/YAP1/TBL1X/CDK7/MID1IP1/MAP2K1/MSH2/CITED1/NEFL/SYT1/CORO1A	11
MF	GO:0030170	pyridoxal phosphate binding	5/582	55/18432	0.0293802107181831	0.193909390740008	0.166508478428103	GOT1/GOT2/PSAT1/GAD2/GAD1	5
MF	GO:0070279	vitamin B6 binding	5/582	56/18432	0.0314537913026029	0.205947443052757	0.176845459871777	GOT1/GOT2/PSAT1/GAD2/GAD1	5
MF	GO:0017018	myosin phosphatase activity	6/582	76/18432	0.0328545901571952	0.213425487241623	0.183266797975901	CTDSP2/CTDSP1/PPEF1/PPM1E/PPM1J/PPP1CA	6
MF	GO:0003713	transcription coactivator activity	15/582	281/18432	0.0339048337209714	0.218466805005911	0.187595738142237	YAP1/TRIM8/CREBBP/HIPK2/WWTR1/PBXIP1/NUPR1/PRDM16/ACTL6B/PDLIM1/CITED1/ZFPM2/TGFB1I1/RUVBL1/ABT1	15
MF	GO:0005212	structural constituent of eye lens	3/582	23/18432	0.0346898805524537	0.218466805005911	0.187595738142237	BFSP1/VIM/HSPB2	3
MF	GO:0017134	fibroblast growth factor binding	3/582	23/18432	0.0346898805524537	0.218466805005911	0.187595738142237	TGFBR3/FIBP/FGFR3	3
MF	GO:0140416	transcription regulator inhibitor activity	3/582	23/18432	0.0346898805524537	0.218466805005911	0.187595738142237	ID4/ID3/HSPA1A	3
MF	GO:0046332	SMAD binding	6/582	78/18432	0.0366510144458533	0.229068840286583	0.196699622982929	TGFBR3/TOB1/HIPK2/BMPR1B/CITED1/TGFB1I1	6
MF	GO:0043208	glycosphingolipid binding	2/582	10/18432	0.0378630214895393	0.229944827122119	0.197451826032774	CLIP3/EPDR1	2
MF	GO:0045503	dynein light chain binding	2/582	10/18432	0.0378630214895393	0.229944827122119	0.197451826032774	DYNC1I1/GLUL	2
MF	GO:0042054	histone methyltransferase activity	5/582	59/18432	0.0382139942476515	0.229944827122119	0.197451826032774	PRDM16/SMYD3/SMYD5/PRMT7/PRMT6	5
MF	GO:0005248	voltage-gated sodium channel activity	3/582	24/18432	0.0387422193575449	0.229944827122119	0.197451826032774	SCN2B/SCN2A/SCN3B	3
MF	GO:0008483	transaminase activity	3/582	24/18432	0.0387422193575449	0.229944827122119	0.197451826032774	GOT1/GOT2/PSAT1	3
MF	GO:0140358	P-type transmembrane transporter activity	3/582	24/18432	0.0387422193575449	0.229944827122119	0.197451826032774	ATP1A3/ATP1A1/ATP1A2	3
MF	GO:0140612	DNA damage sensor activity	3/582	24/18432	0.0387422193575449	0.229944827122119	0.197451826032774	XRCC2/RAD51C/MSH2	3
MF	GO:0008028	monocarboxylic acid transmembrane transporter activity	5/582	60/18432	0.040649572172365	0.238791211884072	0.205048147493436	SLC26A6/SLC16A14/SLC27A4/SLC16A9/SLC32A1	5
MF	GO:0004722	protein serine/threonine phosphatase activity	7/582	101/18432	0.0408115889401869	0.238791211884072	0.205048147493436	CTDSP2/FIG4/CTDSP1/PPEF1/PPM1E/PPM1J/PPP1CA	7
MF	GO:0140303	intramembrane lipid transporter activity	4/582	42/18432	0.0427838652864971	0.244791178571411	0.210200271998162	PLSCR4/ATP8B1/ATP11C/ABCA1	4
MF	GO:0031072	heat shock protein binding	8/582	124/18432	0.0429462945860071	0.244791178571411	0.210200271998162	IRAK1/HSPA2/HSPA1A/CDC37/CDK5/GBP1/HSP90AB1/ZFP36	8
MF	GO:0051082	unfolded protein binding	8/582	124/18432	0.0429462945860071	0.244791178571411	0.210200271998162	HSPA2/HSPA1A/CDC37/PFDN1/HSP90AB1/SCG5/CHAF1B/HSPB2	8
MF	GO:0016769	transferase activity, transferring nitrogenous groups	3/582	25/18432	0.043023904112551	0.244791178571411	0.210200271998162	GOT1/GOT2/PSAT1	3
MF	GO:0038024	cargo receptor activity	6/582	82/18432	0.0450584048363475	0.254385816458995	0.218439112570212	MEGF10/LRP10/CFI/CD163/COLEC12/ABCA1	6
MF	GO:0001161	intronic transcription regulatory region sequence-specific DNA binding	2/582	11/18432	0.0453269272963301	0.254385816458995	0.218439112570212	BCL6/SMYD3	2
MF	GO:0004190	aspartic-type endopeptidase activity	3/582	26/18432	0.0475315155725253	0.261423335648889	0.224482175300418	BACE2/CASP7/NRIP3	3
MF	GO:0004435	phosphatidylinositol phospholipase C activity	3/582	26/18432	0.0475315155725253	0.261423335648889	0.224482175300418	CHRM1/PLCL2/PLCD1	3
MF	GO:0030507	spectrin binding	3/582	26/18432	0.0475315155725253	0.261423335648889	0.224482175300418	MYO10/DYNC1I1/GBP1	3
MF	GO:0051087	chaperone binding	7/582	105/18432	0.048616574222178	0.265620355849648	0.22808612374713	BAG3/DNAJC1/HSPA2/ATP1A3/ATP1A1/CDC37/ATP1A2	7
MF	GO:0015175	neutral amino acid transmembrane transporter activity	4/582	44/18432	0.049429880478089	0.26828718022647	0.230376104998296	SLC1A6/SLC38A2/SLC1A3/SLC32A1	4
