# Supplementary material for: Deciphering Alzheimer’s disease transcriptomics: exploration and validation of core genes in tau and Aβ pathological models toward novel therapeutic targets
Source: Front Aging Neurosci. 2025 Oct 10;17:1621153. doi: 10.3389/fnagi.2025.1621153 (PMC12549628; doi:10.3389/fnagi.2025.1621153)
Supplement: Supplementary file 7 [file Data_Sheet_6.ZIP › GO-KEGG analysis/interGenes.List.txt]

DTNA
SORBS1
ITPKB
SASH1
PFKFB3
GLIS3
PALLD
GFAP
TGFBR3
NAV2
YAP1
ITGB5
AFF1
TRIM8
CA10
BBX
KLF15
ZFP36L1
TNPO1
IDH3G
PLSCR4
CMBL
ACACB
HVCN1
GAS2L1
MALAT1
SST
RAP1GDS1
NFIA
CTDSP2
KCNE4
ERBB2IP
LPP
TNS1
ATP5B
ID4
ADAM33
DDR1
BCL6
PTTG1IP
CREBBP
SAMHD1
MXI1
RFX4
CEBPB
CASP6
ATP5C1
TBL1X
FAM63A
MYO10
GPHN
ME3
LIFR
PCYOX1L
TNFRSF1A
MSI2
BAG3
SAMD4A
COL27A1
CXCR4
SEMA4C
NME1
NOTCH2
MKNK2
DDIT4
DNAJC1
QKI
GJA1
AP3M2
KANK1
MAFF
C9orf64
SRGAP1
GRAMD3
PLOD2
CD200
CD44
MLLT11
TPD52L1
RIN2
HIF3A
TOB1
NFKBIA
ADCYAP1
SLC35B1
SALL3
SLC25A4
UNG
CLDN15
CEBPD
ACOT7
PMP2
ATP6V1E1
INA
GRIN1
SOX9
KIF5B
SLC39A12
CHGB
CCKBR
BACE2
SLC1A6
ANP32B
VCAN
NEDD1
TUBB
MT1M
FIBP
ARPC1A
PTMA
FGF12
MRGPRF
GPI
PSMA5
ZFP36L2
ADD3
UCHL1
NUDT2
GLS2
ITGB8
MDH1
TNS3
NCALD
SEPP1
IRAK1
SLC7A2
COPS3
ZIC2
SRRM2
PHYHD1
NDUFA7
PSMB3
HIPK2
EEF1A2
PSMB7
CHRM1
DYNC1I1
ATP6V1B2
DHCR24
PAQR8
IMMT
AHNAK
EFHD1
WDR70
SF3B5
CHST6
TXNDC9
WWTR1
SCRIB
ID3
XRCC2
HMP19
ATP8B1
SPP1
TUBA1B
CRMP1
NRXN3
PRDX6
CDC42EP4
CRYM
CSRP1
CHCHD6
METTL7A
SRGN
ATP11C
SLC26A6
ZNF423
EGR1
TJP1
RAB20
TRIP10
ANXA6
MYBPC1
RAD51C
PBXIP1
GSN
MAEL
FXYD7
FUCA1
PTPN3
NIT2
ANLN
STOM
SLC16A14
TSPAN7
BSCL2
PGF
MAL2
TOB2
ANGPT1
DTX3L
SCN2B
NDRG4
PRR11
SULT4A1
VASN
EMX2
RRAGB
FGR
SDHB
MEGF10
RTN4IP1
SV2B
DHRS7B
LARGE
RTN3
MPV17
GOT1
ENO2
PSD2
AEBP1
DHPS
FAM107A
CAPNS1
MAP2K4
TM7SF2
SLC35E1
OSMR
GRAMD1C
FHL2
HSPB3
FYCO1
TBC1D7
KCNIP4
KCNJ10
SLC12A7
FBXW12
TUSC3
PLCL2
LRP10
CNOT10
AHCYL1
GEM
RWDD2B
HSPA2
C1QTNF5
NSUN6
RPH3A
RAB3C
GNG3
SENP8
EMP1
NECAP1
CAMK1G
SERPINB6
MECR
ZBTB20
GABRG1
KIFAP3
GABRA1
BMPR1B
MEF2C
ATP1A3
ATP6V1H
SLC38A2
CASP7
COL5A3
RHOBTB3
DDX25
RAB3B
C1QTNF4
CFI
REEP1
GLOD4
DDIT4L
STAT4
FIG4
CTDSP1
ZNF160
FAM89A
SYT13
BFSP1
NUPR1
RHPN2
CRB2
AQP4
GPRC5B
GOT2
SDC4
NRN1
RGS7
GABRG2
IL17RB
SERPINA3
ATP1A1
PSAT1
HEPH
PTPRR
FOXC1
SYN2
VASP
SLCO4A1
MTX2
SLC25A18
TJP2
SLC14A1
GLUL
LAMB2
PAK1
CASD1
MSX1
PECAM1
ATOH7
JAZF1
UQCRC1
SSSCA1
CD163
BCAR3
TM2D2
ENTPD2
FOXD1
HPRT1
SNX31
LRMP
PODXL2
LETMD1
SLC1A3
EFEMP2
WDR7
EPS8
ATRNL1
PPP1R14C
TUBA4A
TAGLN3
STMN2
NVL
HSPA1A
ELF1
GABRA4
CDC37
PPIH
TMEM123
PON2
MRPS9
MRVI1
BDNF
SEMA3F
CARTPT
C1orf87
KCTD4
PSMG1
PSMD8
NIF3L1
TARBP1
CYBRD1
NLRC5
SLC4A11
SGIP1
COLEC12
ASNS
ABCA1
ATP1A2
GPS1
C10orf54
TRIM47
CDK5
AMPH
RASEF
TTLL1
GBP1
SLC27A4
NUDT18
TMEM35
EFNA1
CDK7
ELMO1
SH2D2A
ATP6AP1
GABRD
MT1X
ANKRD39
SCN2A
PPEF1
NEK7
CECR6
LEAP2
TCIRG1
PSMC3
CCK
ZCCHC12
CALB1
MID1IP1
GAD2
PLK2
SERPING1
CDH18
RAB11FIP3
ZIC1
MRPL37
GOLT1A
GLS
CLIP3
ST6GALNAC5
PRDM16
ACTL6B
FAM107B
SMYD3
PPM1E
SORCS3
NFIC
STAR
PDK4
LAMB1
NEUROD6
BGN
ITGA6
TFAP2C
UBE2T
TNFRSF13C
PCSK1
APOO
HDAC1
FSD1
UCHL3
ZNF134
PLD3
RNF175
CLIC1
SLC9A6
CYP4X1
LAMA5
DMAP1
RBP4
CRH
NXPH1
EXOSC9
RAB27B
PFDN1
TMEM141
UBL7
RGS4
SYTL4
NUPL2
ZNF217
AP2M1
GAD1
PDLIM1
UHRF1
OLFM3
SMYD5
MT1G
HSP90AB1
DUS4L
ENC1
PLXNB1
GPAM
C11orf73
PRMT7
FAM19A1
IGFBP7
EXOSC5
RAB31
PSMC4
PLCD1
MAP2K1
SOSTDC1
GABRA5
SCN3B
FCGRT
SERPINF1
RPP40
TRAPPC1
SLC17A7
SLC16A9
RNF25
SNX10
RGS1
KCNV1
FOXF1
AKR1C3
GJA4
SLITRK4
MT1H
CACNG3
GPRASP1
HACL1
C21orf91
DMXL2
RARRES2
VIM
RFWD3
TCF7L1
CARD6
MXRA8
TCAP
KDELC2
KIF1C
CYC1
PRKAG1
KCNIP1
GDA
VSNL1
MSH2
GRIA1
NELL1
CNR1
OCIAD2
TSPO
EMP3
WDR46
RASL12
ITGA5
TCEAL7
TAC1
HAS1
PPM1J
GRTP1
IFITM2
FGFR3
GPR22
OR2L13
PRR3
DNTTIP1
LRRTM1
COG7
NAP1L5
CGREF1
SCG5
NRIP3
TRIM17
CPNE6
ZFP36
INHBB
CITED1
LFNG
NRGN
NEFL
RIT2
SPR
NPTX2
CHAF1B
SLC7A14
PTRH2
ERC2
KCNJ16
C14orf79
ESAM
EPDR1
PTPRT
PPP1R13L
SYT1
PCP4
NKX2-2
SHF
SUSD1
PPP1CA
ZFPM2
LATS2
TGFB1I1
HSPB2
SNCB
MAP7D2
NELL2
PGM2L1
TUBB6
CCNA1
SLC30A3
TMEM176A
GNG2
NAP1L2
RPA3
RUVBL1
GIMAP7
ZNF566
SLC32A1
PRC1
CORO1A
SYP
SNAP91
TDRD10
ANKRD36B
ZBBX
HPCA
GLRX
SERPINI1
KLF4
TMEM169
LY6E
TXNIP
NEU1
LRRC4
LPAR4
IRX3
CDH12
NPTXR
VSIG4
PRMT6
TBC1D19
FCRLB
SPTBN2
P2RY14
ZNF222
NECAB1
C15orf52
HIST1H1C
SEMA5B
ST6GALNAC2
TRIM56
FGF13
AQP11
UBE2M
CAP2
PCDH8
NRSN1
DACH2
CXCL1
GALNTL5
CCL2
HIGD1B
IFITM3
F3
TYRP1
MUM1L1
ABT1
SYNPR
TMEM200A
PLA2G4A
CDH13
PLA1A
TRHDE
PVALB
PDYN
TGFBI
RPS4Y1
