# Supplementary material for: Deciphering Alzheimer’s disease transcriptomics: exploration and validation of core genes in tau and Aβ pathological models toward novel therapeutic targets
Source: Front Aging Neurosci. 2025 Oct 10;17:1621153. doi: 10.3389/fnagi.2025.1621153 (PMC12549628; doi:10.3389/fnagi.2025.1621153)
Supplement: Supplementary file 7 [file Data_Sheet_6.ZIP › GO-KEGG analysis/KEGG.txt]

ID	Description	GeneRatio	BgRatio	pvalue	p.adjust	qvalue	geneID	Count
hsa04727	GABAergic synapse	16/313	89/8878	6.6603984812114e-08	1.95149675499494e-05	1.74572549665436e-05	GPHN/GLS2/GNG3/GABRG1/GABRA1/SLC38A2/GABRG2/GLUL/GABRA4/GABRD/GAD2/GLS/GAD1/GABRA5/GNG2/SLC32A1	16
hsa05033	Nicotine addiction	10/313	41/8878	1.08990107094346e-06	0.000159670506893216	0.000142834403507853	GRIN1/GABRG1/GABRA1/GABRG2/GABRA4/GABRD/GABRA5/SLC17A7/GRIA1/SLC32A1	10
hsa00250	Alanine, aspartate and glutamate metabolism	9/313	37/8878	3.90331296455074e-06	0.000381223566204456	0.000341026290587065	GLS2/NIT2/GOT1/GOT2/GLUL/ASNS/GAD2/GLS/GAD1	9
hsa04978	Mineral absorption	10/313	61/8878	4.68744866461838e-05	0.00343355614683296	0.00307151241444731	MT1M/SLC26A6/ATP1A3/ATP1A1/HEPH/CYBRD1/ATP1A2/MT1X/MT1G/MT1H	10
hsa04820	Cytoskeleton in muscle cells	21/313	232/8878	6.73557066527586e-05	0.00394704440985165	0.00353085704348145	DTNA/ITGB5/COL27A1/VCAN/ITGB8/CSRP1/MYBPC1/ENO2/FHL2/ATP1A3/COL5A3/SDC4/ATP1A1/ATP1A2/BGN/ITGA6/PDLIM1/VIM/TCAP/ITGA5/SPTBN2	21
hsa04964	Proximal tubule bicarbonate reclamation	6/313	23/8878	0.000111168697072312	0.00542873804036456	0.00485631676684309	GLS2/MDH1/ATP1A3/ATP1A1/ATP1A2/GLS	6
hsa05120	Epithelial cell signaling in Helicobacter pylori infection	10/313	71/8878	0.000175700755599766	0.00735433162724733	0.00657887039764536	NFKBIA/ATP6V1E1/ATP6V1B2/TJP1/MAP2K4/ATP6V1H/PAK1/ATP6AP1/TCIRG1/CXCL1	10
hsa05016	Huntington disease	24/313	311/8878	0.000251819738080869	0.0089552972414983	0.00801102573426649	CREBBP/SLC25A4/GRIN1/KIF5B/TUBB/PSMA5/NDUFA7/PSMB3/PSMB7/TUBA1B/SDHB/KCNJ10/UQCRC1/SLC1A3/TUBA4A/BDNF/PSMD8/PSMC3/HDAC1/AP2M1/PSMC4/CYC1/GRIA1/TUBB6	24
hsa04512	ECM-receptor interaction	11/313	89/8878	0.000275077389670596	0.0089552972414983	0.00801102573426649	ITGB5/CD44/ITGB8/SPP1/SV2B/SDC4/LAMB2/LAMB1/ITGA6/LAMA5/ITGA5	11
hsa04721	Synaptic vesicle cycle	10/313	79/8878	0.000427398978849969	0.0125227900803041	0.0112023521824887	ATP6V1E1/SLC1A6/ATP6V1B2/ATP6V1H/SLC1A3/TCIRG1/AP2M1/SLC17A7/SYT1/SLC32A1	10
hsa04724	Glutamatergic synapse	12/313	116/8878	0.000768724739836777	0.0204760317065614	0.018316981839173	GRIN1/SLC1A6/GLS2/GNG3/SLC38A2/GLUL/SLC1A3/GLS/SLC17A7/GRIA1/GNG2/PLA2G4A	12
hsa00220	Arginine biosynthesis	5/313	23/8878	0.00105136708812683	0.0256708797350968	0.022964070609086	GLS2/GOT1/GOT2/GLUL/GLS	5
hsa05132	Salmonella infection	19/313	251/8878	0.00138470392105691	0.0300503152058252	0.026881726194541	TNFRSF1A/NFKBIA/KIF5B/TUBB/ARPC1A/IRAK1/DYNC1I1/AHNAK/TUBA1B/MAP2K4/FYCO1/CASP7/PAK1/TUBA4A/ELMO1/HSP90AB1/MAP2K1/TCF7L1/TUBB6	19
hsa04145	Phagosome	14/313	159/8878	0.0014358512385036	0.0300503152058252	0.026881726194541	ITGB5/ATP6V1E1/TUBB/DYNC1I1/ATP6V1B2/TUBA1B/ATP6V1H/TUBA4A/COLEC12/ATP6AP1/TCIRG1/ITGA5/TUBB6/CORO1A	14
hsa05110	Vibrio cholerae infection	7/313	51/8878	0.00193130268160038	0.0377247790472608	0.0337469731732278	ATP6V1E1/ATP6V1B2/TJP1/ATP6V1H/TJP2/ATP6AP1/TCIRG1	7
hsa04723	Retrograde endocannabinoid signaling	13/313	149/8878	0.0022816831700253	0.0417833230510884	0.0373775729826514	NDUFA7/GNG3/GABRG1/GABRA1/GABRG2/GABRA4/GABRD/GABRA5/SLC17A7/GRIA1/CNR1/GNG2/SLC32A1	13
hsa05010	Alzheimer disease	25/313	391/8878	0.00283458950395145	0.0488549838033985	0.0437035781104588	TNFRSF1A/SLC25A4/GRIN1/KIF5B/SLC39A12/BACE2/TUBB/PSMA5/NDUFA7/PSMB3/PSMB7/CHRM1/TUBA1B/SDHB/RTN3/CASP7/UQCRC1/TUBA4A/PSMD8/CDK5/PSMC3/PSMC4/MAP2K1/CYC1/TUBB6	25
hsa05165	Human papillomavirus infection	22/313	333/8878	0.00338322902211084	0.0521826602421987	0.0466803750684659	ITGB5/CREBBP/TNFRSF1A/NOTCH2/ATP6V1E1/ITGB8/ATP6V1B2/SCRIB/SPP1/ATP6V1H/LAMB2/ATP6AP1/TCIRG1/LAMB1/ITGA6/HDAC1/LAMA5/MAP2K1/TCF7L1/ITGA5/LFNG/CCNA1	22
hsa05022	Pathways of neurodegeneration - multiple diseases	29/313	483/8878	0.00338385851399924	0.0521826602421987	0.0466803750684659	TNFRSF1A/SLC25A4/GRIN1/KIF5B/TUBB/PSMA5/UCHL1/NDUFA7/PSMB3/PSMB7/CHRM1/TUBA1B/SDHB/CASP7/FIG4/UQCRC1/TUBA4A/BDNF/PSMD8/CDK5/PSMC3/PSMC4/MAP2K1/CYC1/GRIA1/NEFL/TUBB6/SPTBN2/PDYN	29
hsa05020	Prion disease	19/313	278/8878	0.00437457522464071	0.0640875270409864	0.057329959522923	SLC25A4/GRIN1/KIF5B/TUBB/PSMA5/NDUFA7/PSMB3/PSMB7/TUBA1B/EGR1/SDHB/UQCRC1/TUBA4A/HSPA1A/PSMD8/PSMC3/PSMC4/CYC1/TUBB6	19
hsa05032	Morphine addiction	9/313	91/8878	0.0046459830049931	0.064263507290945	0.0574873839247182	GNG3/GABRG1/GABRA1/GABRG2/GABRA4/GABRD/GABRA5/GNG2/SLC32A1	9
hsa05017	Spinocerebellar ataxia	12/313	144/8878	0.00482524628123137	0.064263507290945	0.0574873839247182	SLC25A4/GRIN1/SLC1A6/PSMA5/PSMB3/PSMB7/PSMD8/PSMC3/PSMC4/GRIA1/SPTBN2/PDYN	12
hsa03050	Proteasome	6/313	46/8878	0.00522203909612507	0.0665242371810716	0.0595097361526381	PSMA5/PSMB3/PSMB7/PSMD8/PSMC3/PSMC4	6
hsa04024	cAMP signaling pathway	16/313	226/8878	0.00619299446833902	0.0756061408009722	0.0676340185358077	SST/CREBBP/NFKBIA/ADCYAP1/GRIN1/SOX9/CHRM1/ATP1A3/ATP1A1/PAK1/BDNF/ATP1A2/CRH/MAP2K1/GRIA1/PPP1CA	16
hsa05012	Parkinson disease	18/313	271/8878	0.00731225825144041	0.0856996667068816	0.076663254930891	SLC25A4/KIF5B/SLC39A12/TUBB/PSMA5/UCHL1/NDUFA7/PSMB3/PSMB7/TUBA1B/SDHB/UQCRC1/TUBA4A/PSMD8/PSMC3/PSMC4/CYC1/TUBB6	18
hsa04151	PI3K-Akt signaling pathway	22/313	362/8878	0.00891423735812656	0.100456597920426	0.0898641741770653	ITGB5/DDIT4/ITGB8/CHRM1/SPP1/PGF/ANGPT1/OSMR/GNG3/LAMB2/CDC37/BDNF/EFNA1/LAMB1/ITGA6/LAMA5/HSP90AB1/MAP2K1/ITGA5/FGFR3/GNG2/LPAR4	22
hsa05412	Arrhythmogenic right ventricular cardiomyopathy	8/313	86/8878	0.01066217997099	0.115704397462966	0.103504203227155	DTNA/ITGB5/GJA1/ITGB8/ITGA6/CACNG3/TCF7L1/ITGA5	8
hsa04510	Focal adhesion	14/313	203/8878	0.012556281166791	0.126861737305854	0.11348508205194	ITGB5/ITGB8/SPP1/PGF/EMP1/VASP/LAMB2/PAK1/LAMB1/ITGA6/LAMA5/MAP2K1/ITGA5/PPP1CA	14
hsa05130	Pathogenic Escherichia coli infection	14/313	203/8878	0.012556281166791	0.126861737305854	0.11348508205194	MYO10/TNFRSF1A/NFKBIA/CLDN15/TUBB/ARPC1A/IRAK1/TUBA1B/TJP1/CASP7/PAK1/TUBA4A/TUBB6/LPAR4	14
hsa04966	Collecting duct acid secretion	4/313	28/8878	0.0159069068639961	0.153008537047463	0.136874890335255	ATP6V1E1/ATP6V1B2/SLC12A7/TCIRG1	4
hsa01230	Biosynthesis of amino acids	7/313	75/8878	0.0161886165476838	0.153008537047463	0.136874890335255	IDH3G/GOT1/ENO2/GOT2/PSAT1/GLUL/ASNS	7
hsa04971	Gastric acid secretion	7/313	76/8878	0.0173111978533306	0.158505655344558	0.141792377153925	SST/CCKBR/KCNJ10/ATP1A3/ATP1A1/ATP1A2/KCNJ16	7
hsa04392	Hippo signaling pathway - multiple species	4/313	29/8878	0.0179527191649549	0.159398385313085	0.142590975185767	YAP1/WWTR1/PAK1/LATS2	4
hsa05323	Rheumatoid arthritis	8/313	95/8878	0.0186425815457346	0.160655188026478	0.143715257117273	ATP6V1E1/ATP6V1B2/ANGPT1/ATP6V1H/ATP6AP1/TCIRG1/CXCL1/CCL2	8
hsa01200	Carbon metabolism	9/313	116/8878	0.0211361519118712	0.176939786005093	0.158282761685892	IDH3G/ME3/GPI/MDH1/SDHB/GOT1/ENO2/GOT2/PSAT1	9
hsa04666	Fc gamma R-mediated phagocytosis	8/313	99/8878	0.0232967552024283	0.189609702064208	0.16961672647382	MYO10/ARPC1A/GSN/VASP/PAK1/AMPH/MAP2K1/PLA2G4A	8
hsa04260	Cardiac muscle contraction	7/313	87/8878	0.0334625240317968	0.264987014630175	0.237046045061661	ATP1A3/ATP1A1/UQCRC1/ATP1A2/SLC9A6/CACNG3/CYC1	7
hsa00270	Cysteine and methionine metabolism	5/313	52/8878	0.035489540486023	0.273643035852756	0.244789351274784	MDH1/GOT1/AHCYL1/GOT2/PSAT1	5
hsa04080	Neuroactive ligand-receptor interaction	20/313	370/8878	0.0376299321189001	0.275401053249697	0.246361998416291	SST/ADCYAP1/GRIN1/CCKBR/CHRM1/GABRG1/GABRA1/GABRG2/GABRA4/GABRD/CCK/CRH/GABRA5/GRIA1/CNR1/TSPO/TAC1/LPAR4/P2RY14/PDYN	20
hsa04961	Endocrine and other factor-regulated calcium reabsorption	5/313	53/8878	0.0381002544907777	0.275401053249697	0.246361998416291	ATP1A3/ATP1A1/ATP1A2/CALB1/AP2M1	5
hsa05014	Amyotrophic lateral sclerosis	20/313	371/8878	0.0385373487482512	0.275401053249697	0.246361998416291	TNFRSF1A/GRIN1/KIF5B/TUBB/PSMA5/NDUFA7/PSMB3/PSMB7/TUBA1B/SDHB/FIG4/UQCRC1/TUBA4A/PSMD8/PSMC3/PSMC4/CYC1/GRIA1/NEFL/TUBB6	20
hsa04540	Gap junction	7/313	92/8878	0.0433326763920865	0.299439851385766	0.267866078660161	GJA1/TUBB/TUBA1B/TJP1/TUBA4A/MAP2K1/TUBB6	7
hsa05145	Toxoplasmosis	8/313	112/8878	0.0439450976436449	0.299439851385766	0.267866078660161	TNFRSF1A/NFKBIA/IRAK1/LAMB2/HSPA1A/LAMB1/ITGA6/LAMA5	8
hsa05134	Legionellosis	5/313	56/8878	0.0466225179752424	0.310463585607864	0.277727439613286	NFKBIA/EEF1A2/CASP7/HSPA1A/CXCL1	5
