# Supplementary material for: Deciphering Alzheimer’s disease transcriptomics: exploration and validation of core genes in tau and Aβ pathological models toward novel therapeutic targets
Source: Front Aging Neurosci. 2025 Oct 10;17:1621153. doi: 10.3389/fnagi.2025.1621153 (PMC12549628; doi:10.3389/fnagi.2025.1621153)
Supplement: Supplementary file 8 [file Data_Sheet_7.ZIP]

Archive with 3 entries (2 files):
- Differential genes identification and code-code/
- Differential genes identification and code-code/code.txt
- Differential genes identification and code-code/merge.normalize.txt
