# Supplementary material for: Deciphering Alzheimer’s disease transcriptomics: exploration and validation of core genes in tau and Aβ pathological models toward novel therapeutic targets
Source: Front Aging Neurosci. 2025 Oct 10;17:1621153. doi: 10.3389/fnagi.2025.1621153 (PMC12549628; doi:10.3389/fnagi.2025.1621153)
Supplement: Supplementary file 8 [file Data_Sheet_7.ZIP › Differential genes identification and code-code/code.txt]

library(limma)
library(dplyr)
library(pheatmap)
library(ggplot2)

logFCfilter=0.585          
adj.P.Val.Filter=0.05     
inputFile="merge.normalize.txt"          


rt=read.table(inputFile, header=T, sep="\t", check.names=F)
rt=as.matrix(rt)
rownames(rt)=rt[,1]
exp=rt[,2:ncol(rt)]
dimnames=list(rownames(exp),colnames(exp))
data=matrix(as.numeric(as.matrix(exp)),nrow=nrow(exp),dimnames=dimnames)
data=avereps(data)


Type=gsub("(.*)\\_(.*)\\_(.*)", "\\3", colnames(data))
data=data[,order(Type)]       
Project=gsub("(.+)\\_(.+)\\_(.+)", "\\1", colnames(data))   
Type=gsub("(.*)\\_(.*)\\_(.*)", "\\3", colnames(data))
colnames(data)=gsub("(.+)\\_(.+)\\_(.+)", "\\2", colnames(data))


design <- model.matrix(~0+factor(Type))
colnames(design) <- c("Control","Treat")
fit <- lmFit(data,design)
cont.matrix<-makeContrasts(Treat-Control,levels=design)
fit2 <- contrasts.fit(fit, cont.matrix)
fit2 <- eBayes(fit2)


allDiff=topTable(fit2,adjust='fdr',number=200000)
allDiffOut=rbind(id=colnames(allDiff),allDiff)
write.table(allDiffOut, file="all.txt", sep="\t", quote=F, col.names=F)


diffSig=allDiff[with(allDiff, (abs(logFC)>logFCfilter & adj.P.Val < adj.P.Val.Filter )), ]
diffSigOut=rbind(id=colnames(diffSig),diffSig)
write.table(diffSigOut, file="diff.txt", sep="\t", quote=F, col.names=F)


diffGeneExp=data[row.names(diffSig),]
diffGeneExpOut=rbind(id=paste0(colnames(diffGeneExp),"_",Type), diffGeneExp)
write.table(diffGeneExpOut, file="diffGeneExp.txt", sep="\t", quote=F, col.names=F)


geneNum=**     
diffUp=diffSig[diffSig$logFC>0,]
diffDown=diffSig[diffSig$logFC<0,]
geneUp=row.names(diffUp)
geneDown=row.names(diffDown)
if(nrow(diffUp)>geneNum){geneUp=row.names(diffUp)[1:geneNum]}
if(nrow(diffDown)>geneNum){geneDown=row.names(diffDown)[1:geneNum]}
hmExp=data[c(geneUp,geneDown),]

names(Type)=colnames(data)
Type=as.data.frame(Type)
Type=cbind(Project, Type)

pheatmap(hmExp, 
         annotation=Type, 
         color = colorRampPalette(c("blue2", "white", "red2"))(50),
         cluster_cols =F,
         show_colnames = F,
         scale="row",
         fontsize = 8,
         fontsize_row=5.5,
         fontsize_col=8)
dev.off()


rt=read.table("all.txt", header=T, sep="\t", check.names=F)
Sig=ifelse((rt$adj.P.Val<adj.P.Val.Filter) & (abs(rt$logFC)>logFCfilter), ifelse(rt$logFC>logFCfilter,"Up","Down"), "Not")

rt = mutate(rt, Sig=Sig)
p = ggplot(rt, aes(logFC, -log10(adj.P.Val)))+
    geom_point(aes(col=Sig))+
    scale_color_manual(values=c("blue2", "grey","red2"))+
    labs(title = " ")+
    theme(plot.title = element_text(size=16, hjust=0.5, face = "bold"))

print(p)
dev.off()
