# Supplementary material for: Deciphering Alzheimer’s disease transcriptomics: exploration and validation of core genes in tau and Aβ pathological models toward novel therapeutic targets
Source: Front Aging Neurosci. 2025 Oct 10;17:1621153. doi: 10.3389/fnagi.2025.1621153 (PMC12549628; doi:10.3389/fnagi.2025.1621153)
Supplement: Supplementary file 8 [file Data_Sheet_7.ZIP › Differential genes identification and code-code/merge.normalize.txt]

geneNames	GSE138260_GSM4103866_Control	GSE138260_GSM4103867_Control	GSE138260_GSM4103868_Control	GSE138260_GSM4103869_Control	GSE138260_GSM4103870_Control	GSE138260_GSM4103871_Control	GSE138260_GSM4103872_Control	GSE138260_GSM4103873_Control	GSE138260_GSM4103874_Control	GSE138260_GSM4103875_Control	GSE138260_GSM4103876_Control	GSE138260_GSM4103877_Control	GSE138260_GSM4103878_Control	GSE138260_GSM4103879_Control	GSE138260_GSM4103880_Control	GSE138260_GSM4103881_Control	GSE138260_GSM4103882_Control	GSE138260_GSM4103883_Control	GSE138260_GSM4103884_Control	GSE138260_GSM4103849_Treat	GSE138260_GSM4103850_Treat	GSE138260_GSM4103851_Treat	GSE138260_GSM4103852_Treat	GSE138260_GSM4103853_Treat	GSE138260_GSM4103854_Treat	GSE138260_GSM4103855_Treat	GSE138260_GSM4103856_Treat	GSE138260_GSM4103857_Treat	GSE138260_GSM4103858_Treat	GSE138260_GSM4103859_Treat	GSE138260_GSM4103860_Treat	GSE138260_GSM4103861_Treat	GSE138260_GSM4103862_Treat	GSE138260_GSM4103863_Treat	GSE138260_GSM4103864_Treat	GSE138260_GSM4103865_Treat	GSE29378_GSM726117_Control	GSE29378_GSM726088_Control	GSE29378_GSM726100_Control	GSE29378_GSM726140_Control	GSE29378_GSM726109_Control	GSE29378_GSM726125_Control	GSE29378_GSM726134_Control	GSE29378_GSM726084_Control	GSE29378_GSM726139_Control	GSE29378_GSM726090_Control	GSE29378_GSM726102_Control	GSE29378_GSM726103_Control	GSE29378_GSM726099_Control
A1BG	5.18346862842859	5.29761743714144	5.97302924341445	6.01166240692881	5.5177835572563	6.68006837632176	6.05908007518625	6.24637815454557	6.93242776284551	6.75638628779414	6.51316278620319	5.79014362856148	5.92125819227548	6.69521814874947	6.79262820028286	5.60247240209802	5.82652858077344	5.31776427120531	5.38747436937537	4.86482587797437	4.3040821768008	4.55836327091083	6.74153503304973	4.4075341018619	6.75409143310373	6.28348452449219	5.3331286032179	6.85054684996238	5.12517372208573	6.30140491416808	6.85846689724756	4.32155168039253	5.3331286032179	5.67434675347204	5.59660155432636	5.61340250268985	6.00280855610678	4.09933210705251	5.62545873601052	8.18104470524569	4.93803657357494	5.16166772760219	4.9773922913492	5.6409007137536	6.25554167424235	5.718642278585	6.5929515170962	5.39266055092807	4.68674073373101
A1CF	6.08569809634883	4.56461313056574	6.32455036880511	5.40404210315579	5.71921741079072	4.35153148153077	5.69170369013524	5.99644763000964	5.30949754596037	5.17053446489561	5.1842446698327	4.31952199559248	4.13269566764839	5.84258203957995	4.23301123747117	4.1335095450187	4.86603157787293	4.68861149507804	4.3686151304088	8.0887008480172	4.57966986191644	4.77185637585352	5.52229667068527	6.58490688840394	5.32753763034682	5.35360632987508	5.48471186556376	5.01459011761565	5.94052207242857	5.40404210315579	6.92326862921114	5.41060236947506	4.43224401138017	4.42456531166827	4.55068390448919	5.01597552352148	5.63876550614064	4.87702297499315	5.90867341934705	5.31771076840981	5.81900138785022	5.91471191706476	4.62285464095625	5.26904878229234	6.49708315411276	5.32626814341676	4.6194099060688	5.30916020117932	4.71512043528334
A2M	8.81072987887485	7.86762288554425	7.82742034864975	8.56791369461496	10.6561683634341	8.93358134237432	8.42034436595598	9.46889678684911	9.95390818214775	9.96175853604616	8.13533644318893	9.31163088306783	7.94173890953377	9.13316317930699	9.63205828344775	9.53067788226575	8.96046478641433	9.62039651071965	8.39611388650115	7.7291876033249	8.01216979664276	9.31616450940852	8.84112416983248	9.78581960222628	8.894834700679	8.91490622503078	8.3143499771929	7.71365179261875	9.45173079098087	9.6669736769164	9.64732483181599	11.0161324504311	9.45455595822402	10.7814525808471	10.271226541812	9.53217865452125	8.76524342626624	8.11290407842236	10.2620397022504	10.6567155689607	9.98029587693818	10.0150514385073	10.0719022558728	8.52857696151611	10.1968670376649	9.10437645397943	9.54116526058104	8.82107527563512	9.33767223205041
A2ML1	5.31165616419863	4.29094473236786	5.38981907463135	4.93393829574763	5.25820962748932	3.63958265949474	5.65176396371782	5.31350549040535	6.34898349480367	5.12374264052029	4.75431029178745	5.25151100685091	4.04585686099711	5.75943534664976	6.60604432347154	5.21237796339592	5.99746123674476	6.20278466947897	5.22858788516179	4.37695802694069	5.30186785665937	4.82264676424365	6.85861697537816	3.64691155383126	6.62716409977533	5.00351512889797	5.33411947767383	5.77700562783877	3.74411725322098	5.82415503498427	6.2183542241957	4.71586808213679	4.25082702644501	5.51724426702671	3.73534725265303	3.66269755485357	4.4122078094269	4.97180412114255	3.48466376363351	3.49865706173415	4.42996356067923	4.89741603858684	4.30449379019565	5.60219951986769	5.88499849230039	5.30430027443389	4.73914070424416	4.04784907089536	4.87632674753456
A4GALT	6.04079310066471	5.47350036997004	4.97998631553445	6.36674797963772	6.1308293034122	5.5497735469272	5.79489642164687	5.80019596292585	5.99750333191749	6.18944497899937	6.45301188643159	4.82202078612399	6.64403718631826	7.07056116996598	5.49585669612438	5.13193704377189	7.67566594950759	5.2261222629866	5.6224653335964	6.36674797963772	7.76500216481429	7.68892498434055	6.55328063285897	6.65244467183435	7.54288215010337	7.15208043461574	6.92750664574874	7.75120604870858	5.69133646154334	6.24750066463391	6.99357018770589	7.0150534386159	6.2650232593335	6.00071309250961	5.89800075356166	6.55693584000432	4.9963456738581	4.82214843423944	6.67738420515463	7.32671672497496	5.82116175065364	5.2501621037129	6.15910911682849	5.7926002059034	5.76565257993385	5.26180158960589	5.55654170030422	5.55685484872435	6.24622941614383
A4GNT	4.43248772751728	4.44420630974153	4.2675268594276	5.01164641106234	4.49923340054556	4.52171890775355	4.87135222079026	5.23942128796042	6.00625557810926	4.50341976621665	5.49835309874696	4.82204433530017	4.61648405588468	5.38414265254841	4.95043933686441	4.88028297985742	4.43386311535392	7.5583298114598	4.86678148747457	6.15356100469334	4.38686375119906	4.76851766759065	4.70826688156871	4.93156132839291	5.11022281909095	4.85830224461641	4.33891736073918	5.07237418343841	7.85783093249154	4.88294345228889	7.91783859440096	5.51617988486521	4.6896597828226	4.31241683247273	4.19887555645059	4.42620586354289	4.25615487549624	5.25427169455356	5.66051929094933	7.15064349883707	6.00363496362499	4.71784585043844	5.35083115160197	4.36255771044527	5.08641575033638	6.18524443585875	6.10363280267755	5.66734080283641	3.44066756783335
AAAS	7.59051382969855	6.89413559991785	7.07532539124816	6.20890155002236	7.15587635623577	5.17488416391675	4.91790585292082	7.8405696791882	6.78317380466228	5.92118855091022	5.02110373458226	6.32148263451917	5.16961858229481	6.51443540555188	4.94417882085984	6.21032131969638	5.33720634399876	5.83078883743039	5.61033128200014	6.90659545231156	6.25928457812819	7.33344877106469	7.17783507498208	7.57284044426565	6.30627288200329	6.77061852986685	6.92147556380333	5.28838188178762	6.63673511708402	6.24754762271718	6.28134739404001	7.19652051619075	6.60120328459065	6.68484824866419	6.22373250451931	6.30174176371577	7.17640794750559	5.32157462364307	7.30602423226872	6.50021417798318	7.64119049633068	7.0685847771609	5.42827597605548	6.83451592180374	4.80400488055483	7.46394326302984	5.5431851248073	5.58467180448653	8.01877485771289
AACS	9.45499494592444	9.9187948584881	9.03848662050726	9.06962737268021	10.0911758458654	8.99184996236867	9.93050605009347	8.94589883739722	8.67313620768816	9.66318483989861	9.1528155983467	9.59409901081335	8.99437786592251	8.50884287946128	9.26306606189709	9.76604541912938	9.41510956531584	8.97375474314427	9.22072826799413	10.3834945333336	9.4530852463874	8.97842901840001	9.48800663236605	7.66275417207368	9.44966778193809	9.08451119546089	9.78909239132001	9.69156509690743	9.63271533895182	8.98381739070485	9.12282148200689	7.99036761626336	9.26417189218457	9.16325161665009	9.45058590671552	9.52886114468415	10.1553617116984	10.2236048618615	8.76297007836184	8.60145589310472	8.91118991891345	9.11133755161877	9.12681513642785	10.097767554841	9.09605801450807	8.97511688669756	9.51705712343503	10.4981838494007	8.7798088481455
AADAC	3.4512929765043	2.71384791816984	2.46027075337254	5.6929047829157	4.50045955091323	5.03127515214263	5.05518033592343	4.63106374427247	5.33004600934689	3.56729472359275	4.1230987654867	3.17657616122877	3.3601899964973	5.21977978463303	3.21749063025055	2.98719272762406	4.50045955091323	3.93748700278687	3.88195573972101	5.57189028253237	3.68016686263128	3.63790190944812	4.32516921762734	6.44791689617797	5.38723264675664	5.42490989942878	5.51586940170283	4.44438307246217	5.0104834351668	2.72854362496704	5.23725895944942	4.94111015781478	4.45919176797406	4.97048363669256	4.70782971181463	4.7777320633069	4.08018917550433	3.36565086154129	5.04069604040999	4.3268048402519	4.49286374151946	3.77506611123611	5.26865820446819	5.4281747257995	4.37770716835845	3.94460992813215	3.25602740825376	4.54755376327331	4.90172686659171
AADACL2	3.81431483751494	3.85886912628905	3.82262972041942	3.86071188412193	3.89914911579712	3.88349466328021	3.92815682080551	3.83453573383237	3.89599395482472	3.85726907314635	3.97660786821648	3.84924633477635	3.81728572270405	3.86972341937787	4.00702685605297	3.94399554910572	3.88482953907622	3.9841721643939	3.91412039955649	3.90348633850135	3.87569665147519	3.92300608793603	4.02077562729881	3.86390749587603	3.86426256384871	3.82028357508097	3.8803619749643	4.21519107319943	3.91819693944533	3.83581667525279	3.92883100050047	3.87939565073486	3.90741455885731	3.99650066374903	3.93221538256916	4.04096506189715	5.18558049309591	3.88039699588073	3.51551223551153	5.10627862895017	3.28208800358608	4.3460358567317	4.29591748665044	4.36612546800156	4.01365006852919	4.48191216480169	4.14527090580425	2.97648836374337	4.13313844197969
AADAT	7.13432290013684	7.31976645070966	5.81380238382524	5.15469585321922	7.46781470622462	5.7260410991346	7.24444068161396	5.56910725894714	6.48127007749021	7.90507206891165	5.41397796697858	7.04896319750206	6.07104866598741	5.44228328740174	4.99335687147802	6.65599929109716	6.29539354291852	5.96378965463949	6.08661995389716	6.31627628050387	6.51020201450801	7.59151097348003	5.74954325544605	5.00082517312316	5.92681658621406	7.20656130506667	5.8588891958817	6.68350587706277	6.46522815479908	6.85372775413487	6.23166690417769	6.27200971763782	5.85525589536942	6.28386702478705	6.9435302491059	6.35996463492422	6.56694085129426	5.57086984446682	6.58733483691253	6.93705350769378	6.86844840959793	6.96730196598829	6.29052148895491	5.80102652852726	6.52397422740906	6.34195004464814	5.49625660633476	5.77724664716895	6.56464428187854
AAK1	9.19162384109591	9.44153940085394	9.13939577905918	9.10584590824916	9.41962731749124	9.37174787818891	8.65704363532607	8.80013280173826	8.61679130011808	8.8423963456259	8.15565189297225	9.52551968393568	8.92245043020001	8.20331777335994	9.08313825925939	9.31348149651074	8.48973782671407	8.62371436383447	9.0709912159387	9.3275271020506	9.03331566851395	9.48343215014253	9.97935115195851	8.11752106610311	9.76760631469104	9.20662224794726	9.04701394746738	9.0910352454986	9.15451152597352	9.1647975558952	8.1856393194699	8.37222410043112	8.93183763523919	9.05275187654757	9.15810447870226	8.98194888253957	9.2878989707274	9.35470174725141	8.42910405360862	8.30392496638186	8.29705010102712	8.84133985454224	9.06923595539275	9.6596911364871	8.56449713541327	8.65966444375334	8.86562559006344	9.64283926758462	8.6924255311379
AAMP	8.49229164361256	8.41211937846317	7.68806625722943	7.52152977542697	7.94492101197024	8.51442694329935	7.77042344966306	7.54373923022159	7.18725443971655	7.70590320905888	9.05221037885814	8.06020307227969	8.68163876626239	7.54373923022159	8.40239711414751	7.9283870713212	7.99357205949912	8.564659083663	8.2826180762276	8.61127616252002	8.01496580810763	7.66723132032635	5.70964505792018	7.67522947838498	7.40034973564845	7.11028408618732	7.86233870581642	8.04888382474903	8.04081680837597	6.97057586303851	7.01086327376303	7.54716095876854	7.66723132032635	7.80299343237999	7.31506871324901	7.66219936658084	8.38135456402469	8.67678053760821	7.01930506080273	7.80339779941478	8.62482175917969	7.47341572772872	7.70073901843236	7.80339779941478	7.58801003045299	8.22525804682046	8.12679933979591	7.64357896147241	6.92999013496641
AANAT	4.76255688864068	3.41294413430818	4.18701612335161	3.09767816118244	3.90911415592208	4.52750104848851	4.24903700332275	3.90615169315849	3.59478895481638	3.18079708371402	3.84976053608383	2.91697836905997	4.78600760671242	4.24251719976705	2.01212714185147	3.12367537467451	3.96383697085659	3.92724526295179	4.43151099307414	4.66843346804264	3.86382291594604	2.31747102655663	4.92144001361688	4.73202727112177	5.08935514635444	1.68509331840211	5.25321347930352	4.51822751130202	3.47886675814058	4.9220348916454	5.02867907836758	4.01990459777538	2.05020231752163	3.27001984245805	4.32605507148663	4.17603100727605	4.98664466405397	4.08721153203227	3.13494411919199	5.21879625928821	2.71862807662913	4.27130681061461	3.50680061990993	3.49485038882046	3.42346292197828	4.31814469319727	4.99709446541628	4.26880077372986	3.57573525659527
AARS	11.4263161473816	11.5503647807946	10.6117293387603	10.4046192992386	11.047024069245	9.97701304858798	10.5940845709948	10.7522489262238	10.0417653083684	10.2379706184768	10.1517281772001	10.7010636053626	9.87366109859982	9.52001215488353	9.9193247997451	11.213597625929	9.73672164296746	10.628763723394	10.8730343575088	11.1116566000264	10.4358357011783	10.764707784996	10.4853072540154	10.0514633572827	10.7393815802787	10.6461314711228	11.077604264151	10.2379706184768	10.6600247302549	9.61110714205849	8.63786767170276	9.89863046394768	10.3933084302798	10.5776112693169	9.81617709334337	10.796957143005	11.9394114861449	10.2896494011367	10.0885271901175	9.52656138615597	10.0086837179336	10.1958001751736	10.6609172420971	11.0177040910138	10.0160085859662	9.88761504818616	10.3618167422229	11.0475373452527	10.7718819330916
AARS2	7.69427940018723	7.74640094480767	7.44882724878019	7.8044788655373	7.82650617776921	6.9245989087609	7.18950580791861	7.82261913261711	7.43575402270223	7.57381570623239	7.13056891962189	7.45225010438846	7.86213597892346	7.08942740991212	7.09352268962594	9.05554343590909	7.83642985610116	7.1808098458568	6.93467225568409	7.38932856098883	7.66167333839796	7.74161371899813	7.9331960231103	6.45690625224851	7.06011405713004	7.36832723779539	7.19199377710916	6.07682178024962	7.17825463425569	7.14400221796282	6.3413013647338	6.85680771337106	7.78022604642701	7.12819374415227	7.45975305594042	8.09921319655133	7.29481211433524	7.75369526054649	7.48900310838586	7.64150841399751	8.35511577112228	7.298787938388	7.55095044516324	7.4803283588232	7.298787938388	6.67389007572412	8.12539162082606	7.74733295489285	8.10879237031155
AARSD1	8.27617816672963	7.78510189988062	7.78997162230356	8.72578783353057	8.19983170851703	8.45458867024488	8.28051712131255	7.73055462792817	7.28911530541873	7.59031880370458	8.67920497954916	7.78329496892798	7.99092090661013	7.56454900994175	8.55349421184378	7.03625808650626	8.19797837163302	8.5783242854964	8.00588101873491	8.4916235038473	7.12024992191175	7.62296247605131	7.15577946311543	6.89160499769058	7.65308862662132	8.00588101873491	7.71721002228914	7.41764523345472	7.82254278538252	8.38058281119565	7.94363036217536	7.0422589535063	8.1454265547294	8.22832495037702	8.09898871928351	8.74855574360802	8.76285593902506	9.25733567668	7.38345574180075	7.61113438512471	7.31118180885212	7.91078762521723	7.7741012726805	8.25955563064324	7.69907423460212	7.68540914411899	7.66056817980799	7.67056246345143	8.19599789462188
AASDH	7.44262269246544	8.27394284719067	8.23231688735672	7.22535241735168	7.25023858958551	7.71204564432394	8.22322643873516	7.85768647642034	8.05843159728506	8.15376269464379	7.35200868747682	8.19481737473124	8.19410246815582	7.43774099406668	7.06582496881847	7.92783285139523	7.96653140597452	7.57260174507093	8.22481924413006	7.5032800140239	8.22981552123504	8.37522235456522	6.32963257459304	7.42601362141748	7.0583273255918	7.94790510418327	6.73261718085711	7.5840951189539	8.2638938105199	7.97112100936166	6.9891459938045	7.39738185513951	8.57848336561297	8.45367649263328	7.29758057445365	7.81660274821018	7.99342790251839	7.94185171697593	7.70181129221594	7.16332397235487	7.37896557353169	7.41908461891234	8.12451116685537	7.84132198124103	7.93185313623599	8.11363606465762	7.50659125520114	6.90885385640227	7.67449881430071
AASDHPPT	8.37480026744685	10.2267794146464	9.00780048633757	8.61568122525599	8.06923844299893	9.34325383023892	9.94892665179402	8.40922449309561	8.85590638224698	9.93285775931479	10.2783135427217	10.4119610229676	10.0628504793255	8.46671872806598	8.91782106921859	10.0179109897476	10.2961064232977	9.66595627931393	10.054219904234	8.47390535973439	9.90630314348378	9.23003897656492	7.92622778134226	8.32982414755296	9.4133666182489	8.90104083963571	8.94767595835605	9.7926380914103	8.88516218847489	9.02554846523588	7.16359878235433	8.30747374669667	9.77498464235965	9.56471953896164	8.42249412046099	9.9525258757437	10.3416366005247	10.1694794075363	8.09438915283811	7.92546433600437	8.33959056404562	9.0722662716746	9.8773252100452	9.97725563244964	9.24804358990399	9.11229853040705	8.72241569041066	9.71017587586956	9.28537067518674
AASS	6.90580104091089	5.47852810668822	7.03288943756387	7.0406452135297	7.43913573172242	6.10057511430114	7.07308061917776	6.7805702776949	7.23352635807345	6.20668413696655	5.13871128460861	5.71887084734802	6.19443626559858	6.92917469799501	6.42504425648966	5.76558813915768	5.5532074727179	6.49255203161417	6.4124936596727	5.12098058000544	6.34723130678346	6.72631237015588	6.05837118373096	7.65435976570579	5.09184638286928	6.00000771865648	6.09613180523169	4.81499770511096	6.59857849279349	5.99791616100892	7.38450254470118	7.079856915695	6.66953383542797	5.93382092730938	6.92791250800315	5.6501259008638	6.68535573430019	6.06670661558245	6.10442475670711	6.30158043502555	6.330690326147	7.17174546528582	7.35965553688235	6.28865232281781	6.60207839069054	7.24355432225956	5.88393474074287	6.27087715210735	6.08594534616549
AATF	7.92511223459457	7.91437436884887	7.95418390289567	7.16320623513821	8.63958334438417	7.92127602173638	7.32211782253148	8.09637383853591	7.73378700205441	6.88643701007256	8.18486267792354	8.1163345012988	7.76980150957739	7.64386252472598	7.9026862755317	8.07636904755762	7.05287981289295	8.2663851430411	7.16937830153122	6.53166675147773	8.06384840191003	7.18454075634035	7.48224440678858	8.9557002281755	7.05419189183064	6.91638241703844	6.93291873028682	6.98511652533502	7.50374955709025	7.18764149894199	7.01250249580809	9.40511374126482	7.89997386122552	7.98346738663064	7.64386252472598	6.89922830877456	6.52154759197739	6.70132162413601	8.20032082748389	8.90654885396511	8.16544315214308	7.8289934658885	7.08258517207657	6.78176971217913	8.05520895464955	8.56736705320938	8.44424903885301	7.78680396069541	7.85073813397237
ABAT	10.1075474359451	10.8752464165973	10.1121239822073	10.3301226256439	9.18505944574074	10.4233149966639	10.7654678505662	10.271614701616	10.3484267919251	10.795016552657	10.8928379578981	10.9497712431592	10.284615565281	10.2773096451562	10.1981396342321	10.9035414639776	11.2017618962839	10.6925338129125	10.7413254082417	10.7851770791317	10.6708522483531	10.5162812657071	9.78940176693482	8.72850504788915	10.7790158002643	10.9379190582869	10.6871497595903	10.5208679058075	10.0006355199768	10.4424973268728	9.74853383463128	8.1397153126695	10.5552757816316	10.8632872370396	10.2533529294555	11.0154902052323	12.6077193180218	10.7862830224927	10.1551962729662	9.52454221523294	9.70989872558055	9.66361801138572	10.869835807749	10.1107270950787	10.2974076423133	9.69159297811855	10.3782662000044	10.2777836271882	10.5358381280082
ABCA1	7.16505948715925	6.79257231519909	7.78843405826915	8.74388777297478	7.50435654738336	9.67077874904581	7.66479483785137	7.93747736066135	8.66551172288274	7.50562760234277	7.25673514424156	7.13362869351326	8.91461362361371	8.47223413708355	8.6864730030732	6.90919651653608	6.82999840412219	8.23735208189738	7.14915362844481	5.34978487151647	7.2407559806067	7.91641397718887	6.6469206743927	8.98307649223555	7.43582691892328	7.48609053203472	7.5572997171394	7.82801478824599	7.20825310249959	8.44773327645	9.19288826463849	9.09440703110515	7.83714517788744	8.12873120705041	7.03108950902817	6.63932837906361	5.73438453869655	6.3282401816023	8.58523215252675	8.42652233152774	8.33585909614906	7.47938983072316	7.0845660264391	6.62357756202731	8.07278511324411	7.71346457943941	8.59792445027126	7.73295586799247	8.02127911431353
ABCA12	4.20963577564657	4.22496801739258	4.13799174501013	4.41262470060568	4.25352158074674	4.25655322137027	4.28845281770891	4.48339479533398	4.90881818705407	4.22496801739258	10.4315148691182	4.31949906335353	4.25121977953259	4.54071713109891	4.31580869587848	4.20586119593197	4.23901649033135	4.29090432957115	4.22150034450654	4.19179400916219	4.19099118581189	4.08535722391305	4.34723483229258	4.42106650977402	4.44727710148581	4.32256626025597	4.13504057385994	4.52368005934794	4.63743020975556	4.35176545077996	5.46333332784331	4.26153297180187	4.16311132037406	4.15016883484795	4.08471908227563	4.2343623605593	5.12032328113785	4.5375524655191	4.42105362941201	3.72173432523532	4.62406122131318	3.26054817533209	5.09539775081147	4.27583439709221	4.6157976348504	2.93772921953144	5.35772583506309	4.67485567853206	5.1283953510045
ABCA13	3.41871562017946	3.41126751368972	3.12466437596457	5.99919883807708	4.16485264428165	3.50402194670097	4.57856945257263	4.47867299963971	5.25397395194775	4.354491638396	4.75086150058581	3.94755362729924	3.7586941336449	5.00748447925692	6.34795183316058	3.52388288381457	3.72948939389665	3.99529701018702	3.45723559448269	3.30319242765793	3.27176958057971	4.09161837200487	3.63470662722764	4.10150292757646	4.50578614783948	4.34167477350229	3.67668537975008	4.26650399353818	3.55790338556715	4.66504502978418	5.53397582268815	3.58660410276665	3.31641128624437	4.38931000580269	3.98524512729156	3.73271962747836	3.45940092050358	3.65489671482399	4.19237605601251	4.42414224685685	3.07070945293198	3.29713124482142	4.8701241249251	4.00059138140039	2.79975422454312	5.29152466711308	3.48025664011421	3.96202086380725	3.66335304228427
ABCA2	9.34406196517144	7.9842568657835	8.67380804501343	8.34176689694921	8.65634186305516	7.55837398755404	8.26732058869479	8.95550429154525	8.73257065295842	7.84464112350491	7.26278235381741	7.55366800274284	7.66240132714128	8.57344188774419	8.04765839679827	7.91755278698096	7.25144017233318	8.11854557321076	7.43917611576565	7.83430875577922	8.24021403842956	8.56136105519501	8.06836978389586	9.05456128699279	7.54602490803916	7.99460478405793	7.81180225221192	6.98377343648901	8.19343993165064	8.05477374475423	7.93982700422651	8.55517776825391	8.41343548843568	7.87116647201113	7.85221521264858	8.00135372220931	7.43545823649151	7.45625361976031	8.11834238471425	8.74423968519614	8.74645077835959	9.18259150817771	7.92355792009874	7.90686364604913	8.35344198519612	8.95877125971252	7.42908876089508	7.80904273241377	8.24347741468113
ABCA3	9.82335911271591	9.93821717846189	9.05295989485596	9.42452083225463	9.99962616010039	9.65982615339367	10.2313153323474	9.35783729869742	9.28544877132922	9.35783729869742	9.8740616716528	9.61755107861191	9.23131578715937	8.35556755489984	9.63202222913287	9.87000415594732	9.18778871641678	9.92785379828359	9.14676345261161	10.243208201483	8.89860823924641	9.66828422732794	9.47812942021053	7.26435365826262	9.53210945548464	9.20619283854242	9.24292679333005	9.39774822054794	9.78735494265937	8.88871026070799	8.64075388090725	8.62102565834137	9.19553448549376	9.48843162083054	9.45845145228182	9.43812891400679	9.15036988309091	9.25338627276974	8.50488614686217	9.21992659402942	9.14156527536607	9.60669711288196	9.19350192392529	9.55852589846061	8.78794297341776	9.43106517811312	8.96139932401805	9.27731304993962	8.78700858790947
ABCA4	3.58485820843618	5.31453981830017	4.41057619909798	5.95388761276362	3.75175212456217	4.88061484449294	5.189478264658	5.20989424191893	5.34105854808902	4.69226362936197	5.08485116546867	4.66713464836462	4.70202618568746	6.06302710617721	2.79318972306589	3.58175931939302	4.6778923334544	5.41596904348968	2.90873420307508	4.67312653774109	5.312525804382	4.92789137959305	5.84544233384607	5.74131147923945	4.29241191723587	4.46509183402847	3.82637226408996	3.9729623859059	3.72880609180902	5.31780764166936	6.56846541167254	4.38735696786445	3.96728592859132	4.19675813431759	5.07884475829856	4.065373421644	4.08899022221323	4.23484346909681	4.16586320417713	5.27450183466097	4.38638275660784	4.55719563979903	4.31418998136977	4.27339799160803	3.9684675678721	4.11553485334246	4.27962653740106	4.0982729254655	4.36157267577831
ABCA5	6.84977682195017	7.80774016735942	7.11807381398478	7.18020861449716	6.85480495778054	7.28251676679097	7.72896891350921	6.75567480412523	6.48639115437378	7.76433831386035	6.88402899564815	7.91748705367567	7.52215141374058	6.31709374705816	6.96166947323862	7.27624329893597	7.1409492452699	7.02130375544241	7.97994088583432	7.1130518370665	7.40467878809848	7.35600367406785	5.970932093033	5.78208383517851	7.02929432798813	7.51984551705404	7.01688288834412	7.25519090562952	7.05426009403664	6.8725574059891	6.23482546292318	6.0073645216109	7.67502669785911	7.15111514556585	6.59775167565765	8.12171041967194	9.44300502609142	7.16882424703942	6.73193520959504	7.20326828113635	6.30207338862325	6.96829207211864	6.76511565307686	7.22847123291459	6.53895359112913	6.82398795805721	6.56042774553363	6.95177243241481	6.93347963421839
ABCA6	5.99912339355746	5.98697863396145	5.04729375356563	5.60537529909532	5.38132475323877	4.96576874522199	6.37491088591721	5.56703232302383	5.61301756745054	4.65305502218423	3.44646814524252	5.55608723052918	3.95291314670838	4.91461236716756	3.48744679891078	5.25460580208515	4.63418644261236	5.93663449934348	5.81465737451322	4.55218575579211	5.31132372912073	6.04231290505094	2.75544194472393	6.05939095903636	5.39424136847606	5.20618831488185	5.1619666708448	5.77515212744701	4.58972995102554	5.49941268297732	1.39566715234095	2.85849663958874	5.75461268982996	4.93670149944423	4.94280603989395	5.47124593544772	4.09311998092309	4.17501802055702	4.49192752788636	4.3065569514309	5.1953020904641	5.69393326866829	4.5850946499807	3.90343519091462	3.92599736179321	4.53682895717856	4.3148595833958	4.25532480813324	5.60262832301217
ABCA7	7.20597552565606	6.83538902913139	5.72422347551103	7.56449974208468	7.92688506968625	7.03742219873046	6.33976055276542	7.38072561952974	6.67225391722882	6.26565148205806	6.00609936041445	6.23115994386141	5.25003577058744	7.43087048220298	7.49900959986996	6.63102969829288	6.50604046587197	7.00878878904294	6.23302931244023	7.424712748346	6.24274960707072	6.65123301525279	8.40733283846238	6.36863132584472	7.65122810564747	7.45901439582923	7.23381455919243	6.39073354993887	6.99546373570261	7.58573796343275	7.87364709828101	7.06187906767107	6.05996924591603	6.6425803284111	7.63823536105563	5.82507759825575	7.5458695457569	7.11754360510443	7.1013250909022	6.53795183665913	6.28995092364992	7.31882680406839	6.80503892099867	6.77432577829961	5.84632806879047	6.71960577858127	7.02784806270897	7.00560211996633	6.76226680693311
ABCA8	8.3107048115942	7.37800568482194	7.99610021439476	7.12978930731206	7.95035616674851	5.76884890120135	6.99413675351276	8.90786468063919	8.65388308119383	6.7701719881079	5.79954508850277	6.33086616016756	7.30218262189409	8.29016272815567	6.42109392523012	7.28153195330319	6.01052882377052	7.0945334716898	6.55448660855084	6.07765393757096	7.75625231824231	8.6600585137049	6.39258707446215	8.81559050308988	5.4325031434963	7.01214239916158	6.54631673593363	5.04017199492894	7.5989244974914	7.8958640537507	7.07477190203873	7.96328800873968	8.84555072435864	6.85917840222598	6.35610060711316	7.16644839721096	6.93847373091746	6.97104473326243	7.63593775175387	7.36439131861487	7.72782881271285	9.68647953161516	8.51658732715586	7.36915204421906	7.60018505686283	8.51749103809561	7.75463102844894	8.52043055973625	8.03556306082499
ABCA9	8.00986182280422	7.26360319883564	7.78880505199225	7.6939558267487	7.88917909117347	7.2452011475841	7.28682989203052	7.55756059343197	7.34806962667461	7.07770074254713	5.34405389175573	6.73536479729442	6.3879510614937	6.99339978745462	7.3076609350155	6.35040727111654	6.39396611931454	6.79087472937461	7.26360319883564	7.41467487686614	7.03606458887326	7.61950420468412	7.67078346788848	6.8884690733896	7.1257335292557	7.39037508056176	7.66180965857128	6.8943804020261	7.28682989203052	7.34806962667461	7.4651588829905	6.87151552610519	7.39037508056176	6.97243414350424	7.4651588829905	7.26360319883564	6.98672866264642	6.92282374605357	7.26740701614046	8.60050811334558	6.84520498913415	8.23972092751005	7.31894841871911	7.12877088252037	7.19458415501278	7.61153754524151	7.63751224319596	7.3716269381924	7.55997771715762
ABCB1	6.98414134002056	5.77088615896724	5.52161944159957	6.72741025113513	7.98593756132887	5.83867992378358	6.24894640434107	7.41748638111877	7.09864238651351	7.18360950449856	6.56762354696254	6.87680140029107	7.65604864182413	7.64638137316912	6.90939390604223	6.82481911569472	6.94019500772426	6.92832822406681	6.49334397496577	6.18843437576294	5.36689128371911	7.11562634013306	7.12855624149799	6.38747639125533	6.15588471038599	5.77437088519611	6.26690215802833	4.44361808621136	7.24601778332482	7.37498309300654	7.86749294565165	7.73931680075809	6.84274781230353	7.55274020678388	8.45532037616771	7.12897675359225	5.74161032744478	6.40115631808926	8.01671531612589	8.14815898834939	7.41233381651037	7.49074501429851	7.01831019159241	6.1381604824355	7.38354090775674	6.92888713631736	7.35223955079815	6.67584783459378	7.28131095866464
ABCB10	6.07191843266698	7.59480641854325	6.03360334992853	5.4951419554218	5.33059367647252	6.79617083086805	6.83429952850028	5.6372217686844	6.02634080249101	7.2606231004541	7.92559468014895	7.46537878870637	7.32735026282202	5.11180603727209	6.56007526360942	7.73607856301223	7.22297330899757	6.95612808223563	7.47300892899227	6.04029509297825	7.26681263918984	7.08257743339603	4.88677061399023	7.4963471918413	6.55772215164339	6.43240017150742	5.58419908898774	7.43144763898714	6.87843655712608	5.85862009371294	4.89992370738892	6.93298785356196	7.2606231004541	6.74321027954012	6.25467032365711	7.8667642923161	8.422314426724	6.95615990093913	6.4575468033485	5.84526895695281	5.39218475043218	7.15282913745107	6.24282873857417	6.41560930539613	6.62377887382805	6.77921051847634	6.64692389329878	6.79740370236951	6.60462769347597
ABCB11	3.78368540260916	3.79078224167981	5.91131428565498	3.83191614559399	3.81815972990886	3.79005000058254	3.84548863342056	3.83911709477326	3.86562699876384	3.84533246825763	3.83499433447207	3.87545499301719	3.83895745927338	3.91813319687584	4.3741320022769	3.8108303782623	3.76421681229797	3.80339344617016	5.70460713533489	4.46658524906485	5.35188555768088	3.7727746632262	3.96597873245879	3.77828902864589	3.8648704653079	3.8287859016616	3.7763629916365	4.44845620881785	3.82068613521128	3.8479976870382	3.84013043316379	3.81984631366844	4.4958436599229	4.07756741721036	3.84464534154077	4.07031094263983	3.98899287379756	4.60240556585137	4.27273981547999	4.23994914563242	4.80003450674933	4.1665330103772	2.5391294218688	4.0209687680738	4.63169431950161	3.65193478877238	4.5707642151872	4.85371796475714	3.41262279298344
ABCB4	3.94303653741997	6.39777944686129	4.089444240065	3.92316988172534	4.4678438621191	3.92878397003307	3.94295597651152	3.9386191142732	3.90632090339314	3.93184024949745	3.93793938160814	3.90859507070464	3.92111054350305	3.92811095077704	6.07936413455847	3.88889457188369	3.8808602996179	3.88684530377495	3.88346845902902	7.51227248119926	3.92083025867573	4.49280431692103	3.89776466357467	3.91950100368628	3.90453681494138	3.94445306672691	3.95224397791509	3.91732418080582	3.93576927213673	6.55755019019573	3.95888353945331	5.23435908745702	3.9696384207316	3.9006245758247	3.96414853049108	3.90614971146268	3.38215289281474	3.91620688369911	3.65854265069092	4.61775955735008	6.84943779179352	5.8939609359852	5.06691944804342	4.45628033480419	4.17271372259265	4.49366062682139	5.91738679503059	4.05387613386897	3.74641868331707
ABCB5	4.34270643794998	3.92232953743952	3.97974494981381	5.39341340536891	5.55073065108053	4.39746760236632	4.57714142792305	3.8711945124698	3.95337777977498	3.69745660644822	3.84417838956988	3.76377282251927	3.74124400873945	5.3060169859331	3.99208428099259	3.59778851916512	5.35370425660287	4.13394045545901	4.6215747074694	4.77836910016497	4.51362401329087	3.86633505502651	4.30158866164659	3.98700953113093	3.87595555052183	3.85139376119138	4.35294205464066	4.45820774480148	3.75474899458343	4.12947159997477	4.60036225304764	4.57823019243883	4.23709627991977	3.65265425418466	3.70514254578416	3.91944769463929	3.8356457547049	4.22206598259651	3.64798202371708	6.68191027378973	4.43097233562991	3.71768823410136	4.37848039972226	4.19517083853323	4.03948211637395	3.98803676096215	4.36160675757683	3.47714256787017	4.91468999273284
ABCB6	7.20978278419729	7.78949669228302	7.14222531067184	6.37759973922009	7.74634884727917	7.77011936781527	7.51099598895719	7.49123913817873	7.36215722729342	5.30733554300805	7.37225047889626	7.40033900632595	7.09442468792486	6.60498612545398	7.11933557761155	7.98135082278558	7.60410883081016	7.90211038367657	7.89866063272966	8.29553057975538	7.66615064130114	6.9268351782497	7.18962313426831	5.71574344792315	7.04648800857592	7.03808830362371	7.2191509973292	6.53897719088498	7.35950054311842	6.18461061022228	6.20531806699597	7.45656618730185	7.64150291372612	6.88498166118286	7.24657535371514	7.46700674128336	7.78881220234688	7.98481190401053	7.54334949137094	8.58011628754681	8.14707114945417	6.97340694177514	7.03689477766391	7.01213948699703	6.3897874360098	6.32099531972832	7.78881220234688	7.91393256528752	7.35770562412871
ABCB7	7.06001284607717	8.41597842702093	7.31766624465812	6.91414001516579	7.72033840052052	5.66141132051076	6.64544256102533	6.40848425002215	7.30362115106792	6.56149006828422	6.75015493313682	8.05378641613596	7.2593624665484	7.05753897763184	6.71477272420566	7.8932735851749	6.55465453416326	6.52359275976698	7.91727010909459	6.58219104602495	7.75908683758622	7.0488627675843	6.64283910899477	6.72536912737982	5.9164701023056	6.52838735242054	6.66156688214221	6.83070880184709	7.5707459316967	6.16002245074818	6.41255435263101	7.72269152062506	7.52004340889339	7.34360652235628	6.82887990624643	6.38674660359956	5.21270415407875	5.16053868218113	7.92598693857987	7.66056160090264	7.5959718986683	6.79788355994233	6.09676455529597	5.92769416668169	7.20048631778886	7.14879649880735	6.97433537714375	6.61197814103309	7.38252705675465
ABCB8	7.1112118722567	6.31217635324637	6.48003406178414	7.32205239282685	6.41166406144623	6.1626315622198	6.18652151721131	7.18863105051128	7.08406903693758	6.28538590024488	5.96314245070815	6.11696281385527	6.23884480987627	6.8355517989667	6.46566626008674	6.15224333149614	6.29931204943752	6.40600245220969	5.90244028960183	6.58912536274707	5.90478480662177	6.5927901388504	6.91354575193492	6.66740905228756	6.41477598884679	6.8560870742944	6.64937334219957	5.95499537152461	6.0879139817337	6.65127464057113	6.36251377578355	6.21003559773068	5.95397894430621	5.57173966444204	6.50779239155138	5.75000909585797	6.22303366322426	7.37979703330225	5.84500290000169	6.3403380730933	6.34954987362909	5.98151152876672	6.93131678694584	6.8506248836649	6.27734782694828	6.37704496811115	6.47538750775518	5.9601669884502	6.31720525468884
ABCB9	7.34816713394769	7.22199677206057	6.31836335587264	7.30190455283707	7.77334302398913	6.48404481729555	6.80872703605174	7.0965514478266	7.04657045932345	6.52169671313509	6.47380452358504	7.07858777683003	6.03612863914746	6.5086201411767	6.76575301858215	6.84493403542538	6.91728761436822	7.04597661895993	7.83994636383053	7.57671799129834	6.40877037237864	6.85328577867748	8.10941351273997	6.05739813658632	7.20642572531936	7.63802337743146	7.89252713020421	6.67553071404969	6.7370898633614	6.42215594847967	7.82886364541827	6.17298467501774	6.79656194000015	7.29246697938538	7.64090799152287	7.34862632446134	7.349360119243	7.02252400858495	6.15918295055712	6.12500773292366	6.59420170406514	6.92996984393202	7.08346901290112	7.63120446326154	6.89368140264244	7.00616710859736	5.92306451256514	6.80268128071065	6.93960628102622
ABCC1	6.81925737379602	7.60317824271695	6.50428112236824	6.81645564511579	7.07975900909542	7.56429616183156	7.1932557708181	7.11980824228027	6.81645564511579	6.68896150322283	6.93374952354732	7.37646630004346	7.16389534373391	5.60612715800615	7.25662270772255	7.3453150192501	7.24006857414357	7.22008619466693	7.06837329058435	7.81189013454785	6.82424839297764	6.83214673362895	6.71142179349204	5.90876876372162	7.45660137191351	6.46891880113137	7.21311425475512	6.30879789520038	6.50384467217182	6.3787355194167	4.81307462465308	6.80400555128701	6.73771862177815	6.94728933496329	6.66081187345773	7.40860592934613	7.61633041437065	6.1962662014264	6.323683072953	6.55447357443011	6.81460011298386	7.9980220030691	6.86798964899223	7.40430061632472	6.52125512825084	7.40587512041258	6.98655955129555	6.88415011277344	6.20646201291388
ABCC10	8.8838735453838	7.83247438064143	8.06259942528085	9.08780534241779	9.36838271927862	8.53912984058496	8.02696132891885	8.79218238335945	8.75292344779884	8.44826184111246	7.63358647179272	7.50077753328188	7.76541622347719	9.13017938332164	8.16416853792727	8.04690822539562	8.40481984095018	8.33996216407158	7.33272862931647	8.8053153231571	7.77349451479475	8.64807782538725	9.15222184720978	9.13088418263072	9.39622498206143	8.92629869768792	9.25627927802761	8.59138183211089	8.60404400901124	8.68557476267513	9.41848803199288	8.54435665378178	7.75662506262944	8.15091723488687	8.71613399989375	8.17727457698793	8.09161172025429	8.18194155539058	9.04760841952262	8.71111702673859	9.15139198458385	8.06707731839485	8.00151233236793	8.2382831645807	7.74268989307183	8.15029346639914	8.8862020682984	7.90499059909938	8.49715772885001
ABCC11	4.71503524211513	5.4287321843112	5.84162070182099	4.66077915032425	4.62861255159279	4.67729298593061	4.7294731257493	4.6992119695878	4.62459705517018	4.69783084342971	4.70945532192702	4.62061566062801	4.657249605698	4.66421917751432	4.63095279313845	4.60094740108031	4.58347871282143	4.60164648962947	4.60055096672012	4.62633625107297	4.68175180679904	4.8027580668295	4.6326664126309	4.65411649543195	4.6189659821614	4.71371805698287	4.75027527282185	4.691671191274	4.69105735742596	4.69479151333489	4.73063685241954	4.67905349550868	4.79841433980758	4.63784137298871	4.79863173929543	4.657249605698	4.69451784290644	4.79138748432578	4.79004269820445	5.77234783319503	4.61766556810654	4.56754172176601	4.56357814161893	5.57292055546995	5.11706379787209	5.32747456798526	4.09509712387727	4.38100894828566	4.71643978699915
ABCC12	5.2087367601773	6.45391969403346	5.3358709951164	4.55483610845997	5.05223925717603	4.93129886811785	6.0146680827199	3.60662084781222	3.6737806985236	6.15733938838504	6.46496168703224	6.76423238143709	5.99764005039581	3.75698906619257	4.16628223532837	6.69468275533614	6.34251016098227	4.47304808851093	6.28451094780257	6.41476732492432	5.70500907807374	5.41633752677489	5.8086107337441	3.62115923654768	5.40266567120094	3.67995941285921	3.90090216734295	4.56476038464506	4.71086957740502	3.822047649645	3.90450952774526	3.77107350856868	5.69640528140951	5.11732810371909	4.01208775352353	4.59460786215721	5.2836326357114	7.10950761775205	5.48907329082894	3.94676165076103	5.40747246735639	4.08221157580583	7.03641084704361	4.48838491106161	5.43498136605739	4.10337562659408	5.88354569235136	4.20568280532814	4.30898573387229
ABCC13	4.38911221807587	4.39863714220948	4.28950182150368	4.70910479164227	4.45446625808415	4.46430187137706	4.33622889571156	4.8732004492773	5.37868308119806	4.35494504080769	5.02434784852351	4.64489569872102	4.47038620074661	4.89588363465741	4.4801211277379	4.32510737450934	4.93077575329728	4.42823603813541	4.35867331071925	4.62970357418173	4.36031305905998	4.18068294346013	4.64207360552408	6.91603057642598	4.76533952947491	5.09792076749578	4.26415188750628	4.7197775396144	5.03644746522722	4.61989672840357	5.64668124860593	4.50304020673896	4.27147034325859	4.43051154855211	4.17977388999404	4.48689587746145	4.97659820582878	4.56135142218729	4.83052989010361	4.59216126534324	4.88909751286341	4.58480800739011	4.3797351807757	4.18647679371779	4.71900035001941	5.19501765712968	4.49944252824042	5.19011958739688	3.76031396019441
ABCC2	4.85347570113668	3.34124640807996	3.73838848229564	4.51195315736118	4.08223353991843	3.58868765686371	3.47404860717168	4.57588853436195	4.16919531679106	3.04743476747438	4.80404629359318	2.86897334900569	3.29770901553159	6.23563057982166	4.23632025349654	3.24032616711172	4.42998907177907	3.66168902122307	3.40136873172575	4.81523021094505	3.98381117038662	3.7632600336888	4.48617754017513	6.58686014036494	4.44689354337225	5.40322758834638	4.04628133730924	4.58263590470856	4.19097472936236	4.42923893098108	5.68386597717216	3.66578849197365	2.90554709684751	3.95896689684067	3.76581830607259	3.87703593435873	3.61727711757895	4.05851074673557	3.88049487312334	4.31108529792799	4.84300802770205	3.85625236597048	3.87007665723682	5.1215874956934	4.29024261647536	5.34819462816447	4.73637599443524	4.29634230376104	3.90224375811739
ABCC3	4.65469085963109	4.89737427730943	5.15334643016958	5.18190315361526	5.09626422148973	4.47487121882123	4.47693918842404	4.37035441070824	6.22281034269346	5.00420146354665	4.92658825272556	4.72247153099327	4.38555242537832	6.0533705348084	6.36627120434769	4.44605459345568	5.12616043944551	4.42629579990328	3.63243413236047	4.4453186211922	4.84614361041204	4.56254063469575	5.3801171028982	5.07306547608444	5.14696883690508	5.16306901112393	5.24291387977622	4.79378336978598	4.70928025903142	4.28270998540295	6.19973155202041	4.88557997816689	3.57680512528066	5.30679227375496	6.07800873700066	4.48319682695629	4.33686638512402	4.20647611557177	5.90906674529064	6.89045803507828	4.71177718223561	4.77726380882983	4.85934678368238	4.6235373769945	4.79866977208669	4.61178054033142	4.58336195660467	4.89770224874642	4.40539872750985
ABCC4	4.49894001646285	4.85008665550486	5.41530129280787	5.69057693569092	6.3371014977645	5.635908941233	4.52773870246711	6.25517535708204	5.42952247414845	5.45377009988743	6.15787086624736	5.15206890785163	5.49677938337119	5.23564613086289	5.75372730681383	5.6801718242627	5.75718234946484	6.12690013675216	5.86451210871334	4.55761106237891	5.30971551866877	5.13441973150502	6.07209102414647	6.4168261953419	5.69683317357498	4.26981353585123	5.19410094816214	5.69683317357498	3.92264760456063	5.72218740078932	6.19752388978355	6.25472965893203	5.81908852891831	6.41229042287596	5.70551429163139	5.47263759624303	5.33986301628241	5.13502463518058	5.42617109598488	5.15084047344646	4.61661638939881	4.36805650647926	6.39415926001355	5.65826688747684	5.35514024658011	4.73861686499322	4.99479612706276	5.28782963935561	5.7747908741947
ABCC5	9.32092508009005	9.74421129481044	9.05140157324028	8.7123862707962	9.37629397230462	9.11220271848246	9.16125168003871	8.69717882579508	8.18292951623042	9.09574011640139	8.33674233493502	9.41469915409819	8.7348323450788	7.94373499509603	8.73393273629715	9.44556504160635	8.63082730913087	8.44780703290018	9.21149852915035	9.43111999715095	9.2954019619774	9.36906846728918	8.60706164955318	7.39618345699919	9.10008663469254	8.61250821996194	9.21957591834363	8.6553732659807	9.0702014877925	8.83167033865095	7.03557157822016	8.19547154210926	9.23738793359718	8.49073770024917	8.8565229260802	8.90291839966512	8.88625492786111	8.8348982927591	8.87962784435459	8.746657030335	7.95189994510167	8.66641437209061	8.63087951828517	8.98290799043939	8.60453356302802	8.72374277638171	9.09933936699622	9.43108354132948	9.39644756999483
ABCC6	5.15979578867831	4.58133059785999	5.14801658048852	5.29439567985621	5.69409431663406	4.7933692281143	5.06470112015519	6.1064825488187	5.47148531782008	5.41352972404338	5.02714120603486	4.90520514458781	4.70572298708122	5.79303880657248	5.92861779343658	4.9259980450818	4.76235808996533	4.73811688317299	4.67651329910929	5.86147673618268	5.66924546931716	5.14801658048852	6.11486068778272	5.61874045017017	5.83271580040027	5.30034969814099	5.71282811019147	5.214842008212	5.37530204948794	5.2030456229049	7.67259548312352	5.35541953621096	4.56125698915303	5.10065282666812	4.8970288367521	5.0828702159813	5.20828937455068	5.0132837298734	5.48050988862802	7.26272241801455	5.65701746040883	4.88770241241729	5.13303900763587	4.45725809009358	4.6652334198654	5.58533891619448	5.07628274492564	5.13080066541025	5.2477977023096
ABCC8	8.58295390774171	8.68777127741662	9.3742691882049	9.40562477663457	8.21789784038664	9.29291940164797	9.027984731934	7.98736551394258	7.54587048045809	8.43936151844123	6.85248514402021	9.03477189499986	8.12121606321998	8.27028197112196	7.75959143163863	8.49569067491998	8.6333000479996	7.90699379912079	7.28314158758615	8.19606719741117	7.1858500502164	8.54778834113036	9.76079167935374	6.74035065190831	7.72708589275885	8.21585166520851	9.44207329508261	6.93204452729628	7.76839612343013	8.40752098649434	8.04906588026392	6.54856674481251	8.17488314579198	8.03775871622957	9.92948654573952	8.1203157461416	8.65139848420576	8.73713767032267	7.64995996027934	7.24328114847782	8.61313409328367	8.67358885589075	7.85293010999513	8.68327701816583	8.31630637146938	8.04217477981144	9.33379441422253	8.53090721599733	8.59095772183318
ABCC9	5.8002697131923	4.96903928813943	5.38116156312562	6.16482617440993	4.76673955122225	6.35032245975506	5.46597954117048	5.95983713821364	6.2388262593477	5.26151459150906	4.72437491696224	5.2322813013853	5.83175692558514	6.91391391392995	5.47243549356316	5.61963260879287	5.16532078413514	5.62170210862874	5.62170210862874	4.81164641370705	5.98338368090347	5.25919180263518	6.3090375137907	6.12244636615224	4.83996809674011	5.29743844737407	5.74264820789184	5.02423528827409	6.63174175497727	5.20002955295608	5.1584913179537	6.45351498174596	5.48381015566163	5.79667814466721	6.4728583270816	4.69107849715507	5.33155559874045	5.16036386837823	6.28067440149284	6.12262624846338	5.5765061244248	5.32260256469268	5.88805675641187	5.11809209008505	5.20666170832879	5.76065078296051	6.1474368066993	5.48121518876232	5.01559386855865
ABCD1	5.74526060566295	3.93259659253213	6.17887514685437	5.71229673530074	5.66331641618529	5.31907526914518	6.7215084672705	6.40396621804896	6.72979639635212	5.31133436402537	6.30966341551736	5.17582723960134	4.71189724971937	6.74842823891516	5.87583832170668	5.18899709951185	5.92718838990947	4.28261555115368	5.27643217102116	5.51812799975809	4.25964880172353	5.15801696510168	5.57315654607381	7.5888531471698	5.4584776170255	5.24346417217622	6.62180560932732	5.94014356871798	5.27874205710891	5.33667705526695	7.89201176255805	6.65774817997963	5.68471434217782	5.68850841780721	4.62731083129415	3.76152671786701	5.79327979222204	5.46956596855872	5.00164891334843	4.35168690265819	7.68891716334265	6.99081757755483	5.88672422204739	6.39889044404942	6.8064784100784	5.41892979732243	6.6917473718403	6.15983764169931	5.83656324394178
ABCD2	4.23688671014656	6.0463456816057	4.96692043788617	4.6979867888098	2.69760913633528	4.10283555828822	5.4974853386614	2.92007218697454	5.87273476356228	6.50237586853227	6.34153318792021	6.71951626337997	5.66479907129126	5.45559371449022	4.00324798172809	5.71968393673457	6.01360762277466	4.93058231760291	5.89489618081355	3.68307920483326	5.83495895640038	5.04667553305332	4.44875120324753	2.64793150263534	4.95427054663079	6.4083885499049	4.38203318126953	5.26704341805845	5.28278492052847	5.51770354092427	4.9687569952098	3.91891099016722	5.35597253346036	6.72315869568531	5.74214341102166	5.87421043810235	5.20747740358465	5.93472861107919	4.15351807948757	4.97477757597845	5.3209362372546	4.28873229115949	4.43600873160917	5.99483095473617	4.39973370671626	5.97505114815852	4.33969560928446	4.68038531064204	5.11860078182465
ABCD3	7.96309572769361	7.81654927333603	7.81603252274381	8.5032539511118	7.98542804940411	7.94126008859117	8.53739628150282	8.87948517355438	8.78131761202015	8.18113604796745	8.11357885161137	7.63905631506556	7.69319639167599	8.96591463668468	8.06248910859386	7.31407203484977	7.62486156093356	8.9525058785991	8.31309809483384	8.63217235371333	8.5305296862547	8.68780415047995	8.77758998396168	8.72006009035955	8.92471339286398	8.96829436514013	8.92403777073046	9.67022729823234	8.33685189875596	9.03236140458369	9.60803995997215	9.6281882160728	8.73729514409239	8.77900979384129	8.97417930149622	8.83820533012904	8.69698023590939	8.19750564964512	8.33438645924098	7.77414496042585	9.2125816331157	9.19414086442289	9.8081223305604	8.70144084319123	9.3999895250687	8.90053478893219	8.78558837051561	7.57331554637181	7.96717327426861
ABCD4	6.29364499703628	7.52393326631167	6.60874759477747	7.83889056200441	6.93907381902154	6.8501317017551	6.0185896579381	6.97440235767501	6.24967314445073	6.86846133937304	6.40207197513762	5.72201666796074	7.1665146838837	6.31644303230286	6.21785918900899	7.07500748194001	6.71590425893041	5.86088802179954	6.35766565504084	6.45261982439153	6.84637686664146	6.95293793625913	7.2715766967242	7.29259658018985	6.23967607578994	6.17608556939419	6.55486643021387	7.06317040021013	7.50780186166447	6.26907024860289	6.49406687405584	7.4395904624009	6.77825610132891	6.7987408128933	7.81858136380548	6.68399679226936	6.87005014924327	6.64230435570354	6.69112012361949	7.32700869795582	6.37259953009547	6.35868304138854	5.99387456919133	6.03709754588106	6.84373652494943	6.35889915627199	7.09862110870161	7.29701457170749	6.75448107808513
ABCE1	7.84320269409487	8.78666362786715	8.13727001602438	7.3956290953984	7.45466983576246	8.43199524210121	8.54998349042343	7.0632239045211	7.86696464388595	8.28911921870909	8.28011437558054	8.72872760355792	8.66572888369801	7.54546236719321	7.65719524881	8.73552477367879	8.83498615975645	7.92605639820796	8.57859528442342	7.90857971985629	8.65726760308689	8.34389589582963	7.25556059879533	8.107133080592	8.07394410319282	8.1143735444164	7.23815956182959	8.55483157553035	7.92009128333221	7.75445072098198	6.83575090693573	8.10397725160731	8.57627854709185	8.89860232441772	7.97011134864974	8.66979592751774	8.93260141477296	8.72048435392348	7.11888839603059	7.14422535943884	7.88963928560453	8.12412545128485	8.87419056487216	8.82961099353088	8.28804841072904	8.43697454062078	7.48677727095891	7.98479693977706	8.13547470112318
ABCF1	8.80293079797309	8.95490022010722	8.43140320405848	8.25482262889879	9.11881346445664	8.45595801830001	8.97254612030663	8.04636319757309	7.76332011178328	8.46950008286239	8.28423443936392	8.66221134145089	8.31996212403922	7.89728484461967	7.39263759962919	9.17719230551295	8.36015243344989	8.07312411998944	8.76397401141286	8.25746758654924	8.17147088051943	8.69768401899846	7.41094770444037	8.48092499522474	7.85350664422576	8.24376540123224	8.14188412330388	8.43587768959048	8.46950008286239	7.45426926416369	6.7554904301872	9.41533931082563	8.83609062017609	8.17882753963466	8.14071880003411	8.36275291311295	8.12742087629385	8.54520901178368	8.68787211134103	8.20000184117838	9.65549384699386	9.11179243361473	6.79675549231776	8.34675306525831	8.68042349101651	8.39676796574067	8.62367323783712	8.62614813289353	7.87523529318598
ABCF2	7.60591375288609	7.89782116298126	7.16838252356399	7.19038712960048	7.4978724812262	7.22352232758547	7.38509307174234	7.05617002897191	6.57963896485332	6.57963896485332	7.44093418858253	7.58529222369765	7.18410463741616	6.88998088332598	6.93502618123566	7.49395539255585	6.79076589006739	7.33909965754814	7.22234206942715	7.45910723190217	7.15908951781643	7.32110255333284	6.90329360888809	6.53844722204854	7.34144795587141	7.09521384854449	7.24170025810245	6.95821837622647	6.99959827612896	6.4967716467068	5.91747992765734	6.91820200438266	7.34244738772804	7.54641212523606	7.00082007546469	7.45492134737796	7.7472432700982	7.8650540280068	6.62473940650487	6.37120803104474	6.9968870613084	6.68405566635232	6.52461763945867	7.09552121215648	6.7703568942653	7.45035015611198	7.28156418289037	7.64530583175341	7.01043151446599
ABCF3	7.28541323729462	7.84458629134694	6.70154159775384	6.63943313367968	7.97952668609264	6.90683390320881	7.19725980045416	6.56742681784833	6.07471575843132	6.86363201897502	7.60266209052107	7.19063900452418	6.70935000887702	6.32481037073338	7.10999231184606	7.55321728791876	7.06567584757801	6.77605016163931	7.13658663602527	8.63381692061825	7.25781547354041	7.47781642491755	6.1516344825618	6.6712224804687	7.23358367798083	7.21508673011888	7.5710823228838	7.71020159889753	7.63546440321016	6.63943313367968	5.78492812496627	6.26945289569863	7.07871421116963	6.87893764793547	6.93373942067393	7.14698938301166	7.55715744564007	8.0720866479138	5.74434718337155	6.06606965559885	8.12555991130373	7.46876830684039	6.0555082696209	7.65882661109845	6.95998269943837	7.17926972268208	7.06476697401012	7.15884326923388	7.27871999758484
ABCG1	8.7015876250732	8.07835403274114	8.29331667456788	8.02078709970694	8.95498583704656	7.89115382112438	8.50464400896943	8.68920137439057	8.47569397065888	7.85282836956925	8.04377400720269	7.40027301841267	7.92120365144355	8.39327229579236	8.63231606149859	6.85497132900827	7.33213330668977	7.94218054616816	8.14831000427042	7.47714137089346	7.82193940770485	7.92826239254831	7.37682890967633	8.15757251111107	7.54283756501039	7.8259120404356	8.33949678768014	7.77314850824006	8.20663104057035	7.98317811594956	8.56176628591903	7.56492958471205	7.88347479175114	7.51970290345518	7.69355785690904	7.49656824189996	7.52173353907692	7.74294507797221	8.42862860707177	9.09438468118184	8.59533853113367	9.28014956635254	7.64914053908437	7.41433030547709	8.20569497384052	8.17538916598442	8.21803961758114	7.96101258644026	8.111058640495
ABCG2	7.07320949079709	6.43392298297687	6.7500998907232	6.94205644893211	8.43973490731228	5.68032538239533	6.5200832475931	6.06547285202866	8.51228629861107	8.12631592683407	5.89424723025095	7.59495699472758	5.1296093128339	7.80800601541407	7.31591397660265	6.95091039396331	7.96547471035058	7.92444839029644	7.03369985858516	7.27367051885903	6.57838018334877	7.81613002214209	7.95979186521195	7.66714513842739	7.15707664734769	7.11683879838519	6.0122665473166	5.45029496684442	7.6531144847225	7.99697567985881	9.58103992624606	6.80696793781935	7.06079021032751	8.73580235911667	9.09773813501956	7.80858962174609	7.10229803503356	7.65585941315925	8.66197426644501	7.67221783134829	8.06039058445569	8.26594852516657	8.13553767361975	6.8785707731855	7.4400691171457	7.53701594643691	6.16233820110043	6.82196121491382	7.93720611851403
ABCG4	7.50344156936942	7.86160369451599	6.8001730641761	6.12397059171072	5.66949884445881	7.28023254290275	6.13170197296781	6.97857127760308	6.6323708926457	6.15541161102655	8.38205561139769	7.57129053492305	7.81800775378502	6.72181793248341	7.40680756809322	8.95041750537189	7.45881670617291	6.97515703187157	6.84732167996629	8.17936718317942	6.99175098926503	7.19066256955761	5.78037866983112	6.09687460039694	7.38459999154542	7.42107818550176	7.18326589801822	6.08483641416111	6.99765386373096	8.968144723754	6.45810593101049	5.71778382040169	8.25004465245859	7.32781710776971	7.24834524396332	8.33133985778271	8.16958490665605	8.146123542713	5.75231884304372	6.18018037888719	6.57477758765593	6.82053018090117	7.36774460093113	7.94341325559644	7.1457255665811	7.11469402708484	6.71642547384077	7.52769003667699	6.82136649002951
ABCG5	4.09475199767812	2.91581506697531	3.7133061484706	5.19604971681353	4.23214226055996	4.69255459748284	4.39952295083674	6.01358094998615	5.62417788697898	4.12789953824054	4.16599537046136	3.4566929834441	3.60618766116394	6.62001728784069	4.90525811712911	3.45971479176153	4.19394548662562	4.69482041679691	3.920565258675	4.38886178773244	4.42112018213748	4.10079561431299	6.58787272132535	6.28974029660255	5.95354640279545	5.83808626409936	5.7968419094952	4.85924158194119	6.898698029599	6.258379639139	6.79096315353107	5.58039925105671	4.43763166923375	5.12808372817557	5.90336763269695	5.06462790120544	5.93958402325484	3.16948331268071	5.16023553706667	3.82816222135709	5.15577667256245	5.18200052511455	4.88090262179128	5.82056472380677	3.98650173097234	6.06915264738192	5.77955064332513	5.0620221961502	4.27992739816544
ABCG8	5.79680115057773	4.6982497713981	5.64211523322393	5.32062861780814	4.93740787276523	4.17408012643959	2.98744664085289	6.53001649899352	4.22361331260181	3.7367922515531	4.31002267307663	5.30644444537384	4.70402119053376	4.59599389151013	4.03485893835276	4.96181570195412	3.62851983434225	3.67663430614809	4.00152435045443	4.18980780067104	3.46635409836605	4.47041167358662	5.04369557544191	2.17511605498831	3.76425737304089	3.45166780503912	5.52647441474851	2.61403953668775	5.16477950323858	5.09155007341281	6.13810817116931	3.7838608857601	4.56731803473392	3.81660273331477	5.24823556094849	4.96040441542159	5.32467228453656	3.74967030263057	4.40618487612654	4.71195844702448	3.6685787445261	4.15167765263053	3.24669412655274	4.94140653593521	5.53599935487647	5.27294050001381	4.08211031763771	4.8380546717987	4.49561086160793
ABHD1	6.86621984151763	5.566979878058	5.334414146213	5.78981008810653	6.33950455251847	5.77476372897098	5.82807882070129	6.38082694058381	5.79909569351707	5.05906987799963	5.96049103705987	5.5651118130638	6.18578818729195	6.88483361199686	6.07484883844603	5.55076008834839	6.23382740140234	5.6289801800217	5.6755404460122	6.25869592163839	5.51058225108909	5.75501300762466	5.93369973226917	6.34357355983293	5.11216913146371	5.58537173031984	5.47019465551475	6.0132254934543	5.5080590713573	5.50233935730265	7.67952882836571	6.31560426450481	5.17194873126589	5.49199888036567	5.8271121084667	5.52936170023746	5.58434400751943	5.87088321201956	5.43242422174504	5.52736021095539	5.00343152665583	5.49291549820501	6.02345108646591	6.09284758134427	5.33800730355436	5.78446238786022	6.61153154805779	5.44131443811084	6.11839907731834
ABHD10	7.82250279857041	7.75718472026771	7.69948233057061	7.85150272142008	7.72240274170304	7.76868363586161	7.72224382685251	7.8131023739513	7.81078792176939	7.86030008455517	7.73726739233611	7.72492908035229	7.7412361888593	7.86258601355878	7.66801719016803	7.82337071813862	7.92856012496233	7.85296147825304	7.867459402308	7.64095276870287	7.63510551715175	7.82848859127326	7.59520566545245	7.7966811727311	7.79641223990714	7.97903392633073	7.84110398556054	7.59619990195312	7.89646339989743	8.27229294663298	8.39566791699162	7.78539414360456	7.8766723888983	7.62293834423773	8.07516111193515	7.60508690936287	8.06557636705104	8.15494153893894	7.98861420749362	7.80357840396238	7.54188198563927	7.20679750676938	7.14627905940082	7.71240872471432	7.29696415290255	7.67082570154471	7.36430703443887	7.59772490206406	7.74691972959288
ABHD11	6.86077713111305	6.5665824951528	6.51632320030649	6.96969949119922	7.12887165034595	6.38048218676084	6.49750255293924	6.77918364243099	7.35210238019876	6.5534555209245	6.4013292348083	6.66709158905966	6.83736242259733	7.15025426071001	6.16583754638808	6.54712752929709	6.38487303809415	6.65060120751679	5.72653780829919	6.96969949119922	5.84776670672439	6.73041328679113	7.11800087481313	6.94321194641304	6.494545565255	6.95588692123938	6.21756109139788	5.75204538799541	6.0134700673137	6.37615020929922	6.86589156132092	6.58455421927351	6.25347415312489	6.9953874908248	7.25734013583108	6.81603298863349	6.537283045834	6.86166649658486	6.35686244693585	6.44479736926436	6.69641723320367	6.68629762274274	7.10765932704846	6.61217010248676	7.01081358835432	6.86470141010221	6.15845537974798	6.08359417965341	6.88916494621808
ABHD12	9.23207716273761	8.99464042326785	8.24468598054258	8.34265612986444	9.01644820427626	8.39352442101688	8.54858618830263	8.78143216870946	8.22697570331675	8.76472448645563	8.66220378909913	8.64024588691844	8.22427084148055	7.96615491052967	8.08149220296931	9.16997122954617	8.56282893452238	8.64185164731476	9.00187438725693	9.27012081660127	8.26669347632482	9.05487654364388	8.01427678845002	8.81146042426763	8.49423696246802	8.59402196953331	8.81431138617329	7.89157819709839	8.32697382883197	7.64248562089543	7.68069950144551	7.99908774269788	8.87557422813828	8.84888750903087	7.67321220797821	8.73832862711951	7.87018214904756	8.472634398389	7.79940471581265	7.78188648652869	8.24781138480894	8.76035975687131	8.19622556028355	9.01619377403082	8.13634169186166	8.71117764783232	8.39141832347661	9.2680588942133	7.72218458736101
ABHD12B	5.28267725531873	5.89033088856031	5.38207956584137	3.63693586883756	5.60734830475396	5.01102309332601	5.13634494693902	4.48593269530919	3.87535830490632	4.79684848242767	5.63167053403634	6.5282210864526	4.79684848242767	5.10709146640601	4.44151027433204	6.19320469932144	5.72467567399597	5.22860287964654	6.91803689358109	7.0857849216778	5.57909848819942	3.82850429422742	5.19932248698794	3.69687075562686	5.46718995460136	4.50881275127236	5.93757275046117	5.57957974032789	5.99711345376366	4.06805545650539	4.52179864341004	3.82406537656875	5.51538165622946	5.17420555846709	5.12189313548895	6.50571621718169	6.11307597861349	5.60028096074593	4.6887914021927	5.18346885099635	4.84577632738079	4.45214078329032	5.95175819987649	5.15156056523523	5.37726502780353	5.73075866415353	4.77733884556402	5.04589174904531	6.12477228272266
ABHD13	5.50873799211366	5.51804607155071	5.68351125899825	7.95666782904381	5.55920489256497	5.54390834725287	5.36996498375878	5.68732077147798	5.86150542846887	5.47719800731263	5.78443774797672	5.71619555992803	5.5846028610839	5.82127522182107	6.004767958249	5.38378452039352	5.42081941618979	5.45642848677772	5.48399078484367	5.51603529241074	5.47070867463362	5.31828795986141	5.77842734632923	5.52573821575164	5.68521128136205	5.53955044046223	5.36577159526141	5.96446828832182	5.65130954506206	5.65179213205565	5.776102154451	5.58406177869714	5.37083510273208	5.71030214906687	5.36362188956268	5.75960279761699	5.72734270595542	5.3454034677845	5.46244811809118	5.50139222914583	5.27331858090917	5.43970444841032	5.49383888594772	5.37611224724326	5.48353828760004	6.04146270166357	5.84101601739002	5.46614114960371	5.99167111477245
ABHD14A	9.51076338008579	10.2281397695333	9.47478195589443	8.98818323335843	9.90612747744395	8.68751623227283	9.08473557918604	8.43728324783485	9.1343461428226	9.10161884619304	9.03909098351543	9.47920181512852	9.42292425843852	9.71647533576284	8.92447971788792	8.84223610826765	8.70038888627112	8.99067839519317	8.69009572363279	9.73360911106537	9.41496007886463	9.06460314517755	9.31760908282749	7.32415335704507	9.00545342406943	9.22639429989088	8.50468238073455	9.45383102943518	8.8776644299847	9.11425587357672	9.23628317686413	6.48439002368788	8.62647405740735	9.33310835350866	8.98287543382927	9.39383801307476	10.5367204226421	10.1524992768158	8.45753600486344	8.56694219449409	8.41667559718202	8.51759661367812	8.44806726380925	9.4862394872252	8.83772734482028	8.7799834401342	9.38444129315838	9.64646118147225	8.44245897255886
ABHD14B	6.43640640311477	5.92705816174073	6.54524429036732	6.62518694837343	6.12604156895002	6.28997844342997	3.40315361385246	6.15948514176242	7.24169063146737	6.43640640311477	4.21853030746719	5.61861202202202	4.98542960723039	4.07287070873431	5.62764026320706	4.86516787065247	4.96557145090408	6.95290834990322	5.38486248967217	4.4699720131151	5.49353698982575	6.21788940584333	6.61798246048231	5.69838908499538	4.49061398592972	4.94502221130779	5.89438957368156	4.11639570713999	6.25596743163872	6.79361696807509	5.85198399769721	6.71465242472904	5.92791704797722	7.0809066864108	5.91813810931041	5.43713532167412	5.29799957935196	6.06311474446709	5.39002224240262	5.68225601447502	6.56477879144679	5.90308905895809	5.52891900503544	5.55871118654406	6.63441395760025	6.0590232670842	4.14851235040511	4.99134779676291	5.50699402297282
ABHD2	7.30584102982749	7.86077153067212	7.69505519445561	7.91464661740285	7.39874844865182	7.97533978652471	8.00627833653086	6.76239409214613	7.69922784275181	8.08181765913451	8.37855265936566	8.14109577592893	8.11078601218517	7.38217568208195	8.46160002982674	8.09858302690187	8.35832160299171	8.26459392965572	8.01966411975639	7.70834354413418	7.83427980243153	7.84409793171062	7.22505728991102	6.8150297335236	7.31662782983513	7.2956637559625	7.5488935445254	8.22425417531563	7.72456962854857	7.4355273467348	7.6169236863234	7.55152085144881	8.01183997934543	7.87095220338178	7.95337758526979	7.87670758034205	7.25460208272597	7.41393358858104	8.10187189716143	8.68673865148481	8.13056499784076	7.91992181557486	7.52797704830466	7.51574426847049	7.64757459394681	7.99300327598798	8.03434288090334	7.77049835243877	7.73694070651066
ABHD3	6.66011990057718	7.14463095086074	7.14522021177502	6.98900943296033	6.4708611042283	7.21088846029009	7.02815491516993	5.7349887003801	7.33802662393505	7.5959939659089	8.19008826572844	6.84655771573928	9.2931220355746	6.53232378916291	7.62476652797504	7.4607338829137	6.59283570341987	7.15585823907828	6.81950835021184	5.91546039941415	7.39545847500815	6.90964719460903	5.5294475042893	7.24337252259344	5.67011215824679	6.63328623587521	6.3487503363592	6.78064243555257	6.31675792733402	6.33906669483122	7.07598868202572	6.25284902633399	7.58592350893412	7.99943886182316	7.16327641942251	6.64950717895736	6.52459828509895	7.24324728978477	7.81816366998712	6.55100550188476	6.23381301627238	7.04103902139496	8.26092631849786	7.08190514820027	7.42777309946075	6.60864349372163	7.94733856033054	8.19500121826577	7.50734534015062
ABHD4	7.4795782659099	6.36879127276026	7.18293120648693	7.78153552761069	7.52338825773383	7.54284967172348	7.05600486196121	8.17830607238714	7.92563854937416	7.2602978578383	7.05362629956461	6.20224252307979	6.76378571454299	8.86151314195256	7.61741966043691	6.43760497586752	7.17705475821297	7.21068219848992	6.53827495444983	7.58012808182443	7.44542573123536	7.51767312372622	8.15453361693265	8.8183286544267	8.18196033433901	8.37082806501294	8.15254681775431	7.78659388210533	8.09036181414264	8.00546277419136	8.56632449518245	8.02089297758635	6.68729970740074	7.34841659886068	7.77305829830792	7.15033584830178	6.07011873876663	6.73073932518616	8.28692835197841	8.32434747184418	8.26310651429797	7.43439398524396	7.04019377784198	7.22027902812574	7.42459701723897	7.60437774179808	7.97802663437078	7.60890182602266	7.74906500527906
ABHD5	6.28055006264603	6.25818978449789	6.43078272063253	6.74291603182516	6.55055816308256	6.70459413283365	6.46795563852553	6.71847407027502	6.92417117947146	6.49348268062112	6.65401561622015	6.38484805382788	6.87857076171366	6.65680266341954	6.75688076038504	6.15163561224987	6.26839052471045	6.51299692644396	6.47485935597092	5.79197380699615	6.28012487819674	6.74344689795838	6.39004243147858	8.64739828473695	5.5881900278215	6.49386239736918	6.48034251496724	6.42665621953221	6.67902530960721	6.44041450015138	6.58052137818951	7.69783360836935	6.76558229531398	6.75118869573445	6.98565948666526	6.41597499631482	6.54673006765052	6.27098685029337	6.46532574039901	6.04635625836588	6.47409406661798	7.16462697124236	6.98301848308219	6.45641158350269	6.80490171536529	6.17595043564074	7.0500451379203	7.36155384238241	6.71342685556478
ABHD6	8.6336980007018	8.18003608644961	8.54436348234139	7.48947121160391	8.49468597019048	7.53698061272431	8.28482768501317	8.1535168161719	8.21852103504248	8.72068840382897	8.53782134093962	9.08740163446871	8.56556090702284	8.21225267795604	7.60658440809259	9.34263901804611	7.62621995844176	8.05656457517088	7.73653939270551	8.71820739643806	9.0335052363919	8.40592770262712	7.81367616795013	8.47642325262251	8.1674719938452	8.17401543898181	7.68145138098956	8.73091489987431	8.66764464833421	8.28305590937248	7.76361405402291	8.20655926793182	8.81981657826951	8.85159511487141	8.12442918826934	8.87233101742128	8.61427293601828	8.57680414036279	8.039497887307	7.84962260418882	8.5236395229013	8.9100040971679	8.42816719009734	9.59065089868442	8.07879228194967	8.48633091814508	7.93904231869061	8.82692851954173	7.98979974317928
ABHD8	8.28534550634658	8.44589273577209	7.18579376751504	7.73521508450001	8.10147387963963	7.65716202307357	7.98831890073915	7.54089336227217	7.43109988392666	8.00502580386236	9.63593999538354	9.10828500790453	7.58761576633624	7.60661928589702	8.95075822167841	8.43744972598401	8.85584367717623	7.30195201406464	8.55493294355528	8.60398876880751	7.72321428215375	6.61720699006665	8.25637771397285	4.69374901156135	8.12209435457684	7.51280152296277	7.73069791477614	9.1315014445842	8.02607321390656	7.32997024387283	7.87515901453858	5.61504552862778	7.17343473226293	7.62201593989881	8.28534550634658	7.71274455743254	7.80172078424491	8.14840925738817	8.18880440979564	7.96932073176135	7.57920363496462	7.38709789445305	7.62970683192501	7.1341137976977	8.04222718497705	6.68513096158674	9.36681475225943	8.39214483718864	8.33281892002193
ABI1	7.60354221178909	8.52998089954266	8.0539174179266	7.68841031783431	6.8839816687331	8.85806114047461	8.60715598865129	6.54685208240922	7.97543186182839	8.57200268726141	9.27791993214293	8.74582056980414	9.19015474754814	7.90310637877949	8.53268965334987	8.63253591895582	9.01092911514967	8.60453798199973	9.01832452044679	7.68422911824358	8.62234686735106	8.03279772505804	7.22294961679069	7.81974389489728	8.02099083706555	7.84794284168199	7.48381158556239	8.39275753934559	7.39196180318771	7.67167868904032	7.76560297090855	7.75306522679156	8.13761264137952	8.60808199994922	7.66503463116091	8.21881183016426	7.87408107316624	8.27852825305833	7.59789696027913	7.41060157563816	7.74917126511032	6.95715631326779	8.42475807421479	9.15546932246291	7.48226243432172	7.48288090808871	8.00854347309229	8.45373694535025	8.10470975843736
ABI2	9.12089504589279	9.72701768802374	9.52409614013723	9.04829379679096	8.72544243955195	9.37265980935656	9.52759959707986	8.70646967173957	8.84162749222943	9.63168508196577	9.65623233467876	9.74977594144687	9.66363116851154	8.80429980687487	8.94197667361565	9.49177119764219	9.90638868941674	9.57935608426703	9.86692465611295	9.33839985817946	9.61637868683891	9.44247227906711	8.59763196537236	8.43503206385127	8.99816416162125	9.07581272487073	8.95134663424331	9.25413322711028	9.26558420581223	9.02116140936532	8.50057414307482	8.61705889924158	9.46530891647975	9.29025518227335	8.87404926200562	9.62670308780936	9.79044378700042	9.86818063178515	9.05763702928801	8.40156814461668	9.09265621608091	8.9924425070639	9.28366890622849	9.6667571459951	9.26670381051208	8.96787186775262	9.00714539641894	9.43384572236647	9.46142489285923
ABI3	5.99988444217713	5.23754439597233	6.14062316001961	7.32263244616095	7.91812391679803	7.56554588288907	5.9522846682438	7.42523312968897	6.44263564117266	6.93309133040944	6.85458249711338	6.15349084192485	6.4057027318256	6.62007121295621	7.31454621736643	6.45286944170584	5.95383411463045	6.29858327338299	6.01379396260352	7.02024014653511	6.25324643661231	6.8774266259137	6.88319844681796	9.50508181477631	7.10447110486048	6.80911964580265	7.90820958974662	7.77245643307267	6.59146768722036	7.23423235889828	7.66516836362579	7.99587133829583	6.64330580934538	6.95042631650164	7.07038683405934	6.27600537248416	5.91742287604638	5.95251278722009	7.92744814056319	7.87373042546968	8.29421590241584	6.88580710872037	6.71604461604462	6.44853888891003	7.0426288606691	6.06159358435457	7.03793745542401	5.78882549558115	7.1193170233865
ABI3BP	5.28975665153228	5.14908039092592	5.66267286184691	4.74918629032654	5.33127687132143	4.84211819959894	5.93275480550137	5.50733450710584	6.84034206167125	7.1846345253422	4.21318876045985	5.37603436536013	5.876383771554	5.85397145414585	4.91395338778098	6.21249050420493	5.90315661027473	5.20724245048109	6.07216083518022	5.00890496422812	5.25432628173274	5.26291848664956	6.40032499530299	6.20640609806215	5.09599381123396	5.27470804427248	5.22046373982088	5.61909123872397	5.4387111885548	6.58439778824	6.83154661980604	5.10177880580098	5.66050258157647	5.1320665549597	7.41224357601188	4.91288457918626	3.57768257343192	4.13385147219021	5.78896436916121	6.82112710563353	4.92293460148972	4.61692075673318	5.65605891740636	5.24147589571003	5.46489874825193	6.61595761331018	5.04001801229304	5.27594830977309	4.89518678565252
ABL1	8.89909154456836	8.12473073952041	8.29837607831454	8.43581004307093	8.5132532752625	8.28117388772492	7.69445665638549	8.64531393935523	9.31755580894205	8.21915684390716	8.180256435642	7.04409894833037	8.48115173722483	8.15385955975524	9.25057311060681	7.85541967063185	7.88643176838411	8.90351367089094	7.91013007446108	7.20877845580416	8.20967609113902	8.48616983744534	8.76117126511126	8.72235906098299	7.92617369179314	7.1968947362796	7.46431060817277	7.00999493799568	7.79700230915754	8.19878645607619	8.28176032604047	9.01240763762364	8.35466223712988	7.8289608134597	8.09897513154781	7.67358803437586	7.51923513286785	7.67433240680484	8.96264143186222	9.24792545580077	8.9174566714958	8.84754165905201	7.48954105709322	7.61245599580632	7.74914776693953	8.14169862450362	8.16869877856838	7.89214651406454	8.93428796934189
ABL2	6.67831971601372	7.33697400606992	7.33655892947864	6.92458953098608	7.03244222583641	7.2391234807389	7.2423987207243	7.02152924047713	6.65136830560534	6.95307353188531	6.96372268313596	7.73993775495664	6.96094822381533	6.32016407332034	7.68075321055132	7.12329022422069	6.25458869378701	6.12464619410951	7.26866785948872	6.90192332425281	7.68827836429921	6.54968126263108	6.74076437615618	6.82082038316732	6.87266966716408	6.56716321315348	6.69775605550638	7.34948175938514	7.09322657961377	7.0637477392731	6.97200572976914	6.71593540192101	6.92287040809994	6.8733552997521	7.93215686757366	6.54307028566721	6.83413904350024	6.90029507085627	6.17864280942269	6.18362187111897	6.57090370564277	6.94025776176092	6.956812550095	7.55335306394467	6.65632499311207	7.06105721581548	6.69176628567762	7.13652037989221	7.21763726457971
ABLIM1	9.37853540220421	9.24130976966751	9.49690423683831	9.2328524958082	9.41004746859919	8.85815849308458	8.90105535121326	10.0800200696796	9.98832888987823	9.36517536089022	8.92366465189848	10.2306528855251	8.7004944487212	10.0230277551188	9.08791914712881	9.55500438827596	9.0298708518854	9.476489396009	10.0829098739582	9.18629741888641	8.99399107967622	9.64830311009855	9.94649508373132	8.23767791519926	9.05850961369997	10.2483217051598	9.66501023304025	8.47879743288007	9.12204995133252	9.58941568734847	10.0918644958622	9.9644538266338	9.84963242710513	9.94130003590915	10.2916027705458	9.15819371871233	9.09641710329112	8.89326682281554	10.2224804820254	9.35325379579935	9.53833275887912	8.55169946989604	9.77942211487281	9.25731334525485	9.33355078443636	9.38376524614789	9.64879896624415	8.83261547863946	9.52686358023125
ABLIM2	7.92430896145443	8.27474302035297	7.83199958243536	7.98152075128972	8.09178684475619	7.44506493727425	7.77606511740014	7.47782110769147	6.50558739632134	8.02167304433958	6.85333907313973	8.15344454897623	7.51740272498388	6.55668656892792	7.21023186308377	7.91013889697885	7.81136769661233	7.68004428575636	7.84209559885912	8.19253171795894	7.57146755734803	8.13068756552212	7.9409821704979	6.23453495334443	7.95452284347926	7.64805657042047	8.03615934971325	7.24197853486867	7.69459857777261	7.58506900626746	7.20464047678154	6.77107214531087	8.03045156203811	7.35617961279987	7.84951232350467	7.95383782655019	9.08644698732774	8.43593877314055	7.01017897600492	6.85057925824693	7.14868997917024	7.4458557709625	7.42909473000235	7.86390717775656	7.14897583295585	7.28618225712336	7.53303693441818	7.60980182343101	8.48949606697779
ABLIM3	7.33834327228107	6.99218722575886	7.21151646014434	8.37549136190786	7.6282905412708	7.5204359691361	8.0925987860393	8.14625711579572	7.80653747202472	7.57610065114302	6.67010740624263	6.89022805230166	6.49657184810776	8.86222499839457	7.72024577654215	7.00889652300685	7.67132355101958	8.1565361931962	7.32682761414069	7.29733825494575	6.25271812619807	6.71418532671663	8.46822564304535	5.73201561678611	7.51062370096494	7.73777739998218	6.56731044933415	6.2163255550226	6.13682887070582	8.25981541659324	7.74574097994718	7.04613306053731	6.02906085922291	6.31302926033519	7.91700741242433	6.5320369837283	5.9742388545257	6.86291923145756	7.38128604614332	6.91800058724879	8.09140843633262	6.88497693917086	5.94965273666122	6.37663354951637	8.23098142486615	7.91576583706955	6.58223246735941	6.08921622881859	7.21251882321625
ABO	4.61221016790492	4.43849018493258	4.91726671318345	4.18443711439693	5.29800702712774	5.55317108717224	5.24417441951386	5.66445626592024	6.00256698127047	5.74990296650422	4.1023208312729	5.50018415813973	4.61146398092136	6.0457999071179	5.35392130509575	5.34181521849582	4.27567346065334	5.06531403732145	4.28474377798682	5.00811147071515	4.41879722623315	4.73237560952392	7.03070677535028	5.71425691275629	6.220363017605	6.41992147874136	5.870894953705	5.54851794167477	5.4973945668012	6.53439421521912	7.57800622829135	5.85622632069487	5.5333046559433	5.11961986779157	6.21790506492582	4.80112430360914	6.60700339311723	6.31973827241146	5.83203416242371	5.8936651863966	5.93597019792031	6.22484351697401	5.49984449061719	5.25406093966936	5.18506867789771	5.05767836821343	6.13318173759683	5.23560810707921	4.67382739690023
ABR	10.4191554732379	10.7452913963869	10.2348116872297	10.2432906057406	10.2432906057406	10.3715737775943	10.7226912052071	10.0026527434912	10.2220402498982	10.532828163232	11.0519024607522	11.097401037868	10.5924756039906	9.79658637151068	10.3081007421883	10.6809227155213	10.9337621553725	10.5102895211477	10.3578451457075	10.3397104475306	10.1684108250188	10.0563203712575	9.93846977110353	9.19430724749667	10.1365029249204	9.99642885649912	9.89312612791791	10.1906947811903	10.270221518628	10.1415573790965	9.56992652110428	9.2152657757308	10.3024254910999	10.1684108250188	10.0323756506967	10.1684108250188	10.6629016154495	11.1131080145971	10.1271370731319	9.99732921725722	9.87168097271609	9.13577718697609	10.1789058413952	10.3113044151375	10.1685083850989	9.70994975049591	10.0353285086988	9.73742267856278	10.264030102204
ABRA	4.95778667839463	5.06418387339573	4.2480101943997	3.79831940811109	3.79077144884771	3.7868699104639	3.72028644114606	6.37553403025533	3.83445812216	3.70168705551365	3.85547232692736	3.75378161002172	3.74120607649375	3.74868365851458	4.57389861388932	3.86434205877736	5.49367859036162	4.01034844560057	5.86422796811506	4.57389861388932	4.58954875320115	4.1802281126697	3.85707780777301	3.84018507027242	3.76532347779975	3.72644444986909	5.25541423642316	3.81790407513917	3.84782539966664	3.80014701712853	3.92188425171649	3.78324988105028	4.07442252636378	5.30535128858933	6.31926302625974	3.90245133561764	4.43480374041428	4.59092626128568	2.74663192077815	4.18623183913219	4.17889503985924	4.61711035581158	4.64767369161558	3.90110155205654	4.21700071950726	3.50347557931933	3.86643874397395	3.98696779662152	5.21183073392037
ABT1	5.80365370269028	6.99456090285669	7.07353137320182	3.28590808750433	5.60236867879107	5.00906448789007	6.3590307698989	5.98018549150934	3.3050467967741	4.69621055516845	6.43753184514883	6.36914868626445	6.36381579751119	3.27322040813998	3.3138854363578	6.00554123372662	5.70849260450913	4.97394112415442	6.89237429122078	6.4656941496816	6.3723812071141	6.81974695996813	3.99939563810925	3.27787232371034	3.26932232708071	5.91508949947077	6.31345741028259	5.45383245415752	6.23198723590808	3.28499451854292	3.34550164808362	4.95997837154638	6.92789979344098	5.40240356587598	5.85118170755378	6.15982929975063	6.28590706582485	5.40085376694538	5.68517881587911	3.17817316165987	5.28677069788748	5.14109665973158	5.89835616853664	6.1886413001642	5.25411678410523	4.26169341801304	5.2093086040227	7.85622435230646	5.96932038031377
ABTB1	7.75889944453186	7.84599128978004	7.27013301970979	6.87773897132604	7.37197078617493	6.8439358344757	6.78383657521276	7.60855730460918	6.68422533499198	7.0628395742385	6.75055732689051	7.89446638711396	6.77016924802421	7.06567935823044	6.2367105092107	7.48610452456392	6.94178126218712	6.75850348318266	7.5287891128139	8.11196795463983	7.5394101822965	7.5817126400907	7.26220843529821	6.46578693151001	7.78278105716945	7.26702050551352	7.37370578171205	7.18640484698163	7.35676106952575	6.8795433050507	7.07091670266267	6.64719720199671	7.21657928535068	7.40833481341842	6.92843597235848	7.33652048215835	7.4216191741016	7.50540277035841	7.44359004014915	7.77875604000097	7.0510575040544	7.34115657146347	6.6524204327402	6.61017871598516	6.92952580724575	6.93530126088203	7.12700924603956	6.75440985684425	7.28072914538593
ABTB2	6.47588844948833	5.12737234997329	5.40773935595797	6.28761249748473	6.2792398012108	6.46314869940246	5.23627763675936	6.50407208101062	6.30441382274151	5.6031983585419	5.17154413121497	5.77891741739264	6.43214476859571	7.28844872708619	6.73273144885548	6.0209188875733	5.83252676763579	5.87534540757317	4.91451182114069	5.67219350625451	5.25277348337511	5.60073516809133	6.52027320527551	6.95054847620173	6.10468457295723	6.31108487390941	6.11885921215274	4.75448188714241	6.09045830356887	6.77772285940865	7.81945880677989	7.08417602033107	5.6888076720622	5.82827157924169	5.77171715674803	6.87404328668741	5.28059131910432	5.82059894297154	6.92919863403176	5.92546735754287	7.75115505247816	8.69971194707166	6.96815502081635	6.03877805167371	6.60147478816355	6.65366389701038	6.90749250879872	6.58489627788877	6.62140946118794
ACAA1	9.23338402740065	8.98271830378754	8.80835693623462	9.31570170098071	9.03296112897589	9.30543874311631	9.29032423991254	8.38515466814817	9.45893407084811	9.05693605586561	9.00032641339851	9.15870959185031	8.45933229322658	9.22466118199924	8.89428795059322	8.61215501601177	8.91557436850598	8.8816288376065	8.71872468386012	9.1274067104996	8.88344601744807	9.11830934643473	8.26605773316911	9.24404825526162	8.25208398324128	8.7882399337404	8.71104896206877	8.84978328635568	9.24623422133812	8.70155223881685	9.19435574321141	9.89892471126682	9.77841759887128	9.40242379047539	9.06790601324776	8.84625402119546	8.70709435682722	9.12984343515079	8.9514683484272	9.06451679818919	9.56780449361924	9.43413215351251	8.98093609202538	9.14412375633614	9.26529928054744	9.36523543625457	9.11567515861791	9.01590323274384	9.06518292667096
ACAA2	6.96250023452292	6.05151134760698	7.62047213949949	7.20559506048333	5.69660017127091	6.77720647721084	7.24213131188005	6.14937253638152	8.39037130918792	7.83487890558701	6.79822942103049	7.05605714526269	7.07497405301193	7.87306016358442	6.68165845368876	6.31822157295596	5.80641739096044	7.15993042558596	6.7776046997673	5.86492136251044	7.23687958487705	7.57830999225477	7.74685434848399	7.48349427061504	6.45627250463517	7.30288163281734	5.67650864061184	6.58361953471284	6.64725095575661	7.46679297695511	7.98718299762602	7.15633573203938	6.65213118654922	7.52740031194092	7.41838621895083	5.46638076253034	6.08306904940397	6.26617777491042	6.68387121224605	6.66827740408871	7.12985227547232	7.22221488914516	7.51863368706524	6.40444765326238	7.42216390992103	7.87344543411373	7.08391032191252	6.30437717030459	6.6484885539623
ACACA	8.59378423576079	8.60572012750448	8.27252055776981	7.99315137285375	8.055302795713	8.12734780390528	8.24477899032618	7.88434771365434	7.32414850753969	8.68276921606061	7.59527972157626	8.55284644723169	7.93107155961619	7.55468279484641	7.71230130096108	9.08019402329874	7.74142350191094	8.21810297405334	7.66060488286892	8.68186407044242	8.01626695873605	8.22835174310995	8.61889916228074	6.31626026852858	8.9748247615557	7.9993441729377	8.39609584973193	8.28394372462218	8.483170285325	8.38698424146779	7.85908383912126	7.91002405960836	8.02229076011281	7.94897396503928	7.73666002987597	8.36227032882931	9.05917007497412	8.43581158188598	7.47058392531868	7.10801672472592	7.61987016395545	8.2330423706235	8.45775930243113	8.92538189845651	7.94514064949004	8.03042222696717	7.7387764244593	8.43581158188598	8.58227298938624
ACACB	9.01204140326378	7.3650007714217	9.28330050180558	8.53865819104799	9.61162388337789	5.28124246786438	9.24168654216795	9.81322457852796	8.99608661522109	7.55779374706469	7.21506396316671	8.10159497562755	6.11026305225761	9.38150781360122	9.27209876219743	7.05568958358755	6.60887532892471	8.13048505376571	9.04459395307911	8.32437735410799	7.97936727335367	9.12899555455982	9.15973436442038	8.63141699302771	7.73210669543535	7.8721787412032	9.16315918367582	8.31972490700534	7.46988567887077	8.08596677741594	9.04115163793987	7.44620791611711	8.48859371953104	8.35557980488946	7.97897361596799	6.79551850140915	7.18370350177656	6.86443813620531	8.72899302856904	8.60506209705254	9.12056235728978	8.01603989989123	6.85246167408276	7.47355438070116	8.2150870540036	8.10406832446129	8.24045114786338	7.01351308632026	9.01914294105485
ACAD10	6.6430144551405	5.91799523804051	6.11094748219064	6.51057072067601	6.45711626457779	6.2113772507298	6.07789320305837	6.82515900097407	6.74132253227077	6.50795929117847	6.26313131184943	5.92390403454485	5.84583643717771	6.76820033196826	6.42380799084676	6.06955244629395	6.34650237727593	6.38362665369149	6.04578950251432	6.31207166034793	6.24212124366127	6.54762807635896	6.79607585895193	6.97816717238456	6.76903836205163	8.52153265191257	6.62645157381945	6.58898204726065	6.39889522720683	6.91946856433088	6.77881030993847	7.0808250971345	6.42469773240532	6.39090580428861	6.63471932614831	6.34912141140218	6.47911363507751	6.32003097163599	6.33950862306796	6.01891253880747	6.8771315718623	6.70045379309229	6.93774626099086	6.57351176332273	6.67639152510822	6.37586405622925	5.86252080555138	6.03163498911786	6.88381615465027
ACAD11	8.50496372097612	8.11901772614815	8.60995130754266	8.70229930767607	8.50074472379712	8.17694713337119	7.95655326505929	8.28541051918132	8.25002246198518	8.84266276786603	7.70490679223165	8.36793507868838	8.99788496523301	6.98493422743114	7.85957202627468	8.18563402071459	7.56573036012588	8.07172283739197	9.04460722607174	8.07642221543789	8.99150599466328	9.05800915605454	7.94587001230157	9.62411538107983	7.54045640879079	8.44197639056736	8.36688032939363	7.61495199388088	8.53776015820545	7.68411813616483	7.91798355487503	9.21581253032601	9.87106595688232	8.91661009218409	8.23088729078637	6.69416282160567	8.74964293970844	7.63732734371351	8.69225356523556	8.83264163559453	8.39512027517232	8.61933922660124	8.1624185304304	7.90876495352371	8.49753204571337	8.01999121383076	8.73381964500939	8.47955370542022	9.07326287848959
ACAD8	7.67893759709367	7.40989535433289	6.88944313476147	7.88202141612106	7.63524710880943	7.40246961254357	7.11370487209461	7.83147187109647	7.46486690072328	7.02513788255477	7.68878491105951	7.03757398723614	6.90115152913405	7.39121023091471	7.42701977138668	7.49297200184085	6.75382270631885	6.77281439705861	6.27753785753191	7.44736469363684	6.86928401088802	6.40905523848876	6.96815042377704	6.73649391105068	6.91350712118551	7.63524710880943	7.57184650939546	7.05127352087917	7.50371734129413	6.51511824183582	6.36818888553056	6.20841157147554	6.1152925217062	6.23518511756	6.17460246019286	6.34703883698131	7.64260760823566	7.60739842921799	7.45431604002775	6.02887706675504	6.65828827196393	7.39503845769797	7.89934052219214	8.15233252235227	6.72860827117903	6.94109610916537	6.94806647089286	7.54918312214678	7.65265332240925
ACAD9	8.82262966961029	8.8710852220585	8.54957425563167	8.36212157000109	8.39750511778412	8.51111086169775	8.86404111447692	7.9199295374221	8.3709795959801	8.67788036881391	8.5858855723847	8.99741440696822	8.75944773567935	7.84527621706768	8.07535945333295	8.67629362375307	8.78389054620679	8.51658036325175	8.4012578132067	8.93852795666101	8.954428356074	8.62436283949947	7.77265878600445	7.54693519682439	7.30767138312513	8.22375046410503	8.05178891905208	7.96250112703813	8.00227727071091	7.88001292779312	7.78853490735093	8.15179027498503	8.7546597541351	8.47108846906472	8.18143206003969	8.47306886563246	8.63504749194486	9.02995801208314	7.51213109807959	8.8775497886116	8.55945809780407	8.17939945832476	8.07064567047947	8.43256065452422	8.51083659222826	8.44466907332411	8.18082051844402	7.98485462044914	7.77136547644426
ACADL	4.41420434509677	5.5461319430245	4.21504206204162	4.99625488516904	4.42614481113361	4.44377976365848	5.12590522392902	5.13253230167265	5.80277592639786	4.61286643677122	5.3050488585388	4.78756148283759	4.64914405339381	5.56226082479868	4.93070966006517	4.35268263747287	4.40638816769718	4.53094315030426	4.33266215682463	4.32491560313371	5.53898085526299	4.33485713585059	8.5967222214266	4.84492592217277	5.182214314417	5.06383751985292	4.5402086001659	4.7702728166532	4.75963321464677	5.51406656077642	6.52887791970756	4.54654802206055	4.37796520473424	4.74707896065192	4.58363913675286	4.26517479668946	4.31635194895186	3.9949860597971	4.613135034858	4.61876019439714	4.02652230031601	4.58013796498405	5.69840697850176	5.03619011147933	4.32731231135287	5.98785277972674	4.38001262782072	4.78220463113905	4.31373405437989
ACADM	8.48350882457959	9.90781560783926	9.63033101238291	9.28774576308333	8.70264713866652	8.85235575534941	9.59789157284759	8.66652268950996	9.83542654786986	9.74969374338366	9.39388716924175	10.3412770621508	9.25935149539993	9.38693586076989	8.02222439439883	9.40006137891047	9.42925758417153	9.40649284731539	9.60662949888737	8.50291500427973	9.94096650084503	9.65565591721375	8.13941550682644	9.03270477461241	8.69052404249802	10.0532590520958	9.08192635473866	8.97907963460174	9.3598261125693	9.11688692988871	9.29352432655776	9.07364439763131	10.1401592789849	10.0709300659753	9.08438716761525	9.54598208247763	9.19842682767912	8.970690766229	8.12192641094207	8.45513002305445	8.99782281917743	9.057456697095	10.3339021543677	9.71702372491204	9.74595568623049	9.73705417267284	8.92590272860397	8.60870495824499	9.48521948932451
ACADS	7.29921724402743	5.6754258216103	6.81343037911956	7.46555697757436	6.68333882838168	5.14788504367378	6.21756899124437	6.80168652174183	7.29560445017387	5.79904240040891	6.76874141268794	5.35195050708737	4.76308697155284	6.35938800241358	7.32584588495712	5.16263865165466	4.45515778408609	7.11151957687221	6.14684349583587	6.30345619641047	5.90631122366141	7.0314022749508	6.74892479203987	6.95735366507488	6.48123371100259	6.457243156558	6.30546573328413	6.22271034487762	6.54886564919308	7.09997430473404	7.69088928044966	6.3558772340042	5.16361518090605	6.93723643374307	7.16533617679162	6.10805378633709	5.90306637416593	6.79912728764089	5.79020320736096	5.23018030581182	7.2896592928252	5.3724235136732	6.72242487149177	6.27851138250662	7.2708401690465	7.54800281162694	6.05377409199709	5.2867772353768	5.98659500803262
ACADSB	7.56381063572258	7.55631193617306	6.76260303485581	7.2615600046077	6.76974343038508	6.71001068274891	7.62870347494807	5.90113614639478	6.59222497836727	7.39232556107824	7.962903523325	7.96162313225618	7.40940728786506	6.09877227754315	6.78813251736053	7.44942560892394	7.62442951158091	7.23924370009115	8.00790342608496	7.12040748428093	7.91418188203198	7.25267945872913	6.50947472909962	6.42494708641247	5.94764375137621	7.40993639631076	6.54390145265231	6.91783343572068	6.05120131869513	7.00194369917276	6.28829198787409	5.88074107060337	7.62237215301295	7.2615600046077	6.35315528949216	8.00672320603256	7.28789261906241	7.41378812483518	7.14744875997053	6.20466284476477	6.6704695459671	6.29575865975305	7.79239364154805	8.13776695434704	7.40366060328114	7.47732507491405	7.28789261906241	6.39416570782809	6.75795235930327
ACADVL	10.2497308922172	9.27378676871744	9.4378584076224	9.97601571607192	10.1902405251098	10.4332759231884	9.28016708944834	10.4226381672349	10.1479781903964	10.3101893884301	9.18256392894379	10.7935715850838	10.4926350679774	9.93328389706342	11.3849410017131	10.2351331382963	9.1394034503615	9.43325396226862	9.30106934676053	9.44389463427366	9.55397557924235	10.5463108283493	11.0765335606065	10.5371369302599	10.4226381672349	9.66954453317608	9.39180228987842	9.8840259547479	9.7762516065334	10.3534548448672	11.3485049379414	10.2948742858347	9.60656948449943	10.2159542674338	11.2198370805693	8.50668442314525	9.29146161564472	9.32025876490416	10.944818891476	10.9097394118098	11.0510031732046	10.2427348803623	9.37575447486547	9.3908557139098	10.2623181241621	9.95283677061574	10.808155365178	9.81029397189268	10.6055219955033
ACAN	6.36689599806886	5.98569509909431	5.79481646510973	6.07542584985769	7.56688035770237	6.18465705845216	5.83472740213738	6.6653113940861	5.89790778378936	4.93067295643823	6.5415617090341	5.66727906401121	5.45308801829182	6.00886208368597	7.100421694337	5.66727906401121	5.77217059444768	5.60018206498129	5.59111269950866	6.06656030272962	5.48024874071612	5.83663227736845	6.3483892923826	6.41839593599625	6.45246224427848	6.3523620975204	6.55421056532556	6.65867462809884	6.12084979767555	5.86432513093017	6.81536135763211	6.03722147832045	5.55720173385661	5.86313857764859	6.69086360416953	6.18056747091154	6.53910339389369	6.35527454787257	5.90891788474065	6.44703959032772	5.51932583266381	6.50926131888798	6.15183714033776	6.08731608576009	5.29694545798877	5.78771541840457	6.2631502357272	6.01456208259701	5.83697318382712
ACAT1	7.26419787903009	8.43985374153142	8.28167978322725	8.01902410938982	7.21572902185009	7.75124507649519	8.55478822983855	7.84964717930886	8.59517294256319	8.64685665253699	8.77722723552799	9.35493448209674	8.73551817149688	8.14437936198004	8.0667827781804	8.75331489237657	8.73435986423639	8.76964922533326	8.80166171718543	7.82337220943095	9.18052421683892	8.43453833152947	7.28020812601752	8.27680448997367	7.37410303322171	8.10494490132575	7.78090694480491	8.24485201404174	7.81440583094817	7.79898974157104	8.21776682924068	7.95431094313349	9.3026986256568	9.50091520594028	8.28574886261903	8.79605623023569	9.0308512525066	8.72975227514875	7.58045670968143	7.14363559314888	8.94474974541594	8.55065810814853	9.2414645922874	8.69005504751685	8.82498844028457	8.76931413440416	7.7808524444052	7.38374299479803	8.76310343329107
ACAT2	7.89340878210465	8.20027054854451	7.84369531877873	6.4852255875316	7.56941700762984	6.78263851953382	8.13958512168436	6.30755489587147	7.16272875286539	8.17590847423244	7.86030909313247	8.05178863620349	8.30777501397303	6.52224098089691	7.01508911653057	9.00453865018097	8.8807096930498	8.04640254485457	7.52181003344276	9.22571681326556	7.76579997154908	7.04387513768354	7.27893247503343	6.74499022047884	6.62552287856761	7.4881877178026	6.14978237551523	7.67566525115917	7.61419348692702	6.91989914185679	6.2527829817683	7.57399278790639	8.00948943927748	7.82094427713127	7.53667692416315	8.30904721833912	8.81949827477569	8.17108722568665	6.36899481502447	5.79843157328377	6.69018792514493	7.32316706263255	8.33291506638142	8.47892981122426	7.36373444522801	8.30648175377261	6.74956493533928	7.46102416198758	7.27767907540667
ACBD3	8.06726450873053	8.98040713288511	8.60186141412033	8.21810816440662	8.03480621139621	8.33858594430413	8.35707833587994	8.58214919006369	8.61201772367378	8.83528179200667	9.43279248171091	9.22512188258433	9.40581278921015	8.45761650329693	8.34387524547446	9.01163775675846	9.01999736172122	8.55819051519452	8.90409983436193	8.00056689143147	9.06342519026288	8.72538821514991	8.46885822852891	8.85883161576885	8.23615810067488	8.52026481442683	7.9477108443488	8.87016631262242	8.12315165470496	8.47071206026057	7.96505285212496	8.89810820539961	8.77819049551167	8.8945472802788	7.97968860161491	8.84012975800946	8.60259968157915	8.65386437234321	8.70907721893428	8.83006843153608	8.10950046144792	9.06146034899199	8.69656488159531	8.64493218090951	9.12446046726025	8.66107691247597	8.86545871900953	9.08337511266465	8.2621223539894
ACBD4	7.43302533235259	7.40671189146174	7.74234494314325	8.30319600731548	7.7691994398216	7.09713166741217	6.78598209830355	7.26823560289377	7.40344856021982	7.71186452286276	6.94215459370165	6.73633243972956	7.14868776863009	7.10721910018344	6.11193423167701	6.72657360628474	6.92836192024945	7.34067759061059	7.35522377631136	7.87602821394965	8.75297766639686	9.01335297406427	8.8269635043974	7.18048825172199	8.46014467698467	8.22494121082399	8.18443001282852	7.65250135488898	6.98295189973135	7.62774876079875	7.96216656152298	6.92836192024945	7.00071892538183	7.46870385404708	7.32721918199046	7.22201357522493	7.24414537219397	7.51389375526958	7.14831752543898	9.03258487486777	8.21716752463633	8.46972104704965	7.00515115584524	6.71721584221295	7.19274699409501	6.47855435084419	7.60016415328792	6.74896207883423	7.0998037813407
ACBD5	8.29979757256515	8.17761447739371	8.14890491266631	8.1514500778816	7.93742872723564	7.63868901228842	8.55305288511476	9.65391898359788	9.26008815554747	8.02228104760086	8.38575439858984	8.79703995452189	8.04577896319825	9.05428867426133	8.25585998358538	8.25667635733368	8.30110427605701	8.53761002566547	8.21133096594584	7.83389838210279	8.09804457539985	7.95004839945009	7.89443641312232	9.13532198306716	8.24059657471234	8.22070030800452	7.89132509397632	7.72405440965335	8.22253019838771	8.60473465107532	9.58772446821706	7.93379169372541	8.32137208128187	7.98572367950356	7.97833082125656	7.84902025249314	7.98477323145633	7.5985035602973	8.42825844111629	9.10853749622206	8.06134598425274	8.66320125005285	8.42316809071585	7.91165266174968	7.66586740646018	8.21590753277511	8.24178965076571	8.53944094904439	8.50969941993202
ACBD6	7.50597901474788	8.52858598118757	8.23211151609406	7.24544092661199	7.81780504200687	8.34464837100076	9.10143499135515	7.39944660149462	8.19921088992085	8.18468983901498	8.63508486448314	8.85373113933074	8.15892077691898	7.10047286493969	8.28653063741961	7.86288993895794	7.59813739306359	7.50940422888695	8.78213694198705	6.94106370841447	7.12846264192556	6.49410679322296	5.80973198533431	6.56666820088454	7.44192647865618	7.14009237878783	6.14326221212667	7.8723453870256	7.68460599548261	7.2103892246918	6.8120275350984	7.1244106755005	7.26642036321382	7.32685166387535	7.05993514609644	7.38609136142524	8.56458455551648	8.42107797465101	6.11756067382913	5.94939821372238	7.84951778351334	7.47072693571724	7.66248913892643	8.05371408435711	7.71753070816223	8.15154277721774	5.10424976661862	6.50693738101685	6.76317016270137
ACD	8.6949397885082	8.26326370073372	7.27325062330645	6.56368625962262	7.87929293143763	8.04583648920024	8.34557935397272	7.12662719112222	7.59950653915284	7.51722723282316	8.58622214419598	8.80292443681587	8.61958456840338	6.90372573119106	7.50005937598916	7.86188881969307	8.61754106439068	7.82725425365957	7.50467947201788	8.88078355511807	7.95669771337337	7.82535007946592	7.63567777174134	7.38166739598043	7.56653585385697	7.62092900364966	7.63911861249001	8.4229861551812	8.19575941304135	7.86697738699743	6.39733453277029	7.72857037559155	7.88774762639928	7.84048250937817	7.29913971910375	7.71526942605432	8.07439239437962	7.46027807301512	8.09406521671023	8.43713695318866	7.93327650755836	8.67641011513858	6.74385973781468	7.80833390251746	7.76130861786894	6.85850054951033	8.69883186160018	8.54625990018449	8.35755159630905
ACE	5.51858420085724	4.30061834348978	5.15724969426018	5.07973578802352	5.12974722048795	4.81772000791865	4.66252496256662	5.08149906802535	5.61605163004301	5.09012182996439	4.33050902012638	4.5383208101585	4.66252496256662	5.93883162332228	5.5229058505123	4.72342120169789	4.94394562442204	4.45772336435126	4.52197599669732	5.2568266048458	4.83476015808604	5.25794149070386	6.69178152320331	5.95725071126148	6.01728438080782	5.91404301644137	5.5567485041247	5.413465133993	5.22558632953892	5.92513026290876	6.62303414050318	4.93929831074003	4.79152019025425	5.2798137908929	5.49615739164933	4.7990984801789	4.76769276771799	5.62667800701942	5.58925369365747	4.9179742194707	4.81747073791786	6.23590422223367	4.60166645921106	5.0124219868873	4.91875077575405	5.15040677675866	5.49496978674103	4.82332696970608	5.04774461122549
ACE2	4.13007660710956	4.0981492202586	4.11912670527438	4.14151083152591	4.09516747775887	4.08057041631243	4.28983146338412	4.14793337010232	4.16179763042593	4.27173885635184	4.0873298749453	4.17557344923473	4.17694639846483	4.15267551989709	4.36410127833157	6.02024866189819	4.26446138313215	4.16388653477603	4.18872596593906	4.08901447522764	4.20499920466642	4.26272624484134	4.18525990085816	4.16405078330356	4.15410321863637	4.24959057413983	4.22400149585116	4.25637951327765	4.12525443880137	4.23737722209291	4.16939096619856	4.09422831310147	4.28268875818702	4.22985127033157	4.64673509070037	4.21066788461648	3.7951857100588	3.38560235475954	4.01263272036052	4.79668726669365	4.42834048038795	3.88823662245634	3.77769499849025	4.45421088114761	4.16970184335552	4.09317742670542	3.83777871825833	4.59003865645633	4.05153229168597
ACHE	6.03390639446205	5.65383395199978	4.93571193117192	7.45741438531918	6.33055872144993	5.51651958961566	5.34172187005889	5.57533481461951	5.44322371899535	5.51500896378212	6.31298815935577	6.38238030833553	5.80211942523558	6.62997035656809	5.68642684877193	6.86223797946887	6.77601532246492	5.81330670308364	5.76989528392786	6.51017823659658	5.96586973970666	5.44159102238739	6.24757602625057	5.93152461869326	7.53528536683939	6.59726810472719	6.87082616707807	6.45029234917536	5.40608877215805	5.74530565230412	5.9861996099311	4.74099124397213	4.96019475086803	5.86050994567007	5.89361401381012	5.54344636794146	6.63818327367137	7.32122079069655	5.49755123259016	5.25813003514548	5.91768350196475	5.70307139517408	5.95224844598085	6.58173432829234	5.37972263576213	5.11631459498553	6.27384159624563	6.87267654290866	6.83264754320826
ACIN1	8.27077012972193	7.46094348324656	7.59953429469661	8.40152475319102	9.01003206410043	7.80087199274172	7.47214459553335	9.29682644484009	8.05044333291686	6.99138734744068	6.66453292310649	7.08784545046116	6.58639827897646	8.00936417172903	7.84854787456731	7.52918534172986	6.96505784763704	7.78807104945823	6.61999472990714	7.36434766163238	7.15866035133657	7.56477412164925	8.62430982689345	8.14165435751776	8.36178605298176	8.28887323886248	8.60130393581754	7.26963858475177	8.03368068475489	8.14622202420848	8.3818493567725	8.2272900743841	7.63205194997671	7.19025758734884	8.06420371573639	7.06362074983109	7.29101811059449	6.23354124028856	8.90512714221577	9.05994974603625	8.82083558590984	8.21615372647727	6.66201026437411	7.13499365664404	7.65347450349679	8.25921507135845	8.76738701496161	8.69781474676421	7.74372669628997
ACLY	8.61263213843578	9.79500725912171	8.89716504458585	8.42637573957183	8.65902978135127	9.09787587174744	9.34598823608879	8.79014414413962	8.87285925963754	9.35575507597387	9.70407546490239	9.99539857168174	10.167905535756	8.39770394219705	8.88020809547341	10.3216724531027	9.78618659473414	9.11783625811455	9.26219295509914	9.59239789681149	9.09965278520902	8.82211827952536	8.68834679208276	8.89487690776178	8.67769149546688	9.16098103624771	8.3652886705227	8.67769149546688	9.29193873381207	8.52911926712622	8.29582619614366	9.40496857015215	9.54686809678153	9.49290723403944	9.11950391819624	9.46696883254638	9.42306309245855	9.84460117500963	8.36166306719749	8.41637574238154	9.61632171532954	9.34724679614258	9.15703297433042	9.87095820289453	9.0591643688679	9.43184126891018	8.375983381537	9.10907548277628	8.83406095167159
ACMSD	3.72213891496687	4.13068262238312	3.66857989618446	6.12604955419282	3.73206416290177	6.45589280088971	3.93464834653624	3.96829545668202	3.85288433356282	3.80135193608648	7.97858456248443	5.09083580165362	6.56593266893895	4.10755835363428	3.61665540181207	3.68510229249683	5.08097432851507	3.62903007433252	3.6084520733785	4.31546655174882	5.22282364776355	4.81625223497502	3.59246113370233	3.92514826391031	3.95098414251856	5.6834902600297	3.84415427255203	3.58999045085133	3.70846276419509	4.67359982569849	3.84635095998169	5.58214266051935	4.50064257801057	3.62234316883426	5.65650643508723	3.59738832722737	4.14345743260305	3.52023959136374	5.05615033100867	5.567040732979	5.8024350493962	3.72296713409986	4.52700878543364	4.63874614569825	3.85568180296928	4.57536575984051	3.21333360040879	5.16224063520161	4.32233398198315
ACN9	5.50828269125518	7.8005777259163	5.87161417177088	5.38738293662105	6.12076177952082	5.87737983585516	5.35990864499419	3.77347904241434	5.57280538118595	6.68867906086843	6.89049749436902	7.12547890710687	7.05657234389336	3.90253073182292	5.6012311525063	7.58563291075567	6.37799570275601	5.5049903696102	6.83788596733857	5.74749781005624	7.05657234389336	6.71623790042561	6.12464088904043	5.12108471810956	6.41346166666253	6.488405204483	6.02835846313387	6.83505171880863	6.2422849174024	3.95134895917349	3.96902578615811	5.8081729382026	6.75602211832566	6.84505739850316	6.18460177646196	6.71292538823011	7.64343599822133	6.19061627557777	4.97939841034666	5.33803859473558	4.82749398712451	5.65432826642986	7.0952551765599	6.19897761275504	6.522571558268	5.91908694912229	4.7355226770921	5.31688033297602	5.67199583986378
ACO1	7.76535849455233	8.05567180734511	8.01010105971112	7.76249262930668	7.61223700788484	8.61173110365986	7.69338352341475	6.71919746091856	8.38443709469667	7.92568148563274	7.56494829231605	8.16229698953788	7.94841579870223	7.92832759576256	7.39014085374922	7.70899001466898	7.19286927163763	7.9111892820834	7.39143999428682	7.31804566363653	7.84395455806165	7.9205043136396	7.66388980151826	7.21868532703712	7.5311719310155	7.63611146220227	7.21868532703712	7.8466911555921	7.50620387182761	7.97922675861646	5.99989113780592	8.07179278410577	8.6686205324354	7.92568148563274	7.43015179695312	7.6296196375457	6.59791962643315	6.37168391344899	7.77502300448857	7.46400286805296	7.96640822674981	7.91464979641948	8.12681479289345	7.3757942784372	8.20348149528133	7.70665706981569	7.4928924047792	7.21530016824287	8.16628124265251
ACO2	8.96396925557289	9.2273213161525	9.34098505318201	8.64764427253336	7.53284711485149	8.97189140680372	8.90792210406158	7.79910275762177	9.02926753538181	9.27099915582038	9.6114448140663	10.1772037963031	10.0386333742845	8.23362137617527	8.51799402732493	9.88983189729842	9.33354123027289	8.97685309355697	8.93999595720075	9.19393658485601	9.12287768071867	9.02293550262585	8.86628944116381	7.1330163490763	8.07026837597539	8.64201034057123	7.88398147191863	8.70820580917816	8.41019175140518	8.43329888768126	7.59094719980838	7.13098410009868	9.24197109058914	9.28755190130985	8.37695439694295	8.52756576487602	9.42179546728458	9.63681326977792	7.56946963056886	6.9462058657428	8.86702920735053	8.52929495356592	9.37297550317756	9.46198789101565	9.70156356435214	8.37455120608429	9.30769614166575	9.15629134812489	8.33394011127269
ACOT11	6.08535085501276	5.23904274440222	5.35083811588814	5.86078944437277	5.90050167248061	5.27294629283271	5.32853830340649	6.75168015068928	6.54142842498883	5.43109359986183	4.53897848994285	5.58122353253709	4.57854767228907	6.68361080326532	5.41204807845711	5.31231282701663	5.56840220468872	5.95018282783301	5.58868575310178	5.61387372762764	5.0230470502023	5.59246795115613	6.82881246886751	6.34862828220643	6.09366624136999	6.28969342841758	6.55575173333424	4.9453238167945	5.81377847657066	6.25286425357674	6.5298911031436	5.78945388539174	5.71244588079206	5.71016055445755	5.93219822916033	5.11311308932732	5.56660252711457	5.8494707122952	5.5080720113829	5.58994550595432	6.46116929878286	5.88799930674049	5.71361276146642	5.63465274312161	6.64494412323187	6.44680182580259	5.72202926489869	5.36108769105086	5.80749185121306
ACOT12	3.90576804816564	4.48578662204536	6.1905532804167	5.23471526345176	4.74335766696566	6.08779099730814	3.46951817978437	4.00676832291923	3.39782242654192	5.64376838443928	6.06286442916261	5.48176839328585	4.63809469410059	3.41843914669928	3.43819843761749	4.27796393591235	5.30920159087779	3.42027275301515	4.56310718094822	4.20366271540963	6.35815886802151	3.59027250658098	6.40245006515441	5.20279130434651	5.55211251672974	4.73617516908261	4.90215321279563	3.48991137460036	3.40000878378714	5.98923902355917	3.3945603535914	3.40348739691211	4.8422763619778	3.43625306863094	4.13553463617036	3.4519592164452	4.30067361289732	4.09420984381528	3.63368961353312	4.65512371520688	4.71646184387604	4.65543800656993	6.4296384073905	4.69591745130809	4.06839305327953	3.85480962270813	4.26755115169816	4.84826537896153	4.71508281034431
ACOT4	5.31459061884062	6.89354916021449	6.775982394615	6.68369406801658	6.16776265621758	5.90295257923186	7.4231940352767	4.10280544922672	6.2649075534669	6.08841244958086	6.9513201019785	8.09549308832895	7.91265590097376	5.50919055065986	5.75577219425851	6.61504135156879	6.95604407768798	6.98222146544443	7.62874765768015	7.23582839356631	6.41825023215833	6.57532579555644	5.53326889307251	5.20263104610276	4.92464238036329	5.91981461051076	4.34057514765083	4.55657230721983	6.52681402597276	5.71885911099104	5.34966535190336	6.01896865822834	6.88332586549402	6.16776265621758	6.38102026945458	6.92887335155685	8.77686943013733	7.01206063077224	5.23515961430438	5.00712659565183	5.35520702920116	5.00764349700187	6.86873160484241	7.15776833848031	7.16026864410562	6.76882697015627	6.1681150948848	6.03824187649698	5.38239931470149
ACOT7	9.15956610640821	9.93857476652731	8.88037601903435	9.22802895672258	8.66559026430325	9.66153340875011	10.0432172002452	7.88535899099644	8.35778126138425	9.45847148547091	10.1779121986384	9.48342256145291	9.59266069524157	7.74243010264716	9.18535958206163	9.78814974197149	9.49273256030597	9.89095040746366	9.38029226130671	9.89095040746366	9.37763599898876	9.07986951637623	7.56221064002337	6.44514681735437	9.01434547236899	8.5696753004731	8.41448714237145	9.00262687321317	8.78654525314902	8.68031220141803	7.53242841064628	7.52458868699613	9.35709400451679	9.60294390116844	8.37187009067145	9.51215135521605	10.0689767087332	9.66592578522829	8.07090490526637	8.27295532384771	7.85741970150099	8.7648249683607	8.67779639981956	10.2433137123899	7.99489049404007	8.43213647609174	9.36387191875506	10.3861201860098	8.23918586121587
ACOT8	7.70186250115648	7.64537217520521	7.77501393218648	8.50111738678266	7.84252219482511	7.80893609549826	7.62442569045278	7.61855923122579	6.80955172364747	6.98388773516239	7.38659839587756	6.30897877942598	7.14306477994737	8.07834663826862	8.45933042403815	6.79201098800413	7.52953159623624	7.7996751644771	7.26035111069046	7.83573550669976	7.24171196457287	7.88180784911797	8.37148916257932	7.00873391541789	7.52206826921505	7.81942625384687	7.33573093915079	7.29518899197463	7.34206202375293	7.85274169761538	8.19580438419867	6.86048909972682	6.89785535501846	7.09303409998846	7.93327976992504	7.21475467096234	8.18306595150299	8.37044019228221	7.11332795906916	6.55727396701862	7.28123664510478	7.24411075381414	7.29483621544942	8.02350103855726	7.20745858608912	6.99296708276776	7.51490323069534	7.86438450594113	7.65580187557198
ACOT9	5.56116968381942	7.45541654099072	6.65845987397416	6.04731393988413	6.57755616511648	6.47976743345849	7.20012287264578	5.59515304846413	6.07703748730925	6.94935813169916	7.08686030571017	7.74640012633337	7.18899090037394	5.20921295200318	5.68824219748848	6.95996172910786	5.98821143733593	7.26702628854602	6.89282202134335	6.61140825650326	7.68548933465729	7.29497764698919	5.61321624875428	5.5672246628411	6.50849330412341	6.89741002170775	7.1102138182946	7.26702628854602	7.16451828326573	6.07453673174582	6.03864334119834	7.88084363343479	7.37047617945192	6.89468281977441	7.46104160009271	6.918689416817	6.14850325235573	6.4040370835486	6.50308394106379	7.12759786975401	8.1245953356508	6.49333949015168	7.26960939098981	6.4417927570659	6.13485341671352	5.71316963627293	6.58272337209684	7.01296749514472	7.17063857712722
ACOX1	7.18591516629742	6.97809542861751	7.0066037360163	7.44261948112043	7.66085951436894	7.24234175943552	7.13339041204653	6.50094491260188	7.46879463765274	7.22923301734897	6.86683145285454	6.51872508704451	6.68392730372955	7.30077827418317	8.02128194099257	7.19519133290896	6.61839000657572	6.92966747693261	7.1919641709628	6.77032571451308	6.89046566828377	6.82532086379907	7.39978775661005	6.03537421298129	6.81281240461825	6.59358472641801	6.11723843557736	7.38891211823903	6.91691659580909	6.80094527332816	7.68363306776881	5.91152738400217	6.60345476265637	6.73985237845709	6.9635937223523	6.44624477414563	6.26380383276874	6.54296387562102	7.29463611794603	7.30471037528021	6.94602372870028	6.99392123089364	7.12331080941327	6.78279268170656	6.98797156137721	6.96015721946777	7.59732373919529	6.40415358361157	6.74310562662457
ACOX2	5.28071717029759	5.02268632787297	6.03217051520539	6.29885602263767	6.09901447775863	3.86965906463504	5.21214735079268	5.73315818425334	7.25423713256008	6.10770721314021	5.29136672289938	5.07828176394119	4.64096991658679	6.89135794229643	4.23393924465947	4.59697833049364	4.76358443892834	6.13469657023446	5.55035186269728	5.5701890655418	6.53831867468223	6.84765315302025	7.50858022476297	5.95468715215008	5.70819924710224	6.78872529022035	6.38682142864946	5.40410579024246	5.60930256772154	5.95550693420213	7.55021652372207	7.28148536819708	6.68547336006161	5.99831072462854	5.939441236402	4.33506684795269	4.63517462666092	4.83772701657152	7.27164564870823	6.73623153983881	6.25001207319271	4.04914116648599	7.37606651403904	5.88812190668401	6.52752806219667	5.67959651767714	7.41689802021896	5.69614235785713	6.10316627705056
ACOX3	7.65335351999242	6.91110512838289	7.26961971909301	7.68951153714907	7.96680972816644	7.56162591095729	7.78441332326283	8.19795678716162	7.60785170288226	7.20081496263148	6.54354311490907	6.76171745019156	5.873275919261	7.61795115154871	7.55514859878613	6.179331747375	6.72710692920154	7.68220617878348	7.23550466836687	7.79991317156344	6.93240582488707	6.75048452845568	8.20111060244859	7.73022833321767	7.76391126147622	7.74042054115727	7.58841071668359	7.19016574559004	6.83675065248166	7.91091208520001	7.20842574787206	7.13475904804489	6.94840793071544	7.30741346684685	7.72759713725013	6.56689130268636	7.58448012660724	7.8666345086693	6.81862716531418	6.73536702779814	7.84487075794475	6.66685961160061	7.29470062556822	7.34307423047853	7.75193923010194	7.89367734804403	7.68665214124739	7.31080642560226	7.34432947119464
ACOXL	5.58644203241503	5.51478720911119	6.72910444268003	3.69797683567856	4.11858409880676	4.82578096828186	3.79510484754602	5.12744593751604	5.79163395631704	5.02722306961215	3.70322398967798	4.89625944942317	5.51258666998697	5.00885617518494	3.91583020897661	4.93596006969382	5.78884524611156	4.60314615373329	3.9590375905835	5.71937055220988	5.07493172264853	4.90735862736676	4.68191098203209	4.30416042437716	5.42683800588414	4.64565403850221	3.72881778114469	3.83545486806413	4.58650851939357	3.69289667031421	3.68130209275328	5.12202808402301	4.51004256797075	3.84196000311432	3.93619354530742	4.33848957688675	4.67034791735149	3.67105287735702	4.2181086435871	4.74074701783775	6.03502431753714	3.96659824405904	4.82953558397248	4.78415452292923	3.75904236784823	4.87893347492844	4.80353612947736	5.1235042510826	5.2110486188999
ACP1	7.76292671630396	8.52547213732095	8.47990952916968	8.41533348640705	7.43051479245537	8.56758402513028	8.19661262836984	6.96400222259116	6.95419817798329	8.66230474724366	7.37096659746369	8.05031208296348	7.64293748259575	6.68603135868273	7.82776475181982	8.05716870909746	8.22741573687674	8.13216068743769	8.87392767003206	7.73234940418307	7.87155029070409	7.76292671630396	7.47692025887198	7.18462942263546	7.45707430781449	6.94879113017477	7.48297022310785	7.09956968329759	7.16840483193682	7.08992421325089	6.70800427722371	8.03074363738803	7.98119598156914	8.33104765987315	7.35561933776108	8.52986051593762	8.67365026298132	8.5832277670696	6.96737002434234	6.80417402212017	7.23941882494719	7.83851940530857	8.66494441198683	8.64174520725927	7.9734362222744	7.94194786674954	7.38277960840859	7.81571519764292	7.74192598460186
ACP2	7.76124320849785	7.14556468944565	6.98375875173699	8.42192011420683	7.87873072268247	8.19244941549482	7.96656116717228	7.9975332068924	8.18755480484504	7.424627740608	7.74237282668162	7.29052046638124	7.03930218648137	8.00602993628673	8.35928202280878	7.58958623465939	7.63565233202049	7.92844670479331	7.13964732433174	8.24582371165044	6.60340086215044	6.89687800782101	8.07439994830793	8.28577576034684	7.70094003182424	7.36821889824012	7.32067205471804	7.00681849318515	7.31897214688617	7.82945025414839	8.51787639910947	7.25040545131418	6.43252781275015	7.29811245144191	7.97974458460554	7.03173548930581	7.79967918010682	8.07065885428018	6.39869750898585	6.46518311549356	7.72923158926909	8.11035258073804	7.66267737697212	8.67279075718018	8.07540980518673	7.73437174609551	6.7130281259217	7.66828062287608	7.45123697314344
ACP5	5.88562588620625	4.26389636727835	5.77203654224766	4.39278867077578	4.92037015468322	5.45828933168342	5.05908441501934	6.61425681315857	6.47487648049432	5.06358405723604	4.9997851858062	3.79258024708945	3.68541150629391	6.12074315403428	4.4334023787837	4.0355671907944	5.05996972745548	6.31924105982218	4.07347484946921	5.73390129146073	4.05229416703477	4.76931998426995	5.12690060042826	6.74929619168429	4.09452607583987	5.59667995186009	4.71715963057371	4.53540122903235	3.26495491516041	4.98517961861092	6.22525178151935	6.68303347904066	4.6573154330921	5.05438641270491	4.63492371006105	5.03292176213058	5.188944920094	3.69925079433468	4.03073282834315	5.11044868798515	4.87441306102756	4.81837838175834	5.99592470504815	6.10126260966586	3.52549514000608	5.35519780807346	5.5155793723554	4.71440546640788	3.98904923486325
ACP6	7.312267473112	6.97481669298443	7.9001489244228	7.73615549506315	6.59009511047866	6.85077615535752	6.67641661552946	7.88451330474532	6.99552102554228	6.85747215515162	6.74061705837	7.05007766693009	6.14266511340801	7.60205143587981	7.69978347119198	6.02028951200646	6.6756273744042	6.86043808425659	7.56342603098671	6.72025854171154	7.3007997716737	7.35612473790253	7.75238095395615	7.0893068552282	7.67299528875872	7.78036694226678	7.69607431678708	6.82838597029007	7.07605987521071	7.70791153924692	8.47436646445029	7.6513371736396	7.05771768835281	6.6292601555051	7.57185668795363	6.75827040226698	7.23599244930616	7.53063880556355	7.17311042187549	6.77860484925042	7.60949659163467	6.84333798834955	7.42382558684458	7.10311351912119	7.97642424685368	7.70330269429621	6.43715303793216	6.565977969214	7.09588281525747
ACPP	3.98620787380035	4.21359150008617	3.97868017221895	5.10187412155314	4.47438939005895	4.79534279279163	3.97875549535096	4.01819714680608	4.05079515369506	5.19017742758588	4.15237685185771	4.31811387481106	3.99681613776059	4.10487408806996	4.23559200346234	5.51278947642971	4.01149799967687	4.04767308673328	4.0179542681355	4.00317402498556	4.10452975375217	3.96898193467002	4.98082062516061	6.61981508489536	4.01878743420802	6.03072670424871	4.43414531666683	4.14496905240482	4.02955403046617	4.01470461301132	4.05573727347946	5.47580581860919	5.40862680809038	4.56989758425017	3.9929685092006	4.55417810776018	3.89454552647131	4.95872275280974	4.43554871796215	4.38827049634497	3.89027891148194	4.59583615615891	4.66011802741826	4.55523826021907	4.34557294129364	4.5241112625364	4.5431203558171	4.22056695449161	4.92388994652431
ACPT	6.77014673523623	5.19305934863908	6.79325480639589	6.70814011708093	6.51657584066483	6.49759886100948	6.27762593241471	7.13516003752917	6.52610931085845	6.92362921340683	5.59197600991958	6.10931650519453	6.60103002881664	8.01233872562519	7.11146485422449	6.02186993901323	6.24578930287315	6.20932206302647	5.94893782670755	6.5255387704272	5.78543182909324	6.18337075926126	7.42030951638485	8.2030294359868	7.25983614239061	7.79597843063247	7.11210878367387	7.23879480067695	7.4084938844662	7.79461008055253	8.72467620945449	6.20690259281592	5.96040782002469	6.62136352161352	6.78830696614144	5.59529982222448	5.48146542581729	5.93548736148496	7.99407282375587	8.35502529597666	8.03876984971325	7.45363465186596	5.74588900468916	5.82398001796447	6.81469768520819	6.6499856255442	7.51638103921761	6.40162040499416	6.39645422370519
ACR	4.99396090651155	3.49469143668491	5.35707365946958	5.63776709238616	5.44640049362084	4.95358428751831	4.88477044189766	5.73211286937377	5.67690449817394	5.03347602655402	4.76884838488163	3.66409110574742	4.7375265596653	6.95224633081347	6.17984913788694	4.69005356943488	5.54156896330018	5.57392044792315	5.3461095977477	5.40975703674762	4.61974438929909	5.37667858153857	6.46131610890046	6.43666896023969	6.15353849425515	6.30462419613287	6.46433523585408	6.20525430214104	5.6364140474875	6.568369642183	7.65950075022491	5.92003605941993	4.7375265596653	5.38080756750085	6.19718001317596	5.33599151247298	4.88298383050422	5.17520160113976	5.86163161930213	7.68741000052128	5.75015343760337	5.14332135051577	4.73854039805518	5.55427742715184	4.56496716797716	6.01686700773972	6.21684637257828	4.99133203241483	4.15324310771261
ACRBP	5.44835613053632	4.42236558997122	4.43772599827158	5.42725070017671	5.41958960893607	4.65734607082654	4.64703624887214	5.95087593364846	5.19461473622497	4.33950634888768	4.86846886234849	4.50218428569542	4.21961743831274	6.45028033250557	6.17357477738184	4.94342172985229	5.97894801953542	5.31986322518343	4.48959365653591	5.07579137035689	4.20492598184628	4.78138407551414	6.00231992241799	5.83335224562911	5.64852722489182	5.76724069153004	5.10852700617162	5.3313962733484	4.86109127926603	5.62872465786586	6.2551200059345	5.30102745283171	3.99667968321011	5.62981887193702	5.54224033493955	5.23991392457737	4.71333919851016	4.646416377465	5.16980822663951	5.11124441795469	5.00826321167305	4.55337671500999	5.15366336235371	4.77348553866126	4.85155201878148	3.91737659313398	5.49007303212781	4.48583508358378	5.95629085986673
ACRC	7.20975359596042	7.29847421271413	6.52980656831179	7.37036828056165	7.90160429207895	8.21989037483407	8.39874125329186	6.37790427264002	6.87258958283583	6.87174553616801	7.42623851398861	6.9179266359391	7.0847193940883	5.74365106008828	8.74686264545206	7.85578865581351	3.72827645361918	6.45854336008713	7.55854935530368	6.92056101870903	7.22288200224986	6.4501420502131	8.38241069057192	7.34376123212317	8.01347963236949	5.94698799342494	6.61132885923091	8.89847344047052	6.3761987762803	7.01810496867069	6.49998866193079	7.06700964171011	6.51087425349207	5.23875235013623	6.49812436297635	5.742704770654	6.51122107046143	6.36246214779555	7.74617833210718	8.8553485562397	6.85539186420057	7.35775639204129	6.38206053932437	5.81748816216276	6.14362780879761	5.42586120724868	9.40837034199248	8.67294873200115	6.87893971167922
ACRV1	6.20735477648804	6.42332532429574	6.53536910513825	5.34837814643155	6.51625594145078	6.15546174517277	5.98688310408599	4.66014587292405	4.71728243863953	6.44928067816535	6.37584503545507	5.89563881777567	5.92269859461361	5.60469902071589	6.13294410223274	5.94342667639305	5.91540459503534	5.74035638278326	6.51011090942919	5.88721282000771	5.86520142984958	5.63311069045744	5.80736063540398	4.54590526611317	6.05485036828344	6.15650536124271	5.42078290009713	5.8034972761857	6.30424349849373	5.7745920806875	5.85111685524709	5.36804988511581	5.91823423698108	5.79870413706772	6.56504640683455	6.40223169406903	7.00765209857707	6.85549798972777	5.48381524516121	5.39558356041966	5.55015369709241	5.09536966624655	6.15295263904545	6.39593395732628	5.64725432200909	5.50202161233309	5.73404285194376	5.8437782612953	5.96856627787382
ACSBG1	9.70042091485274	7.68108480023175	9.01182961195122	9.4628853751997	8.42197428517193	7.6870593701246	9.00130774638742	9.14943882878097	9.75921319460103	9.13791787126184	8.27335222044604	8.35202072100843	7.81805745275854	9.7081624502323	8.86297632880138	7.67436804774351	8.55583547989499	9.07350213107929	8.91145227047382	8.00793059704563	8.04711783808197	9.19485183997322	9.51970516197333	8.7810422248193	7.93511106624456	9.43956942351083	8.77207037906047	7.3035108230233	7.95068833710232	9.23305426179645	9.85972469985529	8.00793059704563	8.64680708425011	9.3640666171726	9.25844261565551	7.64813760209354	7.47861415300306	8.34821881279632	9.22415489175712	8.5558144878627	9.96760536785079	7.59376848107837	9.35422220775964	8.46126354353074	9.87272603040849	8.93321698600126	8.98551424561071	7.35013888679952	8.81923436454368
ACSBG2	5.32425599918997	4.00867798542748	5.14974955867633	6.18035193667301	5.30980525621242	4.63792386482448	5.13728267489006	6.79174640918118	6.14154445809223	4.80953184216092	4.42662373741543	4.25339275373306	4.0715711442484	6.93770889075241	6.10191549884046	4.35358180018348	5.34834334234644	5.17905347038522	4.00550514105451	5.26541703040119	4.44565248907159	4.6894243838135	7.11594857844494	6.60369385217788	6.12466918309383	6.0297998060088	5.59263905573483	5.314604432764	5.68159011357279	6.59756766838855	7.67418959312408	5.86120835890955	3.82891839220198	4.44728214708287	5.97329390884229	4.45246213147585	5.45652776187787	4.43433759103232	6.39651649318419	6.24385079101884	4.82952354806278	4.56158218514896	5.68679067534185	4.81831168578117	5.41533691459795	4.44445762290342	7.76048048338327	7.39245638288623	5.13469529794666
ACSF3	6.52598402357438	5.55680406976519	5.2536617562633	6.28492330977398	6.20952417765179	5.57659953136746	5.72698657716284	7.10333224875408	6.05256754555065	5.42358911004501	5.56352228924527	5.3876074957573	5.06407518795579	6.41926788161913	5.74323218311801	5.5050797250955	5.92190164477038	5.8503199080091	5.26094725902544	6.00485381936852	5.29004715734129	5.97445833521636	6.81363628309065	6.5363933002172	6.46210891690254	6.45566566879498	6.7226083726868	5.60651691214217	5.98874198327026	5.88529577115045	6.32732835441267	6.13521254492184	5.70042087446946	5.78955371190051	6.34574400471317	5.86216101756471	5.97413484281982	6.90140418967267	5.79164048351044	5.70949173842814	5.58634090013566	6.34685525957061	5.93647512109676	6.67020670297967	5.57547709766118	5.65367895321545	5.68770280556196	5.47718596866012	6.05737434871508
ACSL1	8.85342254865312	7.85023837340948	8.43927702044386	8.37395925554677	9.09179963900709	10.0801442389591	8.33262523207662	9.16737322520778	8.40936299258745	7.72119008879004	7.82671709220349	7.45916333710566	8.78152676124423	8.57997434248994	8.56688832298875	7.95091027393553	7.95864371756717	8.07445571958523	7.98924487086226	8.07732384827412	8.0813255151071	8.21385173400645	8.09808203907484	10.2393545584935	8.15437672363582	7.71878879691725	8.6977441414055	7.8931260881582	8.59219671388135	8.0222312685146	8.36698733947139	9.12151526121665	7.91023711633317	7.88816594698718	7.95957155573916	8.1056535486859	8.62581596030726	7.6992897435967	7.93846808420736	8.51776789431285	7.9919689676064	9.65292122206003	8.87707269400534	8.11576277606727	8.02071214975164	8.75731385356006	7.41033619307665	9.15917051043319	7.94607672954557
ACSL3	9.11124891140934	10.1698173950918	9.69931597242648	9.3567048275867	8.45868069486251	9.36977646352492	9.67955438328862	9.14365927333988	9.34029951291896	10.0938900577341	9.97943940362236	10.3639704892231	10.443504268179	9.59415055372066	8.94090123699283	10.2798021624717	9.9502174620889	9.71276608701979	9.96350859950726	9.41679577874534	10.3105000900609	9.80348717854582	9.06292227119696	9.32466164644094	9.8637120901666	9.85120534774343	9.68851440142802	9.82694962719799	9.3435976840561	9.47972975826614	8.90322848847425	9.14161355182467	10.046200940203	10.0286658385051	9.15792122061338	10.252975369442	10.0929724527066	10.1809624037982	9.30549650709028	8.78325893395907	9.4112472778832	9.61532069353092	10.2686546095495	10.2294499223175	9.9853716288356	10.1051427934921	10.0055609339689	9.73645497357356	9.30900897165183
ACSL4	5.97088200896142	6.98115589727275	6.55566102063837	6.23220906838409	6.0704292741295	7.04572638594201	6.82655894565492	5.88653773900307	5.91692996199459	7.06589566788857	7.7035854083456	7.19657734557311	7.43861999319109	5.35945551469531	6.5231936707795	7.58738331011125	7.38902721454693	7.00455426686574	7.55076820968638	6.97497056737018	7.43725201148661	6.42554881383721	5.97865059307822	5.98084336887533	6.83428998224096	6.09993162064172	6.23896887550747	7.04896423467894	6.53138529040967	6.26404186497291	4.75739337460383	6.07751574477061	6.84532520153496	6.50937993420834	6.36038757735047	7.04073381593364	6.80604213067891	7.16016959229746	6.06830885925709	5.82806512258544	5.72004506038278	6.17466296269426	6.86525648253468	7.75829359875775	6.13243306845438	6.16996595118926	6.23558488227604	7.25220861297065	6.14794520900566
ACSL5	7.4006142986879	6.00056247919297	6.75765611897573	7.04874966948897	7.63751260505991	6.90046104713646	5.13942287499951	7.06746341604854	7.39103272667527	5.93442057823712	6.39052660748879	4.5928876245475	6.7555648530947	7.53660615224672	7.32704479822357	6.34982478353244	4.91015178421958	6.17570312267555	5.67085314505247	6.51296546957076	6.98288367767485	7.46150661017828	8.66586360024251	7.23786866437523	8.20467415407663	6.92569105694851	8.16325120395441	6.29514251795165	6.39146511661481	6.57107360699464	7.55450471270574	6.85513042928352	6.22846552047851	6.20568629452004	7.17516099614555	6.01035516350343	5.60540308556658	5.87624693921423	8.26174185470877	8.26954143720352	8.21401280978165	7.42324376835136	6.04234470305136	5.75115971700498	6.86321208926968	6.81489180230242	7.18692913733913	6.52182996652394	7.69117781742352
ACSL6	7.38988411716279	8.34941985926827	7.40598130860343	7.98806410047775	7.2478668531158	7.58406297135404	8.24329326457141	6.68932827810374	7.73887397614976	8.20907636085835	7.64570707262885	8.54968831624598	7.47029747105407	7.65941224423959	7.04636154686019	8.11229096013135	7.98890681749099	7.80962201414301	7.8973773779512	7.68874009278813	7.47512429480837	8.09908234331456	7.68629102749888	5.94858131995161	7.2904927761333	8.13542030092556	7.08413601285684	7.17428469298263	7.53525539492248	7.56063803136134	7.23020869046909	6.35046269166509	8.36757976265978	8.22906560841245	8.15869744131902	8.52998299950096	7.35069548210106	8.12421261717933	7.14923928141411	7.35458448455913	7.00136908762792	6.99135501117978	8.47980672435189	8.22310319532578	8.79686740371708	8.11416078342577	7.68423932290938	7.66656051346134	7.38541961731734
ACSM1	5.47474401079618	4.98941329674462	6.13870453760364	5.32443657283271	5.23243822608555	4.92200870271706	5.13280502261563	5.09565542694657	5.01070444916719	4.99138814987447	3.16286542671649	4.09962148328586	3.64777011899223	4.06866472894097	3.84416243150284	3.13353575262323	2.72579937793087	4.33080350407766	4.41390880151053	5.27942358397806	4.01088102317996	4.50932401678612	5.11333967780368	2.97419615619419	3.75992190403181	4.15306423829919	3.93841136559043	3.75801163729363	4.4163854412218	3.54933797399814	4.284626718127	4.22760562860607	4.75986084029645	2.75242387585002	5.34862417651239	4.42902574329883	3.84507362856128	4.42648993183202	4.52484659343939	3.76844200635617	4.32349356455555	5.26302376539397	4.40487706113825	4.70108402877816	2.36777604778531	4.86636971930677	3.69397727965587	4.16027279797857	4.97395990505342
ACSM2B	4.08323484267278	2.89308678473433	4.77469616013968	3.38902391994689	4.79676236162351	4.5573089003936	3.42262855503104	4.22226082965959	4.76782710123593	4.84553441382548	4.22316497913665	4.44450324824136	4.88291665973843	5.81790134964291	3.65953305787222	4.78754499120127	2.96011522500723	4.43215231867261	4.15248773837141	3.96354031464193	4.11001748416842	4.95220918938675	6.81430875306256	5.38754849266183	6.79673852774545	6.18086162943842	4.95740619103841	4.78754499120127	6.19239015455133	5.67445865438874	7.11885354527481	4.36878506450132	4.12103324505735	4.64670575101664	5.41472995077612	3.28717953200276	5.53610052659234	4.56275520330164	4.54281450924792	5.34861671740648	5.20184825496137	4.30309681576233	5.37545201996325	4.75401246887779	4.9074030582923	3.48499991052467	4.99782564238436	4.83002655975091	4.04643572509319
ACSM3	3.3200277785486	3.61651615243383	3.8392470661882	3.32990290736859	4.10198469209512	4.98817955316418	3.49471574731398	3.37768131444392	3.42091252927373	4.21157345514682	3.30695245594073	4.29983188274995	3.36145441582689	3.34579520127321	5.53700849798238	4.57689459416493	3.36718845384718	3.3656355447973	4.22949196647657	6.75899777710171	4.215018167763	4.05985166709065	4.59012434971699	5.2214748242487	3.37214031760386	4.4532109650868	4.22607156274975	4.43291590233816	4.49600318997341	3.32701014953441	3.30929897873158	3.34566936702239	4.09235837190744	3.61754141559108	5.170092981809	5.42705510159025	4.92099808556212	4.14834919020147	4.32138190644981	4.41918574097613	4.43314573964619	4.60605269014075	4.01268986378605	3.2411518992505	4.10064903458558	4.19025713415695	3.81151356663529	3.57257260841762	3.71642766978798
ACSM5	6.524096742506	5.44281733254501	6.17624586479191	7.53041835148154	6.67266979270034	6.23807961921915	6.01438798339546	7.02220890917536	7.44539409191602	6.32364384721376	5.70238136229447	5.46620881848817	5.55876315887627	7.48424636124204	5.92007171128465	5.07974416866985	6.41087085640069	7.2903923357098	6.29732340100759	5.56338839713241	6.00430678622303	5.9814646478132	7.23913419123499	7.72843267967465	6.64469192478998	6.03271877267192	6.26360820105412	6.00061945838963	6.30171014204196	6.99748291068784	7.76360700027149	6.2452331960006	5.89639483259857	6.42411683131386	6.646672255654	6.40019341617381	5.16982307809763	5.52562287443191	6.16737014363885	6.96096633005873	6.29732178076978	5.72039046060558	6.32019378048729	6.32126539074264	6.84539713653565	6.52336759683758	6.26226094107741	5.65722165209998	6.02004601837206
ACSS1	8.22330671670348	7.18296151807342	7.67997361657021	7.69988417345785	8.05883612179171	5.59844588538778	6.85957738255664	8.41520832648956	8.4368668457031	7.21574747216979	6.61760120527541	7.49530928154774	5.85855689416966	8.30940885330726	6.14045080067874	6.64968197762022	7.50808806330389	7.7050725343134	7.46400143282353	7.69897576609915	6.99226482513842	7.63739174400065	7.8930950892047	7.46110741133604	6.91278362334216	7.95167959018359	7.55641133690581	5.60345656265238	6.88690067675394	7.97492060387897	7.85920083370982	6.87817974400595	7.70718696904562	7.80014658173738	7.19996472720425	6.73780859663831	6.79307900830008	7.24218253251462	8.04027000516481	7.28210183534193	8.60917539183586	7.03514415578853	7.47370478872557	7.64171355169562	7.59427054094687	7.60335688844667	7.75840074457547	6.76401027457219	7.67533985788922
ACSS2	9.09760960411945	8.45835887951233	8.54315986788587	9.29769768506855	8.8580511757395	7.7897874353963	7.94395961612952	8.74483815988647	8.66677920432451	7.80685236367779	7.64541064670912	7.89462713656006	7.61832572030086	8.46338620533052	7.80457421628762	8.09004854488345	7.23271558360321	8.01903195254956	7.7550004456143	8.35236406136201	8.48814806313247	8.52386556382032	9.06788459366523	8.73109355120969	8.24061162676532	8.48166143952126	8.60485851652815	7.76641813529481	9.29230585566794	8.0459615798963	8.29047417668529	8.75918342939626	8.29276387524532	8.45314288458634	8.65950838462575	8.33045149212691	8.30894928991493	7.93082042483501	8.55588396698664	8.9699296417776	8.60063935983966	8.99614251889571	7.92571486307445	7.96430464108951	8.09883523198081	8.65638949821659	8.19488180978994	8.63085688191685	8.88093085449669
ACSS3	6.9096835943577	5.3867558525079	8.13293279668763	7.76643996188204	6.42064688371606	7.50811566631882	6.9111940666417	7.40144781831882	8.44389446635854	6.75461356327016	6.75201460078336	6.80686528487982	6.79289376557577	7.53027112287298	7.54302001197491	6.05026119434691	6.2735749500879	7.1912406583446	6.72829138298716	5.91617988127778	7.336690336356	6.94811749874586	8.17820225187441	7.2865066064025	6.54514277600053	7.31822652436643	6.7792268558535	6.74535790331716	6.99752293724498	7.70524836823444	8.54278918085635	7.14202804609451	6.8182713766969	7.60318739083604	7.60732197685671	5.49945580860227	7.542866329462	6.63858214813941	6.91018523129965	6.69661855111195	7.21494462269838	6.87417123480186	7.52503150495171	5.96208184399542	7.68586948293658	6.34986855757617	6.09969813636071	6.84015207886181	6.82205998324785
ACTA1	5.09863587776217	5.77681669428511	4.83121042461712	4.75164897132939	5.63910417170073	4.98556524051871	5.80649913262411	4.70849069371142	4.49862842944275	5.27765957977556	9.11505209139725	6.60785869315751	7.85910264328851	5.09082897305784	5.54455483596538	6.49091467260217	6.5770655412896	4.74749821646223	6.4812594424011	6.27284417398943	5.1343235330039	4.73147816818276	5.48520591428836	3.7198721960497	5.63294063209608	4.89375157379547	4.61371921527029	6.16810818379001	5.34399679187649	4.67186782995142	4.04724304244641	5.62876042184251	5.26149348187185	5.41854101101371	4.56982578030003	5.75132919389289	6.43793302285278	6.86999380499072	4.419174182837	4.19435144050314	4.21352768374827	4.35222013030031	5.35472312248462	6.09110106839682	4.44805032002974	4.73737298341554	5.40321287289007	6.69497292296504	5.96775544804044
ACTA2	8.03043137094998	6.69479649055192	6.30913581129491	7.5193710642337	9.5708905963905	6.22674742183542	6.42743613586643	7.05103998229592	9.11149781373552	8.37668619081457	7.36625814950256	7.19635784894669	6.13658593742057	8.52405414160086	6.16425700714433	5.41259213902363	8.02015224233967	7.59089096811147	6.50233850969762	5.87110173057245	6.39137897238896	8.13629271715062	7.60712277100326	5.56936615952561	8.45178783147276	5.72945679060599	6.5955784977196	6.87621036082441	6.35297451323737	6.39355233176492	9.22586008542068	8.36546814393461	7.23013526482701	9.66304474907546	9.79009423831431	7.20016756048684	4.3930044935149	6.49943116151946	7.98864130007277	6.99095506618529	9.60794688473446	8.3167307284883	8.263869548525	7.09734231224465	9.08723174643163	7.556869710275	7.60721889578055	7.02348166012115	7.30305261690352
ACTB	13.6003925654914	13.6003925654914	13.4445405972285	12.4938877407274	13.0042282756474	13.6537816085331	13.7196296416038	12.4600174539867	12.9738815448273	13.3982267869852	13.6003925654914	14.021086301374	13.3982267869852	11.9966698504233	12.9486247072366	13.3982267869852	13.3084520375931	13.154548851655	13.1921915647864	13.2206555975307	12.8633310323533	13.1097212339927	11.7202745875922	13.6003925654914	12.6808653903212	12.8633310323533	11.8031357996891	12.7123004021798	13.1921915647864	12.3570835027346	11.9966698504233	13.7196296416038	13.2638479815395	13.485577509878	12.6808653903212	13.0362018038338	13.1520972825319	13.804795690927	12.5286755782309	12.2029766886518	13.0140758461747	12.4442559583689	13.3296687211201	13.7673848264925	13.3114787311969	13.2154872750048	12.480995597747	13.0140758461747	12.7245645604134
ACTC1	5.59877608217215	5.60157748866989	5.58028787262286	5.65268169053726	5.61578040494629	5.62101828376199	5.76386318175136	5.65528452990777	9.41286956213394	5.60486457962749	6.41222241892651	5.62682234722427	5.63510313309787	5.71878307718996	5.68470198147363	5.64344563578129	5.61618022254031	5.64627119233504	5.54763431355098	5.60011775195076	5.67743549795266	5.66891052817936	5.61940291334854	5.67743549795266	7.51699356472978	5.69656502565613	5.68191935835279	5.68330664490388	5.57657949735477	5.60187533936074	5.60034851915268	5.62877313508237	5.60475992938476	5.69490672180977	5.7176453412177	5.62156031835255	6.25089795800926	5.50258883178877	5.99096534921867	4.61990395620683	5.65189379365569	5.2963012608833	5.82971573366615	5.91332830946532	5.69637334768105	5.6642684805476	5.1630679878013	6.12790846100582	4.73358676441709
ACTG2	5.62320947275981	4.66032657697272	6.14746105186086	4.89159738403583	5.75281183302788	4.26408206788585	4.54289034664432	4.4874254257692	5.32159072124132	5.31832391526065	3.61933707252616	4.58290327523087	5.5535203341772	5.17203089876968	4.45664394641635	4.03874323601597	4.53231406228191	4.32103066314385	4.9230785043362	5.00188747628151	5.01239025750936	5.46543091090847	5.21046487113225	4.70705279184955	5.51210812369559	4.9324351811325	4.7097315727537	5.2670731741006	5.00533395659112	6.24676378665823	6.23599966095193	4.54887404626558	4.6920145949852	5.04081963655613	8.66653870096743	4.73775804572951	4.14190098039436	4.93304034135543	5.07292146074667	4.54087143040444	8.33460205442281	4.96997929695435	5.53754162744787	4.86647517231228	5.83340313818765	5.22465995406795	4.79981392609158	4.94714193313067	3.80328693842599
ACTL6A	6.83436894148811	5.64542848312577	7.31901669208056	6.61438678798006	6.87548520283015	6.48122578792409	5.7018605567475	7.18111719622079	8.04742386725978	6.74400032488538	6.04888882246817	5.49795931596519	7.16139219683445	7.90547407161599	6.60081808651277	6.59299158220762	5.19223267097299	6.44596215061269	5.58582755275967	4.10643090779239	6.61160048145873	6.42179838549421	6.81785026510509	8.72432676782421	5.63774790003971	6.11850901924254	6.42946713713007	5.56676314267599	6.64554688398155	6.77487055035705	7.41835946365751	8.6162149197431	6.94329124390769	6.91035051465159	6.48039167068522	5.91629967583837	5.47345849706935	6.24536586452738	6.49622602144295	5.34781446772546	5.89043231632319	7.29727733973229	7.39041180622887	6.35890521104599	6.40896423247388	7.31618182059153	6.02771198231898	6.53524188559585	7.14865553381297
ACTL6B	7.62345150861197	7.86367351963529	7.98973064586886	10.0722783164813	8.63205412484376	8.22466651283809	7.8031455875381	8.14327255582799	8.15580736448319	7.30075298892197	7.72434722221923	6.37246177804369	7.22869999664457	8.91939562113006	9.8496999982469	7.96745603766011	7.64024372071194	8.09695390556242	7.1817925902149	7.04178574131882	9.8496999982469	9.94402443337734	8.70078665896982	8.34264248591592	8.95288508465837	8.44002465467286	7.62345150861197	8.28007289937868	7.36949818447091	8.71297960920715	9.13003738294052	6.62293954160308	6.18749738184208	7.87740483275304	8.40754810497527	6.86306975731049	10.6369054559219	9.95811292005341	6.13046854099067	6.14056880143403	6.56465157851212	7.0691557239646	8.7519978298524	9.22198505614836	7.91448287688403	6.96261767170073	8.0577297876393	8.56765818193597	8.11577942780643
ACTL7A	4.82420411164686	3.37021334275188	4.26295014572551	4.75070609220398	4.79322986629408	3.94658555697329	4.42973257415101	5.68696847126156	4.83929515446146	3.74693090050381	4.06601603780161	2.92785534988579	3.57348472846431	5.74618201051746	4.99170988592094	3.2435590053737	4.86918918200937	4.85690670548741	3.89008136400425	5.13496277007251	4.22469923317464	4.26974671612144	5.13961330776278	6.0233963053761	5.66219707659271	4.45977703203026	5.93478323827851	5.05285341432153	4.29716504449287	4.9037801566051	6.36031223790618	5.5102368367726	2.68297397433003	4.40764972157426	4.90563653090679	5.26216121715981	4.82210959001143	4.96237274825714	4.34403532093593	5.26483904699361	5.21258253238796	4.92241084753072	4.35503761993058	5.15358248374821	3.61894680998966	4.40133186359145	5.40554864129035	3.97634823963802	5.36131622728624
ACTL7B	3.38803271005842	3.36264543683031	3.52281605156039	3.37184284942964	4.96887631818942	4.39561393536077	3.35385161677973	3.36979056356588	4.84332826307435	3.38656036656677	3.36193175264585	4.53139383089808	3.36463617778927	5.07402933869998	3.36056356207001	4.4708975565959	3.39027909908345	4.27418820531113	4.29970685323986	4.8927511887368	7.80318369828324	5.56569501332853	4.46559167566902	4.46303637856415	3.34766872095951	5.30109689783096	3.93767605211597	3.35788635871141	4.62468880523276	4.90460450068922	3.42313105912973	3.96306332534408	4.6665653787226	4.65648029922718	5.05944793048691	4.07691074721285	3.51785049706466	3.21706883758979	3.96318034120622	2.98222696488548	3.51186942331169	2.92766219707209	3.53997999261035	5.01880405808376	4.31820217710165	4.99822591845963	2.57340887903318	3.14457516872601	3.80723804397102
ACTL8	4.31424836570263	3.86677861733244	4.13366307081054	5.56624827932119	4.64136168650432	4.42905642165903	3.27496618146393	5.52883159524785	5.22251155234293	3.7321632184413	4.28470649794081	3.08120373012499	4.14524825887831	5.64988269992722	4.6487064497078	3.53006645082688	4.49091162940625	5.04021127333338	3.98500578719392	5.47939554991244	4.16379830860456	4.64629136131454	4.6487064497078	5.87266239308487	4.80784720691168	5.12553354223224	5.46489416522299	5.32753623898789	4.56730259388746	4.3627129485158	5.55692802808366	5.5456160073173	4.48919302717883	4.20284676026646	4.47469887870929	4.91953464303409	4.77008716558643	4.8989080134498	4.25267425817277	6.70673668510576	4.28682657052647	4.50078688462984	3.7872595100744	3.65649670834401	4.6772027573044	4.46812591965104	5.85931742414376	4.99377783510823	4.79642591562011
ACTN1	9.59791128015178	10.2052560660122	9.14822240381259	10.2941317459006	9.73574753811589	11.0605709207677	9.89641740465428	8.79233032139094	9.01907650875497	9.91541326532812	10.6695694837869	10.0600976229981	10.2638407568359	8.58831679667238	9.78357067188674	10.0458984965483	10.0696856836286	9.54254243820283	9.23534955600559	9.39707935479641	9.74277409580299	9.24723593912225	9.66744680164482	8.87142866703229	9.69819925781258	8.93960141848648	9.76250722227828	9.95990698605432	9.80790945636371	9.36456034487458	9.00585980250514	10.1751777844404	9.20479358387782	9.32690751343073	9.64147665885415	8.95443686480891	8.96496366298986	9.57829566908328	10.3846222410513	10.0591254070311	10.2281419827564	9.66870621258568	9.35074808514578	8.9012180762748	9.96013667350442	9.27736521206737	10.7079199792008	9.53108620460706	9.99290982133076
ACTN2	6.31513549618539	7.33709791411934	6.60809935060554	7.32578623813056	6.64864383731945	7.38045355922327	6.85630891615041	6.95669455000708	6.74998887144903	6.89280311544713	7.02771097647331	6.70883869106885	7.34397785438965	8.23511506402502	7.29205696106613	6.8247735447703	6.75964066937528	6.81020684327729	7.01725929301832	7.5560538626681	8.26285907047124	8.20207008209501	7.67768038738618	8.45424439816527	8.70169106710759	8.51772664272931	8.0054646921932	7.74378653390142	7.58145369591737	8.29664151911706	8.96910944438161	7.47628724335137	7.16655353452235	7.82030737494546	7.76659020689412	7.51929380546443	8.41099573674996	8.73498279710188	6.92798558574099	6.49512397966716	7.01458105738631	7.42954930983968	7.19264323710733	7.81957618870205	6.83223926334924	6.16846497378809	6.98856897638191	7.52212209404214	7.63238888093523
ACTN3	4.7816783013443	4.6361139802854	4.65173656886682	5.46410422039433	6.07829287948086	5.21513500785685	4.12268742428411	4.23937580479246	3.95996352455187	5.37081842657977	5.56725642421075	4.34659187532252	5.32515382502512	4.73075130535726	3.34395505065062	4.5899787769379	4.90185562617896	4.66836758986149	5.23042608877138	5.54658935532763	5.94652437748236	6.52554772328924	6.29686307078846	5.61554295003986	6.16406990872868	5.79082241287597	6.65315962915678	6.8808358492443	5.22639931382466	5.47590172051169	4.33020195081285	6.97964367985971	5.90699382688281	5.3161034338956	5.36629786748587	5.83594918381022	5.55458167311734	6.26741892360263	5.8027675812864	7.48758241043054	5.74953552143354	4.43955993934783	4.86250503481142	4.97523271011833	5.99362916738533	4.43733966942144	4.94133550087447	4.96002277275493	5.50532759688258
ACTN4	10.0751826247782	8.69297976458357	8.3728251558919	8.62397729483727	9.73552646487426	8.27403526376526	7.52361672442242	8.19213816844884	7.99845189126707	7.69909666947818	8.02952929952527	7.99303813714682	7.42773649618255	8.39980234534562	7.59752271046709	8.63223006453049	8.34251702927283	8.25241949634749	7.29039355755628	8.2627864822462	7.91199928801283	9.55756859562715	9.66093754512954	9.04433999513996	8.2857236347924	8.10391674074545	8.5379276486321	7.95472320163073	8.83415079517597	7.63954537415545	7.78512276624543	9.29470976942513	8.70226085973317	9.33726098716486	8.64416439635381	8.70829736565652	7.51047553049132	7.41575672343739	9.73699657184475	9.75091158362584	8.90167180845589	9.07182361225487	8.07335624379821	7.80844883465196	8.43909272899231	8.76446323869349	8.31172156964914	8.03848898470991	8.80870354878507
ACTR10	7.58348533799177	9.84222723976541	8.08648727275076	7.68577703501413	7.59314900358634	8.52212581871156	10.2745922202103	7.70488182540451	8.92483603349676	9.17568575594136	7.62722086691832	9.41756159292954	9.34089869620747	9.24313970246718	7.53023161386291	9.41069461971071	9.63087995417055	7.55464944540114	9.68272521662068	8.1928598477971	9.6954668815747	8.71502919265175	7.5287508986781	7.68014607843949	8.8686199156182	8.44686656676781	7.81898263546228	9.47278253918421	7.57058375194427	7.63524485961468	7.61114879702358	7.59976549798406	9.06871299510443	8.78992814044512	7.93049677000202	9.2442870881439	10.2641889136025	9.77912312374711	7.29371853972095	7.33086082797238	7.8327692150573	8.34713863188609	9.38524007708097	9.50634276303908	8.84644367410831	8.68047117753465	8.05715026267096	8.59543138522448	8.54321798667472
ACTR1A	10.0416090612009	9.32256432708663	9.40566162956688	9.33596531472302	9.65994222583575	9.52849796086919	9.75744104850168	9.07974234381236	8.84119637953365	8.83510095637725	9.58465354889379	9.33852813133669	8.71472403469329	8.54546075727716	10.2642638856046	9.53051858945336	9.37247916320465	9.8767028515064	9.47771115225011	10.3757645743933	8.8886070894948	9.46749621798296	9.84377191567333	8.51841563582621	8.85397692519814	8.53944638284682	8.64431784480049	8.41423448543586	9.29678244784873	9.04427374441853	8.5987069755146	8.47751118221907	9.08644423502239	9.36240955768767	9.43097398515035	9.42137669807145	9.17634617809771	9.86734458449242	8.52645275845704	9.32887321718479	9.60210436361893	9.38465792791125	9.06825202842728	9.22210099051518	9.33951898644258	9.93885599980425	8.97984815280556	9.05186106303285	8.54384011506506
ACTR1B	9.42734894950419	9.66678464694615	9.29559295785775	9.07314569480341	9.72969439971313	8.82792226147047	9.61066717702053	8.2535029970378	8.92096842274857	9.04072201015913	9.28122986828851	9.32604811684352	9.05493248586476	8.18932210601439	8.4276643927373	9.05084475250518	8.87614631055144	8.8239543010165	9.47423038294957	9.22393398751726	8.75058373721826	9.68285353450997	9.07936422679042	7.43565302921439	8.3943172976271	8.85237525242776	7.96062153819399	8.64342369128744	8.92906082116223	8.51077713013308	8.27210063836707	8.18535414556043	8.97847294019413	8.70823242415483	9.42336553448176	9.45892649652489	9.48478018116742	8.81769265074841	7.54206432915222	8.45904152170601	8.76975575191007	8.82163688189108	8.27487844251049	9.78377658130561	8.76298234780172	8.76082645085097	8.15302785370602	8.55052577182069	8.32832878273106
ACTR2	8.27813453262533	9.4448701176521	8.77032569592978	8.44260837531724	8.12730123975009	9.00995644138538	9.18979334457373	8.18527169085439	8.34796174033002	9.36612677229078	9.49856399051696	9.57903833183234	9.44784373488474	8.28569396920468	8.52391521632078	9.15832334786856	9.24015627587774	8.85557158981789	9.43585969917008	8.91505524816962	9.55254259147447	9.28630673990356	8.22699944136142	9.01599418544302	9.18115627816023	8.77385839845695	9.03108571716235	9.72333984912493	8.87160310136631	8.67670955036402	8.00851588503962	9.06001201719864	9.58104179937177	9.2161297503367	8.51504527626858	9.55303002334171	9.44964883815761	9.85934877244759	8.34723567860287	8.29931076589849	8.80743436789102	8.66509364963158	9.34016889278611	9.46349151960243	8.93677648943154	8.92099148893676	8.60082460731655	8.97671032265046	8.94765871313329
ACTR3	8.43866082406358	10.1018361833355	9.2733873844616	9.0582286214923	8.4339949202281	10.4370395625686	9.64634337937759	9.22816447494967	9.2502687398991	9.83874222701434	10.4949403993593	10.35913229967	10.4581391432896	9.28302580867032	9.51769289736422	10.2565927002892	10.1991536061898	9.70953183654072	9.86320489426607	9.09334166871966	9.8298503474193	9.35336945966323	8.74212514990778	10.1574295185929	9.36373140194722	9.26089972910555	8.85801650579649	9.92137114220992	9.3979294472536	9.2495888510545	8.84629115005409	10.3043679197952	10.033329807723	9.83068657434047	9.2183503218952	9.93068840680399	9.99667846411386	9.59562557516486	8.76549137579353	8.99955369421261	8.7156625480947	9.89255155485777	10.1063934112293	9.92075055853945	9.19193748520431	9.16257264036083	9.37118644615405	10.1080333532874	9.2295220396316
ACTR3B	7.24058522416132	8.52904778197476	7.29392282960117	7.72543522799544	6.32703975903663	7.60793566328475	8.43750982535848	6.61339108610269	6.41199258244226	8.23785332297096	9.15250924812157	8.37323997779129	8.78499302942081	6.5916647514958	6.8295281836144	8.65385875233011	9.14855553677332	7.90957686708226	8.30933326644111	7.96560641708735	7.87002264935764	7.61896132088819	6.65518464383221	6.1685215903349	7.33877146811294	7.59975062558176	7.65255668380542	8.08688207217058	7.6885374306409	6.78618866554072	7.38972500534547	6.01036261071738	7.95008234381014	7.54641170443097	6.46458812691692	8.1516676784228	8.154888951078	8.68626957506255	7.32357131716754	8.89374759098129	6.48815375583426	7.20053178616738	7.33602124937213	8.50366222773207	6.9315089797592	7.14404204352785	6.9195220098577	7.51295626578192	7.14404204352785
ACTR5	7.1592444277803	6.95853037912873	7.13119590181885	6.90386618697166	8.02055893246902	7.09561834908789	7.03331618545183	7.85366274265419	6.690810597428	6.8134112893912	6.39796958674196	6.6989198731936	5.92437982959593	6.96005560506128	7.6941961083524	5.97317521762124	5.55317915244359	6.74767026231716	6.89698135500595	6.9234975499451	7.18806977688751	7.314758263819	7.62965347308251	6.75842263146898	6.77673007938606	6.82504468967175	7.3412673536684	7.91613069171769	7.3995361946909	7.71899760829906	7.06384201937205	6.194335346204	6.83310186144587	6.59827154018815	6.82429391852173	6.67018452188985	7.6425042255024	6.41940687159699	6.83303293674111	8.50195327328362	8.02521164589928	7.8599627676079	6.744389117999	6.60997772428051	7.12748881257183	7.04595327243179	6.79250695635712	6.20485318739785	7.2251752274043
ACTR6	7.85702910153835	9.21515826183113	8.80897637713695	7.25410523655322	7.18051672982213	8.35543356679922	8.6056467060795	6.65719489179028	7.38249648928069	8.53848504091987	9.43934131840259	9.26512229754885	9.47079140816455	7.6253563770687	8.13737194193523	9.09141636526664	8.92671595184094	8.23297337363065	8.96337429781701	8.23719311991827	8.93492740505105	8.08217114508277	5.52912080172081	8.31345192689361	7.64969652519672	7.8188834095246	7.86824578781023	8.58646187645582	8.47114114787472	7.38594558467815	7.09635900573083	7.79089870368616	8.52244796896117	8.68489954775493	7.56155116631445	8.95955260238547	9.21247139519419	8.7698256187916	7.38107310435656	7.02133860484113	7.55842138779714	8.16665235954602	9.10273663795619	9.20491944121	8.10422511499523	7.74676727840169	7.53494861725488	8.74570209055925	7.8515847602063
ACTR8	7.89260413501031	8.24975592122178	7.59096471252188	7.14833365864114	7.47748296511283	6.56628211547864	6.70331311808663	7.77808555298472	7.03721359008092	7.37013085683537	7.00517103062837	7.80690041846811	7.21454011733644	6.93540914288397	6.33693906535284	7.43242832984986	7.57522151104525	7.26905338563394	7.61131408157664	7.57069876694201	7.42303723010453	7.37241507102892	7.11587000926769	6.32823918868521	6.73574101454227	7.13778456161334	6.93938168930755	7.1060637784211	7.77500484323324	6.77174221650592	6.64643221212068	7.40280306489606	7.90225345027318	6.27545397808196	7.17010917186197	8.09192267926674	7.57260365831583	6.99956515391438	7.01921829773825	5.94242027233637	6.61571109523283	7.56442239192133	7.51994654210507	7.9099805884997	7.82271211592442	7.99993292747293	7.50073377745317	6.93073633588915	7.14284985716204
ACVR1	6.5189659786815	8.17780838685421	7.20144236448596	6.98204521938608	7.93335937577513	8.06608871661766	7.81050883840499	7.53309729178507	8.78388982236607	8.71542884569648	8.58685610198302	9.07849341062837	9.18889957922373	6.57599737252168	8.55542316028886	9.23365396982082	8.63030758369409	7.75194996926917	8.01880477608575	7.33434754506433	7.55078719292049	7.94446058319424	7.36394582156289	7.65610248338071	7.09458053177079	7.12396695316593	6.33046154476206	7.98142082453658	6.93827807357092	7.9711458520208	7.97173904631037	8.65034060227331	8.39921179978346	8.92648949247686	8.81526768173334	8.13487806869755	6.13546034355361	7.27611841549166	6.67991218745408	6.85243179133656	7.57867625604588	7.82495868898921	7.90451501501814	8.69336945286787	8.09525130667251	7.34587348769826	6.82165290305138	7.24826514693787	8.14912719283704
ACVR1B	8.47239391079178	8.94079346386952	8.382208181052	8.07272586285501	8.30930855792725	9.36383268162974	8.75374099049824	7.74507146981647	7.73142561388861	8.52867499817079	8.9951708690213	8.83096169817684	8.88206491136978	7.37347588218253	8.48429170366195	8.79073149025474	8.79112407497786	8.63930165950781	8.76427799983488	8.747108607597	8.86456836519596	8.42611223925469	7.61684746352537	7.39508837855036	8.34794278516187	8.39701941235166	8.59175204541901	8.8095463783704	8.68895743758419	7.74576910347986	7.01877646903997	7.85937374983374	8.66397437147639	8.41476176607734	8.19418397207101	8.63164448900725	9.01121508546738	8.98951668537875	7.7859170090364	7.74866381883881	7.89349062124692	8.12533175251182	8.47606408716881	8.96782485459078	8.19144256666016	8.39403060207441	7.95029536407659	8.71641771823233	8.36151124993432
ACVR2A	7.24516057055194	8.0375928916025	7.70099732852735	7.24099402707554	7.9998338287305	7.98353417391832	7.95375687140698	7.31409464605317	7.39708083570827	8.17738669214237	8.65684209242223	8.05377860265507	8.40705743119974	6.8330003546976	8.18825217915249	8.01634048137263	8.53514256090838	8.14443415686324	8.31451610777003	7.91569965569732	8.56238366523708	7.64813502031907	6.74138292525206	6.70894313689117	7.68074097666273	7.71528397691975	7.32591631111268	8.19178538523172	7.61130934674454	7.78477922543706	7.44585920966587	6.85326620187552	7.90745582468956	7.66981756824148	6.89577671952325	8.18321396591508	9.34385160288119	7.97230455102781	7.78769178676096	7.99581554810169	7.63633494484816	7.44994448237719	7.66200579405871	7.87692643605704	7.56362504104643	6.95748113477168	7.93860335110056	8.48204671572673	7.9249208754796
ACVR2B	6.12334303721115	7.14955091856809	5.9641470752909	5.64165642817035	5.95201976670943	6.19588758836399	6.57645846747515	7.11689782953699	5.64713235756057	6.58134228595815	6.53456844829122	6.26017109585926	6.04078888772158	5.64755926221468	6.6890677280152	7.20209381707439	6.54464749173434	7.18385899413497	7.00859562759623	6.24703281272877	7.28006239653794	6.24813150741219	6.32750580202958	5.6454810260304	6.67104343339835	6.38237474609984	5.71877192932681	6.50985695542824	6.18714335296607	6.76491494222839	5.64189619653772	5.63382667517359	6.45335056884908	6.75127007532171	5.73172161416833	6.48244368242559	6.52168129179703	5.54774419870768	6.82078059314214	7.29319896136213	7.06867420872685	6.54705943407195	6.38454879196424	6.16698650156222	6.11557891091011	6.47071658929446	6.61686642211317	6.22409953367021	6.79626543145273
ACVRL1	6.07373870239915	3.63667284005708	4.74762874586149	5.08107783191511	7.13812771545319	6.8676642780687	6.33889325681836	7.10405588579485	4.51164216449165	5.66433299861572	3.66091569261377	4.90251993760588	5.61052119691692	5.61161578064483	3.5891632484624	6.36395831287835	5.6772725781338	5.41362269662827	4.70405803558189	4.58262607113193	4.91901463596644	6.24475500595397	4.64197154542376	4.78341586213879	5.19856180195697	3.68327112235007	6.17425713094126	4.7939404720074	7.03742094965541	6.23953927905064	5.61678492951719	7.93795857539768	5.46295085656276	5.86309056987981	7.55073616514912	5.65230371583343	4.23437235952458	4.81709433920426	6.305493773557	6.97687875421353	7.79414940288281	6.33029909192418	4.71559119356016	4.57745868019853	5.70132306388613	4.98671712281513	5.38531959146708	4.12684863201332	6.13434684697075
ACY1	5.99843381039213	4.43115244549201	5.69881926798558	4.68836135132082	5.42029959458815	4.69341390419507	5.8711142171977	5.00918397783475	6.41520491624083	5.62672757947603	5.20501713585135	5.03250892098899	5.01806741368557	6.46256568805011	6.1235812534452	4.77499986350428	5.41732967294034	5.98695169309947	4.51912320976217	4.8860849381877	4.26148777263287	5.41447823220933	5.73041944495106	6.27124533650901	4.0353866897375	5.49906307516824	4.91791944407752	4.19687617933736	4.64504209522908	5.15083186323433	6.92607356621295	5.82407992613694	4.59304477020899	6.06879567751639	6.39214589692208	4.67556014648778	4.72647054822685	5.48987554299979	5.95099537345321	3.9358273346669	6.74148749250653	5.29441648418187	5.91786217959674	5.49614596502514	6.05518648233153	5.67871849387567	5.39380461919775	4.04426969352735	5.35014059609097
ACY3	4.66521934130929	5.26620774209886	4.35184902713102	3.86762161708015	5.82827917762685	3.62727085810639	4.62211939421349	3.93375733140301	5.54909221302324	6.5645234425437	3.91399049381472	4.47318578518552	4.98324526471201	4.98273042205975	5.21747664613627	5.04965446051504	6.70187997481897	6.99330110590614	3.77266572690777	5.8597534086463	4.35618068010548	5.56007460521504	5.81689023410715	5.81951492213828	6.03251661537229	6.01973915682074	4.20205459384669	3.48709416278228	4.90082363647291	5.07664928514291	5.41025447568425	4.69401015002	5.78539030684124	6.117526222719	3.60558506154149	5.17267340498949	4.89998601464281	5.23332915628419	4.19571442225116	3.72743482558796	4.50233222184236	4.7542878234201	5.94142738631481	5.92882764161876	6.34814243002192	5.66210685065709	4.14877535257011	4.56417182120033	5.57867610875085
ACYP1	9.04057922987504	8.47410081886954	9.26394920886116	9.37959391505144	8.91019412135126	7.7893961645187	8.03810658214772	9.61655629903575	8.95936278894917	8.39486860684051	7.46263358288298	7.38625096830052	7.72196734641198	7.63708838606859	8.55076606223761	7.59564684774296	7.19871948480798	8.93711961215258	7.90380254871021	8.23901777062454	8.50113994392486	8.09681469968433	8.96938299919327	7.8203046816078	8.56298028769364	9.3415701454424	9.03384567190059	6.69215546265082	8.86210060861816	9.23766181810156	7.92665468856031	6.73843374101868	8.42670368015457	8.76671485032763	8.22541371083108	8.88958552959303	11.3079226766593	9.95176802481881	7.795939160615	7.97196595924407	7.0687760813354	8.11564242262667	7.6555821438335	8.87400229190854	7.31447821432292	7.49383347162531	8.02566889760425	8.92154397689418	8.76159771913003
ACYP2	9.55030283210619	9.44546932266653	8.86517050437178	9.02263233969059	9.45472075245103	8.01926332930112	9.22091057923281	9.34881255769077	9.03186213151563	8.28993496859423	8.00216693709799	8.80199487535733	7.60784878471038	8.38873629577575	8.988819421684	8.92641554655749	7.97138573763565	8.64142679074496	8.86903408224696	9.8291007272911	8.43668360975509	9.12040225747046	7.9238086731851	8.16843301770549	8.81320333836548	8.63342555417457	8.62120972394196	7.98274085792469	7.9679092388133	8.80506986982053	8.1548732297677	8.23155575393012	8.97198268499456	9.35755910175419	9.20851443267123	9.46826611508251	9.65902332647999	9.72411514452295	8.21760148307658	7.98476622886678	8.04788872886632	8.84576269273309	9.65800206303368	9.64071928395932	9.12373852335823	9.27423578487531	8.52567530182816	8.8423163861571	8.70445680223279
ADA	7.13000956336464	5.55745947473045	6.31951430559265	6.11987187226929	6.49542874479151	8.17169246873959	5.28270178096056	5.95804829083138	6.33504512078068	5.55935926863724	5.51506168775829	4.67019958998376	7.05456399784113	6.34228808505032	5.90639332627703	6.56806995544578	5.30990121667838	5.39053451488145	5.23088490215279	6.06469365356052	5.90890407663339	5.6525225711983	7.49238661565848	5.47264878878914	5.86848812012309	4.75161655317339	5.06155713478305	5.45661495998715	6.57569935506692	6.32143137035314	4.44889950612297	6.92061557427198	6.59805647517913	6.16721775882596	6.89430774637632	5.85595379805168	5.58595870632459	6.80133221323258	5.31037044267748	5.54189616338508	8.06047938027128	9.3250816836378	7.78704190849518	7.31494012483716	6.54860922176694	6.8492135494665	6.79693961161932	5.89215667580824	7.21041203563656
ADAD1	4.87663472746739	4.87099243206791	4.83297297419572	4.97026305527065	4.89009309592602	4.91408692463557	5.1542720350908	5.00379206008891	4.88135035270917	4.89930350445611	5.01950648066046	4.9558563654824	4.97100785558431	5.13774786068986	4.94175279210088	5.0620813451023	4.87121327402138	4.88244590200777	4.75162086086486	5.93481410334755	4.98385999122949	4.97700956043749	4.85278379649245	5.01318433846303	5.04097578272542	5.09271775335353	5.02277147738434	4.90612795384182	4.83388665365028	4.90632281438901	4.89223656194501	4.92972340098825	4.86454904330779	4.96509275541878	5.06352764338583	4.85515243469929	4.72813428253122	4.55097022190282	4.47112851068171	4.16838752801625	4.82109821382009	5.32784885836924	4.26198549642363	4.22370374417873	4.55506563203134	5.88186109939004	4.9353329162925	4.74615502641095	5.75986296464418
ADAD2	6.4723065895815	4.74362944995442	5.11679999605287	6.35112161014627	5.31077057874071	4.37538516681182	4.89387366211595	6.55629542434344	5.39084345654826	4.51492176927606	5.5619228471925	4.46275621196136	4.71292812957616	6.17098486704699	6.19425730663832	4.20126668857293	6.31593790788558	5.26686175403085	4.72552563783142	6.77235113283115	5.49204834128637	6.29148087769956	5.32418776922357	6.154038413551	5.70283194082852	6.54324314222769	7.08311962495872	5.88289243441825	5.18541366185476	5.28610386240346	7.1281122819828	5.69033246765695	4.91693641555603	6.31712249848027	5.90316663436646	6.88439706390826	5.6547900369763	6.28972017464663	5.44329402774716	4.99407642136643	7.84256658411263	7.50936992516214	4.92619090382025	5.79377624636992	6.27654905979404	5.6287262424944	5.45857786392234	5.25705848975438	6.57594970285937
ADAL	6.25786956420093	6.93936054974963	6.65161364284022	6.40216260013555	6.52529607190915	6.81426666255812	6.90727135445441	6.1715679486552	6.8623795748705	6.98312792708219	6.86771083319751	6.99221533504634	7.15348077777431	4.49782861588578	7.01453318323644	7.09396782918124	6.55163088063001	6.71502378381954	7.20780666258277	6.73284402300424	7.21644966769494	7.00079215249971	6.87406800023599	6.20802395353486	6.73650010320485	7.0198746848916	6.45542633060987	6.92024255968338	6.71391908027617	6.43064299212931	6.15936656893398	6.71012116937812	6.95759840154345	7.12418722311524	7.0788029758319	7.1178930919423	7.51216089779041	7.63001030113833	6.32948803141289	5.97084943449353	6.78911965131921	6.05124723216873	6.75103016838291	6.52643421544299	7.33699516976312	6.51237986358964	7.23550742348594	6.59360079661154	7.21576691160324
ADAM10	7.9310721834456	8.60236686045621	7.71812687327893	7.83713709566903	7.79139950607834	8.10737923415681	8.64234523276721	8.47718160685326	8.98550636790565	8.72960398094424	8.37555590436918	8.38568894017	8.5613975297064	8.48990473598533	8.15403977523464	8.46624608902258	8.63425434857266	8.68881729743609	8.7458556993408	6.96849984626367	8.43704390396975	8.61149145031636	7.55415822665884	9.26299416133135	7.46941962180562	7.82762000854489	7.26475172918669	8.58400692655747	7.98010130949778	7.92152789354079	7.04893458260322	9.02867329472272	9.34120992799025	8.3451995441935	7.77320278886363	8.20296980544293	8.79957901594044	8.80354026616289	7.66857120019066	8.43441947257161	7.56499198836011	9.49968471007685	8.68275757299847	8.86118708848561	8.28219484796956	8.73711254125959	7.97159502933459	7.76003827913426	8.69182198454129
ADAM11	8.54629457413306	8.29960722113044	7.93531152376149	8.41388941988811	8.35146412690387	8.1902341570231	8.51591079458435	8.07629631844481	7.21911175656403	7.75743480908492	8.52184233193782	8.66270433151841	7.89560065532303	7.87376181324887	8.71325320250193	8.70206817031874	8.24717638172469	7.47698414174984	7.52201791094565	8.97799944398171	7.44685929970036	8.04125433336874	8.49153329723425	6.45012344248765	8.56809604378464	7.93720950893625	7.82421932821597	8.0661844086811	7.39717266389469	7.7651014946291	7.45700057351037	5.59236761643331	6.77484708327339	7.58472349709916	8.52351074365966	7.60713360334686	7.87590679973047	8.18057469244909	7.17093974230173	7.99803199034032	7.77058581805714	8.75752944886364	7.67492892208131	8.38337571658474	7.78867891340646	8.12303859799029	7.91865913641871	8.07536389390848	6.82004105701939
ADAM12	5.73907742205874	4.98985202562769	5.07273250457938	5.99717423048927	5.67691084220578	5.45702700563704	5.53389585887128	6.16500044060519	4.96246628363835	5.03887232131653	5.83076466727255	5.12237652302478	5.56526778645638	6.70370447716433	6.0688409705199	4.64654573093109	5.35665077159651	5.28807942162901	4.89679292211687	6.30852966344642	4.53948935981435	4.99161371064754	5.5450332912849	6.79160791491084	5.89169541347224	5.50431713421128	5.62422617532217	5.70752965773908	4.69931002199638	5.60630244025676	6.32656122292453	6.20082302817923	5.73057256415218	4.79780015823318	4.9696971546379	5.28108244666317	5.09899968101197	5.09370683744302	5.88287889714743	7.09620734380525	5.52729241746024	5.49749164774658	5.09852113173993	4.92728689708088	5.35051498706677	5.40091109952507	5.72385209993706	5.58108268494057	5.49880101172701
ADAM15	7.77262740240795	6.75260603705338	7.21980666685583	6.88941847647122	7.45555438157151	7.17753628733783	6.65723308992256	7.72715125021428	7.24932978421461	6.88941847647122	6.17897923988812	5.8906694376031	6.83829551785339	7.31741252258409	6.86621816893424	6.5200044002026	6.175116824294	7.25410859582272	6.01407635856998	6.26637728297476	5.60532340200412	7.05206908871276	6.514910980808	7.25129971297001	5.97640731960103	6.57881669579687	6.09278961337626	5.53190523825044	7.62769001523237	6.53646403424239	7.07262991758976	9.09352836114773	6.14472248537264	6.96487755740392	7.93863867115849	6.11383606760574	6.20731380972449	6.26812803617416	8.665286068988	8.77787947371982	8.1219535373848	7.6868758639062	6.66360694296843	6.23919168693478	6.92357669923842	6.93431866222849	6.67330984227526	5.88122347626522	6.98498254567998
ADAM17	7.4515762089358	7.55808872357019	7.74906312857469	8.01397320717705	7.38190284449185	8.40790378384069	7.90930578026698	7.68979425032738	8.13785493594014	8.08770541681286	6.92211776544139	8.05105581851869	7.86102743398736	7.88475446217838	7.83049392761255	7.41400145826712	7.1599862661802	7.82680201315568	8.03319098704652	7.08194479416845	7.46921844735546	7.39049354511217	7.64097159447404	7.5384709718095	7.41202246690965	7.62335022415305	7.10402498157254	6.82263953906797	7.77070334689842	7.67579871215079	7.2165162064767	8.04072263165919	7.80877197590235	7.79601635058858	7.49554703184769	7.77915666586914	7.17582061008245	6.98739656069484	8.19493748926248	8.29189143008179	7.9715908170981	7.48245538506939	7.2240559291293	7.17684482777914	7.79227697074384	7.65204343087885	7.87715687857001	7.61917457796263	7.60627797013183
ADAM18	4.43895210219251	4.41285819414196	4.40372904091509	4.40826521183395	4.43418868571703	4.44229523393906	4.58410083138208	4.43995285666304	4.40121185936475	4.47034257975524	4.51091028172028	4.39668005855275	4.40867163177176	4.4538235758311	4.49070290760778	4.43230516966112	4.39774636462616	4.44771853655014	4.43074504151273	5.53680597701265	4.51666571245259	4.56773915130483	4.49329875108158	4.43133063583174	4.42931164646323	4.44965012378148	4.52924725009746	4.59823375696163	4.4167781799938	4.39804353189253	4.41002199479096	4.42252924061924	4.54926670961505	4.48667366908449	4.59784044734439	4.52589537813719	4.67921531831624	4.44889375516408	4.25703166142856	4.72677883692205	4.11869363908803	3.61582489287248	4.46612253351011	4.16253332349694	3.92813730539558	4.05966844899308	4.81385973238679	4.87854321600171	4.58853753754767
ADAM19	6.66733617862341	6.8310595002542	6.2727460065423	6.38481938614374	6.65459390544342	6.44013722935015	6.37174832013097	6.17952548389995	5.68345309379799	6.52352653611032	6.36145803501057	6.54954769718795	6.64364758556704	5.39811829859582	5.5701606992599	7.23734197972381	7.16579696949182	5.82624223780178	6.06582985286883	6.75356364993073	6.16057026690801	6.48021118221014	6.69152261365772	5.61937726414473	6.44220769365093	6.02368698661763	5.90384199906768	5.42199455171242	6.24351446261625	6.04498097526919	5.7032163346856	6.51088041932482	6.89144416508658	6.30667215379306	5.96412120204804	6.40025248745996	6.38788320584387	6.35003277650458	5.88964125980852	6.13279123337566	6.50956991331147	7.65071997692091	6.22111787538292	6.24883268121848	6.07727816769959	6.51216775572345	6.28053981896799	6.57661847612259	5.97393788099637
ADAM20	5.44245167567338	5.85870517539368	5.57908446098916	5.69688469663423	4.19574081559685	6.04022519694784	6.05550700293435	5.24032443405717	3.97480347073386	5.75539130058739	4.20091611921241	5.89945244931991	5.52785891579576	4.28319208319765	5.49397323308225	5.4328403975302	4.65125311075704	4.53912200005381	6.39399907568077	5.15818876022145	5.67666608028633	5.60438158074945	5.01926503676411	3.52272688133526	5.51547971300268	5.6308164536223	5.41505441237487	5.76294592513869	5.98396183248541	5.31039655793623	3.36483873546667	4.43937850955263	6.18556298604094	4.86595175267116	5.1802662210504	5.34927937577542	5.99632654204574	6.59544410252772	5.5874336345295	5.0870296733758	5.52176913553598	5.70669126920101	5.35844947582825	4.69503047876307	5.05949994317975	6.14264922654615	4.78736246771581	5.88755519432626	4.55698943102831
ADAM21	6.49783208267598	6.33482941944194	6.04390344037272	6.39670362576221	4.73461497066986	4.71367332239853	5.33893266168783	4.78990113983252	4.42478127052669	5.06328744520231	3.80784270744363	5.88063587671867	4.96706871799069	4.07651342246017	4.84328764639424	5.41728875441398	4.73461497066986	4.72482454144857	5.54524835797793	6.30108908923456	5.40290611311726	5.04847660870614	4.44821951453717	4.54720336668082	4.93018405608567	6.00865898380796	4.90905734039764	4.44974359914538	5.65124481370576	4.25756197320995	3.69930792508856	4.23273209480126	5.08178692932762	4.67736744976735	4.8119150904889	5.02485511166538	5.37106229294063	4.91972317878701	5.67500836742708	5.6247379017682	4.74252687313037	4.1866873735895	5.11789771994199	4.98092723453366	4.2046723992327	5.05229617941533	4.87893478968501	5.36736050399497	4.93888487516236
ADAM22	7.69729976601178	8.61641475748348	7.81443149564907	6.84773581751929	7.3085206071256	7.64931317435654	8.05038203498559	6.92692680484105	6.62705640601097	7.76573846166839	7.8454538926148	8.68890412159257	8.12800687559265	6.38330985653728	7.26273596027796	8.39668844443457	8.18300879874746	7.45941549047935	8.19767047039998	7.88479075654298	8.1351455351592	7.61631273887958	6.47955962997857	6.40183421114212	7.54518237822706	7.62756073753241	7.56297394858924	7.95521587222994	8.06197726800177	6.81094214596269	6.17247872998952	6.35467260043981	8.08712302270775	7.65496471296004	7.20362589539675	8.38596967884588	6.55828494687123	7.29864591033057	7.62910199298826	9.04464792237363	7.64540500753114	8.13171156254649	7.71144646038193	7.02779085053614	7.77153069579744	7.68872825829828	8.34099308256658	7.54744267772092	7.63006120596513
ADAM23	8.58111404549869	9.24538459423347	8.18359618697259	7.53321659686288	7.88548009891281	8.50644108114352	8.44154225477715	7.47972162854078	7.25047619955742	8.05511876083739	8.26741175536863	9.25596034816059	8.36048982166763	6.73876640797432	7.85951192485528	9.00968441430329	8.38939818357545	7.8984885829484	8.63087696883491	8.94924954312735	8.32053867741644	8.08169476889337	7.28380111675672	6.31249354015468	7.9294337463969	8.17847142142604	7.99932629153033	8.25055690894378	8.40286533133922	7.58057188415479	6.76341435543431	7.03634157954006	8.54938538960266	8.41951106056277	7.88925675556831	8.96613227184571	9.3718562506048	9.26542658986232	7.32325598195232	7.35780754232003	7.42867394439456	7.35468866029183	8.22036725679186	8.92294733164013	7.57515635317196	7.49925146846246	8.23039294934201	8.07905463883425	8.12381322210258
ADAM28	4.0577793594982	4.17380095943755	4.5934410871627	5.78132964813295	6.70194209591843	5.12453736693115	4.59906730825626	5.56504686417124	5.39700989440155	5.79373157364365	5.21748933634164	5.19801808839093	4.8478154994787	5.72132536920375	6.29892449660294	4.80126267431216	5.56426846405103	6.07848108278523	5.23112320811	4.82038407951221	4.18561190058732	5.00029196347464	5.00196746036259	6.52234907043159	5.51260293697135	5.51915749079254	5.88788425335192	5.84817710115264	5.19757703663743	5.80373957518916	6.36892303325531	6.16511089391603	5.81969740237258	6.19550973007111	5.24500946643419	5.12492844114885	4.87234114684794	4.8335722363009	5.90989310505448	6.41994001743277	5.87834453365032	6.09886123471184	5.18450766020892	4.30859969748546	5.52109939546146	5.23261990513936	5.4171750066191	5.14987158557426	5.18450766020892
ADAM29	4.20061980394358	3.79837403165672	5.30514447637713	3.79984954227181	4.54526088364988	3.80855243047483	5.32872056990082	5.65307192063521	3.80448457018225	3.82930143399591	3.83570649143868	3.7918275468131	6.56389791646291	3.80887173563759	3.84722626354324	4.89611164686375	3.918801650505	3.84676261495075	3.8095876207285	6.44886640906368	4.05792247251144	3.8285126481829	6.27633956016701	5.8272813181977	5.66548691360703	5.74973536209681	5.70944604902691	4.31476338054776	4.82942644033973	6.93527023294493	3.80911376603492	5.91496484871233	4.07763628577884	3.85089171184989	4.93873232502607	3.85203771120113	3.53193898356036	3.09762471184436	4.25018299746906	6.20355452969149	5.3126549793611	3.92064430236375	4.16357771731645	4.53134839740699	3.42595097613618	4.53882235979946	4.83499495891765	4.61941398311717	6.08755453803861
ADAM30	4.93226403253645	4.28538482229064	4.41386996841408	4.03293696370821	4.01670898801947	4.01474498685919	4.04687756758559	7.27264960887719	4.02970325719734	3.95043940407501	5.38341364531034	4.00800175769387	5.73069945822554	4.02781296552371	4.6726045328897	4.09198777341222	4.10175784698073	6.81655670504734	4.47905293186187	4.02405853715557	3.9980533547222	4.31974533169401	4.71608837455941	4.07899112650898	4.02465772395023	3.97733385579887	4.30951160167725	4.23329361476112	4.02768932380417	3.99701428873304	4.05491190162987	4.08552987129199	3.96547376162518	4.21455000562495	4.02781296552371	4.82326196814099	4.50705585798041	5.12956550322587	4.23767141807167	4.97402033675492	4.69524446714544	3.58570880922413	4.82597962402366	4.93441867020458	4.13384429011127	4.37447717524554	4.85183243612118	4.1574873540439	3.9000144498891
ADAM32	6.12262714013235	5.50070200540631	5.17448950542693	6.02389056516363	4.71813040016532	4.35116817588962	6.43107975225336	4.91233395708179	2.80529246004084	5.77645868731763	5.80291181857579	6.22105099171434	5.93625567042385	6.77613967067482	5.32295843391233	5.4638309846081	4.70216750490234	5.74468692472842	6.62691693880201	5.04410018945649	4.75613329292297	4.97731040882328	5.78464317177483	3.38331496528045	5.75796133236816	5.9244818682891	5.04660664406358	6.47259494872019	5.50688179292917	6.58395481323239	6.7246033232929	4.67406907522891	5.51216075039772	5.11283398935199	4.96921694087416	7.29479840883777	5.47560729211731	4.74915987954501	5.29773213280665	4.71849125823352	6.30695945085432	6.36652611923511	5.9727902279159	5.59098615819665	4.37098228718929	4.20984580967025	6.0523665184554	6.72530561306596	5.01274078721352
ADAM33	7.89550127641642	6.17800266839296	7.04809987459923	7.93765504386738	7.75596907037344	6.46745455361014	6.65034415494308	7.75488704192227	7.96503139418523	7.47805882196873	5.68905565187889	6.82413441225335	6.0283303100076	7.8707588924997	7.18286497243735	7.20057520192476	7.1841592845656	6.56019160539829	7.39045367654897	8.3952974315342	6.43421670059681	7.71268381031355	8.77314176668227	7.74309808432097	8.29317455580962	7.72366279233141	8.90515542074456	7.16256199668028	6.78558740630629	8.11084142625156	10.2416439875228	7.08080804892313	6.00056442944732	7.13798655429602	7.60846489090357	6.70811829121577	6.62951085967227	6.66953128770843	8.31805887919798	9.49930066551531	8.57676236043174	7.14651520213942	6.90792258992383	6.83100707160433	7.17022952016084	6.81057913933587	7.55047894675442	7.10140666384865	7.82805020775523
ADAM3A	4.20273496441253	3.75716709753756	3.70779263649351	3.85449775926855	3.75116833124249	3.79960972626213	3.8636146625688	3.91996845747538	3.79010941765002	3.80792249629771	3.91027814269103	3.81160725885226	3.83346475459482	3.98894748393397	3.63181731133559	3.60737098149623	3.65269084654332	3.6208274900518	6.481183799951	3.70268961358187	3.77109862152373	3.82023557485247	3.62154340616507	3.82890799942838	7.58078344838936	3.9836171322091	3.82545056568704	3.62600855121276	3.78638733245449	3.9473327392456	3.922978019525	3.82723526651917	3.8038645073334	3.63621120406868	3.80615476030239	3.62620195035236	3.77685822376486	3.77482791885837	3.46959187921779	4.03957155744407	3.00081071875021	4.01946341765026	4.93509032437577	3.85164653530004	3.59749296710656	4.73176746982098	3.74494995185457	3.3544329849221	4.77882181633362
ADAM6	4.89207832236099	4.8680361819197	7.33789607720048	4.87724927695904	4.89598134668708	4.87448004653331	5.04056861775144	4.87479000457802	4.89233118287114	4.99404636227838	4.92636539185885	4.92222174220858	4.91813519009286	4.92350235834065	5.03679610207575	4.92636539185885	4.93025618099896	4.9165323807301	4.94066016747322	4.89151550380613	4.99103650652848	5.02642882115943	4.98465381784474	4.88421109777893	4.91202167550058	4.95522819557436	4.97776948653602	5.10057404816919	4.86668623306711	4.9103005926734	4.87357464277115	4.86906393754162	5.02678771994803	4.98511467651647	5.16883007232955	5.01459331792608	4.27001056761165	4.80097400409072	4.87528540428487	5.0936372064422	5.28591174803585	4.61672641775189	4.26273872541559	4.37413341760528	4.86645161589876	5.08147264538592	4.81658312197671	5.51546611790062	4.80295488286817
ADAM7	4.44431081973442	4.45508414351372	4.7872473039433	5.04751538994724	6.42194749634487	3.38280249351946	3.30517701083268	3.47532625644347	4.63478016335098	4.37110586330225	3.50559807231789	3.46563495249262	4.44943576563668	3.64194559139852	3.51835965635958	4.1707837591058	3.33362853342169	4.29146217275252	4.71947979011475	5.6729840480622	5.25877878489997	5.70270508850048	5.19879374100481	4.63031406466075	5.25281139997363	4.89547011990176	4.50055241356123	3.53547405903725	3.4534931535753	3.43044521978059	3.5180614824237	5.48794303256213	4.60240420302076	3.46255816205384	3.44344638462665	5.66103365337445	3.8418749988421	4.02865570451555	4.01013931074147	5.1830419062086	4.71618047719599	4.41849134436591	3.64759415768697	4.00195355447458	3.77096883844531	4.97968122222206	5.25227570779817	4.62898619057713	4.20119124860399
ADAM8	5.7304164410489	5.97272557018652	5.66984999761125	4.55311329296126	6.12353934858197	6.27800530220082	6.39800475538609	5.9206991057266	3.57168358993853	6.06403201531369	3.53940034292425	5.74325273242904	5.64922934971341	4.81332922922163	3.78896633803713	6.20952753289768	4.90459748031735	6.06452337636692	5.12917941750715	5.55960034515662	5.6897563138939	6.2020962131031	5.82013009183754	6.00340466787995	6.36048686152109	3.78974054137731	5.72653923072129	5.39069291856566	5.39845662966096	5.05599655643798	6.04046939472317	7.22729834070835	5.21735808114001	5.48823944261466	5.68934650225916	4.86093447647358	5.35725838178519	5.89392714288775	6.0754357583459	5.45709404033334	5.08186257016677	6.49599110196151	5.94230576015859	5.07607513303461	4.90435116988009	5.27316531000241	6.36432927522344	4.87620963842406	5.77159057287081
ADAM9	6.17420489027545	6.22465929105459	6.1955103318393	6.26448878494419	6.23642059411856	6.23074920901496	6.31539085694355	6.232643202639	6.24379524901272	6.16867389910483	6.28143141881741	6.23786161863811	8.89935178903913	6.28435320198848	6.98764998685024	6.31910467381195	6.31694843491689	7.97093200818768	7.7023504675882	6.49338917241344	6.26645694894791	6.49830825795168	6.31518423945729	6.3121935837908	6.26168620416904	6.21716013588025	7.33012641715071	6.59039608221198	6.22223815794638	6.20513923648739	6.24418464350605	6.23654509439874	7.0292834103314	6.48277486129242	6.26031140320277	6.9821931660593	6.49888691128186	6.29394899820101	6.68281188455237	6.08755154132056	6.03377296593503	5.76425136244756	6.37989591892989	6.63423377599744	7.48706991807994	5.71405652845307	5.97646454000645	6.07744251641928	6.88518549144991
ADAMDEC1	4.44096376964566	4.43187495815054	4.36078184524308	6.24365975339321	4.43922294019984	4.44096376964566	4.71972727953592	4.607417837807	4.80505833769499	4.53999245394776	4.64011966782821	4.49593855523826	4.47065090530284	4.88797048381835	4.95177286703239	4.52970492125152	4.61888262207092	4.66075019644045	4.51562978738693	4.39232789333006	4.40958768949018	4.43958792396855	4.35392050821871	4.59009900015489	4.72320357101919	4.72269187808856	4.53673085879902	4.3853395276411	4.51790020112459	5.02422035598352	9.65123409652433	4.46388439249289	4.44878050535868	4.68511644127352	4.73885314467033	4.37029468199889	4.65305343484818	3.8264809681282	4.55506171957008	4.59292295457486	4.59637767793247	5.20075725481494	4.62713949161781	4.57523420809613	5.59014890462611	4.59828446007079	3.54265187337679	4.23508116125158	4.48087311858695
ADAMTS1	7.13241730078751	5.95327131993961	6.3197591185438	8.1156964515552	7.31308927868689	9.74094383502929	6.67091886025173	7.40423103723212	7.82419577176766	8.09161613125891	6.78061532205879	7.1752331021737	8.9309830482729	7.08958722746752	8.52063759711546	6.41838888502034	7.1898558876749	7.05726605473221	6.0545342582014	5.16428313989556	6.49964851874006	6.51397754027064	7.97143693407914	8.98836573675293	6.4497062650787	5.67845809874233	6.84072513922155	6.39066089631151	8.37987589274709	6.03421102447675	6.59248388009567	10.7133822627516	6.64227508912437	6.08783305840169	8.95179747438567	5.71169981120745	5.73951257847046	5.64392254066357	8.47875726434967	8.72664991476496	5.97062452684518	7.41970627208737	5.69714364385705	5.82025836067486	8.04907153577943	8.35112600626578	6.37579293640303	6.79312281639396	6.54476439193011
ADAMTS10	6.74941236938744	6.3736117254933	6.54251048867064	7.19391379904625	8.20039061248109	6.81961366129575	6.22543114490525	6.62305631472444	7.62694195560973	6.76091699634249	6.2023009546791	7.19568081299749	4.88744101442776	6.8204243825256	7.32761785469028	6.44235058380191	7.21608321742819	6.57454293549526	5.98060453129828	6.73637812199045	6.5409047231408	6.8204243825256	8.96422438468215	5.96956573311618	6.79401771395893	7.46437891165681	7.7229094015219	7.01280718663162	7.04383630994527	6.50941872929984	8.13123519575051	6.85787880752	6.03470113711864	7.28243918239825	8.3923456603581	6.16946002618604	6.81397839158393	5.64517424795223	7.72948578227047	8.05481990261928	6.44138764996606	6.74698828572462	6.23434618490047	6.34090249117709	6.52346541432924	7.44389377225875	6.85736499461791	7.72759587826057	6.53784041213247
ADAMTS12	4.33148292171284	4.80109387313065	4.30007143460833	4.38718937861843	4.35779547913009	4.35472241070475	4.35162097549395	4.41520157926477	6.17941233986987	4.32462288742798	4.487079467784	5.7421513433757	5.38938672713495	4.37855878414082	5.31955597496675	4.97734616681764	4.46450068850354	4.5384883566917	4.38938307669437	4.70736292225909	4.29501978289683	4.27665819905544	4.40470350474406	7.55554183633073	6.38245233463064	4.37508621682019	4.76751350888748	5.3534554655464	5.32033606156703	5.86965295234291	4.78792577492808	5.83997183915174	4.85082321194896	4.58740451432669	4.37702461382694	4.48382319720254	4.69498455962389	4.7277288639267	4.75438664875231	4.80432244436691	4.96505923036809	5.13259458059299	5.12709818039203	5.13512087633754	4.72553908248018	4.92325830213166	4.57721430935518	5.35561089682158	5.29570159773673
ADAMTS13	7.0943675151848	6.42040346916904	6.67780625065889	7.55406175815398	6.77421397602851	6.49234415599899	5.99631225499801	7.00099719914671	6.80364505970243	6.52763284825003	5.33198315393154	6.42342145320833	5.58368549511782	6.83502750227828	5.87081073966513	6.64308089188271	5.79965589420293	6.16177866020395	5.24964287201244	6.80557522737647	5.00231475345069	7.02618120756347	7.06229459176673	6.01907516562784	7.10693214739049	6.71324857931217	6.6252078570895	6.02553319232864	5.57674536798242	6.31465041229802	6.37971454567626	6.18410008691931	6.42468939501067	5.99567651816118	6.56027793482125	6.51477153885383	6.1837578642299	5.68988460685332	6.86477602842864	8.09414904151459	6.52196992577158	6.49919690418833	6.09953262399183	5.93784866792961	6.17658313435543	6.24992174252263	6.87779363137832	6.29886488536932	6.30680759500856
ADAMTS14	6.89241158693986	3.76443819342501	5.40331194089108	6.50554562513724	5.08567785779928	3.52710553402805	5.52510144818959	5.68208654276373	5.93987990859853	4.86281044202349	4.7651412093756	4.62872929023874	5.86194754344332	3.85314162814263	4.34966198058548	4.83036025186256	4.84899838374526	5.58842005296794	3.87559072881428	5.60620745780355	7.18790513815336	6.80912829284943	5.08140547773055	6.05695869511251	5.18973763667215	5.02571457817109	5.25866671423061	3.03167814955418	5.12399373885444	5.2314737288387	4.86281044202349	9.53201286283076	5.37517594619611	4.65809090864563	5.20488490384125	5.25277074322115	5.74663267343431	5.10840796171089	4.90572696201217	4.55562394920191	5.53022388860333	4.64777888628304	5.43327191169696	6.11069806523	5.51541211808055	5.1038940523981	5.92676839489874	6.01420718658676	6.35393144375489
ADAMTS15	4.70188473723675	4.20717129847532	5.09451640437857	3.86740517299729	3.8589528650599	4.59018731889454	3.97492832903861	3.89491620441486	5.32999958609567	4.84994735366367	5.8920587554045	3.88961601360089	6.2427317853854	3.88795306666518	5.55074432737312	3.88390189622746	3.89483897030464	5.90316960622967	4.56118711728925	6.32392173019003	4.81938195454343	4.10069563005387	5.89682796171069	4.90967949043936	3.89827950855842	3.91099055360475	5.06544862292684	5.45930638156844	5.24157618415558	3.87459759951169	6.13188997617048	5.62915505099274	5.09216438436573	5.41526845734639	4.06048803498564	3.94807137399198	3.85992018093076	5.13769307313091	5.23921838608884	4.84870438839283	4.05094711755007	5.16130885169526	4.38344719633717	4.66402540971851	4.3063970425318	5.33179086305214	5.23952394363132	4.96045060114668	4.65608855255262
ADAMTS16	2.9651618808822	5.58512761526686	4.17014141505796	4.37150342414824	4.7132713319174	5.23252999020859	4.26194453662152	2.92958726322412	5.65391782655217	6.45784033521748	3.60684318091695	5.58713106517313	3.34415801715765	4.10218661179654	6.25979510626782	4.48640165861025	4.82268875446981	5.43077594648664	4.39767826777091	6.27066879240029	5.13425580191535	4.28512376382902	6.413651647638	3.15327970967611	5.27475346165864	5.76617410703474	4.82469411606492	6.42937528836226	4.76140574526647	5.49408534586236	5.24173094860444	3.48301544787463	4.65661652140018	3.7175089362831	5.84688178656018	4.45107938387929	5.63435159632452	4.31207767971046	3.91116854257251	4.66822916477208	6.36697572398603	4.25315842678186	4.06235338206047	5.08344111530641	5.70062062595375	4.16377761076647	5.23114271203963	4.78093022378637	4.95081563875874
ADAMTS17	6.84911046734865	6.22738911601915	5.97535855498283	6.02376742883105	6.64255718322677	4.8895912070881	5.15612730975278	5.75298402852869	5.60950229347904	5.32703472043739	4.43141074966798	5.49467985005408	4.45896541556802	5.44500687160801	5.43003461974778	5.57043700537819	5.8851732521894	5.34708684346448	5.35941831280676	5.70675626279922	5.10350397215256	6.27595746874056	6.5017326476379	5.90528635243272	5.83360059893025	5.89972569936871	5.71229815364284	5.06225523065542	5.75547940383873	5.86377259457277	6.50480730650205	5.3804202732404	5.24894635923153	5.19912328302246	6.29778027631566	5.46804922350757	6.01318443077758	4.67337732074539	4.67587085894692	5.51695751940108	6.36413285361446	5.92689690763586	5.51753393662232	5.81987117380091	5.273448996847	5.34734568461056	5.26125457029978	5.38312624989967	5.48745776694494
ADAMTS18	4.83031369552389	4.82770631302243	4.77329889076425	5.0470972681638	4.85245384295491	4.86562760027955	5.10075143301235	5.16522916763092	5.50191812413386	4.8917344146698	5.20709451801584	5.27003030478209	6.23664161381899	5.19460742843526	5.66980533298459	5.30993645280474	5.33422274239312	5.14286114914249	4.81816749615789	4.84048297601109	6.26249367691985	9.68688861094241	5.13045408934347	7.16754803290788	5.1153070786262	5.064374537265	4.8374528407704	5.30993645280474	6.3465335003574	4.94690975628232	5.36284591304474	5.84497708470024	6.04010129951285	5.78294300753384	4.8963743092571	4.89894137141061	5.55210733571476	4.79616695447535	4.97625251976261	5.47277004047444	4.92952286372079	4.96367187601058	4.91995983771085	5.38309903267853	5.35838821688778	5.13611570428195	5.46665882180974	5.42874321471241	5.06125056195434
ADAMTS19	4.29118453595806	4.13696001200599	5.34176361136457	5.1215956053704	5.5879593536757	4.74465722933831	5.0361927277073	5.76513983824752	5.09306247909154	5.06724280284062	4.54401508259736	4.83748380574664	4.3668461569181	5.97436446271261	4.51486355556665	4.61640553696355	4.92947236244453	4.03150534547829	3.95832599669503	5.34610975496629	4.7557190895161	5.36100338802698	6.44974703693611	5.36975346969322	6.17570881217645	6.63021024699434	6.12352041227811	5.87981561131318	6.42887456669992	6.74913391307498	6.61494383964866	5.61343804259617	5.50271541078527	4.9528704507046	5.97730042142229	4.71174906222633	6.62476014883705	4.68634384028712	4.97930096436193	6.15334571258731	5.17587074249944	5.3730583253774	5.62285247222736	5.02816637740555	3.72979577997951	5.56646062841695	5.01515815537015	3.84958125465895	5.6881926783501
ADAMTS2	5.69723918083419	5.37124727772231	4.51583933515754	5.15619600393317	7.0012482373646	4.64707305965578	4.61504403631463	6.04906939740908	6.07060995947884	4.29584689058867	4.69421881222242	5.0185073635285	4.2179289064938	4.94948431571881	5.31906917739362	5.12702040569736	4.62351002634214	4.9752024413415	5.09794220105629	6.31823524629883	5.66101705240904	4.71589095925529	5.65375708519293	5.65087672143372	6.60396318680402	6.02178882986233	6.30100176054094	6.07129275074407	5.5218612914709	4.25595074421742	5.69919637764755	5.40173665338498	4.95988781662033	5.21852168795167	6.39481044210883	4.90769624696471	4.95623088815252	4.77187077338227	5.67243571015481	5.12589717636818	5.57836492365595	5.55913222513396	6.12414604370264	6.07428577772689	5.58995054864075	5.11109114037066	5.88315943354664	5.36290035129939	5.21461557243823
ADAMTS20	4.09135100166072	4.09071618790521	3.99260945618849	4.43965214885483	4.13303710493973	4.12328151119684	4.4355289712761	4.41442141390513	4.74983646422865	4.21296762515654	4.46911186367584	4.29746631494738	4.20238739589791	4.82330993276557	5.57669382811914	4.2325939504313	4.41907049111466	4.51582046402056	4.23397871573133	4.06331650595749	4.05811974629222	4.0056853748193	4.22315576356618	6.95605387572743	4.55859259671464	4.48248029452734	4.18070726141413	4.64440136783427	4.19285585406874	4.7194369761029	5.01800793394931	4.16212028807242	4.02046657746004	4.92015014880338	4.54492231814607	4.41442141390513	4.39204250429477	5.47177123216152	3.51623813121711	3.49283302656641	3.26504066091961	3.70810803049286	4.58411551547768	4.35679077957062	3.66407053490084	4.49091549128738	3.86409325165935	4.35832592770614	4.39540565959473
ADAMTS3	4.86380951601332	7.05111941932558	6.34442530078838	5.57774584141469	4.9104277511421	7.40667545850497	6.86446916224123	5.72339217594816	4.53505818760821	8.00004826671572	8.19796880766791	7.78352657674691	8.16676963685836	4.56501186974466	6.46894319110749	7.6823621331345	7.39876564407588	6.84380216837574	7.70349698638148	6.1138005345323	7.30309801410994	5.70272090939426	5.40865312920149	5.28937889574023	7.0284634890027	5.86902141972797	6.03654285077639	7.00738204436092	6.09015013598073	6.34568147118252	3.80661608503641	4.73022604904875	6.3074355690038	6.36170191639622	4.97866044879249	5.2108960185812	6.92230711770526	6.05178084036623	6.41164753654344	5.44745789296871	7.10000766889678	7.47728032648311	5.9018229851155	6.83903753772219	5.14732434862363	6.6682506178055	5.6440736829144	7.77280824099169	7.02477719504724
ADAMTS4	6.96327309033227	6.02835975557193	6.64071666627382	6.23941462779699	6.16450141946679	7.44006074602011	6.06032621894066	5.67398238220012	6.28591561385681	5.30440401568471	5.88068389193985	5.16901404041842	6.67326438191899	6.61116525385725	6.31129937509629	5.90444207627345	5.08486511126986	5.85993648184587	5.31131472739734	4.98583596305557	6.15962066902387	6.05782112614208	5.7317852278756	7.0919863018976	2.77520010089527	5.21661964698699	3.86277858231336	3.56547487645005	6.66545485963229	4.76610411182697	4.81706297322958	7.6083778989986	7.0774614265472	5.80027411125283	6.76270005376441	6.48805714723148	5.34775819344729	6.12224531993521	7.04980479696828	6.41262409175529	5.36241916015326	8.03813721503435	4.91986278796201	5.90252486155209	5.78496223477861	6.66506761222368	5.67823902125723	4.96307490931559	5.40116831075959
ADAMTS5	5.06683678935698	5.05370150863093	4.98130151525723	5.41202975590963	5.08914742097192	5.12306937227887	5.43796078200182	5.49355772314526	5.30063846934373	5.21040102531771	5.29253304964713	5.37923300899311	5.39574785097599	5.72345869457856	4.88904659949961	5.02400006080945	4.99566070251321	4.92371868706684	4.90984116625167	6.62182582797469	5.09067533009154	5.093446886169	4.85129500517966	5.41822825027089	5.47453584681881	5.63378582679053	5.30331921945283	4.84641517140226	5.03675632531978	5.36500410856128	5.24983055600934	5.14774490715648	4.97643747382216	4.90481130522222	5.18786930091026	4.86191930347656	5.99255668108392	5.1993053152237	4.95612879433862	5.52860475940263	4.95203656844472	5.34638341402536	4.98386209593802	5.52571525322095	5.32558343782581	4.60301698929393	4.70656259225797	4.36194802059806	5.2342437643251
ADAMTS6	4.09222717808185	5.47492739183097	4.45684315034133	5.1738994938172	5.70027866525814	4.38187278616866	5.95578397342835	5.61911291903576	5.88473089085393	5.44569642302429	6.79985057632165	5.85023089086604	5.2596395080694	5.57021341893391	5.85100120745706	5.36961575178227	5.4022564801688	5.33942065538725	5.76399156692584	5.38463774654014	5.04822620178801	4.81549204333606	4.97748190283642	4.0222203463997	5.25148959138576	5.8545604314501	4.60314253138969	5.09455688494242	4.97082170288637	5.57684898189278	5.43730342136097	4.28302425014053	4.72706659704481	5.68993934129129	5.4760557660272	5.60641337131348	4.99956702401376	4.99815727593692	6.40415339994072	6.93357385932847	6.1534489857816	4.07751908174414	4.81296189516931	4.91519707857173	4.44089903333666	4.77923857177949	5.65240681839814	5.27690492986682	5.64639484341572
ADAMTS7	5.78327358535371	5.00319813376751	5.74715404396538	6.24897340927361	6.08480926212727	6.35309891302809	5.16333661597913	6.7026751057603	6.12114311702361	5.94112491380769	5.24239944085126	4.69320650322135	4.9290850936767	6.65672800414803	6.15421083405768	4.95479414209925	5.76280578808338	5.79858414236693	5.7752445440891	5.69199660503227	5.3465077995251	5.9324392159545	7.11104692353783	6.38714904318294	6.62134398671924	6.64296221890063	6.50724004603117	6.17548102110204	6.94885788968143	6.58766590481433	7.11830957969774	6.37688428340262	5.99705902489388	5.81647331950871	6.44176126855163	5.90951624313626	6.65902646138675	6.39687761744239	6.13917763980274	5.36744923964078	5.60266021534042	5.61395296118127	5.99639005240088	5.78446756507247	5.4187231991666	5.25231630142197	5.44892104225584	5.94392720141485	6.35349169430037
ADAMTS8	7.03964373763458	7.75899404254864	7.60699345948174	7.14818148040951	7.03964373763458	6.77179030544092	8.5064241927011	7.36630755231587	5.84046854475624	8.3874987625542	7.6665601696051	7.073087600277	7.65081910068648	7.35764169207711	6.22145322834996	7.85064558909398	7.45472697998039	7.01578278248924	7.60660820509229	6.42257374607171	6.48622580718995	6.35474652005186	6.68243374056525	5.06958278380071	6.97884563157929	4.92179990906493	7.34860475859208	6.34395939714727	6.69579710447905	7.16089842054714	6.1909330447244	6.4737960352015	7.54124495269821	6.79349809034829	6.08681036452304	7.06928350862167	7.42419124089164	7.09080044728307	6.74116996183732	6.59061121882545	7.91828106509097	8.03839878574873	7.92718489613273	8.30698536907572	7.69807084377881	6.99545441656012	6.51444818408783	5.90357817589797	7.59298547786855
ADAMTS9	5.80757585604295	5.06388368599494	5.79355249074467	6.44033842655528	5.82625608125209	8.14761057146884	5.70358975780067	6.28422071708178	5.61243861649466	5.70386028382509	6.57531698321558	6.14878101985412	7.15483944561616	5.426785183591	7.29731941767441	6.28170167258341	5.98883342433303	5.48238891203534	6.59654631137025	4.94277160420143	6.19747203858507	5.80781559048736	6.751134705703	6.36524802675856	5.06322753208748	3.88409476699079	5.72134183681221	6.02133027137464	6.79642325484229	5.33823226513198	4.83413231171258	8.07049965751684	5.48865279916983	5.68496671695442	8.05339786734991	5.47095863765404	5.44444099513689	4.90176302320905	7.36310451606183	7.57105038404946	5.9385586332036	5.51727528916567	4.7665176590271	5.27913834701988	5.78334266448349	5.70966011285467	6.19665514564235	5.59925007606511	5.92436997315221
ADAMTSL1	5.09962023278445	5.36429727553843	4.50170047233961	4.58376717535063	4.3971466436924	5.28683157118174	4.67717590896959	5.13449241820988	4.38680242002155	5.33304141086889	5.74693581296116	6.21922963773222	5.22895293370257	4.47321337604227	5.36798653539791	5.20254314307543	5.12181706078835	5.80610984892005	4.05726938513918	5.74625310295158	4.14887068777122	5.13586221457526	4.18946713404624	4.20928177092696	4.1808734488615	4.2979392513382	4.27491237633546	4.64632266815186	4.3393059345471	4.8988568089405	4.65955673910686	4.6936076302259	5.14421082437195	4.15165258518207	4.40791099659992	5.11392067343391	4.58407323553216	5.68431916581197	4.90786464359426	4.79023472522344	4.07074701494874	4.99627655070478	5.07185114729343	4.80047266318495	3.7832670465917	4.92082826633774	4.94039336466289	5.14500586763663	4.12809276355655
ADAMTSL3	5.66512307418976	5.80183520123512	5.47165702302983	5.25947269743467	5.590214275842	4.60700952207245	4.54359855042211	7.13854067028639	6.3141701477329	6.38261936752661	4.15981367972591	4.88421469355862	4.90371726570084	4.85000347138934	6.33833276471455	6.00017326958772	5.8389883765386	4.99322649661111	5.88150222109118	5.20724047830794	6.48101247132565	5.9935619634545	5.25728380397646	6.35796586720061	5.13630225682958	4.97684884321326	5.30441641454178	5.69277877242405	5.02450580644187	5.34767439361863	5.19249947460591	5.39537375131789	6.62326265501044	5.64637021479164	4.93881319353391	5.67939104485087	4.97856377170292	5.4651236770333	5.01722640153462	7.05590321964877	5.1072547941956	5.63401790518694	5.42790897671809	5.14693388643011	5.10296129935875	5.71696811955338	5.1076544968592	5.7187151643082	4.66020986477428
ADAMTSL4	5.21177231914848	4.6806331230656	5.50211222126097	6.04851328089023	5.42112401819259	6.35560189634365	6.10277608067349	5.80804780635187	5.01244963850006	5.90648845021248	5.77000141324765	5.41532458222213	6.53216350501593	5.55830215160318	5.78553755005711	5.08722880013275	5.10153612054648	5.67532661346618	4.90804896445576	5.31833830842755	4.7461248867705	5.38717728859952	5.71751958524498	7.17767826065793	5.22551665760116	5.59870693388394	5.63303078921372	5.99111438287527	6.71581652108208	5.57783149059142	6.4580231113775	7.16814365590751	4.95939580638954	6.01500141877348	5.82380588797289	4.70058650295398	5.62033368853851	5.19056830109472	6.29598466816494	6.10805224026692	5.79055461083843	6.42135231532952	5.5748386171746	5.30644357500771	5.28795570300408	4.94099755637385	5.59432023817731	6.11940271711573	5.41422911097511
ADAMTSL5	5.50854193235677	4.54032051858849	5.05082826503919	5.8456388490901	5.75477070663772	5.16976770373432	5.21172799787866	6.05218651805965	6.05218651805965	6.10840549086801	5.10704418263463	4.418695547743	4.418695547743	6.69177089965015	5.64576987554791	5.15327871964397	5.69607701137	5.18516903202773	5.02273252709311	5.60038468772832	5.75477070663772	5.83074774135313	6.92040775797922	6.52019014246754	6.88061055457714	6.36067747629047	6.24978546840763	6.34118216269392	5.19847448426295	5.86078659471173	6.20112203713262	5.68066957265077	4.54949532296561	5.71014626683343	6.10840549086801	5.53402240804949	5.50068259575856	5.52920814096329	6.70781819719244	7.40890541213968	6.36378312643784	5.48170741081364	5.66061974621673	5.93551368506005	5.72774265235014	5.20239558539916	6.60114675673743	5.21317233165796	5.15785942612894
ADAR	10.4913873903241	10.7371321272157	10.5251462570939	10.1330539840993	10.3384140536333	10.5315845254085	10.5875323330485	10.0830348462053	10.2315940400957	10.5700999852168	10.3779201730588	10.5002686741762	10.5483768174381	10.0114015946265	10.1520813754504	10.5396096836654	10.6664824008741	10.3660261424697	10.7601078882757	10.6820832514506	10.6890820781905	10.6870783366191	10.0849478792315	10.8353694816624	10.598164597582	10.1930418891905	11.4359140683048	10.5262337404391	10.508396771344	10.1015923876764	9.58738602890589	10.3802225393913	10.7388515127859	10.2971121088524	10.2247817264318	10.532540532323	11.4778755596198	10.2614764212758	10.3804372187749	10.0979391814226	10.7006399542118	9.99129755577723	9.71955894676119	10.5188224269358	10.3562238351275	10.6175275732159	10.3466458891563	10.4460748685059	10.6508402390304
ADARB1	7.40128609751163	8.29648168885218	7.60179035536454	7.97616802037946	7.82307405787182	7.7270981621503	8.33264380604864	7.85749519457021	7.24205190270973	7.74780807455744	7.64868450748995	7.65408395391945	6.98724295976651	7.27431486542664	8.12696474441114	7.74883768667995	8.23445357568441	7.79722410780371	7.70599245079736	8.16270164517259	7.25642635766691	7.38448336253564	8.19862842245533	6.5501792995523	8.38840866833088	8.97428203489619	8.86097388939282	8.26403954688278	7.54216377904357	7.8186373656348	7.2239735184287	6.55658696356669	7.18777128647423	7.39457356133628	7.81077487306288	8.05951044164187	8.03643092331789	7.58980442928465	7.11038672637161	7.25641512757484	6.92033022808437	7.50250030573501	7.17475095246493	8.39984609232916	7.58117130952746	7.7727517097942	7.44640653165091	8.19021018523754	8.06575470305595
ADARB2	8.02765458003151	5.77935220127179	7.05244386915692	7.04778229293175	7.53607070960104	5.3193333601553	6.29896204481854	7.91801009776548	7.27127096346935	5.95196499014793	6.29130708185346	6.22881428719944	6.20759164293018	8.33901162383011	6.77830538001896	6.72604778533758	6.78389654314187	6.28014229498307	6.83118075047934	7.02864293669958	6.67826078257114	7.3694232571903	6.84099695426118	8.36954572763275	6.52832835494438	6.96787484729608	7.18186107399007	6.35301450225216	7.18025914436754	7.30288081563164	8.09580869531016	5.11192439924724	7.38211786736202	6.96157236505855	6.32970077466785	6.83949441443275	5.80838401672827	6.14683959340486	7.17998422562062	7.27761428443509	7.2354709819695	8.74070146149394	6.87942681747007	6.49688024649017	6.45973773105767	7.36151584320395	5.98675825578061	6.17702239945349	7.73850010149738
ADAT1	7.12087998707462	8.11543533125574	7.22276416851561	5.87415307505539	7.0456549995043	6.50981252813075	6.89669512339777	5.79638205496273	6.65661408333413	7.79641834955239	7.29010985543788	8.41413586677564	7.64239856881201	5.37944376910577	6.03211786618826	7.56805620584943	6.92138538545117	6.03841773332773	6.85534755523511	6.82872766853321	6.81349971401543	7.16977095826134	5.77698754055578	6.40235566217246	6.37959859814654	6.42574342758811	6.34810462251767	6.09316189928157	6.80901691008664	6.71950555335944	5.65505491635473	6.21349364970016	7.4221354885643	6.37888034897182	6.07192352132161	6.78050491921551	6.77497860449199	6.90140273133206	5.97495604240882	6.66091277003302	5.92557179426112	6.28885441097887	6.9734676823363	7.0818736898339	6.4926571029651	6.58417018278344	5.99745234930717	5.69753044173084	6.90540675785261
ADAT3	6.63003929715508	5.60775299947545	6.24379250916421	6.5142730822325	6.51913765929202	6.25777304511394	5.64206986356675	6.77031755785716	6.28947003653092	6.00700614693428	5.42171681820185	5.41182530133585	5.91228876463508	7.03191704630027	6.71037102480581	5.52791781808971	6.10344016060672	6.07580854321323	5.93811862843848	6.53335622218148	6.19575993379784	6.66811572582413	7.2244855695488	6.49410069317526	6.99233836813747	7.03092237743295	7.31972471951057	7.31431157705355	6.95960414674473	6.96601038173174	7.52900557133494	7.74740553472422	6.49076831601912	6.7120860798417	6.71128214779363	6.91854213513637	7.24555725158382	5.98229587709225	6.90444610840566	6.30880405906167	7.44338953010832	7.04805358583999	6.34194595029041	6.29330756647176	7.44648735171493	6.89228374324217	6.51957038894248	6.34231148585543	6.62864398617825
ADCK1	7.99567660699496	8.24048559094967	7.50801661211055	7.58306096130013	7.67914951191954	7.68209092544483	7.9572885771771	7.01727980247256	7.72926756393635	7.65066180612349	6.41714948993968	7.38590964651643	7.7186421307051	7.16395852781272	7.47421975288909	7.88840498387512	7.94329771078458	7.56617856604538	7.40554460621489	8.11167804614986	7.64001677534604	7.74276492848363	8.22833689390005	6.90038043938263	7.24387375803084	6.7717617436644	5.67924130123219	6.71656614558637	5.53709851704005	7.88609959980382	6.52637017810898	6.60448599726682	7.60460044617032	7.28311517190601	6.87937899623542	7.36445567821149	8.30056420892539	7.86901190489603	6.95869364718309	6.33849353042625	6.96239117582278	7.36507715440009	7.02204151967652	8.06314446716361	7.44357701675855	7.82204935239313	6.53830778117612	7.0470133775467	7.42013882090071
ADCK2	7.57580506121948	8.10866205357014	7.08430059592643	7.33748360962387	7.26103834940468	7.65915386489443	8.11018592948109	7.81121622834711	7.33748360962387	7.9003654837843	8.44571356459753	7.97128857981134	8.15447724033615	7.34066547593738	7.03204120783843	8.43439933079886	8.14678074494874	8.25198350503196	7.82538877724827	7.79466482365096	7.91343494099195	7.52132943115758	7.3179649218008	6.71477661361734	7.30981914286648	7.44824541538444	7.74722685153644	7.28234411282849	7.80166057081971	6.96400995553679	6.48659924688107	7.51090035300356	8.2393666842335	7.27019166345724	7.35344491055692	7.87383596091218	7.9752576394011	8.48123192922186	8.11551560043267	7.65519764241834	7.17907375253546	7.90443014737874	7.12733215945599	7.84547622615088	7.45555383033841	7.10530373861102	8.44841426140259	8.93710011023136	7.6222764914129
ADCK4	7.17679550580505	5.89929625307994	6.66452736174652	7.04679742999123	6.95539632353435	7.58626041945502	5.86349999540034	7.56923304552186	6.64556136681474	5.80217675619138	6.97075366753462	5.71943121343338	6.8709655884446	6.54409026144994	7.56639334481885	5.75808233421487	5.73180156485588	6.17759775225994	5.81113773392468	6.25813824901056	5.68802988536965	6.09504498857332	6.57302878272547	7.06599735907703	5.86495341963506	5.82398461788315	7.40676144343837	6.19741284152855	7.62136787101444	6.3391379498413	7.22868773291568	7.9453081907989	5.68187395142766	6.15585487227762	6.86707318404848	5.57060577033461	5.75047906375155	6.63247990582057	5.88689345482229	6.26869375983494	7.62398726911964	6.98572658413615	5.68677349726451	6.54536179210423	7.60336180857901	6.16004833120156	5.8527503690805	5.57364682047267	5.72321198072704
ADCK5	6.70970961291748	6.26329729563844	5.48097049855887	6.62780315675316	7.43558081482563	6.33304213955191	6.58865467398985	4.82509970304	4.62967344898735	5.50021408952079	6.76375975921866	6.43047994411719	5.6233135282549	4.41603375787011	5.96417854302496	6.39319153463142	7.37282310169406	6.57631126987476	5.98991394780536	8.49453423198283	6.27779849014206	5.78735565641236	6.35711507090721	5.98991394780536	6.67653391502694	4.97628730213076	5.79558371426752	6.0795979341613	5.78977954793549	6.60059233974128	5.07728453870446	3.31322898146179	5.30677437265123	5.83669238756693	6.21702994885828	5.44052312609893	6.23677111667097	6.21042735290547	6.39605308753577	4.15918733339678	7.14240829757683	5.70597886760623	5.15851832743048	5.6681230831361	5.71581360730029	4.89747964955911	6.48964735876386	7.12109637684305	6.68535668783757
ADCY1	9.62720422814878	10.0025914558309	8.94361009332007	8.42010688824182	9.47053492708827	8.97366117940067	9.23226569145037	9.10389551879842	8.10824196528985	9.10108281134888	9.13501483526145	10.1485634918572	9.14018393326048	7.87540813718609	8.48062647815749	9.59050138817422	9.1152660382753	8.0345520223538	8.88090467064708	9.63774440047965	8.56941527406204	8.75374186762906	8.56230869938899	7.04186078839315	8.99772478930409	9.26827582740943	9.26827582740943	8.75454827683933	9.07875919014961	8.70314604819894	7.17990487932634	7.37428839814646	8.85381291187244	8.75329901581785	8.91714820147962	9.24496327023987	10.1773708217159	9.68708715632117	8.68088036398939	7.91632961511133	7.89366126252161	7.93767520036222	8.56163342452013	9.35011875647658	9.09533349173579	8.3828122413668	8.97267484579205	9.25000759123603	9.26366026577362
ADCY2	9.61862161822791	9.19476782808035	9.1330763983026	10.0693720178979	9.50229059879088	10.5682288499853	10.4665801137052	9.8334387191495	9.74108320711471	10.3258578915642	10.6213666935545	9.89809993608282	9.3155554007521	9.2489186948849	10.3629933385183	10.1187873287653	10.5316888584633	10.198097123831	10.4811968593145	10.5914946793724	10.0970494604872	8.74529447433724	9.84995418113698	6.71088541269365	10.3837743586019	9.45939159265332	9.14796278410765	9.80673684976837	9.55883264983103	9.98105549129479	8.84839627167204	7.5122261143341	9.40809629042143	9.69780782820397	9.25177051445485	9.88709524559524	9.54686311593307	10.7035929010373	10.2210897381873	8.91002563653933	10.8597155845549	9.55679644249232	10.3673790333	8.79039352914293	10.2866798502548	8.73261524947942	11.0545634262605	9.43256192008965	9.1303463111663
ADCY3	9.26210340126731	8.77028858898862	8.91700239158605	9.18405983795311	9.48941833208104	8.77028858898862	9.03025598117443	9.38029241010832	9.03224036400157	8.77211406985439	8.42452927118167	8.54429216611628	8.44864831889003	8.81980735854641	8.51024174582213	8.49607487928974	8.29684397845863	7.93724694818214	8.61023458839595	8.75704865056424	8.67041870626587	9.28779255168923	9.01568429297855	8.84935555660167	8.99026187084893	9.26621782705286	9.19063535244991	8.77520887472113	9.00880421638911	8.64335997227211	8.51899081214771	8.39168196573791	8.37601498902257	8.39481838778501	8.83024570405658	8.42957251676524	8.68062558446839	8.39428314313661	8.55789803703794	8.64091565842248	8.33299866860081	8.69190158300394	8.34364199759614	8.70828031134612	8.68646958921316	8.50320401387065	8.87213827447136	8.4013218072584	9.23416488698586
ADCY4	6.6081067363649	4.10320329084186	5.24565433283631	6.41176122658744	7.29404155369056	7.02435417258095	6.16151219403532	7.89202239113024	7.17632737727943	6.6735811089172	5.51174507378238	5.64951846178666	5.4344985560151	6.91607177876996	6.03005899771424	6.36285128580653	6.81614193298542	6.41919460629159	4.9545665789667	6.22167042684489	5.45716005681625	6.39561393716812	6.52696284790118	7.67343494814994	7.48313072673889	5.93733213324172	7.1013411890013	6.00386391315161	6.38636647328169	6.94401789111282	7.61867531345503	7.93726293436063	4.57737288284065	7.38876924630531	8.08468637712601	6.04370585826734	5.76012472579739	5.90466852438711	8.33148819273783	9.03695672276521	7.42169939381075	6.42902450575837	5.95907249882969	6.13281589901889	6.3181410384196	6.5506241114707	6.424246389133	5.27583067476292	7.40157705966501
ADCY5	7.47722452075885	6.46960248633626	6.83334873799486	7.41713382662306	7.63108289117732	6.89466699888192	6.86629078213569	7.51838505420995	7.24666425522294	6.12971869048205	5.75712714952436	5.86644266961916	5.19287098578743	6.92779928583086	7.70003890017096	6.03624739246884	6.45359405467293	7.10329527247678	6.41304630331953	6.85929585446493	6.02413393198204	5.98680028280773	7.06190644765595	6.84600088601199	7.47254254512352	6.55374587908455	6.85213070954482	5.79714622612681	6.16196985284606	7.65934696479457	7.26728657562185	5.77470358243768	5.87441083944508	6.23658508474194	6.71127493442157	6.38417745782809	6.4267075852857	6.47049412878183	5.60784046162296	5.13714221079812	6.90381273340507	7.46408597334962	6.57712175788596	7.04658401650661	7.13923885505317	6.81669351895993	6.18391413961392	6.69054531789644	8.53664758868179
ADCY6	6.58678344121011	7.7761934145747	6.67909338942273	7.02210156591417	7.15580909327482	7.48917294681867	6.86040783841037	6.28389282200541	5.13596992333758	7.61367067567223	7.45111025443346	7.81350717052588	7.97629486335548	6.13483445289326	6.06507738295808	7.08976726618452	7.01673301056398	7.21921904468894	7.36312317673862	7.88190061091609	7.27792812464924	7.593876850956	6.40623205953261	5.31124342278662	6.49350317283769	6.41267338389443	7.18043332247592	7.79166436877316	6.90320084157463	6.07557897905656	3.82094823705246	6.63103545733311	7.47335578615542	7.04342505796971	6.75773171499536	7.475416538922	6.36877586123463	7.18702092852542	7.10625329998277	7.08226875471169	7.18917254756841	5.75502561906173	5.62816383027664	6.98988019895208	6.21089944871481	6.13222154831205	7.18492027846146	6.66169458367252	6.78316822324674
ADCY7	5.46685111653099	5.47088569298483	5.46893796642091	5.48004847621165	5.47260961245912	5.46163822599437	6.93097532115469	8.16194818770012	5.49908175697578	7.90703191259603	5.46959849977737	5.50118433385037	5.49532179786976	5.50875627208864	5.7347965935565	6.79318636932149	6.21769123854796	5.48609368716813	5.48694899318099	5.46811895344962	5.51003983599195	5.49297605761669	5.67665998004345	5.48004847621165	5.50508462605043	5.97536864886652	5.50076212480018	5.62240309267357	5.45819522611801	5.48666711722484	5.46339843851022	5.47333063421819	5.77370394388098	5.61066471326378	5.61510698155119	5.55527306346101	4.87495042159756	5.58434666437783	6.60027379969104	6.89303324360979	5.75176914035816	5.96548810787291	5.04605842039196	5.32923307230581	5.37366612458241	5.18016522974606	6.80339354416887	6.18931732807102	5.60023455183573
ADCY8	6.70433415698145	8.00585072579872	6.3234787527176	5.71622208174672	6.52997401088911	6.62309433408563	6.38579730762541	7.40104191117593	8.63016096563132	5.98911480722312	7.64202090035518	7.22724665501007	7.05150481869214	6.7556500810689	7.92684756166587	7.65386832151604	7.57699494507899	7.33575386733025	7.51837870928396	7.30987325722992	6.79474199071116	6.94470245434828	5.74035967563245	4.86543423873053	6.20862543464673	6.53595370155235	7.62276884096877	6.42339302232725	5.90972996070751	6.39399075610865	6.20151087503209	4.75426797247712	7.19660519332211	6.92679900604763	7.04503657457897	7.60051421350465	6.19127364010287	6.81436924666573	5.01528027256193	5.02293697638159	6.8492089581309	5.26419151012811	6.69682403095798	6.51232538396998	6.52676430943944	7.04037873619987	6.1951618100113	7.23267081386146	5.35768989040221
ADCY9	8.19060413713697	8.65494242788581	7.79098580812573	6.76241568319684	8.77481104368555	7.48937533207828	8.30571696885157	7.02160461715221	6.80319049284218	8.12589196750874	8.1816497047866	8.43856983623057	7.81876078197306	7.17784160474887	8.19390539413982	8.39334962818997	7.38257668106087	7.47112621193508	7.61106989884026	7.91148948083907	7.52068922226424	7.93389828870066	8.12379589008837	6.30938763919773	8.25782796335194	8.32659592590696	7.9550188011465	8.82960645545628	7.94147351769264	7.82012440111271	7.50169855304604	7.45561731692012	7.74373705427929	7.76330693696061	7.78675729010792	7.41685806623168	7.64284468792659	8.32255157750004	7.37939501673985	7.38969172218017	7.06051265347605	6.64228085265163	7.41157121857543	8.01803273062819	7.46679134558301	7.39539087243881	7.83896337069524	8.11899712796185	7.82222286880953
ADCYAP1	5.78588914151326	7.46425898108672	5.59822451290413	5.90500105386942	4.17028860847937	6.10570163948128	4.19790914003102	4.16680763415541	4.1908366645494	6.56338953216748	6.97718957875705	7.36871163804816	8.02857794704387	4.21723022405964	4.57200894145881	7.24769469015402	6.08647121229378	5.43575379300361	7.18849080540685	5.69804887184413	6.63196336028757	6.35117801148291	4.211369818125	4.21248998895633	7.53279182734713	5.00315797531408	4.21248998895633	4.41339672574115	4.15108053503351	5.36566487794979	4.16109625316507	4.16562164397368	7.30987410628906	6.76814483813887	4.13549128398509	7.43529970878544	11.3805142734196	7.38705820451996	4.99269163114917	4.11240991067797	4.29131430494503	4.70378230851297	6.04944746847778	5.90378501068268	6.07485157674791	5.47454735876533	4.93332604808035	6.1379506826651	5.20755458618298
ADCYAP1R1	9.4791097240965	8.01531757223397	9.05323607917585	8.33931998500539	8.61674054242876	7.72119704043901	8.07914611697407	9.00493771222383	10.0030241248165	8.71185680676941	7.70906690939734	8.43371076719187	7.5180394744323	8.81719577419139	8.39957145146863	8.12177426814226	8.58822284559864	8.93061397469378	8.39182892541671	9.45979246003958	8.44833496008887	8.35647642302898	8.94970387472631	8.15560985329857	8.1489867913362	8.860840988858	8.42292746426414	8.46260682552823	7.69662610537578	8.46566495843643	9.34226087985929	7.81326037868118	8.19388164033533	8.63004914807013	8.69125693191841	7.61348897459496	8.13891019568375	7.88019881228337	8.20561870981788	9.6327882487619	8.25230286028241	8.46378021666338	8.9784425293497	8.13776246676719	8.5674706969481	8.55676471113802	8.52643292989945	8.15004796375505	8.25180095953433
ADD1	11.1181074385036	10.8311237112559	11.1233199232881	10.7999220783611	11.1125305550868	10.1988782211404	10.9911303585491	10.2868804908525	10.361158399031	10.3727637033004	10.7195088062532	11.0409499889586	10.686895128658	10.2352665932641	10.3355831602368	10.7965434693025	10.7372237288964	10.9911303585491	10.6702615193477	10.5738265899805	10.7689739401671	10.8118561335705	9.73755747429702	9.89670263569303	10.2733640741907	10.2236395042939	10.3662916667215	10.18158710995	10.7460207871838	9.97437301592164	10.2023003996007	10.2139195668615	11.1796749639517	10.7916399311846	10.6824629322493	10.7112860718971	10.7776717835689	10.8070889089309	10.3540038706555	10.0163120782646	10.5572758897988	10.0106411160811	10.3924189579165	10.4308340451774	10.9320746956944	10.9728205325573	10.25646913476	10.2878972583614	10.8322462062223
ADD2	8.34871751579315	8.50311321153164	8.41650354016975	8.43471615998654	8.54591044087745	8.69308883988822	8.52594705409601	7.91486923049714	7.730731602652	8.36317532617036	8.15544508454471	8.43852162452816	7.94030231298552	7.2328985362625	8.17713496605441	8.48989856178395	8.34912592255344	8.35354663552206	8.37331795504156	8.96335702625501	8.49127469205635	8.55794735950245	8.31215825120207	6.46241227245129	8.64075473226659	8.2112986664443	8.39794477715562	8.2789749380998	8.04338966691893	8.30615456629433	6.97505245835923	6.91469057237705	8.37837396741508	8.19071158871885	8.15000282701805	8.40342502600882	8.07399288302446	8.76073387000368	8.19894145287637	7.90873208781776	7.82067314063002	7.99827604856961	8.00755384759876	8.86288866022858	8.02758503056362	8.35915320196508	7.94227453705169	8.12558649713778	7.53610211278628
ADD3	10.1750876849347	10.044545734435	10.9542778955056	10.7670278179276	9.2985678382344	9.9891242734076	10.5794524522077	10.4597859246856	11.8019774762286	11.2733671252826	9.86071315778049	10.5803506162269	11.0628582870838	11.8265900676584	10.0267865822368	10.0071678881104	10.2116477015585	11.4511127311207	10.4335073838653	8.94107221946559	10.7092029121274	10.7730568426783	10.0010545781731	10.816874604038	9.12326781976247	10.8828791238021	9.89686228411988	9.74703614632786	10.3495962128266	10.9125396077329	11.2378290665458	11.0636616302682	10.9873374429754	11.5011899845381	10.6586541884477	9.84796238940212	8.76680504214766	8.7400072792278	10.7412656592187	10.7352151035094	9.97774143264685	10.3571048105377	11.2277021961258	10.4957446808456	11.1509882993516	11.1261852042316	10.6275429737048	10.0185703239699	10.1638311983569
ADH1A	4.49880540586907	3.25533911967325	4.61631765484981	6.15585985550068	4.39214795694951	5.22236644955714	5.73006246691079	7.47196600517658	5.61336146212634	4.14006969512263	4.97300938293649	4.24580126751382	4.19939809948625	5.47258237688124	5.30262495418494	4.47371150658873	5.14520654504428	5.08462247575076	4.64651710184374	4.75723782604209	4.24580126751382	3.94106443947626	5.55086215109985	7.27585124787306	6.46048734192917	6.99795954843521	7.40727986196879	6.12931100739004	6.34477746592366	5.56140656207723	6.56969315576968	4.72608781247904	4.56140171348425	4.59427121202857	5.81310212827239	4.68962414943031	4.67896112125177	4.48032036791876	4.50937798986944	3.98795662287386	6.54690692945463	5.99650676139211	5.00056851637549	4.36349872348789	4.78468417893652	4.37222055743178	3.91794548867154	4.52936817861674	5.10945350412749
ADH1B	4.15787734368639	4.19549306631678	4.16446005205488	4.23407404600042	5.81523404615194	4.17107033919631	6.30414708566157	4.18025062324202	4.2209551684428	4.13535238087954	4.19870944071207	4.24538306658319	4.25197611699153	4.25397902537702	6.97704156686677	4.31305792805569	4.30347085710897	5.7557552512655	4.23940881489292	4.62389655430097	4.89985837480446	4.15556762145184	4.24411271935419	6.03583837465169	4.22060009174107	4.14943823916372	4.24964571067727	4.51241108832421	4.16215205349363	4.14434823188115	4.1749865249552	5.43960943490066	4.09080749154549	4.34581289195365	4.12807503216738	4.26300590249819	3.94370317617493	4.06488736782827	4.84425950655455	4.53679785543392	5.03083926889405	4.85348563317473	4.65446041492629	4.70000214632807	3.44155847533435	4.34121967513124	4.56012621474336	4.39884174338848	4.18587525891523
ADH1C	4.072099627926	2.99232019705658	4.16343410225082	5.08997611922487	4.74494870511394	4.44518926595244	4.59464738193284	6.17437373107048	5.05996659115868	4.13543385766801	2.69805673918789	3.59116739237869	3.72982236653123	5.86315532225833	5.06865955291503	4.05018633036643	3.34795904947795	5.16974640317144	4.00174011289126	4.20296394409594	3.66241479738888	4.47217766189439	6.73522038854738	5.20827881017401	5.77821769162025	5.53699701150545	5.61762779921069	4.74996182416362	6.17257921318179	6.34970173224454	7.09589686347554	4.55676503723371	3.72035826656568	4.91261865524979	5.61762779921069	4.61266751257086	5.58957571649303	4.49423907933545	4.07376315136518	4.51931861670988	5.72079750645811	4.46674537596722	3.86967638970238	3.19649459691363	5.54590073266277	3.38294115765772	5.76142728330339	5.4021970676794	4.54994436756646
ADH4	6.67055839129862	5.3419683475075	5.29491732576698	7.52988246226521	6.73604667954721	5.31971900973359	5.29823208621285	5.33325863544276	5.42657117380885	6.53064957065773	5.40118897137536	5.40572282060168	5.39283918076008	5.42553591587625	6.71763650390093	6.43973070343674	5.65067452276272	5.73061385071347	5.45036469070465	5.69417277148594	5.4830711011286	5.59807567954039	6.8409154055273	5.44179817319508	5.35231899177195	6.66508603721751	5.8946064474836	5.43027681668909	5.35659354274973	5.34139556928684	5.42429747648024	5.33369015416981	5.6860029415954	5.96636627023604	5.27222485889669	5.60572304281074	5.01678345008794	5.56832003369708	6.52098551222627	5.44593234270878	5.69282607502701	5.76280866722267	5.54635177776774	5.0629683019683	5.84240086687722	5.90624505751472	5.45972569209242	5.71301299089633	5.60377832975659
ADH5	7.63483319822388	8.30041870276055	8.07791706476394	7.11526831434084	7.00253110745008	7.92397659303038	8.05614662263695	7.10732842403375	8.01460094839102	8.405312730397	8.58208920837974	8.43637091867493	8.74790335783798	8.3089867792754	7.74752509903584	8.18850658926613	8.37973222129834	8.19522757179975	8.40228767836735	7.89481864624918	8.73687219892456	7.96132187101049	7.45954310813358	6.22683353477996	7.63097172627819	7.87826014572398	7.45787462465525	8.39048457357308	7.85018083212616	8.02011173585863	8.2020156421808	7.6661989450751	8.11975722852198	8.13058102499789	7.80692572467684	8.09966136876855	8.96233106065459	7.87386854528336	7.65658452549968	8.09154852315285	7.35275942163428	6.52567570736825	8.64972417210029	7.77135984533297	7.89874925847142	8.30281842445967	7.21621246766427	7.68270967838601	7.6890308663988
ADH6	5.26128208934007	4.2573188625446	4.05219603404033	4.29383393965698	5.44616808973289	3.88796047697236	6.25990296675609	4.42235566374325	4.78089075697723	3.79390740917821	4.43758796432494	4.13618807418271	3.98018800746336	4.5634807414527	4.57220130932908	4.36418100880629	4.54227808933508	3.85484310807901	3.83042465181527	5.1604964053235	5.55073911088577	4.97074880202964	5.71412578228015	5.82952009577128	4.3429177219977	6.11277505464055	4.52143924536328	4.38968439293347	5.65724394557567	4.16559589930346	4.95473907808872	4.78570038728601	3.9847117885147	3.92155426129476	4.85254796855644	3.80707379921755	3.79700706552131	3.92802032562376	6.0560594008072	4.35633591173736	4.76868502412661	5.52044866480734	3.52812182591506	4.2970127325378	5.83931493855388	3.78239670962813	4.44236847340628	3.54043292030022	3.91310302948072
ADH7	4.7191049396072	4.74230984382807	5.02121105376368	4.93835084021685	4.77613558384065	4.78552202657923	4.88809461246618	6.83125256422901	4.88078936484109	5.16171700159773	4.90368672403507	4.88150556558865	4.90869170337682	4.99575222366079	5.17242209630093	4.84149943441921	4.84797473176624	4.90399848200753	4.77693604349968	4.73915013464767	4.69717234494965	4.71608425763074	4.73322252022523	4.96910534290608	4.95647071913005	4.9479184396151	4.85476178708574	4.69284564984529	4.7857200350212	4.81534968124221	4.92357604008929	4.78518499093332	4.64163729639493	4.81028150771684	4.78620873670777	4.77486748722291	5.22073337029967	3.57323954880864	5.4402508200647	4.9692360480669	4.27908640226618	7.33244834215859	5.43604828108715	5.92330514165747	5.63964245558139	4.24347205815854	5.25419137716642	4.59129157375665	5.07493135250354
ADHFE1	8.44635267001891	6.78270769944714	8.55060722323365	8.46965871003881	7.97330505789522	6.77774072338603	8.15964247044876	7.97648768500956	9.38202538712168	8.19186744741501	7.49633215886739	7.98801646042329	6.96697717651792	8.57649642773982	7.28755631262684	6.66819770244315	7.56676129624937	8.79245880604843	7.62766922626945	7.68175563659453	7.76357877559097	8.64136333811386	8.28309667448647	7.87052178532267	6.56120555643047	8.22997193137503	6.66093816790048	6.13951799298384	7.43002625740724	7.82906620699922	8.95145538796601	6.75716806448286	7.74189142505622	8.49906045668882	8.253075810696	7.13795879931556	7.35590294030207	7.48395537504937	6.73440071869417	6.7622220370144	8.31242724600792	7.00388551260085	8.68977627138019	8.01293058526687	8.71864722753011	8.22810972083146	7.20750849061043	6.53774997264516	8.19762458734278
ADI1	7.09077575410862	7.57066352586638	8.71824299798878	8.45016648941145	7.74939655086248	8.31400335074463	8.10553314771122	7.59856088017147	8.55016427023499	8.24767509110462	8.13814582833409	7.85258228065641	8.19958199915972	8.69510951744772	7.78936354718899	7.74498744689797	7.83295666430845	8.42159818450307	8.28720889483383	6.94380022779761	8.08690586602717	8.08473616862171	7.15408784804959	7.50502488892438	7.36309580741069	8.05864253866574	7.46948566865709	7.55611049524835	7.30966374118466	8.04823595787994	8.73392880235264	7.65443774599838	8.50731803690399	8.33221113270084	7.98081724790878	8.40776216232195	8.19831292614323	7.96793180753091	7.49432636349631	7.23280543585492	7.73834187381067	7.87325515513573	8.91697614917423	8.0653866388394	8.35118863342021	7.90127357719327	7.57764824823926	8.02574972083228	7.80649576873883
ADIG	6.48276923105172	4.87500730677764	5.07299568324994	5.43286435018023	4.87924521060803	6.85087508493161	4.9018903160981	6.17019280286829	5.20003973608417	5.30628799393989	5.98959987624031	5.7135825272153	4.88651359747028	5.02369664432214	4.927415573572	4.84073898644646	4.87574703098227	4.91628630360301	4.85160100121894	4.84509142821821	6.41031443831194	5.52023770978238	5.79586133463396	4.98616876507637	4.98240810266832	4.9541053001164	4.84461895921009	5.81328303275651	5.63929751362085	6.44487626211786	5.50518790152886	6.22736632526472	5.01164629840803	4.8225202951486	5.62435031227313	4.8754678447502	5.70245292186875	4.95341842247383	5.62500192884331	5.60963142213916	5.66003548992219	5.6358086436409	5.65191107923571	6.75453612025093	5.36122336757271	6.05114815084965	5.11992793963798	5.3450391281607	5.58827201492368
ADIPOQ	4.7511752192175	4.75325606742336	4.7904134452804	4.95388488033266	4.73519430499651	4.80437484155845	4.85923476173101	5.02026612846609	5.2608078003303	4.70827031957923	5.04414988513629	5.00706259900829	4.95895338848883	5.08567047312603	5.28544504308767	4.69486965713349	4.83391412461551	4.83779983484413	4.75743090603427	4.84152345794936	4.67554186285086	4.58140429001781	4.79680931555525	4.81385474791103	5.03606305189836	4.89819700161082	4.77246120118017	4.91444952128184	4.89596282774769	5.1292018175926	5.44169703004887	5.60690323539486	5.11390429772974	5.14411821367881	5.17437155622546	5.01056718546026	4.67391719344266	4.10911460202383	5.7353020763693	7.72944248901998	5.02070891657626	5.87268733351213	4.3104558333419	4.59728409625978	6.34623691892979	4.88777959019182	4.84064475462952	4.49848274355389	4.74288608972109
ADIPOR1	8.47114961563109	7.88454271769926	8.64717630294822	7.49354085809205	7.82089671701447	8.43916450344885	7.64823422219044	7.24883824126096	7.76279226417638	8.10208490866445	8.68035420132828	7.81866879466495	9.11296377498788	7.92202475979063	8.26207293468829	8.51424459426928	8.7164798581174	8.1043009328973	7.60164417177562	7.81401663104056	8.20415587718801	7.90212813416178	7.40945389294001	8.54520944294567	7.36951786428206	7.72487594082596	7.36951786428206	8.24852692884081	8.5780333723543	8.33280723838901	8.4566517604487	8.36939394719973	7.64229706196392	8.53470935496991	7.78840296034388	7.17994814564663	8.20683765445367	8.48477534673659	7.38317822761295	7.02510003850019	8.11745028654989	8.74514881634324	8.95111270733748	8.65974672764193	8.29036933394297	8.22419152715775	8.18960316957163	8.60668168331108	7.8849282902855
ADIPOR2	9.85672012945063	8.79864576947882	10.0546979592609	9.06547994471182	11.2267299304437	8.55210656462329	9.42190543974263	10.235592676668	9.77097927265087	8.48737119049279	8.73078414126452	8.37774171198923	8.85425919302966	10.2158387228789	9.65384918125514	9.19706168491439	7.23315092396905	9.31909174300663	9.25203307928593	7.76372726190749	9.96486010025819	9.9677654963043	9.20947767320337	11.3795996461544	8.13844802043196	8.55470207458552	8.33736406888289	8.3625778388128	9.67779087737111	9.36751443974919	9.46548638043428	9.68235870097218	10.1263467035942	8.95028450124308	9.71496693496995	8.50575034579921	8.77510731629387	8.55395099065928	9.96966674317004	9.81046259281767	10.806901251725	11.2677535700181	8.80028387611597	8.57557703741497	9.31677872297683	10.1441808769738	9.59076711081221	9.67970318539912	9.54125456444218
ADK	6.37946813566295	7.41763790531454	7.04741054582143	6.77920066110748	6.62978350384338	6.3494307483237	7.36668855743605	6.28640705599841	6.68478732795969	6.81619118966809	7.33021426077952	7.75926921521828	7.11095960689866	6.13210625355322	6.98218258894996	6.81128927079128	7.49700513424913	7.2258212055568	7.6082211306112	7.14613190273515	7.21651304179958	6.235126497385	5.98823973136398	5.80981993478075	6.02069609917413	6.25279030851006	6.50626931026196	7.08592464376267	6.78805655089565	5.96214260966428	6.39220718579155	6.32188315202625	7.31743181062359	7.11524707275689	6.38686212979354	7.40636988769138	7.55698905176516	7.04012380361581	5.27555302014079	5.71229105344215	6.61827893801761	6.52902513739834	7.616177064604	6.91260804146688	6.73246975343346	6.35224685320435	6.35829946286031	6.46392588492809	6.7604347168955
ADM	8.08292373733956	6.91066883722557	7.20104070091476	7.99790940574127	7.6863390898298	9.91204652131512	8.84763005319825	8.79475549285402	7.74410048995347	7.00435423483689	7.92550727677883	6.92287533462083	9.96666971365448	8.86422721427733	7.84322262051004	6.99939106027351	6.7055544455576	7.34680055724603	8.73386295298159	7.12232540259884	7.21389038954509	7.2889896808735	8.07126854671721	9.89231680688018	8.40169638147672	7.94916964619392	9.51525831438151	7.80226194088929	10.1722901766679	8.72156174390995	9.25387953251941	10.9636401593367	7.75763577803218	8.04125201334245	9.30723613288817	7.70405441413292	6.59781735459625	6.94360122283028	8.71769745604013	8.49845554296467	9.53343334770907	9.13074069505823	8.86841738231953	7.12375012944727	9.25706675720341	8.57659858191684	8.45316303049601	7.99912160591547	7.80495500127244
ADM2	5.58413337814844	4.77781030860713	5.53159506293262	5.87540649390598	6.53313622311809	5.63611639014301	5.19929374163839	7.03233517077309	6.49839247530539	5.88899899066476	5.54131494133132	5.13541107889904	5.55532184347909	7.9575946589807	5.92359148051048	5.19412610643772	5.95551105559723	6.50990880106534	5.38071834891011	5.85899396847513	5.66819343927757	5.93703686335617	7.93873921378178	6.99037455311117	7.05492440852679	6.61436589544044	6.67632986122878	6.63161137570315	6.79248561973498	6.94545715299883	7.93738410815979	6.66858048045471	5.69933600425998	6.18226539634333	7.3151461284875	6.20072715642272	5.74079987043895	5.49928099089282	4.716502213653	5.7780440445016	6.14287949719572	5.55259603790209	6.17003720072392	6.24495765703527	5.74789709941243	7.13486374867207	6.5326114845541	6.48676066251195	6.51047333913225
ADNP	8.58720935671826	9.15959004753562	8.97667454496541	8.41648769589868	8.31809419664399	8.50735538023719	9.12597132784205	8.50798417237828	8.60739109028207	8.94444730683666	9.34125584213441	9.17201492773476	8.96134199338318	8.38198420396482	9.06405958723649	8.94444730683666	8.9942662850128	8.94517586558051	9.25439194909092	8.46423651706753	9.24210359161135	8.98680741873795	7.9042898954785	8.34806880989987	8.77873891780582	8.59320585463159	8.36483616275603	9.28895976422918	8.7925854720943	8.62614458616424	8.12349549980307	8.33173202869774	9.07729047656845	8.86430847045034	8.16663405374959	9.05450168414828	8.83267284141028	8.68771285510137	9.15570805113115	8.30244665472333	8.01932458743357	8.72917642748712	8.93849837656576	8.564152973727	9.07349876238126	8.5903329916383	8.98518682837266	8.75562064422478	8.64286684247825
ADNP2	7.60241260814497	8.44843246966198	8.07153767413536	7.96925290437066	6.92982312397614	7.74057698443838	8.58872920391454	7.56504687652332	7.95817327345462	8.41982035163667	8.64468202416326	8.74034974827687	8.8961760687521	8.12340891286111	7.79489948757026	8.2604155429773	8.12051454741805	8.34617190731734	8.50445791217091	7.5100213057129	8.48656020876755	8.07043465777743	7.60303147610152	7.78099390348528	7.56066428099426	7.59888674478706	7.4974418672491	8.02669816469147	7.86042160622201	7.42575001396928	7.04029000172425	8.04988992561432	8.64292014498083	7.99498433940773	7.5950272400308	8.39637388655483	8.66455416244972	8.0293744135651	8.35480296448129	8.14887697372484	7.97221083344557	8.20645995071165	7.89477782401921	8.08544372977708	8.62414516784063	8.32230290064364	8.07264041627521	8.08908630865997	7.91140680336127
ADO	8.24298485491742	9.3218446022716	8.46778385435951	8.3560852467864	8.02542170780745	8.15079905880804	8.92251956774903	8.45443707835084	8.44175747904915	8.71858394253122	9.33730896732298	9.20968564925443	9.14468616929968	8.4536512492266	7.79137235843505	9.01767037754253	9.10896206609224	8.67819025074887	9.05684577483276	8.50833250749556	9.02438428891342	8.90997742370669	7.3460594624239	8.6557591085193	8.78597981229058	8.40330955723532	8.54807263842211	9.09030381138243	8.77261942043076	8.35928108156642	7.37741871277294	8.78183216467691	9.58920351057862	9.01891720048471	8.07374436358348	9.23817260338202	9.47047924762723	8.50961738254684	8.14254059540945	8.5160993549147	8.66851769650278	10.062817646945	9.39284082807088	9.3485883426793	8.40085116440411	9.33575802689291	8.45693465343932	9.25644053053855	8.9617790140253
ADORA1	8.39858630902879	8.46915435982583	7.5757684660522	7.98261402749394	7.15495230952731	6.80020455392651	7.90895555782812	7.51976056716866	7.54496126897191	7.51210203376275	8.26302247037967	8.21473015878885	8.72366414169302	7.636312148937	8.02759341005743	8.75334547540696	8.14249423270078	8.36029554379548	7.38276467596065	8.35966414744813	7.53798167681902	8.09251312606043	7.61604470654645	7.3773692800648	7.42037459814472	7.12780036479522	7.6032456179391	7.84608787995399	7.86769799048077	7.52803147895964	7.11362437571957	7.82995684435704	8.87021846073766	7.76748854369056	7.52642826474033	8.20319005928375	7.98833276798574	7.70563388653352	6.94791432099201	7.92940603273264	8.14084065151127	8.64470766511608	7.7254745326881	8.13673083803782	7.63526081127585	8.50013312873233	7.13196959208134	8.23387188377387	7.0633772742555
ADORA2A	7.84502883900895	6.69196051360309	5.84432930863825	5.50690375904506	8.26231613231176	8.78610861679254	5.76197228738318	7.98644076217288	6.34593154429422	5.90087607074628	6.00630226161107	6.86050036252168	6.5197977960833	7.22739048093184	6.79671786718766	7.60498485410454	6.02208424897324	6.74456999642263	5.9577129481703	7.18307143628019	5.86036711196871	6.81763475272897	8.016755668985	6.60517030165732	8.14296154800029	6.81848366158463	8.00544688821919	7.50265703764898	7.52115153175872	6.87961224489008	6.74146876373442	8.81481145426259	6.91681560403271	7.6338020227336	8.01046030954189	6.33392820173741	5.77961658339341	6.02370368210846	8.26729002251463	8.41581948442025	7.67536542912946	7.34678016682234	6.25531373478518	6.65627037389026	6.99968077210461	7.28821321337016	6.95523542955412	7.7866065624832	8.4698781654545
ADORA2B	6.08067056564238	5.17996432380854	5.04475244453626	7.19733428326081	4.78820551536293	4.78645183513897	6.80637669002241	3.31232895056481	6.58649489485552	7.56864166475895	7.54606183959095	7.20172734079154	6.30329802176597	7.20793948386926	6.55526794093752	6.56113261823661	5.70051030114885	6.48162563502933	6.82481417806467	3.5520871508808	6.75945790901886	6.11769542892552	7.44334686759232	3.1631094312752	3.28662738383263	6.32727179788122	6.24896254965207	5.33047287300636	6.46083355535769	6.62731735470757	6.30950880223279	6.86678123106989	5.91527549239891	7.4200843743651	8.20826620835549	4.91637814674324	6.21053870843117	7.5921004777322	5.9082489982482	5.51287691689754	7.36953840451407	3.91551879983466	7.2896498291172	5.2678055527841	7.15356534004253	6.14886457675333	7.36144099242415	4.88338359612245	6.07913090085192
ADORA3	5.55503797540785	4.91028770622621	6.39884184209125	6.74371056170758	8.06164171142037	6.81353394137091	5.83686705143012	7.61935473805595	6.60510527365506	6.83203902973458	7.42795627444986	5.34442212657894	6.87867572935414	6.51598587265866	7.67004302610023	6.51429153879474	5.74835113686123	6.74720895424041	6.23898834555	5.24331071876915	5.70882277585909	6.4430005898645	5.89068706828384	8.96265060519182	6.48740256095551	6.65322600126227	6.92157081312311	7.8077897175536	5.31167567289932	7.14468340286843	6.90456163960098	7.34213501821716	6.84680341662104	7.19275383994002	6.30729203666405	5.80237414460421	6.88319927162393	7.27653822433287	6.44353456553766	5.46164214464861	8.44487181361574	7.1986039486327	7.21554720278974	5.94416114790333	6.91153077951493	6.51606302459196	6.87542160054274	6.84428409666253	8.01862023770009
ADPGK	7.39775144605951	7.31530884831043	7.48437646282118	6.83502476544425	7.98737241574025	8.46378998571075	7.0788731420236	7.24654365060887	6.83108483774676	6.93714475477115	7.35505517707574	7.72852517268068	7.20424560130768	6.13014255691144	7.29224770177615	7.21745136687082	6.90959418187125	6.64745439618475	7.09797656333266	7.23812986938249	6.74020398717069	6.7395276811176	5.96273678655089	8.26648659348314	6.61149004205847	6.95919811629867	7.04500444678553	7.06197216476903	7.50254773861627	6.66486927705203	6.59292722065369	8.32914946387006	7.31222542663413	6.99181875990585	6.78389246832447	6.86047078069208	6.93039989869277	7.63295506091212	6.84971332163565	7.62059066333992	7.02657407058373	6.51171231473626	7.49607780577937	6.71502469326466	6.82376331456007	7.04826028636902	7.21709507524126	7.03702752528073	6.94794772881395
ADPRH	4.88986792207897	4.98949526317604	5.11982236681685	6.80307365630427	5.77807915961013	5.65032103345438	4.93407580030071	4.89195117430842	4.8765772131726	6.23202312278823	4.91045689374953	4.87530717234844	4.88100102817767	7.1303850549671	4.90165054350616	4.88401445115158	6.79176712818711	4.88927624542199	4.88240729223216	5.30443236375471	6.79501309384713	5.18822706832448	6.5359536615549	4.8879236450643	4.88639216571729	5.97382918960585	5.60792533699366	4.9335364113483	4.88210457394255	4.87540073981978	4.88126934666165	5.06364473222525	5.24704523199687	4.90094603548669	4.93815699324162	4.91309742283032	4.913531347418	4.53414966096787	5.97245334495217	6.74480409180281	6.00726619657112	5.98511894604534	4.91259787363593	4.55108219932113	5.14508094917276	5.27163425198638	5.18486409364525	5.36649364970359	5.43997415762649
ADPRHL1	7.36400734041225	6.54000264193509	6.47053138603848	5.93711758663172	7.5784167490987	6.01129082289519	6.64862309262985	5.94459953728693	5.61204251139776	5.72066632224999	6.28198734957968	6.76452388453101	5.96590069560441	5.00181103179087	6.22938856444206	6.51189604466835	5.66864660425141	5.58653219581048	6.72763607571684	7.35731054655484	6.44811913564765	6.44734965958476	7.09291431514513	4.77709378000862	7.04654302187023	6.48409858188976	6.77225896704971	6.94043372886544	6.73146441513892	5.73733046324523	5.65643131175953	5.63615164131593	6.2724635432292	6.76354943886185	6.61165351998366	6.55132189243233	7.15164355467867	6.30594985083223	6.01542113412439	6.73943602630402	5.07666174599901	5.68535870322413	6.01542113412439	6.31478259885196	6.38506055048722	5.47407590889052	6.2320046590516	6.41943416571405	6.1762550363698
ADPRHL2	8.95389556853956	8.67727178331965	7.40807777651115	8.41019656417792	9.49918958084565	9.76329765557894	9.02015284299938	8.69948911620235	9.041376652415	8.72874435450994	9.34059906871308	7.95165863213616	8.06425437814018	9.17697649447969	9.14511661356922	8.46801694476326	7.82018325505912	9.38968718358237	8.80273500082159	8.96741554328749	8.36901367386829	8.11947011612263	7.98053257224828	9.12767356372562	8.81187810191726	8.61375072619214	9.15147247855996	8.90251429410031	8.96974092524017	8.71063269022497	8.29463635896404	9.96154586523925	8.41525279306578	8.57577396296275	7.88126615189446	8.2010437631668	8.38744250462163	8.88995418288538	9.99586318629928	9.18124267329773	9.62558141823962	10.0665732016779	8.49422428853299	8.77235554294144	8.83654926734798	9.71677209563096	9.03141472621205	9.2723273947383	9.38814659797968
ADRA1A	6.00793436939613	5.17297683945006	5.43035174822353	6.13247410215591	5.87946983815873	5.00836498178624	5.51801909138431	6.0654507936726	6.71761134116696	5.68839092294702	5.51011545245347	5.86970625456781	5.10221112415677	5.93460616376001	6.01171730768781	5.21004287946161	5.97484266633983	5.60055019511453	5.67278630249382	6.14107127977355	5.03610878100757	5.62754191017549	6.35281224365461	5.21364792958363	5.45941732409796	6.43100422709431	5.47900303675335	4.90915066983989	4.82626829326829	6.32231455542689	6.33744630859362	4.85116588177493	5.05529593409295	5.71235628737463	6.26034417166175	4.7249350855288	5.58483203796158	5.75038560976473	5.79177400271552	5.83223173848565	5.56877173869819	5.79223286840876	5.96771991303599	5.67423329337823	5.48352612610904	4.96392858893469	4.58612701386844	5.4966651958887	5.66071291267039
ADRA1B	4.95835301132761	6.10614548512203	5.34401601177133	5.09874999964657	4.42334123020626	5.14740748941739	5.98027404666806	2.80057637432905	4.74744816290223	5.42602987222168	5.72257824507649	6.23825077666827	6.74089891571975	4.29469325392215	5.01862335764688	6.2748679850726	6.63751381436694	6.14641648632581	4.81184109053107	7.46987883685127	4.62671271621353	4.74071105155644	4.51706273899939	2.86313378812232	4.44114657615492	4.49025044910265	4.24250950940242	5.19349525981841	4.57557857538006	4.60965364020929	3.40144777066052	5.55574985752526	5.56447414957754	4.48241547642987	5.15627310741757	3.63889949195853	5.33497583103448	5.21792321239168	4.56817846945986	3.43504666640913	4.83337686825833	3.64382494042473	4.37702583278095	5.78386969220303	6.25621567330283	4.28859923855651	4.72260587906566	4.07016793272036	5.84157236656894
ADRA1D	3.06425842037144	4.88596207696762	3.77236948830326	5.35682874325212	4.42310172660521	5.04776990285979	5.3473471030632	4.95135279503806	5.05311952059788	4.32114692854678	6.97277969324512	5.2257185285211	4.36555572142103	3.99864717358751	4.47674278946652	4.02084112155248	5.43769434513367	5.10146111838739	4.53617091276637	4.77145936042821	4.52861875710018	3.94636719836425	4.51123667884024	4.86840307124604	5.93996075990744	5.67587632301478	4.79967720086702	4.47888124343214	4.07174747097111	5.29971321512029	6.07724811137041	4.98820107346839	4.1439728829538	3.66729965241609	5.46973632637744	5.0698217516036	4.25752256316031	4.57220530430429	3.78610074708373	3.66499331487277	4.70072431896656	4.14414040904617	4.96252215688569	5.19642617800583	4.59208942562119	4.5093825230296	4.13158421800845	4.76815633492598	5.24609465521202
ADRA2A	7.1042480544623	7.89518100531751	5.09416590924785	5.92941798108613	6.63692137391492	6.63003463458227	6.92108830832237	5.84985466268505	5.82535841005884	6.9470545374728	8.1162144616762	7.30132391397592	7.85163043370442	7.58760519817848	6.39139334298541	7.47861214429593	7.57634209038103	5.9899101999464	6.63269603043548	6.98219469545646	6.50785038725578	4.94433737737799	5.33380564380352	5.09354335069707	6.33910849305204	7.5204561335744	6.3518180845982	6.82212499152345	7.31382039248717	4.93947269479384	4.50883837346859	5.14349905974504	6.82891943780948	6.86520906373731	6.40466004892203	7.42763953367984	6.55290191011038	5.36616154944614	5.87029021287131	7.10718039890543	6.83696352365032	6.28944441819708	6.07183573747099	7.33775097816307	5.40390634443653	8.39915073077776	5.16784857655849	5.6976701404959	5.90896312144849
ADRA2B	4.29981276578866	4.01445771130639	4.14859699681756	5.52766982448756	2.96424376123869	4.8583425126778	5.06953100054453	6.6906089999542	5.52159530994844	4.70111761977037	6.01608313522197	5.11285227489842	5.45481651914488	6.44354014341034	6.78072269982718	4.30319128026657	4.63987932024975	5.79261892398408	4.52360937925745	4.0945434897794	4.92393201189296	4.07110232098043	5.29880952621458	7.05745164395697	6.33033130001153	5.61425515641788	6.34963242627083	5.7131788777137	6.27956775767666	6.92821529135145	7.03095618908563	6.13642227893425	5.59623459613004	6.00787525226656	6.45850233071313	5.84607846638015	5.13231949459312	4.75243299451522	6.04176822261728	6.2125734148656	5.96879367180444	6.22948771047385	4.25293698452846	4.4661470725118	4.63975542646624	5.25732382474618	5.66223919268257	5.50492849833939	5.46389092590204
ADRA2C	6.98406831328456	7.65477285059917	6.24358636796135	7.35914462574633	7.08421013074761	5.88451228861397	7.02567215229737	8.00527044114769	7.78338821745751	7.48426841746292	7.91254453257724	7.08341592034565	7.41169037277373	6.85724053454457	6.98563214553114	7.63204564705334	8.92473987188813	7.03497400353765	6.69605024692726	7.90609003627649	6.53415426771441	6.14153401959329	8.52356772352548	6.39670914991666	7.45780129434626	7.34017455376147	7.65431550343272	6.69672643225401	5.41347175458058	7.04046462839081	7.10201716397047	6.03955789575296	6.24596899916723	6.19091030158006	6.41809627708766	6.05380450587354	6.07465521828923	6.01653858633947	7.40804099242055	8.35562558896726	7.85013403848623	7.02657242546193	6.50814397545075	6.22820473477496	7.27137615021002	7.10613724384144	7.39340119411734	7.0202226334268	7.1693593651447
ADRB1	7.37927618870835	8.36326063276812	7.28330939430595	6.68989566858669	7.09724779440966	7.26584981345659	8.36813566171598	7.17700008013076	6.67321500969754	8.27253426892812	8.14413093861136	7.68057763853596	8.37148141724004	6.85769771372854	7.54584218394424	7.59391430005596	7.9171894691973	6.83169856181351	8.38257729589713	6.29308455230244	7.77421819303018	7.77368136843598	7.61802930290509	5.86975249661243	7.6055079068382	7.24879473069081	8.10678328470079	8.69000185426135	7.86329197919785	6.99555637471284	6.523831912607	6.24201253404667	7.30972206656666	6.9578643711326	7.38097989253251	8.23029053412482	6.91240099811619	7.62495891884722	7.95061401867535	7.77056170931665	7.47257406818896	6.04223339077607	8.40962794287462	7.4113960735726	7.80435115106623	7.19498374036396	8.35874157352083	7.61903216988165	7.55592507658239
ADRB2	6.27568705000916	4.36214376887127	5.6625752898032	7.00871032537383	7.37978639003807	6.21184174122062	5.60089756865872	7.42197385341815	7.14485620907285	6.59763885565999	5.02218129010584	4.87151527384648	6.78174857266397	7.42332231703272	7.98667486830934	6.50039234784535	6.28522804184942	7.01457169873574	5.83845126479384	4.76847565300572	5.77948077432542	6.38497313554015	5.95262891174618	5.96763845803484	6.00467806175165	6.09736271844612	6.87747532205913	6.01714265665312	6.30852413531684	7.46206842914428	7.71468318880263	6.80201674067021	6.77337187032473	7.41987323817902	6.39034509517376	5.38598440918126	4.80542023424187	6.00637645261395	7.45760204097402	7.44835760832077	8.67794915385887	6.60271889456037	7.61254605781311	6.49681519890167	7.04443986344449	5.74691731840943	7.30997812781484	6.212684199195	5.81387521973236
ADRB3	5.58729266313432	4.89009478472983	5.01946711893125	5.41512895724636	5.28812683396684	4.46943718099837	4.98230248025481	4.40388372708724	4.87583770864618	5.00773021045674	5.06354095601747	4.05717267543233	4.4321225856347	6.02775126405762	5.42524767639458	4.44562540196322	6.63277949564881	5.12248736305279	4.30368356394927	5.88086533168437	4.97653026687651	5.30256967728989	5.38718553575431	6.76450189733655	6.03318327719027	5.59116691724748	5.61682517787902	5.67302312503511	5.04837742533196	5.41436798301269	5.82343192047832	3.90150868145781	3.71556686562151	4.32107630150752	4.50918241759075	4.07304346452325	6.14067650805074	4.93116128214291	4.62741568404622	4.64853674673179	4.85304437319749	5.07922232186479	4.94172435635382	4.4773661214469	6.23735126860696	4.78770791947211	4.41819358006799	4.5376676962754	4.95729179504406
ADRBK1	6.49556268779348	6.85232658552874	6.17428203180814	7.09314500789727	6.84419403716599	6.64063368523719	7.11762764478192	5.80627588586488	6.34204583889437	6.97074348901471	6.78603465083168	7.04413640497686	6.20783545982771	5.34081581304527	6.60059421659717	6.67794175085128	7.6740656028923	6.75936055880421	6.76490502364086	7.845522386858	6.66797937910692	7.17676860303952	7.00167383688614	4.78276467730883	7.05439041523833	6.30358121824672	7.07199371613089	6.93603017294996	6.67669187149226	6.62617341430614	6.10682520954847	6.05988807335243	6.90085523477528	6.6201323307375	6.64877123311737	7.22854360560791	6.8588958271773	6.75050887128164	6.57548897414783	6.78949417989954	6.51402983327801	6.0651577474698	7.01624331898864	6.7143404582072	6.45636890148469	6.22805141308834	6.1277471512482	6.6278884882931	6.66609400312136
ADRBK2	9.04712007399741	9.24216102263855	8.61342731815976	8.17170296024425	8.96063590980478	8.58425112152064	8.78480202431454	8.49352258895722	7.92590630756294	8.26288333656093	8.72008572393533	9.26001043816549	8.51338149227676	7.77807403658976	8.70468811631543	9.51384292565304	8.99118562679925	8.51849356996295	9.0259426757913	9.68059549243021	8.7549062638529	8.66066774129049	8.33983539646931	6.65452274591418	8.9928617872329	8.69587557585371	8.83798731443782	8.4983341429293	8.66701683384217	8.1929935839342	7.52119081013113	7.20240287311159	9.10209686640235	9.01508361116375	8.57018153242613	9.01234715227398	8.12122425298492	8.2729459443876	8.47120806738611	8.62199340137219	8.69516510949281	7.62944297980026	8.40088589140368	8.16911142086511	8.5009923252119	9.62189885265173	8.54360814763564	8.46056711674429	7.64660953243806
ADRM1	8.23994289998291	8.07590563708806	8.08839186720936	8.17132462181421	8.59049386153639	8.97628844442201	8.99923110335516	7.52046486191182	8.40496554285146	8.2512035128642	9.65791486168511	8.35282387651576	8.69343349424365	8.60853405150947	8.98825958955707	8.7409740061567	8.74186369840568	8.826938229317	8.43498502159575	8.51395589721542	7.92442789703983	7.72344499285826	7.67094704244116	8.6391398720563	8.02439917437177	8.37223830508853	7.6277918785929	8.7509662477082	8.15931275849842	7.80755653879529	8.41835164476694	8.72776910014547	7.90859259655336	8.53346601351291	8.11985073364251	7.94668852644573	8.67431663805487	8.74669095025439	7.52635774380002	7.59709231550658	8.94224597553779	8.07976803063982	7.40684834579387	8.28241014210577	8.73371357549585	8.20775722948098	9.22903019915661	8.69458127510809	8.28697586108876
ADSL	7.66988499745388	8.29231015445842	8.11060748097469	8.01260638751928	8.04749874912955	8.71272678226048	8.6966506488154	8.0806304347476	8.211767769257	8.41196323495392	9.71953734647091	8.83888958071943	8.77771918686831	8.20427635484769	8.6706914970906	8.79498656681266	9.29315081986472	8.60492922380829	8.46881963096642	8.84217405003479	8.54845320669709	8.07244659407486	7.62630086406316	8.1699352009866	8.03725357369231	7.83623585180757	7.8458910982901	8.48506887097736	8.77592662282449	8.95202155466161	9.11450712161713	9.56682318961449	8.8867535461792	8.96166313483632	7.60241671341068	8.76533751197351	9.34807958220871	9.23259823317484	8.56247984861668	8.54024231108697	8.85699115415131	8.54862885983227	8.54254274600384	9.06166938764841	8.35983596397876	8.54749678460504	8.16813063527572	8.69795151747494	8.92612273090118
ADSS	7.77466879092209	8.17082064324022	7.64017534773259	7.12869220580792	7.63264208870575	7.6660697022168	8.66434623026702	7.15772453986677	7.57325687927953	8.37835492769972	7.93330690900572	8.09829777940481	7.90799377338706	7.30126150768453	7.90395535629532	7.85390428093013	8.03177833426617	8.04473831036931	8.4860641191264	7.92796150234066	8.01501032056982	7.95466594944059	6.41909323539274	7.79251040319652	7.18481747004264	7.25972694502287	6.71700554769729	7.82607052256293	7.43269828171063	7.95897690698483	6.07855017562311	7.2418281143109	8.02084660119905	7.86304718494991	7.02396289037846	8.38279839109932	9.75398597651607	8.85857182049049	6.86595587239706	6.98827273546058	7.12156451060676	8.27690564437145	7.99650507328976	7.94000020436561	7.61995169629323	8.32309980097662	6.47144828047191	7.48277050058731	7.61236441121844
ADSSL1	7.7929049017152	6.77556447452689	6.95680299348669	7.34193679516898	7.38156522544995	5.80022941805308	6.69497811478388	6.26727482652987	6.93320509171095	5.28793568137107	5.6826155139537	6.61017931200661	5.98084429134159	6.68110058122113	6.85067125662169	6.0111350450715	5.93880206883742	6.07128992219709	6.58783862320914	6.66148692485903	6.46295074278006	6.69456424083839	6.51965997757177	7.01419965589335	5.49197128436961	6.0132781183783	6.88461742441128	5.486911250173	6.94955027780488	5.61307760422822	7.70257407835827	7.845890688374	7.23602616904198	7.06610114951002	7.08666019601473	7.01621516531284	6.6725115437774	6.71356869973114	6.57601885858653	6.55901934543378	8.56866623127427	7.18052634645827	6.48738643500391	6.27233611972188	7.28129496343603	7.69138019099764	6.24005504533075	6.3140659296421	5.92680672494285
AEBP1	7.57012947549611	6.23969559885864	7.63560017123589	7.17371863369298	8.36041761122177	7.56222426060791	7.24048792424954	8.41235988861349	11.7574052767561	7.4643341528434	7.5282168353183	5.89983196985939	7.61585759029313	8.72217400324665	6.24493846708045	8.3398264735726	6.61223169161472	7.83563529253567	8.72217400324665	6.82020384867919	7.53401278067912	7.04658817099314	9.01932947015584	8.44123657638892	8.5876671583203	9.43027184555641	9.04754095008463	8.12436277301431	9.45659831737307	7.83966139105166	7.63898076054307	10.2710688039519	7.77576810161792	7.85690072971048	8.21437645620744	5.333667358937	5.59998826772302	5.17399119269892	10.0271816049102	10.0403872697624	7.70649326326542	7.73286088821506	7.61249799317925	7.5556517647708	7.67540415901138	8.38512567407546	8.11469430839758	8.45576621575395	7.35145632094014
AEBP2	6.85426361302243	8.48899263478583	7.64485617187421	7.47114844968495	6.65804522864511	7.72435403460832	7.98333211743738	7.30660106471093	7.38790821783339	8.40195358633344	8.14247341799432	8.51006735222124	8.72045702584721	7.19965883167997	7.6357810010374	8.41850557295134	8.33199534829062	7.91019004327056	8.40307461354725	7.07002074910318	8.32200216311884	7.96313283114773	6.69910037458372	7.5060280428804	8.04737030187234	7.69408134830209	7.41765802218831	8.40276167662184	7.56147828738774	7.48763507605893	6.31998620221357	7.18057958229739	8.0572327665563	7.77640257551194	7.09599253329851	8.20971326407435	7.91177362190876	7.48361024083795	7.73260232381346	7.55875523309236	7.0918055035842	7.41701411740514	7.92941047740557	7.56793363083619	8.01878014445596	7.31646696342702	7.66934136424524	7.84487947680532	7.90558548654553
AES	8.31134650141132	9.29786934253565	8.47229806080854	7.94214276090237	7.85355013850017	8.54799911582981	8.79985212208677	7.27892725803765	7.65538297831814	8.83429334856441	8.55875975178518	9.82805870706497	8.85417951856424	7.33882043544103	8.10658594417186	9.45293529204522	9.41459745117573	8.54252606637801	9.38280758786613	8.98229467372973	8.68078112436602	8.07581612707752	8.29604013074529	5.714571891959	8.4931437176936	7.84901765114296	8.3881943987451	8.42768286688524	8.26586265959784	7.89948628280984	7.09200710093032	6.91296533416457	9.26017683702683	8.4253115906186	8.16658320792374	9.47756779953646	8.80717952175434	9.08930633749356	8.470697925427	8.21490276907717	8.18356035291714	8.42074412697604	7.53017092599663	7.50086462687357	8.59478706333682	8.45123285864921	8.70287359390932	8.31968591185273	7.97469398259748
AFAP1	5.88804284838087	7.04944454447869	6.10768028212315	6.32471890797189	5.53812238674462	6.77973408521487	6.47237994565866	6.87782260210458	6.62153902781543	6.76268569725103	7.2801702830618	6.73281502014089	7.35718121884165	5.06457292102992	5.17776592451851	6.78047399947828	7.05526757431491	6.37215582628767	6.57021690904733	4.3542873229089	5.98571847055853	6.19982779925891	6.47761833046143	7.13985027047618	6.95404418034668	6.49017952442216	6.0834973164142	6.46849474520633	4.82850470654016	5.92625816231873	4.63573405413521	5.54694671007605	6.16474389269611	6.08852491673161	6.26697176581679	5.49958699266232	5.84647815861689	6.38435607822798	6.41999700109024	6.02683489007149	7.01304790762809	6.79400546359268	6.31394361796804	5.30340527273648	5.80694440708962	5.57752173347835	7.2327947867609	5.56281010132008	6.28669963909059
AFAP1L1	5.34798390106911	5.24458674356331	4.66292643766866	4.40997875993342	6.59464099646303	6.32722613843191	5.77864267736463	5.97585255248239	4.64175672056162	6.29182660577802	5.91328749598223	5.18864912542265	5.08118592317667	6.08758161499173	5.46697739773332	6.0546804468995	5.25726363041323	4.96535326670132	5.5302558895243	4.97681516788679	5.31452217667694	5.13877034307886	4.83928576409896	5.51438329534725	5.50625120586689	4.61988027338267	5.06780632938617	5.23112802818981	6.69641549099533	5.71834130276468	6.83647410335176	8.29610772558188	5.09772099298091	5.99794356666611	6.21502636955588	5.51581284801646	4.90508755910168	5.47149839367916	6.51098240146871	6.63444943973354	6.20579588290939	5.8691645283189	5.51306627132589	5.04776282435225	4.94327688343889	5.55983289393445	5.87766611671216	5.62411373500659	5.48648264038341
AFAP1L2	6.42701209933784	7.97182298221264	6.35447196356387	6.07584945728258	6.92418265576801	7.50350326767123	6.70146212951524	7.35471817466769	6.72883525938007	7.17281393280096	6.70897718638403	7.60278213294697	6.95434638058335	7.24596355291165	6.45918827243479	7.71443084699372	8.17823692753207	7.56842676585364	7.76934385243813	6.13523776438183	7.45917574018813	6.76506507830142	7.30456988010719	4.35057179559934	6.76293571635773	6.41511182183254	7.29656416918117	6.19634719391621	6.07051167779276	7.04698991638198	7.70944955834236	5.34001978420923	6.9571273924468	7.28244828194868	6.83268142394637	7.44327739876335	7.15127183092443	6.32757016923439	8.38577543390862	8.24172446654589	7.58249998559852	7.2284703992157	6.44164415571205	6.02247191226134	6.85568865988425	7.05734901237397	8.08848252086488	7.32797292362649	7.26363310193418
AFF1	8.24035356819006	7.69217879614963	7.9549214261914	7.83086366297387	8.73144191183076	8.58484945643681	6.64080271547067	8.47376121548077	8.01566799614021	7.15060742431085	5.92030006518108	7.29923609638268	7.70379196250834	8.17129889763076	8.62781026269264	6.97791773896603	6.92227853894893	7.53224659728002	7.69676280791041	7.48671780205688	7.43543206695355	7.90341355835958	8.90982963822623	8.79488604817183	7.48087503816795	8.123400686637	8.26105229970899	7.33277982120925	8.03103890782264	6.33183628401736	8.75843272116671	8.80540537912507	7.63592873112916	7.55016025557425	8.59455261789519	7.20199581165992	7.31371841673612	7.86520694793735	8.34506464194751	8.06354958376217	6.69568239504864	6.91241037006295	7.93481468137275	7.98960565323829	7.75013567209348	8.04381664594958	8.52427478896648	7.9225191233028	7.91132552562591
AFF2	6.27901528339862	7.15483661337232	6.59923422692382	6.1820780051403	6.43837762333322	6.79010267655603	6.73264560204667	6.21009281175458	6.39786022481126	6.09739368886124	5.92691051141146	6.69486358499383	6.31692035745843	5.39542378241368	7.20010049644866	6.48216130641148	6.47352973635149	6.25712519981673	6.54287060181921	6.74586192459475	5.87020584260183	5.84816105878261	6.40957525187436	5.23008438785505	6.89612507784288	6.12398103419472	5.83965254572958	6.40375641340214	5.98992273080668	6.37223624004659	5.62582869042661	3.96257260471068	6.04881429842581	6.37009856403988	6.01282539776017	5.90231668959081	6.28942314336305	6.66353368510237	4.94337421442145	5.42060535944769	5.3822366889851	6.39911208745553	6.55728575775743	7.61002455310185	5.49444584441331	6.21647145435114	5.75362856074837	7.10212087832622	5.85702657933898
AFF3	6.40329469058733	6.88025738121991	6.6365041917856	7.52049565293903	6.75113930770956	7.17427390382381	7.11651842909803	7.37844615499184	6.28953342666715	4.80632718140046	7.65142087617147	6.56858548139686	6.21657173816138	6.24530977809509	8.21699136737744	6.65958498121868	7.44554649604371	5.63345881659388	6.22240732580564	7.21549158076384	6.84847175765398	6.85865480855513	7.60783527826884	6.71305838297357	6.5508092312248	6.83828276218138	7.837680152024	7.06854771898597	7.51322147900283	7.43357016608719	7.53138016327178	6.20634311221241	6.19636217674071	6.38758318823372	6.89959507216062	6.82663140213103	6.80325237580538	7.70707199833958	6.01452089468444	5.85059096383803	6.27063035296309	6.67793926528985	6.85420810605165	7.05582082061121	6.70442011402339	6.65580077620812	6.78956314554289	6.81445561167163	6.62476812507141
AFF4	7.17688504108696	7.98683892803936	8.13652398488982	8.16776769216363	7.32781171085512	8.26136322443086	8.57083669691294	8.46618480499792	7.72759363741202	8.26297674012577	8.21063336122558	7.89118824552926	8.21863314492309	8.06550411339608	8.72486643047854	7.22086835547421	7.49065089145614	8.05366327132758	8.47361123858055	8.18320359441192	8.50655756325632	7.91558468031622	7.98968437168383	7.98365257351578	7.78545938515521	7.97975146834222	8.46135587987495	8.35226246156323	7.90147755569904	7.41139492304186	6.87092527505215	8.05774451690886	7.98082649980762	7.25994526499323	7.55968728147137	7.29745320967085	9.03557290048478	8.12722535848372	6.84127951085521	8.02223570958444	7.51961120029162	8.37493364312543	7.94711464421984	8.24632482279969	7.26852908724525	8.49879253063391	7.70639364836276	7.61019208695354	7.854495699471
AFG3L2	9.58217027548121	10.5646488907766	9.86322331526091	9.74188825998871	9.54209880829239	9.84484912892384	10.4077249831385	9.36886820164524	9.32535272162281	10.1797712797838	10.624776604489	10.4719909103904	10.398381883746	9.4574343924893	9.95838279336981	10.3895321742798	10.5754861951101	10.173198505448	10.5721846931524	9.93729442262406	10.267741516056	10.1464723180825	9.00667573098463	8.99273233733381	9.69724240960991	9.77529302521905	9.88009034112283	10.2985864836598	10.0720676057144	9.35708946182872	9.04135445707505	9.68055676122638	10.4508669119257	10.279403656065	9.76899987449581	10.673088871038	10.4127424595672	10.6525949627387	9.03207613640711	9.17985771638268	9.79971740624717	9.97741935122563	10.0738435194532	10.4169046137404	9.78872758964851	9.60947878509296	9.41402073333689	9.60759577298379	9.50189044729367
AFM	3.97454627457013	3.99723812285447	3.91952134256061	4.03835673757384	4.0396559746918	4.02805692331803	3.83911200534299	4.0118523003675	4.15162781361981	3.8832009449217	4.22997181183268	3.96370884495516	3.93712824557294	3.95890166761872	4.13049056974903	4.06156828070536	4.08069842723529	4.21947487194517	4.10025418592456	3.99554911460112	3.83911200534299	3.86434856632733	4.12869851855185	4.04083872848194	3.97745387763756	3.88209435330744	3.84253930325761	4.05812754240676	4.17893867386489	4.05579339572243	4.36367227152654	4.01950883910746	3.942818008124	4.01726877511098	3.89093364583754	4.11783420816892	5.19803130397734	4.474867135152	3.77306516839066	3.15824825611112	3.69409093968284	3.22715029592736	2.67491167536353	3.31777206420197	4.31212000316185	4.46406313442194	3.98373759627699	2.89530435209697	4.3241585872225
AFP	4.5132435326515	4.53559981008419	4.37807625013721	5.01277982595416	4.59734894980499	4.6154790048526	4.39957451263808	5.13054736380467	5.88396828004781	4.46978407866329	5.43822353681926	4.96679820714313	4.67339301736654	5.42421195344437	4.71043132705108	4.36265193520017	4.40133444094009	4.43158445574547	4.4282002852237	4.48996538801301	4.50231681226402	4.20691224815794	4.88238151015392	4.87916894261852	5.02618880349322	4.68170578528734	4.26806676357716	5.32113442937995	5.48155129549235	5.05385280120179	6.43065149616192	4.6579048501555	4.35465842864935	4.41392531121858	4.16665738017089	4.54257168025107	4.36268033416976	3.68223511055151	4.25414570837019	3.91324274673706	4.37962129583925	4.29002600240996	4.37572497507591	4.96478741790436	5.2910590925473	3.2676836528401	4.57855458017396	3.8761925522619	3.83525607908722
AFTPH	8.60439659507207	9.10580049506735	8.55820183990159	8.16927846705352	8.28480338368171	8.68467064940614	8.69728780516936	8.40659640727932	8.26738902927497	8.6627116906699	9.09430536045595	9.20063640227293	9.02120023977476	8.14566089869173	8.57735574575827	9.10417468083617	8.84207528463587	8.6126010258576	9.09408695708498	8.9928817656295	8.93548703439688	8.69552662271464	7.95487264532353	8.3859492643176	8.81519631897083	8.6797094737908	8.67755195550633	9.16656756972458	8.67187835228153	8.39236599722318	7.37142792634467	8.47086770471295	9.02643633848327	8.89126558508295	8.3319415297709	9.05337601051659	9.38433933664917	9.05619332446468	8.30465893403543	8.44092927611289	8.40812352753737	8.3689022954621	8.62251039554868	9.00815700613386	8.25364490853977	8.49223034184877	8.87253854048978	8.98509721263028	8.66377846597239
AGA	6.00623441371009	6.5131037736486	6.93675726000654	5.89653644131291	6.4902492099259	5.82429713928459	6.97879296185383	6.02354278221089	7.2900933823573	6.88189079171111	6.75483856030893	7.19745028805677	6.51181993216205	6.77568923868156	5.37151192380801	6.43445837576015	6.17611231921044	7.69489351990637	6.80482970884862	5.8600611388912	6.81495293554895	6.90342873501569	5.72519550283343	7.28718698375796	3.75928235972594	6.25560341353343	5.32524118400168	6.16720519087141	6.32270297909134	6.33081030150002	5.877869932414	7.33769276152333	6.78391019471969	7.1653706403588	6.18642566371388	6.95151979815529	6.37686477280735	6.11382353991064	6.13143253777418	6.05047156527686	6.2614477323751	6.50256374204795	7.0031980926752	6.55784856722624	6.88351261805239	7.33029314767016	5.4531270035234	5.46747254722334	6.49507691393955
AGBL1	4.53536403428479	3.56712374905642	4.47087849810721	5.89160764561916	4.14840854152245	4.79245462567261	5.43380714399415	5.47614323470872	5.35122458986704	5.00400825215489	4.9200185212608	4.1600373778521	4.47919775131111	6.31378785294538	5.93849441313166	3.74970644441775	4.75915949470122	5.03218198442072	4.39924534946733	5.01458321575563	5.55887979316012	4.18695189828998	4.58545167598826	5.21755789546757	5.42886692684657	5.02750750022484	4.63052360822832	4.86921823209594	4.78351935517158	6.28600366102921	7.3568983973162	4.32976826136742	3.73282636259932	4.56767172576519	4.67709632770699	3.79660529070078	5.72377570740086	5.2787741789915	4.7738073150932	5.35717874160124	4.02178811344081	4.8796663427141	4.9678279512018	4.88832581554916	4.59502402060782	4.71647615490724	4.84489220092715	5.2492683878105	3.83923522326325
AGBL2	6.01581185108131	4.55732685978583	5.00029880499641	4.76299650949076	4.58433781133932	4.59580693288283	4.91692105758251	4.77785317120074	4.61302976586487	4.63650848332518	4.6793378856309	4.76028562621684	4.78730934488152	4.9595717203317	4.58303131029522	4.62869501128293	4.57286017838836	4.57526039529023	4.48167747033965	5.7110651629146	4.65025440636249	5.27356605269658	4.49433393322291	4.80391084511945	4.85010225336927	4.87924105678613	4.80391084511945	4.5360440854485	4.47963047684709	4.56537013982933	4.54910909588953	4.61651093151332	4.43458810860349	4.62869501128293	4.69801616928747	4.49573831545273	4.74990449243711	4.10629103039779	5.21065595243315	5.2246544156171	4.05702525979679	4.58705987559387	4.37522957659989	5.46556623880764	4.96364177662431	5.30849025217388	3.94032968462939	5.15099711252911	3.53267584360698
AGBL3	4.44810164073641	4.61576901745285	5.70070948101292	4.8950527574837	6.02659876040827	4.75381999912125	6.5168238557591	4.48129015883469	5.30253577260031	4.87265323111403	4.54533873362748	4.47937700779826	4.67317035691264	5.49800624937297	4.52515192642807	4.59762698971231	4.55651353280117	5.40383292148686	5.79028716139157	4.61803166464541	5.53186198740567	5.973833918656	5.70833031278084	5.14043990928179	5.46504467683061	5.13636169764184	4.61313417954858	6.02352591758106	5.88185742375124	5.15052310033148	5.77962298971872	4.68835074514838	4.82462247365834	4.43588516146103	4.7201117756999	5.67987360952356	5.29590389561853	5.07937554538535	3.9630527639783	4.8929383024639	5.69130330296179	4.60122559293482	4.93785791851436	5.5484443385029	4.74782641176514	5.22495625310512	5.95460917373611	4.56984957971365	5.27992504881898
AGBL4	6.86727736223542	7.58000132396152	6.82428831907763	7.29331270350584	6.79816420823559	7.45044244247707	7.43524833936907	7.03274384277449	6.30277857704913	7.68751309191555	5.74621623059965	7.73156815891682	6.8227806567847	6.15084624820462	6.78263289350363	7.34403803398495	7.01411453221982	5.74505883328387	7.27537086955229	7.78304405720409	7.18064486104352	7.49587681379829	7.57336804498439	5.80038329520201	7.98158120803879	7.32649215174468	7.33521179167264	7.27537086955229	6.87061249397433	6.93610551802403	5.73430504581783	4.79890610765806	7.08195933540179	7.0361398901616	7.14686495855814	7.06021462455351	6.87371465840878	7.06449912473837	7.28980921866979	6.37260736011549	7.13303777731746	6.94868774835242	6.88813550130505	6.88296133006163	6.86435470440795	6.31442271414064	6.94097038839713	6.48310579438177	6.24597468743993
AGBL5	7.00588735224049	6.78746799231217	6.64350706179908	6.85700095538077	6.73924434939407	6.49184159591599	6.11238854248618	6.11019293736401	6.07658166748951	6.44672507401389	6.30942125572288	7.62826056299181	6.89407317377762	6.5447634120144	5.74731822570512	6.90673129423649	7.94204932363766	6.71210039023162	6.49508228095757	7.14585307812893	6.79694869489947	6.59253715505688	7.37081238885338	5.30743096554543	6.75067696133758	6.67866251926751	6.56035291135036	6.28754487427082	6.90047487409114	5.97694993409618	6.84819744583542	7.31851855799803	6.45548171898887	6.64960648563367	5.99637061206047	6.52691738361478	6.5603123618	6.66742255029503	7.73330386568635	6.54139405982807	7.13805539299504	7.22038207149153	6.02962459864531	6.12799375672711	6.61139912533472	7.02527038192757	6.95370883183071	6.81461722713137	6.97870944804891
AGER	5.32055134529574	3.69623075040119	4.90191631790057	5.20948187208695	5.37924203303682	5.49790921157198	4.11353117766356	5.82016512663506	5.16864359599423	4.2477914630519	4.14211650701607	4.31955244862	4.84695616691093	6.21084918671525	4.47524685131474	4.76093911447643	4.59049091470124	4.85588359266211	4.87203054637114	5.02501671113643	4.42230933928321	4.52409028835023	6.15933654941417	5.11016517555032	5.69797479893765	4.47783553639864	4.73734816624245	3.67680707278295	4.59049091470124	3.98109590306011	4.90432445378918	4.90735231259137	3.63189912023411	3.31449851461209	5.84026708366265	3.90552386555887	3.79530844562443	3.87668541762026	5.83397766640337	7.09415557750128	5.6943669351361	4.81735508880034	4.09447144326813	3.79994508237059	3.9484693480723	4.9895821613165	4.76153557831742	5.16443532895527	4.58731794968093
AGGF1	7.52570150253703	8.30800937423602	6.5858046033489	7.57987501986645	6.72938829029842	7.62517793682708	7.87668489862381	7.2168097432028	7.20580222765017	8.02294662155751	7.70820099062491	8.05650792604279	7.78286463386388	7.23532048545699	7.05196245053889	7.9652144669997	7.94817191859096	7.58222302729846	8.03375643504189	7.72132100397447	7.95930073342051	7.8418972111893	6.62109324104399	7.17126501534595	7.56718034164379	7.37509584770547	7.25406358671569	7.58955848292219	6.93904778921175	6.81822268218192	5.76827031890858	7.20436632776807	7.99167582549634	7.46122384792966	6.82843387585807	8.12675044693494	8.21086800980297	8.03349372140499	6.76314141523399	7.2600768208573	6.8689595933099	7.216940019875	7.73450338715124	8.06807629071489	7.45309850682103	7.50576007235676	6.95385940221963	7.51263505643965	7.39134252154422
AGK	8.86894941956964	8.82902219380834	8.66021276251298	8.42504919920906	8.43638658133778	8.02058694782124	8.5600471145999	6.88841506063916	7.29316593833389	8.02902750738184	8.20403184477671	8.59908206269288	7.75648859724966	7.02776700946472	7.99488864700728	8.20736336672171	8.29143105835858	7.91125389483077	8.6246395701864	9.08875067169666	8.59257565137188	8.46847689889989	7.62058784469149	6.60381016294497	7.89821291352469	7.80660925941108	7.63060704935755	7.74670698131184	7.98116833793005	7.79670268940136	6.00568317945398	6.90923663281627	8.25332182634751	8.04265982063379	7.94893546713099	8.52617928136719	9.31644394196174	9.16379464442525	7.1508143763984	7.18008758183688	7.66984687617284	7.52499981625322	8.35822447435885	8.75068393986239	7.9258007626317	7.55103064876813	7.4806890323395	8.38479948825691	7.94220620175243
AGL	8.09718711588879	8.42787292218932	8.46715885282062	7.67459078616859	6.97899900158048	7.37430750177551	7.88544223017908	7.49516760846063	6.9905611413936	8.70439671461515	8.65847572408557	9.22515686264532	8.39378983492329	7.51399444148369	7.67613378628428	8.45996509298377	8.30786242197285	8.32085199629381	8.42501805317363	8.28572802155305	8.42445775922666	8.60710880391216	7.01394365037805	6.97063603659399	6.99083291982307	7.01071737740889	6.97067269878682	8.1590641303419	7.57987480799314	7.92578180035219	6.98264210774204	7.41692490992931	9.07965816836918	8.84151969183772	8.60015175432033	8.56861350143931	7.3447869566267	7.1977187394852	7.93041241470412	7.72437673635757	7.96572398218863	7.76472397896496	8.16325496477208	7.67545117700576	9.82933311031201	9.16045704654807	8.09557961389547	7.22282054927904	7.79492919518451
AGMAT	5.98235275222352	6.91444504612274	5.72607215971257	5.3724606289027	5.91612460686982	5.99272692913176	6.2707460540644	5.95460406594233	5.67640795892012	6.43675393822771	6.72117731468399	7.04182214823732	6.74250793299589	5.77809699893391	5.72386810766776	7.0836734779754	7.06338304064346	6.24135781623226	6.48972092745746	7.00885808268472	6.72811711795823	5.81258876862027	5.46879283555862	5.91756217514382	5.93946453113541	5.95428102428442	5.8341016324296	6.23725235809506	6.07423079997098	5.65490101644463	4.62714760039269	5.53473873066539	6.60382108322449	6.45174872931825	5.57394322417175	6.78510337702134	7.31033113352579	6.70636924156661	6.15705544225865	5.93430160347716	5.98596310155312	5.18799334359944	6.29284301424718	6.14322414213616	6.45323339105798	5.83779360622128	6.43423777114908	6.19733054851638	5.79130374801647
AGPAT1	9.2170101756029	8.39291891408056	8.68886470417681	9.38399751784422	7.74816158505166	8.28454975339442	8.6538245147195	9.43473762060517	8.51697247240554	8.23386977383452	8.39190263803718	8.02158832717156	8.11770593105236	8.93193310868807	8.26060714317411	8.25731394332364	8.13449194089091	8.79327737034293	8.25043662490799	8.74898790521607	7.8955216113408	8.34706236681048	8.57725083009265	7.73591584662063	7.80403155448192	8.23686623659599	8.70299753533723	7.5220168919039	8.20416891252112	8.93827125775247	8.43325770306171	8.86057656634495	8.16576376326372	8.426042918937	8.75045607499629	8.72060781486744	7.87754368807115	8.50606188028345	9.32795115389431	8.90443199831348	8.83554499528162	8.5844788909131	8.17332504454573	8.8125260914524	8.4186415434707	8.46807937226169	8.79990329354731	9.30761832527993	8.12076516536885
AGPAT2	6.82768137729301	6.31852717394055	6.72844772773837	2.8596930583137	6.9492833650899	7.03497162743174	6.83765071681624	7.12676007513962	6.79729203921946	6.80947083612527	6.75613587397483	6.53884503946101	6.91031657125165	7.08878716516101	7.11179230324146	6.57410857442705	6.63480839451942	6.87354881984535	6.65075442785128	7.02801890396453	6.74946286632441	6.89459445935822	7.04892170986883	7.00201202832895	7.19751999361066	7.01998600133251	7.22599372469427	7.23626360993553	6.86727232424372	6.97165021548205	7.2121024123357	7.1594645079521	6.77912390177926	7.06114291050218	7.10989231867745	6.97480148197115	7.12150590381374	6.3334657982571	6.97177399615239	7.07456752332526	7.60927554282702	6.9589838506717	6.03647280649317	5.81315395954922	6.55056761709951	6.77032193770353	6.7352217089128	6.07932342741751	7.03628792598464
AGPAT3	8.68978040458844	8.63988521002078	8.86984103463743	8.80696092909232	8.72872606260301	8.54665598646625	8.51562624962064	8.93056649540973	8.93598940701304	8.66238711695327	8.15556462469687	8.48522397852116	8.1947021524024	9.45267763135196	8.68978040458844	8.26884163812316	8.27485830863498	8.72807007568661	8.61846840397569	8.70212229281781	8.75956522617448	9.29178193131293	9.74082701467031	9.01157439750015	9.34280760135705	9.46236056866133	9.24208638493722	8.75099202167229	9.11790261671327	9.35921764560153	9.45378477132547	8.9981564833012	8.82856960482837	8.98911267948942	9.30438958499262	8.93227906204324	8.38325032027967	8.43245964338703	8.82929197027376	9.8719758780057	8.93039932480234	8.71988475828389	8.63953881246828	8.59386528197438	8.85322367041166	8.88873375798518	9.11755789477169	8.74740401729798	8.6565306960481
AGPAT4	9.41015523828329	8.45153924103816	9.28768595820213	8.455754638893	9.39566585226178	8.36163488388314	8.30615813206171	8.62357703367525	8.72574613822166	8.43734498855206	7.99520710971951	8.18609446872202	8.41333336959557	7.95414456839643	8.3431946064772	8.61166867394927	7.82142357437767	8.81000119402432	7.44759518759967	8.22402469657965	8.99427589126644	8.64428371389086	8.52171698405743	8.98264317512542	7.50326962320424	7.60994369058363	7.67737335058921	7.81898176201394	8.76762725746371	8.77006350127017	7.69447160569262	8.48402063560522	9.39768445427285	7.48655002999533	7.39336022404988	8.82898997432155	9.35576124642915	8.49315708585869	8.01131367140929	7.31882373135096	7.80412130972197	9.66044226007379	8.86559373755968	9.51752455150352	8.48362221406841	9.24480078044147	7.72805881932833	8.7017096563005	8.46141249563068
AGPAT5	7.04332284253399	8.20778105515798	7.71254458648638	9.19737277620562	7.80274625514997	8.00776480647394	7.73051913029775	7.72126529577973	7.01479426252636	7.0200142107035	6.92617282807258	7.83274447424102	8.04641496737591	7.00792885737256	6.73068743485508	7.77018307985833	7.1283066898498	6.78582052324835	7.97478902628768	7.2748466502071	7.96835607643581	7.92149422739914	6.73305814064135	6.8550793032659	6.91167494131141	6.91385635928521	7.04820604273013	6.97149414371404	6.8679395314247	7.56068117225672	7.41724850958519	6.80383405893121	7.86626046908312	7.85967580540401	6.80782824445749	8.0017806176157	7.7978275181625	7.5248651509375	6.96408895944178	6.23563502710726	6.83509357239386	7.03057256102784	8.36456509652997	8.06107058322301	7.82101964256161	7.56351527309625	7.07386110806641	7.1500947783749	7.26663263960061
AGPAT6	7.59194261941574	7.47307917198003	7.43630305796823	7.41805782672323	8.20929025730419	7.85080164921017	7.20579443524047	7.97690160186542	6.76956404346943	6.84784674173033	7.11550829537102	7.32007125114846	7.2272142475826	6.20211628241813	7.73953126492194	7.30022961281697	6.89255829553634	7.18651194456871	7.26640928299198	7.47776507247633	7.14809080193477	8.22178396606366	6.98987024730425	7.56072354174694	7.36708017251297	7.17593068287733	7.87884614578183	7.26720748653523	7.94287260461669	6.66970148697828	6.95227972257065	8.54862400625748	7.68133331267068	6.97163919734049	7.85368855288818	7.37652895760364	7.28357451610065	7.06330898494371	6.97725599149038	8.62903090081649	8.6235647525249	7.09330924068354	7.02039666056508	6.70189347464679	8.59955560247072	7.61692481540179	7.76778532929748	6.82304799143162	7.52064810014383
AGPAT9	6.20672308549755	9.38325226339452	5.63450740550728	4.08124379604597	6.32602842350399	4.21330926841034	5.32530548710534	4.24599454822871	4.82958769498143	7.43275024871874	7.95710353177699	8.97071397368833	7.51270557286994	4.61114156081622	5.47674518632106	8.63898270681869	5.42580132819954	4.76709909954484	5.89933658969879	6.68760597457417	5.8249748542108	7.2950589612544	4.13176564130539	4.55933833104822	7.16067778922122	7.99992018947042	5.68237287162375	5.53018582599404	6.07320588888753	4.70755999036634	5.21007909523521	6.91094899253207	7.65180408140538	7.46104966395562	5.97741203837333	9.14546719799915	7.56951341324925	5.86620725432428	7.7841586340393	5.62173604057767	4.88103975110553	5.44819086661325	6.79793374173777	4.51396379690941	5.45426370931839	5.51733077618805	6.73463328718768	5.55188167891991	5.67558191256328
AGPS	7.14649611732208	7.85958570474743	7.32819557256946	6.75776248980373	6.69965943231332	6.97409113802928	7.48455192227704	6.96375788415138	7.37902159225248	7.53162547904458	7.42068455606811	7.85813449144405	7.91378390794465	7.06045231044055	6.72731497215349	7.92520347467103	7.88279113674112	7.13338766266653	7.42807064458617	7.15381929196861	7.74399195144954	7.14437661889442	6.55522176604629	7.53106344845888	7.02585946769926	7.34140049516137	6.49040789559229	7.25376986063115	7.47890085852728	6.78419750053615	6.65370574245908	7.28457808447818	7.52442393788302	7.36015721739461	6.58826552946181	7.49240776770255	7.22880298655026	7.0108518176538	7.97190400117269	6.72564137221259	7.25530437529597	7.41444323886654	7.80461141432567	7.40898596618238	7.2433706145181	7.01911282676285	7.63024511491687	7.51259904709856	7.58746667727081
AGR2	3.52425652254292	4.01493984623651	4.22560928737218	5.0091836600815	3.45109940804276	4.62110754356745	4.520655809632	3.94792717591301	5.6599231666045	5.32034195049044	4.16093488333154	4.28065504489798	4.63870578099639	4.79168406890289	4.61223883359456	5.16512746348008	4.82275795761204	3.99538934203806	4.15710736411851	3.37434581730752	3.36319729770883	3.83739398834129	5.39468490003405	8.35020152011005	5.76195044663055	5.40629643347209	4.47535375616827	5.07005745352902	4.31543397220535	4.87237652486463	4.76934898648424	4.57509287561751	4.08819253273156	3.40621397424609	4.00996917461852	4.38576568161371	4.02902101473335	4.41222449947393	4.53692270643556	7.59118893393773	4.76153054507625	4.8775715019019	3.22690751021912	3.2752486653408	4.47154171669602	4.4281735945231	4.33566144839342	5.14321016363975	4.51291851287672
AGR3	6.65203694700946	3.56327746046504	5.61772386680479	3.60115048430333	3.57992162773905	3.5736831231018	5.20064761991829	5.79461197672174	3.66303481932319	3.53694200049704	5.61772386680479	3.611812211052	3.57017488167051	3.65262589472322	3.62227495804492	3.51559082031242	3.52055226635334	3.54672625914249	3.56056676903835	5.50073029435019	4.55078299960192	4.55513935146757	6.35414141890921	5.21260108409774	6.44040566695326	3.5449566441016	5.7720946446899	4.63972042649577	3.62768492402708	3.6154639788645	3.69611112626262	3.58879416766757	3.52039569211931	3.56580711293363	3.4889210091155	4.78048555583607	3.76668227746926	3.93242370342204	4.55993299694542	3.35799376881119	4.31963988218575	4.33663129169599	4.07773784634857	4.47578792825576	3.80469491750633	5.1536699844865	3.83066320443039	4.22329257560445	3.31662795680881
AGRP	6.44077176450364	4.66492818494491	5.67478311418299	5.18664027714067	6.06935336198182	5.04841826414757	5.31721163491272	6.06082954844748	5.42829473033074	4.26418533906984	5.09498495419354	4.01406230223874	4.74675258688267	6.54814656708506	4.96879779795241	3.90287663701886	5.11303723932149	5.32409959160708	4.96076842346295	5.91728179574225	5.52977045430756	5.59453670919697	6.59547069566786	6.76131028531139	6.78296303348424	6.03973961918742	7.68335494417476	6.90045279652634	5.63655876802191	6.17069758621265	7.65356236172584	6.35796637446087	4.81702605113367	6.03603132635082	6.22589591958466	5.89861672179804	4.94235372914219	7.62767760078775	6.40457175147784	6.12314478378744	6.24404419711506	7.03444276906122	5.85847547888713	5.61937687481912	5.32578533652848	5.55787557393164	5.94640910942244	6.13902724880428	5.75506645206673
AGT	11.0327688369566	8.72041589366237	10.8976838482516	10.9045149625472	10.9422002395669	9.94613986879497	10.2403091754868	10.8013989364688	12.2729170182732	10.4743000417026	9.96746931160839	9.53122972746148	10.5753154408372	11.3846749944445	10.940072928583	8.64904349831539	8.95575430390915	10.4583296436327	9.57227867599523	8.38602929102358	10.4300074998358	10.5772767177932	10.0246680342601	10.656208108755	8.45277348783959	11.1682362969047	9.44420269518723	8.8968018468365	10.0683542554353	10.2999969261121	11.5782810482387	10.8095360862883	10.0892834376455	11.0206572475915	10.8825169362817	8.80247228222287	9.32382861630681	10.084723936059	10.7551897048395	10.4378248315564	10.2708160475769	8.3965636260395	11.0764750459514	10.2133358697319	11.5793086449124	11.1613298689639	10.6340326651342	9.48973217722592	9.60867019210619
AGTPBP1	7.92829696847814	8.8997442660527	8.46489129575592	7.52345409787067	7.98988401303312	8.27667751269923	8.84863354622354	8.22028423930069	7.86465313135693	8.6191359411541	8.66407299504707	8.77803673087485	8.58983774488698	8.04435366748483	7.93940792304453	8.65466041515766	8.59072721313505	8.76178790518979	9.062724114412	7.660259575603	8.96944996903457	8.5070892477981	7.15637005865886	8.42681679355874	8.01022998266306	7.9173323404812	7.54204579278585	8.57020861103552	8.30908144930016	7.50104147096196	6.45707867144815	7.85345668261512	8.98666553654932	8.03896424619619	7.39273185954284	8.66098369590083	8.92460305525538	8.70110392818414	7.40696617369491	7.37130091809878	7.93076541528649	9.23381340367892	8.47269976446916	8.52194469077344	8.33506689864413	8.9901408504113	6.83439928547248	7.64042281395274	8.25173295566519
AGTR1	4.25683508015224	4.25704102227824	5.59904082112411	5.21747944572886	4.62626163099053	4.50028809338699	4.57969664528693	4.65087801939822	6.38708992423643	4.53199897789033	4.71290652687902	5.40502337465536	6.60555144019112	6.40159518469264	5.03868280353167	4.33229920990422	5.851786447432	4.50670697322234	5.97409295432259	5.28551074589248	5.31562873109473	4.37592741886206	4.38326883536388	4.52446317723897	5.48657015220024	6.06040897324456	5.43094686512807	4.52187734268752	4.83248009769959	6.19493541342786	6.03108428551747	4.28747212357002	4.22351133257029	4.62762021858704	4.43391588820782	4.45859426939835	5.73621954527576	3.83875555276917	4.44326599195026	5.60002399006692	5.10161067131672	5.07739518761187	4.5338204328356	5.67056426750769	5.46053133575621	4.87387375090943	4.45504292118376	4.81686370958244	6.11189035531983
AGTR2	4.39821510755292	4.42617719524235	4.38624174074906	4.73033919788218	4.44375238722944	4.46191769515187	4.68466935593033	4.74610128003897	4.77048418629454	4.44577930718124	4.7064395025012	4.67545841589622	4.65711350747174	4.97185483492326	5.26253397130145	4.49071364231514	4.5069845925611	4.54446978306203	4.38133266035948	5.33654220675658	4.42538609779282	4.39192053757603	4.37361411497342	4.75793780836507	4.73643278634486	4.78334700320383	4.54832691765384	4.61259824017597	4.48767753858988	4.88617256683438	4.92247752546464	4.50961445705552	4.31568440065491	4.65660463938257	4.44798582763509	4.40400080944064	3.87901492250819	4.16722707552977	4.38212750913515	6.63387158359213	4.95318928114568	5.10206640953003	4.12921543894498	4.01318694926285	4.79117661674055	4.4879262079816	4.66377278493272	4.9473011831464	4.47875467137031
AGTRAP	7.09149372584967	6.31093901228873	6.88956466062325	6.86331484655501	7.04931816012182	6.70790362874145	6.32942166927052	7.25468830934126	6.91810717997086	6.17462718836668	6.8320841322934	5.97375249202271	6.2553727186248	7.04747686411802	6.56929342653297	6.06416563673035	6.30560800651717	6.73435118762699	6.11707777352261	6.6600526246709	6.30772646943703	5.91463975852048	6.47994680715147	8.05082353156111	5.96305076943021	6.59453263491602	7.00894580020755	6.25497236641271	6.82027212117748	6.73250664990488	7.75349231713787	8.00464444371233	6.1147704805108	6.36145065666758	6.71398509230329	5.92595578673396	5.79472992210318	5.85727904231486	6.98159575760384	7.54042691101991	7.37352553364824	6.89963037617885	6.32177723959919	6.3269956255514	6.8052510343942	7.04247112883974	6.77332804151541	6.07376088443918	6.58966984703052
AGXT	5.24989213051575	4.34823025526562	5.00567313407748	5.46850879625565	5.48208777656378	4.95872857415126	4.56018334151052	5.85646114279845	5.73032548362325	4.54990485954349	4.46052021214485	3.87568531670341	4.12996226519697	6.33906105328201	5.35169052585108	4.31472013915133	5.36158457053955	4.97548139710795	4.53620667387767	5.41296505983889	4.8828737348507	4.90260520168272	6.28108105736742	6.2201373182472	6.00992016002371	5.86068250252773	5.93123717361189	5.69421073044338	4.99528438715459	5.96066152609128	6.81636973595101	5.80276806955987	4.48532386694669	5.0269647010283	5.4701538301918	5.18346196480774	4.41408870953349	5.04591169014417	6.5539878879984	5.73525328086808	5.95822807205358	5.56420135472805	5.42999889849532	4.56632274809914	5.30333123132381	5.48250194993254	4.9631091678012	5.09840710754992	4.90635014381927
AGXT2	4.29106475255838	4.22008187731261	4.06523894630985	5.12471413751457	4.29629481597991	4.36299792240872	4.96047843955069	5.33910197754431	5.72509718491615	4.51368503606468	4.99376973857821	4.97379977949665	4.85316401116205	5.72509718491615	3.93456655198857	4.11507088041113	4.13833588274115	4.100802688957	4.05894152300637	4.1736895965083	4.18155707176716	4.62083763892283	3.92929172831392	4.96918947342592	5.2812855029068	5.3267963510344	4.48919773451501	3.88541635097317	4.84017320846985	5.85246420669979	7.32558955550791	4.43181853311945	4.18699372097229	3.92111437437966	4.3251858378167	3.87311072446326	6.38981278163047	4.58490861096522	4.83544041852586	2.51302006411595	3.92060745645591	4.00425410088722	4.84655546779351	4.70972493874246	2.87656443801125	4.88217719195248	3.32369168669202	4.69586779470424	4.44934709786612
AHCTF1	7.63358451336361	8.26580300059238	8.41842873788284	8.2841653366469	7.87318249436966	8.4169814940594	8.89601690604353	8.75077417646723	7.96233133774996	8.26144292054747	7.90271681879808	8.00400324429186	8.46275889417331	8.33188309852724	8.28573872692086	7.91889567447238	7.73327690643697	7.97739322394406	9.0243972955408	7.57364660078399	8.68889590212116	8.34647709606844	8.16739500774267	8.27246582675256	8.65225150502612	8.4039218960711	8.36229356739394	9.24776137514866	9.43167143217226	8.47149510926595	8.3236055978002	8.31064003625684	8.38510313922283	7.99987481500156	8.58278609507322	8.50188034884254	7.99228992183622	7.88042324157087	7.71645313783741	7.15920313759024	7.7002780349742	7.94615845488444	7.67078618194311	8.28895841707157	8.55331809865494	8.58605003128999	7.96993130296517	8.27722376397078	8.49527951162558
AHCY	7.61398715720793	8.56163937482961	7.93739099355865	8.27987421674398	8.03152084535256	9.13794240389069	8.29650826521392	8.23442906625952	7.33895451724811	7.89505737939077	9.21425211360616	7.65838206621525	8.28434688691526	7.05044116579074	8.98845542110424	8.53561324150818	8.27458382124349	8.47339557788143	8.41188591286239	8.13125982264749	7.61077895687479	7.68715398011495	6.25908421276997	7.74495906201315	7.08913289782149	7.30675756211327	7.28298343912341	7.43806648470594	8.49177741627227	6.91564188843825	6.25234908210317	8.44892913152978	7.78933307069258	7.60680266949121	7.18884052462456	8.00644567695073	8.70308145228715	8.37395456776387	8.19508812274795	6.25548423500352	7.19728393111752	8.14042694234777	8.33444422015037	8.29212612372829	7.03660362380944	8.30562533956874	6.97470469092494	8.55504519026736	7.28365248662527
AHCYL1	12.186170675831	10.1245153491975	11.7396913957725	11.8911856976337	11.0053177751488	11.0153659295461	10.7339559180508	11.4509774811335	12.4580225148485	10.5923053176997	11.1549755260747	10.7616504716457	10.7521293121905	11.9486722094425	10.4644923002591	10.1594732678636	9.50488914900546	11.2417199510558	11.6013843051376	9.87627076855528	11.3886105379045	11.586041525971	10.9793804588691	11.5585020745664	9.94255580461446	11.5437761791114	11.4313323787107	10.8513224504689	11.7065048146207	10.7433061125917	11.8384368527289	10.7521293121905	11.0153659295461	11.5805248230657	12.0229256205289	9.43919279625951	9.94759146383184	10.0950729070981	11.4230261265211	10.9674236629846	10.8936014783031	10.0657258439379	11.1053646724318	11.224737661159	11.5416289191551	11.6202926009133	10.8254613412426	10.3685887947252	11.2031703191142
AHCYL2	7.94923117139498	7.62868870261587	7.45663651927962	7.03158866094308	6.71437886190348	6.4414771942759	7.3614337967337	6.82418548557446	8.01491228743951	8.26201170059298	7.57553232018461	7.75839360241615	7.97738781514224	7.13726610080509	6.35874690463471	7.84103300885889	8.03510807743545	7.7021806293954	8.12673034491778	6.67105415528981	7.89526798623028	8.04213009059898	7.3216346723091	8.98468488609108	7.87193243894438	7.19065997989645	7.89705306943009	8.03552734049247	6.54028352137936	8.1993348744294	8.4925806602919	6.61057910321706	7.86845915746386	8.14880038653465	8.35106608902466	7.19421299852278	7.79118578521078	8.01009278905874	7.63385143640669	6.57231199560091	8.49367509898928	6.97923397357653	7.98661190780027	7.32061159262898	8.00253620636653	7.21671007993303	8.27155055020928	7.42192377629528	7.83876826702032
AHDC1	6.51325556804206	5.92171934596076	6.07603666523063	7.32230557155002	7.2868228764793	6.76467841131626	6.52038248607596	6.91119237304575	7.0843406340261	6.42928593217865	6.07603666523063	5.73155680865112	5.43103336838523	7.35285673908094	7.50766822373879	6.47881791125083	5.83924638313714	6.71160626380894	6.1479053248927	6.29962827587573	6.04415894717053	6.41236481817661	7.99282724498737	6.81985886279438	7.50144254995754	7.07501427496214	6.53523377619888	6.75650240446691	6.89991163037772	7.03133734563023	7.71622627014245	6.51670864995391	6.02775832704024	6.35935747924477	7.63058781346065	5.99519606840171	5.80774310653344	6.01585755351473	6.98169679511194	6.81838325535217	6.61612664742264	7.37647906123042	6.25296164716697	6.32701496297862	6.42682770560132	6.9472417005219	7.473743013237	6.99229661093198	6.97791477522176
AHI1	8.38272447678153	9.47333009785584	8.75699620981147	7.88982268292601	8.35633306610459	8.26029780388192	8.65766269108693	7.70757458604834	7.41057743934667	8.69592621757194	7.45646634195213	9.04217080832918	8.6725128833384	7.08644000894429	8.97730956267769	8.71841384293351	8.22392722477186	7.95068368734495	8.94673169726139	8.40058221811775	9.02957795247318	9.24534582024159	8.01219844853599	7.62747866414212	8.74028388249194	9.00459720958522	8.86929501140561	9.08792708404851	8.61324072222214	8.34256130459399	8.03498347964225	8.0298217484068	8.81820016860266	8.67287057403133	8.57213710484195	8.94299804946664	9.32494152461751	8.50898716052015	7.6193743750244	8.02566707207607	7.40843644716568	7.855000243443	8.20542262714655	9.2111672067414	8.25024678629662	8.3052755261236	7.83941708477723	8.61365268263799	8.38982088510793
AHNAK	7.9016894213072	5.28769557187081	7.63552198317185	7.48998650273156	8.71045516625739	7.75511187856764	6.98127111650854	9.05174116651175	9.28090832819389	7.36498141579415	6.70628147297514	7.07522981175687	6.64915173207318	8.58218436204651	8.01792175665059	6.2332487725693	7.5088248696536	8.09956292228011	8.12912569984819	7.04967279231548	6.89273821004555	7.39033355519027	8.18545534884919	7.37669313631356	7.55383312994559	7.23519167331654	7.27722034191554	6.47106505133538	6.96330525598622	7.36164681643649	9.89188535012095	8.54095225293391	7.01823253640143	7.8960410904037	8.42796973899841	5.66802358420202	5.38310175360039	5.27405848688765	8.38682497583941	8.49516624342011	6.89967662018563	6.18086721225093	6.98420377910282	6.86575444217837	7.6230876234539	7.77738200557338	7.66149469617176	6.64741655356494	7.14602983988963
AHR	7.08338866988377	7.7985782279468	7.85295412581903	7.05320284330674	6.92164943033408	8.38194294592632	7.78302858634677	6.83390191716716	7.63252573321903	8.20222514011803	8.57485976495805	7.36959289901142	9.3252182729664	8.07091009582604	8.9244770228151	7.81889872299511	7.76661420581027	7.63583157623571	8.03563153108594	6.03745125791942	7.67360170265995	7.73533919095511	5.80267202679228	8.70327958673438	5.87892564576541	7.36135613014776	6.68650133672297	8.00252786306735	8.26402700535614	7.32298747214576	6.52449588981456	9.15527184314846	7.93547666710222	6.76043390591492	7.25091661454741	7.52445598508642	6.83349454535822	6.21929155826599	8.43525293505466	8.64824125550774	8.1148099284178	8.25722845928132	7.00917106879167	6.46151031071792	7.77519664325031	7.40481503479729	8.35215081863157	7.54889042919722	8.15166158276576
AHRR	5.06135539218981	6.9307279754701	6.5865629870531	5.98436898912836	6.67364270922738	7.34162705203629	7.92606356034455	6.52992000654287	6.0155737989042	8.56728501919966	6.13422398030116	7.43566943420802	6.93466330317586	6.19777753108317	7.65938357090747	6.429631964127	8.32686335833442	5.78358658812828	6.84455420597555	6.63167473221477	7.33753954062221	6.11560752089476	6.00632225507893	5.06909531260357	5.9314264218748	5.06669101428555	6.16509990984828	6.71488653691651	6.52805601145774	6.40463195990851	5.18283067517881	5.57386824575845	6.76916096695966	5.07210936712205	7.18562240913332	5.76411524440065	6.06643556242254	5.86932215676859	6.57986473772511	6.69191260642769	6.39287117738561	5.53760892480141	5.71999560207044	6.40114356256708	6.36795400011427	5.7594688824278	6.27682243960522	7.38428653486618	7.02037807408465
AHSA1	9.81918831008105	11.0909615499699	9.4531291857475	9.06636904785038	9.55078741794129	9.92702406575414	10.1024535556487	9.9164374876419	9.33217519045282	9.89911880641638	11.7181257412735	11.0591611136796	11.2750381698911	9.34565160726544	9.9049106944032	11.2632712351266	10.1258001961915	10.0010059715816	10.3973331036551	10.2668690969189	10.8431232847517	9.62262433081788	8.86827060493926	9.42549662949836	9.9164374876419	9.42875278578048	10.4818649558366	10.2899715257406	10.3316666069331	9.29762126700651	8.0148707102516	10.0010059715816	10.8497414223951	10.4456910946399	9.32126299671237	10.5296999267186	10.3608089674446	10.2200329377891	11.3614469969232	10.8260638316512	9.39437775382098	9.78647292675796	10.0040418477343	10.1486074642226	9.07741386265026	9.42940420396885	11.8191017428059	11.8441264204838	9.95813813840157
AHSA2	8.71389254176386	8.4540213719308	8.48667435845961	8.54321856708648	8.67949297616402	8.09735425384079	7.848210007653	8.32523436380597	8.89242509122251	8.73508450529759	7.36540977431234	8.41492027116925	8.38531503418825	8.9631460780234	8.10910602966825	8.07037610273524	7.59939363168044	8.02531972410219	8.08139584128971	7.50789928294137	8.60477980862933	9.23683316258604	9.52599613372266	8.5711555839158	8.70953537343198	8.80435585209028	8.78784274087319	7.79185551009406	8.60098971142441	9.13684305732669	8.76560530438903	8.77411343337026	8.98024275698205	7.95369967180546	8.48667435845961	8.33261041261011	8.74314346473876	8.05150099662853	9.67519067104172	9.79352862649493	7.92811034607192	8.93967144099298	8.78515447172934	8.25587426453652	7.84364301890407	7.87749084500819	9.08533579871365	8.62355809584086	9.12247116283168
AHSG	4.2665704740506	4.67778541188158	5.31673481834418	6.19724520715198	4.08510913036104	3.83358494894165	4.72554958335395	5.04352997021607	5.43345498708475	5.28750409365636	4.61677021833891	5.17312185971659	4.68778784902236	6.24561920357589	5.25940309830236	5.56100649712275	4.87062906472022	5.18764811895096	5.07192034631115	5.48171780898667	5.08028132433304	5.16994848108137	6.810400489592	6.70081510929248	5.58045222895546	6.36637108365827	4.48759359837643	5.62986276430504	4.68264602738003	5.73423111666794	6.76193003292106	4.33583220125429	4.79154637643372	5.09350618769228	4.78143603460982	4.88859192461983	5.60598140783859	5.44595729094875	5.56639196959286	6.83786751693263	5.3112344281667	7.01931504639158	4.64822102506848	5.16331360869644	5.98213203709042	4.17579356200378	4.99863608196019	5.23181180163566	5.09140734702209
AICDA	4.87704045370741	3.3726034149314	3.13400725025519	4.26237272254467	3.47084846187031	3.55729277682737	4.31830024898464	4.59711782408511	5.18728313169066	4.13238264013264	4.76074863450272	3.95969810514685	4.08215138475527	4.8314500595831	5.631121569153	3.27371114803962	3.49065486338299	3.44212439907499	3.20734536116634	3.24254713956965	3.25180495906615	3.85049628633512	4.19465549628114	4.22525134859929	4.40399253848508	4.9778228970525	3.84719215492792	4.77799189790655	5.09427652124541	4.23339675880178	6.2150445138607	3.55993681743034	3.71808280648587	6.36070761581359	4.37766061534517	3.72626131316322	4.74047472131496	4.90834482492548	4.32779447855529	3.4738058602859	3.28379858754922	3.69326935225714	4.68765720510758	4.57706394057441	2.50241412341201	3.69162346607676	4.49014572006721	4.16870929243257	4.74450199906259
AIF1	4.47364617807149	4.75809587002907	5.20212863925967	7.22912173226828	6.43520156676855	7.50446245747535	4.85794446638346	6.344581656968	6.35779530268981	6.89085627843099	6.78328974542192	5.50201192414938	6.50489331475843	6.28517098961265	7.27129730869853	6.11323282863597	5.85938693897535	5.87401897931947	5.24129297758901	4.98406414834286	5.34363060566407	5.67676977154163	5.851860554006	8.19763669819002	6.30541389807285	6.39461085249668	6.60127573775927	6.82763966151836	5.89004204975944	6.81082530018781	6.63589756469369	7.01319737535957	6.13838880978711	6.72903273055278	6.37942810105724	5.82783335957198	5.6719106151502	6.1655130506053	5.91592984219424	5.56443002968298	7.09019394660999	6.35584581749288	7.6630789509291	6.52040047029302	6.30867438089979	5.80076914238673	5.32511089931549	5.46620864748584	7.16695022953196
AIFM1	6.98183605735153	7.24552532098028	6.9991949709099	5.85857205362662	5.71058841739495	6.50079676261534	6.7929815297032	4.42246038307856	6.40934607709539	6.97726179159159	7.17965180143873	7.39452581050889	7.18823681363925	4.83494235816286	7.00399275550601	6.8882099983697	6.66475727340426	5.87336522279796	7.345496481572	7.75004196389593	6.78761392948248	6.25620419279238	6.07808329150916	6.21167199987618	5.95434043046781	6.77532983795097	6.04507648534254	7.13433257036701	6.23155887999011	5.53679465189084	4.11093494035671	6.67127867156099	7.45575737900912	7.42679594896193	6.90126538729363	7.04153762367741	7.08141013327151	7.33804750587316	6.11248292519482	5.28252599495056	7.20172127354923	6.13576089447564	6.4901006973651	6.68357318956553	5.87167212089545	5.82938153204005	5.7339366735857	6.45784899787357	5.33737697824479
AIFM2	6.26426773196199	6.3212583324593	7.10877717877694	5.96804672876032	6.92928678226329	5.07904828152157	5.73075713271783	5.43585675677454	6.26945729857807	6.42162262437144	5.07551477979763	5.70429304675525	5.58392839154627	5.08748407329866	6.08273344719625	5.68994189257516	5.10352677947572	6.26373458045845	5.98217735593182	6.3906812486826	6.5036493773274	6.70857895841887	6.81534951768416	5.95434025698468	6.00284859449619	5.39894763295654	6.33898498625373	5.47682408450935	6.12345574492151	5.07412233339852	5.91153182445396	5.27102506934952	5.89783042226472	5.65479022537739	5.88072394787378	5.04953737412987	5.51766810666804	5.37862390640747	6.40219630191419	5.79964009741374	5.54037317005107	5.48144827897263	5.59864647378799	5.66842142870752	6.04417012898269	5.41044470911561	6.64488179021287	5.99245484112582	5.38356754171003
AIFM3	8.25886330866235	8.35417142379171	7.32157854952128	8.30137630320727	8.11785516304857	5.91772730012448	7.46830067991026	8.85341561074617	8.56970001835917	7.37804984751441	6.54789722531538	8.24147255227453	5.84484522121298	8.63193269199649	6.54118803229141	7.80346583070863	7.97461287646818	8.20683490463691	7.12872479323387	8.63345427739724	6.84221821716964	8.34350509320718	9.21557493902671	6.73700371789061	8.27592571402931	8.61876480054178	8.6302029252784	6.96124207716577	7.43658772590165	8.21826456671836	9.31677136962792	6.83826784973323	7.85787562590075	8.84252586606499	8.46642685217763	8.46642685217763	6.79888145711147	7.91358640821745	8.55779935353665	10.4677147992821	8.69777120278541	8.49527435974758	7.49338779616127	6.74442034415116	7.52417046453047	7.97551305468477	8.50618039035475	7.94406990292577	7.39154678066021
AIG1	8.93244401669405	8.90500868506069	9.01181887028794	8.12314891865662	8.37671434680844	8.13944855569471	8.40503864660356	8.38882960504692	8.61493894010089	8.56922597008439	7.58143323730828	8.29516142684795	7.88068332438866	8.20594941389296	7.69509659322628	8.66969258420406	8.28025280793134	8.59369052488843	8.486744446439	8.55391533371883	8.39716627674646	8.41479276010667	7.93008428546264	7.24240040943485	8.19565550231285	8.87330404136386	7.84890695926901	7.9516648841071	8.35433537548369	8.49298043541235	7.62256358588795	8.01589896786315	8.87811126409846	8.84288849587187	8.16483038974846	8.64678702664336	8.63296312969871	8.34859723334396	7.85601492703178	7.41407288542741	8.100450864065	8.18547786541511	9.04197304642305	8.83303799505538	8.44396553555482	8.37265897871782	8.10698489447578	8.57054020391162	8.25325339552154
AIM1L	5.08498699506312	4.77249789583806	4.81017663245233	6.3032650833806	6.39970053388715	5.64461693135585	4.62629681359055	5.61664786240597	6.00219368656496	5.85081432733858	4.10564257313079	4.50592019696568	5.00111962111329	5.83253102631317	5.92324965903505	4.86154992003073	5.34825059666901	5.33443654700538	5.08188799545576	6.08624907180202	4.8215082957981	5.33443654700538	5.56695392988471	6.24540381307667	5.79001498234264	5.9090946397488	5.91824664681546	5.54073432189569	5.09224773604549	5.52634986510638	7.14444351562064	5.9976989421473	4.75796207402936	5.42562202131334	6.40930026274798	5.71471327517386	5.3851862807898	5.23106984852892	5.3883028353245	5.93755965986329	5.82411457656021	5.73246039259894	5.10565819510865	4.91881481743331	5.26777524131532	5.36550639433924	5.70634753787034	4.8908969842267	5.87246801385004
AIM2	4.76270850841865	5.89761690907974	4.52162776934438	6.48126387300147	6.12212452938568	9.1671458089819	5.54497652556253	4.63565867173384	4.83704377933721	5.61555027290603	4.65920987203937	4.56164421604757	5.48102782290673	5.39186640524893	4.4664419456316	4.33973674015702	4.36419715044401	5.60642595147423	4.361685265241	4.40553468345307	4.3968082289469	4.62053552574025	4.53940569640864	7.59878801070429	4.57728851167614	4.43968819676272	6.2197686380107	4.64875605866242	5.2646974886744	4.51769393016421	4.75906046097379	6.52155350298105	4.32272652814644	4.4857034680277	6.06815051866821	6.27549382357689	4.3719674925051	4.35098722639484	5.89076864862203	5.69587565198889	4.01577410735695	4.3295191440813	4.76406331634073	4.73419812433997	4.8281673686947	4.4519151480425	5.06041374451738	4.9044626567614	6.01719643265648
AIP	8.58197112523157	8.6636144092722	8.02723484508911	8.46374126577741	8.70602618741242	7.77709579992877	8.07204710542723	8.92041955927337	8.48347802063067	7.81188568041819	8.04685670924655	7.50417661871721	7.31360228813569	8.64297319574967	8.63518507326236	8.13127203688436	8.24868299457039	8.52097149919635	7.98203391197149	8.2622449856437	8.36415547732472	8.1522261442168	8.80677799420361	8.96380179712089	8.74584436920642	8.32123524674339	8.8325501773121	8.19577460690084	8.40707815238892	8.44284827051721	8.58072199447481	7.8716972877689	8.28213818740192	8.4766285795731	8.05893489920567	8.48890477264631	8.29319917537845	8.41212080946055	9.00792293620221	9.06377989460382	9.19975246303061	9.00792293620221	7.83786853573572	7.81147281629975	7.7702446734646	8.27355672053869	8.86858187979063	8.78859332105308	8.41628255356168
AIPL1	4.65932519797563	4.75024056971329	4.69305405054019	4.8149469910993	4.76046665265712	4.74520543344423	4.82718220822216	4.7422983392954	4.79416270303101	4.63021735402282	4.82498446144674	4.76607172698922	4.74953532261371	4.82289332179102	6.47912103213078	4.92674505747728	4.95177312896452	5.09190408754055	4.83541555808231	4.7701186972641	4.75024056971329	4.72516329494003	4.91316085026279	4.89991286550275	4.78542911976301	4.70508835424515	4.76569040152258	5.3070249542801	4.7597081019977	4.73797665067358	4.81212190242716	4.7618443446656	4.62503870816955	5.30235474238233	4.75417273232081	4.95217905607416	5.2571078282699	5.92175426477896	5.77638810751714	5.63590352480723	4.96728384325762	5.01621661282429	5.2360657900187	4.46711749176504	4.52250887423773	4.33026065452694	5.34497617020445	4.5939548415096	4.57897019085879
AIRE	6.74176477918799	6.07820519801922	6.87727583555622	8.47578677838441	7.68429432980848	6.98820994865341	6.95744206423007	8.91093739906275	8.51943738529545	7.47139750276706	6.03978558857619	5.36110142886201	5.85941554898212	8.52946015134073	6.96926348252023	5.86357530494737	7.15957877717886	7.88958514343421	7.34911101218611	6.94749283424342	7.40257768919384	7.88958514343421	8.85074515388187	8.11828228577603	8.2215726236977	8.38918713831089	8.38131679257635	7.5023502210675	8.74724812001161	8.05997017874284	8.38918713831089	8.27785354554384	8.06547544583493	7.0596214114281	8.12893706443332	7.49389158686391	6.49380055776966	5.7483855527188	8.50336999781183	8.38863314695971	7.96405329516571	8.20735598054048	7.08841725784305	6.25340755977239	7.71605822662583	7.19305216589864	8.384177545866	7.51428119702429	7.98618331183964
AJAP1	8.41509954308409	8.89536050991391	7.86544109594913	8.13939406384213	8.5590220762255	7.93483266891265	8.68996421070132	8.27377427114412	7.8492825474889	9.01615973881836	7.8120131291722	8.5785084271349	7.70644105786499	7.38986465102851	8.50800036660412	8.42950361108148	7.47696840329983	7.60918455445293	8.4447012319706	8.32991764595501	7.85723382931712	8.5752633274685	8.32844868700408	5.89112679096294	9.18855762770965	8.43978238551024	7.82006483580806	8.36872888043603	8.10378460852226	8.78127989755178	7.78160607271072	6.24418103233827	7.93483266891265	7.90554013090455	7.78992164060586	8.23950381325942	7.06127317832375	7.70191579701232	7.96809774037544	8.02601163296043	7.47750819047462	8.20805872378202	7.56999645584305	8.14040378893659	7.64863024494886	8.05546021316125	8.61517232694152	8.7644399451065	7.65936910040785
AK1	9.36228836534843	8.21727424957346	8.96066715305183	9.05343854689511	9.02826716806115	7.7837974710624	8.16185358211261	9.12009224896235	9.44441851106494	8.05590743949936	7.77920226268372	8.25141242078077	7.53916057633869	9.06233988822924	8.78403934233257	7.81610301317151	8.58921614270973	8.66954365772101	8.202515040229	9.08229972806518	8.18757311340005	8.59146602218297	9.01255891864798	9.12009224896235	8.78029772459041	9.03085793836368	8.69861210051528	8.06951580140418	8.0819378632231	8.83094864756799	9.5684100506169	8.59406224673875	8.0080463670686	8.4876143128248	9.22102865994852	8.23258706562467	7.86242609036948	7.34760491731653	9.81588480396265	9.65377280951402	8.04711052723642	7.95320505802682	8.4659359047853	8.3046700559313	8.52519306007807	8.23491376175034	8.77588969316853	8.96849374464502	8.40386682407182
AK2	7.28838233159408	7.37614598993386	7.39354533033935	7.15962470141313	7.41490082602016	7.3662927462873	7.02703647497116	7.18384189629467	7.36043018664499	7.43148926445836	5.88758528129711	7.33075849891759	7.13837279191911	7.06715571901276	6.84274095379355	7.22549819193624	6.24019475378319	6.86525159240585	7.07602541704737	6.98094899245021	7.0829301165083	7.61312188820785	7.22972429909228	7.42762727844376	6.95706976058213	7.14637194745462	7.26300266950522	6.75142397534932	7.07715126287552	7.24659838428799	7.04392102341806	7.75408803987845	7.56481933540977	7.00079568730927	7.21590652956946	6.98853171058832	6.6017386910104	6.5178841532339	7.29045540156242	7.5487151716781	7.29399780092846	7.3210199314846	7.39508213163933	6.91110775583957	7.34533452315104	7.47416069172524	6.86629014240561	7.09502176112148	7.23516748622332
AK3	8.12889274314537	8.75090298750802	9.29265485609437	8.80236233315985	8.42442823858744	9.48318420047452	8.82145945710934	7.8508681660545	9.47178066833546	8.4212591251156	8.68644071321989	9.15156500096489	9.90384526559633	8.51524428010788	9.84110440362068	8.25049304508171	8.64244082092219	9.37315891236355	9.27650589805937	7.45548910762562	9.5307571775243	9.12951806223854	8.74211455108506	8.27541065319125	8.30239923243535	8.3273052985083	8.19084215118423	8.6889255488089	7.98197910613111	9.11837669921603	8.97282667138034	9.1504256370684	9.34277532550315	9.3170992407042	9.39770387757785	7.90550651835238	7.77276890298708	8.06894992544234	9.10687052355001	8.88852069385923	9.55549185736344	8.69600538246355	8.55735120418663	8.41499526092136	9.24737648939812	9.05198484325112	8.55542339014625	7.76789415818827	8.81833740186527
AK5	9.86295208763724	11.0546036828824	9.94703590995067	10.3413299109599	9.45103541760446	10.6785167430162	11.2331401133997	9.11766475884864	9.34260006843521	11.1495850268133	11.0095943584082	11.0070341643612	10.0763294197507	8.83618997551091	10.3303600360324	10.8137988806306	10.7087567161801	11.07028765424	11.3198082475301	9.99994844213524	11.2378894588782	10.3313024842758	8.54427034254661	7.87779061007892	10.368751815459	9.72672750177949	9.71341449273505	11.5659300904622	10.0324202366315	10.5135493409481	8.10837133306044	8.65003047445804	10.9421406661218	10.4254990730749	9.37378991069484	10.535223795333	10.5579768167367	11.2245279793654	8.71956557768991	8.80647815984511	8.88626042323341	9.44087606698476	10.6757082896521	11.2187474455669	9.70502168639043	9.68206814581556	9.8782752738216	10.9874212359988	9.82078245269163
AK7	5.77539652162565	4.75660471978992	5.52706773023884	5.22129820284177	5.63682393984065	5.15870650250683	5.7154536294788	5.09967829583589	5.66296277817618	5.50793341720892	5.88686417578734	5.36779906666919	4.17923710487427	3.76343318254056	5.91903389075659	5.47997427918249	4.9641627289803	5.64727100866467	5.43781408218877	5.87225491007873	4.7119257360146	4.22176922356563	4.71924170794506	4.9452763637488	4.23943399232683	4.44911770032568	3.42964101829063	4.7681781368446	4.83929379868892	4.9141165824951	4.55097586542146	5.20946171922046	4.62249671025345	5.03811618361516	5.01775271473083	4.49723318011214	5.38900933117332	4.61289043544998	4.89182917802825	5.26527229300959	4.82657791095073	5.37364695417311	4.6738003389367	4.22564652622896	5.63390802231978	5.1839637037243	4.63268002221369	5.16344646844915	4.86168081975882
AKAP1	8.12514360948778	7.74340710626257	8.00708637114809	7.69152384396845	8.03675808653322	7.76420344505954	7.84927478167016	7.9871637067468	7.33831822509931	7.13809949131807	7.78861434090177	7.49798980238159	7.4123567147959	7.31970246206676	8.36768573035752	7.66520674944474	7.33994860260794	8.13478579781827	8.13994408697755	7.42538962623557	7.67947291366773	7.2911874626997	7.27220345674005	6.59554480342186	6.90433888119233	7.49437524533633	7.30304488495245	7.56266048083064	7.637330037818	7.13279823725768	7.47334351988399	6.45048019558138	7.5170373482973	7.41511059425468	7.61817274106912	8.2043331678941	7.90199315523577	7.56703164522175	6.93810663672014	6.62963715480423	7.10749652233111	7.5439430969801	7.9973218418666	7.47786501853139	7.58310584307474	6.77113157404572	7.40578113339106	7.20375988748679	7.51995112086336
AKAP10	8.17191887105274	8.29884015067292	7.54357416554183	8.29241092927772	7.86728837633473	7.34907079470735	7.53150723565733	7.97156898771085	7.46752337182509	7.51612129306617	8.18887812764092	8.4273614517808	6.823841282797	6.72068724193726	7.63434564253619	7.83837873163961	7.53684144993424	7.40866734620533	8.78436290778829	8.13673539399916	8.29785197351739	7.83939118833213	7.77429046579831	7.03289780810384	7.83070396999677	7.84254752814096	8.52741499576679	8.12214096431391	8.71945884950409	7.46310449609274	7.28026501482871	7.77124338390594	8.16385563681805	7.76013792368628	8.29241092927772	7.9628477780237	7.63794498916062	8.14870015292891	7.59156727120924	7.94175977409838	7.16054462297472	6.99414508689946	8.03790528540885	7.86778409825361	8.39169366929539	8.75654124521606	6.88381899877811	7.45500954563706	7.80119169793847
AKAP11	8.43127607375523	9.85335975310467	9.03288564677501	8.37415694001955	7.92924852643662	8.9847532621083	9.31156232285366	8.25191101672231	8.51972820172802	9.49645413004108	9.67569855956972	10.1074897372912	9.83625075208075	8.35412372724601	8.68168670989313	9.55538267634098	9.7937174940711	9.21913350815639	9.52717393446476	9.29125568773708	9.5420613789515	9.05917339564555	8.1700923962558	8.42010898254638	9.11514958377816	8.82700967998862	8.80354461471827	9.33724693420279	8.87681074513123	8.58153170354663	7.85993194155968	8.13687660772269	9.56097074547682	9.04143713159936	8.37506164630167	9.58018670690886	10.0052335352951	9.70571186406103	8.17911156093053	8.15124501098066	7.89557823747285	8.80275350208272	9.33273839164486	9.69337253083326	8.73749085463974	8.44225429191664	8.43230068173182	9.35054457438126	9.01724764820903
AKAP12	7.96871448563954	8.94624994851567	8.0926062499808	8.27577383249098	7.93295072659282	10.1482277332618	8.75479205567875	7.99004718448654	7.70988118316423	8.33321596831348	8.89610082232879	9.33491908638367	9.00115909951513	7.82869307127604	8.58870771747713	9.064310881127	8.63621856613852	8.4986208705861	8.58870771747713	9.15769756157968	8.53672292228907	8.28653554134311	8.50972627071226	6.80115152135598	8.90698371712147	8.70092589842996	8.88569075136974	8.88569075136974	9.05922504493327	8.39998544824911	8.57232576229997	9.07711685773044	8.99285090929552	8.93840067554636	9.31576574781188	8.8385335272562	9.21866658749467	8.63438884531013	8.80750121947855	9.71707466603194	8.94901499661072	8.05358737208955	8.74351829337993	7.67986200283911	8.52938912011152	8.65389457671906	8.67389502829258	8.43279434658607	8.45793512585898
AKAP13	7.33614071918211	8.5782144231622	7.7911185071291	7.42595187968468	7.0762063869856	8.66656287948258	8.2578672243783	6.21241120799088	7.23357912324764	8.71907040118775	8.45144984880726	8.03964711785376	8.45728942837199	6.70455029732444	7.94561078368281	7.58961930065392	7.70383945425049	7.51460748515471	7.87973103680375	7.5485343561666	7.94776644631238	8.37628258587257	7.3080684106203	7.40240440249823	7.92995179563255	7.39931605525569	7.14403390896001	9.08393737092519	7.36401075879171	8.07221803774158	6.47765884590424	6.19957087524688	7.93130774675663	7.25330783753078	7.90087937947371	7.03011341307042	7.7058211255487	7.72942749840464	7.96823181729556	6.73250862779581	6.61449341351813	6.55451344626166	7.45917798570942	8.0094838622863	6.81999772838038	6.63037751543982	7.24270464952013	7.13175569609735	7.3409862814104
AKAP14	4.23430410132148	3.40034477037359	3.5749068388052	5.54611704524153	4.46677903124568	3.29391848558443	4.71232301216759	4.88077356738687	4.70620548812347	3.9488512027961	4.59664605726898	3.26728899809098	3.58395764875798	5.43624204571859	4.62167065267716	3.66669224008617	4.43303271892468	4.1872227586965	4.42362877260483	5.40160162217031	4.17234595004094	4.96055233218723	5.5298321992415	4.49697895281646	5.70280891079114	5.0130253909189	5.02605086338621	5.16535639801209	3.6372106129131	5.09702375962884	6.93427506630761	4.29648615608582	3.42598397333128	5.13965858944455	5.07625182770502	4.25962322748688	3.97984787262705	4.4767651497656	4.12455899303072	4.33134109715566	4.14046938107959	3.82947211761414	4.90384683499578	4.89239403791978	4.6174704382182	4.75107463954694	4.22561889795338	4.53019624219503	3.96465747551916
AKAP3	3.93720672391989	3.90730883524685	4.05265228734838	4.009715333214	5.52785968441773	3.91671823177656	3.94200261344241	6.35222094735172	3.97492394184122	4.99639960354885	3.87729792078966	3.91297296829299	3.91336855853748	4.05210000226678	4.09647546638113	4.05481518985398	4.15787672361559	4.13348370438376	5.24261086169253	3.83697340352962	4.76934107828138	4.2324763099163	3.81313780691503	3.97162564395857	4.0069641828773	4.09720756521023	4.73649424414938	3.82652879356789	3.98691751879925	4.33901081777242	4.37929680351513	6.21175044780734	3.97718702629186	6.97808324565634	4.31930836858243	3.83479508841709	4.32383447736338	4.14797573698506	4.30442272464073	5.15418792233676	5.00559368043692	4.46414413537986	4.43028467209948	5.14650288070811	3.6057547529429	4.39421989954651	4.66102458810189	4.48090197028967	4.25396893797455
AKAP4	4.62689477554371	3.61610436475441	4.3806033247043	5.46399771649816	4.70180602755807	4.78638557905684	4.96628322170599	6.19875511917843	5.63314014042817	4.65645286307037	4.14058042341559	4.24920285077425	3.9897099179764	6.13768749322283	5.26228107366121	3.520569445726	4.18681201879376	4.82289605790338	4.20173422455349	4.51255698770777	4.25470972290726	4.38726105249762	5.93507574042786	5.93784724548421	5.64075691460508	5.69855822316729	5.53011909991858	4.70262886155674	7.04255748559506	4.88632377191599	6.38481567728386	5.22711881944087	4.66338579547812	4.64108032248705	5.40006963045933	4.39661522954335	4.8192194616016	5.41829735100374	5.24022064791742	5.58053115300988	5.20476470656736	4.73911093422371	4.25408668571248	5.74185014183028	4.34074444385186	4.98563922697276	4.85240223079317	4.77921024553166	5.13320829639549
AKAP5	6.20422760303695	7.51868417086599	6.79497428054199	6.88310922793194	6.15010677491712	7.26942247314032	7.49507654304901	6.02988105262796	5.56192979550924	7.72406650544164	8.81384246315338	7.78298980068573	8.09867564024187	6.09289464713681	6.89679463844024	7.63757494678127	8.27377856203267	7.22611775578039	7.92153149802067	6.85619714124689	7.36987841564982	6.69769902703809	6.33771143511871	4.77124763967809	7.07571674455894	6.89534476290835	6.8329018849876	7.90565261050511	6.9290887495421	7.4306553119296	6.54906615670919	5.97503626904268	7.05725145983779	6.92361438887867	6.05394348557452	7.4049671716624	8.54788546845162	6.21887319951691	7.56067315490342	7.11693066732722	7.34511797588039	9.39827838273122	6.34891392935049	5.9710472766335	7.81249282061584	6.21492594961957	7.10218775870004	7.33699101142744	6.70669563559337
AKAP6	6.84586073421206	7.65160584719859	7.19677296030395	5.62075331535091	6.66440589762666	6.77586360121038	7.8896249595036	6.6570108769134	7.02475613567332	7.28189886116103	7.61393962020116	8.06080636020647	7.29141965603228	6.42141677242778	6.43345523122677	7.55262937709557	7.46110640738076	6.99500668960585	7.59422133707717	7.69417449369936	7.64318173610159	7.25863458320185	6.62710953558634	6.03342463504048	7.22908411992445	7.02332680128056	6.8079803348986	7.21873701484101	6.53949179299564	5.71149022709733	4.66107830576972	6.42928570635096	7.46135855351168	6.97073990293337	6.67451908401032	7.49976375094703	8.26137437155834	7.96750525176841	6.14999020471888	5.72636591732277	6.30574528661623	6.57550247952498	7.42579899015646	8.10356319378299	6.34681806477778	6.61354801212024	6.38049794977298	7.34755225714919	7.05365727451803
AKAP7	7.63339392424714	8.45573764692073	7.3434675044682	7.28859990006564	7.17006716323264	7.11577955156739	7.67122606357663	7.23767566336948	8.20464450971381	8.16368798739744	8.62150190287119	8.14219036714442	8.3985194689371	8.40572128830331	8.14341010061458	8.20240468851473	8.65069827094123	7.77157063620289	7.86130192464376	6.94558374306885	7.6909050131358	6.97434875975637	7.32443703925099	7.9048407261825	7.98933459276943	8.14942716094706	7.39784109495632	7.6665409463645	7.02157444980109	8.5820478240527	7.92080218460382	6.72469686078361	7.55826154847538	8.09450855215806	7.92498308702423	7.82117750246055	8.46011192436423	7.88232097529111	7.30794768625022	6.67517897147598	7.67962061479785	8.09236306474406	8.22391417547919	7.4043741800108	8.53943331766854	8.09052943253576	8.09142464826049	7.56539540839748	8.23993685692244
AKAP8	7.97497755918642	7.60748570576939	7.71751259571594	6.83587540585948	7.6352591492669	7.28324572907221	7.10142483226826	6.89824372412391	7.10277599783639	7.45847182463338	6.96390546704435	7.97468797637462	7.20202802160452	7.71107285712296	6.74629955650322	7.55549531980632	7.1628018098314	7.82214078733804	8.06308031336958	7.94397695712256	7.30205337063897	7.39448860176398	7.55361203753823	8.59930153491771	7.20584627369063	7.04115317308061	6.62963214171203	8.35709301326921	7.91047215953052	7.58739780335042	7.58547940005482	7.11591656341559	7.85365760224034	6.6104109997458	6.57390302297045	7.54975932708551	7.57841327272004	7.47874075297281	6.9583801830997	6.6171744199321	7.24679998650379	7.42511882445128	6.56893337892271	6.8803017592878	7.23971365217937	7.29287350514267	7.12360746811286	7.07781084207948	7.047723021379
AKAP8L	7.43828683530158	7.61229212347971	7.48323752179383	7.85788094553066	8.18040575560444	8.36451847707485	7.65260661666214	7.8897563258432	7.39913537952307	7.10561381470946	8.34854976076833	7.10561381470946	7.98982186565187	7.25439750211302	8.16393352920232	7.72922879733668	7.39132565427268	7.37845955299184	7.45668268301963	7.14525637012347	7.59563196725317	7.57455723307579	7.62640990830806	7.05168859264003	7.52480015267802	6.99357749967023	7.47633730597669	7.67990253719676	7.01310979094912	7.36195895982377	7.27020665536108	7.49863181108989	7.37200788666127	6.7881719745092	8.26384659764402	6.81449633331006	7.05024080369814	7.60168973554367	7.7971967797245	7.75370757150816	7.50390147659682	7.41996787923344	6.96457971574388	7.22136791879748	7.1193390913004	7.18583745880222	8.03738076540496	7.95169162075898	7.71092512471685
AKAP9	6.5648084409707	7.57486273555236	6.71010734688293	6.94286611889766	6.75755705898155	7.90686974516729	7.61757639891425	7.15019227350625	6.61091085962688	7.12316253341005	6.81001049401077	7.73372380062027	6.48898347982807	6.86368809235325	7.14052923510783	7.47597496586657	7.5175269232271	7.15411637718827	8.23039862081529	6.61091085962688	7.60565775930888	7.29021442881014	6.25985615437673	6.9043888457773	7.00070337421276	6.66433327523788	6.6767408663707	7.7781380873605	7.38491220511468	7.05740925993514	7.60565775930888	6.96316474526554	7.78220851960183	7.07309318320083	6.80230504621679	7.91050476071994	8.21592657184822	7.8519592041581	6.90998157570008	7.20677751001573	6.80254404100887	7.15286473837825	7.14423665276581	6.83258917936934	6.76782237813894	7.76962480376059	6.82701410866592	6.96846365894888	8.03657470938376
AKNA	6.7079275293546	6.09029038432312	5.81320140828777	6.68879905444796	7.09835246791814	7.00540898750601	5.70861800462714	6.57360100575243	4.42941255346092	5.62089640688133	5.10186187593115	5.90538598178689	5.11918354928001	7.01466162079638	5.4298528997475	5.51566466552681	5.7128899971838	5.66820746797794	5.66913976753001	6.13631230884234	4.556187701985	5.55295664760965	6.48816869342963	5.12515680004894	4.24508361345144	5.78866509339175	5.28371054732097	3.29912624988307	5.26471525806462	4.75249329877391	4.19380965102433	4.98563352314843	5.15357560229792	4.10226336347191	5.78970293628934	4.60607452329959	4.6639641714711	4.63086959074781	7.25087454695078	7.12751122465465	5.4492755076442	5.00286526405149	4.73147426649217	4.21046541242703	5.58401370063112	4.94038955856372	6.02630381882748	5.32459718855371	6.5958013244412
AKR1A1	8.38927639458386	8.88674930529863	8.60403446639733	8.65905115376742	8.43560848379758	8.4909354370474	8.16093493948551	8.82107825840732	8.51346814075299	8.80418727005601	8.0161119355526	8.22235619776737	8.06753921673614	8.33543530178558	8.99115519706433	8.31708122479042	8.43969317680131	9.28053932914175	8.45909475695004	8.9565249705254	8.3577260550345	7.82443024435323	7.17796139594703	9.86445402183369	7.12060205886122	8.24107747016146	7.83808763601308	7.75810450799093	8.09964746557381	7.93612880753046	7.09547052260344	9.27008706941374	8.29550493700766	8.53631395681426	7.4924514459986	8.80104476059531	9.14074389496991	8.6998437919091	7.75344480721928	7.87814566735112	9.24934754884188	8.76027580044641	9.01074343862496	8.90934742017736	9.25423415954253	8.85513095896184	6.43467132117776	7.03937670588376	8.51413874219473
AKR1B1	9.33632313384292	9.98895781039151	9.86731387123624	9.03226578831892	10.1331656502128	9.54303301889551	9.4466225236925	8.59750986514078	9.39793667752661	9.5758247839676	10.3414162777218	9.93183119952327	10.0371469034194	8.36069593219764	9.82091389723375	9.98895781039151	9.8240499038325	9.5585272742929	9.93183119952327	9.8445601543305	9.81603319668697	9.50312920279911	8.52240523318524	9.16511090493923	8.92148378058324	9.15822905658862	9.19468185190122	9.82624894516284	9.2498618366515	8.80449033930106	9.03916177192143	9.18250938069889	9.83488962271339	9.99511674157384	9.48418796526132	9.73120956939354	10.2502347310276	9.97495267979683	9.15278668721361	8.64288186472409	9.03811166699842	9.45535993319172	9.32456920746708	9.48271863089414	9.78055416946604	9.45319983862762	9.15514429042419	9.42044090451496	8.81818703919146
AKR1C1	6.59947250399672	7.25796831100641	6.50878293778219	6.36310193847292	7.16537705562529	6.83150069498463	6.23380918780997	7.20332791646423	7.07693883508834	6.66158421513378	5.30537993634445	7.2495751727007	6.458138025348	6.4166394638618	6.94554261719318	6.33121271185246	7.03020648226941	6.10739661172781	6.94461112119152	7.51352990543078	7.48549519268068	6.39598208888148	6.98273059109901	6.00101810988896	7.00333268441751	6.62267145337919	6.43926763008598	6.32728218569711	6.54163268327675	6.39903778273854	9.17144490993123	6.20174444191324	6.859148436102	7.60318708661084	8.12980434322599	6.09830416040009	7.25021546264889	6.71298340875992	6.9570698622126	6.28587921585452	6.45169536460816	6.32334941546189	7.43856105087647	6.58356400324043	6.65566960133896	6.07627919143711	8.42057646691965	7.24557112078923	7.01357748199001
AKR1C3	8.35844626031323	7.19206754180034	7.8191304221583	8.54456202457246	8.19881230289436	6.61306300927535	7.4651802542674	9.21225208899683	9.63164883017256	8.3823707699513	8.7591569389849	7.46963720812268	6.96216896548088	9.11978468783786	8.50859763410886	7.09258763398844	7.77240131066105	8.60583249314904	7.61565085411216	7.12630348687103	8.59036136839657	7.78876033737529	9.5376742634046	8.31620550195478	7.81979852913544	8.17047270511235	9.40818885137946	7.66808940199624	8.42445453189214	9.22645852038527	11.6271029527873	8.03108081913645	8.01262850685416	9.1659643118735	10.0903906180043	7.46307650227151	6.1383231646888	6.28178170017164	9.31240137510006	9.62891671367342	8.65849590626411	7.75636670485318	8.46416488792947	7.90725550064636	8.48997354271087	8.54974138456825	8.70648730117888	8.25651374883139	7.8121124824712
AKR1C4	3.53998208841424	4.07611291762621	4.52838434190973	4.06483552336272	5.43171881475984	2.48419126882447	4.00011379806732	4.41885454916867	5.42856581893364	5.22006841887673	3.27756121414947	3.3880890270668	3.45704824786473	5.16436393442455	1.68062375434473	2.98627488513773	3.68282752422925	3.95248696637673	4.20622950594713	4.78617739427985	5.85482327468811	5.3949486662514	5.883733137827	4.59867113989764	4.30685191018288	5.07928914192782	5.63226944994714	5.2760884366399	4.27916678374743	4.35780703398357	6.38742013081689	4.61262939866273	5.41777457969746	5.66251623941114	5.83881755532721	3.88790547810844	3.05034046892638	3.20288364589166	3.92245875169971	4.57927585377131	3.23395306107265	3.76836512433331	4.89831374434706	4.41292712412718	4.20401903436514	3.73639463570491	3.88571106362109	4.3419537468367	3.83371811891971
AKR1D1	6.00946624148294	8.16859433967093	4.89492756931558	8.61625648521952	5.61066581057053	5.05739128982286	5.69540386901383	5.82129533644494	6.10426685182525	5.17582912478493	5.62163156386131	5.69202796872987	5.28174355421995	5.83696069828891	6.37514731382013	5.18112395786187	5.38947919301867	6.56037170939977	5.04898115227336	4.90060737347753	4.92714668781507	5.03732837366164	5.07134797231258	5.59251294325418	7.24068668820151	5.73925799822881	5.17416486517126	5.72539903916837	7.41879800265653	5.11447954041416	6.07865739072381	5.48745433415431	4.8418578245886	5.6320613189491	6.76142730052152	5.27563139791636	4.21612723154013	3.34628767726391	6.50296846217322	6.93234254679352	6.4628123961564	6.23885292506126	4.9003444244874	5.1530287291114	5.48531071373854	5.58209386150229	6.42721723742616	5.55239196654795	6.15363231448296
AKR7A2	9.6066336608382	8.95040606419625	10.1822892241701	9.59636343071608	8.88359058581209	9.01271164297739	8.93800883112253	9.35773438882404	10.3646996906084	9.65293590171214	9.35508833907707	9.212597289809	9.64935338991481	9.83947514947711	8.99803677449047	8.92025960854003	9.36226425176533	9.97583926874126	9.13150620970358	9.46291940338805	9.77398995536218	9.61396928023272	9.37513697525998	9.44083269185135	8.30721815715094	9.31021619916377	8.61052115568406	8.86027159184865	8.84035362478905	9.55297402238252	9.55628430683962	9.42832475299261	9.80401844583763	10.1780206994754	9.25044051979776	8.94579090335501	8.68586887171981	8.80046476190652	9.73161021226576	9.6806580789488	9.77605192413049	9.01023985205885	9.52264729320126	9.20077518926279	9.56129503453766	9.54049765346726	9.5728090100131	8.95360252112711	9.41609479739505
AKR7A3	7.61226866010839	6.39429263404374	7.71566189641967	8.03826600708475	7.33154401503129	7.00988952485456	7.12457002241357	8.20637527865222	8.46070047415288	6.57894934313371	6.75796362365107	6.08572367378638	6.144294823047	8.12880691141937	7.75716391791481	6.58980146182856	6.89452866628743	8.41510667019903	6.43687890576736	7.31627556003994	6.88944398949532	6.7190724574733	7.64971976888736	7.59619483077881	6.21476868379592	7.09856484564748	6.99431334474293	6.23498237763425	6.93856701592237	7.85857376966178	8.32645058222613	7.21607497185156	6.85165149816104	7.66794046175139	7.09437689908868	6.45825618521675	6.26205144257793	6.67796284887589	7.26708136848459	7.19821300077743	8.13485901333462	6.69813866015642	7.94050718002796	7.20967352709783	7.67888225295969	7.18967388103828	7.83264513000479	6.32536326560668	7.27753383826272
AKT1	7.59766295996571	8.81466077771646	8.83221286162265	8.69872022347287	8.45629306457121	9.21489069098027	9.31366916318205	8.6329079088629	9.95251421712449	9.71066506098593	9.09049609632288	8.90982323263219	8.47327314574299	10.1443131340023	9.74131720751581	10.0135705089987	7.97637477036413	8.67022808726872	9.03847784765423	6.86492145715958	8.11237142048412	8.09664534530701	9.68221892500168	9.03847784765423	9.483063972959	9.50459407588175	8.25119208410406	8.87591107051809	8.30249432934992	9.63151668262408	9.65987481818765	8.00895692612025	8.58102366083483	8.14855759346893	8.58102366083483	7.71131350326212	7.57825012674131	8.96609070187607	9.58453789894661	9.33446845774198	10.3025163654735	9.08894458432835	7.77296248257218	7.15181437922887	9.10820434469689	8.90512205272495	9.2444334598085	7.97387255630772	9.20890217579875
AKT1S1	6.13743792611701	6.22465901573521	5.93142996332034	5.38302802253378	5.72051313680398	5.45870609369817	6.41950540196903	5.55867321081087	6.93561975377091	6.38431005210795	7.23284514353558	6.59211666012888	6.67788240222469	7.11416683458761	5.57937963715264	6.5822666568372	7.09981288281434	6.61805177454506	5.86214837925033	5.1720818543335	6.17432335697183	5.77437566597445	5.15168058150448	6.93181413736659	5.57490503035497	6.01718690291097	5.24638673469047	5.76373637138535	6.22465901573521	5.50877474313788	6.36314002716025	5.69975389543115	6.23028088237413	6.22069495423773	5.23520755311726	5.6850302384405	6.16893264131733	5.77834946375128	5.72111880388402	5.27309641257327	5.7325301768779	6.04337625530303	6.16544631566614	6.72079400820504	5.95066015318949	6.00127965514193	6.43718506617346	6.56679087330804	6.25277130004787
AKT2	7.38123243507281	6.86566717156512	7.37399921495662	7.32110004295479	7.23329308400972	7.01799478727474	6.69966476989851	7.56278959327039	7.1393945537456	6.72449771453705	5.64542293796351	6.45597691752777	6.37805147058015	7.03039959310995	6.8869551716905	6.84172587963676	6.18554281713291	6.64444896749081	6.4138309105466	6.86443052425494	6.5084560961035	6.89002679027901	7.76751638880791	6.80866639709649	6.82015955053456	7.03726281901744	7.26909752358487	6.36497167531013	6.84118588808892	7.00530331925981	6.83809926973519	6.92106463779603	6.81020137307045	6.38184141125854	7.05953413708487	6.45466693803207	7.04722018918009	6.76503828596763	6.54833447575877	6.38479939757036	7.69150100157315	6.75241862598838	7.12662169842888	7.25649183794965	6.89022140920025	6.91548074844883	6.84673450634095	6.31101830400933	6.85110621881046
AKT3	8.53027397299452	9.19773245314462	8.78557327175285	8.55087235086387	8.36295334394944	8.68639301637877	8.94489219548728	8.29475123367434	8.15829730313122	8.79617031975795	9.01650986333987	9.34326487158679	8.99366331095239	8.09042151490636	8.47945993717555	9.03417936049781	9.17201635132759	8.72015411930673	9.10928715091727	8.69952286870014	8.94489219548728	8.80397799574143	8.41384274653186	8.03425884420488	8.6615660820156	8.44758621043008	8.67784931179056	8.8213107477861	8.64625219710242	8.48364760319134	8.0616811212625	8.25588844228028	8.92318416229229	8.67385968397234	8.40101436126428	8.89275603421166	8.62395277954783	8.78729635092112	8.75993589604196	8.40900516518396	9.1632462555634	9.04201088611477	8.59371655756703	8.36539226895764	8.43604899520042	8.85396186100465	8.43229306907676	8.41308352580084	8.67537672399266
AKTIP	8.49338679139811	9.53218790205919	8.48916597924373	7.67392199201421	7.50448622154254	7.70436715873559	8.79559737723585	7.59763593043971	8.65346838839039	8.75063636272865	9.02681642902608	9.74106147773801	8.70067048427368	8.306033259526	6.38024306669758	9.25213766899275	9.43985709170177	8.93473825757987	9.20757956999048	8.48448998146486	9.25397147902061	8.61924017176593	7.71424403341057	7.95342338882528	8.36030053323632	8.29038271456142	8.32728759689162	9.0804651729883	8.49407937048226	8.75601147335661	7.6723473546625	8.23904910131133	9.49902686704239	9.17612602554594	7.48238031681245	9.27266458052784	9.37753498887625	9.24403614793018	7.97564587118254	7.57476797711586	7.01786197316642	7.87182149400801	9.27114187160891	9.21813757450366	8.73516715963045	8.77032895653276	8.23295798460202	8.64119539783031	7.53340968570745
ALAD	7.97527634615597	8.49475019602029	8.65549180148956	8.05672928568312	8.36972264804646	7.54138697314713	7.99431401661707	8.59067131155003	8.39715945751533	7.72632393838719	7.52315576743382	8.08931811511373	8.00471443545592	7.630316365301	7.60176836363131	8.50425485788093	6.91727113324836	8.71478609450176	7.97002227793089	7.89930850078341	8.47131169420261	8.55568434793091	8.50381690075076	8.03915430699658	7.67121078949799	7.69147870846715	7.88769484148039	7.23621022428832	7.54308352552517	7.46022742237708	7.33905503101836	8.35156797853066	8.84791939272626	7.88458803879645	7.84309124637835	7.87270650280215	7.65583205799531	7.62130343192343	7.91251904974587	8.64377310950639	8.05096994880241	8.32857862050502	8.1695142798751	8.10438410322879	7.73615927585909	8.26237998294035	7.07454930669402	7.30545690019796	7.75629850454222
ALAS1	7.44256902584791	8.21168472208573	7.54294854414829	6.74562531566782	7.62493053015567	9.21748507472759	7.96112122553083	6.61220689562461	6.58168353365911	7.53431663179284	9.23495062676626	8.574626478397	9.23159186675883	6.50469631628741	7.84537815394718	8.63764407832035	8.58946554062807	7.58357642796199	7.77471307102792	8.35823357389376	8.2767478371127	7.488879568485	6.82149698091693	7.02483812731319	7.01039646791785	7.19904783030561	6.81012964599686	8.13106439554082	8.04775504371668	6.06482180898294	5.56550431000328	7.85737891267646	8.10454733830492	7.8354430830543	7.74708046166943	7.97928878867016	8.54843510025705	7.6002871963852	8.7458050881838	9.57074400443759	8.06280597470734	7.3905478022212	7.39321571337042	7.60362035291188	7.16669966234346	7.67004787570754	7.58414113670297	7.85987148638367	7.28435107920395
ALAS2	6.28354447105917	4.56573132864323	5.93122960400616	4.1403778105562	5.23422559577387	6.48471009070863	3.62396539560209	5.48448421660689	4.48592568682349	5.47601294666034	3.78092264698798	5.78631970678126	4.15247792877789	4.88705126733527	5.18287033548749	5.96333917314956	4.10950028223031	4.877258257668	4.4456627511993	5.56618540730753	4.68718760088375	5.39491854265783	5.53058549554834	4.85144080276394	6.2240952038603	4.91090062277495	5.16938120336768	5.90785248690981	5.6083715929445	6.45468470196317	5.83518186519922	5.27380259860887	4.75369933760829	6.70096886992341	5.4473699763054	4.74289853438151	5.04007979539662	5.52575715699571	5.49400509698353	5.88912962436666	6.83752772326607	5.76659710763823	4.62030809907774	5.03559639940779	4.88351899365313	5.15803428655745	4.78307353212125	4.93163174056808	4.98124577296246
ALB	4.77508743026072	4.10129216520922	4.08640624475463	4.14726534553279	4.91797580410116	4.83742024349563	4.21076478184033	4.15820817497799	4.10825391320575	4.11786549434147	5.99624894433771	4.93670983946698	4.14785894614641	4.21324998974268	4.12010693025849	4.11538820111396	5.21659806906075	5.07603977549564	4.05401464647066	5.11851783540622	4.14042548352893	4.13794027562658	4.08774224186901	4.1580720425706	4.17440951439236	4.19584878562131	5.06260224053828	4.10224984086586	5.34135233988887	5.00346379007212	4.18200443637675	4.12562662449767	4.09362759408617	4.12874342345291	6.69555953816501	4.08832317900287	4.79436608275268	4.34672654897845	4.37621597296722	3.9832711924571	3.91046654427914	4.05518345091324	4.74423936638621	4.63589202128137	4.65276317941355	4.68934491752002	7.16356406658991	5.35775730012772	4.35147868025926
ALCAM	8.87415268956534	9.39658089585697	9.68188980726507	8.63521163277358	8.7210864013959	8.96109087310495	9.38267128052776	8.93806997804891	9.78855983368333	9.49000578688272	9.72490438487742	9.32199734578727	9.70242693066181	9.55970577994552	9.15650849404287	9.6333333681732	9.89869182527366	9.64560525042423	9.43644845696614	8.20488182781995	9.48759241551411	9.6528675962008	8.15945881921026	10.4149334516342	8.35185540311255	9.08929968319628	8.2449865267504	9.13991255183202	9.12548666770441	8.74262518506897	8.6014404898197	9.5299511588395	10.1127531723166	9.27347425420152	8.68064205194019	9.28375887210654	10.1935480395342	9.24465446748737	8.89939257959582	8.90840181623084	9.80852861845431	10.5684620051544	10.1470079196513	9.06007915743957	9.83752923714146	10.2038658963007	9.09305410393344	9.47369150073869	9.71702927163597
ALDH16A1	5.94810603967172	4.68971401911631	4.36469381468998	5.68019336582124	7.1416199477432	5.64498088645454	5.41889693019989	6.73027382533491	6.14125122380607	4.79510659643605	5.43239425607366	5.19604113851928	5.55275082537007	5.90804881486457	7.18824094061225	5.45145341967327	5.45898413795974	6.4167895619599	4.87246011582255	4.34868041936881	4.43324983603843	5.01788743073491	5.86807154459796	8.65326297827881	4.5689951558081	4.78994453141288	5.24843384978307	5.78397186085397	6.13978705628255	5.49248509044316	6.9011691599865	6.21665585126707	5.49770712137173	6.07595584856373	5.07019768887877	5.4362470654956	4.69762056532187	6.84537804091565	5.59703711985302	5.30684924073848	7.06815476951093	6.18019886208589	6.21441439588185	6.70306740136986	5.5675668844373	5.54396385618175	4.68128042022069	4.14946881860474	5.36542468861761
ALDH18A1	6.90651138430279	7.62400279931371	7.73146352719143	7.96438741667215	6.24332993411477	7.74311607760205	8.13843717353276	6.98190489877775	7.91564040968163	7.23994381768896	7.57735022476063	7.332141217847	7.93981112853338	8.48736598564684	8.4686643988969	8.10465385725137	7.42544031368021	7.66883636534815	7.5875620962114	7.95109140265816	8.15163028190677	7.43801598821428	7.82528017786107	8.03008964116925	8.19536820553895	8.52124615429528	7.61341562494064	7.80515304533363	7.67430549744997	8.44095554201138	9.18331077562576	8.23365515688815	7.27373016060683	8.2422689642826	8.49127034669351	7.66188115473942	7.76009843730257	6.868305324739	7.22348891323636	7.87592159277654	8.33325836235697	7.43378714441695	7.3309758400159	8.01245435017206	7.69023258974494	7.66847850355256	6.69353592999331	7.55370310659479	7.43919619775678
ALDH1A1	7.88410872712362	7.09567104860755	8.21034538561411	7.39168940200414	5.87255375007989	6.35911096896603	6.99712714562551	7.19581676431292	8.02424692750902	5.61616525209612	7.04714837083419	6.54014222340362	5.11715375917224	7.34340927758168	4.74504810065843	4.97261837873226	6.66710089121687	6.03225231722915	7.71445106347715	4.64208540395687	7.29971845467989	8.30073613387997	6.86766369419843	7.10023873646328	5.39607570360725	7.15683051581143	6.54791833974266	4.85915624391017	6.6363182293164	5.86891785133458	4.6928366907366	5.99820359040556	7.58594581786207	8.60143744801191	6.93741099093546	6.71389927883229	4.7630691824963	5.95494122837449	6.82499195828178	6.10321894814561	6.2392870556743	5.56174046944545	7.99371030152799	7.04368438340137	7.53416099461223	7.65729315165195	6.13705383345829	5.64278065668884	7.49809362180558
ALDH1A2	3.79590186522517	5.91752188007311	5.56251799038781	4.81307054033628	4.91241799590579	5.31913581017679	6.93833686436039	5.1978843166802	4.62845512309479	7.0789774622064	5.76573702587502	6.11793934845709	6.9683176286977	6.25668788942523	7.01470540628194	4.87713313329975	6.75387441020224	5.23961705556563	6.97184542593541	7.38566431019309	4.39450842244884	6.36725539386559	4.46371939450608	5.04086702259478	3.39101133967963	5.85711662065217	3.39999068608623	5.83039217853075	4.80503791139152	5.99717568317228	6.84487228629391	5.71738277693991	5.80369391927946	6.42731751988333	4.77542921941912	6.33422639222757	5.56095550930629	6.17820813063612	4.98823793975319	4.97883905502216	4.48956078163878	4.72368410586548	4.76576511292309	5.42279030561237	7.00487671134331	5.22499998355486	5.09940510009729	4.74348693271612	7.09993276623406
ALDH1A3	6.70181606846074	8.41946215939775	6.21058660390531	5.80871251264547	5.06375714541688	5.49571807557517	6.36050836271622	6.31422472499229	6.15399039764082	5.95810906479232	4.50527408952316	7.82760692930271	5.27809733740385	6.06017795137847	5.00063177424049	6.98535263753119	6.05388824239243	6.67092306127854	5.1707364748561	4.82202958100237	6.14735108300302	6.56300825735561	5.94717231447167	4.93749363208138	5.85963201709413	6.19924118213785	6.10981716481018	6.24627192235047	5.33638569887779	5.34428135893996	6.00977726810252	5.34637899285053	5.7820099841659	6.54559023330823	6.23133466169505	7.47846103291823	6.18719889800965	6.21506555789832	6.18259952875557	6.80685953888331	7.11098602432372	6.18532030796309	5.93563118742734	5.88551004197265	6.07172822981466	6.20476326117924	5.60035459340819	5.3493368468685	5.62537704981575
ALDH1B1	6.3221401633031	6.5650822875012	5.34212766027984	5.48848799507289	4.82603116082484	5.31004227748795	6.02496071654554	6.41588024765692	6.02496071654554	5.48656754797657	5.28535479090189	5.66877066205431	5.93731874753671	6.67606743012866	5.64898727370553	6.40641717500838	7.2843760060304	5.63026152288806	5.38470592068497	6.50630825658375	5.7963829799766	5.75859748754229	6.48245853025276	7.08230600590404	6.41379837167424	6.5023671651513	6.49950041079012	6.2871546270701	5.67300677869287	6.11194027046897	7.09173567947265	6.06697954236174	5.46715433276375	6.56167558134772	5.89888475630031	6.68978610221239	7.10167806030498	5.93933018724464	5.16534554353743	5.20822356605266	6.07266745853118	6.04901930416439	6.38821155007073	6.60125965982358	6.01234752855212	5.58919545677884	5.42149878397561	6.30736517075392	5.36714560501104
ALDH1L1	8.19425348372364	6.20084512173328	8.37846420427684	9.73582634522161	8.78755420480208	8.710206486528	8.17014512342104	8.75002572828563	8.73461689290026	7.44931516873295	8.82447858917921	7.51432086592301	7.41024506103918	8.90157809137625	7.93780590363942	6.61948994594727	6.87515250530589	8.5282641020524	8.53988689462401	6.78688327964173	7.50812892149499	8.45384413726542	8.14401664311789	8.42532620340129	7.44013865027007	8.33845356698992	8.83226001366689	7.52017039178692	7.52619636040439	8.2389891981399	9.1427095432846	8.27338656341938	7.36987705241241	8.04745012220352	9.94144495478134	6.23699943816053	8.01425602659685	8.16280595328898	8.22813463625203	7.8246004564834	9.46679168097501	6.67761856530107	8.3320487154257	7.10850651824495	9.12622519428641	8.32203142951396	8.74576872844453	6.83291436696529	7.48333058326417
ALDH2	10.1530213749264	9.76497464982391	10.9878702044106	10.6846409243989	10.0670977198911	10.7917674377042	11.0802297167587	10.21317304366	11.7453970629794	11.0090054275617	10.6719480670876	10.8461580973113	10.8154337173044	11.3047572694297	11.0426606627204	9.75373820207265	10.3549798399258	11.1725155819773	11.0973444078426	9.57751865731669	10.9595355986045	10.9372280333926	11.2064804356802	10.5003262074134	9.86743433992595	12.2772450688536	10.2604154227019	10.3372579357745	10.0689719641856	10.3230440397896	11.2320074325512	9.76073467937095	11.0115620350557	11.2779707563448	10.7548882618786	9.54868204862815	10.6129542756034	11.0850012021044	10.6955670107939	10.1052141891565	11.2259989563257	9.67223719520682	11.2322401089787	10.3815760206594	11.2865457965357	10.9667811459275	11.1769360482931	10.4705632890399	11.1358852166771
ALDH3A1	5.11739206732505	4.11366742109015	4.54192107200511	5.6621577209988	5.03284247053487	4.94385193339251	4.88899447066623	5.37432777178455	6.32809269770788	4.84758004006559	6.33449136118516	4.59540469394184	4.69582902105514	6.2268131547031	5.77501874185939	5.30976412388019	5.5356132458744	4.56733025740762	4.64942067918452	5.9953278508698	4.7304772857673	5.15656713743874	5.55784885905308	5.85548459690267	5.50945188263962	5.6464512861724	5.0040776790039	6.09922112597668	6.35252302154785	5.25537033242038	7.08777856989507	5.50945188263962	4.58392625414525	4.87636887381037	7.45646935337959	5.35270008315524	4.49765961500038	5.15107620943463	4.91158829706523	5.12690579383748	4.48797140826086	5.07642534448471	4.73063829416597	5.45392353996181	5.26184320017766	7.80972368737331	4.25076850591743	5.46059977733778	4.29205979629215
ALDH3A2	8.02492536208201	9.17199102333356	8.83897860127381	7.87296603414743	8.65375790781301	8.38405052536998	8.56816245261313	8.79964495760241	8.8483366529909	9.01741863817259	8.81743222617881	8.99306954847186	9.49060893660278	7.75182359884986	8.07118879461373	9.21518751773108	8.42286058499417	8.084289742817	9.02144358922291	7.78452409725429	9.56206438052116	8.39968185963429	7.94134967692188	9.09718820772009	8.91497447527353	8.29626995779964	8.8965598784424	9.54753370745829	8.87568459868966	7.88513328448321	8.26139893605395	9.08426556987346	8.67236216202347	8.04699694222749	8.85509785751401	7.92050843823722	8.28210631173289	7.92422574431694	8.34075759845714	7.64818181304817	8.7243749222238	8.6990835400188	8.8686899554869	9.27941640942537	9.02502663817158	9.33774833871955	7.9938076864314	8.63997479535418	8.44988634795227
ALDH3B1	6.01115268531567	4.93038773070957	5.70012279310285	6.11601220551461	6.24977552928196	5.59164817320055	5.38266605697296	6.82661566912759	6.25467908759754	5.66730572135128	5.30245101133296	5.16335309813155	5.00999253516033	6.69105715482378	6.25027917137739	5.23565509219866	5.84998412495096	5.87425164039553	5.42058289116931	6.24356033863812	5.49298684958702	5.65166500793386	6.60202991742825	7.61113710727335	6.51172967056453	6.6113426614504	6.56848982573601	6.09760918514437	6.05174685617266	6.66044776575431	7.29835064738417	6.56324329642294	5.52524775215345	5.79207455346353	6.28808786156551	5.7360281487463	6.37612811453187	6.05827904157572	6.06822297100928	5.43873443095918	6.74910750214178	7.37437308220288	6.79950838694297	5.8555805287927	6.343557108941	6.38660704734242	5.19027886268719	5.17277711888141	5.6752736906811
ALDH3B2	6.00514304370361	3.80748771460914	5.99224435460767	4.57105664674218	5.79773139105193	5.20740853236608	3.80748771460914	4.05068839314722	3.8746895188046	4.99236066754389	3.67658980992263	4.16374406980782	4.82520840120709	5.23045310966255	4.63418284163473	5.31284106808549	4.57281341996319	4.29450864795523	4.76893153047979	5.69853906021133	4.84837846230506	5.13477432526397	5.81761011660637	5.64228048920508	5.15840710787997	5.16363037111745	5.48346243868463	4.60220538621892	4.2350214833062	4.96058189481379	5.31087254094945	5.33479811910229	4.46704364652725	5.29057553605668	4.18303197579685	4.29000168808465	4.86391985412776	4.44190070640262	5.67706692059928	5.45852283053038	5.61870532272783	5.47700697368442	4.09680779052853	4.4023222176087	4.59438482607029	5.00746374281424	5.18676280608081	4.67585304022047	5.10588102508824
ALDH5A1	7.79603159953775	8.81326187419268	9.11256185027275	8.35051481695936	7.21445058146734	8.76587384653098	8.97000775004809	7.65175694479218	8.59647387066872	9.00585387997459	8.75264685038755	9.13630624910584	9.36839636442101	8.21809370051839	8.21397892533551	8.30899197678056	8.66197810580225	8.75354818209428	8.99971064192378	8.35582576941763	8.81237920359789	8.66197810580225	8.24027429817087	6.92114082232017	8.12261971960842	8.4632503264143	7.67221325570135	8.26397017811292	7.87436534913038	8.36647753211327	8.15669677612296	6.22591363253213	8.86295081695665	8.60107196865085	7.89902041022617	8.36281435583935	9.19382312189039	8.70771937095214	7.445376143284	7.36560951717874	7.39073938319219	7.71773743929711	8.9653679828116	8.54720056275348	8.73787847119912	8.06795584668849	8.44742932410979	8.65732919769152	8.23136066718326
ALDH6A1	9.55668508226319	8.17647806013113	9.93281263100925	9.56221122929076	8.0708254082709	9.19724228130821	9.02585424568318	9.09742929117486	10.7450949825683	9.44682340547424	8.73943154073052	9.32883557182376	8.91821059530145	10.2778445666475	9.75778854559562	8.27764601034428	8.97105223660481	10.0392130334454	8.97858199481419	8.29771455471761	9.31831661311918	9.35043925713856	10.0844077989793	9.42817288448228	8.1973357966786	9.54336611296819	8.41924834772585	8.387913094072	9.09891938690091	9.39899439574267	10.1431936069093	8.37366619333937	9.99196961151431	9.74809121162029	9.48215146702281	7.76555938880429	9.12895678874171	8.3670264624812	10.1755602210497	8.57561497047484	9.98089369249475	8.73305491034742	9.69465191270773	8.94597491870447	9.80864547252057	9.58652127099656	9.82108897695976	8.23067538019505	9.30229719780707
ALDH7A1	8.30558877252639	7.76202754041664	9.47591574205613	8.51330117409614	8.21935627073312	8.86359803430184	7.71739236885039	8.31094718711086	8.89134787109087	8.29289172085484	7.69377596525394	7.81282981118312	9.04952095630275	8.73265300850081	8.98871209242117	7.37659157564583	7.3542015598493	8.61709689933583	7.68432490330968	7.65173139727421	8.03745567569063	8.3996760631528	8.45509838428936	7.60475596275033	7.20630509809378	7.81651178739891	6.90308493378993	7.69531316922791	7.2386398250522	8.04675765838399	9.26506142495312	7.49663693923435	8.25627729426897	7.55261197872569	7.88440050929053	7.45374430721407	7.2407851307597	7.8355012156392	7.98686745386434	7.4192619801762	8.64850504312966	7.39284474996497	8.5850021702851	7.92511119893174	9.24289052863888	8.62264076230764	8.52898313097288	7.08679165152125	8.49387377041582
ALDH8A1	8.26580472051179	6.60648397463867	6.91853774890251	8.33727694196186	7.29993701022205	9.08870596821828	8.72988422198787	8.65172168681747	8.22906671420495	7.04662257564596	7.03599991351568	5.86978244644022	6.64359448058491	8.60414082154918	8.9934341392661	6.1279173566453	6.74059852460895	7.65871471708623	6.92857321948301	8.03164190532657	6.97895608942792	7.72496276871683	8.7362570852766	7.45967146149877	8.32184297907055	7.85765521415248	7.16617661015524	7.53035280933023	7.56128862913579	7.26715887692905	8.80536219079161	7.73836174589342	7.35005013904879	6.74547404944573	8.03271719985211	5.92605925156608	7.83812098101706	7.42865038985302	7.10804148837245	8.04520500217384	8.26582170723116	7.38324798382977	8.26859490128328	8.04465790946967	8.0298360990823	6.1929063164408	7.4460064342608	7.39890615432809	8.71632425120708
ALDH9A1	9.63318660818163	9.47792699358936	10.5235568356355	10.4551972343817	9.37063408568077	10.7408188591597	10.1966925959395	9.38149358980361	11.4248932797955	11.0264476780443	10.4036178870972	10.1929612525774	10.9833969442991	11.1448866553275	9.77438414213433	9.40500872669851	10.3728642798048	10.7921284274415	10.0047622212619	9.38427411205831	10.7158912793083	10.1067662616993	9.84740912160847	10.2660581731189	8.98719898764095	10.2281056630162	9.50165315761527	10.0116050157886	9.70344425459676	10.4384445578217	11.1219674302742	10.0033090117005	10.748753958893	10.8242225366229	10.210994480137	9.22492224974922	9.25583135168498	9.66976460165691	10.1662601288994	10.0048737697383	10.4794463808461	9.25583135168498	11.000590507312	10.7209791629503	10.9130547696657	11.0154076121853	10.4140340367683	10.0369380089844	10.5558323331387
ALDOA	11.9901899744986	12.1761130319975	11.5758197979046	11.0061137148292	11.3688629013411	11.5758197979046	11.8595035046006	10.5326454262732	10.7314465374591	11.5111717792215	12.0356320526666	12.479958010404	11.4270435170067	9.64515929861845	11.5758197979046	11.8595035046006	11.6274809875667	12.227149945829	11.8595035046006	12.0914054228945	11.5111717792215	11.1912469688151	9.45874675211603	9.16822202277658	10.7314465374591	10.1040469630404	10.3084098043533	10.5805231260529	10.8888917395499	10.9506335650672	10.0341729989573	10.207161250421	11.8595035046006	11.4270435170067	11.1912469688151	11.0061137148292	12.3193797908062	12.1434349338382	11.1788439561921	10.0465567610081	11.4151338382731	9.92050360915473	11.7467572422305	12.2640547368891	11.2072940620546	10.8481688890968	12.1406925921999	12.1321251386681	10.6433281268867
ALDOB	5.36283552319628	4.95271427564015	5.7734087145768	5.03672631627559	4.92709058420376	5.34403542180501	5.7500637848392	5.54489017510504	5.07883580126097	4.62427552681568	4.38649975597481	5.11548387520001	5.15327450375125	5.63258505010715	5.54283611581332	4.85410800409148	5.59887841954197	5.42300498808525	5.1524175877921	5.00273912507786	5.37667947658083	5.1191832131333	5.46672674457896	4.56630357529752	5.43777694971594	5.12295872137408	5.01598768055894	6.20611445830085	5.70068130499457	4.83609880439288	5.56891682909458	4.71512639155773	4.58118725337918	4.98505999671167	4.78334324943199	5.72521830004424	4.98066851023634	5.13439994818787	5.38694042045463	5.56528305058087	5.62999863885695	4.99647377972221	5.19793195690668	5.08885426351781	5.06922023331646	4.78453473888384	5.45892770365212	4.9971240108692	4.85525106416748
ALDOC	12.0557331304119	12.0987689450837	11.9151262189466	12.0204168004853	11.2760745546302	11.4826786817054	11.972010501491	10.6641552527219	12.0396654670665	11.7049391624647	11.6355294841899	12.4470262428006	11.6223800863499	12.0303789394292	11.8465219569286	12.3741399813433	11.3893348473241	12.0705340225572	11.4075059764277	11.8602765898975	11.6633968866769	11.6223800863499	11.3598785071343	10.4363491291533	10.4963471665859	11.7170485567886	10.8115182772543	10.4052835203648	10.3023904206159	11.4187583452977	12.1414997963185	8.98117777330346	11.6151391596136	12.311090745625	11.7623317174043	10.7807623236481	11.078668603005	12.2929899357079	10.9159157874571	10.3612540805382	12.1254853997015	10.3612540805382	11.4839752548474	11.7361742704197	12.8974087780295	11.7197163555016	11.9949281042872	11.2185388058021	10.4219459819446
ALG1	7.01984559864925	7.03249089299688	6.67366418289407	6.75553120989223	6.7823450541094	6.41943283628586	6.56147982397832	7.1032722574206	6.6117313415917	6.88480331284191	4.78457270195618	6.40825850659895	5.69724829928146	5.51856587952901	6.24535201231902	5.88459508738322	6.19277014110868	5.54833074713044	6.7990463004736	7.09793631606247	6.46126325173031	7.72703857309913	6.89999721829412	6.14091579492373	6.57731940789057	6.03765498514758	6.08456898170697	5.88996740499261	6.37876646088205	6.44371853103979	6.22377634828469	5.63955101773631	6.60372856631237	6.20511305786763	6.58396489429441	6.47570234996867	6.51579963072269	5.93026609631658	6.66375773841703	5.78359415070851	6.49514271336906	4.89030511401698	7.00766181549271	6.581863840962	6.19314196195684	5.98173319133953	6.76754936985379	5.7098418241522	6.5237433305312
ALG11	8.14156093742499	8.43421057711804	8.57734102487892	7.70080901083597	7.93181060994655	7.57954728275551	7.84006888874191	8.31817411834175	8.12411572615022	7.80851683269225	7.66370913799423	8.52210937539527	7.66950116931287	8.10939373723767	7.05432477690364	7.67224743078138	7.58473338557901	8.32416198206377	8.40826854344742	7.1859264558823	7.94703715528662	7.71360953828482	7.04975842603906	7.59275099456425	7.81495626289735	8.29243022098513	8.15095398105511	7.61358525837273	8.32252390160731	8.3137091395448	8.08256239406466	8.5956939769411	8.6589685784269	7.75194430722314	7.68841166774702	8.3541358593333	7.67667611120046	7.54364840327238	7.42531175825328	7.38220876053022	8.21153476515584	8.47273852448069	7.69237033617418	7.67434709158161	7.43184143132924	7.74771471713484	7.49170495216478	7.54238217423262	8.23005538170918
ALG12	6.19605785890611	4.82641005927547	4.80755786489485	5.0523545874148	6.08328129235597	5.20833594767488	4.68115814168571	6.29162869953988	5.99153829520405	5.36398331750165	5.2024598034887	4.26105297187768	5.10963655602902	5.706221748942	5.99436938598647	5.13829189148757	5.49093360306571	5.42396330258502	4.56127384122653	6.07939082566787	5.49662187763315	5.03940463022297	6.69668342544654	5.4378499985703	6.26493033927656	6.24232075252112	6.07794527332367	6.10212565883581	2.99656519133738	6.04904727294092	6.19245180594639	5.60289084933412	4.80755786489485	5.71911430152811	5.83174213796342	5.63242812828064	5.18198308810299	5.54470186153915	5.83354245092943	6.98350338543903	6.36848664882811	5.32068851455699	5.18017357749477	5.15305124995127	5.19514439747067	5.35068776065176	6.89695862713558	5.28310897776822	4.95406268918959
ALG13	7.11248408661721	7.72273864995511	7.05984450645329	6.66738606517553	7.05771458124434	6.98995985723653	7.27376957396701	6.84971724208991	7.38053066638467	7.31496503217494	6.04811594539765	7.90510926992892	6.79332775391924	6.92802861921666	6.86056690079314	6.98339258784228	6.98816238067131	6.47401646634495	6.96057759532636	6.67324054213874	6.76232269184987	6.82216063035884	6.88492580734941	7.57229155186299	7.06362258807392	6.82696141416313	6.46001136288772	6.99367313954524	6.80023310667998	6.92572965232447	7.06938409211134	6.94134628649534	6.97600264892289	7.03607161106562	8.44489880760423	6.76422441078643	6.82320905980071	7.12175456599438	7.14903437823191	6.9929723853035	7.1500430652926	7.98940863989816	8.04492091326387	7.18668987318346	7.27661604889543	7.50669799850183	7.54611438518113	7.54555831410921	7.65824245279945
ALG14	6.52691746602908	7.00466764425251	6.70331595105292	6.28487662438143	5.64817402160398	6.53928147130816	6.82085979813273	5.63233909387557	6.71104589468415	6.7756391655114	6.97701945560051	7.19661746476202	7.29044950682018	5.80631163221414	6.07203550865591	6.499464503921	6.58165796143697	6.14569140115369	6.70455820837715	6.1051716182084	6.78382840527491	5.89225138435719	5.05088149299584	5.90526580227997	4.64295151943617	5.4837223735601	5.75027031151885	5.90000907070781	5.89201505748823	6.18551864362212	5.39400241902183	6.39013866683222	6.9341672292094	6.63845655562106	5.97831546498347	6.81757279963794	6.4297138551675	6.61250665820749	5.60056920778565	5.20060685044848	5.98505295317708	6.0460620520332	7.03320232159978	6.76540051684484	6.8741688106678	6.89141326083578	5.74331459433052	6.12814906047741	6.11982963790612
ALG2	6.70402510558249	7.6842566079416	6.35425476101019	6.77185365045517	6.20793257911052	7.16774042999414	8.18310476362965	5.59140954378646	6.72287781780822	6.80289483353887	6.54166925473464	7.6611681246562	7.2360143145257	5.91522768370707	6.58726684738028	8.20164184677676	6.73383403815376	7.57026839124216	7.09241461358272	6.94387726321803	7.38945040113802	7.10688310819583	6.01492611814841	6.13407825717066	6.63798944917467	6.75003344839894	6.50687799465291	7.10587280689851	7.09444674600671	6.18770349350542	4.9030369356018	8.10695456441927	7.52196993606988	7.70128904835775	7.51336003599828	8.16440338041422	7.35955930337883	7.22008409583493	6.20872241016853	6.30714060964257	5.92023398730979	6.8258000423646	7.12682223051117	6.63878004481529	7.05841002248912	6.89186406065624	7.44028135137937	7.54041227686812	6.43837899702387
ALG3	6.0327287776754	5.22236202635224	5.71595212188575	7.15711321218969	6.29541884806968	6.42032937355557	6.28151469841963	8.02744740828859	7.45115411919667	6.2759204587636	6.2805228704526	5.82218906302774	5.63883698194615	7.9300400042668	6.77916077235469	5.28436055334738	5.71801413429122	6.5646104435784	5.61016263743575	6.30849819275755	6.17560767926251	6.09244053291287	7.89262891319444	8.24750124817506	7.89175049590971	7.6051678877733	7.39519316452474	6.66021977278262	7.74481355390864	8.05586812527312	8.70581855950068	7.33845070715114	6.68603410608665	6.62826270452272	8.14898241946673	6.56377532855419	5.82552411501523	7.53127758047256	5.87538273996726	6.19054761886404	8.12388336276805	6.31921426388563	5.98419617686316	6.55508151264783	6.7943376310756	6.39433100807301	5.51119445328816	5.69514383476615	6.36718164995915
ALG5	6.96155192824211	7.46951572251972	7.50012234741076	7.57794632968257	7.22228291475257	7.6039361995497	8.0751143460414	5.9291896503614	7.41400405919759	7.56660767519979	8.11344106278318	7.70354068451071	7.87499750953951	6.50226268633287	7.92138534415695	7.38166741849903	7.27823514683122	7.78027799196256	7.61366742325553	6.98629290550445	7.26371296832117	7.43283699100109	7.03990496169854	7.33440858498009	6.32589600823711	6.91565166867112	6.2102817339438	7.27600833905766	7.74116875874737	7.38272459917629	7.55223204571126	7.54365478033842	7.61741502276187	7.5879061329943	7.66967772192761	7.60015541913283	7.45531787025985	6.74937773488864	7.01364554868713	7.68731166822459	7.31473933526055	8.07852992809563	7.54713276512576	7.46907632039477	7.62173998051258	7.91568527132625	6.4510984681704	6.74748215469764	7.13945266285191
ALG6	6.02168303917995	7.74249569550537	6.70174724818758	6.4001101432467	5.47884612102209	7.02425350260555	7.05133747766791	4.56032677042066	5.82815118981431	7.57825991330481	7.09398577470039	7.4328719945273	7.86805446260953	6.60840115499246	5.97753764853483	7.4328719945273	7.33421688028566	7.61351500014375	7.26752073081143	6.25106755476773	7.58142393888111	6.73150041116156	4.45104103346739	6.60760857602106	6.13534892817358	6.26393123727974	5.67887585989135	6.60840115499246	6.96916926409326	6.54445596745071	6.02521819300477	6.32053982741163	7.51164553785143	6.77381112826177	6.14079633602463	7.68865693823385	7.17830059107338	7.59641202284719	6.31275537827122	4.58578457208434	6.8138549863761	7.39390099304058	7.50014885196899	6.67594354099516	7.3412501012711	8.16738049602793	7.22637080136854	6.3024084271763	7.14674478536143
ALG8	8.12396526286251	7.63186036245602	7.95644270280638	7.31348703655227	8.45706337225266	7.17401626003095	7.09635277592448	7.25607081627371	8.21134732376092	7.9927191649204	7.70209005527236	7.42740775981782	7.86452677067783	7.63898933260349	7.48203939776606	8.21290987538415	7.44827839661317	7.2784792894645	7.11651216338693	7.83139463476522	8.13546882832773	7.37079341137402	8.55786580183776	8.62227368544277	7.88104478124678	8.17942074173688	7.04338529664702	7.5783189406667	7.55026990326832	8.22031620531008	8.13958254068555	7.22705513885533	6.70708519219064	7.7941378019491	7.6029051000389	6.67550187721916	7.84445323017548	8.18415410802638	7.61811896409465	6.66793338194829	7.34687063717957	7.86752152041425	9.00427100933664	8.46438752686522	7.23710889102432	7.78538187892661	7.22214798629874	7.83493524507386	8.16976314252845
ALG9	8.10525083613373	8.48809710187945	8.30686360411364	6.53224304453738	6.99749549285802	7.47412875459514	7.82498760071921	7.78664567301812	7.76584598693011	7.77322350696941	7.80193946825367	8.25473514993978	7.66070309105551	6.76353717321572	6.78434153059122	7.95734074621112	6.64231103452011	7.00112352614033	8.13374724690605	7.51451514912012	7.14810558694867	7.47850886516301	6.95503816088005	6.45695278990243	7.41430201864114	8.24538946077222	8.37851025450798	7.71547860813921	7.96213193007793	7.98346414293956	6.38608624451858	8.0895490817909	7.46875365979234	6.65699756238222	7.94200958067567	8.00912819639836	8.12310933174233	7.44700174242784	7.79851742155404	8.18488048383431	7.95925115436293	7.37132011879319	7.50956468630707	7.1495614549292	7.4251106932311	7.19609773554664	7.4839140502069	7.31218922204929	7.9175567659696
ALK	6.49981868531832	6.81010533918721	6.50139422540367	7.02998090604256	7.08948123000075	6.98727815533284	6.97847934294082	6.31667881813675	6.58759626936069	6.55805927900784	7.2314710780712	7.83083424762211	7.0983905758286	5.78509720773652	5.50956542419135	7.86995606591067	8.30113471759796	6.34682286513719	7.72061311260893	7.90188268387627	6.42109431602029	6.67493873765565	7.08458091434554	4.73154513235649	7.66733599653797	6.93135525479783	7.16561595880216	6.22182884870013	6.30725189510938	6.112265650805	6.41532025987231	6.67140693120597	7.07708043119981	6.73284597653868	7.44929037212028	6.97531071778031	8.48045272023089	7.23029093896038	6.71603129439284	6.24653222152088	8.18906830180305	6.08494853007423	6.86074502099086	6.20450215564479	6.59470561369112	6.54106935716468	8.2732332159456	7.30134264513236	7.862812920229
ALKBH1	6.2892094134027	7.30354448416389	6.90229598038612	6.54529793205158	6.29350029292863	6.71367628512963	6.87339814937873	5.64384827222886	6.96894972783778	7.00266676051606	7.59908163560305	7.3794438691522	7.34922697068422	6.27307994686556	6.73818070040532	7.19199204390034	6.39157356688875	6.15683864756557	7.01829397343514	6.21743928307361	7.41592416568071	7.08613123200757	6.47790210053447	6.2276598835159	6.37928660121506	6.58339969095259	6.62046913618879	7.16753802777664	6.66867853191558	6.72122051681132	5.57212158944459	7.04760368716737	7.16965131635644	6.9291743695105	6.06732975363939	6.38880682723493	7.16876751664997	7.16085648453964	6.64166225796057	5.43870461325899	6.90327179975343	6.77224205599216	6.93203442643274	7.26432242962742	7.0572487757288	6.99179091751939	6.59601125731763	6.90260920843916	6.65657518526166
ALKBH2	7.90858377249803	6.57838554000476	7.78252667563329	8.01771224475736	7.16188959649401	6.74439926562203	8.12860059132712	6.48528461067987	7.07117311794464	6.20240677304315	8.65266253455455	7.01197497986447	8.00161964177447	7.10393085233673	7.10947722146667	6.59463754010634	6.33014567216019	6.86636083243715	6.67759235487622	6.79025033476369	6.99743731203942	6.45349301800719	7.87488917340833	6.98886239765436	5.99064932736416	6.59863548008329	6.2636347846348	6.64308450518096	7.09002101397917	6.71325502043138	7.77643054909399	7.66315775174871	6.41150976874559	7.17715593686165	7.77726982371893	6.12381423452151	7.14651101783511	7.39581382185469	6.25424251492762	6.53422093947883	5.94960173915453	5.88143873927596	6.2265186565493	7.38521396827597	7.1103405785258	7.64964266117599	7.25183216205122	6.95022261895094	6.8535032123944
ALKBH3	7.12071076613025	7.51320071104202	7.08615874162082	6.63173637213543	6.2346869982121	6.82805390557558	8.02810428541564	4.99656051262659	6.56372615287942	6.63881485860088	8.56512054899543	8.23525181650795	6.93738706387315	5.879755485158	7.28980168547289	6.61991218069881	7.17163341509069	7.29977827931006	8.02297519852758	7.54650078782287	6.74963605857586	6.16524938526554	5.60355805503508	6.25079770271945	6.10534217025287	6.26468392570904	5.64756033549579	7.67062988891282	7.11395068159578	5.10023174815162	5.63252396675554	8.04115226658696	6.90547106079225	7.33703347123347	7.06985959515432	7.16611661428668	7.37667712469712	7.44552752814339	4.8734158155005	4.47713584606592	6.91747435832786	7.34055393848045	7.41598820010432	7.49966295520896	6.8466098491587	7.49345524127896	6.12989232843738	6.60846252202273	7.01216133651074
ALKBH4	7.01019270288116	7.18028502715073	6.26656147481085	6.41249992380999	6.36270593791385	6.05638330840175	6.72341219774303	6.42720923253213	5.47782113315995	5.78479505345131	6.85306157526825	6.43796488312953	5.95457618656525	2.87425138286607	7.07022028645243	6.54720318174241	7.10676909250617	6.69784180754016	6.59256737004073	6.85642516054598	6.43052690436067	6.97496178286899	6.08983720788043	4.29792881337222	5.98375673427299	6.2785380830571	6.07027127653281	6.33803000972114	6.00297066251015	5.2924736402723	3.57406757642371	5.35366606505451	6.62771666614322	5.82626680155714	6.33495380862538	6.33850955019046	7.19943464153515	6.65913132897899	5.01600095878697	5.18028890626299	6.91937868574853	7.00226320568064	5.67049001975267	6.23715758615893	6.24000646332093	6.60181790959619	5.49644952403741	6.42354456514306	5.40388124977479
ALKBH5	10.5144504804108	9.5757992511106	9.44391212005798	9.65679980539309	9.62692107195976	9.15610193094746	9.16188182326134	9.28118339608576	8.88673378347453	8.92112044995722	9.36756994561957	8.23380016514002	8.84221794461214	8.70795648959906	9.40600226318235	8.63795496370945	8.79912724720528	9.17850482638085	9.27485915991457	9.99895958294879	9.39002754897832	10.0807041650161	9.71999566536838	9.22474396489196	9.79178066962461	9.35671589322889	10.0737343753257	9.17032872693635	9.03379962841725	9.34018589358249	8.90347440863355	9.43214718071011	9.09261064817524	9.30465583145987	8.93700763148068	9.30722983934788	9.60059413859278	9.50808059298855	9.22152579835801	9.18172036799415	9.28107717594176	8.92654642976692	9.40204069865879	9.69901374676726	9.10440990670955	8.44730336178255	9.87316591260833	10.0505454536681	10.0635810505124
ALKBH6	9.52175503615361	9.33421657970676	9.04737357071231	9.47272481354982	8.86671107149918	8.7196704539831	9.47154982328423	8.30972278535754	8.16456501228327	9.013689721983	8.51340365370869	9.22219448546103	8.47407127165394	7.92249318409827	8.88023180126932	9.35438923205551	9.34214835983633	9.30814514255613	9.1227159485536	10.5730805554724	8.44421031214573	9.14181847792213	9.27072897180672	7.67107386743126	8.15990318477924	8.80138113606303	8.22214430199185	8.0164399717026	8.52515117301717	8.92101802523484	7.61488883594858	7.84012946483219	8.95137710434854	9.37877087590331	9.12679385594593	9.0511535596803	9.58761380523627	9.46754970554365	8.110199564565	8.69954642435681	9.38171966750148	8.91802309992124	8.663064635941	9.77250944292627	8.51972591710016	8.89925103238826	8.35045552947164	9.39972750793425	8.11848302920238
ALKBH7	7.05856795106028	6.04644044602984	6.95025518844454	7.33403604243114	6.8577798779796	6.33459449867422	6.41129761832251	7.46858807177657	7.10576663206795	6.43166757538897	6.38292788481406	5.96919628886955	6.08108368843225	7.49578310127064	6.96220432820367	6.02252321967265	6.19554996329533	7.28656789526964	6.46621818880101	7.68287471500092	6.40463675183239	6.62335063975608	6.98753835707282	7.62729311036378	7.05455122120467	7.07650218672059	6.77327908150472	6.45328802382558	7.06864345896852	7.49399999320581	7.36357626954531	7.09734370955627	6.10545142851539	7.06946869906464	6.28825053062324	6.61193411669165	6.61908924646237	7.04495114172706	6.69174088580877	7.01528589719669	7.47739019029693	6.56493969258196	7.06208115749487	6.69825657039147	7.46813914756394	7.3909080883929	7.49969894593355	7.24006164811947	6.67611026780712
ALKBH8	6.71422073930499	7.01445630675456	6.1378754614023	7.40104898136927	6.09625286999978	5.58598894403224	6.93340394506838	7.07180014703677	5.31052574189579	6.71634360243436	6.53650814724281	7.0225979693246	6.43971523792122	7.10447535281787	6.15825977213322	6.42669822718702	7.15694866962485	6.52278914426923	6.857842079385	6.50572180717796	6.36059516415167	6.44227232305433	6.46454791184597	7.20088952405843	7.46229358265171	6.50494744460463	6.52902023002284	6.1416459558014	5.71892359813142	5.83269700014354	6.20094138275596	6.11790366157493	6.73642395776267	6.36149496863719	6.12317222188692	6.5814187641514	7.38370405389564	6.17946762044403	7.27901594968542	6.25984444541269	6.82473342348349	6.51175037494898	6.91202690608317	6.21319848346515	7.92986256291434	6.69647490617167	6.7462044731342	6.26539379024486	7.27746842620387
ALLC	5.30702608636409	6.73813903270811	6.18839712929697	4.88696947802318	7.03555429887638	4.30858071818534	5.57804926692141	5.33261454504973	5.88497366587975	4.96508825956072	5.67840217921821	3.31177654080506	4.56797845788411	5.31886600873311	7.37353643503731	3.81817145945494	4.73538670671643	4.35306391196093	7.83637260237128	7.12429127266002	4.80517464629356	3.8633238898423	5.35571338924043	6.2057022577492	7.14090680233176	3.92522488273701	5.75772775862161	7.49428409551942	4.03570186531909	6.87372935670581	7.5184010481459	5.51508265386393	6.42322994865752	5.19699707149374	5.31340351760574	5.25881525823567	4.62638585558054	4.81732920661235	5.11839294670864	5.00416007875894	5.41693819198374	5.4195602957691	5.69557457629894	6.03149077795555	5.51617963981112	4.4433964850283	5.69272931474462	5.82872803508885	6.37854892821983
ALMS1	8.56068126800741	7.93720995239931	8.92656117998125	8.43949364247974	8.05170773418129	7.68843091135023	7.53394472207014	8.79666607824411	8.04862407473523	7.29265838229724	6.27541882092483	7.77181748706973	7.05354032996414	8.19882136476103	7.44961035491917	7.45138388818128	7.2717879005547	7.99021952668634	8.04128965653514	8.02342273918811	7.63697746947382	8.47916929787571	9.28391096907183	8.04282099762059	8.32940490252787	8.52075960638476	8.4452128104938	7.17884331546992	8.00710051210164	8.30377448635282	8.0973333076179	7.9423474777844	8.14924062144741	7.84536762777206	7.85331801505135	8.02554525802761	7.74230811758934	7.08115843484934	7.98218828305434	7.94650513187861	8.94586652863501	7.43519500867942	8.07450602150433	7.88087102616458	7.72135668149082	8.10565307623903	9.19035849308514	7.69092123067044	9.22757083565121
ALOX12	4.70293688295571	4.77444258450629	4.73644542457687	4.79502987172384	4.79471074275602	4.79431530033938	4.79712502277345	4.76713036859144	4.8131577846133	4.70321785519911	8.8378735750413	4.757237370589	4.73340676179631	4.7711923253449	5.14242950354157	4.88876013084862	4.88973486171773	5.00258163977359	4.84379416552408	5.15660992985082	4.74286962945082	4.78310416094811	4.89911447833715	4.85468964474065	4.77689849004125	4.71781453668378	4.75435480349923	5.012446887431	5.44325018123001	4.757237370589	4.8679577784571	4.79450608396144	4.7452665655026	4.97640265803291	4.80398629558159	4.9261918774981	4.88906016810951	5.99260675565005	4.2450044087875	3.84986451107375	5.32513067890323	5.08360976915748	5.1422229297834	5.05427942996304	3.8720671858224	5.76152787431739	3.42365987581709	4.78796018766628	4.87368223206771
ALOX12B	5.79492975629778	5.00689828482787	4.52063092316576	4.83026801150373	4.84081422410754	4.8068351644967	5.01352947992622	5.41980737972191	3.61578592206791	4.97710979697102	5.35588952993682	5.32065437238775	4.48014949901432	4.62481547950601	6.35326707915029	4.39152838977756	5.36777772751736	4.59515582220694	4.37970818610251	6.01183389343029	4.4929216173662	5.22492968934082	4.47859279644132	4.88251238130455	5.81254375644571	4.85495337782239	4.9133100418639	4.35217065437997	6.27524586191641	4.85766597678869	6.74043511287731	3.82031516840164	5.24006370125176	4.31813075811685	5.45725412851263	5.62106933996562	6.09652913185151	4.64340702574226	4.30914828179899	4.42914059481667	3.84012183910145	5.23141966533501	4.90213964034826	5.10914543946226	5.09652231244126	4.23972108318345	4.68004209939731	4.72461719255489	4.22114942424252
ALOX15	5.04326129440152	5.17176535774993	4.84925689143244	4.4354352645285	3.09976461841163	4.20974797618671	4.27913277860156	7.66044827256438	4.67342272316468	5.16057772777038	3.51438010882837	5.39473917912045	4.8517459646792	5.27153948171381	5.10312727730909	5.8023494368768	4.01859846480519	4.02084617337348	4.01007904591971	5.4876815512866	3.91942020989129	2.86513175167392	5.40678289944395	5.08917903881951	5.94786028174981	5.8349487537631	5.33798076644822	4.71064191084988	3.82922524660432	5.30805343197909	5.12659622096752	4.39578357344307	3.83221402016198	4.542670951248	4.60512406180295	2.74719493565493	4.14265805007776	3.66480721042747	4.99772232580995	5.96874903773176	5.49174455096786	5.1917366342571	4.07799064418055	4.07741633329336	4.5972462761081	4.8749890665293	4.52073597517933	4.4945957617457	4.19319740815018
ALOX15B	5.99625685298318	5.16338510716615	5.8419615269811	6.66071095983289	6.32775058029124	6.32582111070428	5.79417004951956	7.02680906187542	6.62157895464499	5.60870796457318	5.73619020659639	4.81264615756768	5.2096540751273	7.33232118051875	6.68669416441952	5.70875471307334	6.38798705679254	6.64787336400371	5.88328313702698	6.01321511917921	5.78106433880982	5.89377153580736	6.95414514147533	7.2877949592813	7.06842272563049	6.62157895464499	7.06994204328705	6.1621688945547	6.7442255532865	6.53541513082384	7.54402979716662	6.50043890628478	5.02486387330424	5.8738911365975	6.32582111070428	5.59364086583831	5.11383355885239	6.16481269036854	6.50275147498164	6.6251962987895	6.54755291131372	6.51588213961954	5.60651481047445	5.41403467874812	5.5571265094575	6.11156836510651	5.99016628853702	6.62378354446656	5.66048691826648
ALOX5	5.06519166537621	5.01749871871774	5.1383990663081	6.25654907411175	6.74053716949839	6.77987506633047	5.02321044281053	5.96701201630368	5.07015522126098	5.67933275809446	5.73505261062842	5.40506802459742	5.43049564693307	5.15630461961577	6.39884339762612	5.87174627415645	5.30389266231318	5.70368103925013	6.07727545151689	5.11953331331645	5.02727841812781	5.65372238482001	5.10787965952841	6.79962125478419	5.11443849985133	5.6472231152451	6.80180719833393	6.12780558125839	6.40677337482689	5.65624959807867	6.28751879535943	6.659872318655	5.87570722406206	6.14653199928013	6.39844255716919	5.16150645849257	5.05788730341762	5.71430135460709	5.75856262087817	6.2876455313372	6.82557563728697	5.90157088308176	6.29094085876933	5.40319443278575	5.55803591622289	5.18971401775824	5.05276729054787	5.34718748349508	6.02525070764331
ALOX5AP	3.68275578158793	4.97563749178627	5.09248167013728	6.61314866280282	7.58824550715364	8.6179346388262	5.39116972594732	7.13357398529037	6.43136255925029	7.25765611918927	7.62355549979076	5.37710431366081	7.85498256552131	6.58969042961416	7.78605120004021	6.70019265475651	5.69721635300475	5.98598351413579	5.91268058973045	4.51207689694233	4.96796065726454	6.28589394417784	5.8617240042082	9.29319098996915	6.53933286828024	6.63266509384533	6.70092648472663	9.07830246515371	6.73846026597488	6.62873950893608	6.98324526703179	7.99570865237523	5.92764605866541	7.45219201168408	6.32117150234114	5.55108485837365	6.80518502015536	6.70982189339717	6.6107091389706	5.99527199907948	7.49412993952083	6.47733350619494	7.49804836598721	6.09434542174729	6.04721286416754	5.69628507957845	5.71377132399347	6.76922923735635	7.8650808669649
ALOXE3	5.0803916315332	4.58127908329837	5.48853315914109	5.79513971492914	5.44963069063763	5.18411427848861	4.81423233960806	5.69858529522099	5.98548158095009	5.49694946800497	4.89499028481736	4.45584452595544	5.03198961351746	6.98836225733689	5.83683270553772	5.14811772076803	4.21095913841652	5.29811593724895	4.88449933462469	5.45499273184722	5.62011863947016	5.60318476229047	7.43543451189993	6.56947780834204	7.17974733119967	6.31412030957824	5.99593249833618	6.38455685530505	6.15243722332043	6.43359233361301	6.90825425651664	5.34772364920378	4.39925462156037	4.93144133263606	6.08852602506475	5.18340075258325	6.50056430191294	6.49065732813742	5.8094540623008	4.30233920690452	5.10206852821511	6.43322323191125	5.19723570885294	5.97194976452515	5.56156639485486	5.37073637118006	5.18296816080637	5.82432393427546	5.50786545214131
ALPI	4.92010352014782	3.06936508669952	4.40602299045291	4.14956989681969	5.36789484608351	3.66658906032938	3.72187050225092	4.38107064017548	4.30902230586214	3.7534011111896	3.96983533234753	3.73367409945334	4.36749097136638	5.62642681697439	3.68459823231491	3.91155494984422	4.31613241547445	4.41993846296469	4.09066255133391	4.68301057755833	3.63551654199089	4.37966142926132	5.12458662340157	5.42422252035041	5.62494384570936	5.08174544697424	4.92987870770108	4.68651225316319	5.62494384570936	5.11150192536811	4.31926917144865	4.67406228235965	4.0468547260977	4.21472746151148	4.41788287844942	3.34416509708283	4.07929136653746	4.32833105238582	4.18139972428913	5.12137326321285	4.64896798815684	4.56712765571775	4.6328541018648	4.04825387807913	3.85858613348337	4.34126768623063	4.42777905398392	3.23178061599578	3.67699430070496
ALPK1	6.71560600884212	5.79948383898687	6.54001500977292	6.98958976997233	6.89930904030725	6.13583250782399	6.03125239194776	7.25573467889226	6.66304010987239	5.81526975114331	5.29342464066125	5.41754068760601	5.53265597960282	6.92159451220536	7.02077133687713	5.54878602783728	6.23251878067335	6.65719511823789	6.16979199791532	6.52113542070887	6.03956132694503	6.77850663353647	7.26443209740029	6.8495299340106	6.89077659424899	6.84661542073124	7.33316707034529	6.30693732059769	6.40027979701881	6.95282752213213	7.52772103165207	8.00582006058678	6.69261629971217	6.63904992265994	6.98910372210955	6.67316196791988	5.22843205044829	7.26181082779871	6.18682701511972	5.31308824528446	5.86894232367851	6.10294328807738	6.36705704922043	6.93918375187472	6.20013378140947	6.01891761821026	6.97763979844619	7.30169227915802	5.98341697066429
ALPK2	4.73355109527712	4.70019838021083	4.66349556837872	5.32217977544931	4.68282605912093	4.71556517318155	4.70366172548441	4.763059538271	7.83858426750843	4.72878642169622	4.76458942265761	4.69289076286485	4.70794046001385	4.78051834003956	4.59588826831165	7.29450137309646	4.64447187813934	4.60870799938973	4.61857915113857	4.65522636824869	4.6464979968963	6.59409847483201	7.72582993505814	4.711315265545	4.71248069564301	4.80572951693001	4.72092903432167	4.59517171411711	4.75309161052462	4.90131537560436	4.9316206762801	4.73140966894862	4.74975386814146	4.60045527176992	4.68712126616058	4.59517171411711	4.26753652973836	4.9406226445774	4.90516514081035	5.04116104208883	4.5157916156914	5.29787417797125	4.20458632065593	4.82512498093848	3.71360299112723	4.61491899053296	3.53295165893574	5.2540354421279	4.8738719732896
ALPK3	5.52771042052903	5.89432548784362	5.1714109438685	4.93692573855083	5.61901513226337	6.07757345578515	5.58518537965879	5.73943675717193	3.59257876052844	5.66376685450836	6.38099882920066	5.56431355285906	5.81701276273959	5.57490076317694	3.86548266119228	4.23324615550657	5.78765758670235	4.4577803123506	5.34178676063589	5.99986997958578	4.83305861736425	5.32456392958316	5.98725753493231	3.61759040457299	5.27730925596224	4.76535622483976	3.58506871508634	5.00703101204878	3.98568031900961	5.10223489553629	3.69142568319138	5.26970509668926	5.29328239829848	3.6819940477591	3.5955272634582	5.22798765200471	4.64894760819228	4.26230936694113	4.54381932258421	4.00008212744604	5.67603856850092	5.73618773220874	6.58073321688864	4.2725441995402	5.7070970686464	4.36225255933015	5.57626196545228	4.25309489405185	4.87239076688219
ALPL	6.01752413714854	4.40413807993846	5.61983601520622	6.37834106052803	7.57909651110914	5.13947694791695	6.51858125409665	6.18209431298792	6.08592685674927	7.08982362730651	7.38596835281957	6.15349780145542	5.82101335207377	6.68705419933243	7.05262493154405	6.15349780145542	7.64719213125969	6.78022658602559	6.20100302673594	5.96180201846116	5.65226617042861	6.1773110407399	5.6802700140185	6.33153389156232	6.19769405849045	5.1041650439794	5.89343329510952	5.86368204431601	6.85623313334112	6.29430233275906	8.36556573773024	7.30058790641955	5.83475690237557	7.15090582126826	8.00165515568287	5.4371889005134	6.0309408027327	6.45397858252686	6.44631742849027	6.66895730986194	7.61775045593923	7.0514074771532	6.67743887471169	6.17162690597994	6.74811379805637	6.50367682123188	7.2868342862425	6.62430232538301	7.92353526582878
ALPP	6.04618105781251	5.30956093419612	6.08069800476143	7.20329893457653	6.63180550676707	6.52130296534711	5.81818943460369	6.86885779951682	7.14606411816342	6.64877248728398	6.08503439800237	5.34926436540161	6.17725998258624	8.07620072579457	7.7617506655205	6.22133696948146	6.15947078289028	6.43405250359243	5.95130764875372	5.95736280525031	6.63180550676707	6.63180550676707	8.37216014515213	7.818762507241	7.99405777809283	7.80607385363882	7.22326910548474	7.3822454160201	6.66955326410601	7.75413468617554	8.430925589924	6.51665533659772	5.57159800578508	7.06613698146963	7.86540834840749	6.52676120001032	5.5786323491611	5.07184727441047	7.34349635585809	8.05519975486524	7.41793145398561	7.55362219888928	5.99435676487129	5.82923152599303	6.77017285402903	6.5440032795867	7.04572991128078	6.43929423198451	7.21527097555691
ALPPL2	6.4841818960797	5.81682672600324	6.99123984689888	6.84322289258435	7.0448226343125	6.67896096761549	5.99198490099913	7.17531956555726	7.11855583778487	6.89153915915157	5.64210822425405	5.83003030476406	6.41684689415829	7.49213472577296	6.14043197044631	5.92700693000462	6.01441970631794	5.95658355814816	6.24758225229105	6.66528712964297	7.13340914703224	7.50731109927551	7.30781987750874	7.20150306320993	7.3129678777408	7.59410450979782	7.41939174291707	7.17073549405466	6.82195608880353	7.38710061038083	8.05498912322177	7.1103836502646	6.71082580826471	6.699266225122	7.25748111400667	6.0739916080008	5.97494304825679	6.12715502124548	6.77254402590847	7.66077784221698	7.56958104812103	7.18113574108171	6.41218049999049	6.57780341331529	7.26280928765594	6.69952179575148	6.69153042718854	6.563140571898	7.55538217004373
ALS2	8.40681127768861	8.45588673576542	8.36553616107843	7.71747820992689	8.12431786282649	8.16717349380915	8.02214263903043	7.52701000099651	7.17431513563944	8.17819814950381	7.32743192791102	8.06964894166762	7.52370779694314	7.14568251130438	7.28753286488181	8.00678698450605	7.72646637122991	7.25994526237003	8.22590891293252	8.219590100852	8.3007334491022	8.32904640061244	7.47211552388511	6.98597916067769	7.96861447927182	8.22928738410654	7.97106963147465	7.99978663645383	7.76463563105475	7.87255685217416	6.78280355128441	7.47865826921347	8.13491087907241	8.19630104307604	7.7224323273593	8.00545961206592	9.17375547549207	7.82148795400092	7.71692464838728	7.93192186224883	7.08847040449471	7.62647540113593	7.80590821709866	8.83410932254823	7.32557901204592	7.61096666050309	7.55165637702289	7.97307918848372	7.64049637550053
ALS2CL	6.83833843882814	5.55216806940919	6.07575133429478	5.90012239935465	6.52628657009112	6.17266016477834	5.87533515185168	6.73556496912095	6.16418307590421	6.34445921857645	6.05705338384778	6.06318333327342	6.19329017258358	6.65811150691918	6.0813014525531	5.72707168049057	6.4117196339846	5.4500899691831	5.47779348930985	6.87454472300986	6.14646506152596	6.6425395097395	6.90565234419637	6.51140138399892	7.21397489291632	7.18121764136082	7.15243576363877	6.79432476007254	6.59341646999666	7.32740784186906	7.659509887244	6.43247801769403	6.19237442446693	6.26613707942291	6.95976278781744	6.10615288800818	6.46294165701336	5.9755802933623	6.34587883338936	6.64561667596787	6.9092781564152	6.53088729236701	5.89316273195381	7.29876722904637	6.70855058792206	6.96453355637206	6.19765941280612	5.869242098022	6.37083974476991
ALS2CR11	5.45651130096663	4.05395140528104	4.25289446361445	4.07327266316566	4.04239291744692	4.01917314108872	4.46512517010562	4.17864073447259	4.45122335372315	4.19787500715801	3.9832930643731	4.10121863534748	4.13687465927726	4.07387365181473	4.03658863233615	4.13516658627463	4.25461308027758	4.23215771930635	4.1245939306982	4.76344222874602	4.45822961613206	4.37831394129632	5.66352553142046	4.07446409680329	4.11065521150395	4.13449442791712	4.94933750719827	4.86238921080235	4.01780510113754	4.13137614032128	4.08986047706306	5.11240576064632	5.21062786604259	4.23353893883317	4.76798391051071	4.04274349415888	4.39090254777914	4.53513916836714	4.05510951631135	4.15928761259513	4.70034917776747	3.78584702404555	4.70545475541498	3.97182376792485	4.30598787700034	5.14413733261743	3.84784737609682	4.49751592355987	4.40136898195655
ALS2CR12	5.36012558009916	4.48920030470056	4.04123990689937	7.02456466982852	5.54409492146696	3.90479589369369	6.01841633390852	5.75089845871858	6.93958942388644	5.12453102627702	3.29825278770534	4.50590252930369	3.99127947533349	5.2327383830446	4.48131172600641	4.39576511501987	5.58773462722854	3.7882136177477	5.33866368061676	5.81825491529871	5.25558618285805	5.37118387439708	5.91392284992991	4.00607034782362	5.78966625718144	4.93346553511602	5.87817002237128	5.80088439765251	4.92685232482467	5.75089845871858	5.7619601539989	3.4891601331844	5.61233903445545	5.70358909293933	6.24971374645881	5.23918834618039	4.42748743145861	5.99963601018732	6.08724781738889	5.5010160169006	4.38297924617714	4.62771140667973	4.86977749783899	5.02459592785332	5.76812581959886	5.35096183112745	4.76063338750183	5.52535744675893	5.39972272214197
ALX3	5.06650425389388	3.28283890392696	4.19565782169076	5.36564181766176	5.16258047519193	4.86163885563098	4.64494971670156	4.97623996233828	5.89202122171683	4.57732581283315	4.73734094903592	3.61838046854196	4.1114386545895	6.50627146830658	4.40550999917712	4.78319574216265	4.48211830590136	5.3312699421611	4.2822832507092	4.96401133415002	4.64737135409424	3.89329653322446	6.28287605947593	6.61527590192856	6.49026559830158	6.21372229579436	6.00331660118967	5.36564181766176	5.64827380847059	5.94994063795973	6.56010613322255	5.00031795698558	3.75572702868577	4.62921035493871	5.31861592581709	4.4171825476678	4.38277695909839	4.29719558819817	7.07692225951202	5.64617332026976	4.96835867567056	4.88634777274757	4.049504983809	4.04594450315479	4.53597250679805	4.21214853907916	6.23313328741776	5.18791998479303	4.89673458868131
[truncated: 13,550 more rows]
[truncated: 227 more columns]
