# Supplementary material for: Deciphering Alzheimer’s disease transcriptomics: exploration and validation of core genes in tau and Aβ pathological models toward novel therapeutic targets
Source: Front Aging Neurosci. 2025 Oct 10;17:1621153. doi: 10.3389/fnagi.2025.1621153 (PMC12549628; doi:10.3389/fnagi.2025.1621153)
Supplement: Supplementary file 9 [file Data_Sheet_8.ZIP]

Archive with 3 entries (2 files):
- GEO analysis1/
- GEO analysis1/GSE138260.normalize.txt
- GEO analysis1/GSE29378.normalize.txt
