# Supplementary material for: Deciphering Alzheimer’s disease transcriptomics: exploration and validation of core genes in tau and Aβ pathological models toward novel therapeutic targets
Source: Front Aging Neurosci. 2025 Oct 10;17:1621153. doi: 10.3389/fnagi.2025.1621153 (PMC12549628; doi:10.3389/fnagi.2025.1621153)
Supplement: Supplementary file 9 [file Data_Sheet_8.ZIP › GEO analysis1/GSE138260.normalize.txt]

id	GSM4103866_Control	GSM4103867_Control	GSM4103868_Control	GSM4103869_Control	GSM4103870_Control	GSM4103871_Control	GSM4103872_Control	GSM4103873_Control	GSM4103874_Control	GSM4103875_Control	GSM4103876_Control	GSM4103877_Control	GSM4103878_Control	GSM4103879_Control	GSM4103880_Control	GSM4103881_Control	GSM4103882_Control	GSM4103883_Control	GSM4103884_Control	GSM4103849_Treat	GSM4103850_Treat	GSM4103851_Treat	GSM4103852_Treat	GSM4103853_Treat	GSM4103854_Treat	GSM4103855_Treat	GSM4103856_Treat	GSM4103857_Treat	GSM4103858_Treat	GSM4103859_Treat	GSM4103860_Treat	GSM4103861_Treat	GSM4103862_Treat	GSM4103863_Treat	GSM4103864_Treat	GSM4103865_Treat
A1BG	6.26400141666667	6.30071036111111	6.51791544444444	6.53033918055556	6.37151327777778	6.74529136111111	6.54558788888889	6.60582136111111	6.82644669444444	6.76983422222222	6.69161636111111	6.45910066666667	6.50126644444444	6.7501625	6.78148869444444	6.39874758333333	6.47080208333333	6.30718897222222	6.32960738888889	6.16152922222222	5.98119980555556	6.062974	6.76505783333333	6.01446891666667	6.76909588888889	6.61775441666667	6.3121295	6.80011516666667	6.24525361111111	6.62351672222222	6.80266177777778	5.98681805555556	6.3121295	6.42186205555556	6.39686038888889	6.40226319444444
A1BG-AS1	7.94837388888889	7.622756	7.65459105555556	7.87981663888889	7.80664025	7.66886233333333	7.43086566666667	7.75319577777778	7.46314722222222	7.66111816666667	7.79063525	7.50334702777778	7.79298219444444	7.81499766666667	7.89289155555556	7.74080894444444	7.51734677777778	7.70044055555556	7.85776338888889	7.82362566666667	7.56980769444444	7.34324911111111	7.86837627777778	6.96332055555556	7.47360480555556	7.60386919444444	7.57920033333333	7.57088091666667	7.64925855555556	7.88729408333333	7.84375986111111	6.9675145	7.48341402777778	7.31042013888889	7.67417141666667	7.29037930555556
A1CF	4.27663061111111	3.10293930555556	4.46093277777778	3.75065455555556	3.99384933333333	2.93852222222222	3.97261944444444	4.20776444444444	3.67770333333333	3.57047688888889	3.5810555	2.91382263888889	2.76966458333333	4.08903933333333	2.84707008333333	2.77029277777778	3.33551802777778	3.19861833333333	2.95170358333333	5.82217841666667	3.11455708333333	3.26285116666667	3.84190213888889	4.66182783333333	3.69162294444444	3.71173802777778	3.81290105555556	3.45014763888889	4.16461136111111	3.75065455555556	4.92291297222222	3.75571719444444	3.00080136111111	2.99487569444444	3.09219127777778	3.45121691666667
A2LD1	2.76669430555556	3.14518661111111	3.50724183333333	3.50214186111111	3.16987897222222	3.44048236111111	3.16924572222222	3.19565786111111	4.72141361111111	2.85355783333333	3.47722986111111	3.07557955555556	1.78847602777778	3.51725291666667	1.79366336111111	2.91236311111111	1.78485852777778	2.33866438888889	3.03627383333333	2.52323808333333	2.58350830555556	3.71481180555556	2.76357794444444	3.17653625	2.68975358333333	3.33923569444444	1.90606547222222	2.60103711111111	2.26807647222222	1.8004825	3.44939697222222	4.31472030555556	2.74337236111111	2.99545233333333	2.99134686111111	2.45930944444444
A2M	9.97269041666667	9.06902986111111	9.030509	9.74002966666667	11.7409399444444	10.0904027222222	9.59863255555556	10.6033278888889	11.0680527222222	11.0755753055556	9.32554580555556	10.4526401388889	9.14004580555556	10.2816372777778	10.7596651666667	10.6625254444444	10.1161625	10.7484908333333	9.57541594444444	8.93638538888889	9.20753141666667	10.4569841111111	10.0018127222222	10.9069946388889	10.0532770277778	10.0725094722222	9.49707180555555	8.921499	10.58687975	10.79312025	10.7742931111111	12.0858484722222	10.5895866666667	11.8609836388889	11.3720989722222	10.6639627777778
A2ML1	3.27403608333333	2.36389183333333	3.34373186111111	2.93723380555556	3.22637883333333	1.78308813888889	3.57730186111111	3.27568461111111	4.19899633333333	3.10647752777778	2.77706377777778	3.22040625	2.14535319444444	3.67330952777778	4.42821083333333	3.18551191666667	3.88555238888889	4.06863430555556	3.19996630555556	2.44058766666667	3.2653075	2.83799797222222	4.65342375	1.78962263888889	4.44704336111111	2.99927444444444	3.29406633333333	3.68897688888889	1.87629905555556	3.7310195	4.08251655555556	2.74278563888889	2.32812038888889	3.45735411111111	1.86847869444444	1.80369922222222
A4GALT	10.5405831111111	10.3177135555556	10.1238301666667	10.6686391944444	10.57595475	10.3476793611111	10.44397875	10.4460607222222	10.5235764166667	10.5989835	10.7025288055556	10.0617711111111	10.7775761111111	10.9451418888889	10.3264965833333	10.1835262222222	11.1828661111111	10.2205275277778	10.3762368055556	10.6686391944444	11.21796325	11.18807525	10.7419214722222	10.78087875	11.1307002222222	10.9771678055556	10.8889405	11.2125431944444	10.4032939722222	10.6217912777778	10.9148953888889	10.9233348333333	10.6286747777778	10.5248371388889	10.4844847222222	10.7433570555556
A4GNT	1.924053	1.92911447222222	1.85280980555556	2.17417883333333	1.95287894444444	1.96258997222222	2.113589	2.27254975	2.60372886111111	1.95468680555556	2.38437697222222	2.09229416666667	2.00351719444444	2.33505211111111	2.14774519444444	2.11744647222222	1.92464736111111	3.27403608333333	2.111615	2.66734686111111	1.90434902777778	2.06917733333333	2.04315636111111	2.13959172222222	2.21675152777778	2.10795280555556	1.88364213888889	2.20040625	3.40338358333333	2.11859472222222	3.42929991666667	2.39207616666667	2.03511955555556	1.87219697222222	1.82316083333333	1.92133988888889
AAA1	1.94608711111111	1.93272455555556	1.89130511111111	2.59825116666667	1.97811494444444	1.9808485	2.24105275	2.30716797222222	2.51203916666667	2.03717122222222	2.2399865	2.14774519444444	2.08582772222222	2.38284958333333	2.26094991666667	1.91747272222222	1.97555263888889	2.00991394444444	1.90311025	1.92446019444444	1.89766138888889	1.88306511111111	1.98196330555556	2.16981977777778	2.27559483333333	2.21983683333333	2.01584458333333	2.11403413888889	2.10416297222222	2.304874	2.59708658333333	1.99754075	2.05327372222222	2.20492822222222	2.05327372222222	1.99319513888889
AAAS	9.44117072222222	9.20034197222222	9.26300336111111	8.96336702777778	9.29086027777778	8.60577166666667	8.51690144444444	9.52764758333333	9.16196825	8.86386669444444	8.55258955555556	9.00230105555556	8.60395102777778	9.06902986111111	8.52598686111111	8.96385761111111	8.66190775	8.83260447222222	8.75636294444444	9.20465094444445	8.98079113888889	9.35227002777778	9.29845419444444	9.43505919444445	8.9970405	9.15762577777778	9.20979669444444	8.64502322222222	9.11132469444444	8.97673202777778	8.98842055555555	9.30491602777778	9.09903669444444	9.12796380555556	8.96849636111111	8.995474
AACS	8.57264980555555	8.79997161111111	8.36850722222222	8.38377	8.88446113888889	8.34564911111111	8.80571163888889	8.32312683333333	8.18943836111111	8.67468972222222	8.42454302777778	8.64082875	8.34688811111111	8.10891305555556	8.47857972222222	8.72510505555556	8.55310105555555	8.33678041666667	8.45782905555556	9.02773461111111	8.57171411111111	8.33907138888889	8.58882986111111	7.69421963888889	8.57003880555555	8.39106458333333	8.73640144444444	8.68860044444444	8.65975563888889	8.34171238888889	8.40984247222222	7.85479255555556	8.47912172222222	8.42965766666667	8.57048863888889	8.60885447222222
AACSP1	2.14873622222222	2.00890247222222	1.89745019444444	2.97513547222222	1.96161966666667	1.92774052777778	1.84477727777778	2.19464419444444	2.35143377777778	1.86514827777778	2.18432861111111	2.06325269444444	1.94328069444444	2.1621985	1.85163444444444	1.83712377777778	1.87175605555556	1.86022419444444	1.84951127777778	2.24293919444444	1.88507916666667	1.80168881944444	2.23649688888889	2.04151622222222	2.11299886111111	1.9310855	1.85233188888889	2.08122013888889	2.19573644444444	1.99915283333333	2.26600044444444	1.91854391666667	1.8213355	1.96594705555556	1.79490163888889	1.94940194444444
AADAC	3.09219127777778	2.68100811111111	2.53961947222222	4.34206433333333	3.67718319444444	3.97315425	3.98648347222222	3.75000488888889	4.1397415	3.15687138888889	3.46677458333333	2.93901516666667	3.04139375	4.07825972222222	2.96182761111111	2.83341875	3.67718319444444	3.36328175	3.33231877777778	4.27458883333333	3.21980611111111	3.19624008333333	3.57944527777778	4.76304183333333	4.17162844444444	4.19263633333333	4.24335338888889	3.64591641666667	3.96156102777778	2.68920183333333	4.08800622222222	3.92287983333333	3.654173	3.93925802777778	3.79280775	3.83178397222222
AADACL2	1.78144486111111	1.79135816666667	1.78329538888889	1.79176833333333	1.80032036111111	1.79683719444444	1.80677394444444	1.78594425	1.79961761111111	1.79100216666667	1.81755405555556	1.78921747222222	1.78210583333333	1.79377327777778	1.82432183333333	1.81029836111111	1.79713419444444	1.81923680555556	1.80365075	1.80128516666667	1.79510169444444	1.80562808333333	1.82738113888889	1.79247948611111	1.79255841666667	1.78277330555556	1.79613966666667	1.87063686111111	1.80455788888889	1.78622855555556	1.80692441666667	1.79592469444444	1.80215922222222	1.82198005555556	1.80767722222222	1.83187283333333
AADACL3	7.50529333333333	7.07183272222222	7.30916022222222	7.54107627777778	7.35359672222222	7.16496197222222	7.08034658333333	7.69739577777778	7.43950244444444	7.39208577777778	6.76065613888889	7.01789052777778	6.93975880555556	7.54524169444444	7.40491883333333	6.83618947222222	7.17634038888889	7.06762858333333	7.04644708333333	7.75836561111111	7.71513933333333	7.91501255555556	7.95393119444444	7.89927313888889	7.75636766666667	7.59239688888889	7.99984741666667	7.65976813888889	7.55670136111111	7.84692941666667	7.95580891666667	7.76813286111111	7.65551772222222	7.76772427777778	7.94473180555556	7.99271963888889
AADACL4	3.54302852777778	1.82307519444444	1.97021777777778	4.05080536111111	3.31239855555556	2.39922327777778	1.81354322222222	2.70825172222222	3.39187580555556	1.82904927777778	2.22769972222222	2.73668716666667	2.99352983333333	4.58503047222222	2.07206172222222	1.80314572222222	1.80830041666667	3.41197594444444	1.82163644444444	3.22190425	2.64810863888889	2.57370336111111	2.71344169444444	2.85431702777778	2.01227472222222	3.09454063888889	1.80560438888889	2.62909975	1.83701080555556	3.71443152777778	3.95495916666667	2.55647125	2.32504230555556	1.99732002777778	2.32153213888889	1.93941572222222
AADAT	7.20582463888889	7.27478025	6.71480511111111	6.46972425	7.32983036111111	6.68217194444444	7.24677130555556	6.62381786111111	6.96299475	7.4924195	6.56613486111111	7.17408483333333	6.81045905555556	6.57665975	6.40973191666667	7.02796552777778	6.89387886111111	6.77057622222222	6.81624877777778	6.90164425	6.97375302777778	7.37582483333333	6.69091061111111	6.41250919444444	6.75682769444444	7.23268591666667	6.73156969444444	7.03819386111111	6.95703033333333	7.10148936111111	6.87018269444444	6.88518413888889	6.73021880555556	6.88959327777778	7.13488113888889	6.91788916666667
AAGAB	8.92574555555556	8.838579	8.84372308333333	8.73902211111111	8.82309508333333	8.63347991666667	9.07971452777778	8.54373372222222	8.63677038888889	8.90014544444444	8.81087055555555	9.0630835	8.75076644444444	8.51326861111111	8.712679	8.65598308333333	8.95409722222222	8.57848272222222	9.13946236111111	9.23362419444445	8.68767694444444	8.76925108333333	8.53295997222222	8.41412897222222	8.28491475	8.76348577777778	8.68416452777778	8.64127869444444	8.76666166666667	8.62406244444444	8.44049433333333	8.64173161111111	8.77490925	8.6128345	8.62447536111111	8.77316616666667
AAK1	7.97535644444444	8.08184822222222	7.95310113888889	7.93880469444444	8.07251097222222	8.05210872222222	7.74756469444444	7.80853694444444	7.73041319444444	7.82654622222222	7.53391608333333	8.11763291666667	7.86065827777778	7.55422691666667	7.92912936111111	8.02728075	7.67627430555556	7.73336255555556	7.92395311111111	8.03326561111111	7.90789886111111	8.09969872222222	8.31101611111111	7.51766755555556	8.22078883333333	7.98174686111111	7.91373586111111	7.93249408333333	7.95954213888889	7.96392488888889	7.54669397222222	7.62620047222222	7.86465777777778	7.91618080555556	7.96107344444444	7.88601116666667
AAMP	9.76689897222222	9.73662736111111	9.46323422222222	9.40035222222222	9.56021938888889	9.77525686111111	9.49433119444445	9.40873841666667	9.27413402777778	9.46996888888889	9.97831725	9.60374766666667	9.83839355555556	9.40873841666667	9.73295566666667	9.55397613888889	9.57858947222222	9.79422375	9.68772858333333	9.81182641666667	9.58666688888889	9.45536722222222	8.71620802777778	9.45838672222222	9.35459555555556	9.24507063888889	9.5290375	9.59947386111111	9.59642780555555	9.19231938888889	9.20753141666667	9.41002983333333	9.45536722222222	9.50662880555556	9.32239538888889	9.45346719444444
AANAT	3.89374086111111	2.98852077777778	3.50771147222222	2.77706377777778	3.32131491666667	3.73608313888889	3.54930986111111	3.31932752777778	3.11048930555556	2.83281444444444	3.28150494444444	2.65586383333333	3.90947013888889	3.54493741666667	2.04895658333333	2.79450088888889	3.35801916666667	3.33347591666667	3.67169983333333	3.83060983333333	3.29093691666667	2.25375869444444	4.00030758333333	3.87326408333333	4.1129335	1.82960711111111	4.22283675	3.72986344444444	3.03273722222222	4.00070733333333	4.07223622222222	3.39562505555556	2.07449483333333	2.89265847222222	3.60096805555556	3.50034269444444
AARS	11.7310009166667	11.7838407222222	11.3840183888889	11.2957971666667	11.5694371944444	11.1136525277778	11.3765016388889	11.4438742777778	11.1412346666667	11.2248106388889	11.18807525	11.4220711944444	11.0696285833333	10.9189883333333	11.0890796388889	11.6403912777778	11.0112978888889	11.3912742777778	11.4953235277778	11.5969680833333	11.3090936388889	11.4491805833333	11.3301675	11.14536625	11.438393	11.3986721388889	11.58246275	11.2248106388889	11.4045901388889	10.9577912777778	10.5432283333333	11.0802648055556	11.2909791666667	11.3694846944444	11.0451429166667	11.4629176666667
AARS2	7.03446655555556	7.05849588888889	6.92130869444444	7.08527119444444	7.09542566666667	6.67963027777778	6.80175719444444	7.09363447222222	6.91528188888889	6.97893097222222	6.77458577777778	6.92288661111111	7.11185222222222	6.755619	6.75750727777778	7.66203544444444	7.10000080555556	6.79774791666667	6.68427391666667	6.89387886111111	7.01943483333333	7.05628930555556	7.14461202777778	6.46401547222222	6.74210469444444	6.88419691666667	6.80290369444444	6.28878938888889	6.79657	6.78077902777778	6.41071925	6.6483775	7.07409027777778	6.77349113888889	6.92634638888889	7.22114919444444
AARSD1	7.33767775	7.16836330555556	7.17004155555556	7.49269622222222	7.31135525	7.39919069444444	7.33917402777778	7.14955625	6.99735494444444	7.10120458333333	7.47663525	7.16774019444444	7.23932572222222	7.0923205	7.43329247222222	6.91017425	7.31071586111111	7.44185255555556	7.24448391666667	7.41195952777778	6.93913263888889	7.11245980555556	6.95138305555556	6.86030005555556	7.12284722222222	7.24448391666667	7.14495508333333	7.04167008333333	7.18127191666667	7.37367452777778	7.22302122222222	6.91224272222222	7.29259747222222	7.3211785	7.276586	7.50054638888889
AASDH	6.15124386111111	6.66638108333333	6.64058744444444	6.01661022222222	6.0320305	6.31819522222222	6.63495372222222	6.40844327777778	6.5328365	6.59191011111111	6.09509366666667	6.61734972222222	6.61690713888889	6.14821894444444	5.91775677777778	6.45190997222222	6.47588997222222	6.23178686111111	6.63594069444444	6.18883055555556	6.63903652777778	6.72914044444444	5.46156691666667	6.14095238888889	5.91311091666667	6.46434808333333	5.71128097222222	6.23890936111111	6.66015436111111	6.47873394444444	5.87024216666667	6.12321038888889	6.85509277777778	6.77775497222222	6.06136697222222	6.38298516666667
AASDHPPT	8.86744902777778	10.4347674444444	9.40315327777778	9.07130466666667	8.60885447222222	9.687045	10.1996222222222	8.89658202777778	9.27460591666667	10.1860225555556	10.4783800555556	10.5914848333333	10.2960350555556	8.94523919444445	9.3270045	10.2580033333333	10.4934377222222	9.96014602777778	10.2887308055556	8.95132066666667	10.16355	9.59123202777778	8.48782452777778	8.82938583333333	9.74638094444444	9.3128035	9.35227002777778	10.0673561388889	9.29936469444444	9.41817344444445	7.84241697222222	8.81047125	10.0524158055556	9.87447019444445	8.90781188888889	10.2026683333333
AASS	7.89985211111111	6.758884	8.00144727777778	8.00764725	8.32620230555556	7.25615130555556	8.03357555555556	7.7997425	8.16183705555556	7.34097547222222	6.48723305555556	6.95101516666667	7.33118438888889	7.91853719444444	7.51553308333333	6.98836102777778	6.81858252777778	7.56949919444444	7.50550013888889	6.47305897222222	7.45332916666667	7.75636766666667	7.22241252777778	8.49825313888889	6.44976875	7.17575727777778	7.25259869444444	6.22845463888889	7.65425672222222	7.17408483333333	8.28252763888889	8.03899302777778	7.71097913888889	7.12284722222222	7.91752811111111	6.89606041666667
AATF	8.02535211111111	8.0217015	8.03523427777778	7.76636563888889	8.26821366666667	8.02404761111111	7.82038341666667	8.08356677777778	7.96031741666667	7.67228730555556	8.11364580555555	8.09035208333333	7.97255933333333	7.92975041666667	8.01772930555556	8.07676658333333	7.72886386111111	8.14135675	7.76846427777778	7.55169352777778	8.07251097222222	7.77361763888889	7.87481344444444	8.37566761111111	7.72931	7.68246619444444	7.68808680555556	7.70583025	7.88212347222222	7.77467205555556	7.71513933333333	8.52843194444444	8.01680727777778	8.04518838888889	7.92975041666667	7.67663477777778
AATK	10.2079940833333	9.35663477777778	9.45420055555556	9.07749738888889	9.37616791666667	8.23982513888889	9.26953852777778	9.33340227777778	9.54513847222222	8.74049461111111	8.11135994444444	8.74006586111111	8.48291405555556	9.19579391666667	8.56681336111111	8.82655525	8.51506030555556	8.95409722222222	8.47948322222222	8.94231369444444	9.03197505555556	9.50436472222222	9.21310558333333	9.43160586111111	8.42836219444444	8.90781188888889	8.72847833333333	8.13911725	9.08104469444444	8.70729966666667	8.14704975	9.19401588888889	9.2953785	8.67006894444444	8.66825916666667	9.04717436111111
AATK-AS1	3.88076461111111	3.25039155555556	2.77940366666667	3.74556977777778	3.68462825	2.50436652777778	3.42403313888889	4.12758955555556	3.23586380555556	3.00630536111111	2.80544636111111	2.85129427777778	2.44316152777778	4.19735405555556	3.52769008333333	3.31042602777778	4.23589669444444	3.99462480555556	2.92032180555556	4.14650522222222	3.06674494444444	2.90303861111111	3.43529380555556	3.75338380555556	2.97182194444444	3.67671422222222	3.18502047222222	3.14406180555556	3.80981102777778	3.10036925	1.85829294444444	3.45860719444444	2.49742983333333	2.00461116666667	3.57311936111111	3.62913741666667
ABAT	8.09786333333333	8.47814388888889	8.10013033333333	8.20811572222222	7.64090666666667	8.25427852777778	8.42376519444444	8.17913377777778	8.21718347222222	8.438402	8.48685844444444	8.51506030555556	8.18557402777778	8.181955	8.14273763888889	8.49216	8.63988366666667	8.38763680555556	8.41180594444444	8.43352822222222	8.37689677777778	8.30033041666667	7.94026911111111	7.41475177777778	8.43047588888889	8.50918852777778	8.38497033333333	8.30260238888889	8.04490416666667	8.26378055555556	7.92002452777778	7.12309441666667	8.31964591666667	8.47221991666667	8.17008783333333	8.54761425
ABCA1	6.13258375	5.84802888888889	6.60880005555556	7.33870205555556	6.39178408333333	8.04678363888889	6.51434830555556	6.7226595	7.27882836111111	6.39275452777778	6.20261777777778	6.10857316666667	7.46912486111111	7.13117677777778	7.29484147222222	5.93712175	5.87662033333333	6.95174319444444	6.12043272222222	4.74583688888889	6.19041075	6.70656775	5.73676080555556	7.52142586111111	6.33943208333333	6.37782975	6.43222902777778	6.63903652777778	6.16558111111111	7.11245980555556	7.68170819444444	7.606475	6.64601175	6.86876444444444	6.03023958333333	5.73096075
ABCA10	2.63376811111111	4.38690825	3.23944369444444	3.76383991666667	3.92947402777778	5.10617736111111	4.599526	4.413857	4.04186558333333	4.52303644444444	4.12758955555556	4.67128333333333	3.53867661111111	4.10794391666667	3.93539583333333	3.44395197222222	4.33320433333333	4.93565913888889	4.31700388888889	4.11122736111111	4.23852738888889	4.38468352777778	4.28663091666667	1.98258122222222	4.26020102777778	4.10255344444444	3.20769719444444	5.49018925	4.23852738888889	3.97368961111111	3.75338380555556	3.34701386111111	4.71895022222222	4.38771094444444	3.87159197222222	4.36388013888889
ABCA11P	6.14345513888889	7.01571411111111	6.40102597222222	6.40408297222222	6.11748677777778	5.92797477777778	7.27210969444444	5.65376597222222	5.53632736111111	6.71903480555556	6.17025619444444	7.4784655	6.19699202777778	5.33737869444444	6.19980861111111	6.1215525	6.98395072222222	6.69404661111111	7.00023766666667	6.91287280555556	6.70865641666667	6.75282811111111	5.34536386111111	4.76102230555556	6.10388325	6.08210802777778	6.10100638888889	6.48101875	6.84772902777778	5.91019202777778	5.45237722222222	5.82250505555556	6.66209297222222	6.43017808333333	6.61404030555556	6.73274747222222
ABCA12	1.872379	1.88057158333333	1.83409544444444	1.9808485	1.89582961111111	1.89745019444444	1.91449611111111	2.01866636111111	2.245997	1.88057158333333	5.19712816666667	1.9310855	1.89460022222222	2.0492965	1.92911447222222	1.8703625	1.88807891666667	1.91580616666667	1.87871905555556	1.86284461111111	1.86241641666667	1.80596933333333	1.94590680555556	1.98535961111111	1.99936561111111	1.93272455555556	1.83251758333333	2.04019325	2.10097666666667	1.94832816666667	2.54230952777778	1.90011119444444	1.84751763888889	1.84060241666667	1.80562808333333	1.8855915
ABCA13	2.02231630555556	2.01866636111111	1.87821369444444	3.28690072222222	2.38796630555556	2.06412080555556	2.59071058333333	2.54175647222222	2.92169772222222	2.48090030555556	2.67514383333333	2.28147672222222	2.18892516666667	2.80090369444444	3.45780955555556	2.07385425	2.17461327777778	2.304874	2.0411925	1.96570327777778	1.95030375	2.35207738888889	2.12816375	2.35692144444444	2.55504272222222	2.47461938888889	2.14873622222222	2.4377805	2.09052641666667	2.63308902777778	3.05891511111111	2.10459138888889	1.97218102777778	2.49796330555556	2.29994752777778	2.17619558333333
ABCA17P	3.31539416666667	4.12809338888889	3.86560183333333	3.79864577777778	3.13241825	4.29276916666667	2.81074988888889	3.08595011111111	2.43623508333333	3.62009155555556	4.22837386111111	3.63660647222222	4.31700388888889	3.35955322222222	3.41377838888889	3.58739527777778	4.09811280555556	4.32171530555556	3.87648775	3.24500430555556	4.27546677777778	3.54031866666667	3.94628086111111	2.48224430555556	4.04129136111111	3.51430119444444	4.03612897222222	3.92849858333333	2.30256494444444	4.00542702777778	3.24130308333333	3.03213419444444	3.75838516666667	2.60103711111111	2.65805422222222	3.09279736111111
ABCA2	11.9382588888889	10.5391516111111	11.2486333611111	10.9069946388889	11.2306615833333	10.1009598611111	10.8303970555556	11.5384705277778	11.3090936388889	10.3955009166667	9.79682522222222	10.0961182222222	10.2079940833333	11.14536625	10.60438625	10.4705203611111	9.78515461111111	10.6773222222222	9.97831725	10.3848699444444	10.8025066944444	11.1329365	10.6256959444444	11.6403912777778	10.0882537222222	10.5497989444444	10.3617131388889	9.50975169444444	10.7543808611111	10.6117074722222	10.4934377222222	11.1265736944444	10.98073475	10.4227932777778	10.4032939722222	10.5567433333333
ABCA3	9.90757888888889	9.96014602777778	9.55499136111111	9.72504277777778	9.98825136111111	9.83273497222222	10.0942883333333	9.69452397222222	9.66139358333333	9.69452397222222	9.93078402777778	9.81338716666667	9.63661886111111	9.23581563888889	9.82000975	9.92892730555556	9.61669758333333	9.955403	9.59792155555555	10.099731	9.48434894444445	9.83660636111111	9.74957788888889	8.73640144444444	9.77428294444444	9.62512125	9.641933	9.71279041666667	9.89110072222222	9.47981916666667	9.36633716666667	9.35730811111111	9.62024263888889	9.754293	9.74057175	9.73127116666667
ABCA4	2.48224430555556	3.79280775	3.10788258333333	4.27723569444444	2.60869808333333	3.46402716666667	3.69804952777778	3.71351927777778	3.81290105555556	3.32131491666667	3.61877463888889	3.30227536111111	3.32871211111111	4.35993033333333	1.88240386111111	2.47989622222222	3.31042602777778	3.86966047222222	1.96995144444444	3.30681522222222	3.79128197222222	3.49984775	4.19506786111111	4.11616930555556	3.01835119444444	3.14918930555556	2.66523652777778	2.77630697222222	2.59131158333333	3.79528380555556	4.74289622222222	3.09028966666667	2.77200558333333	2.945875	3.61422416666667	2.84632591666667
ABCA5	6.2340985	7.01180305555556	6.45190997222222	6.50235327777778	6.23817986111111	6.58541033333333	6.94785388888889	6.15770291666667	5.93908961111111	6.97656775	6.26190536111111	7.10089858333333	6.77995269444444	5.801649	6.32493577777778	6.58031747222222	6.47048075	6.37334927777778	7.15160066666667	6.44783302777778	6.68458530555556	6.64506880555556	5.52062363888889	5.36731111111111	6.379836	6.77808102777778	6.36976019444444	6.56322575	6.40010383333333	6.25259175	5.73486055555556	5.55020133333333	6.90406194444444	6.47873394444444	6.0294965	7.26669369444444
ABCA6	4.88679977777778	4.87868141666667	4.25048355555556	4.62357177777778	4.47379008333333	4.19598338888889	5.13802061111111	4.59793944444444	4.62868055555556	3.98692777777778	3.18030222222222	4.59062194444444	3.51887036111111	4.16178388888889	3.20769719444444	4.38907613888889	3.97431366666667	4.84502461111111	4.76348136111111	3.91949452777778	4.42699261111111	4.91567277777778	2.71833847222222	4.92709008333333	4.48242502777778	4.35670775	4.32714477777778	4.73707116666667	3.94459402777778	4.55273394444444	1.80930331944444	2.78723166666667	4.72334033333333	4.17655138888889	4.18063172222222	4.53390361111111
ABCA7	6.11111552777778	5.75983188888889	4.70654286111111	6.45096594444444	6.79447575	5.95134211111111	5.29001936111111	6.27676372222222	5.60519436111111	5.21976972222222	4.97373686111111	5.18707488888889	4.25705405555556	6.32429705555556	6.38888738888889	5.56611666666667	5.44763833333333	5.92420027777778	5.18884688888889	6.31845986111111	5.19806091666667	5.58526802777778	7.24989936111111	5.31738608333333	6.53317652777778	6.350975	6.13750486111111	5.33833713888889	5.91156872222222	6.47109780555556	6.74401133333333	5.97452494444444	5.02480052777778	5.57706552777778	6.52086102777778	4.80214380555556
ABCA8	8.57848272222222	7.57350441666667	8.23949766666667	7.30605197222222	8.19020863888889	5.83964522222222	7.15988677777778	9.22192	8.94825594444444	6.91856555555556	5.87271972222222	6.44521627777778	7.49180497222222	8.55634911111111	6.54243577777778	7.46955416666667	6.10005383333333	7.26806380555556	6.68616636111111	6.17238116666667	7.981063	8.95491033333333	6.51172033333333	9.12249511111111	5.47723402777778	7.17928780555556	6.6773625	5.05449911111111	7.81154311111111	8.13149411111111	7.24677130555556	8.20414277777778	9.15477727777778	7.01447036111111	6.47240625	7.34555205555556
ABCA9	13.5527935277778	12.9484733055556	13.3737820555556	13.2969729444444	13.4550649722222	12.9335708055556	12.9672816944444	13.1865198611111	13.01687375	12.7979289166667	11.39401975	12.5207046666667	12.2393686944444	12.7296615277778	12.984151	12.2089660833333	12.2442404722222	12.5656570555556	12.9484733055556	13.0708105555556	12.7642115833333	13.2366816388889	13.2782077222222	12.6446892777778	12.8368261111111	13.0511327777778	13.2709414166667	12.6494764722222	12.9672816944444	13.01687375	13.11169325	12.6309598333333	13.0511327777778	12.712684	13.11169325	12.9484733055556
ABCB1	6.81103530555556	5.73486055555556	5.513758	6.58331136111111	7.69964166666667	5.79499525	6.15890736111111	7.19541816666667	6.91259852777778	6.98796611111111	6.44157797222222	6.71582286111111	7.40702605555556	7.39845113888889	6.74473255555556	6.66971391666667	6.77205352777778	6.76152791666667	6.37569133333333	6.10523188888889	5.37651186111111	6.92766402777778	6.93913263888889	6.28178466666667	6.07635972222222	5.73795177777778	6.17483388888889	4.55755638888889	7.04332316666667	7.15771719444444	7.59457972222222	7.48088572222222	6.68561702777778	7.31538963888889	8.11599094444444	6.93950597222222
ABCB10	3.28284008333333	4.45941361111111	3.25323769444444	2.83722591666667	2.71009713888889	3.84239322222222	3.87185059722222	2.94699594444444	3.24762722222222	4.20122644444444	4.71497927777778	4.35941916666667	4.25277872222222	2.54106344444444	3.65998677777778	4.56856002777778	4.17213761111111	3.96597497222222	4.36531375	3.25840827777778	4.20600841666667	4.06366869444444	2.36720163888889	4.38334472222222	3.65816891666667	3.56134633333333	2.90603063888889	4.33320433333333	3.90595086111111	3.11804733333333	2.37736441666667	3.94809738888889	4.20122644444444	3.80147591666667	3.42403313888889	4.66952666666667
ABCB11	1.80339458333333	1.80543963888889	2.41648502777778	1.81729291666667	1.81332944444444	1.80522855555556	1.82120377777778	1.81936761111111	1.82700733333333	1.82115938888889	1.81817952777778	1.82983922222222	1.81932208333333	1.84213652777778	1.97353561111111	1.81121691666667	1.79778486111111	1.80907377777778	2.35692144444444	2.00017697222222	2.25528188888889	1.80025138888889	1.85592377777778	1.80184011111111	1.82678936111111	1.81639138888889	1.80128516666667	1.99495275	1.81405741666667	1.82192655555556	1.81966047222222	1.81381511111111	2.0086075	1.88807891666667	1.82096052777778	1.88598775
ABCB4	1.81741777777778	3.28000919444444	1.904651	1.80558069444444	2.13011	1.80892555555556	1.81737033333333	1.81478597222222	1.79554186111111	1.81074727777778	1.81438136111111	1.79689730555556	1.80435355555556	1.80852527777778	3.09028966666667	1.78515902777778	1.78037230555556	1.78393844444444	1.78192583333333	3.944049	1.80418702777778	2.14498244444444	1.79044411111111	1.80339458333333	1.79447863888889	1.81826202777778	1.82290355555556	1.80209808333333	1.81308827777778	3.37520447222222	1.82686038888889	2.58681652777778	1.83326805555556	1.79214805555556	1.82999680555556	1.79543963888889
ABCB5	2.07116733333333	1.93448591666667	1.95315413888889	2.41279255555556	2.46394255555556	2.08897183333333	2.14739058333333	1.91785991666667	1.94458113888889	1.86137086111111	1.90907638888889	1.88293252777778	1.87560797222222	2.38437697222222	1.95716575	1.82896475	2.39988244444444	2.00328891666667	2.16183808333333	2.212818	2.12673947222222	1.91628027777778	2.05779780555556	1.95551647222222	1.91940802777778	1.91142208333333	2.07449483333333	2.10872055555556	1.87999933333333	2.001836	2.15494069444444	2.14774519444444	2.03682911111111	1.84680405555556	1.86387044444444	1.93354902777778
ABCB6	5.30834730555556	5.63216991666667	5.27060952777778	4.84349711111111	5.60806813888889	5.62134605555556	5.47660222222222	5.46556591666667	5.39346211111111	4.24565655555556	5.39909975	5.41479041666667	5.24390897222222	4.97051325	5.25782372222222	5.73933794444444	5.52861388888889	5.69507452777778	5.69314777777778	5.91483630555556	5.56326977777778	5.15029463888889	5.29708597222222	4.47379008333333	5.21713225	5.21244013888889	5.31358022222222	4.93364075	5.39197791666667	4.735695	4.74726208333333	5.44619783333333	5.54950227777778	5.12691636111111	5.32889933333333	5.45203005555556
ABCB7	6.75940538888889	7.21982163888889	6.8468915	6.70987438888889	6.98361805555556	6.28451066666667	6.61863766666667	6.53817913888889	6.84212188888889	6.59013238888889	6.65419305555556	7.09683955555556	6.82709433333333	6.75856486111111	6.64217936111111	7.04233794444444	6.58781141666667	6.57726416666667	7.0504865	6.59716144444444	6.99677469444444	6.755619	6.61775441666667	6.64577744444444	6.37111627777778	6.57889205555556	6.62411258333333	6.6815445	6.93282429166667	6.45381358333333	6.53956144444444	6.98441675	6.91560780555556	6.85569888888889	6.68092444444444	6.53079794444444
ABCB8	6.77521952777778	6.26502727777778	6.37220566666667	6.90984352777778	6.32855072222222	6.16954069444444	6.18479463888889	6.82465341666667	6.75788877777778	6.24792094444444	6.04216483333333	6.14038133333333	6.21820361111111	6.59920763888889	6.36303161111111	6.16290822222222	6.25681297222222	6.32493577777778	6.00340619444444	6.44186225	6.00490258333333	6.44420213888889	6.64900752777778	6.49184680555556	6.33053791666667	6.61232027777778	6.48033066666667	6.03696338888889	6.12183277777778	6.48154477777778	6.29716775	6.19980861111111	6.03631427777778	5.7922505	6.38993044444444	5.90607652777778
ABCB9	6.96630527777778	6.89321663888889	6.36976019444444	6.93950597222222	7.21260105555556	6.46573633333333	6.65381797222222	6.82054886111111	6.79159611111111	6.48754672222222	6.45980369444444	6.81014252777778	6.20626677777778	6.4799715	6.62892408333333	6.6747915	6.71670533333333	6.79125169444444	7.25118333333333	7.09869988888889	6.42213130555556	6.67963027777778	7.40727969444444	6.21858758333333	6.88419691666667	7.134213	7.28164169444444	6.57665975	6.61232027777778	6.42988519444444	7.24476313888889	6.28554463888889	6.64677063888889	6.93403925	7.13588416666667	6.96657091666667
ABCC1	5.12185763888889	5.67865777777778	4.89813788888889	5.11986791666667	5.30688566666667	5.65104066666667	5.38749986111111	5.33533216666667	5.11986791666667	5.02931244444444	5.20317927777778	5.51763013888889	5.36664563888889	4.26020102777778	5.43250769444444	5.49550441666667	5.42075002777778	5.40655669444444	5.29879897222222	5.82690091666667	5.125403	5.13101344444444	5.04526472222222	4.47516016666667	5.57454827777778	4.87302133333333	5.40160458333333	4.75929069444444	4.897828	4.80896602777778	3.69691497222222	5.11102477777778	5.06394272222222	5.21279641666667	5.00931752777778	5.54045844444444
ABCC10	8.16368897222222	7.77284472222222	7.85839091666667	8.23949766666667	8.34379925	8.03553538888889	7.84514347222222	8.12960441666667	8.11501030555556	8.00175594444444	7.69891069444444	7.64954102777778	7.74791661111111	8.25524952777778	7.89614833333333	7.85255769444444	7.98560688888889	7.961497	7.58707102777778	8.13448569444444	7.75091963888889	8.07603522222222	8.26344408333333	8.25551233333333	8.35414855555556	8.17946013888889	8.30212625	8.05495863888889	8.05966586111111	8.08997425	8.36242477777778	8.03747808333333	7.74464947222222	7.89122186111111	8.10133388888889	7.90101961111111
ABCC11	1.81101294444444	1.97843977777778	2.07530036111111	1.79828472222222	1.790739	1.80215922222222	1.81439956944444	1.80730072222222	1.78979675	1.80697736111111	1.80970422222222	1.78886263888889	1.79745744444444	1.79909244444444	1.79128766666667	1.78424855555556	1.78015102777778	1.78441297222222	1.78415591666667	1.79020452777778	1.80320488888889	1.83159230555556	1.79169030555556	1.79672216666667	1.78847602777778	1.81070352777778	1.81928038888889	1.80553166666667	1.80538783333333	1.806264	1.814673	1.80257236111111	1.83057336111111	1.79290363888889	1.83062438888889	1.79745744444444
ABCC12	3.53343430555556	4.76779175	3.65946325	2.88521758333333	3.37829741666667	3.25840827777778	4.33235888888889	1.94524563888889	2.01182247222222	4.47379008333333	4.77873752777778	5.07540730555556	4.31547905555556	2.09430680555556	2.50004161111111	5.00646205555556	4.65735094444444	2.80414094444444	4.59985630555556	4.72897983333333	4.02539158333333	3.73923038888889	4.12809338888889	1.95965775	3.72567719444444	2.01794741666667	2.23696941666667	2.89505641666667	3.03989522222222	2.15879969444444	2.24054536111111	2.10826927777778	4.01686313888889	3.44281983333333	2.34718775	2.92464380555556
ABCC13	1.87105419444444	1.87436513888889	1.83642844444444	1.98228786111111	1.89377152777778	1.89719136111111	1.85267072222222	2.03933016666667	2.2150425	1.85917691666667	2.09187061111111	1.95996788888889	1.89930619444444	2.04721472222222	1.90268977777778	1.84880497222222	2.05934411111111	1.88465444444444	1.860473	1.95468680555556	1.86104338888889	1.79860083333333	1.95898730555556	2.74944675	2.001836	2.11744647222222	1.82761613888889	1.98599791666667	2.09607675	1.95127808333333	2.30820308333333	1.91065727777778	1.83016019444444	1.88544480555556	1.79828472222222	1.90504536111111
ABCC2	5.28685705555556	4.51072461111111	4.71455252777778	5.11157508333333	4.89102733333333	4.63772108333333	4.57888361111111	5.14438947222222	4.93565913888889	4.35993033333333	5.26148811111111	4.26833666666667	4.48838038888889	5.99622972222222	4.97010991666667	4.45892883333333	5.06950780555556	4.67518797222222	4.54158172222222	5.26722816666667	4.84051272222222	4.72731841666667	5.098346	6.17649430555556	5.07818363888889	5.56900963888889	4.87257502777778	5.14785202777778	4.94683663888889	5.0691235	5.71304447222222	4.67729247222222	4.28710788888889	4.8277615	4.72863072222222	4.78571175
ABCC3	3.81494952777778	4.00916988888889	4.21402483333333	4.23687941666667	4.16834191666667	3.67103988888889	3.67269516666667	3.58739527777778	5.06991922222222	4.09466419444444	4.03254980555556	3.86919505555556	3.59955819444444	4.93431636111111	5.18473072222222	3.64797788888889	4.19226763888889	3.63216452777778	2.99683561111111	3.64738908333333	3.96817002777778	3.74120155555556	4.39551002777778	4.14977555555556	4.2089215	4.2218065	4.28570563888889	3.92626569444444	3.85863775	3.51725291666667	5.05144922222222	3.99973133333333	2.95231619444444	4.33682802777778	4.95403408333333	3.67770333333333
ABCC4	4.62979316666667	4.928391	5.40902172222222	5.64310266666667	6.19287602777778	5.59661572222222	4.65428227777778	6.12321038888889	5.42111455555556	5.4417345	6.04046694444444	5.18518183333333	5.47830711111111	5.25625183333333	5.69680272222222	5.634255	5.69974083333333	6.01413127777778	5.79100936111111	4.67968363888889	5.31923666666667	5.17017380555556	5.9675235	6.26067038888889	5.64842286111111	4.43495466666667	5.22092444444444	5.64842286111111	4.1397415	5.669983	6.07418647222222	6.12283061111111	5.75238347222222	6.25681297222222	5.65580533333333	5.45777755555556
ABCC5	7.270365	7.62513880555556	7.04446613888889	6.76032313888889	7.31677161111111	7.09542566666667	7.13653602777778	6.74757711111111	6.31656313888889	7.08162780555556	6.44547961111111	7.34896061111111	6.77913616666667	6.11608397222222	6.77838222222222	7.37483077777778	6.69196480555556	6.53856827777778	7.17865013888889	7.36272427777778	7.24897316666667	7.31071586111111	6.67204613888889	5.65715755555556	7.08527119444444	6.67661144444444	7.18541991666667	6.7125385	7.06022327777778	6.86030005555556	5.35491413888889	6.32707477777778	7.20034858333333	6.57455016666667	6.88113025	6.92001580555556
ABCC6	4.25866430555556	3.98925225	4.25317786111111	4.3213525	4.50750575	4.08800622222222	4.21437533333333	4.69957036111111	4.40382891666667	4.37683675	4.19688194444444	4.14009175	4.04718633333333	4.55358775	4.61673163888889	4.14977555555556	4.07356283333333	4.06227319444444	4.03358211111111	4.58546222222222	4.49593275	4.25317786111111	4.70347194444444	4.47241086111111	4.57206722222222	4.32412483333333	4.51623061111111	4.28430061111111	4.35903275	4.27880722222222	5.42896533333333	4.34977280555556	3.97990294444444	4.23111891666667	4.13628411111111	4.22283675
ABCC6P1	1.92368775	1.92389141666667	1.85220716666667	2.12446830555556	1.95592661111111	1.959449	2.21445722222222	2.28042986111111	2.57077741666667	1.98373919444444	2.34601161111111	2.017188	1.98022391666667	2.26404572222222	2.6196215	1.98795677777778	2.08542280555556	2.14637563888889	1.96324830555556	1.89905119444444	1.90125172222222	1.87321816666667	2.041882	2.16676036111111	2.22446905555556	2.17417883333333	1.93600180555556	2.17255177777778	2.82463361111111	1.99639308333333	2.73095466666667	1.95354783333333	1.89118286111111	3.14642313888889	2.06726891666667	2.09834491666667
ABCC8	9.07855447222222	9.12978030555556	9.46528266666667	9.48060691666667	8.90014544444444	9.42552588888889	9.29604802777778	8.78748047222222	8.57171411111111	9.00837777777778	8.23284452777778	9.29936469444444	8.85289516666667	8.92574555555556	8.676163	9.03590672222222	9.10315930555556	8.74820094444445	8.44331408333333	8.88947647222222	8.39576619444444	9.06136788888889	9.65418336111111	8.17804252777778	8.66027708333333	8.89914463888889	9.49841991666667	8.27172694444444	8.68046602777778	8.99281730555555	8.81763436111111	8.08431494444445	8.87912333333333	8.81210847222222	9.73662736111111	8.85245522222222
ABCC9	6.31589177777778	5.60375341666667	5.95682983333333	6.62821811111111	5.43043741666667	6.78713775	6.0294965	6.45259825	6.69161636111111	5.85432544444444	5.39414169444444	5.82927991666667	6.34286836111111	7.26998305555556	6.03502725	6.16113513888889	5.77191258333333	6.16290822222222	6.16290822222222	5.46890991666667	6.47277069444444	5.85233530555556	6.75176825	6.59191011111111	5.49317366666667	5.88510194444444	6.26652641666667	5.65104066666667	7.02823783333333	5.801649	5.76606186111111	6.87554608333333	6.04477216666667	6.31281538888889	6.89211763888889	5.36561616666667
ABCD1	4.40866641666667	3.5305405	4.61872627777778	4.39269694444444	4.36896948611111	4.20220536111111	4.88159866666667	4.72776908333333	4.88561388888889	4.19845538888889	4.6820845	4.13281044444444	3.90806419444444	4.89463983333333	4.47192294444444	4.13918972222222	4.49679911111111	3.700103	4.18154658333333	4.29863422222222	3.68897688888889	4.12418208333333	4.32529216666667	5.30177530555556	4.26973716666667	4.16557619444444	4.83329905555556	4.50307511111111	4.18266633333333	4.21073219444444	5.44863666666667	4.85071077777778	4.37933494444444	4.38117327777778	3.86708711111111	3.44766688888889
ABCD2	6.26271672222222	7.50117005555556	6.76237647222222	6.57830902777778	5.20918488888889	6.17096825	7.12551163888889	5.36144636111111	7.38234480555556	7.81329155555556	7.70320563888889	7.96191036111111	7.24002677777778	7.09683955555556	6.10280725	7.27759177777778	7.47876305555556	6.73750547222222	7.39751322222222	5.88367297222222	7.35649033333333	6.81696302777778	6.40772413888889	5.17518408333333	6.75371813888889	7.74896436111111	6.36205980555556	6.96778988888889	6.97856416666667	7.13935030555556	6.76363308333333	6.04508397222222	7.02865616666667	7.96440330555556	7.29296427777778	7.38335461111111
ABCD3	5.8854585	5.79782938888889	5.79751972222222	6.20845597222222	5.89881333333333	5.87240169444444	6.22887175	6.43342958333333	6.37472916666667	6.01584025	5.9754435	5.69169408333333	5.72406847222222	6.48511247222222	5.94489338888889	5.49736436111111	5.68320583333333	6.47709394444444	6.09474858333333	6.28554463888889	6.22476597222222	6.31881108333333	6.37250038888889	6.33809916666667	6.46047486111111	6.48653494444444	6.46007061111111	6.90626772222222	6.10895252777778	6.52484502777778	6.86908197222222	6.88113025	6.34840463888889	6.37334927777778	6.49005430555556	6.40874616666667
ABCD4	5.30514483333333	6.1603235	5.5241745	6.37925141666667	5.75378477777778	5.69196105555556	5.11395297222222	5.778342	5.27458025	5.70470211111111	5.38051327777778	4.90780369444444	5.91188041666667	5.32099244444444	5.25246633333333	5.84827280555556	5.59865852777778	5.00433352777778	5.34964608333333	5.41564947222222	5.68935133333333	5.76342161111111	5.98490891666667	5.99951961111111	5.26763111111111	5.22342872222222	5.48672116666667	5.84004466666667	6.14910966666667	5.28806277777778	5.44445933333333	6.10169630555556	5.64199955555556	5.65623925	6.36513433333333	5.57647983333333
ABCE1	6.99391008333333	7.53024083333333	7.16107858333333	6.73947711111111	6.77304013888889	7.32862177777778	7.39569527777778	6.55051438888889	7.00741811111111	7.24740080555556	7.24228177777778	7.49730569444444	7.46149277777778	6.82465341666667	6.88816966666667	7.50117005555556	7.55771094444444	7.04101013888889	7.41195952777778	7.03107491666667	7.45668330555556	7.27853955555556	6.65985208333333	7.14394672222222	7.12508027777778	7.14806258333333	6.6499605	7.39845113888889	7.03761947222222	6.94345686111111	6.42120216666667	7.14215319444444	7.41064347222222	7.59387536111111	7.06605352777778	7.46380469444444
ABCF1	8.93514991666667	8.98640105555556	8.80985430555556	8.7503035	9.04168008333333	8.81813477777778	8.99235177777778	8.68000077777778	8.58454580555556	8.82270238888889	8.76022244444444	8.88769261111111	8.77227088888889	8.62972511111111	8.45953472222222	9.06136788888889	8.78582477777778	8.68902616666667	8.92201241666667	8.75119522222222	8.7221935	8.89965588888889	8.46571022222222	8.82655525	8.61496122222222	8.74657363888889	8.71221533333333	8.81136286111111	8.82270238888889	8.48031966666667	8.24466044444444	9.14168191666667	8.94633288888889	8.72467391666667	8.71182172222222	8.78670186111111
ABCF2	9.02393566666667	9.14339372222222	8.84488388888889	8.85388858333333	8.97972186111111	8.86744902777778	8.93356869444444	8.79896286111111	8.60395102777778	8.60395102777778	8.95642058333333	9.01549702777778	8.85131816666667	8.73095291666667	8.74938688888889	8.97811861111111	8.69035083333333	8.91474694444444	8.86696583333333	8.96385761111111	8.84108147222222	8.90738152777778	8.73640144444444	8.58709397222222	8.91570772222222	8.81494102777778	8.874888	8.75887841666667	8.77581202777778	8.57003880555555	8.33297358333333	8.74250175	8.91611691666667	8.99958605555556	8.77631158333333	8.962145
ABCF3	8.259055	8.43514788888889	8.07518433333333	8.05562513888889	8.47764333333333	8.13983369444444	8.23129402777778	8.03294941666667	7.87778605555556	8.12622922222222	8.35896180555556	8.2292085	8.07764275	7.95654477777778	8.2038115	8.34339061111111	8.18985555555556	8.09864819444445	8.212187	8.68368977777778	8.2503635	8.31964591666667	7.90200938888889	8.06563647222222	8.24273291666667	8.23690813888889	8.34901669444444	8.39282841666667	8.36929247222222	8.05562513888889	7.78652691666667	7.93911216666667	8.19396230555556	8.131049	8.14830725	8.21546333333333
ABCG1	8.68317597222222	8.23606252777778	8.39027891666667	8.19476375	8.86496611111111	8.10176441666667	8.54188705555556	8.67429033333333	8.52111847222222	8.07426927777778	8.21125511111111	7.74960230555556	8.12332225	8.46198847222222	8.63347991666667	7.35839791666667	7.70071763888889	8.13837136111111	8.28624972222222	7.80474827777778	8.05210872222222	8.12838608333333	7.73278288888889	8.29289516666667	7.85187877777778	8.05495863888889	8.42340925	8.01710575	8.32809	8.16778283333333	8.58286730555556	7.86772819444444	8.09625494444444	7.83528216666667	7.96000683333333	7.81868497222222
ABCG2	7.09869988888889	6.72735663888889	6.91101513888889	7.02251708333333	7.89247527777778	6.28961361111111	6.77740472222222	6.51333494444444	7.93461830555556	7.71041938888889	6.41387497222222	7.40176761111111	5.96971891666667	7.52552175	7.23968008333333	7.02765955555556	7.61699127777778	7.5931605	7.07575011111111	7.21514247222222	6.81126844444444	7.53024083333333	7.61368963888889	7.44369991666667	7.14741627777778	7.12404302777778	6.48242852777778	6.15599591666667	7.43555022222222	7.63528861111111	8.55542622222222	6.94404802777778	7.09148625	8.06445186111111	8.27468958333333	7.52586138888889
ABCG4	3.88776663888889	4.23446888888889	3.20700136111111	2.55243475	2.11250461111111	3.67169983333333	2.55991891666667	3.37969141666667	3.04456825	2.58286975	4.73826791666667	3.9534455	4.19226763888889	3.13115308333333	3.79422461111111	5.28844369444444	3.84457005555556	3.37638575	3.25264113888889	4.54206527777778	3.39244936111111	3.58499647222222	2.21983683333333	2.52620597222222	3.77272761111111	3.80803933333333	3.57783552777778	2.51455313888889	3.398163	5.30560375	2.87587883333333	2.15924513888889	4.61048113888889	3.71776158333333	3.64083325	4.68917475
ABCG5	7.00365822222222	6.45472727777778	6.82605125	7.51643883333333	7.06762858333333	7.28200369444444	7.14556422222222	7.89709388888889	7.71578177777778	7.01909177777778	7.03682994444444	6.70656775	6.77617527777778	8.17946013888889	7.38104155555556	6.70797497222222	7.04984372222222	7.28305927777778	6.92255355555556	7.1405995	7.15561966666667	7.00647152777778	8.16449297222222	8.02567847222222	7.8691405	7.81538088888889	7.79617736111111	7.35961555555556	8.30921791666667	8.01107611111111	8.259055	7.69539830555556	7.16330830555556	7.48479347222222	7.84577747222222	7.45524713888889
ABCG8	4.85071077777778	4.11122736111111	4.74658513888889	4.53017777777778	4.27221466666667	3.75838516666667	2.95960869444444	5.34427113888889	3.79172802777778	3.46402716666667	3.84989416666667	4.52062975	4.11511208333333	4.04239444444444	3.66466947222222	4.28864483333333	3.39114369444444	3.423532	3.64222952777778	3.76897177777778	3.28198255555556	3.95785925	4.34376205555556	2.41279255555556	3.48251461111111	3.27209730555556	4.66874191666667	2.70825172222222	4.42526886111111	4.375975	5.08045975	3.49571122222222	4.02309138888889	3.51775116666667	4.48144738888889	4.28769544444444
ABHD1	5.41564947222222	4.56087872222222	4.40787366666667	4.70747852777778	5.0691235	4.69757972222222	4.732656	5.09630855555556	4.71358783333333	4.22672502777778	4.81976997222222	4.55964997222222	4.96799263888889	5.42789477777778	4.89500638888889	4.55020777777778	4.99959816666667	4.60166875	4.63230072222222	5.01595894444444	4.52377469444444	4.68458636111111	4.80214380555556	5.07179972222222	4.26165883333333	4.57297905555556	4.49720411111111	4.85446383333333	4.52211533333333	4.51835197222222	5.95072516666667	5.05339888888889	4.30098797222222	4.51154866666667	4.73202034722222	4.53613038888889
ABHD10	1.84533519444444	1.82930466666667	1.81514380555556	1.85245233333333	1.82076875	1.83212730555556	1.82072961111111	1.84302819444444	1.84246019444444	1.85461105555556	1.82441672222222	1.82138872222222	1.82539088888889	1.85517169444444	1.80742183333333	1.84554758333333	1.87136344444444	1.85280980555556	1.85636844444444	1.80077994444444	1.79934538888889	1.84680405555556	1.78955255555556	1.83899830555556	1.83893222222222	1.88375019444444	1.84989972222222	1.78979675	1.86348625	1.95572002777778	1.98599791666667	1.83622805555556	1.85862927777778	1.79635933333333	1.90734133333333	1.79197788888889
ABHD11	7.35902158333333	7.20411408333333	7.17765016666667	7.41637458333333	7.50018686111111	7.106123	7.16774019444444	7.31605866666667	7.61772872222222	7.19720183333333	7.11710036111111	7.25703661111111	7.34669255555556	7.51144588888889	6.99310205555556	7.19386969444444	7.10843455555556	7.24835355555556	6.76178908333333	7.41637458333333	6.82562180555556	7.29037930555556	7.49446325	7.40242827777778	7.16618277777778	7.40910161111111	7.02033675	6.77521952777778	6.91287280555556	7.10384177777778	7.36171519444444	7.21357652777778	7.03924688888889	7.42990058333333	7.56783233333333	7.33546158333333
ABHD11-AS1	4.53246775	4.20036258333333	4.41037072222222	4.89396725	4.48409266666667	3.57988386111111	4.6820845	5.22447138888889	4.64285897222222	4.51790408333333	4.75114841666667	4.244213	4.39906855555556	5.01321875	4.57888361111111	3.91886758333333	4.43581847222222	4.42734836111111	4.20036258333333	5.089991	4.46223441666667	4.57251647222222	4.96672380555556	4.94214780555556	5.25782372222222	5.21345372222222	5.32188497222222	4.59838066666667	5.11294069444444	4.95103825	5.64463394444444	4.70990094444444	4.54978830555556	4.30708305555556	4.18606194444444	4.638135
ABHD12	10.7149742222222	10.5378308611111	9.97831725	10.0514091111111	10.5541015	10.0893602222222	10.2050457777778	10.3787638611111	9.96510419444444	10.3662994444444	10.28981225	10.27343	9.96308577777778	9.77051511111111	9.85656441666667	10.6686391944444	10.2156721666667	10.2746281666667	10.5432283333333	10.7433570555556	9.99473586111111	10.5827714444444	9.80641669444444	10.4011671944444	10.1644979166667	10.2389439166667	10.4032939722222	9.71487625	10.0397086388889	9.5290375	9.55754713888889	9.79508461111111	10.4489996666667	10.4290901666667	9.55196094444444	10.3466057777778
ABHD12B	5.6375295	6.02137605555556	5.70032066666667	4.59793944444444	5.84261986111111	5.46593027777778	5.54509444444444	5.13423838888889	4.74854727777778	5.33063913888889	5.85798391666667	6.42432161111111	5.33063913888889	5.52661488888889	5.10617736111111	6.21269697222222	5.91673441666667	5.60337197222222	6.67056338888889	6.77652658333333	5.82477483333333	4.71895022222222	5.58487608333333	4.63579886111111	5.75408358333333	5.14869077777778	6.051218	5.82507905555556	6.08882869444444	4.87027102777778	5.15689405555556	4.71614575	5.78452561111111	5.56900963888889	5.53596486111111	6.41010619444444
ABHD13	1.83479466666667	1.83734077777778	1.88259972222222	2.50436652777778	1.84859872222222	1.84441538888889	1.79683719444444	1.88364213888889	1.93128611111111	1.82616758333333	1.91020633333333	1.89153980555556	1.85554625	1.92028183333333	1.97047186111111	1.80061686111111	1.81074727777778	1.82048680555556	1.82802608333333	1.83679119444444	1.82439252777778	1.78270202777778	1.90856163888889	1.83944488888889	1.88306511111111	1.84322275	1.79569044444444	1.959449	1.87379219444444	1.87392419444444	1.90792608333333	1.85539822222222	1.79707525	1.88992786111111	1.79510169444444	1.90341283333333
ABHD14A	9.41002983333333	9.69926172222222	9.39552344444444	9.199336	9.56943305555555	9.07811341666667	9.23826397222222	8.97722444444445	9.25826611111111	9.24507063888889	9.21986134722222	9.39730533333333	9.37461541666667	9.49296933333333	9.17365227777778	9.14049308333333	9.08330347222222	9.20034197222222	9.07915344444444	9.49987680555556	9.37140441666667	9.23014683333333	9.33215352777778	8.52843194444444	9.20629938888889	9.2953785	9.00439822222222	9.38707580555556	9.15477727777778	9.25016602777778	9.29936469444444	8.18985555555556	9.05350225	9.33840308333333	9.197196	9.36288783333333
ABHD14B	5.28369988888889	5.05300977777778	5.33299394444444	5.36920066666667	5.14313225	5.21738125	3.90990263888889	5.1582795	5.64842286111111	5.28369988888889	4.27919655555556	4.91331086111111	4.62653472222222	4.21322577777778	4.91740005555556	4.57206722222222	4.61754133333333	5.51763013888889	4.80744252777778	4.39307775	4.85666302777778	5.18473072222222	5.36593775	4.94944283333333	4.40242683333333	4.608234	5.03821416666667	4.23293941666667	5.20197719444444	5.44548505555556	5.01900836111111	5.40972052777778	5.05339888888889	5.57560202777778	5.04897041666667	4.83111844444444
ABHD15	2.02563944444444	2.02006238888889	2.15651486111111	2.44818655555556	2.05673775	2.0665	2.58121408333333	2.56086233333333	2.94268541666667	2.22545763888889	2.6823305	2.29874416666667	2.20911083333333	2.80274355555556	2.7233505	2.02726583333333	2.09548075	2.23197902777778	2.00328891666667	1.96667980555556	1.94919038888889	1.95592661111111	2.08498458333333	2.36720163888889	2.553063	2.4740505	2.13353683333333	2.40179936111111	2.1688415	2.65974680555556	3.14642313888889	2.11403413888889	1.97811494444444	2.39207616666667	2.22977430555556	2.09319058333333
ABHD16A	6.27285313888889	6.04929352777778	5.89621672222222	6.18799752777778	6.44688916666667	6.26967905555556	6.35935041666667	6.11786308333333	5.74789452777778	6.13497672222222	6.43222902777778	6.15960191666667	6.13391333333333	6.24556675	6.28604675	6.11045866666667	6.33281797222222	6.4312145	5.89032761111111	6.45318086111111	5.89032761111111	5.87135202777778	5.53261616666667	6.45007483333333	5.98814358333333	6.07323394444444	6.09186472222222	6.21170297222222	6.2460175	5.53064197222222	5.41644469444444	5.76577405555556	6.21205961111111	6.16780927777778	5.35647455555556	6.17025619444444
ABHD16B	4.40599666666667	3.75404041666667	4.46303872222222	4.58335630555556	4.79724994444444	4.73093236111111	4.931459	4.91812427777778	4.50519561111111	4.26878669444444	5.16458275	4.37072719444444	5.00820552777778	5.41521944444444	5.27353480555556	4.34427958333333	4.87180086111111	5.10930505555556	4.36481972222222	4.64063658333333	4.36874086111111	3.82753338888889	4.49787972222222	5.49971152777778	4.62653472222222	5.05938744444444	4.95154269444444	4.7208445	4.777118	5.23638561111111	5.74357891666667	4.965935	4.60377427777778	4.20731391666667	4.81931405555556	4.61197611111111
ABHD2	7.22060783333333	7.71041938888889	7.56414916666667	7.75797152777778	7.30261283333333	7.81154311111111	7.8388505	6.74093269444444	7.56783233333333	7.90552588888889	8.16743969444444	7.95784813888889	7.93109472222222	7.28798519444444	8.24074180555556	7.92032386111111	8.14958261111111	8.06685363888889	7.850666	7.575878	7.68703586111111	7.69570188888889	7.14930402777778	6.78739241666667	7.23012869444444	7.21162502777778	7.43513908333333	8.03124761111111	7.59020036111111	7.33507566666667	7.49518586111111	7.43745811111111	7.84375986111111	7.71940516666667	7.79215827777778	7.72448463888889
ABHD3	4.28202444444444	4.68409691666667	4.68458636111111	4.55495352777778	4.12496680555556	4.73908058333333	4.58743866666667	3.51430119444444	4.84458733333333	5.05866183333333	5.55167333333333	4.43673991666667	6.46702925	4.17597247222222	5.08253933333333	4.94641552777778	4.22618802777778	4.69341358333333	4.41429333333333	3.66406580555556	4.89224730555556	4.48909538888889	3.34373186111111	4.76603802777778	3.46046261111111	4.25975552777778	4.02363280555556	4.38203983333333	3.99708388888889	4.01559677777778	4.62713416666667	3.944049	5.05030483333333	5.39346211111111	4.69957036111111	4.27321711111111
ABHD4	9.14871186111111	8.47389755555556	8.96849636111111	9.33215352777778	9.17532661111111	9.18715033333333	8.89138697222222	9.57319563888889	9.41969847222222	9.01549702777778	8.889942	8.3727185	8.713861	9.98825136111111	9.23245202777778	8.51570336111111	8.96492622222222	8.98535463888889	8.57686147222222	9.20979669444444	9.12796380555556	9.17185527777778	9.55875419444444	9.96201605555556	9.57541594444444	9.6901555	9.55754713888889	9.33522738888889	9.51976930555556	9.46819241666667	9.80892119444444	9.47756577777778	8.66739513888889	9.06902986111111	9.3270045	8.94869425
ABHD5	7.18789191666667	7.16969611111111	7.31014602777778	7.56414916666667	7.40761502777778	7.53296438888889	7.34039605555556	7.54425866666667	7.71164786111111	7.36116933333333	7.49180497222222	7.27276602777778	7.67454002777778	7.49407330555556	7.57551275	7.08298597222222	7.17799663888889	7.37704875	7.34601444444444	6.79030605555556	7.18754641666667	7.56458147222222	7.27699313888889	9.11394941666667	6.62447447222222	7.36147752777778	7.35047594444444	7.30678783333333	7.51215705555556	7.31798355555556	7.43199802777778	8.34122663888889	7.58259386111111	7.57088091666667	7.7616845	7.29809555555556
ABHD6	7.99106783333333	7.64309738888889	7.92254616666667	7.11341530555556	7.8844415	7.14985569444444	7.72347472222222	7.622756	7.67261625	8.05779152777778	7.91752811111111	8.33907138888889	7.93880469444444	7.66780775	7.20324447222222	8.53484531944444	7.21830505555556	7.54839091666667	7.30292336111111	8.05588888888889	8.29773105555556	7.81636158333333	7.36208894444444	7.87043352777778	7.63345991666667	7.63847930555556	7.26066897222222	8.06563647222222	8.01710575	7.72211627777778	7.32368972222222	7.66344130555556	8.13382647222222	8.15820061111111	7.60044491666667	8.17410605555555
ABHD8	8.01596130555555	8.08139308333333	7.56783233333333	7.7917515	7.94102261111111	7.75994113888889	7.89490572222222	7.71255513888889	7.66780775	7.90171497222222	8.56640363888889	8.35135522222222	7.73159711111111	7.73934211111111	8.28715380555555	8.07795222222222	8.24847133333333	7.61517255555556	8.12583330555556	8.14582580555556	7.78686052777778	7.33610111111111	8.00415469444444	6.55218361111111	7.94942702777778	7.70110611111111	7.78991055555556	8.36081658333333	7.9102935	7.62659244444444	7.84878680555556	6.92766402777778	7.56279483333333	7.74561658333333	8.01596130555555	7.78259425
ABI1	5.75765963888889	6.70709827777778	6.21921619444444	5.84463522222222	5.02023619444444	7.04332316666667	6.78618916666667	4.67473733333333	6.13878208333333	6.7501625	7.47360480555556	6.92829552777778	7.38366052777778	6.06466122222222	6.70987438888889	6.81219913888889	7.19998575	6.78350591666667	7.20756477777778	5.84035041666667	6.80175719444444	6.19757202777778	5.36761930555556	5.97922919444444	6.18547219444444	6.0081285	5.63495661111111	6.56646783333333	5.54082652777778	5.82748827777778	5.92374444444444	5.91089480555556	6.30498875	6.78713775	5.82067938888889	6.38820416666667
ABI2	9.11057341666667	9.89931219444444	9.63525269444444	9.01609811111111	8.59597633333333	9.43819116666667	9.63981188888889	8.57128675	8.74716602777778	9.77525686111111	9.80719972222222	9.92892730555556	9.81682844444444	8.69859186111111	8.87774875	9.59318888888889	10.1327252777778	9.70716161111111	10.0813714444444	9.39360911111111	9.75533916666667	9.5290375	8.42965766666667	8.21806908333333	8.95086516666667	9.0519075	8.889942	9.28395372222222	9.29885491666667	8.98079113888889	8.30335772222222	8.45493777777778	9.55875419444444	9.33095897222222	8.78935586111111	9.76877441666667
ABI3	6.87171852777778	6.44219641666667	6.95101516666667	7.61699127777778	7.95250736111111	7.75385502777778	6.84489975	7.67479913888889	7.12117683333333	7.39751322222222	7.35327902777778	6.95826480555556	7.10036836111111	7.22114919444444	7.61243547222222	7.12694316666667	6.84577311111111	7.04001430555556	6.87955625	7.44661466666667	7.01447036111111	7.36615	7.36940186111111	8.84664202777778	7.49407330555556	7.32766422222222	7.94692072222222	7.87043352777778	7.20503330555556	7.56718422222222	7.80998538888889	7.99631194444444	7.23424038888889	7.40727969444444	7.47486916666667	7.02729263888889
ABI3BP	2.99134686111111	2.91382263888889	3.19685361111111	2.69344875	3.01422788888889	2.74466238888889	3.34569130555556	3.11125036111111	3.84584472222222	4.03557775	2.39807122222222	3.03889313888889	3.31462627777778	3.30227536111111	2.78424897222222	3.49984775	3.32938016666667	2.945875	3.42251458333333	2.836575	2.97182194444444	2.97655683333333	3.60336036111111	3.49649525	2.88456830555556	2.98305427777778	2.95316136111111	3.17283672222222	3.07343311111111	3.70479886111111	3.84099825	2.88775558333333	3.19565786111111	2.90444747222222	4.1610095	2.78365969444444
ABL1	7.68061083333333	7.35578083333333	7.42862169444444	7.48627311111111	7.51875861111111	7.42140566666667	7.17528852777778	7.5741565	7.85614941666667	7.39539111111111	7.37907311111111	6.90247644444444	7.50529333333333	7.36800038888889	7.82805105555556	7.24280952777778	7.25581861111111	7.68246619444444	7.26575955555556	6.97155572222222	7.39141433333333	7.50739788888889	7.622756	7.606475	7.27249030555556	6.96657091666667	7.07874713888889	6.88816966666667	7.21830505555556	7.38684558333333	7.42165155555556	7.72814477777778	7.45223272222222	7.23171108333333	7.344977	7.16653530555556
ABL2	5.77120869444444	6.16315461111111	6.16290822222222	5.91775677777778	5.98193705555556	6.10492705555556	6.10687580555556	5.9754435	5.75517063888889	5.93470719444444	5.94104422222222	6.40294713888889	5.93939313888889	5.55808080555556	6.36772763888889	6.03599819444444	5.51905933333333	5.4417345	6.12250766666667	5.90426933333333	6.37220566666667	5.69465977777778	5.80836791666667	5.85600672222222	5.88686138888889	5.70506322222222	5.78277541666667	6.1705975	6.01810836111111	6.00056561111111	5.94597319444444	5.79359252777778	5.91673441666667	5.88726941666667	6.51733091666667	5.690726
ABLIM1	8.72510505555556	8.66688744444444	8.77532277777778	8.66329875	8.73847369444444	8.50433466666667	8.52253433333333	9.02270952777778	8.98381011111111	8.71943747222222	8.53212608333333	9.08661641666667	8.43744580555556	8.99853111111111	8.60181055555556	8.79997161111111	8.57718405555556	8.76666166666667	9.02393566666667	8.64354769444444	8.56196219444444	8.83955363888889	8.96606213888889	8.24109552777778	8.58933358333333	9.09411211111111	8.84664202777778	8.34339061111111	8.61629091666667	8.81457147222222	9.02773461111111	8.97368061111111	8.92496752777778	8.96385761111111	9.11247366666667	8.63162508333333
ABLIM2	7.11905825	7.45925191666667	7.02944588888889	7.17459841666667	7.28164169444444	6.65381797222222	6.97514597222222	6.68561702777778	5.74179288888889	7.21357652777778	6.07938344444444	7.34149811111111	6.72404188888889	5.79139941666667	6.42584686111111	7.10530238888889	7.00941691666667	6.88193136111111	7.03924688888889	7.37944316666667	6.77652658333333	7.31940586111111	7.13524380555556	5.47866052777778	7.14838877777778	6.85087752777778	7.22763972222222	6.45666572222222	6.89606041666667	6.78973063888889	6.42041883333333	5.99951961111111	7.22209908333333	6.56753044444444	7.04644708333333	7.14772372222222
ABLIM3	8.61022530555556	8.49825313888889	8.56919997222222	8.94571411111111	8.704015	8.66912688888889	8.85420569444444	8.87156313888889	8.76167283333333	8.68713255555556	8.39406861111111	8.46527172222222	8.33793486111111	9.10315930555556	8.73376016666667	8.50365827777778	8.71793522222222	8.874888	8.60649983333333	8.59696122222222	8.259055	8.40832722222222	8.97571066666667	8.09062216666667	8.66595297222222	8.73943080555556	8.36081658333333	8.24728269444445	8.22156825	8.90829644444444	8.74200677777778	8.51570336111111	8.18670786111111	8.27856436111111	8.79740713888889	8.3494075
ABO	6.03470252777778	5.89850894444444	6.27386302777778	5.69933463888889	6.57235791666667	6.77240308333333	6.53015388888889	6.85964925	7.12472286111111	6.92663788888889	5.63495661111111	6.73086244444444	6.03411777777778	7.15861680555556	6.61619355555556	6.60670283333333	5.77086322222222	6.38993044444444	5.77797444444444	6.34508352777778	5.88307047222222	6.12891105555556	7.93077036111111	6.89869186111111	7.29547186111111	7.45192347222222	7.02149352777778	6.76875477777778	6.728675	7.54166816666667	8.35984527777778	7.00999358333333	6.75682769444444	6.4325045	7.29354491666667	6.18280866666667
ABP1	6.95462138888889	6.26334080555556	6.80266177777778	6.91528188888889	7.07282838888889	6.65687841666667	6.41105602777778	7.3608615	7.11415272222222	6.48860252777778	6.47873394444444	6.07667141666667	6.54144472222222	7.36116933333333	6.758884	6.48690866666667	6.91788916666667	6.72404188888889	6.27032086111111	7.12284722222222	6.86169338888889	6.85232261111111	8.21588136111111	7.70849569444444	7.62451663888889	7.32368972222222	7.50703580555556	7.21545955555556	7.15900030555556	7.37483077777778	8.10472583333333	6.84339427777778	5.76412627777778	6.90049805555556	7.47019380555556	7.2082925
ABR	12.5588095555556	12.8661398055556	12.3850964166667	12.3930855555556	12.3930855555556	12.5139716388889	12.8448430555556	12.1663245	12.3730611388889	12.6659284722222	13.1550713055556	13.1979455277778	12.7221361944444	11.9721395555556	12.4541590277778	12.8054835	13.0437431944444	12.6446892777778	12.5010349444444	12.4839462222222	12.3225242777778	12.2168967222222	12.1058415277778	11.4045901388889	12.2924559444444	12.1604589722222	12.0631131111111	12.3435228888889	12.418464	12.2972185555556	11.7585501666667	11.4243403333333	12.4488109444444	12.3225242777778	12.1943333333333	12.3225242777778
ABRA	2.35342136111111	2.40179936111111	2.03069088888889	1.82622041666667	1.82278825	1.82101447222222	1.790739	2.99805986111111	1.8426515	1.78228225	1.85220716666667	1.80596933333333	1.80025138888889	1.80365075	2.17887038888889	1.85623997222222	2.59708658333333	1.92262777777778	2.76557319444444	2.17887038888889	2.18598586111111	1.99987108333333	1.85293661111111	1.84525555555556	1.81121691666667	1.79353863888889	2.48875036111111	1.83512522222222	1.84872997222222	1.82705072222222	1.88240386111111	1.81936761111111	1.95176166666667	2.51145566666667	2.97247391666667	1.87356836111111
ABT1	3.60768141666667	4.45761308333333	4.51397297222222	1.81080519444444	3.46402716666667	3.04059483333333	4.00404522222222	3.73366925	1.82446411111111	2.81731630555556	4.06007025	4.011266	4.00745983333333	1.80175033333333	1.83077194444444	3.75176530555556	3.53976616666667	3.01552819444444	4.38468352777778	4.08016908333333	4.01357261111111	4.33285052777778	2.32000983333333	1.80507002777778	1.79896844444444	3.68721122222222	3.97152047222222	3.35801916666667	3.91337563888889	1.81015344444444	1.85333558333333	3.00556341666667	4.41003783333333	3.32131491666667	3.64160091666667	3.86187816666667
ABTB1	9.30562697222222	9.36214925	8.98842055555555	8.73376016666667	9.05451341666667	8.71182172222222	8.67281772222222	9.20805586111111	8.60817097222222	8.85388858333333	8.65122036111111	9.39360911111111	8.66394811111111	8.85573236111111	8.31773675	9.12858491666667	8.77532277777778	8.65637666666667	9.15628741666667	9.53476625	9.1631795	9.19063380555555	8.98327766666667	8.46640572222222	9.32112619444444	8.98640105555556	9.05563944444445	8.93408225	9.04464161111111	8.73493116666667	8.85913072222222	8.58413963888889	8.95366502777778	9.07811341666667	8.76666166666667	9.03150591666667
ABTB2	6.19757202777778	5.57072197222222	5.70104897222222	6.11005252777778	6.10616108333333	6.19165013888889	5.62134605555556	6.21067255555556	6.11786308333333	5.79190680555556	5.59125483333333	5.87358855555556	6.17723833333333	6.57528647222222	6.31696444444444	5.98608155555556	5.89850894444444	5.91841283333333	5.47177547222222	5.82397905555556	5.62901394444444	5.79076177777778	6.21820361111111	6.41821455555556	6.02502027777778	6.12096441666667	6.03160902777778	5.39738608333333	6.018407	6.33787783333333	6.82212283333333	6.48033066666667	5.83170236111111	5.89653055555556	5.87024216666667	6.38265247222222
ACAA1	7.74119172222222	7.61000927777778	7.51875861111111	7.78427202777778	7.63630347222222	7.77890097222222	7.77099113888889	7.29728113888889	7.85923136111111	7.64885008333333	7.61922416666667	7.70211219444444	7.33610111111111	7.73662666666667	7.56373002777778	7.416079	7.57487036111111	7.55710452777778	7.47185072222222	7.68573008333333	7.55805577777778	7.68096863888889	7.23495333333333	7.74677280555556	7.22763972222222	7.50823105555556	7.46783433333333	7.54043913888889	7.74791661111111	7.46286430555556	7.72076694444444	8.08949522222222	8.02642869444444	7.82965694444444	7.65459105555556	7.53859213888889
ACAA2	6.42390666666667	5.74219072222222	6.91628425	6.60582136111111	5.47660222222222	6.28524738888889	6.63316236111111	5.81542336111111	7.4924195	7.07673019444444	6.30097863888889	6.49391777777778	6.50807402777778	7.10530238888889	6.21374627777778	5.94177725	5.55878108333333	6.57164858333333	6.28554463888889	5.60256147222222	6.62923238888889	6.88473281944444	7.01085877777778	6.81378036111111	6.04508397222222	6.67862333333333	5.46156691666667	6.14038133333333	6.18799752777778	6.80128169444444	7.19070325	6.56895911111111	6.19165013888889	6.84663619444444	6.76505783333333	5.304323
ACACA	7.13798636111111	7.14215319444444	7.02582836111111	6.92829552777778	6.94999430555556	6.97514597222222	7.01614266666667	6.89031052777778	6.69473730555556	7.16905227777778	6.78939275	7.12369430555556	6.90662311111111	6.77521952777778	6.83024711111111	7.30779919444444	6.84041383333333	7.00683041666667	6.81219913888889	7.16873630555556	6.93636575	7.01040827777778	7.14675380555556	6.34286836111111	7.27101347222222	6.93045794444444	7.06897022222222	7.02981597222222	7.09936897222222	7.06578894444444	6.88149119444444	6.89927541666667	6.93846866666667	6.91287280555556	6.838751	7.05716138888889
ACACB	6.31555147222222	5.185886	6.50160077777778	5.99086947222222	6.72678966666667	3.75668722222222	6.47305897222222	6.86506302777778	6.30460761111111	5.31811816666667	5.08304775	5.69109761111111	4.32529216666667	6.56895911111111	6.49391777777778	4.97373686111111	4.66727813888889	5.71091275	6.33787783333333	5.84389888888889	5.60726455555556	6.39576711111111	6.41685022222222	6.05449027777778	5.43767533333333	5.53374672222222	6.41919866666667	5.84070827777778	5.25782372222222	5.68037863888889	6.33551716666667	5.24158444444444	5.95653111111111	5.86529994444444	5.60699491666667	4.79529172222222
ACAD10	9.08777244444444	8.61107561111111	8.73794061111111	9.00069075	8.96554488888889	8.8039725	8.71620802777778	9.20753141666667	9.15240872222222	8.99897397222222	8.83800136111111	8.61496122222222	8.56363227777778	9.17008058333333	8.94364547222222	8.71072366666667	8.89281702777778	8.91722641666667	8.69509983333333	8.87017880555556	8.82418675	9.02505636111111	9.18840858333333	9.30813302777778	9.17063227777778	10.3228874444444	9.07688183333333	9.05224586111111	8.92726491666667	9.26953852777778	9.17705713888889	9.37562955555556	8.94423005555556	8.92201241666667	9.08231758333333	8.89453947222222
ACAD11	6.22783941666667	6.00609588888889	6.28815886111111	6.34121666666667	6.22541458333333	6.03937911111111	5.91275288888889	6.10169630555556	6.08136422222222	6.42186205555556	5.76817125	6.14910966666667	6.51104377777778	5.35451452777778	5.85703308333333	6.04437027777778	5.68820825	5.97892305555556	6.53788769444444	5.98162280555556	6.50737922222222	6.54558788888889	5.90661452777778	6.87084111111111	5.67368675	6.19165013888889	6.14850444444444	5.71648775	6.24668186111111	5.75622733333333	5.89059333333333	6.63625333333333	7.01272513888889	6.46434808333333	6.07037044444444	5.18745447222222
ACAD8	7.67522708333333	7.58834541666667	7.42027505555556	7.74080894444444	7.66111816666667	7.58594719444444	7.49269622222222	7.72448463888889	7.60609666666667	7.4640955	7.678407	7.46811102777778	7.42405563888889	7.58231136111111	7.59387536111111	7.61517255555556	7.37647861111111	7.38261197222222	7.22267205555556	7.60044491666667	7.41376541666667	7.26514252777778	7.44569225	7.37088316666667	7.42804636111111	7.66111816666667	7.64064369444444	7.47253480555556	7.61864283333333	7.29939422222222	7.25194552777778	7.20034858333333	7.17027827777778	7.20899477777778	7.18943122222222	7.24511580555556
ACAD9	8.95642058333333	8.98436255555556	8.79896286111111	8.69086761111111	8.71127161111111	8.77678316666667	8.98030097222222	8.43587683333333	8.69597647222222	8.87295130555556	8.81990188888889	9.05721063888889	8.91998738888889	8.39282841666667	8.52550558333333	8.87203583333333	8.93408225	8.77993747222222	8.71343641666667	9.02325380555556	9.03242302777778	8.84208955555555	8.35095261111111	8.22078883333333	8.08281702777778	8.61107561111111	8.51191427777778	8.46042566666667	8.4833635	8.41285916666667	8.36010833333333	8.56957988888889	8.91722641666667	8.75370422222222	8.586673	8.75484605555556
ACADL	1.97242083333333	2.59021680555556	1.86372011111111	2.29009858333333	1.97893805555556	1.98856252777778	2.36086088888889	2.36447794444444	2.73029105555556	2.08084913888889	2.45863636111111	2.17619558333333	2.10064866666667	2.59902030555556	2.25432480555556	1.93884266666667	1.96815461111111	2.03613641666667	1.92791644444444	1.92368775	2.58631375	1.92911447222222	4.25520183333333	2.20750516666667	2.39159355555556	2.32698536111111	2.0411925	2.16676036111111	2.16095297222222	2.57271588888889	3.12659147222222	2.0446525	1.95264191666667	2.15410111111111	2.06489713888889	1.89108241666667
ACADM	7.1966275	7.99941591666667	7.84301641666667	7.64992311111111	7.32014094444444	7.40452227777778	7.82473241666667	7.29977969444444	7.958615	7.9102935	7.70974847222222	8.24372994444444	7.63391947222222	7.70583025	6.93663075	7.71322813888889	7.72968447222222	7.71685269444444	7.82965694444444	7.20756477777778	8.01810122222222	7.85728994444444	7.00268369444444	7.50617269444444	7.31330816666667	8.08139308333333	7.53391608333333	7.47594752777778	7.69055	7.55362052777778	7.65318036111111	7.52924788888889	8.13037291666667	8.09135291666667	7.53530269444444	7.79547427777778
ACADS	5.48870425	4.59743305555556	5.22206391666667	5.58000547222222	5.15065891666667	4.30787452777778	4.89500638888889	5.21561752777778	5.48672116666667	4.66528375	5.19753488888889	4.41988277777778	4.09666616666667	4.97284786111111	5.50331991666667	4.31597302777778	3.92764897222222	5.38568	4.85618588888889	4.94214780555556	4.72416225	5.34170522222222	5.18665786111111	5.30106125	5.03972702777778	5.02655869444444	4.94325147222222	4.897828	5.07684883333333	5.37934338888889	5.70368583333333	4.97092108333333	4.31650869444444	5.29001936111111	5.41521944444444	4.83489513888889
ACADSB	6.04727955555556	6.04144108333333	5.42340533333333	5.81192702777778	5.42896533333333	5.38245280555556	6.09781016666667	4.75260752777778	5.29073697222222	5.91374958333333	6.35804144444444	6.35704352777778	5.92705144444444	4.90650080555556	5.44328369444444	5.95821216666667	6.09448180555556	5.79454986111111	6.39308102777778	5.70201552777778	6.32010341666667	5.80501208333333	5.22630205555556	5.16048252777778	4.78882175	5.92746311111111	5.25310869444444	5.54427761111111	4.86945913888889	5.60977183333333	5.05407388888889	4.73672691666667	6.09287969444444	5.81192702777778	5.10458094444444	6.39216166666667
ACADVL	11.4925372222222	11.1578571944444	11.2141218888889	11.3986721388889	11.4721359444444	11.5554798055556	11.1600447222222	11.5518318888889	11.4576435	11.5132702222222	11.1265736944444	11.6790359444444	11.5758355277778	11.3840183888889	11.8818339444444	11.4875305277778	11.1117733333333	11.2125431944444	11.1672126111111	11.2161920833333	11.2539422777778	11.5942430833333	11.7760718888889	11.5910974444444	11.5518318888889	11.2935736666667	11.19832825	11.3671258611111	11.3301675	11.5281066111111	11.86933925	11.5080179444444	11.2719778611111	11.4809540555556	11.8252151666667	10.8947946388889
ACAN	6.69473730555556	6.34873202777778	6.17547708333333	6.43017808333333	7.78392808333333	6.52932447222222	6.21170297222222	6.96560022222222	6.26904958333333	5.39111891666667	6.85327597222222	6.05971541666667	5.86529994444444	6.36976019444444	7.36053663888889	6.05971541666667	6.15492180555556	5.99881322222222	5.99058063888889	6.42213130555556	5.88995269444444	6.21343211111111	6.67793916666667	6.74148188888889	6.77240308333333	6.6815445	6.86475688888889	6.95957572222222	6.47140802777778	6.23856766666667	7.10179630555556	6.39550072222222	5.95980088888889	6.23749077777778	6.98879280555556	6.52561155555556
ACAP1	5.24430766666667	4.97965897222222	5.00285058333333	5.51684713888889	5.41392844444444	6.04144108333333	5.50524861111111	6.15339980555556	5.97681666666667	5.31738608333333	5.38700725	5.25094613888889	5.28953383333333	5.93776708333333	6.04216483333333	5.36761930555556	5.25424088888889	5.56128847222222	5.29193880555556	5.26104047222222	5.29161458333333	5.36224933333333	6.067303	6.49306858333333	6.10042283333333	6.05813908333333	6.04111330555556	5.40233375	6.49218625	5.84197738888889	6.54937477777778	6.07037044444444	5.42152958333333	5.45489072222222	6.12121183333333	5.495142
ACAP2	6.69314061111111	6.80290369444444	7.03531472222222	6.69890816666667	6.547863	6.69161636111111	6.84420238888889	6.795383	7.06855852777778	6.8826735	7.00647152777778	7.12657447222222	7.23392116666667	6.93812672222222	6.79234469444444	6.78077902777778	8.42965766666667	7.09568155555556	7.16873630555556	6.38151994444444	7.16653530555556	7.02519777777778	6.62447447222222	6.71748419444444	6.22727238888889	6.68217194444444	6.69836833333333	6.62152736111111	7.0231885	6.72101480555556	7.19998575	7.14394672222222	7.08231138888889	7.31225922222222	6.66139569444444	6.76947316666667
ACAP3	11.5439486666667	11.20045575	11.3301675	11.6342160833333	11.6689825555556	11.438393	11.3042111111111	11.9242755	11.6187672222222	11.5668378333333	11.1117733333333	11.2563399444444	11.1944305	11.9052152222222	11.4551858888889	11.4094844166667	11.3522786944444	11.3550950555556	11.3301675	11.3642091666667	11.1177433888889	11.5319691944444	12.0026580555556	11.4118287222222	11.7409399444444	11.6632185	11.6971438333333	11.4243403333333	11.5014408888889	11.6896066388889	11.9462285	11.2888161944444	11.3211499166667	11.2141218888889	11.6288377777778	11.2869855555556
ACAT1	8.47316955555556	9.06084152777778	8.98177630555556	8.85048275	8.44894188888889	8.71662902777778	9.11829433333333	8.765817	9.13848094444444	9.16431625	9.22948352777778	9.51826138888889	9.20863488888889	8.91314363888889	8.87435613888889	9.21753133333333	9.20805586111111	9.22569638888889	9.24169827777778	8.7526835	9.43107913888889	9.05818511111111	8.48117344444444	8.97933916666667	8.52810797222222	8.89343158333333	8.73145611111111	8.96336702777778	8.74820094444445	8.74049461111111	8.94982825	8.81813477777778	9.49215013888889	9.59123202777778	8.98381011111111	9.23889552777778
ACAT2	8.35702805555556	8.54902677777778	8.32592330555556	7.47594752777778	8.15431130555556	7.66203544444444	8.51105730555556	7.36478213888889	7.89985211111111	8.53378386111111	8.33631766666667	8.45612419444444	8.61629091666667	7.49910788888889	7.80747613888889	9.05224586111111	8.97476761111111	8.45275433333333	8.12452361111111	9.19063380555555	8.27718458333333	7.82548738888889	7.97255933333333	7.63847930555556	7.56373002777778	8.10348669444445	7.26606627777778	8.22078883333333	8.1823265	7.74791661111111	7.33051219444444	8.15717433333333	8.42965766666667	8.31168780555556	8.13382647222222	8.61708747222222
ACBD3	5.79782938888889	6.61303291666667	6.27508841666667	5.93249444444444	5.76885197222222	6.04005036111111	6.05655925	6.25748997222222	6.28415463888889	6.48347275	7.01689777777778	6.83150086111111	6.99281197222222	6.14631361111111	6.04477216666667	6.64091422222222	6.6483775	6.23610116666667	6.54491047222222	5.7382855	6.68714688888889	6.38536644444444	6.15635016666667	6.50449733333333	5.94860772222222	6.20224291666667	5.69109761111111	6.51461580555556	5.84772241666667	6.15800530555556	5.70657966666667	6.53956144444444	6.4325045	6.536382	5.71964633333333	6.48780094444444
ACBD4	10.3491176666667	10.3398294722222	10.4583123888889	10.6563000833333	10.4677921388889	10.2305432222222	10.1207025555556	10.2909447777778	10.3386771388889	10.4475523611111	10.1758343055556	10.1031764444444	10.2487433333333	10.2341042222222	9.88275477777778	10.099731	10.1709654722222	10.3165184444444	10.3216527222222	10.5055039166667	10.8150788611111	10.9069946388889	10.8411968611111	10.2599688333333	10.7117053055556	10.6286747777778	10.6143743611111	10.4265962222222	10.1902363611111	10.4178575	10.5359123611111	10.1709654722222	10.1965075555556	10.3617131388889	10.3117668055556	10.2746281666667
ACBD5	6.01361361111111	5.96527158333333	5.95391288888889	5.95491972222222	5.87024216666667	5.75204536111111	6.11381455555556	6.54937477777778	6.39355469444444	5.90381444444444	6.04762266666667	6.21034888888889	5.91311091666667	6.3121295	5.99622972222222	5.99655280555556	6.01413127777778	6.10770484722222	5.97861230555556	5.82927991666667	5.9337905	5.87523497222222	5.85323202777778	6.34419063888889	5.99019077777778	5.98231855555556	5.85200147222222	5.78582041666667	5.98304333333333	6.13426344444444	6.52318463888889	5.86880294444444	6.02215030555556	5.88934972222222	5.88642533333333	5.83526344444444
ACBD6	8.3556995	8.75217786111111	8.63723052777778	8.25468572222222	8.47659944444444	8.68086327777778	8.97427877777778	8.31439602777778	8.62447536111111	8.61884519444444	8.79346866666667	8.87824113888889	8.60885447222222	8.19848041666667	8.65832969444445	8.49407944444444	8.39143094444444	8.35702805555556	8.85048275	8.13667511111111	8.20933213888889	7.96338355555556	7.69804319444444	7.99151741666667	8.33086555555555	8.2138415	7.82735663888889	8.49774525	8.42495605555555	8.24109552777778	8.08664569444444	8.20776069444445	8.26281952777778	8.28624972222222	8.1827625	8.30921791666667
ACBD7	12.7642115833333	12.4839462222222	13.1302633888889	12.7642115833333	12.6164854722222	12.2670386111111	12.4647389722222	12.3027156666667	12.2442404722222	12.5876056944444	11.9803825277778	12.3189108888889	12.4541590277778	12.3930855555556	12.5207046666667	12.0858484722222	12.75547625	11.9533107777778	12.40582125	13.0971563055556	12.9335708055556	13.0794055277778	12.0371126944444	12.3495668055556	12.230463	12.418464	12.7979289166667	12.6842401111111	12.5656570555556	12.418464	12.6164854722222	12.5010349444444	12.7856186944444	12.6241675555556	12.2521841666667	12.8313025277778
ACCN1	7.25354336111111	7.39276827777778	7.11933083333333	7.19475622222222	7.26360416666667	7.20411408333333	7.63782255555556	6.94440208333333	7.01789052777778	7.34921816666667	7.30643777777778	7.30879044444444	7.34359436111111	7.14772372222222	7.2238975	7.3638445	7.38750522222222	7.16465158333333	7.02944588888889	7.84625930555556	7.02381988888889	7.35691777777778	7.28655286111111	7.07539994444444	7.26774913888889	7.30779919444444	7.31798355555556	7.39975763888889	7.16774019444444	7.37197047222222	7.19228211111111	6.46007061111111	7.04576161111111	7.18272013888889	7.25801163888889	7.37907311111111
ACCN2	7.26706802777778	7.30707988888889	6.86030005555556	7.00206191666667	6.78686711111111	6.10205033333333	7.45786125	6.79562047222222	7.15737291666667	7.02295291666667	6.72137702777778	7.270365	6.84983022222222	6.79125169444444	6.75282811111111	7.19621608333333	7.35213727777778	7.11905825	6.61232027777778	7.08162780555556	6.54491047222222	6.61690713888889	6.8468915	5.36115038888889	6.31146252777778	6.69438680555556	6.22569758333333	6.34840463888889	6.65381797222222	6.76846208333333	7.26034636111111	5.89118269444444	7.03714036111111	6.98656588888889	6.40102597222222	6.92197525
ACCN3	6.99366380555556	6.20049972222222	6.845505	6.68266863888889	6.94319169444444	6.76152791666667	6.31988005555556	6.99366380555556	6.79880047222222	6.30432658333333	5.95721672222222	6.00433202777778	6.08210802777778	6.75304566666667	6.91891405555556	6.06428877777778	6.00864663888889	6.24556675	6.11076155555556	6.77240308333333	6.20049972222222	6.62120611111111	7.16138047222222	6.80145080555556	6.74128338888889	6.88583258333333	6.81624877777778	6.11748677777778	6.60460691666667	6.78350591666667	7.09683955555556	6.48653494444444	6.34186222222222	6.25133922222222	6.76536733333333	6.46635322222222
ACCN4	10.315508	10.8272254166667	10.8662208888889	10.9335053611111	10.9109775277778	10.8662208888889	10.6863131111111	10.4265962222222	10.8443812222222	11.4522009166667	11.3577269444444	10.9285485277778	11.7409399444444	11.2161920833333	10.6130323055556	11.0802648055556	10.3557932222222	10.7346732777778	11.01872775	10.7998357777778	11.8453527777778	11.98888925	11.2423723055556	11.2344156388889	11.5167380277778	11.4464248333333	11.3138253055556	11.6342160833333	10.9771678055556	11.1098715277778	11.0869236388889	11.1395113055556	11.2746167222222	11.4148751666667	11.0467443055556	11.3042111111111
ACCN5	2.75339491666667	1.92320580555556	2.69290661111111	3.94756061111111	3.19140327777778	3.21222961111111	3.27525433333333	4.54693583333333	2.682943	3.19565786111111	2.23038233333333	2.19631541666667	2.61021458333333	2.45573036111111	3.55722380555556	3.59643230555556	3.91679463888889	3.43529380555556	3.05953286111111	4.09215358333333	3.32074111111111	2.50549641666667	3.62913741666667	3.78576644444444	2.94883019444444	3.59527433333333	3.77491488888889	2.93664333333333	3.45065088888889	2.49043777777778	3.03545727777778	3.797506	2.68563230555556	3.01894936111111	3.69958897222222	1.87695566666667
ACCS	6.776801	6.11310941666667	6.44288583333333	6.46215575	6.829529	6.40367569444444	6.34734275	6.59079591666667	6.41361694444444	6.62381786111111	5.31527175	6.45127336111111	5.40624336111111	5.81687947222222	6.06325688888889	6.44006847222222	6.35132397222222	6.44837330555556	6.48033066666667	6.67690583333333	6.42710041666667	6.85087752777778	5.987262	6.32550308333333	6.45381358333333	5.98898947222222	6.29062169444444	5.38126358333333	5.9309955	6.09024008333333	6.46873119444444	6.30071036111111	6.24288566666667	6.50195883333333	6.76210983333333	6.51367102777778
ACCSL	2.57545344444444	1.92896105555556	2.97880313888889	1.80830041666667	2.66205702777778	2.51333938888889	2.73505644444444	3.04715694444444	1.82222177777778	1.83494466666667	3.32938016666667	1.82529430555556	2.39427530555556	1.83419991666667	2.03387538888889	2.24105275	2.48034566666667	1.81015344444444	2.36086088888889	3.34627277777778	2.55052002777778	1.931856	1.84547458333333	3.11349380555556	3.03681111111111	2.78482863888889	1.81867658333333	2.23793319444444	2.69344875	1.81155113888889	1.79751252777778	4.19455236111111	2.44001130555556	1.922877	3.122	3.29205538888889
ACD	7.40242827777778	7.18865022222222	6.69836833333333	6.3469715	6.99849672222222	7.08097397222222	7.22941516666667	6.62575638888889	6.85993861111111	6.81919244444444	7.34858794444444	7.45590541666667	7.36510994444444	6.51536905555556	6.81068972222222	6.98987788888889	7.36409766666667	6.97272636111111	6.81297825	7.49446325	7.03682994444444	6.97178302777778	6.87785197222222	6.75205944444444	6.84361058333333	6.87054802777778	6.87955625	7.26774913888889	7.15521958333333	6.99239811111111	6.26459	6.92385541666667	7.00268369444444	6.97927672222222	6.71118908333333	6.91726780555556
ACE	5.67335891666667	5.25822458333333	5.55020133333333	5.52378130555556	5.54082652777778	5.43447544444444	5.38157833333333	5.52438166666667	5.70657966666667	5.52732138888889	5.2684125	5.33924366666667	5.38157833333333	5.81659694444444	5.67483222222222	5.40233375	5.47749786111111	5.31177330555556	5.33367286111111	5.58414119444444	5.44028288888889	5.58452111111111	6.07323394444444	5.82287486111111	5.84333694444444	5.80814825	5.68636661111111	5.6375295	5.57349311111111	5.81192702777778	6.04980244444444	5.47591411111111	5.42554458333333	5.59197647222222	5.66571505555556	5.42812758333333
ACE2	1.79360180555556	1.78602133333333	1.79100216666667	1.79631658333333	1.78531261111111	1.78184708333333	1.83153469444444	1.79784155555556	1.80113377777778	1.82723888888889	1.78345152777778	1.80440458333333	1.80473144444444	1.79896844444444	1.84917044444444	2.24241380555556	1.82551075	1.80162994444444	1.80752825	1.78385172222222	1.8113925	1.82509933333333	1.80670497222222	1.80166925	1.79930683333333	1.82198005555556	1.81590372222222	1.82359163888889	1.79245722222222	1.81908002777778	1.80293694444444	1.78508969444444	1.82983922222222	1.81729291666667	1.91628027777778	1.81273775
ACER1	7.22022597222222	6.68753508333333	7.00099533333333	7.11992830555556	7.09044352777778	7.13151755555556	6.94869355555556	7.44661466666667	7.32208116666667	7.10355905555556	7.45704880555556	6.6352305	6.98498377777778	7.85146444444444	7.37776961111111	6.84949836111111	7.19475622222222	7.07539994444444	6.83984475	7.25385538888889	6.91075058333333	6.81378036111111	7.60180244444444	7.93109472222222	7.38335461111111	7.72047163888889	7.51282952777778	7.49610125	7.76916569444444	7.71719125	7.79711961111111	7.30707988888889	6.70509897222222	7.21619188888889	7.27478025	7.10220058333333
ACER2	7.46609480555556	7.26066897222222	7.579595	7.63951611111111	7.84848175	7.64506361111111	7.56754708333333	7.85956530555556	7.70543005555556	7.71647869444444	7.63419936111111	7.36446563888889	7.7917515	8.39227508333333	7.78107780555556	7.54250438888889	7.43199802777778	7.74960230555556	7.51018411111111	7.41537369444444	7.60180244444444	7.51804997222222	8.08620902777778	7.87009066666667	8.23982513888889	7.97619847222222	7.94942702777778	7.80664025	7.66344130555556	8.19941702777778	8.22556705555555	7.77438830555556	7.46477216666667	7.69391736111111	8.15886441666667	7.20899477777778
ACER3	7.21735761111111	7.46226647222222	7.38720638888889	6.67963027777778	7.13747715277778	6.82426225	7.11809383333333	6.36174294444444	7.07223597222222	7.00581447222222	7.3608615	7.43913752777778	7.34466852777778	7.62931494444444	7.29146613888889	7.72742647222222	7.30329672222222	7.13488113888889	7.39919069444444	6.86843877777778	7.40211125	7.28863913888889	6.74529136111111	7.63051183333333	6.92068588888889	6.92454411111111	6.34121666666667	7.07223597222222	7.27932402777778	7.36918094444444	6.97375302777778	7.36800038888889	7.65728252777778	7.344977	6.90406194444444	7.60211508333333
ACHE	9.46937266666667	9.31992269444445	9.03754713888889	10.0291170277778	9.58602080555556	9.26592941666667	9.197196	9.28905641666667	9.23710819444444	9.265335	9.57911188888889	9.60639841666667	9.37823141666667	9.70375447222222	9.33273877777778	9.79508461111111	9.76118108333333	9.38262972222222	9.36555975	9.65665011111111	9.44261988888889	9.23646575	9.55339125	9.42911544444445	10.0597365277778	9.69089491666667	9.79846227777778	9.63310211111111	9.22250641666667	9.35589066666667	9.45061352777778	8.96097972222222	9.04717436111111	9.40119052777778	9.41420802777778	9.27651711111111
ACIN1	10.1139994444444	9.76118108333333	9.82156097222222	10.1709654722222	10.4360737222222	9.90927805555556	9.76606108333333	10.5610219166667	10.0180085	9.55660880555556	9.41420802777778	9.59863255555556	9.38016658333333	10.0001116388889	9.93004883333333	9.79091191666667	9.54513847222222	9.90370063888889	9.39480447222222	9.71909738888889	9.62948494444444	9.80641669444444	10.2680262777778	10.0577473333333	10.1536521111111	10.1218859166667	10.2580033333333	9.67783538888889	10.0107063611111	10.0597365277778	10.1623933611111	10.0950558611111	9.83572769444444	9.64325069444445	10.02400375	9.58807888888889
ACLY	9.89848786111111	10.4720714166667	10.0365180277778	9.80813325	9.92099575	10.1338850833333	10.2542474722222	9.98460133333333	10.0247272222222	10.25898525	10.4279585833333	10.5692829444444	10.6529681111111	9.79422375	10.0282921388889	10.7275618333333	10.4677921388889	10.1435676666667	10.2135973888889	10.3737830833333	10.1347465555556	10.0001116388889	9.93521816666667	10.03540775	9.93004883333333	10.1644979166667	9.77849855555556	9.93004883333333	10.2280270833333	9.85797452777778	9.74480186111111	10.2828594444444	10.35169575	10.3255189722222	10.1443768888889	10.3129356111111
ACMSD	1.85883477777778	2.03179763888889	1.83616033333333	2.87656566666667	1.86303744444444	3.01620963888889	1.94880413888889	1.96304861111111	1.91418819444444	1.89237125	3.66086375	2.43829252777778	3.06279736111111	2.02200797222222	1.81417704166667	1.84315483333333	2.43411827777778	1.81941633333333	1.81070352777778	2.11002866666667	2.49417211111111	2.32204433333333	1.80393433333333	1.94478227777778	1.95572002777778	2.68920183333333	1.91049230555556	1.80288780555556	1.85304522222222	2.26164986111111	1.91142208333333	2.64629472222222	2.18842558333333	1.81658508333333	2.67777813888889	1.80601977777778
ACN9	3.22637883333333	5.04290838888889	3.51430119444444	3.13057175	3.71173802777778	3.51887036111111	3.10879952777778	1.85163444444444	3.27751044444444	4.16178388888889	4.32171530555556	4.50792644444444	4.45332113888889	1.95390122222222	3.30003575	4.87257502777778	3.9155835	3.22376963888889	4.28002330555556	3.41594516666667	4.45332113888889	4.18362327777778	3.71481180555556	2.91954397222222	3.94368780555556	4.00307730555556	3.63851294444444	4.27777730555556	3.80803933333333	1.99258675	2.00659527777778	3.46402716666667	4.21515	4.28570563888889	3.76232752777778	4.18099752777778
ACO1	4.85964027777778	5.08422283333333	5.04897041666667	4.85742255555556	4.74118727777778	5.51438444444444	4.80396086111111	4.05034197222222	5.33855188888889	4.98366416666667	4.70460525	5.16670655555556	5.00125091666667	4.98571086111111	4.56937613888889	4.81603377777778	4.41676880555556	4.97245252777778	4.57038066666667	4.51360405555556	4.92044102777778	4.97965897222222	4.78114469444444	4.43673991666667	4.67847586111111	4.75965605555556	4.43673991666667	4.92255838888889	4.65916097222222	5.02508633333333	3.49389466666667	5.09669436111111	5.558393	4.98366416666667	4.60032847222222	4.75463425
ACO2	10.5328477777778	10.6347031111111	10.6786640833333	10.4105049444444	9.97934233333333	10.5359123611111	10.5111714722222	10.0823203055556	10.558103	10.6515958888889	10.7832675277778	11.0020832777778	10.9484893055556	10.2503756388889	10.3603610833333	10.89093775	10.6757846388889	10.5378308611111	10.5235764166667	10.6217912777778	10.5943076388889	10.5556538611111	10.4950689444444	9.82470233333333	10.1871974444444	10.4083258611111	10.11514775	10.43392825	10.3186666111111	10.3276042777778	10.0018127222222	9.8239155	10.6403689722222	10.6579975833333	10.3058118611111	10.3640627777778
ACOT1	7.47115047222222	7.24931130555556	7.76415266666667	6.58502819444444	7.00999358333333	6.92692822222222	7.42990058333333	7.03013483333333	6.77866997222222	7.65357825	7.71578177777778	7.22180036111111	7.23842819444444	7.17660830555556	7.72775983333333	6.54965522222222	7.54768194444444	7.76131641666667	6.80420977777778	7.55091052777778	7.02823783333333	6.40510855555556	7.18865022222222	6.30460761111111	7.70583025	7.28494397222222	6.96165894444444	6.90164425	6.78450361111111	7.31711527777778	6.96102494444444	7.02120555555556	6.728675	7.3470145	7.01943483333333	7.00624116666667
ACOT11	7.34149811111111	6.84452461111111	6.91017425	7.20962988888889	7.23295033333333	6.86443397222222	6.89707911111111	7.73278288888889	7.609318	6.95730208333333	6.43342958333333	7.04546169444444	6.45666572222222	7.69281061111111	6.94611808333333	6.88755136111111	7.03793258333333	7.26212377777778	7.04984372222222	7.06463461111111	6.71768683333333	7.05206466666667	7.77807702777778	7.49610125	7.34638133333333	7.46149277777778	7.61772872222222	6.67204613888889	7.18202380555556	7.43986583333333	7.6025425	7.16774019444444	7.12251938888889	7.12117683333333	7.25156305555556	6.77057622222222
ACOT12	2.07753672222222	2.40967991666667	3.38590052777778	2.8385485	2.55717555555556	3.32705508333333	1.82772177777778	2.13537397222222	1.78666575	3.07278908333333	3.31278052777778	2.98002138888889	2.49689780555556	1.79847208333333	1.80978675	2.29067188888889	2.88120216666667	1.79952191666667	2.45395744444444	2.24812402777778	3.48187863888889	1.89687094444444	3.50724183333333	2.82026722222222	3.02030308333333	2.553063	2.64810863888889	1.83940044444444	1.78791805555556	3.27062008333333	1.78479847222222	1.78991002777778	2.61382058333333	1.80867280555556	2.20911083333333	1.81766652777778
ACOT13	8.53910705555556	8.90072355555555	8.86819488888889	8.60269302777778	8.30953444444445	8.66027708333333	8.72274191666667	8.63398455555556	9.05603758333333	9.16488494444445	9.16718944444444	8.99189925	9.32315288888889	8.92928805555556	8.86026280555556	9.11996883333333	8.88676519444445	8.97476761111111	8.89814055555556	8.78582477777778	9.04168008333333	8.58709397222222	8.67006894444444	8.84951486111111	8.87574213888889	8.77490925	8.68945980555556	8.93514991666667	8.81658811111111	9.21112808333333	9.036565	9.14281327777778	9.19010411111111	9.27595725	9.11564836111111	9.18840858333333
ACOT4	6.58397291666667	7.28655286111111	7.23424038888889	7.19317513888889	6.9636045	6.84577311111111	7.52222555555556	6.04477216666667	7.00683041666667	6.92829552777778	7.31225922222222	7.82137505555556	7.74001855555556	6.67056338888889	6.78028283333333	7.16262658333333	7.31436075	7.32600938888889	7.61368963888889	7.43885472222222	7.07506233333333	7.14495508333333	6.68127652777778	6.53415469444444	6.41045963888889	6.85327597222222	6.15057075	6.24668186111111	7.12336933333333	6.76385827777778	6.59958011111111	6.89739563888889	7.28200369444444	6.9636045	7.05849588888889	7.30227111111111
ACOT6	2.50004161111111	3.01977916666667	1.94222861111111	3.023938	2.51070491666667	3.53679547222222	3.46102822222222	3.44766688888889	4.03920572222222	3.23759122222222	4.18099752777778	3.49493272222222	3.25647841666667	3.77272761111111	2.17715122222222	1.92066486111111	1.9199465	3.21090855555556	2.82026722222222	3.62332336111111	2.83442072222222	2.05637536111111	1.87330952777778	3.42120891666667	3.19565786111111	4.21021286111111	2.68694819444444	3.66521130555556	3.33748988888889	3.41138363888889	3.95459297222222	3.51243175	3.61008116666667	3.14975319444444	2.66463352777778	2.39922327777778
ACOT7	10.8575572777778	11.3042111111111	10.6974799166667	10.8968107222222	10.5743301666667	11.14536625	11.3642091666667	10.1269746944444	10.3978438888889	11.0289376388889	11.4414377222222	11.0432435833333	11.1058774722222	10.0450246111111	10.87234625	11.21796325	11.0485815833333	11.2769051944444	10.9841131111111	11.2769051944444	10.9825900555556	10.8118619166667	9.94169441666667	9.30121183333333	10.7742931111111	10.5193364722222	10.4303572222222	10.7675744722222	10.6436812222222	10.5827714444444	9.92461786111111	9.92012319444444	10.9708124722222	11.1117733333333	10.4059220277778	11.05971625
ACOT8	8.67006894444444	8.64502322222222	8.70250191666667	9.02443330555556	8.73243313888889	8.71754169444444	8.63573588888889	8.63313544444445	8.27444705555556	8.35174244444444	8.53029052777778	8.05250919444445	8.42231602777778	8.83698966666667	9.00590602777778	8.26667005555556	8.59366272222222	8.71343641666667	8.47431658333333	8.729424	8.46605333333333	8.74985077777778	8.96695991666667	8.36275802777778	8.59035441666667	8.7221935	8.50773775	8.48976272222222	8.51054508333333	8.73696427777778	8.88906730555555	8.29703138888889	8.31359847222222	8.40013377777778	8.77267155555556	8.45410116666667
ACOT9	5.91917113888889	6.49636344444444	6.25352438888889	6.067303	6.22887175	6.19907511111111	6.41857291666667	5.92952622222222	6.07635972222222	6.34216313888889	6.38406138888889	6.58502819444444	6.41518133333333	5.81192702777778	5.95789080555556	6.34539433333333	6.04929352777778	6.43895944444444	6.32493577777778	6.23918702777778	6.56646783333333	6.44747569444444	5.93503036111111	5.92101572222222	6.20782811111111	6.32633427777778	6.39117688888889	6.43895944444444	6.40772413888889	6.07559833333333	6.06466122222222	6.62599361111111	6.47048075	6.32550308333333	6.49807736111111	6.33281797222222
ACOX1	7.43303644444444	7.27101347222222	7.29323877777778	7.63317091666667	7.80331836111111	7.47702752777778	7.39208577777778	6.89901066666667	7.65357825	7.46680797222222	7.18426783333333	6.91287280555556	7.04167008333333	7.52258725	8.08431494444445	7.44026766666667	6.99057469444444	7.23325708333333	7.43775169444444	7.10902872222222	7.20269405555556	7.15190538888889	7.59977833333333	6.53603694444444	7.14215319444444	6.9712365	6.59986094444444	7.59129944444444	7.22331558333333	7.13290141666667	7.82107347222222	6.43948216666667	6.97893097222222	7.08527119444444	7.25970680555556	6.85636516666667
ACOX2	5.38926619444444	5.28760030555556	5.68534372222222	5.79041975	5.71168127777778	4.83329905555556	5.36224933333333	5.56753075	6.16684697222222	5.71510588888889	5.39346211111111	5.30950536111111	5.13720058333333	6.02387036111111	4.97682775	5.11986791666667	5.18551180555556	5.72573980555556	5.49550441666667	5.50331991666667	5.88476991666667	6.00664975	6.26705972222222	5.65481455555556	5.55769702777778	5.98343227777778	5.82507905555556	5.43788208333333	5.51873108333333	5.6551375	6.28346527777778	6.1775835	5.94274986111111	5.67200341666667	5.64880838888889	5.01667261111111
ACOX3	7.88680311111111	7.55872583333333	7.71719125	7.90278483333333	8.02535211111111	7.84625930555556	7.94473180555556	8.12751952777778	7.86669058333333	7.68677866666667	7.39626183333333	7.49269622222222	7.10000080555556	7.871155	7.84339588888889	7.23527938888889	7.47739786111111	7.89955613888889	7.70211219444444	7.9515835	7.56814141666667	7.48773102777778	8.12891352777778	7.92078158333333	7.93566969444444	7.92528675	7.85809783333333	7.68207172222222	7.52586138888889	8.00064475	7.69014286111111	7.65758194444444	7.57521413888889	7.73389613888889	7.91961933333333	7.40658197222222
ACOXL	2.82463361111111	2.78601513888889	3.44048236111111	1.80682863888889	2.03351894444444	2.41466930555556	1.85917691666667	2.57725363888889	2.935224	2.52323808333333	1.80965738888889	2.45265355555556	2.78482863888889	2.51333938888889	1.92424266666667	2.4740505	2.93372116666667	2.29467844444444	1.94753002777778	2.89627733333333	2.54895055555556	2.45863636111111	2.33712933333333	2.13353683333333	2.73861391666667	2.31758841666667	1.82345125	1.88092366666667	2.28571144444444	1.80409058333333	1.79784155555556	2.57433430555556	2.24449925	1.88443	1.93521766666667	2.15203875
ACP1	6.95074441666667	7.39314933333333	7.36671513888889	7.32925022222222	6.75788877777778	7.41758091666667	7.20235522222222	6.48723305555556	6.48154477777778	7.47253480555556	6.72334052777778	7.11747561111111	6.88113025	6.32596266666667	6.98836102777778	7.12145405555556	7.22022597222222	7.16496197222222	7.59531155555556	6.93300427777778	7.01376361111111	6.95074441666667	6.78481177777778	6.61523444444444	6.77329808333333	6.47840836111111	6.78832205555556	6.56588472222222	6.60582136111111	6.56028888888889	6.33871069444444	7.106123	7.07737747222222	7.28034966666667	6.71443741666667	7.39569527777778
ACP2	7.87851025	7.6593885	7.60180244444444	8.11364580555555	7.92032386111111	8.03197738888889	7.9515835	7.96260613888889	8.03023508333333	7.75870841666667	7.87179441666667	7.71097913888889	7.62156991666667	7.96563008333333	8.09135291666667	7.81741669444444	7.83381161111111	7.93801797222222	7.65728252777778	8.05097272222222	7.46643238888889	7.57088091666667	7.98996275	8.06519194444444	7.85704752777778	7.73863236111111	7.72171038888889	7.61000927777778	7.72110527777778	7.90278483333333	8.14779652777778	7.69670183333333	7.40561813888889	7.71368086111111	7.95627525	7.61887741666667
ACP5	5.20024702777778	4.42355705555556	5.14584647222222	4.48528738888889	4.73796033333333	4.99558394444444	4.8043945	5.54920844444444	5.48245541666667	4.80654941666667	4.77599352777778	4.19783086111111	4.14650522222222	5.31285097222222	4.50473752777778	4.31420447222222	4.80481847222222	5.40791719444444	4.33235888888889	5.12758152777778	4.32221508333333	4.665618	4.83687266666667	5.61388180555556	4.34244136111111	5.06186269444444	4.64063658333333	4.55358775	3.94513725	4.76899919444444	5.36290322222222	5.58214705555556	4.61197611111111	4.80214380555556	4.60125152777778	4.79186422222222
ACP6	7.06181841666667	6.81981725	7.48341402777778	7.36580683333333	6.54391636111111	6.73086244444444	6.60582136111111	7.47220061111111	6.83466505555556	6.73566425	6.65186247222222	6.87379033333333	6.22304425	7.26963525	7.33972344444444	6.135283	6.60525516666667	6.73779136111111	7.24193516666667	6.63726227777778	7.05359430555556	7.09326972222222	7.37744322222222	6.90192341666667	7.32051155555556	7.39751322222222	7.33706272222222	6.71480511111111	6.89242325	7.34555205555556	7.89521094444444	7.30497991666667	6.87926933333333	6.57200327777778	7.24798052777778	6.66452188888889
ACPL2	7.28863913888889	7.96000683333333	7.46988433333333	7.34858794444444	6.93846866666667	7.41161225	7.70320563888889	6.9134765	7.22794113888889	7.70686461111111	7.75870841666667	7.92254616666667	7.81499766666667	6.78973063888889	7.54081261111111	7.91813891666667	7.910693	7.73159711111111	7.90666566666667	7.43809977777778	7.72486683333333	7.72553041666667	7.21197025	7.41004436111111	7.87009066666667	7.69964166666667	7.79791186111111	8.00026505555556	7.77922208333333	7.39180066666667	7.03077177777778	7.45925191666667	7.79328097222222	7.726991	7.39778588888889	7.95900263888889
ACPP	1.80562808333333	1.95354783333333	1.80073144444444	2.531403	2.12320486111111	2.33199508333333	1.80077994444444	1.826438	1.84764397222222	2.58884716666667	1.91372586111111	2.02154258333333	1.81252908333333	1.88282375	1.96785969444444	2.79871644444444	1.82207988888889	1.84561291666667	1.82627958333333	1.81666533333333	1.88259972222222	1.79442180555556	2.45265355555556	3.51887036111111	1.82682152777778	3.13564997222222	2.0970255	1.90890741666667	1.83382636111111	1.82416619444444	1.85085908333333	2.77465669444444	2.73095466666667	2.18533577777778	1.81002630555556	2.17511036111111
ACPT	6.56092386111111	5.89475166666667	6.57068536111111	6.53473194444444	6.45381358333333	6.44579822222222	6.35288044444444	6.71510780555556	6.45784052777778	6.62575638888889	6.06325688888889	6.28178466666667	6.48948838888889	7.08563391666667	6.70509897222222	6.24484675	6.33943208333333	6.32402830555556	6.21403997222222	6.45759952777778	6.14497383333333	6.31306591666667	6.83555680555556	7.16618277777778	6.76777158333333	6.99424236111111	6.705371	6.758884	6.83056613888889	6.99366380555556	7.38653041666667	6.32300619444444	6.21888533333333	6.49807736111111	6.56859525	6.06466122222222
ACR	8.238527	7.65900552777778	8.37888333333333	8.48738058333333	8.41341133333333	8.22291991666667	8.19632133333333	8.52384927777778	8.50250941666667	8.25380111111111	8.15151316666667	7.72448463888889	8.13940588888889	8.995474	8.69691472222222	8.12105572222222	8.45019744444444	8.46270205555555	8.37464491666667	8.39924697222222	8.0938795	8.38646052777778	8.80571163888889	8.79618522222222	8.68674530555556	8.74514544444444	8.806879	8.70673477777778	8.48685844444444	8.847092	9.26885333333333	8.59648758333333	8.13940588888889	8.38805719444444	8.70361405555555	8.37073394444444
ACRBP	6.76122386111111	6.117058	6.12670152777778	6.74797280555556	6.74316291666667	6.26459	6.25811677777778	7.07673019444444	6.60191255555556	6.06503483333333	6.39714333333333	6.16717222222222	5.98976333333333	7.39028005555556	7.2165515	6.44420213888889	7.09435477777778	6.68055016666667	6.15926658333333	6.52730975	5.98053875	6.34246716666667	7.10902872222222	7.00294308333333	6.8869005	6.96143519444444	6.547863	6.68779141666667	6.39251130555556	6.87446802777778	7.26774913888889	6.66872358333333	5.84979188888889	6.87515513888889	6.82016938888889	6.63035416666667
ACRC	5.40095005555556	5.4417345	5.08838544444444	5.47478258333333	5.71898672222222	5.86529994444444	5.94751616666667	5.01855694444444	5.24595936111111	5.24557113888889	5.50046605555556	5.26680008333333	5.34347344444444	4.72699694444444	6.107544	5.69792611111111	3.800549	5.05562644444444	5.56128847222222	5.26801147222222	5.40698480555556	5.05176402777778	5.94000941666667	5.4625515	5.77041544444444	4.82046919444444	5.12586047222222	6.17723833333333	5.01777288888889	5.31285097222222	5.07467769444444	5.33533216666667	5.07968158333333	4.49490022222222	5.07382138888889	4.72656216666667
ACRV1	4.13518433333333	4.44063369444444	4.59909866666667	2.92032180555556	4.57206722222222	4.06179136111111	3.82336783333333	1.9469465	2.02775536111111	4.47734344444444	4.37348166666667	3.69432036111111	3.73259147222222	3.28284008333333	4.02994436111111	3.76190658333333	3.72227525	3.47470158333333	4.56337597222222	3.68240341666667	3.65127158333333	3.32302297222222	3.56946661111111	1.78537388888889	3.91949452777778	4.06326672222222	3.02272491666667	3.56400322222222	4.27221466666667	3.52312233333333	3.63135205555556	2.9481435	3.72627713888889	3.55722380555556	4.64107202777778	4.41080119444444
ACSBG1	6.08986327777778	5.38245280555556	5.84863711111111	6.00664975	5.64199955555556	5.38454619444444	5.84495108333333	5.89684394444444	6.11045866666667	5.89280838888889	5.58993452777778	5.61749430555556	5.43043741666667	6.09257525	5.79649113888889	5.38009983333333	5.68889441666667	5.87024216666667	5.81347336111111	5.49695305555556	5.51068080555556	5.91275288888889	6.02655494444444	5.76778841666667	5.47144286111111	5.99848205555556	5.76464452777778	5.25018247222222	5.47689969444444	5.92613630555556	6.14567022222222	5.49695305555556	5.72076280555556	5.97203175	5.93503036111111	5.37091052777778
ACSBG2	7.12551163888889	6.3343855	7.02057213888889	7.64032780555556	7.11682158333333	6.71278358333333	7.01307461111111	8.00799183333333	7.61699127777778	6.81598069444444	6.58571819444444	6.48154477777778	6.37220566666667	8.09576669444444	7.5931605	6.54179433333333	7.13999708333333	7.03819386111111	6.33247669444444	7.09012908333333	6.59716144444444	6.74375358333333	8.20295161111111	7.89490572222222	7.606843	7.54979308333333	7.28690466666667	7.11970777777778	7.34039605555556	7.89122186111111	8.53865152777778	7.44840997222222	6.22628558333333	6.5981415	7.51581280555556	6.60125561111111
ACSF2	6.74288366666667	5.59797897222222	6.74655783333333	6.78739241666667	6.53856827777778	5.81770780555556	6.28846072222222	6.82306052777778	7.19720183333333	6.73595113888889	6.11277375	6.51333494444444	6.14692786111111	7.39598952777778	6.72735663888889	5.97892305555556	6.34965663888889	6.90192341666667	6.00577694444444	5.90861383333333	6.40844327777778	6.38856936111111	7.30643777777778	6.86094186111111	5.92101572222222	7.06829780555556	6.63871675	5.74357891666667	6.28670652777778	6.83118977777778	7.88926638888889	6.98727941666667	6.35437905555556	7.05784427777778	7.06578894444444	5.51342191666667
ACSF3	7.88094447222222	7.48970652777778	7.36733475	7.78363283333333	7.75319577777778	7.49769752777778	7.55840555555556	8.11400738888889	7.68983633333333	7.43593077777778	7.4924195	7.42140566666667	7.29080305555556	7.83786533333333	7.56496436111111	7.46882727777778	7.63708875	7.60819344444444	7.37027563888889	7.67057480555556	7.38202266666667	7.65830480555556	7.99706322222222	7.88514577777778	7.85515930555556	7.85255769444444	7.96031741666667	7.50977513888889	7.66407061111111	7.62231225	7.80075077777778	7.72319791666667	7.54768194444444	7.58366344444444	7.80818527777778	7.61297272222222
ACSL1	9.80280694444444	9.11516030555556	9.51892472222222	9.47415216666667	9.96620605555556	10.6436812222222	9.44581936111111	10.0180085	9.49841991666667	9.02670155555556	9.09903669444444	8.847092	9.75352505555556	9.61536802777778	9.60639841666667	9.18416686111111	9.18946813888889	9.26885333333333	9.21044430555555	9.27081913888889	9.27356172222222	9.36440366666667	9.28504758333333	10.7528141388889	9.32363647222222	9.02505636111111	9.69609480555556	9.14455830555556	9.62374611111111	9.23305536111111	9.46937266666667	9.986575	9.15628741666667	9.14115780555556	9.19010411111111	9.29023769444444
ACSL3	6.97747961111111	8.28922783333333	7.70619625	7.28164169444444	6.16883566666667	7.29783977777778	7.68170819444444	7.01764152777778	7.26131258333333	8.19514116666667	8.05331738888889	8.52981713888889	8.62837261111111	7.575878	6.76639011111111	8.42551775	8.01710575	7.72286313888889	8.03357555555556	7.35610480555556	8.46355813888889	7.83528216666667	6.91759547222222	7.24193516666667	7.90991086111111	7.89441308333333	7.69281061111111	7.864356	7.26539955555556	7.43409122222222	6.71970722222222	7.01510661111111	8.13604622222222	8.11431680555556	7.03531472222222	8.39227508333333
ACSL4	6.71608338888889	7.52327863888889	7.18331422222222	6.92488036111111	6.79562047222222	7.57487036111111	7.39975763888889	6.64869325	6.67297588888889	7.59098497222222	8.10049077777778	7.69539830555556	7.88878725	6.227561	7.15737291666667	8.00764725	7.84916261111111	7.54197388888889	7.97839216666667	7.51833697222222	7.88769369444444	7.07935558333333	6.72228952777778	6.72404188888889	7.40593547222222	6.81919244444444	6.93028055555556	7.57745686111111	7.16391766666667	6.95031402777778	5.74652119444444	6.80128169444444	7.41475177777778	7.14633580555556	7.02729263888889	7.57088091666667
ACSL5	9.17063227777778	7.83101072222222	8.55542622222222	8.83395513888889	9.39730533333333	8.69206655555556	7.007041	8.85186052777778	9.16146433333333	7.76772427777778	8.20414277777778	6.48409552777778	8.55342536111111	9.30075402777778	9.10023825	8.16519805555556	6.78766627777778	7.99859188888889	7.51553308333333	8.32129708333333	8.77093152777778	9.22889638888889	10.3812686111111	9.01491122222222	9.93998586111111	8.71620802777778	9.90035147222222	8.11287611111111	8.20504127777778	8.37689677777778	9.31787986111111	8.64869338888889	8.04907677777778	8.02728075	8.95491033333333	7.84038058333333
ACSL6	9.04362175	9.78372597222222	9.05603758333333	9.50500669444444	8.93408225	9.1933955	9.70186886111111	8.50327258333333	9.3128035	9.67547691666667	9.24094183333333	9.93819625	9.10564563888889	9.2515125	8.778658	9.60082491666667	9.50565733333333	9.36737213888889	9.43505919444445	9.27413402777778	9.10936936111111	9.59063680555556	9.27224516666667	7.93192404166667	8.96695991666667	9.61866513888889	8.80779380555555	8.87732683333333	9.15574913888889	9.17532661111111	8.9204615	8.24190130555556	9.79773261111111	9.69089491666667	9.63661886111111	9.92299658333333
ACSM1	4.10794391666667	3.71719297222222	4.64251402777778	3.98692777777778	3.91285833333333	3.66292361111111	3.83264066666667	3.80273058333333	3.73433488888889	3.71878283333333	2.24659694444444	3.00080136111111	2.637005	2.97587669444444	2.79512477777778	2.22298333333333	1.89470466666667	3.18693113888889	3.25384069444444	3.95068702777778	2.92935358333333	3.33066183333333	3.81696877777778	2.09469533333333	2.72730055555556	3.04382944444444	2.87100666666667	2.72576272222222	3.2558355	2.55775516666667	3.14975319444444	3.10384447222222	3.53237494444444	1.9161415	4.00640236111111	3.26601208333333
ACSM2A	2.89423888888889	1.81438136111111	3.23095280555556	1.82772177777778	1.82203402777778	1.81226458333333	1.83672422222222	2.945875	1.85821241666667	1.83512522222222	1.82338997222222	1.85186708333333	1.834032	1.85671888888889	2.1239895	1.81157969444444	1.80978675	1.81780786111111	2.21838480555556	1.81685811111111	2.03069088888889	1.79989402777778	1.88057158333333	1.81541469444444	1.84840152777778	1.83187283333333	1.81709716666667	1.98996247222222	1.81941633333333	1.82853680555556	1.82738113888889	2.21565366666667	1.79025683333333	2.02637769444444	1.85198616666667	1.94042938888889
ACSM2B	4.72561172222222	4.24515594444444	5.0047505	4.44536277777778	5.01365883333333	4.91699347222222	4.45892883333333	4.78173602777778	5.00197841666667	5.03334755555556	4.78210061111111	4.87145391666667	5.04843925	5.42588702777778	4.55456552777778	5.00993811111111	4.27221466666667	4.86646816666667	4.75356927777778	4.67729247222222	4.73642388888889	5.07641155555556	5.8281315	5.25215622222222	5.82103772222222	5.57241211111111	5.07851002777778	5.00993811111111	5.57706552777778	5.36797997222222	5.95107441666667	4.84088655555556	4.74087097222222	4.95308191666667	5.26312936111111	4.40424936111111
ACSM3	1.80522855555556	2.01257261111111	2.16833622222222	1.81213519444444	2.35207738888889	2.97182194444444	1.92739444444444	1.84554758333333	1.87578069444444	2.42871575	1.79608477777778	2.49043777777778	1.83419991666667	1.823249	3.35563552777778	2.6841965	1.83820958333333	1.83712377777778	2.44124677777778	4.21021286111111	2.43112530555556	2.32261238888889	2.69344875	3.13497266666667	1.84167297222222	2.59770147222222	2.43885530555556	2.58350830555556	2.62762661111111	1.81011188888889	1.79772597222222	1.82316083333333	2.34534494444444	2.01329005555556	3.09904047222222	3.27874197222222
ACSM4	1.84853333333333	1.83772744444444	1.82471077777778	1.88383580555556	1.83712377777778	1.84252777777778	1.86030497222222	2.97655683333333	4.31969738888889	1.87792219444444	1.82622041666667	1.84638747222222	2.34482994444444	1.90635547222222	2.0446525	1.90647219444444	1.95752902777778	1.94675772222222	1.89804963888889	1.81192433333333	1.82657284722222	1.85671888888889	1.80353586111111	1.87196244444444	1.88583138888889	1.91922316666667	2.23038233333333	1.80902508333333	1.86798088888889	2.01794741666667	2.02813702777778	1.84441538888889	1.86543127777778	2.31474655555556	2.44385944444444	1.81247511111111
ACSM5	6.82016938888889	6.01316733333333	6.56055441666667	7.57122702777778	6.93105505555556	6.60670283333333	6.43975283333333	7.19193022222222	7.50777002777778	6.67056338888889	6.20688966666667	6.03062516666667	6.09970161111111	7.53676736111111	6.369361	5.74219072222222	6.73566425	7.39208577777778	6.65091891666667	6.10315441666667	6.43222902777778	6.41518133333333	7.35382997222222	7.71901311111111	6.91017425	6.45343438888889	6.62575638888889	6.42947666666667	6.65419305555556	7.173476	7.74526469444444	6.61204208333333	6.35168961111111	6.74554983333333	6.91165169444444	6.72769505555556
ACSS1	8.90180583333333	7.96499863888889	8.41254733333333	8.43047588888889	8.75370422222222	6.53817913888889	7.67379927777778	9.07460922222222	9.09411211111111	7.99452194444444	7.45590541666667	8.24626113888889	6.77240308333333	8.97933916666667	7.02624222222222	7.48479347222222	8.25776775	8.43514788888889	8.21806908333333	8.42965766666667	7.79328097222222	8.37420322222222	8.60445825	8.21546333333333	7.72171038888889	8.65721191666667	8.30128177777778	6.54269052777778	7.69840330555556	8.67814030555556	8.57393691666667	7.69055	8.43705230555556	8.52075966666667	7.98030983333333	7.56414916666667
ACSS2	9.46021197222222	8.962145	9.02821658333333	9.61610897222222	9.27356172222222	8.44123258333333	8.56135455555556	9.18535272222222	9.12453430555555	8.45452869444444	8.3287435	8.52291761111111	8.30764002777778	8.96606213888889	8.45275433333333	8.67517883333333	8.00719519444444	8.61984655555556	8.41412897222222	8.87955991666667	8.98535463888889	9.01318363888889	9.43705213888889	9.17464436111111	8.79248941666667	8.98030097222222	9.07628908333333	8.42302533333333	9.61190833333333	8.64082875	8.83133880555556	9.1965305	8.83312319444445	8.95808138888889	9.11886944444444	8.86248675
ACSS3	7.55169352777778	6.46177963888889	8.42713652777778	8.16484875	7.20170455555556	7.97997430555556	7.55277463888889	7.90363538888889	8.64968297222222	7.44071522222222	7.43885472222222	7.47810977777778	7.46811102777778	7.99583016666667	8.00495408333333	6.93663075	7.09644994444444	7.75319577777778	7.42187736111111	6.84067288888889	7.85728994444444	7.57920033333333	8.45953472222222	7.82137505555556	7.29080305555556	7.84407586111111	7.45833001388889	7.43409122222222	7.61455808333333	8.12105572222222	8.72045858333333	7.71797616666667	7.48627311111111	8.04801386111111	8.05097272222222	6.54243577777778
ACTA1	5.02778797222222	5.58036425	4.80989175	4.74506566666667	5.46815708333333	4.93565913888889	5.60454913888889	4.70990094444444	4.53890722222222	5.17365533333333	8.30033041666667	6.25748997222222	7.27699313888889	5.02142738888889	5.39111891666667	6.16220477777778	6.23239966666667	4.74168397222222	6.15433841666667	5.98452344444444	5.05686569444444	4.72863072222222	5.34276205555556	3.90438272222222	5.46313486111111	4.86085033333333	4.63268233333333	5.89918475	5.22770572222222	4.68006138888889	4.17112233333333	5.45972941666667	5.16048252777778	5.28844369444444	4.59691825	5.55959655555556
ACTA2	7.39180066666667	6.60087711111111	6.37250038888889	7.08916636111111	8.3040165	6.32371175	6.44255444444444	6.81183425	8.03197738888889	7.59684297222222	6.99849672222222	6.89788720833333	6.27032086111111	7.68411038888889	6.28670652777778	5.84159308333333	7.38571444444444	7.13151755555556	6.48690866666667	6.11310941666667	6.42120216666667	7.45448883333333	7.14113022222222	5.93443	7.64131566666667	6.02923075	6.54212347222222	6.70830469444444	6.3984605	6.42248916666667	8.09969872222222	7.59020036111111	6.91788916666667	8.35858694444445	8.4338215	6.90014325
ACTB	15.1283215833333	15.1283215833333	15.01747825	14.3413605833333	14.7043219166667	15.1662926944444	15.2131253888889	14.317272	14.6827385833333	14.9845386111111	15.1283215833333	15.4275250277778	14.9845386111111	13.9877333888889	14.6647758888889	14.9845386111111	14.9206902777778	14.8112324444444	14.8380037777778	14.8582479722222	14.6041136666667	14.7793496111111	13.7911569166667	15.1283215833333	14.4743419166667	14.6041136666667	13.8500892777778	14.4966985	14.8380037777778	14.2440636944444	13.9877333888889	15.2131253888889	14.8889668055556	15.0466640555556	14.4743419166667	14.7270620555556
ACTBL2	10.98594375	10.6908439166667	10.8645686388889	10.9109775277778	11.05971625	11.2125431944444	10.8521696944444	10.9657718888889	10.9876955833333	10.9577912777778	10.86282575	10.5152048333333	10.7275618333333	11.0387578888889	11.0387578888889	10.6529681111111	10.6529681111111	10.9946755833333	10.7370561111111	10.9503966388889	10.8223539444444	11.0973038611111	11.2306615833333	11.5384705277778	11.0755753055556	11.1962902222222	10.9400596666667	10.8613321388889	11.0270859444444	11.0467443055556	11.1692661944444	11.6288377777778	10.9335053611111	11.0778677777778	11.2396340555556	10.9985726944444
ACTC1	1.81510144444444	1.81614530555556	1.80821119444444	1.83519002777778	1.82143788888889	1.82338997222222	1.87662377777778	1.83616033333333	3.23649938888889	1.81737033333333	2.11824808333333	1.82555286111111	1.82863872222222	1.8598235	1.84712308333333	1.83174838888889	1.82158694444444	1.83280072222222	1.79604233333333	1.81560122222222	1.84441538888889	1.84123794444444	1.82278825	1.84441538888889	2.52996330555556	1.85154433333333	1.84608641666667	1.84660347222222	1.80682863888889	1.81625594444444	1.81568705555556	1.82627958333333	1.81733105555556	1.85092588888889	1.85939986111111	1.82359163888889
ACTG1	12.3930855555556	12.6842401111111	12.5419211666667	12.1663245	11.9462285	12.9574981388889	12.6494764722222	11.79025575	12.5419211666667	12.8313025277778	13.2851875	12.9920139444444	13.4737065833333	12.2670386111111	11.7971868611111	12.8871321388889	13.1464540555556	12.7726090277778	12.5249341666667	12.3796979722222	12.6571018333333	12.4839462222222	12.03306325	12.3540605277778	11.7794410277778	12.0472794166667	11.5668378333333	12.0121693055556	12.6994303055556	12.0580933055556	12.0026580555556	13.3140053611111	12.7778596388889	12.5804436666667	12.3374161666667	12.400063
ACTG2	4.41429333333333	4.06059602777778	4.60686722222222	4.14554891666667	4.46190030555556	3.91504266666667	4.01745805555556	3.99708388888889	4.30349855555556	4.30229888888889	3.6782075	4.03215630555556	4.38869419444444	4.24856069444444	3.98577688888889	3.83226866666667	4.01357261111111	3.93596186111111	4.15711291666667	4.18606194444444	4.18991961111111	4.35633619444444	4.26267863888889	4.07776038888889	4.37348166666667	4.1605495	4.07874383333333	4.28347322222222	4.18732833333333	4.64334438888889	4.63938988888889	4.01965611111111	4.07223622222222	4.20036258333333	5.53220336111111	4.08903933333333
ACTL6A	6.92564472222222	6.32270647222222	7.17142141666667	6.81408680555556	6.94649594444444	6.74655783333333	6.35132397222222	7.10148936111111	7.54081261111111	6.87981702777778	6.52730975	6.24792094444444	7.09148625	7.46882727777778	6.80720563888889	6.8032375	6.09287969444444	6.728675	6.29248072222222	5.54224525	6.8126745	6.71642125	6.91726780555556	7.88408633333333	6.31881108333333	6.56261577777778	6.72030977777778	6.28281255555556	6.82988861111111	6.89547233333333	7.22180036111111	7.82925988888889	6.98088202777778	6.96417727777778	6.74613516666667	6.46007061111111
ACTL6B	12.04474375	12.1206350555556	12.1604589722222	12.8183778611111	12.3633824722222	12.2346799444444	12.1015130833333	12.2089660833333	12.2129262222222	11.9427965277778	12.0766195	11.6495306666667	11.9200343611111	12.4541590277778	12.7480609722222	12.153422	12.0500492222222	12.1943333333333	11.9052152222222	11.8609836388889	12.7480609722222	12.7778596388889	12.3850964166667	12.2719508055556	12.4647389722222	12.3027156666667	12.04474375	12.2521841666667	11.9645149166667	12.3889475833333	12.5207046666667	11.7286621666667	11.5910974444444	12.1249725277778	12.2924559444444	11.8045238055556
ACTL7A	6.97893097222222	6.07037044444444	6.62821811111111	6.93300427777778	6.95957572222222	6.43052952777778	6.73243636111111	7.51804997222222	6.98836102777778	6.30577066666667	6.50515861111111	5.793952	6.19738880555556	7.5550505	7.08360147222222	5.9912275	7.007041	6.99936566666667	6.39522175	7.17311575	6.60431611111111	6.632465	7.17602183333333	7.72827493055556	7.50257052777778	6.75121011111111	7.67290330555556	7.12180813888889	6.64959766666667	7.02865616666667	7.93880469444444	7.40761502777778	5.64093155555556	6.71863736111111	7.02981597222222	7.25259869444444
ACTL7B	1.81603033333333	1.79458011111111	1.92990969444444	1.80235095833333	3.15170269444444	2.66734686111111	1.78714972222222	1.80061686111111	3.04562558333333	1.81478597222222	1.79397661111111	2.78206863888889	1.79626172222222	3.24054780555556	1.79282088888889	2.73095466666667	1.81792816666667	2.56475252777778	2.58631375	3.08738433333333	5.54644158333333	3.65596227777778	2.72647213888889	2.72431291666667	1.78192583333333	3.43239966666667	2.28042986111111	1.79055902777778	2.86089452777778	3.09739855555556	1.84568458333333	2.30187988888889	2.89627733333333	2.88775558333333	3.2282275	2.39807122222222
ACTL8	4.41080119444444	4.16345058333333	4.31097755555556	5.10287463888889	4.59162061111111	4.47426383333333	3.83631197222222	5.08219233333333	4.91286619444444	4.08903933333333	4.39447066666667	3.72920475	4.31738238888889	5.149106	4.59568141666667	3.97732486111111	4.50845566666667	4.81209469444444	4.22880380555556	5.05486547222222	4.327636	4.59434605555556	4.59568141666667	5.27225252777778	4.68364966666667	4.85925908333333	5.04684947222222	4.97092108333333	4.55068286111111	4.43759072222222	5.09772341666667	5.09147038888889	4.50750575	4.34922111111111	4.49949388888889	4.74538761111111
ACTL9	4.43001205555556	3.12912466666667	2.43733983333333	4.65428227777778	3.75571719444444	3.03732416666667	2.95676386111111	3.52312233333333	4.09049458333333	3.39755605555556	3.79330041666667	3.78265508333333	3.98526216666667	4.82903819444444	5.12036722222222	3.16780469444444	4.62220233333333	4.35197008333333	3.45633055555556	4.27546677777778	3.80091163888889	3.82694894444444	4.50750575	3.40844955555556	3.37579022222222	4.41714608333333	4.24718811111111	4.51036258333333	3.90219738888889	4.59909866666667	4.72897983333333	4.13281044444444	4.06585025	4.22424213888889	4.39132652777778	4.31865013888889
ACTN1	10.2156721666667	10.5525979722222	9.96620605555556	10.6019018611111	10.2921367222222	11.0270859444444	10.3812686111111	9.76877441666667	9.89456216666667	10.3918067777778	10.8101769166667	10.4720714166667	10.5850981944444	9.65559663888889	10.3186666111111	10.4641941666667	10.4773898611111	10.1849555277778	10.0145401666667	10.1042598055556	10.2960350555556	10.0211344722222	10.2542474722222	9.81265436111111	10.2713070555556	9.85047319444444	10.3069819722222	10.4164904722222	10.3321690277778	10.0862202222222	9.88722991666667	10.5359123611111	9.99758861111111	10.0653319166667	10.2398396944444	9.85870313888889
ACTN2	7.94439947222222	8.38646052777778	8.07112422222222	8.38156788888889	8.08866161111111	8.40521522222222	8.17849033333333	8.22191275	8.13250008333333	8.19427605555556	8.25263175	8.1147005	8.38943669444444	8.77490925	8.36697847222222	8.16484875	8.13667511111111	8.158548	8.24811130555556	8.48117344444444	8.78691030555555	8.76061511111111	8.53378386111111	8.86969633333333	8.97673202777778	8.89715577777778	8.67557052777778	8.56237897222222	8.49216	8.80152277777778	9.09240658333333	8.44666855555556	8.31269	8.59547916666667	8.57224269444444	8.46527172222222
ACTN3	5.93972513888889	5.87693391666667	5.88367297222222	6.2340985	6.49903558333333	6.12670152777778	5.65546105555556	5.70579572222222	5.58526802777778	6.19385825	6.27859377777778	5.75204536111111	6.17415966666667	5.91775677777778	5.31954466666667	5.85703308333333	5.99156486111111	5.89084713888889	6.13329847222222	6.26967905555556	6.44219641666667	6.69196480555556	6.59331869444444	6.29942302777778	6.53603694444444	6.37503183333333	6.74701155555556	6.84522280555556	6.13156127777778	6.23918702777778	5.74497475	6.88784522222222	6.42514408333333	6.17025619444444	6.19190766666667	6.39449794444444
ACTN4	9.03524105555556	8.50699808333333	8.38464277777778	8.48062658333333	8.9054335	8.34688811111111	8.06009683333333	8.31558941666667	8.24156705555555	8.12716136111111	8.25344383333333	8.23949766666667	8.02345358333333	8.39495283333333	8.08834197222222	8.48378061111111	8.3730605	8.33862727777778	7.97096491666667	8.34258908333333	8.20852705555555	8.83742205555555	8.87692730555556	8.64127869444444	8.35135522222222	8.28187286111111	8.44774091666667	8.224855	8.56095033333333	8.10440177777778	8.16003827777778	8.73696427777778	8.51054508333333	8.75322625	8.48834241666667	8.5128525
ACTR10	1.86225527777778	4.20685563888889	2.38437697222222	1.96843469444444	1.87228630555556	2.836575	4.65565588888889	1.98826602777778	3.25459305555556	3.51497811111111	1.90765294444444	3.76604758333333	3.68647127777778	3.58499647222222	1.80697736111111	3.75891980555556	3.98747527777778	1.83232258333333	4.04129136111111	2.49479333333333	4.05451669444444	3.03681111111111	1.80543963888889	1.96258997222222	3.19624008333333	2.75845480555556	2.10670416666667	3.82336783333333	1.84886333333333	1.91598216666667	1.89097041666667	1.87915355555556	3.40393905555556	3.11455708333333	2.22245694444444	3.58618708333333
ACTR1A	10.08729675	9.83001588888889	9.85974852777778	9.83481133333333	9.95073330555556	9.90370063888889	9.98561894444444	9.743132	9.65777763888889	9.65559663888889	9.9237935	9.83572769444444	9.61252461111111	9.55196094444444	10.1669654166667	9.90442361111111	9.84787591666667	10.0282921388889	9.88552936111111	10.2068608611111	9.67474166666667	9.88187394444445	10.0165086666667	9.54228402777778	9.66235133333333	9.54980888888889	9.58733338888889	9.50500669444444	9.82079080555556	9.73044122222222	9.57101338888889	9.52764758333333	9.74552980555556	9.84427269444445	9.86880580555555	9.865372
ACTR1B	9.85335786111111	9.97730147222222	9.78515461111111	9.67000613888889	10.0098664166667	9.5430675	9.94825205555555	9.24572105555556	9.59123202777778	9.65322247222222	9.77771983333333	9.80092025	9.66057813888889	9.21249783333333	9.335875	9.65846227777778	9.56803019444444	9.54101333333333	9.87762552777778	9.74806075	9.50303333333333	9.98561894444444	9.67322541666667	8.82236419444444	9.31861322222222	9.55572455555555	9.09411211111111	9.44756169444445	9.59542141666667	9.37889772222222	9.25534772222222	9.21044430555555	9.62099925	9.48110991666667	9.8512955	9.86970363888889
ACTR2	7.69089330555556	8.92840402777778	8.21294102777778	7.86534411111111	7.53090983333333	8.46710794444444	8.65785427777778	7.59239688888889	7.76495575	8.84488388888889	8.98535463888889	9.07071091666667	8.93155802777778	7.69891069444444	7.9515835	8.62447536111111	8.71127161111111	8.30335772222222	8.91884655555556	8.36644994444444	9.04260844444444	8.76022244444444	7.63665602777778	8.47351219444444	8.64869338888889	8.21668816666667	8.48951852777778	9.22376583333333	8.32036202777778	8.11364580555555	7.40491883333333	8.52020036111111	9.07283605555556	8.68578766666667	7.94217497222222	9.04312525
ACTR3	8.30088088888889	9.67322541666667	8.98964305555556	8.81210847222222	8.29703138888889	9.94981266666667	9.297382	8.95232758333333	8.97056730555556	9.45613736111111	9.99758861111111	9.88552936111111	9.9672235	8.99759555555556	9.19122791666667	9.80092025	9.75352505555556	9.34952080555555	9.47632166666667	8.84108147222222	9.44880025	9.05563944444445	8.55128033333333	9.71909738888889	9.06418927777778	8.97933916666667	8.64690616666667	9.52431713888889	9.09240658333333	8.97000641666667	8.63723052777778	9.84034141666667	9.61669758333333	9.44949025	8.94423005555556	9.53200505555556
ACTR3B	6.24525361111111	7.22454438888889	6.28579316666667	6.61376208333333	5.55091813888889	6.52445702777778	7.15497147222222	5.76855847222222	5.61548591666667	7.00322286111111	7.69840330555556	7.106123	7.41907397222222	5.75204536111111	5.93283238888889	7.31940586111111	7.69539830555556	6.75371813888889	7.05755061111111	6.79630297222222	6.72365475	6.5328365	5.80032261111111	5.43043741666667	6.31988005555556	6.51823619444444	6.55837125	6.88847752777778	6.58571819444444	5.89989244444444	6.35860655555556	5.31022908333333	6.78450361111111	6.47769633333333	5.65546105555556	6.93771802777778
ACTR3BP2	5.90210897222222	5.57198177777778	6.08921277777778	6.34186222222222	6.32300619444444	6.07602019444444	6.18280866666667	5.97338444444444	6.17096825	5.78838458333333	5.77590275	5.14817783333333	5.34276205555556	6.96031130555556	5.90607652777778	5.77797444444444	6.05713922222222	6.14127922222222	5.41283416666667	5.93503036111111	5.77560352777778	6.03304383333333	6.65918777777778	6.5573955	6.47527827777778	6.6499605	6.26121702777778	5.84389888888889	5.99655280555556	6.17238116666667	6.72633686111111	5.87439547222222	5.38324491666667	5.65228083333333	5.86417311111111	5.64783813888889
ACTR3C	5.61414380555556	6.02502027777778	5.54224525	5.23450188888889	5.51905933333333	5.59586927777778	5.52661488888889	5.61596441666667	5.61686655555556	5.77002963888889	5.239426	5.69910280555556	6.09024008333333	4.64801736111111	5.65065702777778	5.687071	5.27150697222222	5.58665541666667	5.48562097222222	5.43125222222222	5.73754488888889	5.53924444444444	5.78981461111111	5.03686116666667	5.45777755555556	5.91275288888889	6.16113513888889	5.70104897222222	5.52259391666667	5.61686655555556	5.81511925	4.96505561111111	5.43215947222222	5.41644469444444	5.59865852777778	5.65136663888889
ACTR5	6.79562047222222	6.71087155555556	6.78377675	6.68779141666667	7.15929491666667	6.76875477777778	6.74244855555556	7.08882561111111	6.59783177777778	6.64959766666667	6.47418483333333	6.60125561111111	6.27422002777778	6.71151616666667	7.02149352777778	6.29482338888889	6.11748677777778	6.62184	6.68488355555556	6.69607977777778	6.80779119444444	6.86128258333333	6.99424236111111	6.6263805	6.63411044444444	6.65450969444444	6.87247622222222	7.11520219444444	6.89707911111111	7.03196644444444	6.75533794444444	6.38820416666667	6.65791216666667	6.55875877777778	6.65419305555556	6.58912252777778
ACTR6	5.00090980555556	6.33498225	5.93599522222222	4.40866641666667	4.336381	5.49048591666667	5.73626708333333	3.82232894444444	4.53478297222222	5.67029458333333	6.55519441666667	6.38406138888889	6.58608738888889	4.77334069444444	5.27628675	6.21343211111111	6.05164866666667	5.37019547222222	6.08765752777778	5.37433994444444	6.05971541666667	5.22206391666667	2.71423736111111	5.44924802777778	4.79724994444444	4.96344025	5.01192819444444	5.71742211111111	5.60414433333333	4.53817119444444	4.25371416666667	4.93595138888889	5.65454155555556	5.81411558333333	4.71066638888889	6.08390430555556
ACTR8	8.06484955555556	8.24466044444444	7.91298775	7.69014286111111	7.85585469444444	7.39710583333333	7.46609480555556	8.00719519444444	7.63419936111111	7.80180802777778	7.61806697222222	8.0217015	7.72347472222222	7.58294488888889	7.28164169444444	7.83317222222222	7.90506202777778	7.75091963888889	7.92323252777778	7.90278483333333	7.82844388888889	7.80295819444444	7.67379927777778	7.27726169444444	7.48242077777778	7.68483186111111	7.58494480555556	7.66886233333333	8.00564388888889	7.50054638888889	7.43745811111111	7.81825711111111	8.06970830555556	7.25068722222222	7.70110611111111	8.16519805555556
ACTRT1	1.91872236111111	1.92151263888889	1.86867802777778	2.18263661111111	1.95492422222222	1.98599791666667	2.30079308333333	2.22446905555556	2.46687166666667	2.03578352777778	2.18757938888889	2.10518316666667	2.07449483333333	2.45992958333333	2.95472758333333	2.14837505555556	2.35342136111111	2.44058766666667	2.34275169444444	2.00991394444444	1.90083633333333	1.90688983333333	1.94633244444444	2.09349488888889	2.23649688888889	2.17979161111111	2.03753327777778	2.245997	1.96150694444444	2.34411397222222	2.53352555555556	1.94832816666667	2.02231630555556	2.57077741666667	2.49559933333333	2.15924513888889
ACTRT2	8.58564686111111	7.58231136111111	8.00415469444444	8.43427241666667	8.19978858333333	7.82805105555556	7.67290330555556	8.33410822222222	7.82200625	7.43026630555556	7.50152555555556	6.68714688888889	7.10639058333333	8.47154036111111	8.18756697222222	7.47594752777778	8.40394233333333	7.77772186111111	7.30459305555556	8.72177358333333	7.93712516666667	7.98247272222222	8.47221991666667	8.65975563888889	8.24811130555556	8.22755144444444	8.21511727777778	7.82277036111111	7.78932036111111	8.11501030555556	8.70209516666667	7.80331836111111	6.94404802777778	7.75707322222222	7.87342280555556	7.84656883333333
ACVR1	5.75517063888889	6.53817913888889	6.07731441666667	5.97375413888889	6.42279377777778	6.48544472222222	6.36480647222222	6.23386152777778	6.82426225	6.79194719444444	6.73125755555556	6.96332055555556	7.01543547222222	5.78209061111111	6.71642125	7.03655963888889	6.75176825	6.33716544444444	6.46312641666667	6.14004838888889	6.24221172222222	6.42803388888889	6.15401888888889	6.29192313888889	6.02687255555556	6.04074394444444	5.66619336111111	6.44547961111111	5.95309527777778	6.44063044444444	6.44091022222222	6.76122386111111	6.64268647222222	6.89157211111111	6.83907347222222	6.51791544444444
ACVR1B	8.19587638888889	8.72562	8.0938795	7.74386525	8.01143155555556	9.20406277777778	8.51407033333333	7.37329875	7.35786625	8.25952763888889	8.78711875	8.60140375	8.65920030555556	6.95303722222222	8.20933213888889	8.5559045	8.55634911111111	8.38464277777778	8.52598686111111	8.50656944444444	8.63941225	8.14353252777778	7.22828161111111	6.97747961111111	8.05512618055556	8.11063016666667	8.33086555555555	8.57718405555556	8.44080213888889	7.37408758333333	6.55188413888889	7.50257052777778	8.41254733333333	8.13069605555556	7.88123005555556	8.37598327777778
ACVR1C	4.83285205555556	5.80643191666667	4.85486236111111	4.20220536111111	5.01546169444444	3.70265266666667	4.42734836111111	4.05311625	4.34427958333333	4.77916952777778	5.59551605555556	6.06895180555556	5.37934338888889	3.63216452777778	4.83064488888889	5.7922505	5.43955802777778	4.38238719444444	5.57772802777778	5.25873791666667	5.13881777777778	5.08347291666667	4.63938988888889	4.56546338888889	5.39111891666667	5.04984622222222	4.88369247222222	5.66379372222222	5.16901536111111	4.28385363888889	3.41082508333333	5.22813533333333	5.72725880555556	5.17485188888889	4.53206897222222	5.89280838888889
ACVR2A	6.02249636111111	6.85704702777778	6.50256077777778	6.01810836111111	6.81728108333333	6.80011516666667	6.76875477777778	6.09509366666667	6.18249108333333	7.00427133333333	7.50921016666667	6.87409286111111	7.246149	5.58842880555556	7.01571411111111	6.83466505555556	7.38104155555556	6.96956741666667	7.14868863888889	6.728675	7.40973130555556	6.44688916666667	5.49194175	5.45777755555556	6.48122772222222	6.51760680555556	6.107544	7.01943483333333	6.40810641666667	6.59079591666667	6.23386152777778	5.60977183333333	6.71999325	6.46972425	5.65454155555556	7.01040827777778
ACVR2B	2.45639791666667	3.86023677777778	2.23861977777778	1.79745744444444	2.22203002777778	2.55563783333333	3.07625436111111	3.81556847222222	1.80494775	3.08293455555556	3.01894936111111	2.64357722222222	2.34346533333333	1.80553166666667	3.23030244444444	3.93211466666667	3.03273722222222	3.90716966666667	3.66741177777778	2.62560441666667	4.03877541666667	2.62710661111111	2.73568980555556	1.802689	3.20564458333333	2.81074988888889	1.90295047222222	2.98514355555556	2.54367641666667	3.33406022222222	1.79778486111111	1.78674641666667	2.90784422222222	3.31539416666667	1.92066486111111	2.94764319444444
ACVRL1	4.2349355	1.82811319444444	2.9252815	3.25459305555556	5.28611547222222	5.01900836111111	4.49679911111111	5.25246633333333	2.692224	3.83060983333333	1.85205544444444	3.07825133333333	3.77746611111111	3.77854652777778	1.78119255555556	4.52155313888889	3.84338908333333	3.58301108333333	2.88225175	2.76232725	3.09454063888889	4.40382891666667	2.82093633333333	2.96062466666667	3.37061897222222	1.87413347222222	4.33420563888889	2.97101938888889	5.18665786111111	4.39867844444444	3.78365241666667	6.07602019444444	3.63172716666667	4.02690083333333	5.693603	3.81873019444444
ACY1	8.01932186111111	7.42405563888889	7.90552588888889	7.52174572222222	7.7997425	7.52366452777778	7.97096491666667	7.64359683333333	8.17761522222222	7.87814455555556	7.71797616666667	7.65245622222222	7.64697080555556	8.19560252777778	8.06685363888889	7.55465247222222	7.79861411111111	8.01496097222222	7.45746797222222	7.59684297222222	7.35961555555556	7.79753113888889	7.91752811111111	8.12293786111111	7.27374111111111	7.82965694444444	7.60893391666667	7.33507566666667	7.50529333333333	7.69739577777778	8.37164694444444	7.95310113888889	7.48554383333333	8.04604566666667	8.16885727777778	7.51688408333333
ACY3	3.10703805555556	3.76190658333333	2.76557319444444	2.23793319444444	4.37436972222222	1.97603422222222	3.06007386111111	2.30999833333333	4.07015263888889	5.17662133333333	2.28845852777778	2.89778775	3.45357630555556	3.45301505555556	3.70880683333333	3.5259385	5.32629191666667	5.64384044444444	2.13446369444444	4.40866641666667	2.77029277777778	4.08212013888889	4.36195955555556	4.36481972222222	4.59691825	4.58299483333333	2.60234877777778	1.82329	3.36376519444444	3.55535425	3.91886758333333	3.13841008333333	4.327636	4.68954938888889	1.95240386111111	3.65998677777778
ACYP1	8.38646052777778	8.1920415	8.46312297222222	8.50281336111111	8.34171238888889	7.95704702777778	8.04240566666667	8.58413963888889	8.35858694444445	8.16484875	7.84490016666667	7.81868497222222	7.93390477777778	7.90477380555556	8.21835408333333	7.89055072222222	7.75432297222222	8.35095261111111	7.99631194444444	8.11135994444444	8.20132213888889	8.06255480555556	8.362026	7.96765538888889	8.22254555555556	8.48976272222222	8.38415044444444	7.58046683333333	8.32520602777778	8.45410116666667	8.00415469444444	7.59634977777778	8.17577508333333	8.29246897222222	8.10669088888889	8.33463855555556
ACYP2	10.5882231944444	10.5446192777778	10.3032520555556	10.3687458055556	10.5484674722222	9.95140908333333	10.4512171388889	10.5044161666667	10.3725855	10.0639906944444	9.94429836111111	10.2769752777778	9.78028733333333	10.10508625	10.3546817222222	10.3287260833333	9.93149522222222	10.2101893888889	10.3048586666667	10.7041848333333	10.1250285277778	10.4094121388889	9.91170558333333	10.0134544722222	10.2816372777778	10.2068608611111	10.2017803055556	9.93621752777778	9.93004883333333	10.2782544722222	10.0078140833333	10.0397086388889	10.3476793611111	10.5080541666667	10.4460607222222	10.5541015
ADA	5.43589711111111	4.70747852777778	5.06046911111111	4.96799263888889	5.14195366666667	5.91841283333333	4.5802095	4.89303544444444	5.06766336111111	4.70835872222222	4.68783966666667	4.29649283333333	5.40095005555556	5.07101802777778	4.869108	5.17560247222222	4.59280772222222	4.63015813888889	4.55620725	4.94243363888889	4.87027102777778	4.75151280555556	5.60375341666667	4.66819413888889	4.85154986111111	4.33420563888889	4.47777266666667	4.6607665	5.17913591666667	5.06135716666667	4.19398530555556	5.33890355555556	5.18949202777778	4.98992397222222	5.32671783333333	4.84574363888889
ADAD1	1.82446411111111	1.82316083333333	1.81438136111111	1.84608641666667	1.82757233333333	1.83311308333333	1.88858044444444	1.85382888888889	1.82555286111111	1.82969861111111	1.85745755555556	1.84275888888889	1.84625844444444	1.88476369444444	1.83950155555556	1.86729038888889	1.823212	1.82580638888889	1.79559402777778	2.06883361111111	1.84922605555556	1.84764397222222	1.81895558333333	1.85599797222222	1.86241641666667	1.87436513888889	1.85821241666667	1.83127455555556	1.81459213888889	1.83131988888889	1.82806719444444	1.83672422222222	1.82167316666667	1.84489208333333	1.86762408333333	1.81950344444444
ADAD2	7.06064427777778	6.42584686111111	6.56288083333333	7.01614266666667	6.63411044444444	6.29062169444444	6.48101875	7.09148625	6.66351372222222	6.34186222222222	6.72633686111111	6.32270647222222	6.41457333333333	6.94999430555556	6.95853977777778	6.22668252777778	7.00322286111111	6.61798586111111	6.41919866666667	7.17082502777778	6.70067802777778	6.99424236111111	6.63903652777778	6.94377077777778	6.77808102777778	7.08669336111111	7.28494397222222	6.84420238888889	6.58807719444444	6.62505169444444	7.30146586111111	6.77349113888889	6.48948838888889	7.00365822222222	6.85164669444444	7.21197025
ADAL	4.59062194444444	5.45551488888889	5.09032963888889	4.77374738888889	4.930018	5.296756	5.41479041666667	4.48109455555556	5.35781736111111	5.51106086111111	5.36458297222222	5.52259391666667	5.72725880555556	2.35692144444444	5.55091813888889	5.65172966666667	4.96344025	5.17080455555556	5.79620491666667	5.19342127777778	5.80717430555556	5.53347913888889	5.37265111111111	4.52736213888889	5.19806091666667	5.55769702777778	4.84134497222222	5.43125222222222	5.16940313888889	4.80989175	4.46561036111111	5.16458275	5.47866052777778	5.69008241666667	5.63248388888889	5.68209377777778
ADAM10	7.57305316666667	7.91853719444444	7.46346041666667	7.52470894444444	7.50117005555556	7.66378988888889	7.93911216666667	7.85410994444444	8.11572052777778	7.98402047222222	7.80180802777778	7.80702286111111	7.89745222222222	7.86065827777778	7.68780375	7.84848175	7.93494772222222	7.96302925	7.99238391666667	7.07766222222222	7.83345269444444	7.92323252777778	7.37907311111111	8.25853102777778	7.33546158333333	7.51981091666667	7.23012869444444	7.90908797222222	7.59828622222222	7.56814141666667	7.11905825	8.13793711111111	8.29878505555556	7.78618497222222	7.49180497222222	7.71298583333333
ADAM11	7.38078447222222	7.28837327777778	7.15190538888889	7.33118438888889	7.30779919444444	7.24740080555556	7.36940186111111	7.20471913888889	6.88361077777778	7.08527119444444	7.37162369444444	7.42439169444444	7.13702908333333	7.12884763888889	7.44332797222222	7.43913752777778	7.26873202777778	6.98021230555556	6.99708158333333	7.54250438888889	6.96892683333333	7.19159197222222	7.36026963888889	6.59554230555556	7.38895133333333	7.15261572222222	7.11028916666667	7.20093136111111	6.95031402777778	7.08814336111111	6.97272636111111	6.27422002777778	6.71718633333333	7.02057213888889	7.37224922222222	7.02896730555556
ADAM12	4.55068286111111	4.09902641666667	4.14898875	4.70627230555556	4.51320730555556	4.38065355555556	4.42699261111111	4.80744252777778	4.08251655555556	4.12857675	4.60595455555556	4.17891566666667	4.44590508333333	5.13219144444444	4.74947538888889	3.89206980555556	4.32014425	4.27880722222222	4.04292730555556	4.89396725	3.82753338888889	4.10008777777778	4.43370705555556	5.18518183333333	4.6426865	4.40916155555556	4.48144738888889	4.53166486111111	3.92387758333333	4.47064225	4.90483702777778	4.82903819444444	4.54555588888889	3.98325138888889	4.08687555555556	4.27458883333333
ADAM15	9.036565	8.40433586111111	8.69391563888889	8.48913536111111	8.84003686111111	8.66771619444444	8.34522152777778	9.00837777777778	8.71221533333333	8.48913536111111	8.04879094444444	7.87009066666667	8.45744844444445	8.75441447222222	8.47475497222222	8.26016458333333	8.04639697222222	8.71517741666667	7.94658094444444	8.10296202777778	7.69322830555556	8.58994858333333	8.25700830555555	8.71343641666667	7.92323252777778	8.29661786111111	7.99536927777778	7.64772213888889	8.9467295	8.27036711111111	8.60269302777778	9.85528541666667	8.02755819444444	8.53590552777778	9.13946236111111	8.00841419444444
ADAM17	7.46346041666667	7.52470894444444	7.63452675	7.78686052777778	7.42339502777778	8.01338655555556	7.72667313888889	7.60044491666667	7.85809783333333	7.82925988888889	7.15900030555556	7.80818527777778	7.69891069444444	7.71255513888889	7.68135277777778	7.44185255555556	7.29578433333333	7.67922977777778	7.79791186111111	7.25090686111111	7.47360480555556	7.42833547222222	7.57236997222222	7.51342769444444	7.44071522222222	7.56223675	7.26360416666667	7.10179630555556	7.64697080555556	7.59239688888889	7.32829097222222	7.80224319444444	7.66886233333333	7.66152661111111	7.48874466666667	7.65183247222222
ADAM18	1.79343363888889	1.78746294444444	1.78537388888889	1.78641197222222	1.79234419444444	1.79419936111111	1.82664827777778	1.79366336111111	1.78479847222222	1.80061686111111	1.80990041666667	1.78376077777778	1.78650547222222	1.79683719444444	1.80527580555556	1.79191272222222	1.78400525	1.79543963888889	1.79155633333333	2.0446525	1.81121691666667	1.82290355555556	1.80587013888889	1.79169030555556	1.79122819444444	1.79588219444444	1.81409575	1.82988244444444	1.78835997222222	1.78407333333333	1.78681391666667	1.78967583333333	1.81867658333333	1.80435355555556	1.82979205555556	1.81332944444444
ADAM19	6.39251130555556	6.49807736111111	6.138086	6.21034888888889	6.38429541666667	6.2460175	6.20192080555556	6.07797916666667	5.75812019444444	6.29978519444444	6.19528611111111	6.31656313888889	6.37723708333333	5.57414080555556	5.68507094444444	6.76004102777778	6.71391044444444	5.85018847222222	6.00467025	6.44810905555556	6.06575733333333	6.27185558333333	6.40810641666667	5.71680477777778	6.24735158333333	5.97749744444444	5.90022275	5.58953566666667	6.11923775	5.9912275	5.77086322222222	6.29163102777778	6.53701233333333	6.15996113888889	5.93908961111111	6.22030019444444
ADAM2	1.94242994444444	1.91922316666667	1.86362102777778	2.24517080555556	1.95240386111111	1.96641388888889	2.17839986111111	2.32061552777778	2.48347911111111	2.02599963888889	2.19798194444444	2.19464419444444	2.14261605555556	2.4377805	1.82401741666667	1.89432427777778	1.90253275	1.89036444444444	1.87123763888889	1.904904	1.90277983333333	1.90039069444444	1.82705072222222	2.18489630555556	2.30716797222222	2.29363522222222	2.01831436111111	1.81363841666667	2.1323015	2.46816566666667	2.96652688888889	1.99162372222222	1.90341283333333	1.82446411111111	1.95670308333333	1.80553166666667
ADAM20	5.80717430555556	6.10388325	5.90456741666667	5.98853608333333	4.91850788888889	6.23327213888889	6.24416544444444	5.66309583333333	4.76102230555556	6.03023958333333	4.92219727777778	6.13292791666667	5.86805347222222	4.98084408333333	5.84389888888889	5.80032261111111	5.24320122222222	5.16327333333333	6.48544472222222	5.60454913888889	5.97412394444444	5.92259897222222	5.50552291666667	4.43877769444444	5.85922913888889	5.94144172222222	5.78764477777778	6.03562483333333	6.19316708333333	5.71304447222222	4.326234	5.09217458333333	6.33686991666667	5.39623975	5.62028580555556	5.74076002777778
ADAM21	4.00807213888889	3.91823322222222	3.75788930555556	3.95233533333333	3.03627383333333	3.02473180555556	3.369344	3.06674494444444	2.86550911111111	3.21742152777778	2.52548305555556	3.66790405555556	3.16439111111111	2.67356094444444	3.09616891666667	3.41252958333333	3.03627383333333	3.03087844444444	3.48305516666667	3.89963738888889	3.40460333333333	3.20925902777778	2.87842716666667	2.93298233333333	3.14406180555556	3.73846388888889	3.13241825	2.87926716666667	3.54147511111111	2.77334636111111	2.46566441666667	2.75966138888889	3.22761819444444	3.00472177777778	3.07887805555556	3.19624008333333
ADAM22	8.93874030555556	9.70635819444444	9.036565	8.2292085	8.61404272222222	8.89866333333333	9.23362419444445	8.29534691666667	8.04490416666667	8.99589783333333	9.06247438888889	9.76689897222222	9.29845419444444	7.84133388888889	8.57580483333333	9.52284861111111	9.34439	8.74006586111111	9.35663477777778	9.09532658333333	9.30441572222222	8.87110155555555	7.92171863888889	7.85680511111111	8.81169630555556	8.88049616666667	8.82655525	9.15414433333333	9.24330791666667	8.19848041666667	7.66525447222222	7.81741669444444	9.26430872222222	8.90338322222222	8.52643797222222	9.51389697222222
ADAM23	9.48862180555555	9.96510419444444	9.20348175	8.73696427777778	8.98964305555556	9.43505919444445	9.38850736111111	8.69859186111111	8.53415425	9.11132469444444	9.26360347222222	9.97269041666667	9.33036822222222	8.16710375	8.97101613888889	9.79603619444444	9.35110361111111	8.99897397222222	9.52431713888889	9.75268552777778	9.30171127777778	9.13038836111111	8.55805836111111	7.86133808333333	9.02117075	9.19980619444445	9.07130466666667	9.2515125	9.36076419444444	8.77093152777778	8.18478438888889	8.38055480555555	9.46586311111111	9.37270369444444	8.99235177777778	9.76479647222222
ADAM28	5.46631266666667	5.55917177777778	5.89503469444444	6.84577311111111	7.58259386111111	6.32010341666667	5.89953841666667	6.67266938888889	6.53817913888889	6.85569888888889	6.39449794444444	6.37891386111111	6.09862630555556	6.79774791666667	7.26003533333333	6.06136697222222	6.67204613888889	7.08360147222222	6.40540997222222	6.07667141666667	5.5686255	6.22066233333333	6.222003	7.43885472222222	6.630695	6.63594069444444	6.93105505555556	6.89927541666667	6.37856144444444	6.86370941666667	7.31605866666667	7.15293566666667	6.87648091666667	7.17726644444444	6.41652405555556	6.32041561111111
ADAM29	2.06808947222222	1.792203	2.82564255555556	1.79321483333333	2.30446608333333	1.79918358333333	2.84181308333333	3.064274	1.79639416666667	1.81341547222222	1.81780786111111	1.78771277777778	3.68897688888889	1.79940325	1.82570855555556	2.54510241666667	1.87479958333333	1.82539088888889	1.79989402777778	3.61008116666667	1.97021777777778	1.81287411111111	3.49175108333333	3.18375838888889	3.07278908333333	3.13057175	3.10293930555556	2.14637563888889	2.49936461111111	3.94368780555556	1.79956866666667	3.24389744444444	1.98373919444444	1.82822255555556	2.57433430555556	1.82900852777778
ADAM30	2.19887036111111	1.92681186111111	1.9808485	1.82064016666667	1.81381511111111	1.81298941666667	1.82650325	3.18316555555556	1.81928038888889	1.78594425	2.38860952777778	1.81015344444444	2.53466836111111	1.81848547222222	2.08966452777778	1.84547458333333	1.84958352777778	2.99134686111111	2.00826313888889	1.81690580555556	1.80596933333333	1.94126308333333	2.10795280555556	1.84000863888889	1.81715822222222	1.79725530555556	1.93695925	1.904904	1.81843308333333	1.80553166666667	1.82988244444444	1.84275888888889	1.79226736111111	1.89702144444444	1.81848547222222	2.15302697222222
ADAM32	4.67729247222222	4.41080119444444	4.27102141666667	4.63498375	4.07547411111111	3.91823322222222	4.80946236111111	4.1586885	3.2558355	4.52896111111111	4.54029619444444	4.71946602777778	4.59743305555556	4.95731841666667	4.33463861111111	4.39500180555556	4.06863430555556	4.51534669444444	4.89337694444444	4.21515	4.09175763888889	4.18653133333333	4.53246775	3.50351438888889	4.52103458333333	4.59238772222222	4.21622430555556	4.82725080555556	4.41344852777778	4.87496777777778	4.93523541666667	4.05659397222222	4.41571061111111	4.24460188888889	4.18306330555556	5.17956044444444
ADAM33	6.85509277777778	6.02176286111111	6.44393402777778	6.87554608333333	6.78739241666667	6.16220477777778	6.2509435	6.78686711111111	6.88882938888889	6.65255027777778	5.78452561111111	6.33526552777778	5.94914216666667	6.84308772222222	6.50932161111111	6.51791544444444	6.50995044444444	6.20720116666667	6.61004397222222	7.09759355555556	6.14607783333333	6.76639011111111	7.28092361111111	6.78114733333333	7.04804441666667	6.77171722222222	7.344977	6.49947111111111	6.31656313888889	6.95957572222222	7.99344097222222	6.45980369444444	5.93566980555556	6.48754672222222	6.71582286111111	6.27897475
ADAM3A	1.96400588888889	1.83268516666667	1.81813327777778	1.86137086111111	1.83091683333333	1.84519444444444	1.86405763888889	1.88066663888889	1.84239366666667	1.84764397222222	1.87781058333333	1.84872997222222	1.85517169444444	1.90099738888889	1.79574111111111	1.78853591666667	1.80189302777778	1.79250175	2.63552688888889	1.81662883333333	1.83679119444444	1.85127305555556	1.79271288888889	1.85382888888889	2.95960869444444	1.89942630555556	1.85280980555556	1.79402891666667	1.84129719444444	1.88873197222222	1.88155447222222	1.85333558333333	1.84644783333333	1.79703558333333	1.84712308333333	1.79408572222222
ADAM5P	1.81862872222222	1.79909244444444	1.79909244444444	1.81487711111111	1.78608238888889	1.80113377777778	1.79176833333333	1.80558069444444	1.80522855555556	1.82446411111111	1.78873080555556	1.79886319444444	1.80393433333333	1.79191272222222	1.81060808333333	1.82733544444444	1.84732058333333	1.81135236111111	1.83235244444444	1.95691719444444	1.78916563888889	2.41347836111111	1.78694961111111	1.81086186111111	1.78771277777778	1.83067236111111	1.81884522222222	1.79260338888889	1.82853680555556	1.86022419444444	1.86006866666667	1.80414033333333	1.84390108333333	1.79308413888889	1.90125172222222	1.78991002777778
ADAM6	1.78708825	1.78119255555556	2.38678941666667	1.78345152777778	1.78804455555556	1.78277330555556	1.82349652777778	1.78284886111111	1.78714972222222	1.81208977777778	1.79549452777778	1.79447863888889	1.79347688888889	1.79479308333333	1.82257216666667	1.79549452777778	1.79644938888889	1.79308413888889	1.79900013888889	1.78694961111111	1.81135236111111	1.82003027777778	1.80978675	1.78515902777778	1.79197788888889	1.80257236111111	1.80809858333333	1.83820958333333	1.78086244444444	1.79155633333333	1.78255111111111	1.78144486111111	1.82011816666667	1.80990041666667	1.85494555555556	1.81712763888889
ADAM7	2.67514383333333	2.68341786111111	2.93852222222222	3.13841008333333	4.19398530555556	1.85989713888889	1.80028038888889	1.93095602777778	2.82142627777778	2.61892238888889	1.95420544444444	1.92351319444444	2.67907955555556	2.0589215	1.96400588888889	2.46507327777778	1.82213136111111	2.55775516666667	2.88647625	3.61877463888889	3.30066166666667	3.64160091666667	3.25459305555556	2.81799572222222	3.29607861111111	3.02163822222222	2.71833847222222	1.97715008333333	1.91418819444444	1.89648738888889	1.96377747222222	3.47666216666667	2.79656094444444	1.92114994444444	1.90647219444444	3.60959713888889
ADAM8	3.9205505	4.15528466666667	3.86187816666667	2.780053	4.30138422222222	4.45102080555556	4.56726938888889	4.10488486111111	1.82930466666667	4.24373683333333	1.79803108333333	3.93298616666667	3.84190213888889	3.03213419444444	2.03979538888889	4.38468352777778	3.12054941666667	4.244213	3.33810975	3.75507452777778	3.88116211111111	4.37748511111111	4.00745983333333	4.18500472222222	4.53092425	2.04054547222222	3.91679463888889	3.59144822222222	3.59896908333333	3.26721458333333	4.22091130555556	5.37063675	3.423532	3.68594475	3.88076461111111	3.07825133333333
ADAM9	1.79464622222222	1.81369319444444	1.802689	1.82872888888889	1.81813327777778	1.81599219444444	1.84794544444444	1.81670733333333	1.82091736111111	1.79255841666667	1.83512522222222	1.81867658333333	2.82341405555556	1.83622805555556	2.10172894444444	1.84934725	1.84853333333333	2.47292697222222	2.37153508333333	1.91514091666667	1.82947169444444	1.91699797222222	1.84786741666667	1.84673769444444	1.82767061111111	1.81086186111111	2.23101686111111	1.95176166666667	1.81277936111111	1.80632375	1.82106447222222	1.81817952777778	2.11744647222222	1.9111335	1.82715186111111	2.09966883333333
ADAMDEC1	1.88507916666667	1.87999933333333	1.84026319444444	2.89265847222222	1.88410613888889	1.88507916666667	2.04088833333333	1.97811494444444	2.08858166666667	1.94042938888889	1.99639308333333	1.91580616666667	1.90167233333333	2.13492366666667	2.17058530555556	1.93467863888889	1.98452311111111	2.00792436111111	1.92681186111111	1.85789547222222	1.86754241666667	1.88431030555556	1.83642844444444	1.96843469444444	2.04283119444444	2.04254486111111	1.93860616666667	1.85398897222222	1.92808125	2.21107816666667	4.79724994444444	1.89789022222222	1.88944788888889	2.02154258333333	2.05157777777778	1.84558025
ADAMTS1	7.40047766666667	6.40903944444444	6.71718633333333	8.22723041666667	7.55238911111111	9.59375602777778	7.01244458333333	7.62902222222222	7.98213330555556	8.20698336111111	7.10467891666667	7.43647822222222	8.91273194444445	7.36446563888889	8.56770877777778	6.80011516666667	7.44877266666667	7.33729027777778	6.49418202777778	5.74564897222222	6.86843877777778	6.88048686111111	8.10593547222222	8.96097972222222	6.82644669444444	6.17797322222222	7.15521958333333	6.776801	8.44935452777778	6.47709394444444	6.94649594444444	10.4113928333333	6.98836102777778	6.52217977777778	8.93023280555555	6.20592297222222
ADAMTS10	5.81884227777778	5.65104066666667	5.72645716666667	6.01731858333333	6.46672741666667	5.85018847222222	5.58487608333333	5.76242211111111	6.21067255555556	5.82397905555556	5.57454827777778	6.01810836111111	4.98744175	5.85054961111111	6.07701955555556	5.68173363888889	6.02721769444444	5.74076002777778	5.47555663888889	5.81302194444444	5.72573980555556	5.85054961111111	6.80779119444444	5.47062780555556	5.83875936111111	6.138086	6.25352438888889	5.9364525	5.95030733333333	5.71168127777778	6.43584825	5.86727366666667	5.49971152777778	6.05684719444444	6.55243752777778	5.55988416666667
ADAMTS12	1.85031938888889	2.24763758333333	1.82374313888889	1.89745019444444	1.87258119444444	1.86998083333333	1.86735661111111	1.92114994444444	3.41377838888889	1.84451511111111	1.98196330555556	3.04382944444444	2.74536944444444	1.89014816666667	2.68628794444444	2.39675769444444	1.96285988888889	2.02545816666667	1.89930619444444	2.16833622222222	1.81946941666667	1.80393433333333	1.91226780555556	4.57806641666667	3.58556213888889	1.88720961111111	2.21922663888889	2.71496891666667	2.68694819444444	3.15170269444444	2.23649688888889	3.12659147222222	2.28971219444444	2.06684377777778	1.88885022222222	1.979208
ADAMTS13	6.95587972222222	6.57423252777778	6.71999325	7.21619188888889	6.77458577777778	6.61497141666667	6.33408238888889	6.90300683333333	6.79125169444444	6.63495372222222	5.95789080555556	6.57594155555556	6.10042283333333	6.80902261111111	6.26301402777778	6.70032877777778	6.22272058333333	6.42778130555556	5.91126444444444	6.79234469444444	5.77120869444444	6.91726780555556	6.93771802777778	6.3469715	6.96299475	6.74006341666667	6.69020844444444	6.35062886111111	6.09649333333333	6.51434830555556	6.55119155555556	6.44042075	6.57665975	6.333722	6.65343958333333	6.62767069444444
ADAMTS14	5.80532525	3.63599852777778	4.77259822222222	5.53702447222222	4.55231102777778	3.47140330555556	4.85706175	4.965935	5.14472125	4.39774708333333	4.33001094444444	4.23540611111111	5.09067258333333	3.69751711111111	4.04186558333333	4.37524180555556	4.388168	4.90097527777778	3.71308616666667	4.91331086111111	6.01025702777778	5.74756569444444	4.54934777777778	5.22591833333333	4.62447938888889	4.51072461111111	4.67228336111111	3.12781236111111	4.57888361111111	4.65342375	4.39774708333333	7.63595322222222	4.75308488888889	4.25576855555556	4.63498375	4.66819413888889
ADAMTS15	2.50223788888889	2.09229416666667	2.82759202777778	1.81074727777778	1.80374319444444	2.40967991666667	1.89984636111111	1.83354413888889	3.02272491666667	2.62492963888889	3.48847463888889	1.82915194444444	3.77906019444444	1.82777375	3.20564458333333	1.82441672222222	1.83347977777778	3.49768236111111	2.38564855555556	3.84633797222222	2.59960152777778	2.00406305555556	3.49242744444444	2.67442738888889	1.83633147222222	1.84686422222222	2.80350508333333	3.12987469444444	2.94945338888889	1.81670733333333	3.68721122222222	3.27062008333333	2.82564255555556	3.09338327777778	1.97074469444444	1.87759144444444
ADAMTS16	3.95979066666667	5.33028858333333	4.59011319444444	4.69544466666667	4.87422316666667	5.14584647222222	4.638135	3.94118227777778	5.36627263888889	5.78680266666667	4.29545316666667	5.33133688888889	4.15804302777778	4.55456552777778	5.68320583333333	4.75554794444444	4.931459	5.24954758333333	4.70913658333333	5.68889441666667	5.094439	4.65025977777778	5.76368836111111	4.05819538888889	5.16793258333333	5.42499436111111	4.93250808333333	5.77191258333333	4.89940202777778	5.28266519444444	5.15065891666667	4.23067927777778	4.84458733333333	4.35334186111111	5.46721238888889	4.73707116666667
ADAMTS17	4.44910577777778	4.18401111111111	4.07654772222222	4.09718933333333	4.36103372222222	3.61358925	3.72723688888889	3.98173041666667	3.9205505	3.80011041666667	3.41822558333333	3.87159197222222	3.42997527777778	3.85041205555556	3.84402836111111	3.90389416666667	4.03809430555556	3.80866016666667	3.8139175	3.96201894444444	3.70479886111111	4.20472002777778	4.30098797222222	4.04666966666667	4.01610386111111	4.04429883333333	3.96438186111111	3.68721122222222	3.98279444444444	4.02896925	4.30229888888889	3.82287344444444	3.766814	3.74556977777778	4.21402483333333	3.86023677777778
ADAMTS18	1.99857013888889	1.99430208333333	1.90524272222222	2.35342136111111	2.03481086111111	2.05637536111111	2.44124677777778	2.54679030555556	3.097913	2.09910905555556	2.61531888888889	2.71833847222222	4.30057502777778	2.59487947222222	3.37272563888889	2.78365969444444	2.82341405555556	2.51017608333333	1.97868777777778	2.01521611111111	4.34289205555556	9.94825205555555	2.48986727777778	5.82436672222222	2.46507327777778	2.38170163888889	2.01025627777778	2.78365969444444	4.48045636111111	2.18942544444444	2.87026725	3.65946325	3.97886002777778	3.55792044444444	2.10670416666667	2.11090577777778
ADAMTS19	6.06229025	6.00891980555556	6.42584686111111	6.34965663888889	6.51104377777778	6.21921619444444	6.32010341666667	6.57235791666667	6.33978344444444	6.33084791666667	6.14978319444444	6.25133922222222	6.08847330555556	6.64476052777778	6.13969511111111	6.17483388888889	6.28317183333333	5.97242738888889	5.94710305555556	6.42735066666667	6.22304425	6.4325045	6.80926913888889	6.43553338888889	6.71443741666667	6.87171852777778	6.69637747222222	6.61204208333333	6.80204569444444	6.91287280555556	6.86643558333333	6.51986105555556	6.48154477777778	6.2912685	6.64577744444444	6.20782811111111
ADAMTS2	5.99363363888889	5.67900075	4.85339916666667	5.47144286111111	7.25220561111111	4.98006030555556	4.94914738888889	6.33320494444444	6.35399522222222	4.64107202777778	5.02556263888889	5.33855188888889	4.56586933333333	5.27193388888889	5.62864125	5.44328369444444	4.95731841666667	5.296756	5.41521944444444	6.59299208333333	5.95867386111111	5.04648036111111	5.95166725	5.94888722222222	6.86876444444444	6.30687519444444	6.57635925	6.35465411111111	5.82436672222222	4.60256633333333	5.99552325	5.70842797222222	5.28197541666667	5.53159661111111	6.66689877777778	5.2316015
ADAMTS20	1.86543127777778	1.86522675	1.83369975	1.97735872222222	1.87882663888889	1.87569158333333	1.97603422222222	1.96925086111111	2.07703761111111	1.90451277777778	1.98682561111111	1.93166694444444	1.90111255555556	2.10064866666667	2.34275169444444	1.91081980555556	1.97074469444444	2.001836	1.91126452777778	1.85642247222222	1.85475155555556	1.83790247222222	1.90778716666667	2.78601513888889	2.01558080555556	1.99112155555556	1.89414577777778	2.04315636111111	1.89804963888889	2.06726891666667	2.16321605555556	1.88817308333333	1.8426515	2.13176944444444	2.01118816666667	1.96925086111111
ADAMTS3	3.24500430555556	5.29271713888889	4.631125	3.91337563888889	3.28864655555556	5.62558077777778	5.11797911111111	4.04972705555556	2.93723380555556	6.18108352777778	6.36637311111111	5.97838083333333	6.33716544444444	2.96527558333333	4.74769594444444	5.88367297222222	5.61817586111111	5.09863097222222	5.90345913888889	4.41521894444444	5.52861388888889	4.03037480555556	3.75507452777778	3.64341305555556	5.27150697222222	4.18606194444444	4.34289205555556	5.25177058333333	4.39307775	4.63230072222222	2.25528188888889	3.11994638888889	4.59649552777778	4.64729922222222	3.35252491666667	3.56993861111111
ADAMTS4	7.14595008333333	5.98304333333333	6.74473255555556	6.24556675	6.15238541666667	7.73900955555556	6.02280461111111	5.54224525	6.30340802777778	5.08253933333333	5.79935394444444	4.91413175	6.78521766666667	6.70797497222222	6.33498225	5.8289055	4.80946236111111	5.77354697222222	5.09113516666667	4.68628269444444	6.14631361111111	6.01968891666667	5.61414380555556	7.30605197222222	1.93654838888889	4.97334666666667	3.28934994444444	2.91954397222222	6.77550405555556	4.41296622222222	4.47635194444444	7.94837388888889	7.28798519444444	5.69933463888889	6.89646422222222	6.55484486111111
ADAMTS5	1.85932455555556	1.85599797222222	1.83766016666667	1.94675772222222	1.86497566666667	1.87356836111111	1.95332625	1.96740763888889	1.91854391666667	1.89568777777778	1.91649147222222	1.93845083333333	1.94263408333333	2.02563944444444	1.8142925	1.84847547222222	1.84129719444444	1.82307519444444	1.81956019444444	2.25318427777778	1.86536291666667	1.86606461111111	1.80473144444444	1.94832816666667	1.96258997222222	2.00292566666667	1.91922316666667	1.80349530555556	1.85170636111111	1.93484741666667	1.90567536111111	1.87981813888889	1.83642844444444	1.818286	1.889981	1.80742183333333
ADAMTS6	2.43689758333333	3.27874197222222	2.65889119444444	3.09546372222222	3.41594516666667	2.61324552777778	3.57150722222222	3.36652802777778	3.52824688888889	3.26094483333333	4.08540902777778	3.50724183333333	3.147666	3.33675647222222	3.50771147222222	3.21462419444444	3.23449688888889	3.19624008333333	3.45473641666667	3.22376963888889	3.01894936111111	2.87725105555556	2.97587669444444	2.39427530555556	3.14270436111111	3.50987819444444	2.74796411111111	3.04715694444444	2.97182194444444	3.34079608333333	3.2558355	2.553063	2.82341405555556	3.40965019444444	3.27942872222222	3.35879594444444
ADAMTS7	10.3687458055556	9.91376133333333	10.3476793611111	10.6403689722222	10.5446192777778	10.7011005833333	10.0071625555556	10.9049936388889	10.5658106388889	10.4608144444444	10.0532770277778	9.73295566666667	9.87053402777778	10.8781952777778	10.5850981944444	9.88552936111111	10.35680775	10.3776756666667	10.3640627777778	10.315508	10.1139994444444	10.4557475555556	11.1431799166667	10.7209605555556	10.8575572777778	10.8701664444444	10.7910045277778	10.5975044444444	11.0485815833333	10.8379141111111	11.1474160277778	10.7149742222222	10.4934377222222	10.3881100277778	10.7528141388889	10.4423775555556
ADAMTS8	4.48242502777778	5.09113516666667	4.96251319444444	4.57426891666667	4.48242502777778	4.25576855555556	5.72360641666667	4.75884597222222	3.46769016666667	5.62297186111111	5.01291847222222	4.51072461111111	4.99959816666667	4.75151280555556	3.79007686111111	5.16868975	4.8336665	4.46223441666667	4.96218727777778	3.96026369444444	4.01412586111111	3.90286927777778	4.18015597222222	2.81537147222222	4.430978	2.69031766666667	4.74386594444444	3.89374086111111	4.19146444444444	4.58503047222222	3.76425111111111	4.00360772222222	4.90687694444444	4.27413755555556	3.67614261111111	4.50750575
ADAMTS9	5.21175694444444	4.19735405555556	5.19262852777778	6.07485108333333	5.23723694444444	8.4035865	5.06991922222222	5.8619055	4.94558844444444	5.07028811111111	6.25896286111111	5.67716361111111	7.04943652777778	4.69235461111111	7.24378113888889	5.85846861111111	5.45899422222222	4.76819944444444	6.28792025	4.03215630555556	5.74357891666667	5.21208394444444	6.49878044444444	5.97242738888889	4.19645947222222	2.58811130555556	5.09413280555556	5.50331991666667	6.56055441666667	4.57156755555556	3.8839705	8.29840572222222	4.77674327777778	5.04451691666667	8.27507902777778	4.75260752777778
ADAMTSL1	4.61673163888889	4.79816905555556	4.20685563888889	4.26311327777778	4.13518433333333	4.74506566666667	4.32714477777778	4.64063658333333	4.12809338888889	4.77674327777778	5.06046911111111	5.38422833333333	4.70539022222222	4.18732833333333	4.8006975	4.68728591666667	4.63194836111111	5.101033	3.90219738888889	5.06000086111111	3.96498994444444	4.64157577777778	3.99281941666667	4.00640236111111	3.98692777777778	4.06717730555556	4.05139213888889	4.30599488888889	4.09553438888889	4.47910811111111	4.31506683333333	4.33840869444444	4.64729922222222	3.96689658333333	4.14256261111111	4.62653472222222
ADAMTSL2	7.30984933333333	6.94751561111111	6.88239138888889	7.31798355555556	7.46251297222222	7.00647152777778	7.20447283333333	7.66303958333333	7.03227147222222	7.10298991666667	7.46988433333333	7.34359436111111	7.07183272222222	7.40934125	7.08327438888889	7.54979308333333	7.41500863888889	7.49407330555556	7.10298991666667	7.56783233333333	7.00914419444444	7.04687788888889	7.47768713888889	7.10274602777778	7.39445397222222	7.06283608333333	7.30071044444444	7.06739480555556	7.00099533333333	7.08603041666667	7.34921816666667	6.62120611111111	7.24256247222222	7.51643883333333	7.21830505555556	7.00647152777778
ADAMTSL3	4.18843663888889	4.31097755555556	4.01502466666667	3.82483475	4.12129316666667	3.24000363888889	3.18316555555556	5.50912538888889	4.77020577777778	4.83156005555556	2.83916277777778	3.48847463888889	3.50595575	3.45780955555556	4.79186422222222	4.48875730555556	4.34427958333333	3.58618708333333	4.38238719444444	3.77801727777778	4.91975366666667	4.48283097222222	3.82287344444444	4.80946236111111	3.71443152777778	3.57150722222222	3.86512044444444	4.21322577777778	3.61422416666667	3.90389416666667	3.76480386111111	3.94664919444444	5.04725916666667	4.17162844444444	3.53741405555556	4.20122644444444
ADAMTSL4	4.56807622222222	4.27372280555556	4.72897983333333	5.03179094444444	4.68409691666667	5.20197719444444	5.06186269444444	4.89852655555556	4.45761308333333	4.95308191666667	4.87744177777778	4.68088261111111	5.29982594444444	4.76011966666667	4.88605219444444	4.49905497222222	4.50698397222222	4.82497408333333	4.39975494444444	4.62713416666667	4.31001788888889	4.66528375	4.84835711111111	5.65756483333333	4.575693	4.78251169444444	4.80153422222222	4.99998125	5.40160458333333	4.77094302777778	5.25873791666667	5.65228083333333	4.42821083333333	5.01321875	4.90726002777778	4.28478083333333
ADAMTSL5	12.2221225833333	11.9052152222222	12.0723094166667	12.3324581666667	12.3027156666667	12.1112394722222	12.1249725277778	12.400063	12.400063	12.418464	12.0907094166667	11.8654060833333	11.8654060833333	12.6094049166667	12.2670386111111	12.1058415277778	12.2835054444444	12.1162803888889	12.0631131111111	12.2521841666667	12.3027156666667	12.3275836111111	12.6842401111111	12.55324525	12.6712139166667	12.5010349444444	12.4647389722222	12.4946535277778	12.1206350555556	12.3374161666667	12.4488109444444	12.2784616111111	11.9082176111111	12.2881103333333	12.418464	12.230463
ADAP1	9.15008961111111	8.748621	8.52843194444444	9.18310066666667	8.55310105555555	8.65920030555556	8.78748047222222	9.15529022222222	8.72795172222222	8.71620802777778	8.94028366666667	8.58619358333333	8.47316955555556	8.962145	8.76882094444444	8.91221483333333	9.03933308333333	9.03693713888889	8.79943772222222	9.30562697222222	8.504829	8.81260569444444	9.17464436111111	8.77316616666667	8.97056730555556	8.75636294444444	8.95132066666667	8.67953002777778	8.40875066666667	8.96097972222222	8.70438086111111	8.23284452777778	8.78582477777778	8.78842866666667	8.5559045	8.85759997222222
ADAP2	4.64522872222222	4.32097141666667	4.19455236111111	5.18283377777778	5.49277172222222	5.16237838888889	3.83488302777778	5.42705416666667	5.44619783333333	5.45150244444444	5.53547991666667	4.02069694444444	4.7538585	4.97682775	5.8289055	5.21099172222222	5.1891335	5.47786305555556	4.14301372222222	3.93648166666667	4.51930347222222	4.61545563888889	4.45376133333333	6.58571819444444	5.24430766666667	5.107671	4.97092108333333	5.29121863888889	4.46761327777778	5.3310145	5.52177805555556	6.20049972222222	4.95731841666667	5.78629377777778	5.23910638888889	4.87145391666667
ADAR	8.72274191666667	8.96385761111111	8.75586466666667	8.37115783333333	8.57264980555555	8.76218194444444	8.81707636111111	8.32208144444444	8.46784197222222	8.79997161111111	8.61141225	8.73145611111111	8.778658	8.25179683333333	8.38982705555556	8.77005611111111	8.89453947222222	8.59974169444444	8.98640105555556	8.90984616666667	8.91671252777778	8.91474694444444	8.3239575	9.06024541666667	8.82750847222222	8.43001602777778	9.64947838888889	8.75693152777778	8.73943080555556	8.34028930555556	7.83576819444444	8.61367066666667	8.96554488888889	8.53212608333333	8.46115825	8.76311958333333
ADARB1	8.33714855555556	8.67188730555556	8.41212305555556	8.55211311111111	8.49486688888889	8.45897880555555	8.68540855555556	8.50773775	8.27760702777778	8.46672266666667	8.42965766666667	8.43167702777778	8.1823265	8.28967086111111	8.60849986111111	8.46710794444444	8.64869338888889	8.48520086111111	8.4510875	8.6218625	8.28298238888889	8.33086555555555	8.63529733333333	8.01889727777778	8.70626097222222	8.92533522222222	8.88296613888889	8.65975563888889	8.38982705555556	8.49320775	8.27084658333333	8.02129255555556	8.25731047222222	8.33463855555556	8.49026758333333	8.58327708333333
ADARB2	8.88335794444444	7.72968447222222	8.38294675	8.38055480555555	8.6311115	7.49363366666667	7.99631194444444	8.82709638888889	8.49523438888889	7.81825711111111	7.99238391666667	7.96031741666667	7.94942702777778	9.04312525	8.24227833333333	8.21546333333333	8.24514661111111	7.98665538888889	8.26940986111111	8.37073394444444	8.19094213888889	8.54559872222222	8.27444705555556	9.05879255555556	8.11400738888889	8.33955219444444	8.44935452777778	8.02404761111111	8.44853325	8.51145411111111	8.91832994444444	7.38720638888889	8.55211311111111	8.33631766666667	8.01208505555556	8.27367561111111
ADAT1	7.85515930555556	8.41180594444444	7.91218286111111	7.15737291666667	7.81305641666667	7.51314758333333	7.72968447222222	7.11384522222222	7.59531155555556	8.23325383333333	7.94987641666667	8.57898730555556	8.14704975	6.88048686111111	7.2457845	8.10544091666667	7.74350325	7.24931130555556	7.70654183333333	7.69164269444444	7.68312011111111	7.88252286111111	7.10298991666667	7.45300508333333	7.44026766666667	7.46609480555556	7.42264111111111	7.27995058333333	7.68061083333333	7.63051183333333	7.0347445	7.34729988888889	8.02376980555556	7.43986583333333	7.26806380555556	7.66465294444444
ADAT2	7.71016088888889	6.93692116666667	7.15737291666667	8.41180594444444	7.41758091666667	6.79816044444444	7.07997327777778	8.14743311111111	7.39845113888889	6.66999636111111	6.67266938888889	6.48073577777778	6.51791544444444	7.53156358333333	7.42497152777778	6.37633019444444	7.20962988888889	7.39314933333333	7.03300558333333	7.53918205555556	6.94526894444444	7.50823105555556	7.24256247222222	7.39751322222222	7.28339347222222	7.14431075	7.84339588888889	7.01789052777778	7.29484147222222	7.18512916666667	7.86837627777778	7.651398	7.30459305555556	6.76505783333333	7.34980891666667	7.38046166666667
ADAT3	8.74901113888889	8.10049077777778	8.50398294444445	8.67557052777778	8.678657	8.5128525	8.12226130555556	8.83800136111111	8.53295997222222	8.35376955555556	7.98247272222222	7.97619847222222	8.29368258333333	9.00395544444445	8.79997161111111	8.04984513888889	8.41494558333333	8.39741661111111	8.31006938888889	8.68767694444444	8.47351219444444	8.77316616666667	9.12611675	8.6627745	8.97884747222222	9.00332408333333	9.18653452777778	9.18310066666667	8.95808138888889	8.962145	9.31929858333333	9.45784830555556	8.66065955555556	8.80106027777778	8.80054972222222	8.93203197222222
ADC	8.86079252777778	8.78670186111111	8.72651833333333	8.66027708333333	8.40268280555556	8.42836219444444	8.42551775	8.47351219444444	8.51326861111111	8.75636294444444	8.45782905555556	8.80517316666667	8.77532277777778	8.30806311111111	7.94506522222222	8.77993747222222	8.52768119444444	8.55417233333333	8.3526525	8.93678491666667	8.57393691666667	8.53590552777778	8.45275433333333	8.14582580555556	8.45142611111111	8.44285663888889	8.25980091666667	7.92943061111111	8.35220602777778	8.37566761111111	7.79362330555556	8.06098213888889	8.62788505555556	8.42799297222222	8.18445938888889	8.61234905555555
ADCK1	6.117058	6.25446805555556	5.84333694444444	5.8854585	5.93939313888889	5.94104422222222	6.095511	5.56788861111111	5.9675235	5.92340275	5.23103866666667	5.77479883333333	5.96155969444444	5.650219	5.82436672222222	6.05684719444444	6.08765752777778	5.87598280555556	5.78582041666667	6.18216938888889	5.91742813888889	5.97509955555556	6.24764908333333	5.50227366666667	5.69507452777778	5.43008083333333	4.81685533333333	5.39909975	4.73707116666667	6.05555272222222	5.29234430555556	5.33618952777778	5.89754869444444	5.71710108333333	5.49048591666667	5.76275680555556
ADCK2	7.25736155555556	7.57521413888889	6.96417727777778	7.11520219444444	7.06960208333333	7.30707988888889	7.57612294444444	7.39778588888889	7.11520219444444	7.45096405555556	7.77626713888889	7.49327033333333	7.6025425	7.11710036111111	6.93300427777778	7.76951761111111	7.59795222222222	7.66070597222222	7.40623980555556	7.38791297222222	7.45876025	7.22486705555556	7.10355905555556	6.74375358333333	7.09869988888889	7.18127191666667	7.35961555555556	7.08231138888889	7.39208577777778	6.89242325	6.60764494444444	7.21864647222222	7.65318036111111	7.07506233333333	7.12472286111111	7.43513908333333
ADCK3	7.26034636111111	7.06404533333333	7.07935558333333	7.26447266666667	7.40491883333333	7.07766222222222	7.05456122222222	7.49327033333333	7.06022327777778	6.92608497222222	7.07149941666667	7.02033675	7.02120555555556	7.12117683333333	6.99849672222222	6.99154786111111	7.106123	7.20365683333333	7.05016733333333	7.4640955	7.19416683333333	7.08781047222222	7.16774019444444	7.31968005555556	7.20411408333333	6.99391008333333	7.70507625	7.15092830555556	7.28690466666667	6.99337711111111	7.39371847222222	7.35902158333333	7.03531472222222	7.10089858333333	7.30109088888889	7.15805172222222
ADCK4	8.48378061111111	7.89400033333333	8.24728269444445	8.42376519444444	8.38156788888889	8.67281772222222	7.87747422222222	8.66495730555556	8.238527	7.84916261111111	8.38865838888889	7.81096188888889	8.34258908333333	8.19168138888889	8.66364594444445	7.82880580555556	7.81667286111111	8.02248341666667	7.85329958333333	8.05966586111111	7.79646480555556	7.9843715	8.20504127777778	8.43262883333333	7.87814455555556	7.85923136111111	8.58994858333333	8.03163133333333	8.68902616666667	8.09706069444444	8.50773775	8.838579	7.79362330555556	8.01244544444445	8.34079158333333	7.74225433333333
ADCK5	5.61596441666667	5.44652613888889	5.14958980555556	5.58487608333333	5.89147197222222	5.47299825	5.57001655555556	4.9006505	4.82647616666667	5.15689405555556	5.63647880555556	5.50998127777778	5.20361663888889	4.74538761111111	5.33299394444444	5.49582847222222	5.86765197222222	5.56533194444444	5.34276205555556	6.29340313888889	5.45203005555556	5.26587994444444	5.48213469444444	5.34276205555556	5.60337197222222	4.95803458333333	5.269003	5.37680183333333	5.26680008333333	5.57454827777778	4.99636897222222	4.32681261111111	5.08347291666667	5.28460583333333	5.42896533333333	5.13423838888889
ADCY1	9.05603758333333	9.30694536111111	8.59912722222222	8.24921966666667	8.95132066666667	8.61921255555556	8.79206263888889	8.70626097222222	8.04077111111111	8.70438086111111	8.72706111111111	9.40451180555556	8.73051627777778	7.88514577777778	8.28967086111111	9.03150591666667	8.713861	7.99151741666667	8.55721508333333	9.0630835	8.34901669444444	8.47221991666667	8.34426669444444	7.32800738888889	8.63529733333333	8.81613225	8.81613225	8.47275880555556	8.68945980555556	8.438402	7.42027505555556	7.55020025	8.53910705555556	8.47192405555556	8.58144005555556	8.80054972222222
ADCY10	1.91485177777778	1.92590269444444	1.91764369444444	2.11002866666667	1.91922316666667	1.91960197222222	2.19045983333333	2.09790719444444	2.31474655555556	2.00079175	2.15094358333333	1.98996247222222	1.959449	2.97655683333333	2.48413236111111	1.98826602777778	2.57882847222222	2.12446830555556	2.4687615	1.8848525	1.88895513888889	2.15494069444444	1.90722427777778	2.05565352777778	2.19839427777778	2.16372316666667	1.99553488888889	2.12099197222222	1.96426002777778	2.34664908333333	2.66390886111111	2.14006719444444	1.90921019444444	2.44469347222222	2.14961811111111	1.96285988888889
ADCY2	7.04233794444444	6.81598069444444	6.78303505555556	7.28305927777778	6.98021230555556	7.54947122222222	7.49518586111111	7.15705991666667	7.10773794444444	7.42003425	7.57784936111111	7.19159197222222	6.88048686111111	6.84489975	7.43986583333333	7.30944863888889	7.52995686111111	7.35180375	7.50299166666667	7.56189641666667	7.29783977777778	6.57594155555556	7.16587980555556	5.48947586111111	7.45096405555556	6.95730208333333	6.79098455555556	7.14279963888889	7.01040827777778	7.23589380555556	6.631003	5.91742813888889	6.92990808333333	7.08462680555556	6.84642280555556	7.18571494444444
ADCY3	10.1455160555556	9.88552936111111	9.96308577777778	10.1042598055556	10.2656813611111	9.88552936111111	10.0229548888889	10.2079940833333	10.02400375	9.88649397222222	9.70275066666667	9.76606108333333	9.71550086111111	9.91170558333333	9.74806075	9.74057175	9.63525269444444	9.44516002777778	9.80092025	9.87853011111111	9.83273497222222	10.1590957777778	10.0152516388889	9.92732583333333	10.0018127222222	10.1476914444444	10.10773625	9.88812988888889	10.0116153888889	9.81843063888889	9.75268552777778	9.68538666666667	9.67710533333333	9.687045	9.91722372222222	9.70541691666667
ADCY4	6.82709433333333	5.79424897222222	6.26531480555556	6.74613516666667	7.10992519444444	6.99872541666667	6.64295	7.35649033333333	7.06138847222222	6.85409108333333	6.37503183333333	6.43184022222222	6.34318116666667	6.954077	6.58874813888889	6.72596775	6.91287280555556	6.74920030555556	6.14529127777778	6.66775488888889	6.35252544444444	6.73947711111111	6.79363602777778	7.26636022222222	7.18789191666667	6.55051438888889	7.03046941666667	6.57794741666667	6.73566425	6.96560022222222	7.24378113888889	7.37514427777778	5.98976333333333	7.14898352777778	7.43593077777778	6.59437488888889
ADCY5	9.12351102777778	8.62034272222222	8.80198391666667	9.09350375	9.20034197222222	8.83260447222222	8.81843391666667	9.14406452777778	9.00837777777778	8.45061808333333	8.26455972222222	8.31914819444444	7.98279158333333	8.84914866666667	9.23477572222222	8.40394233333333	8.61234905555555	8.93678491666667	8.59210130555556	8.81494102777778	8.39789347222222	8.37925019444445	8.91611691666667	8.80830155555556	9.12117344444444	8.66236138888889	8.81136286111111	8.28454444444444	8.46672266666667	9.21445608333333	9.01867558333333	8.27333725	8.32312683333333	8.50398294444445	8.74102533333333	8.57768513888889
ADCY6	4.63194836111111	5.64199955555556	4.71033830555556	5.00162227777778	5.11516744444444	5.3982605	4.86431105555556	4.37473191666667	3.39991147222222	5.50398547222222	5.36593775	5.67368675	5.81192702777778	4.24815088888889	4.18891252777778	5.05908408333333	4.99706305555556	5.16901536111111	5.29121863888889	5.73176652777778	5.21887086111111	5.48717588888889	4.478623	3.54875405555556	4.55273394444444	4.48409266666667	5.13607780555556	5.6551375	4.9006505	4.19783086111111	2.28318883333333	4.66952666666667	5.38482872222222	5.01972966666667	4.777118	5.38657852777778
ADCY7	1.79531138888889	1.79864555555556	1.79703558333333	1.80621969444444	1.80007138888889	1.79100216666667	3.00556341666667	4.02309138888889	1.82195330555556	3.81237583333333	1.79758225	1.82369119444444	1.81884522222222	1.82994952777778	2.01679580555556	2.89166566666667	2.41595852777778	1.81121691666667	1.81192433333333	1.79635933333333	1.83101116666667	1.81690580555556	1.96873980555556	1.80621969444444	1.82691483333333	2.21565366666667	1.82334202777778	1.92389141666667	1.78815558333333	1.81169063888889	1.79245722222222	1.80066727777778	2.04895658333333	1.91418819444444	1.91785991666667	1.86840122222222
ADCY8	6.67793916666667	7.18943122222222	6.52826358333333	6.28961361111111	6.60941619444444	6.64601175	6.55275472222222	6.95174319444444	7.43478263888889	6.39686038888889	7.04644708333333	6.88344208333333	6.81437633333333	6.6981065	7.15838277777778	7.05110288888889	7.02089202777778	6.92608497222222	6.99785602777778	6.91591441666667	6.71346919444444	6.77240308333333	6.29910019444444	5.95525730555556	6.48312725	6.61176622222222	7.03888072222222	6.56753044444444	6.36566188888889	6.55597505555556	6.48033066666667	5.91156872222222	6.87140041666667	6.76536733333333	6.81183425	7.03013483333333
ADCY9	5.85280375	6.21034888888889	5.54509444444444	4.75308488888889	6.30264891666667	5.31285097222222	5.94144172222222	4.95266333333333	4.78448213888889	5.80297502777778	5.84590919444444	6.04373977777778	5.56648080555556	5.07296702777778	5.85534594444444	6.00891980555556	5.23061466666667	5.29879897222222	5.40655669444444	5.63788275	5.33696252777778	5.6551375	5.80136102777778	4.40424936111111	5.90456741666667	5.95751938888889	5.67140094444444	6.34484213888889	5.66097133333333	5.56753075	5.32233977777778	5.28685705555556	5.50871194444444	5.52378130555556	5.54183830555556	5.25701169444444
ADCYAP1	3.13625844444444	4.48773908333333	2.98514355555556	3.23217102777778	1.83532069444444	3.39378161111111	1.85756168055556	1.83251758333333	1.85186708333333	3.76232752777778	4.09553438888889	4.41080119444444	4.94214780555556	1.87311994444444	2.15879969444444	4.31335422222222	3.37829741666667	2.85431702777778	4.265681	3.06552591666667	3.8175455	3.59144822222222	1.86840122222222	1.86930302777778	4.54292411111111	2.50597558333333	1.86930302777778	2.03108044444444	1.81985413888889	2.79787875	1.82791886111111	1.8315635	4.36342305555556	3.92720355555556	1.80730072222222	4.46441969444444
ADCYAP1R1	10.6130323055556	9.76964058333333	10.3676565277778	9.95632077777778	10.1161625	9.60017786111111	9.80641669444444	10.3398294722222	10.9148953888889	10.1709654722222	9.59318888888889	10.0107063611111	9.48312516666667	10.2316579444444	9.99103597222222	9.83097841666667	10.099731	10.2970063888889	9.986575	10.6019018611111	10.0191315277778	9.96620605555556	10.3080053055556	9.85047319444444	9.84665705555556	10.2568051944444	10.0044930833333	10.0273552222222	9.58602080555556	10.0291170277778	10.5341844166667	9.65322247222222	9.87252447222222	10.1238301666667	10.1590957777778	9.53812022222222
ADD1	11.3550950555556	11.2101853888889	11.3577269444444	11.1944305	11.3522786944444	10.89093775	11.2909791666667	10.9353741388889	10.9728797222222	10.9787402222222	11.1538263333333	11.3161346944444	11.1373576944444	10.9093123333333	10.9599659166667	11.1927241111111	11.1627714166667	11.2909791666667	11.1289594444444	11.0802648055556	11.17880325	11.20045575	10.6579975833333	10.7383570833333	10.9285485277778	10.9034411388889	10.9754716666667	10.8822069444444	11.1672126111111	10.7775761111111	10.8926661666667	10.8985335	11.3861830833333	11.1902479166667	11.1351201111111	11.1496741666667
ADD2	8.04639697222222	8.19270008333333	8.11063016666667	8.12788788888889	8.23325383333333	8.3727185	8.21433658333333	7.63528861111111	7.46080261111111	8.06009683333333	7.86325508333333	8.13149411111111	7.6593885	6.98906444444444	7.88380813888889	8.18017780555556	8.04678363888889	8.05097272222222	8.06970830555556	8.6288205	8.181482	8.24466044444444	8.01175430555556	6.25896286111111	8.32312683333333	7.91618080555556	8.09304433333333	7.98030983333333	7.75707322222222	8.00606533333333	6.74473255555556	6.68753508333333	8.07449863888889	7.89667341666667	7.85809783333333	8.098237
ADD3	8.56919997222222	8.470076	9.16086008333333	9.01867558333333	7.90363538888889	8.42799297222222	8.87624463888889	8.78537938888889	9.80454052777778	9.40315327777778	8.33048683333333	8.87692730555556	9.24330791666667	9.82323047222222	8.45659086111111	8.44169363888889	8.59696122222222	9.53812022222222	8.76542458333333	7.63217858333333	8.97476761111111	9.02325380555556	8.43705230555556	9.05652638888889	7.77052502777778	9.10664488888889	8.35793594444444	8.24416858333333	8.70170922222222	9.12916725	9.37616791666667	9.24391811111111	9.18596261111111	9.57614463888889	8.93638538888889	8.32080477777778
ADH1A	5.29340538888889	4.58832225	5.36003805555556	6.23300494444444	5.23292675	5.70368583333333	5.99156486111111	6.97927672222222	5.92539202777778	5.089991	5.56229263888889	5.149944	5.12363222222222	5.84556588888889	5.74919483333333	5.27917625	5.65993413888889	5.62558077777778	5.37716194444444	5.4399435	5.149944	4.97714883333333	5.88995269444444	6.86807355555556	6.40573847222222	6.71050105555556	6.94259838888889	6.21795066666667	6.34012716666667	5.89593152777778	6.46766061111111	5.42228147222222	5.32889933333333	5.347537	6.03865072222222	5.40160458333333
ADH1B	1.81977347222222	1.84159597222222	1.82359163888889	1.86397911111111	2.78129883333333	1.82742652777778	3.06494458333333	1.83275255555556	1.85636844444444	1.80670497222222	1.84346244444444	1.87053963888889	1.87436513888889	1.87552705555556	3.45532875	1.90980236111111	1.90424013888889	2.74679211111111	1.86707372222222	2.09013708333333	2.25023830555556	1.81843308333333	1.86980336111111	2.90928411111111	1.85616183333333	1.81487711111111	1.87301347222222	2.02545816666667	1.82225341666667	1.81192433333333	1.82969861111111	2.56337788888889	1.78086244444444	1.92880483333333	1.80248313888889	1.88076355555556
ADH1C	6.84361058333333	6.09448180555556	6.90697727777778	7.54979308333333	7.31042013888889	7.10245327777778	7.20614386111111	8.30212625	7.52897263888889	6.88755136111111	5.89032761111111	6.50995044444444	6.60614586111111	8.08620902777778	7.53500369444444	6.82840844444444	6.34121666666667	7.60513561111111	6.79479655555556	6.93440175	6.55937986111111	7.12117683333333	8.69123005555556	7.6318685	8.02728075	7.85992733333333	7.91586727777778	7.31389819444444	8.30088088888889	8.42376519444444	8.94145952777778	7.17986202777778	6.59958011111111	7.42674552777778	7.91586727777778	7.21864647222222
ADH4	2.54106344444444	1.85447525	1.83016019444444	2.98514355555556	2.57490625	1.84297702777778	1.83187283333333	1.84997386111111	1.89819591666667	2.4687615	1.88507916666667	1.88742191666667	1.88076355555556	1.89766138888889	2.56539205555556	2.42177586111111	2.01400772222222	2.05531933333333	1.91049230555556	2.03648669444444	1.92739444444444	1.98682561111111	2.62909975	1.90606547222222	1.8598235	2.53823488888889	2.14006719444444	1.90011119444444	1.86203338888889	1.85417941666667	1.89702144444444	1.85019741666667	2.03226463888889	2.17715122222222	1.81843308333333	1.99077786111111
ADH5	4.89545927777778	5.65938422222222	5.40400808333333	4.29912938888889	4.16973502777778	5.22732255555556	5.37902097222222	4.29001569444444	5.33133688888889	5.77977638888889	5.98267061111111	5.81542336111111	6.17298386111111	5.66921841666667	5.02480052777778	5.53093655555556	5.75041552777778	5.53865055555556	5.77630369444444	5.19385694444444	6.1603235	5.27018647222222	4.69427	3.27942872222222	4.89102733333333	5.17485188888889	4.69235461111111	5.76275680555556	5.14262436111111	5.33766241666667	5.54644158333333	4.931459	5.45203005555556	5.46445252777778	5.09297808333333	5.42896533333333
ADH6	2.58681652777778	2.12320486111111	2.02848316666667	2.14006719444444	2.67219363888889	1.95264191666667	3.04796216666667	2.19941636111111	2.36498061111111	1.90921019444444	2.20645047222222	2.06726891666667	1.99523097222222	2.26458533333333	2.26861175	2.17255177777778	2.25479408333333	1.93734925	1.92607255555556	2.54027591666667	2.72048288888889	2.45265355555556	2.79593172222222	2.84921927777778	2.16273327777778	2.98002138888889	2.24517080555556	2.18432861111111	2.76966458333333	2.08084913888889	2.44526111111111	2.36720163888889	1.99732002777778	1.96815461111111	2.39807122222222	1.91528983333333
ADH7	1.82786925	1.83337747222222	1.89957766666667	1.87990969444444	1.84140630555556	1.84363375	1.86798088888889	2.3292165	1.86624677777778	1.93292930555556	1.87168225	1.86641691666667	1.87287022222222	1.89353463888889	1.93547027777778	1.856921	1.85845816666667	1.87175605555556	1.84159597222222	1.83262694444444	1.82266330555556	1.82715186111111	1.83122044444444	1.88720961111111	1.88421097222222	1.88218130555556	1.86006866666667	1.82163644444444	1.84368055555556	1.85071433333333	1.87640325	1.84355408333333	1.80948138888889	1.84951127777778	1.8437965	1.84110491666667
ADHFE1	8.51456916666667	7.32954719444444	8.58882986111111	8.53116966666667	8.17761522222222	7.32600938888889	8.31034447222222	8.17988163888889	9.18105277777778	8.33329811111111	7.83786533333333	8.18809383333333	7.46080261111111	8.60727147222222	7.68915308333333	7.24798052777778	7.88803211111111	8.76110152777778	7.931417	7.96994261111111	8.02822597222222	8.653476	8.39828111111111	8.10440177777778	7.17176969444444	8.36044005555556	7.24280952777778	6.87140041666667	7.79063525	8.07487277777778	8.87435613888889	7.31135525	8.01277772222222	8.55211311111111	8.37689677777778	7.58259386111111
ADI1	6.00664975	6.39216166666667	7.31405555555556	7.09869988888889	6.53574516666667	6.98931461111111	6.82184338888889	6.41457333333333	7.17903163888889	6.93603125	6.84804163888889	6.61863766666667	6.89739563888889	7.29547186111111	6.56785205555556	6.53220311111111	6.60287233333333	7.07575011111111	6.96778988888889	5.88857913888889	6.80687855555556	6.80513625	6.05751144444444	6.33943208333333	6.22541458333333	6.78417383333333	6.31088163888889	6.38047080555556	6.18249108333333	6.77581366666667	7.32665730555556	6.45946108333333	7.14461202777778	7.00394169444444	6.72165413888889	7.06463461111111
ADIG	2.51384294444444	1.84007002777778	1.92304169444444	2.07385425	1.84184572222222	2.66810702777778	1.85133627777778	2.38284958333333	1.97628311111111	2.02080861111111	2.30716797222222	2.19149575	1.84489208333333	1.90238227777778	1.86203338888889	1.82570855555556	1.84038016666667	1.85736863888889	1.83026147222222	1.82753288888889	2.48347911111111	2.11046997222222	2.22597747222222	1.88665458333333	1.88507916666667	1.87321816666667	1.82733544444444	2.23327772222222	2.16036527777778	2.49796330555556	2.10416297222222	2.40681038888889	1.89733241666667	1.81807422222222	2.15410111111111	1.84026319444444
ADIPOQ	1.86177958333333	1.86225527777778	1.8707365	1.90805327777778	1.85813202777778	1.87392419444444	1.88644733333333	1.92320580555556	1.97811494444444	1.85198616666667	1.92865816666667	1.92019244444444	1.90921019444444	1.93813591666667	1.98373919444444	1.84892708333333	1.88066663888889	1.88155447222222	1.86320788888889	1.88240386111111	1.84451511111111	1.82302644444444	1.87219697222222	1.87608755555556	1.92681186111111	1.89534097222222	1.86663858333333	1.89905119444444	1.89483063888889	1.94807338888889	2.01940655555556	2.05711855555556	1.94458113888889	1.95147841666667	1.95838430555556	1.92099155555556
ADIPOR1	9.69350811111111	9.49629766666667	9.75268552777778	9.36484772222222	9.47490069444444	9.68275461111111	9.41685438888889	9.28258216666667	9.45536722222222	9.56943305555555	9.76384044444444	9.47415216666667	9.90927805555556	9.50889927777778	9.62321872222222	9.70799563888889	9.77598488888889	9.57017775	9.40119052777778	9.47258797222222	9.60374766666667	9.50221030555556	9.33657944444444	9.71840555555556	9.32315288888889	9.44261988888889	9.32315288888889	9.61866513888889	9.72944130555556	9.64699908333333	9.68863386111111	9.65929925	9.41485822222222	9.71487625	9.46397680555556	9.25942225
ADIPOR2	8.35220602777778	7.73419952777778	8.46784197222222	7.89005402777778	9.15240872222222	7.59020036111111	8.098237	8.57349961111111	8.30212625	7.55238911111111	7.69456286111111	7.48835583333333	7.76668311111111	8.56196219444444	8.23371241666667	7.966909	6.81981725	8.03818513888889	7.99901744444444	7.12971872222222	8.41536891666667	8.41706572222222	7.97416061111111	9.24169827777778	7.34858794444444	7.59171602777778	7.46477216666667	7.47949944444444	8.24769572222222	8.06646772222222	8.12369152777778	8.2503635	8.50969077777778	7.82277036111111	8.26940986111111	7.56312358333333
ADK	6.97272636111111	7.42722411111111	7.26514252777778	7.14772372222222	7.08231138888889	6.95957572222222	7.40491883333333	6.93198452777778	7.10639058333333	7.16391766666667	7.38895133333333	7.57678611111111	7.29296427777778	6.86443397222222	7.23658672222222	7.161772	7.46197047222222	7.34324911111111	7.51065941666667	7.30836208333333	7.33917402777778	6.90953491666667	6.80145080555556	6.72334052777778	6.81566013888889	6.91726780555556	7.02823783333333	7.28200369444444	7.15160066666667	6.79002566666667	6.97830316666667	6.94751561111111	7.38335461111111	7.29484147222222	6.97596302777778	7.42229097222222
ADM	7.17660830555556	6.34734275	6.55275472222222	7.1164685	6.89606041666667	8.47054808333333	7.71756897222222	7.68016469444444	6.93692116666667	6.41361694444444	7.06525036111111	6.35597825	8.50918852777778	7.72931	7.007041	6.41010619444444	6.20224291666667	6.65586691666667	7.63708875	6.49707077777778	6.56184522222222	6.61497141666667	7.16836330555556	8.45659086111111	7.40211125	7.08198861111111	8.18985555555556	6.97806525	8.65464655555555	7.6283875	8.00495408333333	9.21445608333333	6.94649594444444	7.14712916666667	8.04269902777778	6.90859155555556
ADM2	8.86438761111111	8.47524069444444	8.83903169444444	9.00496238888889	9.32239538888889	8.88947647222222	8.678657	9.56331827777778	9.30562697222222	9.01152175	8.84372308333333	8.64782586111111	8.85048275	10.0098664166667	9.02821658333333	8.676163	9.04362175	9.31118538888889	8.76621552777778	8.9970405	8.90495661111111	9.03470644444444	10.0007661388889	9.5430675	9.57422008333333	9.36159761111111	9.39150294444444	9.36992077777778	9.44756169444445	9.52138913888889	10.0001116388889	9.38776277777778	8.91998738888889	9.153058	9.69980797222222	9.16196825
ADNP	8.78081147222222	9.21683805555556	9.07749738888889	8.65075852777778	8.57580483333333	8.71998025	9.19122791666667	8.72045858333333	8.79618522222222	9.05294663888889	9.35522722222222	9.22630319444444	9.06581725	8.62447536111111	9.14406452777778	9.05294663888889	9.0908975	9.05350225	9.28905641666667	8.68713255555556	9.27969497222222	9.08521566666667	8.26057791666667	8.59863852777778	8.92671355555555	8.78537938888889	8.61141225	9.31538852777778	8.93726213888889	8.81047125	8.42756372222222	8.58619358333333	9.15414433333333	8.99189925	8.46042566666667	9.13678416666667
ADNP2	7.32240672222222	8.12622922222222	7.76813286111111	7.67095036111111	6.68336494444444	7.45367988888889	8.25952763888889	7.28690466666667	7.66042261111111	8.09904405555556	8.31269	8.4035865	8.55163983333333	7.81741669444444	7.50529333333333	7.94759038888889	7.81466666666667	8.02906869444444	8.17946013888889	7.23462405555556	8.16245488888889	7.76708452777778	7.32299525	7.49208063888889	7.28274125	7.31905713888889	7.22267205555556	7.72553041666667	7.56754708333333	7.1545565	6.78832205555556	7.74756469444444	8.31101611111111	7.69539830555556	7.31538963888889	8.07676658333333
ADO	4.41676880555556	6.08071611111111	4.76348136111111	4.59120647222222	4.08121702777778	4.27458883333333	5.46482863888889	4.74289622222222	4.72334033333333	5.15029463888889	6.10456702777778	5.90773080555556	5.80748122222222	4.74168397222222	3.7202375	5.61158225	5.75238347222222	5.08799483333333	5.67200341666667	4.82601969444444	5.62193727777778	5.44548505555556	3.03342311111111	5.05339888888889	5.25424088888889	4.66404102777778	4.88731216666667	5.72360641666667	5.23363497222222	4.59613458333333	3.08178936111111	5.24784361111111	6.49306858333333	5.61350544444444	4.15574586111111	5.95166725
ADORA1	8.14307158333333	8.18017780555556	7.71041938888889	7.92434566666667	7.48914552777778	7.30261283333333	7.88561522222222	7.68096863888889	7.69421963888889	7.67694222222222	8.07178983333333	8.04639697222222	8.31400386111111	7.74225433333333	7.94799733333333	8.32961127777778	8.00841419444444	8.12293786111111	7.60893391666667	8.12260577777778	7.69055	7.98213330555556	7.73159711111111	7.60609666666667	7.62870997222222	7.47486916666667	7.72486683333333	7.85255769444444	7.86392147222222	7.68531833333333	7.46741486111111	7.84407586111111	8.39106458333333	7.81122941666667	7.68447494444444	8.04032913888889
ADORA2A	6.85731927777778	6.05049236111111	5.45738622222222	5.22128225	7.14930402777778	7.51581280555556	5.39975866666667	6.95626822222222	5.80836791666667	5.49695305555556	5.57072197222222	6.16842316666667	5.9300255	6.42514408333333	6.12379252777778	6.68935488888889	5.58176519444444	6.08730369444444	5.53672286111111	6.39413272222222	5.46860777777778	6.13842916666667	6.97747961111111	5.98976333333333	7.06578894444444	6.13902297222222	6.96956741666667	6.61775441666667	6.630695	6.18179627777778	6.08513383333333	7.53589683333333	6.20782811111111	6.70951930555556	6.97307533333333	5.79996894444444
ADORA2B	4.16015608333333	3.4991415	3.39991147222222	4.97965897222222	3.2116355	3.21034755555556	4.69274066666667	2.12851127777778	4.53137286111111	5.25215622222222	5.23558488888889	4.98288305555556	4.32353891666667	4.98744175	4.50845566666667	4.5127605	3.88116211111111	4.45441091666667	4.70627230555556	2.30446608333333	4.65830822222222	4.18732833333333	5.16020383333333	2.01900052777778	2.10964877777778	4.34113333333333	4.28366343055556	3.60959713888889	4.43915241666667	4.56133225	4.32809719444444	4.73707116666667	4.03877541666667	5.14313225	5.72156669444444	3.3056985
ADORA3	4.72821869444444	4.02309138888889	5.65104066666667	6.02820491666667	7.46955416666667	6.10456702777778	5.03643988888889	6.98584872222222	5.87662033333333	6.12480488888889	6.77652658333333	4.49787972222222	6.17580875	5.77915502777778	7.04128447222222	5.77730188888889	4.93963508333333	6.0320305	5.47621838888889	4.38730033333333	4.89640475	5.69933463888889	5.09530022222222	8.45493777777778	5.74789452777778	5.92924741666667	6.22272058333333	7.19193022222222	4.46206736111111	6.46672741666667	6.20411861111111	6.68266863888889	6.14095238888889	6.51929922222222	5.55091813888889	4.99871694444444
ADPGK	6.88394875	6.8468915	6.92288661111111	6.631003	7.14898352777778	7.36313394444444	6.74061308333333	6.81598069444444	6.62923238888889	6.67690583333333	6.86475688888889	7.03263175	6.79696772222222	6.31415844444444	6.83652541666667	6.80290369444444	6.66452188888889	6.54668986111111	6.74920030555556	6.81219913888889	6.58838080555556	6.58807719444444	6.23890936111111	7.27444647222222	6.53052447222222	6.68681941666667	6.72538905555556	6.73301586111111	6.93105505555556	6.55451825	6.52217977777778	7.30261283333333	6.845505	6.70148241666667	6.60801891666667	6.6424405
ADPRH	1.79574111111111	1.86814519444444	1.96285988888889	3.18616027777778	2.44124677777778	2.34839908333333	1.82786925	1.79725530555556	1.78608238888889	2.77114991666667	1.81070352777778	1.78515902777778	1.78929705555556	3.42403313888889	1.80430436111111	1.79148747222222	3.17794286111111	1.79531138888889	1.79031902777778	2.0970255	3.18030222222222	2.01257261111111	2.99203088888889	1.79432775	1.79321483333333	2.58350830555556	2.31758841666667	1.82747719444444	1.79009861111111	1.78522655555556	1.78949238888889	1.922033	2.05531933333333	1.80379172222222	1.830835	1.81262333333333
ADPRHL1	7.73934211111111	7.00365822222222	6.94163288888889	6.46539325	7.93077036111111	6.53161638888889	7.10063583333333	6.47207344444444	6.17516141666667	6.27214188888889	6.77329808333333	7.20411408333333	6.4910905	5.63033733333333	6.72633686111111	6.97856416666667	6.22569758333333	6.15238541666667	7.17118008333333	7.73336255555556	6.92162275	6.92093647222222	7.49730569444444	5.42970627777778	7.45590541666667	6.95374594444444	7.21102027777778	7.36116933333333	7.17459841666667	6.28702011111111	6.21479227777778	6.19668563888889	6.76479519444444	7.20324447222222	7.06762858333333	7.01376361111111
ADPRHL2	6.72653486111111	6.62351672222222	6.15085413888889	6.52405522222222	6.92960908333333	7.02796552777778	6.75121011111111	6.63179116666667	6.75911391666667	6.64268647222222	6.87054802777778	6.3532905	6.39522175	6.80961291666667	6.79774791666667	6.54558788888889	6.30432658333333	6.88882938888889	6.67024111111111	6.73156969444444	6.50871813888889	6.41578536111111	6.364043	6.79125169444444	6.67364572222222	6.59986094444444	6.80011516666667	6.70739966666667	6.73243636111111	6.63594069444444	6.48101875	7.10179630555556	6.52593822222222	6.58571819444444	6.32707477777778	6.44616372222222
ADRA1A	8.43303433333333	8.06222972222222	8.17652955555556	8.48834241666667	8.37598327777778	7.98912588888889	8.21546333333333	8.45857672222222	8.74820094444445	8.29112463888889	8.21195333333333	8.37164694444444	8.03080319444445	8.40046866666667	8.43471430555556	8.0786915	8.41833780555556	8.25211466666667	8.28419472222222	8.49216	8.00144727777778	8.26410222222222	8.58619358333333	8.08029202777778	8.18943836111111	8.62091933333333	8.19813586111111	7.94506522222222	7.90825691666667	8.57264980555555	8.57936966666667	7.91931419444444	8.00996775	8.30176838888889	8.54512875	7.86325508333333
ADRA1B	5.52861388888889	6.19458536111111	5.75238347222222	5.61007502777778	5.21819002777778	5.638307	6.1215525	4.27663061111111	5.40624336111111	5.79996894444444	5.97203175	6.27123511111111	6.56288083333333	5.14354605555556	5.56358438888889	6.29248072222222	6.50289461111111	6.21795066666667	5.44360527777778	6.98584872222222	5.33618952777778	5.40233375	5.27256888888889	4.31292819444444	5.22852108333333	5.25701169444444	5.11326836111111	5.66504838888889	5.30652122222222	5.32629191666667	4.62526797222222	5.87523497222222	5.88029713888889	5.25246633333333	5.64345097222222	4.76304183333333
ADRA1D	2.64206944444444	3.94970275	3.150357	4.28769544444444	3.61745813888889	4.06585025	4.28088894444444	3.99664063888889	4.06968952777778	3.54427383333333	5.44763833333333	4.19358288888889	3.57615125	3.31278052777778	3.65596227777778	3.32871211111111	4.34574086111111	4.10439016666667	3.69861969444444	3.86751213888889	3.69319894444444	3.27525433333333	3.6807215	3.93709886111111	4.70627230555556	4.51670958333333	3.88776663888889	3.65749686111111	3.36525286111111	4.24669716666667	4.80481847222222	4.02309138888889	3.41709666666667	3.07493716666667	4.36874086111111	4.08167891666667
ADRA2A	5.49736436111111	5.96870302777778	4.29950005555556	4.79724994444444	5.21887086111111	5.21476711111111	5.38821427777778	4.74983555555556	4.73523797222222	5.40368822222222	6.10042283333333	5.61480744444444	5.94274986111111	5.7854095	5.07255425	5.72045838888889	5.77869775	4.83329905555556	5.21635297222222	5.42462908333333	5.14195366666667	4.21021286111111	4.44230783333333	4.29912938888889	5.04139638888889	5.74539355555556	5.04897041666667	5.32923888888889	5.62225411111111	4.20731391666667	3.95068702777778	4.3288985	5.33328786111111	5.35491413888889	5.08045975	5.69008241666667
ADRA2B	4.31044763888889	4.10098288888889	4.19944847222222	5.21175694444444	3.33007286111111	4.72043686111111	4.87546005555556	6.06541272222222	5.20729783333333	4.60502633333333	5.57027711111111	4.90726002777778	5.1582795	5.88405172222222	6.13156127777778	4.31292819444444	4.56007402777778	5.40624336111111	4.47472552777778	4.15977044444444	4.76858252777778	4.14256261111111	5.04376191666667	6.33469402777778	5.80095080555556	5.27531508333333	5.81511925	5.34793002777778	5.76368836111111	6.23982827777778	6.3152455	5.65861152777778	5.26208741666667	5.56425152777778	5.89503469444444	5.44548505555556
ADRA2C	7.07539994444444	7.34817109722222	6.77425108333333	7.22794113888889	7.11612744444444	6.62821811111111	7.0923205	7.49071619444444	7.40047766666667	7.27882836111111	7.45300508333333	7.11580361111111	7.24931130555556	7.02381988888889	7.076036	7.33892780555556	7.86465777777778	7.09610272222222	6.95826480555556	7.45037955555556	6.89242325	6.73274747222222	7.70150372222222	6.83652541666667	7.26806380555556	7.22022597222222	7.34798488888889	6.95853977777778	6.43664927777778	7.09833611111111	7.12336933333333	6.69127352777778	6.77521952777778	6.75282811111111	6.84522280555556	6.69706827777778
ADRB1	5.32401013888889	5.97838083333333	5.26018980555556	4.86555705555556	5.13645461111111	5.24857880555556	5.98162280555556	5.18949202777778	4.85446383333333	5.91804563888889	5.83265497222222	5.52438166666667	5.98384775	4.97714883333333	5.43477983333333	5.46674883333333	5.68173363888889	4.95985861111111	5.9912275	4.60166875	5.58665541666667	5.58629833333333	5.48278644444444	4.32014425	5.474459	5.23723694444444	5.80781780555556	6.19567116666667	5.645891	5.06882813888889	4.75512069444444	4.56770513888889	5.27775488888889	5.04376191666667	5.32514302777778	5.88995269444444
ADRB2	4.23111891666667	2.74536944444444	3.75507452777778	4.80026686111111	5.08838544444444	4.18154658333333	3.70718594444444	5.1211405	4.90597572222222	4.48109455555556	3.25784841666667	3.14086502777778	4.62404472222222	5.12218794444444	5.55959655555556	4.40558916666667	4.23852738888889	4.80481847222222	3.89163241666667	3.06086094444444	3.84584472222222	4.31597302777778	3.98028444444444	3.99193755555556	4.02069694444444	4.09266136111111	4.69837091666667	4.03037480555556	4.25661538888889	5.15227183333333	5.34841155555556	4.63978158333333	4.61754133333333	5.11950983333333	4.32014425	3.54031866666667
ADRB3	6.77130911111111	6.45980369444444	6.51760680555556	6.69438680555556	6.63764269444444	6.27185558333333	6.50100213888889	6.24256697222222	6.45343438888889	6.51236291666667	6.53729947222222	6.08765752777778	6.25518380555556	6.96810397222222	6.69890816666667	6.26121702777778	7.23842819444444	6.56363644444444	6.19779844444444	6.90247644444444	6.4984225	6.64409630555556	6.68190205555556	7.29728113888889	6.97053066666667	6.77304013888889	6.78450361111111	6.80961291666667	6.53052447222222	6.69404661111111	6.87681463888889	6.01810836111111	5.93503036111111	6.20556852777778	6.28961361111111	6.09474858333333
ADRBK1	7.63847930555556	7.85255769444444	7.44569225	7.99706322222222	7.84767802777778	7.72553041666667	8.01175430555556	7.22486705555556	7.54635983333333	7.92361513888889	7.81277919444444	7.96765538888889	7.46582555555556	6.94556380555556	7.70150372222222	7.74791661111111	8.34564911111111	7.79677344444444	7.80009991666667	8.44853325	7.74193944444444	8.04724194444444	7.94217497222222	6.61070111111111	7.97380816666667	7.52327863888889	7.9843715	7.90278483333333	7.74716677777778	7.71685269444444	7.40521402777778	7.37704875	7.8816775	7.71322813888889	7.73041319444444	8.07831038888889
ADRBK2	6.69863613888889	6.88295283333333	6.28878938888889	5.87135202777778	6.61690713888889	6.26121702777778	6.45074111111111	6.17547708333333	5.63907038888889	5.95751938888889	6.38958347222222	6.89982069444444	6.19424363888889	5.49936627777778	6.37503183333333	7.13969677777778	6.64577744444444	6.19907511111111	6.67862333333333	7.29728113888889	6.42248916666667	6.33343205555556	6.03023958333333	4.43759072222222	6.64736061111111	6.36670394444444	6.50100213888889	6.18002430555556	6.33943208333333	5.89147197222222	5.25660713888889	4.95534711111111	6.75058988888889	6.66836130555556	6.24792094444444	6.66577536111111
ADRM1	8.65637666666667	8.57580483333333	8.58193833333333	8.62267269444444	8.82856116666667	9.01805605555556	9.02932541666667	8.30298327777778	8.73743283333333	8.66190775	9.35285777777778	8.71182172222222	8.87912333333333	8.83742205555555	9.02393566666667	8.90247388888889	8.90291116666667	8.94469788888889	8.75217786111111	8.79096736111111	8.50140236111111	8.40268280555556	8.37689677777778	8.85245522222222	8.55050572222222	8.72135769444444	8.3556995	8.90738152777778	8.61677269444444	8.44399677777778	8.74400761111111	8.89598847222222	8.49362422222222	8.80054972222222	8.59738977777778	8.51233597222222
ADSL	7.31268008333333	7.58594719444444	7.50617269444444	7.46314722222222	7.4784655	7.77052502777778	7.76346736111111	7.49301191666667	7.5505855	7.63847930555556	8.21255130555556	7.82591502777778	7.79905913888889	7.54729727777778	7.75206955555556	7.80664025	8.02535211111111	7.72319791666667	7.66344130555556	7.82735663888889	7.69840330555556	7.48941902777778	7.29354491666667	7.53221980555556	7.47396844444444	7.38571444444444	7.38995347222222	7.67057480555556	7.79827238888889	7.87558391666667	7.94692072222222	8.14550402777778	7.84692941666667	7.87981663888889	7.28305927777778	7.79362330555556
ADSS	8.71662902777778	8.97972186111111	8.62730947222222	8.28762202777778	8.62230586111111	8.64450558333333	9.30748311111111	8.30690266666667	8.58286730555556	9.11755	8.82198402777778	8.93155802777778	8.80517316666667	8.40222936111111	8.80249119444444	8.76925108333333	8.88738105555556	8.89598847222222	9.18908202777778	8.81843391666667	8.87624463888889	8.83616886111111	7.81636158333333	8.72847833333333	8.32489552777778	8.37464491666667	8.01421177777778	8.75076644444444	8.48951852777778	8.83903169444444	7.59020036111111	8.36275802777778	8.88012147222222	8.77532277777778	8.21806908333333	9.12050091666667
ADSSL1	8.3764205	7.65865844444444	7.78652691666667	8.05825005555556	8.08620902777778	6.97053066666667	7.60180244444444	7.30004455555556	7.76987838888889	6.60909311111111	6.88755136111111	7.54197388888889	7.09796027777778	7.59201147222222	7.71164786111111	7.11933083333333	7.06829780555556	7.161772	7.52621241666667	7.57817305555556	7.43809977777778	7.60150977777778	7.47810977777778	7.82702222222222	6.75304566666667	7.12084277777778	7.73559836111111	6.74947647222222	7.78141047222222	6.83849044444444	8.31269	8.41380386111111	7.98352688888889	7.86363952777778	7.87814455555556	7.82844388888889
AEBP1	8.88296613888889	8.00495408333333	8.92617283333333	8.62135725	9.40451180555556	8.87774875	8.66542105555556	9.43879111111111	11.6463337222222	8.813147	8.85530572222222	7.78066327777778	8.91314363888889	9.64325069444445	8.00841419444444	9.39092311111111	8.25080708333333	9.05818511111111	9.64325069444445	8.38805719444444	8.85913072222222	8.53745847222222	9.83935672222222	9.45784830555556	9.55448375	10.1105565	9.85797452777778	9.24872852777778	10.1279299444444	9.06084152777778	8.92840402777778	10.6654350555556	9.01867558333333	9.07221933333333	9.30813302777778	7.40702605555556
AEBP2	5.82287486111111	7.47360480555556	6.62120611111111	6.44579822222222	5.62473633333333	6.70148241666667	6.96299475	6.2796395	6.36174294444444	7.38571444444444	7.12369430555556	7.49488641666667	7.70733513888889	6.1716505	6.61204208333333	7.40242827777778	7.31507127777778	6.889137	7.38684558333333	6.04074394444444	7.30497991666667	6.94259838888889	5.66619336111111	6.48101875	7.02765955555556	6.67091313888889	6.39178408333333	7.38653041666667	6.53701233333333	6.46244575	5.28336766666667	6.15238541666667	7.03761947222222	6.75404041666667	6.06697022222222	7.19159197222222
AEN	3.98221366666667	4.17929794444444	3.95979066666667	4.55068286111111	4.30708305555556	4.82046919444444	4.49905497222222	4.6903905	4.32851191666667	4.28088894444444	4.52866583333333	4.18454169444444	4.96923988888889	4.56546338888889	4.41946969444444	4.25004455555556	4.07716397222222	4.2089215	5.28844369444444	3.96689658333333	4.173981	4.12063733333333	4.2315475	4.47977113888889	4.44536277777778	4.23755894444444	4.33320433333333	4.83654127777778	4.22837386111111	4.42776611111111	4.76011966666667	5.11712563888889	4.51623061111111	3.91139541666667	4.80349986111111	4.26106880555556
AES	10.0328150833333	10.5541015	10.1178627777778	9.83772469444444	9.79091191666667	10.1578641388889	10.2909447777778	9.4872775	9.68619927777778	10.3091435833333	10.16355	10.8342567777778	10.3196521666667	9.51892472222222	9.92461786111111	10.6360389722222	10.6157812222222	10.1549719166667	10.5989835	10.3873486666667	10.2280270833333	9.90835888888889	10.0247272222222	8.66065955555556	10.1288777222222	9.78851677777778	10.0734217777778	10.0942883333333	10.0087805833333	9.81518469444444	9.38850736111111	9.29390005555556	10.5341844166667	10.0930355	9.95632077777778	10.6490553333333
AFAP1	3.63033416666667	4.96923988888889	3.88354016666667	4.13374972222222	3.22693344444444	4.65830822222222	4.30397883333333	4.77138813888889	4.47593494444444	4.63865402777778	5.23522925	4.6042185	5.32401013888889	2.68100811111111	2.81150088888889	4.65916097222222	4.97595294444444	4.18843663888889	4.41676880555556	1.86216533333333	3.74293847222222	3.98977119444444	4.31001788888889	5.07346269444444	4.85925908333333	4.3244995	3.85566125	4.29950005555556	2.40885977777778	3.67439016666667	2.18662738888889	3.23710627777778	3.94932455555556	3.86145725	4.06717730555556	3.18250802777778
AFAP1-AS1	3.74242686111111	3.56088955555556	3.58983147222222	2.74536944444444	3.16334719444444	3.55928136111111	2.93664333333333	3.19392938888889	2.24812402777778	2.96989272222222	2.53823488888889	3.47785672222222	3.47470158333333	1.93325825	2.71962483333333	3.65704463888889	3.19196313888889	3.16168119444444	3.38128372222222	3.68462825	2.58681652777778	3.14518661111111	2.06849333333333	1.89621205555556	2.78129883333333	2.79309930555556	2.67219363888889	2.65173833333333	2.81150088888889	2.09430680555556	2.07965222222222	2.39744927777778	2.95472758333333	2.93461355555556	2.89989794444444	2.95676386111111
AFAP1L1	4.74238638888889	4.66528375	4.2315475	4.04292730555556	5.67200341666667	5.47259538888889	5.06352322222222	5.21057966666667	4.21576108333333	5.44619783333333	5.16392563888889	4.62357177777778	4.54343847222222	5.29389538888889	4.83111844444444	5.26936091666667	4.67473733333333	4.45706308333333	4.8783035	4.46561036111111	4.71743447222222	4.58637777777778	4.36305555555556	4.86646816666667	4.86040366666667	4.19944847222222	4.53346122222222	4.65524788888889	5.74789452777778	5.01855694444444	5.85233530555556	6.94076613888889	4.55576808333333	5.22705291666667	5.38892947222222	4.86753444444444
AFAP1L2	5.92642697222222	6.73243636111111	5.88857913888889	5.74320688888889	6.18582686111111	6.48808880555556	6.06962238888889	6.41045963888889	6.08390430555556	6.31555147222222	6.07354330555556	6.53988752777778	6.20156522222222	6.35371669444444	5.94321458333333	6.5981415	6.84013327777778	6.52196336111111	6.62679227777778	5.77419338888889	6.46496144444444	6.10280725	6.38429541666667	4.843039	6.10169630555556	5.92021788888889	6.38011763888889	5.80607722222222	5.74042163888889	6.24990230555556	6.59554230555556	5.3592855	6.20301591666667	6.37275327777778	6.138086	6.45666572222222
AFF1	6.43553338888889	6.10978602777778	6.26591819444444	6.19219822222222	6.72735663888889	6.64024591666667	5.48501747222222	6.57423252777778	6.30201619444444	5.78796316666667	5.05686569444444	5.87628355555556	6.11668733333333	6.39449794444444	6.66577536111111	5.68534372222222	5.65228083333333	6.0147475	6.11250994444444	5.98769258333333	5.95721672222222	6.23530975	6.83336213888889	6.76505783333333	5.98422122222222	6.36603533333333	6.44783302777778	5.89621672222222	6.31114983333333	5.30141730555556	6.74339636111111	6.77130911111111	6.07635972222222	6.02539275	6.64601175	5.81849980555556
AFF2	3.7202375	3.96934005555556	3.81131494444444	3.69266688888889	3.76556438888889	3.86560183333333	3.84925991666667	3.70063486111111	3.75404041666667	3.66858130555556	3.62009155555556	3.83851363888889	3.7310195	3.46892591666667	3.98221366666667	3.77801727777778	3.77556241666667	3.71401152777778	3.79528380555556	3.85301925	3.60396408333333	3.59769405555556	3.75737180555556	3.42189994444444	3.89575666666667	3.67614261111111	3.59527433333333	3.75571719444444	3.63801405555556	3.74675241666667	3.53445805555556	3.06139302777778	3.65476408333333	3.74614433333333	3.64452836111111	3.61309705555556
AFF3	5.93133172222222	6.17203719444444	6.04902358333333	6.49514116666667	6.10687580555556	6.32041561111111	6.2912685	6.42345380555556	5.87392052777778	5.125403	6.56121436111111	6.0147475	5.83710013888889	5.85160325	6.84663619444444	6.06067188888889	6.45731661111111	5.54282452777778	5.84004466666667	6.34121666666667	6.15599591666667	6.16113513888889	6.53921813888889	6.08765752777778	6.00577694444444	6.15085413888889	6.65521222222222	6.26705972222222	6.49147030555556	6.45127336111111	6.50063408333333	5.83193822222222	5.82690091666667	5.92340275	6.18179627777778	6.14497383333333
AFF4	7.40658197222222	7.82473241666667	7.90200938888889	7.91813891666667	7.48449966666667	7.96645883333333	8.12622922222222	8.07220102777778	7.69089330555556	7.96729197222222	7.94026911111111	7.77535088888889	7.94439947222222	7.86534411111111	8.2057495	7.42928947222222	7.568568	7.85923136111111	8.07603522222222	7.92610794444444	8.09304433333333	7.78794605555556	7.82620125	7.82308655555556	7.72076694444444	7.82107347222222	8.06970830555556	8.01338655555556	7.78066327777778	7.52765102777778	7.24862558333333	7.86133808333333	7.82162813888889	7.44946280555556	7.60420872222222	7.46882727777778
AFG3L1P	7.91463933333333	7.46552233333333	7.76237275	7.67558661111111	7.94942702777778	7.36766569444444	7.44071522222222	8.35095261111111	7.83752175	7.19046280555556	6.83849044444444	7.02944588888889	7.03334225	7.56528994444444	7.590559	7.40294458333333	7.07737747222222	7.60127188888889	6.98796611111111	7.70004608333333	7.24931130555556	7.70320563888889	7.89576291666667	7.74001855555556	7.6318685	7.81032986111111	7.64697080555556	6.21446736111111	7.931417	7.55324083333333	7.81032986111111	7.69492344444444	7.30031572222222	7.35902158333333	7.678407	7.30109088888889
AFG3L2	7.52586138888889	8.43587683333333	7.78618497222222	7.67379927777778	7.48874466666667	7.76916569444444	8.29052663888889	7.32829097222222	7.28798519444444	8.07938555555556	8.49156966666667	8.35005341666667	8.28187286111111	7.41032480555556	7.87432602777778	8.27367561111111	8.44591472222222	8.07329836111111	8.44285663888889	7.85479255555556	8.16086813888889	8.04854283333333	6.99281197222222	6.97989747222222	7.63244566666667	7.70473980555556	7.80180802777778	8.18943836111111	7.97962597222222	7.31738116666667	7.02493291666667	7.61699127777778	8.33048683333333	8.17166975	7.69891069444444	8.5363185
AFM	1.81174702777778	1.81681213888889	1.79946488888889	1.82598986111111	1.82627958333333	1.82369119444444	1.78151680555556	1.82007419444444	1.85127305555556	1.79135816666667	1.86875958333333	1.80932761111111	1.80339458333333	1.80825519444444	1.84655530555556	1.83117091666667	1.83544122222222	1.86641691666667	1.83980588888889	1.81643522222222	1.78151680555556	1.78714972222222	1.84615502777778	1.82654447222222	1.81239605555556	1.79111105555556	1.78228225	1.83040294444444	1.85736863888889	1.82988244444444	1.89860263888889	1.82178302777778	1.80466452777778	1.82128330555556	1.79308413888889	1.84372988888889
AFMID	7.19508644444444	6.50195883333333	6.94497238888889	6.38475772222222	6.94812183333333	5.82136138888889	6.11250994444444	7.12336933333333	7.01764152777778	6.40540997222222	5.64985469444444	6.29340313888889	6.01968891666667	6.91560780555556	6.10649752777778	6.44063044444444	5.62357836111111	6.62679227777778	6.18647902777778	6.43734597222222	6.75497883333333	6.48186855555556	6.2748325	6.81068972222222	5.63358066666667	6.61070111111111	6.18832555555556	5.44252427777778	6.45160544444444	6.34634383333333	5.59551605555556	7.39710583333333	6.82536275	6.33943208333333	6.58738608333333	6.59897055555556
AFP	1.8703625	1.87596430555556	1.83649183333333	1.99553488888889	1.89143663888889	1.89598036111111	1.84187893055556	2.02504536111111	2.21383580555556	1.85947175	2.10214166666667	1.98401338888889	1.91049230555556	2.09863127777778	1.91977288888889	1.83262694444444	1.84231980555556	1.84989972222222	1.84905219444444	1.86452902777778	1.86762408333333	1.79360180555556	1.96285988888889	1.96205508333333	1.99889463888889	1.91257541666667	1.80892555555556	2.07280216666667	2.11299886111111	2.00582744444444	2.350823	1.90661125	1.83062438888889	1.84547458333333	1.78351508333333	1.87771122222222
AFTPH	6.83466505555556	7.55324083333333	6.76846208333333	6.21108480555556	6.376647	6.94970772222222	6.96778988888889	6.55119155555556	6.35168961111111	6.91823788888889	7.53676736111111	7.68915308333333	7.43199802777778	6.17723833333333	6.79591172222222	7.55091052777778	7.17528852777778	6.84642280555556	7.53645372222222	7.39141433333333	7.30916022222222	6.96526577777778	5.90381444444444	6.52160211111111	7.13676755555556	6.94259838888889	6.93950597222222	7.64032780555556	6.93137455555556	6.53079794444444	5.06766336111111	6.64330127777778	7.43950244444444	7.2457845	6.44420213888889	7.47810977777778
AGA	4.68954938888889	5.15344675	5.54118425	4.58915094444444	5.13253016666667	4.52303644444444	5.57965552777778	4.70539022222222	5.86456469444444	5.49096919444444	5.37468766666667	5.77977638888889	5.15227183333333	5.39377141666667	4.10863694444444	5.081469	4.84502461111111	6.2350465	5.42044086111111	4.55576808333333	5.42970627777778	5.51068080555556	4.43233563888889	5.8619055	2.63308902777778	4.91777730555556	4.06628869444444	4.83687266666667	4.97918838888889	4.98660758333333	4.57206722222222	5.90812888888889	5.40129516666667	5.75041552777778	4.85446383333333	5.55469463888889
AGAP1	10.4976696111111	10.3892099444444	10.32424675	10.2167763333333	10.2331276388889	10.0832478611111	10.2599688333333	10.3017703611111	10.1881121666667	10.0882537222222	10.0071625555556	10.1314168055556	10.1139994444444	9.94981266666667	10.4001517222222	10.1279299444444	10.3032520555556	10.2331276388889	10.0397086388889	10.0336979166667	10.1526970277778	10.2167763333333	10.1413942222222	10.0450246111111	10.0734217777778	9.89752097222222	10.1515123055556	10.0255760277778	10.1238301666667	10.0942883333333	9.72444922222222	9.73759666666667	10.2427145555556	9.73127116666667	9.86441338888889	9.96201605555556
AGAP11	7.77738036111111	7.84270636111111	7.94439947222222	8.49110983333333	8.49774525	7.70654183333333	8.01452786111111	8.55258955555556	8.11763291666667	7.79503091666667	6.92663788888889	7.41569444444444	6.78558886111111	8.29156630555556	7.68808680555556	7.14930402777778	7.43026630555556	8.05450322222222	7.64090666666667	7.70849569444444	7.96392488888889	8.01847455555555	8.13211741666667	7.85614941666667	8.29414661111111	8.23409641666667	8.16778283333333	7.76708452777778	7.98352688888889	8.22417022222222	8.2503635	8.31741730555555	8.11025625	8.06173427777778	8.32171891666667	8.20659227777778
AGAP2	7.09196286111111	6.78234622222222	6.62085625	7.83231730555556	7.25736155555556	7.15415222222222	7.17142141666667	7.51411297222222	7.42722411111111	7.23462405555556	7.35458377777778	6.99903791666667	6.71809222222222	7.45590541666667	7.49407330555556	6.71050105555556	7.62126294444444	7.12694316666667	7.22566511111111	7.49689697222222	6.56828258333333	7.24476313888889	7.69421963888889	6.45343438888889	7.53326108333333	7.27620986111111	7.69014286111111	7.19126675	6.65343958333333	7.86214494444444	8.07426927777778	6.33053791666667	7.07083705555556	6.87113847222222	7.60452586111111	7.29547186111111
AGAP3	9.42911544444445	9.53756077777778	9.153058	9.34573355555556	9.45478063888889	9.23646575	9.43879111111111	8.89965588888889	9.09240658333333	9.51892472222222	9.32863138888889	9.39480447222222	9.13848094444444	8.96282158333333	9.30075402777778	9.31787986111111	9.41685438888889	9.16566016666667	9.347727	9.62099925	9.27595725	9.31658397222222	9.29086027777778	8.38865838888889	9.27595725	9.08041994444445	9.21582375	9.28682736111111	9.07971452777778	9.27153572222222	8.67429033333333	8.73640144444444	9.23536313888889	9.036565	9.22569638888889	9.21201075
AGAP7	6.61775441666667	6.86314716666667	6.97893097222222	6.96657091666667	7.41333058333333	6.7501625	6.86370941666667	7.07905405555556	6.75205944444444	7.11682158333333	5.36035719444444	6.59437488888889	6.12854430555556	6.44899861111111	5.973086	6.27545152777778	6.22541458333333	6.90335447222222	6.77272016666667	6.34539433333333	7.12145405555556	7.481192	6.79030605555556	6.51300494444444	7.12971872222222	6.88394875	7.07409027777778	6.62575638888889	6.83555680555556	6.88959327777778	6.74833825	6.81660908333333	7.33917402777778	6.55243752777778	7.07874713888889	6.78939275
AGBL1	4.68006138888889	4.35941916666667	4.65870627777778	5.12919375	4.55191694444444	4.76519897222222	4.97758916666667	4.99160852777778	4.95024083333333	4.83525736111111	4.80744252777778	4.55576808333333	4.66146111111111	5.269003	5.14472125	4.41988277777778	4.75417286111111	4.84458733333333	4.63498375	4.83875866666667	5.01900836111111	4.56468055555556	4.6966475	4.90597572222222	4.97595294444444	4.843039	4.71157402777778	4.79062047222222	4.76224013888889	5.25980161111111	5.61443866666667	4.61197611111111	4.41429333333333	4.69076047222222	4.72699694444444	4.43541411111111
AGBL2	2.1812575	1.83854508333333	1.94263408333333	1.88687286111111	1.84489208333333	1.84758702777778	1.92304169444444	1.89036444444444	1.85163444444444	1.85715105555556	1.86721477777778	1.88623622222222	1.8925865	1.93306419444444	1.84458538888889	1.85531527777778	1.84219477777778	1.84275888888889	1.82076875	2.10964877777778	1.86038086111111	2.00684594444444	1.82374313888889	1.89648738888889	1.90734133333333	1.91418819444444	1.89648738888889	1.83354413888889	1.82028811111111	1.84043511111111	1.83661413888889	1.85245233333333	1.80970422222222	1.85531527777778	1.87160391666667	1.82407291666667
AGBL3	5.16670655555556	5.24058722222222	5.71864880555556	5.36364855555556	5.86224747222222	5.30141730555556	6.07825702777778	5.18133094444444	5.54319997222222	5.35377908333333	5.20955291666667	5.18048777777778	5.26587994444444	5.62933113888889	5.20065758333333	5.23259344444444	5.21447741666667	5.58783469444444	5.75812019444444	5.24158444444444	5.6442495	5.83899691666667	5.72200663888889	5.47177547222222	5.61480744444444	5.46997838888889	5.239426	5.86089272222222	5.79846858333333	5.47621838888889	5.75342086111111	5.27256888888889	5.33261452777778	5.16132433333333	5.28656419444444	5.70946780555556
AGBL4	6.96657091666667	7.29417597222222	6.94681069444444	7.16239905555556	6.93480338888889	7.23462405555556	7.22763972222222	7.04262811111111	6.70709827777778	7.34359436111111	6.45127336111111	7.3638445	6.94611808333333	6.63726227777778	6.92766402777778	7.18571494444444	7.03406455555556	6.45074111111111	7.15415222222222	7.38750522222222	7.11061077777778	7.25550808333333	7.29112711111111	6.47617111111111	7.47876305555556	7.17765016666667	7.18165802777778	7.15415222222222	6.96810397222222	6.99820794444444	6.44579822222222	6.01584025	7.06525036111111	7.04418883333333	7.09508419444444	7.05525491666667
AGBL5	7.02519777777778	6.93198452777778	6.87054802777778	6.96165894444444	6.91140530555556	6.80582344444444	6.64388683333333	6.64295	6.62860580555556	6.78656938888889	6.72797255555556	7.29080305555556	6.97747961111111	6.82840844444444	6.48808880555556	6.9828825	7.42471572222222	6.89982069444444	6.80720563888889	7.08492983333333	6.93603125	6.84879572222222	7.18093372222222	6.30036241666667	6.91628425	6.88555111111111	6.83506094444444	6.71863736111111	6.98021230555556	6.58608738888889	6.95790161111111	7.15861680555556	6.79030605555556	6.87315136111111	6.59437488888889	6.82079219444444
AGER	4.93283461111111	4.26709027777778	4.76125290277778	4.88731216666667	4.95689038888889	5.00552713888889	4.43812547222222	5.13760655555556	4.87057427777778	4.49315280555556	4.44984125	4.52256475	4.73872652777778	5.29773291666667	4.58637777777778	4.70347194444444	4.63361247222222	4.74238638888889	4.74900375	4.81170658333333	4.56468055555556	4.60639686111111	5.27662013888889	4.84660602777778	5.08752616666667	4.58743866666667	4.69380266666667	4.25912947222222	4.63361247222222	4.38384486111111	4.76224013888889	4.76348136111111	4.24072344444444	4.11063275	5.14584647222222	4.35287147222222
AGFG1	6.11277375	6.80393947222222	6.69250755555556	6.11250994444444	6.38785147222222	6.74178541666667	6.76295733333333	5.924492	6.369361	6.80145080555556	6.78168961111111	6.97178302777778	6.86443397222222	6.07485108333333	6.85474555555556	6.99677469444444	6.70327141666667	6.51367102777778	6.96597377777778	6.28998602777778	6.84420238888889	6.43524325	6.20156522222222	6.13598769444444	6.57300363888889	6.25681297222222	6.16586627777778	6.81536402777778	6.62256283333333	6.28554463888889	6.19094086111111	6.30173275	6.65586691666667	6.59299208333333	6.34216313888889	6.61176622222222
AGFG2	7.07575011111111	6.62051669444444	6.82499844444444	6.99903791666667	7.36147752777778	6.58641694444444	7.06932080555556	7.05603055555556	7.23087452777778	6.43222902777778	6.42546238888889	6.88994477777778	6.74316291666667	6.85731927777778	7.55393016666667	6.69672991666667	5.63282363888889	6.62923238888889	6.90113538888889	6.65450969444444	6.95924863888889	6.88327338888889	7.26003533333333	6.84390866666667	7.10179630555556	6.85569888888889	7.04026958333333	7.30984933333333	6.64330127777778	6.69637747222222	7.08563391666667	6.55937986111111	6.68055016666667	6.71642125	7.46680797222222	5.81806452777778
AGGF1	4.33463861111111	5.32784722222222	3.14135847222222	4.40341694444444	3.32364975	4.46093277777778	4.78024255555556	3.94247405555556	3.92849858333333	4.965935	4.56633844444444	5.00854383333333	4.66112955555556	3.96597497222222	3.73318597222222	4.89263930555556	4.87100236111111	4.4063985	4.97965897222222	4.58299483333333	4.88513147222222	4.73607666666667	3.18616027777778	3.88465127777778	4.38730033333333	4.14343233333333	3.98977119444444	4.41571061111111	3.58983147222222	3.43643338888889	2.10342730555556	3.92667611111111	4.9262335	4.25277872222222	3.44939697222222	5.09772341666667
AGK	8.42231602777778	8.39962852777778	8.30370977777778	8.17008783333333	8.17652955555556	7.94026911111111	8.24679544444444	7.29695922222222	7.52694247222222	7.94506522222222	8.04450438888889	8.26897486111111	7.79020563888889	7.37613952777778	7.92566652777778	8.04639697222222	8.09416497222222	7.87814455555556	8.28349744444444	8.54720880555556	8.26527775	8.19476375	7.71298583333333	7.13524380555556	7.87073472222222	7.81868497222222	7.71867902777778	7.78464780555556	7.91787127777778	7.81305641666667	6.795383	7.30879044444444	8.07251097222222	7.95281072222222	7.89955613888889	8.22755144444444
AGL	3.21586277777778	3.63077447222222	3.68006611111111	2.68563230555556	1.81287411111111	2.30886666666667	2.95018705555556	2.46050994444444	1.82738113888889	3.97772758333333	3.92011055555556	4.631125	3.58801033333333	2.48413236111111	2.68756797222222	3.67103988888889	3.48019691666667	3.49649525	3.62719211111111	3.45242486111111	3.62648891666667	3.85566125	1.85671888888889	1.80238069444444	1.82772177777778	1.85267072222222	1.80242713888889	3.29350005555556	2.56679169444444	3.00080136111111	1.81744491666667	2.36233919444444	4.44856783333333	4.14977555555556	3.84693169444444	3.80736094444444
AGMAT	4.36981180555556	5.78652480555556	3.98028444444444	3.44281983333333	4.26915	4.3855805	4.80814886111111	4.327636	3.90479841666667	5.06046911111111	5.49277172222222	5.98012866666667	5.52519252777778	4.05935763888889	3.97693441666667	6.04373977777778	6.01289988888889	4.76348136111111	5.14097525	5.9300255	5.50331991666667	4.11178347222222	3.58923805555556	4.27133472222222	4.30462455555556	4.32714477777778	4.14448069444444	4.75724102777778	4.50945977777778	3.87210922222222	2.30999833333333	3.68947138888889	5.31439869444444	5.08326033333333	3.74905913888889	5.58993452777778
AGMO	4.563818	3.88608755555556	4.58182875	3.25323769444444	4.72656216666667	5.03608336111111	4.74506566666667	3.74556977777778	3.69502411111111	3.67498555555556	2.11299886111111	3.77746611111111	4.80814886111111	5.18626111111111	4.44536277777778	3.15758797222222	3.65946325	5.21244013888889	5.40305919444444	2.95316136111111	4.91195177777778	5.45086758333333	3.05250144444444	5.39111891666667	2.935224	3.85655552777778	3.53118858333333	3.84693169444444	2.94883019444444	4.39638811111111	4.63540641666667	4.23971680555556	3.93709886111111	4.06863430555556	3.78522855555556	3.70265266666667
AGPAT1	9.4907245	9.06581725	9.21840944444445	9.57682472222222	8.73337505555556	9.00994091666667	9.20034197222222	9.60298730555555	9.12978030555556	8.98381011111111	9.06529263888889	8.87435613888889	8.92391530555556	9.34373702777778	8.99759555555556	8.99589783333333	8.93256966666667	9.27224516666667	8.99235177777778	9.24940869444444	8.80935463888889	9.04217338888889	9.16086008333333	8.72706111111111	8.76218194444444	8.98535463888889	9.22569638888889	8.61677269444444	8.96849636111111	9.34700538888889	9.08661641666667	9.30694536111111	8.94869425	9.08289627777778	9.25016602777778	9.23477572222222
AGPAT2	8.35858694444445	7.67417141666667	8.22519502777778	3.02473180555556	8.522047	8.63723052777778	8.37198816666667	8.76061511111111	8.31773675	8.33410822222222	8.26241380555556	7.97032713888889	8.46966711111111	8.70957122222222	8.74049461111111	8.01772930555556	8.09932316666667	8.42024322222222	8.12075838888889	8.62788505555556	8.25344383333333	8.44853325	8.65598308333333	8.59292580555556	8.85573236111111	8.61708747222222	8.89400697222222	8.90781188888889	8.41180594444444	8.55211311111111	8.87533422222222	8.80457686111111	8.29331452777778	8.67241094444444	8.73794061111111	8.55634911111111
AGPAT3	9.30441572222222	9.26592941666667	9.44330672222222	9.39480447222222	9.33445727777778	9.19401588888889	9.17008058333333	9.49014777777778	9.49433119444445	9.28328597222222	8.89234525	9.14663008333333	8.92253363888889	9.89288155555556	9.30441572222222	8.97972186111111	8.98436255555556	9.33395083333333	9.24940869444444	9.31393602777778	9.35824461111111	9.76877441666667	10.11514775	9.55263441666667	9.80813325	9.90035147222222	9.73044122222222	9.35163236111111	9.63465113888889	9.82079080555556	9.89373641666667	9.54228402777778	9.41147155555556	9.53530780555556	9.77849855555556	9.49146875
AGPAT4	8.08431494444445	7.74001855555556	8.04032913888889	7.74153325	8.07911072222222	7.70772891666667	7.68780375	7.80180802777778	7.83850330555556	7.7349215	7.57612294444444	7.64468191666667	7.72629669444444	7.56137491666667	7.70110611111111	7.79753113888889	7.51370719444444	7.86876402777778	7.37944316666667	7.65830480555556	7.93494772222222	7.80924541666667	7.76522422222222	7.93077036111111	7.39943936111111	7.43775169444444	7.46197047222222	7.51282952777778	7.85354508333333	7.85442025	7.46811102777778	7.75168536111111	8.07983611111111	7.39343391666667	7.35996363888889	7.87558391666667
AGPAT5	2.26227113888889	3.90479841666667	3.20624205555556	5.30066697222222	3.33347591666667	3.62266516666667	3.23159608333333	3.21854283333333	2.22203002777778	2.22939336111111	2.0970255	3.37579022222222	3.67718319444444	2.21234583333333	1.82128330555556	3.28754441666667	2.38214469444444	1.89905119444444	3.57615125	2.58884716666667	3.56707730555556	3.50097644444444	1.82462683333333	1.99674388888889	2.07657494444444	2.07965222222222	2.26915902777778	2.16095297222222	2.01488419444444	2.99203088888889	2.78971194444444	1.92446019444444	3.42306611111111	3.41377838888889	1.93009447222222	3.61422416666667
AGPAT6	7.90745933333333	7.84878680555556	7.83063358333333	7.82162813888889	8.212187	8.03523427777778	7.71685269444444	8.09747808333333	7.50152555555556	7.54016713888889	7.67228730555556	7.77326133333333	7.72742647222222	7.22142905555556	7.98030983333333	7.76346736111111	7.56223675	7.70733513888889	7.74677280555556	7.85109963888889	7.68836994444444	8.21835408333333	7.61027080555556	7.89204861111111	7.79646480555556	7.70211219444444	8.04907677777778	7.74716677777778	8.08068111111111	7.45223272222222	7.59171602777778	8.37968477777778	7.9515835	7.60127188888889	8.03665902777778	7.80112936111111
AGPAT9	3.82820655555556	5.89815711111111	3.45532875	2.44316152777778	3.90595086111111	2.52922138888889	3.25384069444444	2.55052002777778	2.93081155555556	4.62713416666667	4.96882344444444	5.62933113888889	4.67923647222222	2.78846386111111	3.35252491666667	5.41316227777778	3.31932752777778	2.89009163888889	3.62790236111111	4.14156880555556	3.57944527777778	4.53740897222222	2.47608447222222	2.75470675	4.44984125	4.99672422222222	3.48651969444444	3.38734905555556	3.74120155555556	2.85129427777778	3.17875530555556	4.28710788888889	4.76987758333333	4.64557538888889	3.67877875	5.74320688888889
AGPHD1	6.10070886111111	6.07175297222222	6.45527516666667	6.25318558333333	6.03160902777778	6.14529127777778	6.17483388888889	6.47804808333333	6.30173275	6.30238780555556	6.45381358333333	6.25997522222222	6.54421522222222	6.37569133333333	5.90309488888889	6.24638413888889	6.64601175	6.59897055555556	6.071421	6.60582136111111	6.41105602777778	6.18675286111111	6.31618897222222	5.96288897222222	5.95491972222222	6.01584025	6.48347275	6.34566536111111	6.21479227777778	6.17203719444444	6.80779119444444	6.01731858333333	6.12121183333333	6.63764269444444	6.44063044444444	6.43799169444444
AGPS	7.22331558333333	7.73336255555556	7.35327902777778	6.94526894444444	6.90371036111111	7.10000080555556	7.46511538888889	7.09260975	7.38963294444444	7.49878511111111	7.41943333333333	7.73232530555556	7.77212861111111	7.161772	6.92349136111111	7.780297	7.74996111111111	7.21394008333333	7.42471572222222	7.22855383333333	7.65068316666667	7.22180036111111	6.80039922222222	7.49838294444444	7.13702908333333	7.36272427777778	6.75404041666667	7.30004455555556	7.46107327777778	6.96417727777778	6.87084111111111	7.32208116666667	7.49363366666667	7.37613952777778	6.82403380555556	7.47073352777778
AGR2	2.125339	2.654159	2.88120216666667	3.72567719444444	2.04649572222222	3.30743944444444	3.19917966666667	2.58193763888889	4.42699261111111	4.06101886111111	2.81150088888889	2.94052602777778	3.32640527777778	3.49127330555556	3.29788061111111	3.89374086111111	3.52476233333333	2.63308902777778	2.80737630555556	1.96377747222222	1.95176166666667	2.46281380555556	4.14113963888889	7.32636394444444	4.53694972222222	4.15365383333333	3.150357	3.79128197222222	2.97800838888889	3.57823702777778	3.46720191666667	3.25784841666667	2.73310466666667	1.99812225	2.64880202777778	3.0538065
AGR3	3.72567719444444	1.83187283333333	3.09151066666667	1.85509433333333	1.84207780555556	1.83825333333333	2.83579044444444	3.19996630555556	1.89303713888889	1.81572613888889	3.09151066666667	1.86163077777778	1.83610208333333	1.88665458333333	1.8680455	1.80263527777778	1.80567711111111	1.82172455555556	1.83021116666667	3.01977916666667	2.43733983333333	2.44001130555556	3.54302852777778	2.84311941666667	3.59591986111111	1.82064016666667	3.18616027777778	2.49186997222222	1.87136344444444	1.86387044444444	1.91331736111111	1.84751763888889	1.80558069444444	1.83342427777778	1.78628294444444	2.57817672222222
AGRN	8.82236419444444	8.84003686111111	8.60269302777778	8.62447536111111	8.84808202777778	8.6862755	9.07130466666667	8.47054808333333	8.80935463888889	9.18357847222222	8.9358075	8.93023280555555	8.71998025	8.68578766666667	8.68540855555556	9.09963141666667	9.05970563888889	8.79618522222222	8.60445825	8.69418947222222	8.49523438888889	8.99816369444444	9.24572105555556	8.57530972222222	8.53459425	8.39495283333333	8.91434208333333	8.33329811111111	8.76770591666667	8.79577111111111	8.75171955555555	8.55907641666667	8.82521691666667	8.96554488888889	8.70535466666667	8.531764
AGRP	6.03304383333333	5.35781736111111	5.74179288888889	5.55618663888889	5.89181961111111	5.50363061111111	5.60583386111111	5.88857913888889	5.64807122222222	5.20544308333333	5.52133730555556	5.11033936111111	5.38892947222222	6.07387069444444	5.47335722222222	5.06806266666667	5.52820113888889	5.60845280555556	5.47030444444444	5.83399805555556	5.68665519444444	5.71128097222222	6.09186472222222	6.15492180555556	6.16315461111111	5.88055994444444	6.50550969444444	6.20782811111111	5.72725880555556	5.93035413888889	6.49418202777778	6.00155941666667	5.41564947222222	5.87914969444444	5.95134211111111	5.82690091666667
AGSK1	8.90495661111111	8.95747311111111	8.58380141666667	8.46882991666667	8.62837261111111	8.59446819444444	8.60483205555555	8.89040272222222	8.46527172222222	8.59035441666667	8.77267155555556	8.69165366666667	8.83218525	8.35896180555556	8.46672266666667	8.98842055555555	9.12400302777778	8.59035441666667	8.56817475	8.97524133333333	8.60445825	8.76218194444444	8.6643255	8.22597666666667	8.88237858333333	8.87692730555556	9.05652638888889	8.55004666666667	8.61708747222222	8.35946536111111	8.59166625	8.17849033333333	8.63988366666667	8.43961991666667	8.38763680555556	8.77093152777778
AGT	10.8743910277778	9.314569	10.7832675277778	10.7878764166667	10.8132965555556	10.1413942222222	10.3398294722222	10.7183183611111	11.7109463333333	10.4976696111111	10.1557820277778	9.86151222222222	10.5658106388889	11.1117733333333	10.8118619166667	9.26642375	9.47331861111111	10.4868969166667	9.88920244444444	9.08900466666667	10.4677921388889	10.5671344166667	10.1943656666667	10.6203775	9.13402836111111	10.9657718888889	9.80280694444444	9.43355152777778	10.2238349166667	10.3800924444444	11.2423723055556	10.7238073888889	10.2379527777778	10.8662208888889	10.7730368333333	9.36992077777778
AGTPBP1	6.81824041666667	7.40910161111111	7.14461202777778	6.57200327777778	6.85569888888889	7.03013483333333	7.37801463888889	6.99583525	6.77953027777778	7.23842819444444	7.26575955555556	7.33507566666667	7.22060783333333	6.88882938888889	6.82499844444444	7.26003533333333	7.22114919444444	7.32519288888889	7.50823105555556	6.65521222222222	7.45149913888889	7.17027827777778	6.34873202777778	7.12145405555556	6.86807355555556	6.81157108333333	6.58331136111111	7.20866891666667	7.04984372222222	6.55837125	5.92340275	6.77272016666667	7.46197047222222	6.88555111111111	6.49249386111111	7.26388080555556
AGTR1	1.92754522222222	1.92774052777778	3.20495408333333	2.84181308333333	2.27913677777778	2.15924513888889	2.23481975	2.30256494444444	3.95495916666667	2.18942544444444	2.36159872222222	3.02030308333333	4.16287425	3.96876436111111	2.67164838888889	1.99936561111111	3.44549763888889	2.1653545	3.56190038888889	2.90656044444444	2.935224	2.04088833333333	2.04787458333333	2.18225277777778	3.097913	3.64404875	3.04497463888889	2.17979161111111	2.47539977777778	3.77208108333333	3.61614030555556	1.95670308333333	1.89582961111111	2.28042986111111	2.09607675	2.11956427777778
AGTR2	1.84140630555556	1.84794544444444	1.83860577777778	1.9190735	1.85205544444444	1.856303	1.9083945	1.92275994444444	1.92846166666667	1.85252933333333	1.91348530555556	1.90624044444444	1.90194958333333	1.97555263888889	2.04352872222222	1.86303744444444	1.86684194444444	1.87560797222222	1.83745755555556	2.06083638888889	1.84776002777778	1.83993438888889	1.83565280555556	1.92552783333333	1.92049855555556	1.93146988888889	1.87650980555556	1.89153980555556	1.86232702777778	1.95551647222222	1.96400588888889	1.86745705555556	1.822105625	1.90183108333333	1.85304522222222	1.84275888888889
AGTRAP	6.76846208333333	5.80532525	6.51929922222222	6.48690866666667	6.71642125	6.29514488888889	5.8281315	6.96983044444444	6.55451825	5.63712755555556	6.44837330555556	5.38926619444444	5.73676080555556	6.71414872222222	6.124112	5.50082755555556	5.79874666666667	6.32777933333333	5.56611666666667	6.23610116666667	5.80136102777778	5.31632575	6.01386597222222	7.95219158333333	5.37606091666667	6.15525461111111	6.66660505555556	5.73626708333333	6.43379811111111	6.32550308333333	7.58531052777778	7.89521094444444	5.56326977777778	5.86765197222222	6.30264891666667	5.33028858333333
AGXT	7.51370719444444	6.90859155555556	7.34980891666667	7.66042261111111	7.66953630555556	7.31830394444444	7.05083630555556	7.92078158333333	7.83613130555556	7.04393822222222	6.98395072222222	6.59146247222222	6.76210983333333	8.24466044444444	7.58202502777778	6.8861035	7.5886645	7.32954719444444	7.0347445	7.62314702777778	7.26739713888889	7.28063897222222	8.2057495	8.16484875	8.02376980555556	7.92361513888889	7.97096491666667	7.81189402777778	7.34283691666667	7.990712	8.56498666666667	7.88474836111111	7.00059655555556	7.36409766666667	7.66152661111111	7.46912486111111
AGXT2	1.92216872222222	1.9015535	1.85658127777778	2.16429055555556	1.92368775	1.94306144444444	2.11659125	2.22655738888889	2.33866438888889	1.98682561111111	2.12626047222222	2.12045988888889	2.08542280555556	2.33866438888889	1.81862872222222	1.87105419444444	1.87781058333333	1.86690994444444	1.85475155555556	1.88807891666667	1.89036444444444	2.01794741666667	1.81709716666667	2.11912105555556	2.20976455555556	2.22298333333333	1.97971411111111	1.80435355555556	2.08165016666667	2.37565580555556	2.80350508333333	1.96304861111111	1.891943	1.81472191666667	1.93207916666667	1.80077994444444
AGXT2L1	6.02215030555556	5.04487375	7.73592177777778	7.33804358333333	5.653073	5.14817783333333	7.12251938888889	5.513758	7.606843	7.31295533333333	6.65586691666667	6.3343855	7.01244458333333	7.67768777777778	6.66478438888889	5.04049666666667	5.92705144444444	7.44569225	6.46177963888889	4.84395158333333	6.45784052777778	6.63495372222222	6.07904547222222	4.68006138888889	4.30138422222222	6.26334080555556	5.24954758333333	5.73454427777778	5.41760955555556	7.00322286111111	8.44624038888889	4.80692861111111	6.40328538888889	6.75648711111111	6.73539447222222	4.13628411111111
AGXT2L2	5.42340533333333	5.41173855555556	5.28806277777778	5.63907038888889	5.62101169444444	5.42933266666667	5.53374672222222	5.61038355555556	5.60618083333333	5.41798291666667	5.62381869444444	5.38966311111111	5.41644469444444	5.68665519444444	5.28844369444444	5.58629833333333	5.15392463888889	4.43712833333333	5.29534391666667	5.54688405555556	5.44652613888889	5.45551488888889	5.40305919444444	5.81125508333333	5.61388180555556	5.66619336111111	5.07028811111111	5.53702447222222	5.24820491666667	5.51503172222222	4.75417286111111	5.987262	5.36985155555556	5.40276208333333	5.88476991666667	5.23061466666667
AHCTF1	7.47981294444444	7.75546138888889	7.82200625	7.76346736111111	7.58427794444444	7.82137505555556	8.03023508333333	7.966909	7.62314702777778	7.75356027777778	7.59715505555556	7.64131566666667	7.84133388888889	7.78427202777778	7.76415266666667	7.60420872222222	7.52327863888889	7.62971447222222	8.08620902777778	7.45367988888889	7.93993002777778	7.79063525	7.71255513888889	7.75836561111111	7.92395311111111	7.81568108333333	7.79753113888889	8.18359580555556	8.26378055555556	7.84514347222222	7.78066327777778	7.7750095	7.80747613888889	7.63951611111111	7.89366594444444	7.85839091666667
AHCY	7.41569444444444	7.77842558333333	7.53948252777778	7.67057480555556	7.57551275	7.99901744444444	7.67694222222222	7.65318036111111	7.31042013888889	7.52327863888889	8.02822597222222	7.43268719444444	7.67228730555556	7.19998575	7.94179769444444	7.76846427777778	7.66855025	7.74464947222222	7.72110527777778	7.61368963888889	7.41446630555556	7.44369991666667	6.89707911111111	7.46582555555556	7.21479583333333	7.29809555555556	7.28899566666667	7.34835730555556	7.75168536111111	7.14838877777778	6.89450052777778	7.73528436111111	7.48281063888889	7.41294427777778	7.25296141666667	7.56591483333333
AHCYL1	12.2254575555556	11.0557406111111	11.9721395555556	12.0580933055556	11.5554798055556	11.5611813055556	11.40151825	11.8083333888889	12.3796979722222	11.3211499166667	11.6403912777778	11.4172313611111	11.4118287222222	12.0907094166667	11.2486333611111	11.0755753055556	10.7041848333333	11.6896066388889	11.89366925	10.9148953888889	11.7729479444444	11.8849643333333	11.5407640555556	11.86933925	10.9525031666667	11.8609836388889	11.7971868611111	11.4681082777778	11.9533107777778	11.4068229444444	12.0281647777778	11.4118287222222	11.5611813055556	11.8818339444444	12.1328381666667	10.6669114166667
AHCYL2	3.91949452777778	3.54563569444444	3.34496633333333	2.84921927777778	2.47924738888889	2.16095297222222	3.23392788888889	2.60731783333333	3.99610102777778	4.28430061111111	3.48363786111111	3.69691497222222	3.95233533333333	2.97247391666667	2.06446169444444	3.79330041666667	4.01965611111111	3.63135205555556	4.12651775	2.42871575	3.85655552777778	4.02784633333333	3.18750888888889	5.12717813888889	3.82933888888889	3.03474913888889	3.85863775	4.02014505555556	2.27619430555556	4.21119936111111	4.55322083333333	2.35818233333333	3.82528836111111	4.15225861111111	4.388168	3.03889313888889
AHDC1	9.1631795	8.87110155555555	8.94729791666667	9.56265775	9.54513847222222	9.28732302777778	9.16669891666667	9.359666	9.44516002777778	9.12171858333333	8.94729791666667	8.77720719444445	8.6288205	9.57774258333333	9.65418336111111	9.14617613888889	8.83037991666667	9.26111816666667	8.98278352777778	9.05769944444445	8.93155802777778	9.11336447222222	9.89373641666667	9.314569	9.65110855555556	9.44055455555556	9.17403211111111	9.28328597222222	9.35409608333333	9.41898886111111	9.75716097222222	9.16488494444445	8.92346047222222	9.0871905	9.71487625	8.90738152777778
AHI1	6.57998888888889	7.39407722222222	6.85936625	6.21205961111111	6.56028888888889	6.48860252777778	6.78521766666667	6.07602019444444	5.85432544444444	6.81378036111111	5.88857913888889	7.07223597222222	6.79630297222222	5.61237102777778	7.02381988888889	6.83056613888889	6.46145366666667	6.25748997222222	7.00099533333333	6.59331869444444	7.06283608333333	7.2238975	6.30340802777778	6.01623247222222	6.8468915	7.04418883333333	6.94319169444444	7.10639058333333	6.75205944444444	6.55000919444444	6.32041561111111	6.31656313888889	6.90505233333333	6.79657	6.72137702777778	6.99820794444444
AHNAK	6.39052769444444	4.91052441666667	6.23982827777778	6.15742847222222	6.84843858333333	6.30753755555556	5.869401	7.04167008333333	7.17142141666667	6.08665183333333	5.71370597222222	5.92259897222222	5.68136013888889	6.77581366666667	6.45633677777778	5.44588169444444	6.16809416666667	6.50256077777778	6.51929922222222	5.90812888888889	5.81927488888889	6.10100638888889	6.55119155555556	6.09328266666667	6.19357716666667	6.01316733333333	6.03696338888889	5.58052966666667	5.85922913888889	6.08476383333333	7.51734677777778	6.75246925	5.89032761111111	6.38733025	6.68850038888889	5.12586047222222
AHNAK2	10.0653319166667	9.64058975	9.67547691666667	9.65020666666667	9.92206538888889	9.77331027777778	10.0026554444444	9.77925827777778	9.38070188888889	9.58927791666667	9.29168541666667	10.1849555277778	9.10870441666667	9.32363647222222	9.42237686111111	10.3433338333333	9.51976930555556	10.10508625	9.86880580555555	10.4290901666667	9.70186886111111	9.87762552777778	9.24265997222222	8.8561865	9.72723991666667	9.67322541666667	9.66393963888889	9.26953852777778	9.80719972222222	9.61190833333333	7.57160575	9.71732244444445	9.95140908333333	10.3287260833333	9.89568741666667	10.0078140833333
AHR	5.41925030555556	5.83029766666667	5.86154997222222	5.40190119444444	5.32629191666667	6.16558111111111	5.82136138888889	5.27585975	5.73486055555556	6.06229025	6.276458	5.58374252777778	6.7077185	5.98681805555556	6.47739663888889	5.84197738888889	5.81192702777778	5.73676080555556	5.96654222222222	4.81810847222222	5.75846925	5.793952	4.68317066666667	6.35026586111111	4.72699694444444	5.57900922222222	5.19114347222222	5.94751616666667	6.09781016666667	5.55695716666667	5.09803169444444	6.61004397222222	5.90897888888889	5.23363497222222	5.51553516666667	5.67274908333333
AHRR	1.83966847222222	3.66993252777778	3.33296780555556	2.74337236111111	3.41822558333333	4.07223622222222	4.64444625	3.27751044444444	2.77392419444444	5.27225252777778	2.89009163888889	4.16431069444444	3.673786	2.95231619444444	4.38334472222222	3.17931972222222	5.03686116666667	2.54679030555556	3.58556213888889	3.37713605555556	4.06823427777778	2.87186458333333	2.76486555555556	1.84724647222222	2.69153711111111	1.84489208333333	2.92032180555556	3.45860719444444	3.27568461111111	3.15484255555556	1.95860177777778	2.34145852777778	3.51174577777778	1.85019741666667	3.91949452777778	2.52772583333333
AHSA1	10.6816846666667	11.3066048055556	10.5018118055556	10.3117668055556	10.5497989444444	10.7346732777778	10.8208746111111	10.7294707222222	10.4423775555556	10.7209605555556	11.6147791944444	11.2909791666667	11.3970560555556	10.4489996666667	10.7238073888889	11.3912742777778	10.8323473055556	10.7710259722222	10.9657718888889	10.9016652222222	11.1848225555556	10.5850981944444	10.2144256111111	10.4882339722222	10.7294707222222	10.4898336111111	11.0073090555556	10.9130171388889	10.9335053611111	10.4253989444444	9.79508461111111	10.7710259722222	11.18807525	10.9895340277778	10.4370158611111	11.0308137222222
AHSA2	11.1014957777778	10.9754716666667	10.9913072777778	11.01872775	11.0848135277778	10.8025066944444	10.6816846666667	10.9130171388889	11.18807525	11.1117733333333	10.4475523611111	10.9565100833333	10.9421531666667	11.22237125	10.8082064166667	10.7894243888889	10.5610219166667	10.7675744722222	10.7947677777778	10.5166523333333	11.0485815833333	11.3550950555556	11.4953235277778	11.0322761388889	11.0993825555556	11.14536625	11.1373576944444	10.6543564166667	11.0467443055556	11.3066048055556	11.1265736944444	11.1307002222222	11.2306615833333	10.7328421666667	10.9913072777778	10.9165939444444
AHSG	4.44984125	4.70136083333333	5.09217458333333	5.6307405	4.33885025	4.18500472222222	4.73057630555556	4.92506880555556	5.16356725	5.07429625	4.66404102777778	5.00433352777778	4.70747852777778	5.66032766666667	5.05710822222222	5.24158444444444	4.81931405555556	5.01321875	4.94243363888889	5.19308686111111	4.94754847222222	5.00239294444444	6.00577694444444	5.93874883333333	5.25347758333333	5.73418602777778	4.58503047222222	5.28369988888889	4.70433444444444	5.347537	5.97613027777778	4.49220486111111	4.77094302777778	4.95563711111111	4.76475911111111	4.83030094444444
AHSP	4.62748544444444	4.12758955555556	4.51106180555556	4.20325116666667	5.00820552777778	5.73585133333333	4.32412483333333	3.33748988888889	4.14343233333333	4.66316997222222	4.52896111111111	4.59838066666667	4.45287997222222	4.94325147222222	4.96290425	4.599526	4.77183327777778	4.77873752777778	4.25743213888889	5.28266519444444	4.90023241666667	4.69584094444444	4.95641072222222	4.85262752777778	4.63719227777778	4.83732388888889	3.98788555555556	4.86646816666667	4.90844555555556	4.85618588888889	5.19424991666667	5.30911552777778	3.69565766666667	5.02315911111111	4.70948372222222	4.39500180555556
AICDA	2.87186458333333	2.05365538888889	1.92389141666667	2.53756888888889	2.10708675	2.15410111111111	2.56798558333333	2.71962483333333	3.04059483333333	2.46687166666667	2.80861816666667	2.37295547222222	2.439553	2.84707008333333	3.28198255555556	1.99987108333333	2.11785858333333	2.091465	1.96377747222222	1.98292213888889	1.98795677777778	2.31356391666667	2.50073955555556	2.51738013888889	2.61459133333333	2.92667744444444	2.31176719444444	2.81799572222222	2.99001213888889	2.52180961111111	3.59955819444444	2.15553905555556	2.24154875	3.67877875	2.60026963888889	2.245997
AIDA	7.46226647222222	7.71368086111111	7.88059216666667	7.40727969444444	7.80180802777778	7.52011147222222	7.44116311111111	7.65789469444444	7.72140752777778	7.60857366666667	7.74896436111111	7.76346736111111	7.68703586111111	7.57434936111111	7.71550622222222	7.54568144444444	7.48914552777778	7.37552977777778	7.72076694444444	6.95138305555556	8.08220086111111	8.03935852777778	7.30367469444444	8.4510875	7.46988433333333	7.71041938888889	7.46811102777778	8.13340352777778	7.52142586111111	7.51477913888889	7.51215705555556	7.88094447222222	8.01847455555555	7.81064147222222	7.43303644444444	7.64273036111111
AIF1	5.76016702777778	6.00964333333333	6.39908102777778	8.17685058333333	7.48054491666667	8.41833780555556	6.09721511111111	7.40106658333333	7.41265558333333	7.88017622222222	7.78583483333333	6.66209297222222	7.54166816666667	7.34896061111111	8.2138415	7.19816272222222	6.97552816666667	6.98836102777778	6.43342958333333	6.20782811111111	6.52318463888889	6.81536402777778	6.96892683333333	9.02628533333333	7.36671513888889	7.44494475	7.62620047222222	7.82473241666667	7.00241419444444	7.80998538888889	7.65656491666667	7.98747511111111	7.22022597222222	7.73824869444444	7.43162877777778	6.94785388888889
AIF1L	8.54461780555556	8.06135269444444	8.32652788888889	7.87179441666667	8.65464655555555	7.6318685	8.21048369444445	8.75076644444444	8.82309508333333	7.81122941666667	7.88017622222222	7.73623288888889	7.87516388888889	8.834956	7.62692986111111	8.40799727777778	7.74464947222222	8.46640572222222	7.55636119444444	7.80406247222222	8.26850094444444	8.4510875	8.44566088888889	9.12508305555555	8.04155733333333	8.16519805555556	7.88729408333333	7.77020375	8.37598327777778	8.37759408333333	8.44566088888889	9.56265775	8.48207133333333	8.32234416666667	8.2900245	8.27287947222222
AIFM1	5.25915780555556	5.42667755555556	5.27018647222222	4.54555588888889	4.45154330555556	4.95355705555556	5.13918022222222	3.63320383333333	4.89545927777778	5.25625183333333	5.38482872222222	5.52133730555556	5.390283	3.89525102777778	5.27323430555556	5.19967761111111	5.05772036111111	4.55495352777778	5.49018925	5.74719358333333	5.13577002777778	4.79816905555556	4.68501038888889	4.76987758333333	4.60639686111111	5.12796647222222	4.66404102777778	5.35603786111111	4.78251169444444	4.34113333333333	3.43529380555556	5.06186269444444	5.56023680555556	5.54183830555556	5.20797186111111	5.29708597222222
AIFM2	3.24906030555556	3.31651044444444	4.24856069444444	2.89847444444444	4.03612897222222	1.84631855555556	2.617635	2.26861175	3.25520175	3.43529380555556	1.84213652777778	2.58631375	2.44385944444444	1.856303	3.03420919444444	2.5693295	1.87528969444444	3.24842925	2.91519758333333	3.39867377777778	3.53237494444444	3.77491488888889	3.90128102777778	2.88225175	2.93966305555556	2.22492922222222	3.33748988888889	2.31709797222222	3.08240477777778	1.84048947222222	2.83158747222222	2.07352852777778	2.81537147222222	2.52772583333333	2.79512477777778	1.8113925
AIFM3	8.50003755555556	8.55634911111111	7.94626086111111	8.5251555	8.41672644444444	7.11682158333333	8.03294941666667	8.85131816666667	8.68368977777778	7.97962597222222	7.48914552777778	8.48976272222222	7.07376119444444	8.72045858333333	7.48518163888889	8.23097536111111	8.33209355555556	8.46929847222222	7.83231730555556	8.72135769444444	7.66303958333333	8.55004666666667	9.06529263888889	7.60087627777778	8.51011927777778	8.712679	8.71943747222222	7.73336255555556	8.01421177777778	8.47605116666667	9.12508305555555	7.66070597222222	8.26312166666667	8.84488388888889	8.62267269444444	8.62267269444444
AIG1	8.95132066666667	8.93678491666667	8.99337588888889	8.52253433333333	8.65687994444444	8.53116966666667	8.67188730555556	8.66329875	8.78309761111111	8.75887841666667	8.23551816666667	8.61367066666667	8.39406861111111	8.56640363888889	8.29574047222222	8.81210847222222	8.60577166666667	8.77184013888889	8.71517741666667	8.75076644444444	8.66771619444444	8.67705480555555	8.42024322222222	8.05588888888889	8.56095033333333	8.91998738888889	8.37723336111111	8.43167702777778	8.64502322222222	8.71848083333333	8.25731047222222	8.46571022222222	8.92253363888889	8.90387205555556	8.54461780555556	8.79997161111111
AIM1	1.78284886111111	2.02432491666667	1.79276861111111	1.81192433333333	2.42424672222222	2.82633638888889	1.80856994444444	1.80166925	1.81556430555556	2.9446605	3.21586277777778	3.21514963888889	2.61531888888889	1.80314572222222	1.93618425	1.83831519444444	2.2418965	4.94754847222222	2.61085269444444	2.17111838888889	2.06151425	2.00772830555556	2.6196215	2.69031766666667	1.80507002777778	1.78746294444444	1.79703558333333	1.8703625	2.3285915	1.80083913888889	3.87648775	3.57363258333333	2.16475466666667	2.85431702777778	1.81169063888889	1.84905219444444
AIM1L	4.06823427777778	3.87210922222222	3.89575666666667	4.83285205555556	4.89337694444444	4.41946969444444	3.78035	4.40191638888889	4.64389275	4.54888366666667	3.45357630555556	3.70479886111111	4.01559677777778	4.53740897222222	4.59434605555556	3.92800011111111	4.23346363888889	4.22479386111111	4.06628869444444	4.6966475	3.90286927777778	4.22479386111111	4.37072719444444	4.79653677777778	4.51072461111111	4.58546222222222	4.59120647222222	4.35427130555556	4.07279088888889	4.3452435	5.36079383333333	4.64107202777778	3.86298647222222	4.28202444444444	4.89940202777778	4.46346441666667
AIM2	2.12580930555556	2.93591369444444	1.95372355555556	3.35252491666667	3.09616891666667	5.26972483333333	2.6841965	2.03511955555556	2.17887038888889	2.73457263888889	2.05193083333333	1.98228786111111	2.63854975	2.57490625	1.91433236111111	1.82388897222222	1.84134902777778	2.72805958333333	1.83955597222222	1.87085611111111	1.86462658333333	2.02432491666667	1.96641388888889	4.15022113888889	1.99345536111111	1.89523538888889	3.16586788888889	2.04446936111111	2.48413236111111	1.95091552777778	2.12320486111111	3.38128372222222	1.81174702777778	1.92808125	3.05764180555556	3.20564458333333
AIMP1	7.57551275	7.84339588888889	8.07552694444444	7.74716677777778	7.72009847222222	7.74001855555556	7.57784936111111	7.91373586111111	7.74851763888889	7.69935222222222	7.490403	7.72553041666667	8.01640863888889	7.99031338888889	7.54043913888889	7.77099113888889	7.82620125	7.96031741666667	7.79135225	7.44634180555556	7.97619847222222	7.87747422222222	7.44185255555556	8.141736	7.46346041666667	7.73697930555556	7.82074602777778	7.33179555555556	7.87558391666667	7.72629669444444	7.79791186111111	8.24322555555556	8.14472019444444	7.74001855555556	7.76459972222222	8.04490416666667
AIMP2	6.45414197222222	6.79845191666667	6.35935041666667	6.98122433333333	6.58807719444444	6.46215575	6.84172347222222	5.73754488888889	6.45599977777778	6.58701869444444	6.84137061111111	6.60824044444444	6.50426747222222	6.351974	6.18799752777778	6.90626772222222	6.51367102777778	6.99366380555556	6.52932447222222	6.66638108333333	6.69995861111111	6.72462897222222	6.3469715	6.03342394444444	5.98769258333333	6.21067255555556	6.34318116666667	5.71338761111111	6.39970575	5.96552122222222	6.03829405555556	6.94225241666667	6.81378036111111	6.51207347222222	6.71180669444444	6.93846866666667
AIP	9.28199019444444	9.31538852777778	9.05505575	9.23362419444445	9.33273877777778	8.95272769444444	9.07338766666667	9.42044436111111	9.24169827777778	8.96695991666667	9.0630835	8.84108147222222	8.76311958333333	9.30694536111111	9.30375941666667	9.09761611111111	9.14564716666667	9.25703583333333	9.036565	9.15119480555555	9.19288538888889	9.10618808333333	9.37395483333333	9.43819116666667	9.34902841666667	9.17532661111111	9.38449780555556	9.12400302777778	9.21044430555555	9.22507733333333	9.28147891666667	8.99142761111111	9.15933261111111	9.23889552777778	9.06802430555556	9.24391811111111
AIPL1	1.79672216666667	1.81889452777778	1.80494775	1.83467569444444	1.82138872222222	1.81766652777778	1.83766016666667	1.81695761111111	1.82960711111111	1.78962263888889	1.83712377777778	1.82275643055556	1.81872302777778	1.83661413888889	2.24054536111111	1.86194191666667	1.8680455	1.90222186111111	1.83966847222222	1.82374313888889	1.81889452777778	1.81277936111111	1.85862927777778	1.85539822222222	1.82747719444444	1.80788302777778	1.82266330555556	1.95468680555556	1.82120377777778	1.81590372222222	1.83398663888889	1.82172455555556	1.78835997222222	1.95354783333333	1.81985413888889	1.86814519444444
AIRE	11.3840183888889	11.050145	11.4522009166667	12.2564990833333	11.8582556388889	11.5080179444444	11.4925372222222	12.4754474722222	12.2784616111111	11.7511355833333	11.0308137222222	10.68933075	10.9400596666667	12.2835054444444	11.4984853888889	10.9421531666667	11.5942430833333	11.9615494444444	11.6896066388889	11.4875305277778	11.71650925	11.9615494444444	12.4451607222222	12.0766195	12.1285896388889	12.2129262222222	12.2089660833333	11.7667101666667	12.3930855555556	12.0472794166667	12.2129262222222	12.1569082777778	12.0500492222222	11.5439486666667	12.0819796388889	11.7624538611111
AJAP1	8.06173427777778	8.30563119444444	7.78259425	7.92171863888889	8.13482372222222	7.81783377777778	8.20132213888889	7.98996275	7.77438830555556	8.36697847222222	7.75546138888889	8.14472019444444	7.70184738888889	7.54107627777778	8.10891305555556	8.06904902777778	7.58531052777778	7.65245622222222	8.07676658333333	8.01847455555555	7.77842558333333	8.14307158333333	8.01772930555556	6.77995269444444	8.45452869444444	8.07426927777778	7.75955011111111	8.03818513888889	7.90363538888889	8.24769572222222	7.74001855555556	6.95924863888889	7.81783377777778	7.80295819444444	7.74424205555556	7.97255933333333
AK1	10.3117668055556	9.89190627777778	10.1644979166667	10.1985158055556	10.1892864722222	9.73295566666667	9.87158380555556	10.2229566388889	10.3418828888889	9.83273497222222	9.73127116666667	9.90442361111111	9.64325069444445	10.2017803055556	10.099731	9.74480186111111	10.0282921388889	10.0577473333333	9.88649397222222	10.2090994166667	9.88101538888889	10.0291170277778	10.1835262222222	10.2229566388889	10.0983590277778	10.1902363611111	10.0684059444444	9.83772469444444	9.8422795	10.1169315555556	10.3873486666667	10.0300693333333	9.81518469444444	9.99103597222222	10.2599688333333	9.89752097222222
AK2	6.22727238888889	6.31114983333333	6.32777933333333	6.10421505555556	6.348189	6.30173275	5.97749744444444	6.12735952777778	6.29613002777778	6.364043	4.88849444444444	6.26777177777778	6.08390430555556	6.01584025	5.80136102777778	6.16717222222222	5.22549186111111	5.82287486111111	6.02431725	5.93344972222222	6.03091625	6.537634	6.17121063888889	6.36035236111111	5.91062766666667	6.09154888888889	6.20301591666667	5.71408675	6.02539275	6.18733838888889	5.99363363888889	6.67235861111111	6.49147030555556	5.95241766666667	6.15800530555556	5.94069677777778
AK3	5.27193388888889	5.64917016666667	5.97773075	5.68037863888889	5.45116961111111	6.09328266666667	5.69196105555556	5.10331847222222	6.08636688888889	5.44924802777778	5.61007502777778	5.89216291666667	6.34840463888889	5.50624822222222	6.31035441666667	5.34568197222222	5.58338958333333	6.02655494444444	5.96793725	4.86352927777778	6.12213483333333	5.87879205555556	5.64384044444444	5.36079383333333	5.37716194444444	5.39226716666667	5.30950536111111	5.61158225	5.18283377777778	5.87203519444444	5.78376183333333	5.89147197222222	6.0081285	5.99255561111111	6.04144108333333	5.13645461111111
AK4	7.02582836111111	7.06283608333333	7.36147752777778	7.29728113888889	6.50426747222222	7.24315836111111	7.490403	6.91165169444444	7.52049552777778	7.50856436111111	7.20614386111111	7.24164805555556	7.21698922222222	7.30532080555556	7.68531833333333	7.32983036111111	7.03263175	7.53589683333333	7.49518586111111	7.25068722222222	7.34324911111111	7.18677369444444	7.74851763888889	6.48808880555556	7.07183272222222	7.2893875	7.19621608333333	7.00999358333333	6.97989747222222	7.57745686111111	7.71477719444444	7.24228177777778	7.09759355555556	7.38895133333333	7.05716138888889	6.28702011111111
AK5	8.24580166666667	8.88812825	8.29112463888889	8.50365827777778	8.02376980555556	8.68540855555556	8.98436255555556	7.84407586111111	7.96532144444444	8.93932488888889	8.86386669444444	8.86248675	8.36081658333333	7.69235480555556	8.49774525	8.75832919444444	8.70170922222222	8.89658202777778	9.03107919444444	8.31964591666667	8.98692344444444	8.49825313888889	7.53500369444444	7.17575727777778	8.51843891666667	8.1723735	8.16519805555556	9.16374419444444	8.33714855555556	8.59648758333333	7.30004455555556	7.59201147222222	8.82750847222222	8.54902677777778	7.98213330555556	8.60817097222222
AK7	5.54252363888889	4.86866480555556	5.37827166666667	5.17602725	5.45086758333333	5.13462711111111	5.50287638888889	5.09558447222222	5.46815708333333	5.36561616666667	5.61625238888889	5.27292688888889	4.48677658333333	4.21175183333333	5.6375295	5.34712325	5.00594955555556	5.45777755555556	5.31923666666667	5.60658941666667	4.83911261111111	4.51490897222222	4.84395158333333	4.99345763888889	4.526593	4.66528375	3.99097225	4.87631986111111	4.92335802777778	4.97284786111111	4.732656	5.16819825	4.77996233333333	5.05486547222222	5.04139638888889	4.6971095
AK8	9.99758861111111	9.56803019444444	9.93331944444444	10.6743720555556	10.2026683333333	10.1303146666667	10.0467303055556	10.7383570833333	10.6773222222222	10.1943656666667	9.72944130555556	9.329042	9.55061394444444	10.8223539444444	10.1902363611111	9.38648758333333	9.98140080555556	10.3276042777778	10.1119300555556	9.99656569444445	10.1902363611111	10.3228874444444	11.0093959722222	10.8701664444444	10.6448245833333	10.6157812222222	10.5827714444444	10.2475486388889	10.28981225	10.6033278888889	10.7947677777778	10.5446192777778	10.2805530833333	10.1578641388889	10.5497989444444	10.32424675
AKAP1	7.59942011111111	7.33507566666667	7.51766755555556	7.29914822222222	7.53821536111111	7.34947705555556	7.40838738888889	7.50387197222222	7.05456122222222	6.91591441666667	7.36638133333333	7.16512993055556	7.10583097222222	7.04167008333333	7.76737461111111	7.28092361111111	7.05569022222222	7.60609666666667	7.60966877777778	7.11485622222222	7.29080305555556	7.02192377777778	7.00877788888889	6.54020683333333	6.75404041666667	7.16262658333333	7.03013483333333	7.20991252777778	7.26162002777778	6.91224272222222	7.14806258333333	6.43975283333333	7.17832005555556	7.10773794444444	7.24835355555556	7.65425672222222
AKAP10	8.65022661111111	8.70250191666667	8.39143094444444	8.69985388888889	8.52475944444445	8.31132097222222	8.38646052777778	8.56770877777778	8.36010833333333	8.38012433333333	8.65721191666667	8.75543647222222	8.0949955	8.05250919444445	8.42881697222222	8.5128525	8.38865838888889	8.33586675	8.90247388888889	8.63573588888889	8.70209516666667	8.51326861111111	8.48645575	8.18109852777778	8.50969077777778	8.51456916666667	8.79664477777778	8.62972511111111	8.87574213888889	8.35828758333333	8.28298238888889	8.48520086111111	8.64690616666667	8.48062658333333	8.69985388888889	8.56411738888889
AKAP11	8.40687491666667	9.82156097222222	9.00535505555556	8.35005341666667	7.90745933333333	8.95747311111111	9.28258216666667	8.22844291666667	8.49486688888889	9.46651230555556	9.64482380555556	10.0743685833333	9.80454052777778	8.33012386111111	8.65598308333333	9.52513422222222	9.76222919444444	9.19063380555555	9.49707180555555	9.26238088888889	9.51188177777778	9.03150591666667	8.14704975	8.39576619444444	9.0871905	8.80054972222222	8.77720719444445	9.30813302777778	8.85009177777778	8.55634911111111	7.83850330555556	8.11400738888889	9.53069313888889	9.01386202777778	8.35095261111111	9.54980888888889
AKAP12	9.191654	9.68370533333333	9.25401619444444	9.34621505555556	9.17365227777778	10.2887308055556	9.58733338888889	9.202392	9.06136788888889	9.37512883333333	9.65846227777778	9.87934508333333	9.71134391666667	9.12117344444444	9.50373266666667	9.743132	9.52764758333333	9.45838672222222	9.50373266666667	9.79013938888889	9.47756577777778	9.35163236111111	9.46397680555556	8.60395102777778	9.66393963888889	9.56021938888889	9.65322247222222	9.65322247222222	9.74057175	9.40873841666667	9.49548675	9.74957788888889	9.70716161111111	9.67975436111111	9.86970363888889	9.62948494444444
AKAP13	7.47284980555556	8.13604622222222	7.71578177777778	7.52080427777778	7.33406025	8.18321908333333	7.96499863888889	6.87284297222222	7.41808791666667	8.21125511111111	8.06836055555556	7.84848175	8.07147944444444	7.13561680555556	7.79827238888889	7.60819344444444	7.66918016666667	7.56814141666667	7.76309591666667	7.58625627777778	7.79942252777778	8.02822597222222	7.45786125	7.50823105555556	7.78991055555556	7.50658241666667	7.37027563888889	8.40607311111111	7.48773102777778	7.86587297222222	7.01447036111111	6.865987	7.79063525	7.42862169444444	7.77438830555556	7.30944863888889
AKAP14	3.27459616666667	2.71962483333333	2.83579044444444	4.14756177777778	3.42929991666667	2.64880202777778	3.59270086111111	3.70479886111111	3.58862969444444	3.08463672222222	3.51572177777778	2.63108116666667	2.84181308333333	4.07444447222222	3.53237494444444	2.89687041666667	3.40684325	3.24326466666667	3.40058461111111	4.05139213888889	3.23336547222222	3.75788930555556	4.13672472222222	3.44939697222222	4.25183527777778	3.79280775	3.80147591666667	3.89417855555556	2.87725105555556	3.84870555555556	5.07133266666667	3.31597630555556	2.73668716666667	3.87707808333333	3.83488302777778	3.291445
AKAP17A	5.65938422222222	5.29739188888889	5.3310145	5.31177330555556	5.52861388888889	5.02556263888889	5.71128097222222	4.430978	5.11367055555556	5.11549888888889	5.08422283333333	5.40624336111111	5.15392463888889	4.82046919444444	5.25701169444444	4.98328416666667	5.06311438888889	5.08185808333333	5.27953941666667	4.56546338888889	5.06991922222222	5.24669955555556	4.0914325	5.00552713888889	4.01282169444444	4.25576855555556	4.14864575	5.18994630555556	5.34093444444444	4.75811577777778	5.11797911111111	5.61985777777778	5.65715755555556	4.90407516666667	5.63944361111111	5.50624822222222
AKAP2	6.82988861111111	7.22941516666667	7.20695208333333	6.48347275	6.79696772222222	7.51804997222222	6.88419691666667	6.39308102777778	6.51572427777778	6.42843216666667	6.94103241666667	7.33804358333333	7.09363447222222	5.71091275	6.41857291666667	7.07054769444444	6.94259838888889	6.64810930555556	6.97806525	7.11682158333333	6.87981702777778	7.05716138888889	6.38733025	6.78618916666667	6.58331136111111	6.29192313888889	6.04592047222222	6.17684269444444	6.83336213888889	6.01731858333333	5.41345172222222	7.11774388888889	6.88149119444444	6.71318425	7.0231885	6.68092444444444
AKAP3	1.84764397222222	1.83600463888889	1.8925865	1.87587147222222	2.46687166666667	1.83966847222222	1.84951127777778	2.78778891666667	1.86232702777778	2.25997947222222	1.82432183333333	1.83820958333333	1.83836383333333	1.89237125	1.90964636111111	1.89342819444444	1.93354902777778	1.924053	2.35582658333333	1.80862438888889	2.17158655555556	1.96258997222222	1.79934538888889	1.86104338888889	1.87479958333333	1.90993075	2.15879969444444	1.80455788888889	1.86699641666667	2.00406305555556	2.01974591666667	2.73310466666667	1.86320788888889	3.03143247222222	1.99639308333333	1.80777602777778
AKAP4	5.78652480555556	5.42291138888889	5.69792611111111	6.08765752777778	5.81347336111111	5.84389888888889	5.90861383333333	6.351974	6.14850444444444	5.79715844444444	5.61158225	5.65065702777778	5.55730875	6.33000611111111	6.01509419444444	5.38854383333333	5.62821305555556	5.85703308333333	5.63358066666667	5.74539355555556	5.65263802777778	5.70032066666667	6.25711952777778	6.25811677777778	6.15124386111111	6.17203719444444	6.11144425	5.81376919444444	6.655517	5.87985002777778	6.41890558333333	6.00244466666667	5.79965183333333	5.79162788888889	6.06466122222222	5.70368583333333
AKAP5	6.84772902777778	8.18587008333333	7.44911988888889	7.53884333333333	6.792633	7.93211675	8.16183705555556	6.67024111111111	6.19385825	8.39495283333333	9.50436472222222	8.45493777777778	8.77631158333333	6.73439025	7.55277463888889	8.30690266666667	8.95456969444444	7.88803211111111	8.59597633333333	7.51144588888889	8.03438316666667	7.35009191666667	6.98361805555556	5.38892947222222	7.7349215	7.55129858333333	7.48773102777778	8.57981075	7.58565066666667	8.09625494444444	7.19878058333333	6.61440755555556	7.71612280555556	7.58007847222222	6.69473730555556	8.07010397222222
AKAP6	5.07467769444444	6.1356005	5.53672286111111	3.46158275	4.83575663888889	4.98251333333333	6.44899861111111	4.82601969444444	5.31022908333333	5.64880838888889	6.08600511111111	6.67439322222222	5.66134372222222	4.51581383333333	4.53166486111111	6.00527777777778	5.88476991666667	5.27105836111111	6.06004175	6.19165013888889	6.12450819444444	5.61817586111111	4.78664925	4.00494619444444	5.57926658333333	5.30834730555556	5.02480052777778	5.56564313888889	4.67128333333333	3.5810555	2.19798194444444	4.52617480555556	5.88510194444444	5.23910638888889	4.84907277777778	5.93566980555556
AKAP7	6.3532905	6.91759547222222	6.15433841666667	6.11668733333333	6.03534769444444	5.99809541666667	6.37925141666667	6.08174177777778	6.74529136111111	6.71718633333333	7.03134491666667	6.70243405555556	6.87833086111111	6.88327338888889	6.70327141666667	6.74375358333333	7.05138036111111	6.44810905555556	6.50968358333333	5.88130391666667	6.39275452777778	5.90104291666667	6.14127922222222	6.53956144444444	6.59754155555556	6.70739966666667	6.19165013888889	6.3760365	5.93344972222222	7.00427133333333	6.55051438888889	5.72972802777778	6.30173275	6.66971391666667	6.55338261111111	6.48214975
AKAP8	3.91785216666667	3.36328175	3.52931963888889	2.19887036111111	3.40519380555556	2.87398208333333	2.59960152777778	2.29298838888889	2.60164052777778	3.13841008333333	2.39207616666667	3.91741463888889	2.75141944444444	3.51960238888889	2.06369436111111	3.28482530555556	2.692224	3.68721122222222	4.05080536111111	3.87106963888889	2.90236438888889	3.04185491666667	3.28198255555556	4.85999933333333	2.7571805	2.50864819444444	1.88763505555556	4.49448997222222	3.82050858333333	3.33296780555556	3.33007286111111	2.62147147222222	3.73477163888889	1.85862927777778	1.80353586111111	3.27616894444444
AKAP8L	9.13896175	9.23710819444444	9.16431625	9.37562955555556	9.55754713888889	9.66139358333333	9.25984722222222	9.39360911111111	9.11687877777778	8.95132066666667	9.65238691666667	8.95132066666667	9.45004952777778	9.03524105555556	9.54825597222222	9.30306497222222	9.11247366666667	9.10521666666667	9.14933766666667	8.97368061111111	9.22771083333333	9.21582375	9.24507063888889	8.92090491666667	9.18775866666667	8.88812825	9.16042425	9.27524325	8.89914463888889	9.09591033333333	9.04415775	9.17299933333333	9.10157783333333	8.77227088888889	9.60461075	8.78711875
AKAP9	4.05486063888889	4.62087783333333	4.13628411111111	4.2667175	4.16287425	4.80692861111111	4.64481358333333	4.38290022222222	4.08069622222222	4.36775286111111	4.19226763888889	4.70990094444444	4.01236997222222	4.22234783333333	4.37748511111111	4.56546338888889	4.58874791666667	4.38509891666667	4.98822855555556	4.08069622222222	4.638135	4.46136558333333	3.8839705	4.24515594444444	4.29912938888889	4.11063275	4.11758588888889	4.73478975	4.51443277777778	4.330906	4.638135	4.27809294444444	4.73707116666667	4.3396945	4.18794977777778	4.80896602777778
AKD1	3.38419555555556	3.19076733333333	3.09028966666667	3.29406633333333	3.6518235	3.12987469444444	3.14918930555556	3.38362516666667	3.24500430555556	3.10199861111111	2.92032180555556	3.35301394444444	3.0775465	3.2116355	3.36136777777778	3.22693344444444	3.00472177777778	3.04059483333333	3.00289511111111	3.35075644444444	3.29737466666667	3.23649938888889	3.29205538888889	3.51298233333333	3.20265847222222	3.24644144444444	3.44887877777778	3.14705016666667	3.19076733333333	3.2666805	3.34857	3.09454063888889	3.17723541666667	3.23649938888889	3.38419555555556	3.46102822222222
AKIP1	8.05331738888889	7.99583016666667	8.15000386111111	7.98352688888889	8.08106727777778	7.89247527777778	8.15717433333333	8.04197761111111	8.27593061111111	8.33755266666667	8.03294941666667	8.13564916666667	7.92834713888889	7.63452675	7.86133808333333	8.08866161111111	7.97927608333333	8.11431680555556	8.22156825	7.97891269444444	7.93278516666667	8.12226130555556	7.96645883333333	7.79827238888889	7.89614833333333	7.97962597222222	7.82235536111111	7.850666	7.76495575	8.00904822222222	7.91298775	8.18109852777778	8.05894230555556	7.90789886111111	7.85220761111111	7.989628
AKIRIN1	10.0429306111111	10.5055039166667	10.0319763333333	9.53812022222222	9.94265244444444	10.3264965833333	10.3892099444444	9.78602180555556	10.2451230555556	10.3276042777778	10.8681590277778	10.6625254444444	10.8082064166667	10.16355	10.2124248333333	10.6802180277778	10.6143743611111	10.3296206666667	10.3827430833333	10.2439809722222	10.3687458055556	10.2144256111111	9.56520486111111	9.84572936111111	9.93433805555556	9.85335786111111	9.72944130555556	10.4128631666667	10.1503631388889	10.0486668333333	9.54228402777778	10.3491176666667	10.5770789166667	10.1933873055556	10.1536521111111	10.16567325
AKIRIN2	9.04771388888889	9.14871186111111	9.10157783333333	9.16146433333333	9.27787336111111	9.43757125	9.34290252777778	8.7526835	9.00535505555556	9.29023769444444	9.46461255555556	8.83260447222222	9.23477572222222	8.89715577777778	9.35730811111111	9.11132469444444	9.00772586111111	9.37461541666667	9.33840308333333	9.03363258333333	9.22703972222222	9.07338766666667	8.95041555555555	8.54062955555556	8.90291116666667	8.97427877777778	9.04110269444444	9.25650161111111	9.05769944444445	9.2702005	8.85131816666667	9.07688183333333	9.0105835	8.98740341666667	9.03693713888889	8.94309730555556
AKIRIN2-AS1	6.81887075	6.69577377777778	6.8826735	6.29795375	7.23424038888889	6.77866997222222	6.85993861111111	6.73364716666667	6.71050105555556	6.56531183333333	6.95558683333333	6.5573955	7.39208577777778	6.42120216666667	7.03599102777778	6.34047063888889	6.98559927777778	6.60153308333333	7.21228836111111	6.76210983333333	6.80204569444444	6.74977761111111	6.92960908333333	6.56288083333333	6.60431611111111	6.74797280555556	6.67297588888889	6.71768683333333	6.79630297222222	6.31950269444444	6.14943438888889	7.09470333333333	6.87315136111111	5.87817741666667	6.80720563888889	6.30860955555556
AKNA	4.46093277777778	4.21515	4.10488486111111	4.45332113888889	4.61629941666667	4.57931266666667	4.06326672222222	4.40747888888889	3.55421938888889	4.02835869444444	3.82181397222222	4.14156880555556	3.82870672222222	4.58299483333333	3.95233533333333	3.98648347222222	4.06496708333333	4.04718633333333	4.04755688888889	4.23346363888889	3.60466763888889	4.00132266666667	4.37348166666667	3.83108436111111	3.48086736111111	4.09512088888889	3.89417855555556	3.10443213888889	3.88661983333333	3.68278577777778	3.46046261111111	3.77556241666667	3.84239322222222	3.42403313888889	4.09553438888889	3.62452022222222
AKNAD1	5.5113645	5.02848122222222	5.24923433333333	5.85469363888889	5.62691494444444	5.20317927777778	5.20586058333333	6.18179627777778	5.43630969444444	5.25547286111111	5.78981461111111	5.05370011111111	5.18165266666667	5.71265563888889	5.32152661111111	5.14745430555556	5.42462908333333	5.83673655555556	5.38926619444444	5.58953566666667	5.43881177777778	5.46515855555556	5.77695822222222	5.95591858333333	5.57414080555556	5.66309583333333	5.44955391666667	5.32514302777778	5.59797897222222	5.59417058333333	5.83800380555556	5.34347344444444	5.18994630555556	5.24954758333333	5.48245541666667	5.28402819444444
AKR1A1	7.68915308333333	7.86392147222222	7.76459972222222	7.78392808333333	7.70543005555556	7.72486683333333	7.60893391666667	7.84085022222222	7.73278288888889	7.83491644444444	7.55805577777778	7.63051183333333	7.57612294444444	7.67023761111111	7.90060008333333	7.66378988888889	7.70686461111111	8.00226369444444	7.71368086111111	7.88843394444444	7.6780685	7.49071619444444	7.26360416666667	8.20739966666667	7.24345286111111	7.63708875	7.49551397222222	7.46741486111111	7.58740341666667	7.52995686111111	7.23462405555556	7.99859188888889	7.65621030555556	7.74080894444444	7.37408758333333	7.83381161111111
AKR1B1	10.3141235833333	10.6373189444444	10.5770789166667	10.16355	10.7087326666667	10.4164904722222	10.3687458055556	9.94825205555555	10.3446362222222	10.4327285277778	10.8118619166667	10.6090293333333	10.6611826944444	9.83097841666667	10.5541015	10.6373189444444	10.5556538611111	10.4241631111111	10.6090293333333	10.5658106388889	10.5516843888889	10.3967285833333	9.911059	10.2293366944444	10.1086889166667	10.2259294722222	10.2439809722222	10.5567433333333	10.2713070555556	10.0507515277778	10.1669654166667	10.2379527777778	10.5610219166667	10.6403689722222	10.3873486666667	10.5096785
AKR1B10	2.57653258333333	1.82964930555556	2.28202430555556	1.87219697222222	2.12491972222222	2.33933511111111	2.28318883333333	2.41279255555556	2.29009858333333	2.38860952777778	2.76232725	2.50324927777778	2.29132175	2.70127797222222	2.94052602777778	1.95240386111111	2.65676363888889	2.43885530555556	2.88384933333333	2.29806216666667	2.50275044444444	2.12580930555556	2.75575888888889	2.75264055555556	2.52180961111111	2.75776038888889	2.63854975	2.00684594444444	2.666542	2.93461355555556	3.78931661111111	2.42290880555556	2.62560441666667	3.15758797222222	1.931856	2.98002138888889
AKR1B15	1.86379166666667	1.86911536111111	1.97946008333333	1.97074469444444	1.88402302777778	1.88544480555556	1.82462683333333	1.99345536111111	2.16095297222222	1.85144180555556	2.05602513888889	3.0273185	1.90039069444444	2.06446169444444	1.922877	1.82757233333333	1.83606466666667	2.72048288888889	2.13723797222222	1.86022419444444	2.16981977777778	1.78949238888889	1.95030375	1.93751047222222	1.97047186111111	1.89598036111111	1.80365075	2.05565352777778	2.07449483333333	1.97291336111111	2.23147897222222	1.89804963888889	1.82383805555556	1.85339661111111	1.78385172222222	1.88272683333333
AKR1C1	4.97406619444444	5.45053219444444	4.90844555555556	4.80303591666667	5.38353552777778	5.14195366666667	4.70948372222222	5.41099611111111	5.31954466666667	5.01900836111111	4.03770316666667	5.44445933333333	4.87180086111111	4.84177391666667	5.22447138888889	4.77996233333333	5.28573069444444	4.61801647222222	5.22379713888889	5.63544822222222	5.61516325	4.82682705555556	5.25137902777778	4.54104391666667	5.26628591666667	4.99085236111111	4.85814666666667	4.777118	4.93221502777778	4.82903819444444	6.83506094444444	4.68628269444444	5.16195927777778	5.70032066666667	6.08136422222222	4.61143666666667
AKR1C3	8.49026758333333	7.82162813888889	8.18109852777778	8.59696122222222	8.3987555	7.48970652777778	7.97819261111111	8.97972186111111	9.22014611111111	8.50398294444445	8.71998025	7.98074836111111	7.68983633333333	8.92671355555555	8.57634419444445	7.76459972222222	8.15431130555556	8.63208455555556	8.06445186111111	7.78392808333333	8.62321575	8.16368897222222	9.16627369444445	8.46605333333333	8.181482	8.38251016666667	9.09204530555555	8.09451302777778	8.52810797222222	8.98786638888889	10.3640627777778	8.30260238888889	8.29202383333333	8.95318677777778	9.48312516666667	7.97698658333333
AKR1C4	2.61600752777778	2.84538966666667	3.03889313888889	2.84056466666667	3.42538241666667	2.16429055555556	2.812874	2.99203088888889	3.42403313888889	3.33482766666667	2.50373161111111	2.55102075	2.58052472222222	3.31099536111111	1.82048680555556	2.37910552777778	2.67712408333333	2.79249697222222	2.90105986111111	3.14918930555556	3.60640636111111	3.40965019444444	3.61877463888889	3.06896458333333	2.94411097222222	3.27459616666667	3.51118652777778	3.35879594444444	2.93226622222222	2.96591166666667	3.83427605555556	3.07493716666667	3.41941641666667	3.52412844444444	3.59955819444444	2.76486555555556
AKR1CL1	2.98585827777778	2.07041713888889	2.34482994444444	1.96488858333333	1.87413347222222	1.87771122222222	3.14452627777778	1.96468297222222	2.05746766666667	2.21727072222222	2.39922327777778	1.90311025	1.89303713888889	3.61798305555556	1.81715822222222	1.8680455	2.87725105555556	4.52983502777778	2.49862780555556	2.29186177777778	2.4687615	2.12673947222222	2.02726583333333	2.72253144444444	1.99077786111111	2.75654577777778	2.44600955555556	1.80748744444444	2.70627652777778	2.19573644444444	2.45791880555556	2.35753316666667	2.31412291666667	3.10509108333333	1.92481641666667	2.04572841666667
AKR1D1	2.25865911111111	2.98776986111111	1.88229322222222	3.13894044444444	2.1239895	1.93715538888889	2.15260419444444	2.19511594444444	2.29067188888889	1.97715008333333	2.127692	2.151464	2.01291575	2.20040625	2.38214469444444	1.97893805555556	2.0492965	2.44469347222222	1.93431497222222	1.88421097222222	1.89317333333333	1.93038005555556	1.94186802777778	2.11785858333333	2.67442738888889	2.16741325	1.97658833333333	2.16273327777778	2.73457263888889	1.95643280555556	2.28202430555556	2.08238191666667	1.86437238888889	2.13121383333333	2.51258711111111	2.01085197222222
AKR1E2	7.30367469444444	7.02865616666667	7.11520219444444	7.63280647222222	7.14595008333333	7.29354491666667	6.9712365	7.56814141666667	6.46915163888889	6.8378285	6.74757711111111	6.95267680555556	6.96445266666667	7.19720183333333	7.00840044444444	6.87211536111111	6.83189380555556	6.68642775	7.26998305555556	7.24315836111111	7.38963294444444	7.26003533333333	7.53743222222222	6.73539447222222	6.77349113888889	6.95826480555556	7.69421963888889	6.74613516666667	7.34116505555556	7.07054769444444	7.39180066666667	6.85800052777778	6.90192341666667	6.99820794444444	7.00840044444444	6.77458577777778
AKR7A2	9.96106172222222	9.59947386111111	10.2782544722222	9.955403	9.56265775	9.63380455555555	9.5926425	9.8239155	10.3787638611111	9.986575	9.82245769444445	9.74394405555556	9.98460133333333	10.0893602222222	9.62571863888889	9.58286325	9.82641169444445	10.1644979166667	9.69926172222222	9.88187394444445	10.0532770277778	9.96510419444444	9.83350516666667	9.86970363888889	9.24507063888889	9.79773261111111	9.41219447222222	9.54980888888889	9.53883383333333	9.93149522222222	9.93331944444444	9.86281208333333	10.069823	10.2759017222222	9.76479647222222	9.59693136111111
AKR7A2P1	6.52377741666667	6.16653738888889	6.73125755555556	6.85964925	6.62734816666667	6.59920763888889	6.59958011111111	6.96068027777778	6.83652541666667	6.35557111111111	6.54848380555556	6.12043272222222	6.22887175	7.19228211111111	6.73629963888889	6.15926658333333	6.52126197222222	6.88583258333333	6.25287658333333	6.59871086111111	6.22444730555556	6.36709588888889	6.62892408333333	6.30432658333333	6.14305713888889	6.47454577777778	6.26846122222222	6.11923775	6.30012597222222	6.79098455555556	6.8126745	6.42248916666667	6.41890558333333	6.62679227777778	6.57002244444444	6.25199847222222
AKR7A3	8.48875686111111	7.98213330555556	8.531764	8.66595297222222	8.37198816666667	8.23819416666667	8.28589558333333	8.73587905555556	8.841667	8.05894230555556	8.13340352777778	7.85378216666667	7.87814455555556	8.70361405555555	8.54902677777778	8.06345577777778	8.19020863888889	8.82270238888889	7.99984741666667	8.36563658333333	8.18809383333333	8.11722727777778	8.50433466666667	8.48207133333333	7.90745933333333	8.27507902777778	8.23171533333333	7.91586727777778	8.20852705555555	8.59120863888889	8.78582477777778	8.3239575	8.1723735	8.51191427777778	8.27333725	8.00873908333333
AKR7L	6.38757269444444	5.71091275	5.76740425	6.55451825	6.12966113888889	5.75687891666667	5.5076915	5.78418975	5.81659694444444	5.46764011111111	5.22010080555556	5.83899691666667	5.62974397222222	5.76817125	5.62933113888889	5.49622291666667	5.32360477777778	5.58104658333333	5.87598280555556	5.99589111111111	5.45630588888889	6.20655197222222	6.29062169444444	5.60583386111111	5.45150244444444	5.58783469444444	5.42896533333333	5.31923666666667	5.25980161111111	6.25051141666667	5.85565491666667	5.37533588888889	5.60152955555556	5.558393	5.40742258333333	5.3029355
AKT1	12.7346613055556	13.3431569444444	13.3519325277778	13.2851875	13.1639736388889	13.5432710833333	13.5926604166667	13.25228075	13.9120809444444	13.7911569166667	13.4810740277778	13.3907381666667	13.1724643333333	14.0079804722222	13.8064832777778	13.9426090277778	12.9240155555556	13.2709414166667	13.4550649722222	12.3682916944444	12.9920139444444	12.984151	13.77693425	13.4550649722222	13.6773570555556	13.6881222222222	13.0614236388889	13.3737820555556	13.0870752222222	13.75158325	13.7657616944444	12.9403066666667	13.2263394444444	13.0101069444444	13.2263394444444	12.791486
AKT1S1	9.24623144444444	9.27595725	9.17602130555555	8.98911883333333	9.10413763888889	9.01491122222222	9.34236327777778	9.04898116666667	9.51826138888889	9.33036822222222	9.61955925	9.40119052777778	9.43042083333333	9.57911188888889	9.05603758333333	9.39783369444444	9.57422008333333	9.41002983333333	9.15240872222222	8.91722641666667	9.25880205555556	9.12249511111111	8.91027283333333	9.51696375	9.05451341666667	9.2052475	8.94255047222222	9.11886944444444	9.27595725	9.03197505555556	9.32315288888889	9.09706280555556	9.27787336111111	9.27460591666667	8.93874030555556	9.09204530555555
AKT2	7.96218758333333	7.65284363888889	7.95784813888889	7.92610794444444	7.87342280555556	7.74424205555556	7.55324083333333	8.07112422222222	7.81708333333333	7.56814141666667	6.92068588888889	7.40702605555556	7.36026963888889	7.75168536111111	7.6656175	7.63847930555556	7.24476313888889	7.52011147222222	7.38173763888889	7.65210175	7.43851441666667	7.66746030555556	8.19396230555556	7.61864283333333	7.625539	7.75580258333333	7.89490572222222	7.35242247222222	7.63815486111111	7.73662666666667	7.63630347222222	7.68608311111111	7.619564	7.36254430555556	7.76916569444444	7.40623980555556
AKT3	9.42552588888889	10.2580033333333	9.74394405555556	9.45121725	9.21683805555556	9.62024263888889	9.94265244444444	9.13177419444444	8.961584	9.75716097222222	10.0319763333333	10.4395159444444	10.0034809722222	8.87692730555556	9.36214925	10.0540144444444	10.2259294722222	9.66235133333333	10.1476914444444	9.63661886111111	9.94265244444444	9.76689897222222	9.28030941666667	8.806879	9.58927791666667	9.32239538888889	9.60958677777778	9.78851677777778	9.57017775	9.36737213888889	8.84108147222222	9.08330347222222	9.91557738888889	9.60461075	9.26430872222222	9.87762552777778
AKTIP	7.41032480555556	7.88729408333333	7.40838738888889	7.03406455555556	6.95626822222222	7.04804441666667	7.54908572222222	6.99903791666667	7.48382666666667	7.52844244444444	7.65525122222222	7.98319855555556	7.50550013888889	7.32430086111111	6.44006847222222	7.75870841666667	7.84490016666667	7.61297272222222	7.73824869444444	7.40623980555556	7.75955011111111	7.46811102777778	7.052579	7.16239905555556	7.34921816666667	7.31711527777778	7.33406025	7.67988383333333	7.41064347222222	7.53090983333333	7.03334225	7.29354491666667	7.87206813888889	7.7238065	6.94611808333333	7.76813286111111
ALAD	7.01150141666667	7.37801463888889	7.49142641666667	7.06897022222222	7.28980247222222	6.705371	7.02493291666667	7.44569225	7.30916022222222	6.83585272222222	6.69250755555556	7.09196286111111	7.03227147222222	6.76811494444444	6.74797280555556	7.38472138888889	6.26502727777778	7.53326108333333	7.00779352777778	6.95790161111111	7.36147752777778	7.42100672222222	7.38441222222222	7.05657044444444	6.79696772222222	6.81126844444444	6.94970772222222	6.49005430555556	6.70656775	6.64810930555556	6.56261577777778	7.27699313888889	7.62719347222222	6.94751561111111	6.91823788888889	6.93913263888889
ALAS1	7.64657863888889	8.02784386111111	7.69633911111111	7.30109088888889	7.73697930555556	8.52643797222222	7.90363538888889	7.23495333333333	7.21982163888889	7.69206027777778	8.53509638888889	8.20776069444445	8.53343147222222	7.18165802777778	7.84625930555556	8.23900005555556	8.21511727777778	7.71647869444444	7.81122941666667	8.10049077777778	8.06009683333333	7.66953630555556	7.33870205555556	7.43950244444444	7.43234291666667	7.52586138888889	7.33306669444444	7.98787930555556	7.94658094444444	6.9636045	6.71608338888889	7.85220761111111	7.97473372222222	7.84133388888889	7.79753113888889	7.91264052777778
ALAS2	7.61922416666667	6.31696444444444	7.35213727777778	5.99450694444444	6.82374402777778	7.771726	5.60301922222222	7.01346322222222	6.25646375	7.007041	5.72200663888889	7.24228177777778	6.00368038888889	6.56055441666667	6.78481177777778	7.37647861111111	5.97109941666667	6.55312969444444	6.22594083333333	7.07539994444444	6.40903944444444	6.94556380555556	7.04841163888889	6.53355805555556	7.5741565	6.57863369444444	6.77458577777778	7.33441452777778	7.10738111111111	7.74896436111111	7.27932402777778	6.85374744444444	6.45946108333333	7.93566969444444	6.98532655555556	6.45127336111111
ALB	2.25248425	1.82682152777778	1.81741777777778	1.85586494444444	2.34275169444444	2.29186177777778	1.89598036111111	1.8627785	1.83122044444444	1.83729236111111	3.023938	2.35458736111111	1.85623997222222	1.89754997222222	1.83870819444444	1.83572722222222	2.531403	2.44260686111111	1.79695511111111	2.469442	1.85154433333333	1.84997386111111	1.81826202777778	1.86269172222222	1.87301347222222	1.88655658333333	2.43411827777778	1.82742652777778	2.61021458333333	2.39675769444444	1.87781058333333	1.84219477777778	1.82198005555556	1.84416433333333	3.46571947222222	1.81862872222222
ALCAM	6.86681494444444	7.28980247222222	7.52080427777778	6.67335494444444	6.74288366666667	6.93720530555556	7.27853955555556	6.91856555555556	7.60716988888889	7.36544375	7.55563136111111	7.22941516666667	7.53743222222222	7.42187736111111	7.09542566666667	7.48149038888889	7.69633911111111	7.49142641666667	7.32208116666667	6.32493577777778	7.36349	7.49730569444444	6.28815886111111	8.11431680555556	6.44393402777778	7.04101013888889	6.35740747222222	7.08198861111111	7.07030888888889	6.76032313888889	6.64601175	7.39778588888889	7.86965480555556	7.19012808333333	6.71013761111111	7.19845477777778
ALDH16A1	6.631003	6.12735952777778	5.99727802777778	6.52377741666667	7.10868008333333	6.50968358333333	6.41919866666667	6.94404802777778	6.70830469444444	6.16954069444444	6.42460075	6.33000611111111	6.47277069444444	6.61497141666667	7.12733886111111	6.43222902777778	6.43524325	6.81858252777778	6.20049972222222	5.99086947222222	6.02471630555556	6.25870372222222	6.59897055555556	7.71368086111111	6.07904547222222	6.16747452777778	6.350975	6.56531183333333	6.7077185	6.44865141666667	7.01244458333333	6.73848369444444	6.45074111111111	6.68217194444444	6.2796395	6.42614344444444
ALDH18A1	8.18557402777778	8.42263297222222	8.45813808333333	8.53509638888889	7.96645883333333	8.46198847222222	8.59260247222222	8.21048369444445	8.51898963888889	8.29574047222222	8.40721863888889	8.32620230555556	8.52697563888889	8.70788758333333	8.70170922222222	8.58144005555556	8.35702805555556	8.43744580555556	8.41059252777778	8.53070261111111	8.59696122222222	8.36118319444445	8.48913536111111	8.55680425	8.61141225	8.71908186111111	8.419135	8.48248477777778	8.43925319444444	8.69255411111111	8.93782805555556	8.62406244444444	8.30690266666667	8.62690830555556	8.70917772222222	8.43514788888889
ALDH1A1	8.6994665	8.37115783333333	8.83531247222222	8.49442075	7.86184752777778	8.06445186111111	8.33012386111111	8.41285916666667	8.75781986111111	7.755087	8.35095261111111	8.13983369444444	7.54729727777778	8.47431658333333	7.39235088888889	7.48711180555556	8.19270008333333	7.92834713888889	8.6288205	7.34947705555556	8.45612419444444	8.87295130555556	8.27621536111111	8.3730605	7.66344130555556	8.39662494444445	8.14307158333333	7.43986583333333	8.17988163888889	7.86033361111111	7.37061041666667	7.91416905555556	8.57530972222222	8.99816369444444	8.30525838888889	8.212187
ALDH1A2	2.17215222222222	3.71173802777778	3.45412422222222	2.91027558333333	2.98236863888889	3.27751044444444	4.45250797222222	3.1895225	2.77630697222222	4.55456552777778	3.60159269444444	3.85717433333333	4.47426383333333	3.95785925	4.50792644444444	2.95676386111111	4.31865013888889	3.21980611111111	4.47682394444444	4.777118	2.60653963888889	4.03809430555556	2.65676363888889	3.07557955555556	1.87833694444444	3.66790405555556	1.8848525	3.64851127777778	2.90444747222222	3.76953952777778	4.38468352777778	3.56650405555556	3.62913741666667	4.08167891666667	2.88296144444444	4.01412586111111
ALDH1A3	5.83899691666667	6.91496547222222	5.53128141666667	5.27953941666667	4.81288416666667	5.08347291666667	5.62519527777778	5.59620169444444	5.49582847222222	5.37312380555556	4.46303872222222	6.54421522222222	4.94715083333333	5.43706155555556	4.77334069444444	6.01661022222222	5.43312163888889	5.81964538888889	4.87989758333333	4.66146111111111	5.49166866666667	5.75204536111111	5.36627263888889	4.73378986111111	5.31143644444444	5.5241745	5.46815708333333	5.5536345	4.98366416666667	4.98860980555556	5.40549008333333	4.98992397222222	5.26281183333333	5.74113430555556	5.54427761111111	6.32550308333333
ALDH1B1	8.00495408333333	8.09224127777778	7.65284363888889	7.70543005555556	7.46741486111111	7.64131566666667	7.89818027777778	8.03863444444444	7.89818027777778	7.70473980555556	7.63244566666667	7.77020375	7.86669058333333	8.13211741666667	7.76309591666667	8.03523427777778	8.35067725	7.75636766666667	7.66814211111111	8.07112422222222	7.81605444444444	7.80247783333333	8.06255480555556	8.27807491666667	8.03788569444444	8.06970830555556	8.06867825	7.99238391666667	7.771726	7.92943061111111	8.28146283333333	7.91327722222222	7.69776466666667	8.09101694444444	7.85288247222222	8.13704605555556
ALDH1L1	9.64482380555556	8.31168780555556	9.76801936111111	10.6757846388889	10.0416066944444	9.98987861111111	9.628701	10.0165086666667	10.00620375	9.14663008333333	10.0663006388889	9.19010411111111	9.12050091666667	10.1178627777778	9.47331861111111	8.59166625	8.76264616666667	9.86820088888889	9.87597380555555	8.70361405555555	9.18596261111111	9.81843063888889	9.61122669444444	9.7993595	9.14049308333333	9.74126133333333	10.0715051388889	9.19401588888889	9.19804591666667	9.67474166666667	10.2791254444444	9.69774608333333	9.09350375	9.54664558333333	10.8132965555556	8.33586675
ALDH1L2	8.03163133333333	7.48088572222222	7.92610794444444	8.37164694444444	7.98747511111111	7.83721280555556	7.98143611111111	8.87295130555556	8.174859	7.74386525	7.79135225	7.37944316666667	7.56496436111111	8.51722447222222	8.53590552777778	7.56106322222222	8.27507902777778	8.24416858333333	7.78652691666667	7.82512705555556	7.81378830555556	7.76376311111111	8.63628244444445	8.64921133333333	8.32129708333333	8.20209013888889	8.28491475	8.09224127777778	7.98247272222222	8.43705230555556	8.9054335	8.30953444444445	7.49208063888889	8.03250438888889	8.29082997222222	8.08519369444444
ALDH2	9.54664558333333	9.2884655	10.1020996111111	9.90035147222222	9.48947811111111	9.97162563888889	10.16355	9.58666688888889	10.6061089444444	10.1161625	9.89190627777778	10.0078140833333	9.98737213888889	10.3129356111111	10.1385541944444	9.28098925	9.68101647222222	10.2249510277778	10.1749372777778	9.16374419444444	10.0832478611111	10.0684059444444	10.2475486388889	9.77771983333333	9.35663477777778	10.9599659166667	9.61809891666667	9.66922536111111	9.4907245	9.659768	10.2645334444444	9.28564413888889	10.1178627777778	10.2951144166667	9.94708894444445	9.14455830555556
ALDH3A1	4.11511208333333	3.82287344444444	3.94756061111111	4.27372280555556	4.09049458333333	4.06458525	4.04861258333333	4.18991961111111	4.46761327777778	4.03655469444444	4.46947563888889	3.96313325	3.99237230555556	4.43812547222222	4.30658275	4.17112233333333	4.23687941666667	3.95495916666667	3.97886002777778	4.37072719444444	4.00245980555556	4.12651775	4.24335338888889	4.33001094444444	4.22926205555556	4.26915	4.08212013888889	4.40097625	4.47472552777778	4.15528466666667	4.68879852777778	4.22926205555556	3.95979066666667	4.04493716666667	4.79614466666667	4.18362327777778
ALDH3A2	7.86587297222222	8.57349961111111	8.36806377777778	7.77212861111111	8.25380111111111	8.08741791666667	8.20099738888889	8.34379925	8.37383683333333	8.47814388888889	8.35477152777778	8.46312297222222	8.77005611111111	7.69739577777778	7.89441308333333	8.60014783333333	8.11135994444444	7.90249463888889	8.48062658333333	7.71756897222222	8.81413658333333	8.09706069444444	7.81431530555556	8.52735380555556	8.41494558333333	8.03326561111111	8.4035865	8.80517316666667	8.39070788888889	7.77963494444444	8.01175430555556	8.51938158333333	8.26527775	7.87948872222222	8.37800791666667	7.80145797222222
ALDH3B1	7.17288086111111	6.47331763888889	6.97155572222222	7.24075486111111	7.32733825	6.90134211111111	6.7660715	7.70071763888889	7.33051219444444	6.95031402777778	6.71414872222222	6.62411258333333	6.52484502777778	7.61297272222222	7.32766422222222	6.67091313888889	7.06855852777778	7.08426705555556	6.79061436111111	7.32331480555556	6.83747958333333	6.94019008333333	7.55534733333333	8.20852705555555	7.49689697222222	7.56137491666667	7.53363697222222	7.22884269444444	7.19915741666667	7.5931605	8.00606533333333	7.53024083333333	6.85836161111111	7.03107491666667	7.35213727777778	6.99479686111111
ALDH3B2	5.38700725	4.54636105555556	5.3820735	4.83844080555556	5.30766763888889	5.08185808333333	4.54636105555556	4.63938988888889	4.57206722222222	4.99959816666667	4.49628977777778	4.68263575	4.93565913888889	5.09067258333333	4.86258811111111	5.12218794444444	4.83911261111111	4.732656	4.91413175	5.26972483333333	4.94452205555556	5.05407388888889	5.31527175	5.24820491666667	5.06311438888889	5.06511183333333	5.18745447222222	4.85035647222222	4.70990094444444	4.98744175	5.12143486111111	5.13058663888889	4.79865352777778	5.11367055555556	4.69001405555556	4.73093236111111
ALDH4A1	9.02172947222222	7.69804319444444	8.83446183333333	9.1021575	8.04332308333333	8.6154105	8.27287947222222	8.9054335	8.87395191666667	8.35984527777778	8.22291991666667	7.68096863888889	8.44441047222222	9.05818511111111	8.05740691666667	7.65976813888889	8.23551816666667	8.54902677777778	8.33955219444444	8.35828758333333	8.15886441666667	8.68713255555556	8.81413658333333	8.96891497222222	7.81964625	8.68086327777778	8.52843194444444	7.46552233333333	8.19560252777778	8.91273194444445	9.25095983333333	8.53029052777778	8.22455152777778	8.57003880555555	8.37888333333333	7.69739577777778
ALDH5A1	8.32692930555556	8.87203583333333	9.03242302777778	8.62406244444444	8.01527513888889	8.84664202777778	8.95603213888889	8.24961608333333	8.75586466666667	8.97524133333333	8.83955363888889	9.04514680555556	9.16951794444445	8.55310105555555	8.55089611111111	8.60181055555556	8.79096736111111	8.84003686111111	8.97194922222222	8.62690830555556	8.87156313888889	8.79096736111111	8.56498666666667	7.85809783333333	8.50193922222222	8.68447358333333	8.26057791666667	8.57768513888889	8.36890588888889	8.63261627777778	8.52020036111111	7.48554383333333	8.89866333333333	8.75832919444444	8.38211755555556	8.6306535
ALDH6A1	8.69774311111111	7.93173133333333	8.90649258333333	8.70081019444445	7.87309447222222	8.49825313888889	8.40313252777778	8.44285663888889	9.35730811111111	8.63677038888889	8.24416858333333	8.57128675	8.34339061111111	9.09798511111111	8.80935463888889	7.98787930555556	8.3727185	8.96554488888889	8.37689677777778	7.99901744444444	8.56544861111111	8.58327708333333	8.99062847222222	8.62641930555556	7.94330677777778	8.69035083333333	8.06646772222222	8.04907677777778	8.44368386111111	8.61022530555556	9.02325380555556	8.04117033333333	8.93932488888889	8.8039725	8.65637666666667	7.70367172222222
ALDH7A1	7.20411408333333	6.81762472222222	8.03625338888889	7.35180375	7.14279963888889	7.60087627777778	6.78588794444444	7.20792363888889	7.6206065	7.19508644444444	6.76909588888889	6.85374744444444	7.73307325	7.50777002777778	7.68983633333333	6.54356844444444	6.52764755555556	7.4256065	6.76237647222222	6.73920091666667	7.01346322222222	7.27101347222222	7.31042013888889	6.70579986111111	6.42248916666667	6.85636516666667	6.20688966666667	6.77018905555556	6.44547961111111	7.02007686111111	7.88632883333333	6.62892408333333	7.16905227777778	6.66872358333333	6.90463594444444	6.59842563888889
ALDH8A1	6.77091169444444	5.86663702777778	6.03669638888889	6.80986227777778	6.24454647222222	7.21936602777778	7.02381988888889	6.98122433333333	6.75089072222222	6.10649752777778	6.10070886111111	5.46515855555556	5.88686138888889	6.95529411111111	7.16744644444444	5.60583386111111	5.93972513888889	6.44006847222222	6.04216483333333	6.64330127777778	6.06962238888889	6.47617111111111	7.02729263888889	6.33159594444444	6.80145080555556	6.54848380555556	6.1716505	6.37011472222222	6.38697363888889	6.22668252777778	7.06495308333333	6.48347275	6.27185558333333	5.94238233333333	6.64388683333333	5.49582847222222
ALDH9A1	6.66937727777778	6.53988752777778	7.41195952777778	7.35494694444444	6.45040377777778	7.5931605	7.13935030555556	6.45946108333333	8.16368897222222	7.83137936111111	7.31192919444444	7.13623816666667	7.79547427777778	7.93015897222222	6.78713775	6.47907327777778	7.28627972222222	7.63595322222222	6.97927672222222	6.46177963888889	7.57236997222222	7.06434958333333	6.84804163888889	7.19720183333333	6.13061272222222	7.16554933333333	6.55967611111111	6.98498377777778	6.72797255555556	7.34097547222222	7.91104383333333	6.97806525	7.59977833333333	7.66272044444444	7.15127777777778	6.32887827777778
ALDOA	14.6041136666667	14.6827385833333	14.4288811944444	14.1879576388889	14.3413605833333	14.4288811944444	14.5488478611111	13.9877333888889	14.0718041666667	14.4015425	14.6233308611111	14.8112324444444	14.3659650277778	13.6124244166667	14.4288811944444	14.5488478611111	14.45072775	14.7043219166667	14.5488478611111	14.6469173055556	14.4015425	14.2662489722222	13.5335915833333	13.4107319166667	14.0718041666667	13.8064832777778	13.8929064444444	14.0079804722222	14.138386	14.1644960277778	13.77693425	13.8500892777778	14.5488478611111	14.3659650277778	14.2662489722222	14.1879576388889
ALDOAP2	1.90140630555556	2.44998491666667	2.52772583333333	3.10879952777778	1.92976336111111	2.20262580555556	2.06580875	3.69379055555556	3.22313497222222	2.97101938888889	2.28259872222222	2.40107330555556	3.31932752777778	3.57363258333333	2.15553905555556	2.24763758333333	2.63163338888889	3.78221522222222	3.07097269444444	2.45336433333333	2.84400183333333	2.36447794444444	3.40684325	3.69565766666667	3.88555238888889	3.82116586111111	2.9481435	3.55535425	4.13066030555556	3.73433488888889	3.80470972222222	3.272873	2.74466238888889	3.32302297222222	2.62358883333333	2.41466930555556
ALDOB	3.21222961111111	2.88917394444444	3.53564186111111	2.95535125	2.86899025	3.19742119444444	3.51725291666667	3.35563552777778	2.98852077777778	2.63045986111111	2.44316152777778	3.01738877777778	3.04715694444444	3.42471377777778	3.35401752777778	2.81150088888889	3.398163	3.25962577777778	3.04648216666667	2.92857911111111	3.22313497222222	3.02030308333333	3.29406633333333	2.58479452777778	3.27126161111111	3.02327722222222	2.93901516666667	3.87648775	3.47835386111111	2.79731513888889	3.37456183333333	2.70202411111111	2.59651877777778	2.91465322222222	2.75575888888889	3.49768236111111
ALDOC	11.6657434166667	11.6932613611111	11.5758355277778	11.6431609166667	11.1672126111111	11.2993201666667	11.6122092222222	10.77593925	11.6554686388889	11.4414377222222	11.3970560555556	11.9159444166667	11.388648	11.6495306666667	11.5319691944444	11.86933925	11.2396340555556	11.6752072222222	11.2512533611111	11.5407640555556	11.4148751666667	11.388648	11.2207986666667	10.6302750833333	10.6686391944444	11.4491805833333	10.8701664444444	10.6104109444444	10.5446192777778	11.2584482222222	11.7205837777778	9.69980797222222	11.3840183888889	11.8290240277778	11.4781363055556	10.8504999166667
ALG1	8.52425511111111	8.52981713888889	8.37198816666667	8.40799727777778	8.41979141666667	8.26016458333333	8.32264377777778	8.56095033333333	8.34474686111111	8.46485697222222	7.54107627777778	8.25524952777778	7.94251372222222	7.86392147222222	8.18359580555556	8.02491775	8.16046816666667	7.87701252777778	8.42713652777778	8.55860305555556	8.27856436111111	8.83531247222222	8.47154036111111	8.13766044444444	8.32961127777778	8.09224127777778	8.11287611111111	8.02728075	8.24227833333333	8.27084658333333	8.17410605555555	7.91713597222222	8.34122663888889	8.16589727777778	8.33253352777778	8.28491475
ALG10	1.86884991666667	3.55359527777778	3.52824688888889	1.95551647222222	2.13121383333333	3.43048805555556	1.9651205	2.01085197222222	2.21086633333333	3.48363786111111	4.14977555555556	3.17509580555556	3.97315425	1.98996247222222	2.33140925	2.65260016666667	3.13185847222222	3.14201486111111	4.03770316666667	1.86506452777778	4.21473688888889	3.84633797222222	2.1406625	4.26057488888889	1.99639308333333	1.9469465	1.85163444444444	2.53227630555556	2.03481086111111	1.90606547222222	2.45139472222222	2.99352983333333	3.78522855555556	2.78129883333333	3.56762088888889	2.19738708333333
ALG10B	4.49990466666667	5.30800386111111	5.22705291666667	4.89061583333333	4.77334069444444	4.92219727777778	5.45814369444444	4.93674941666667	5.69974083333333	5.6307405	5.58414119444444	5.08943825	5.98304333333333	5.63944361111111	4.05935763888889	5.62428	5.16163797222222	5.61596441666667	5.42075002777778	4.61370605555556	5.58526802777778	5.27662013888889	4.31292819444444	5.31923666666667	5.13961686111111	5.80717430555556	4.80303591666667	5.10998752777778	5.17365533333333	4.72265311111111	4.44756155555556	4.85339916666667	5.02444238888889	5.22447138888889	4.87334883333333	5.35409080555556
ALG11	7.36478213888889	7.49180497222222	7.55393016666667	7.173476	7.27374111111111	7.12084277777778	7.23392116666667	7.44144005555556	7.35721027777778	7.22022597222222	7.15737291666667	7.52995686111111	7.15988677777778	7.35082022222222	6.892873	7.16107858333333	7.12309441666667	7.44403913888889	7.48054491666667	6.94999430555556	7.28034966666667	7.17903163888889	6.89089116666667	7.12657447222222	7.22302122222222	7.43026630555556	7.36885875	7.13561680555556	7.44332797222222	7.43950244444444	7.33917402777778	7.56189641666667	7.58935969444444	7.19567069444444	7.16809522222222	7.45704880555556
ALG12	8.75543647222222	8.23052602777778	8.22330125	8.31711816666667	8.71221533333333	8.37689677777778	8.174859	8.79206263888889	8.67705480555555	8.43654811111111	8.37464491666667	8.01385583333333	8.33907138888889	8.56770877777778	8.67814030555556	8.35005341666667	8.48520086111111	8.45953472222222	8.12891352777778	8.71072366666667	8.48738058333333	8.31215483333333	8.94729791666667	8.46485697222222	8.78183066666667	8.77316616666667	8.71017022222222	8.71943747222222	7.52924788888889	8.69909477777778	8.75405413888889	8.52810797222222	8.22330125	8.57264980555555	8.61581436111111	8.53942755555556
ALG13	5.58806452777778	5.80466966666667	5.56938147222222	5.43008083333333	5.5686255	5.54457583333333	5.64531183333333	5.49479780555556	5.68320583333333	5.65993413888889	5.21027594444444	5.869401	5.47478258333333	5.52259391666667	5.49864877777778	5.54224525	5.54393783333333	5.36144636111111	5.53414722222222	5.43215947222222	5.46377772222222	5.48501747222222	5.50729463888889	5.75126986111111	5.57072197222222	5.48672116666667	5.35647455555556	5.54589394444444	5.47723402777778	5.52177805555556	5.57276652777778	5.52732138888889	5.53962202777778	5.56094261111111	6.06099530555556	5.46445252777778
ALG14	5.05602955555556	5.52099033333333	5.22770572222222	4.82046919444444	4.20081186111111	5.06806266666667	5.34210275	4.18540144444444	5.23522925	5.29809275	5.49408169444444	5.70780138888889	5.799121	4.35471569444444	4.61332561111111	5.02931244444444	5.10930505555556	4.68501038888889	5.22891486111111	4.64557538888889	5.30606297222222	4.43835547222222	3.61950986111111	4.45102080555556	3.22250086111111	4.04076277777778	4.30017452777778	4.44590508333333	4.43812547222222	4.72377127777778	3.9534455	4.92291297222222	5.45237722222222	5.16458275	4.52211533333333	5.33890355555556
ALG1L	7.51943683333333	7.74716677777778	7.64428386111111	7.93681952777778	7.70150372222222	7.77284472222222	7.65593419444444	7.72286313888889	7.35242247222222	7.46346041666667	7.15022555555556	7.47486916666667	7.08603041666667	7.19621608333333	7.72886386111111	7.25768561111111	7.4602055	7.60354091666667	7.89441308333333	7.90171497222222	7.48686147222222	8.02728075	7.42140566666667	7.42497152777778	7.39407722222222	7.40079488888889	7.42339502777778	7.33406025	7.7238065	7.54703483333333	7.36313394444444	7.13623816666667	7.55805577777778	7.36478213888889	7.47220061111111	7.69935222222222
ALG1L2	8.83312319444445	8.80732655555556	8.74300088888889	8.84578125	8.83531247222222	8.59260247222222	8.63898469444444	9.13038836111111	8.93356869444444	8.71306369444445	8.07426927777778	8.55342536111111	8.29878505555556	8.61404272222222	8.85759997222222	8.64869338888889	8.42067802777778	8.52843194444444	8.69123005555556	8.69086761111111	8.34729302777778	8.93983827777778	8.72097127777778	8.70788758333333	8.59648758333333	8.54373372222222	8.26748169444445	8.28672463888889	8.66146658333333	8.57530972222222	8.889942	8.31132097222222	8.54599908333333	8.45813808333333	8.54334166666667	8.4994885
ALG2	3.33007286111111	4.01020916666667	3.08738433333333	3.37713605555556	2.98585827777778	3.6518235	4.35633619444444	2.55808247222222	3.34315380555556	3.39867377777778	3.21742152777778	3.99418925	3.69919519444444	2.78276433333333	3.24906030555556	4.36919811111111	3.35075644444444	3.93111780555556	3.59955819444444	3.49649525	3.80565708333333	3.60959713888889	2.85194022222222	2.93461355555556	3.28425397222222	3.361996	3.19328161111111	3.60889619444444	3.60096805555556	2.97182194444444	2.08045288888889	4.30349855555556	3.89760605555556	4.02202702777778	3.89163241666667	4.34335994444444
ALG3	8.28967086111111	7.89667341666667	8.13604622222222	8.834956	8.41706572222222	8.47764333333333	8.41032341666667	9.25703583333333	8.97755472222222	8.40761008333333	8.40984247222222	8.18756697222222	8.09864819444445	9.20979669444444	8.65166313888889	7.92674008333333	8.13704605555556	8.54761425	8.08474219444444	8.42340925	8.35896180555556	8.31862905555556	9.191654	9.36375436111111	9.19122791666667	9.05224586111111	8.95041555555555	8.59398072222222	9.11996883333333	9.27081913888889	9.58602080555556	8.92289761111111	8.60649983333333	8.57848272222222	9.31597583333333	8.54720880555556
ALG5	4.777118	5.32823858333333	5.36144636111111	5.44588169444444	5.06000086111111	5.47408022222222	5.98529025	3.65704463888889	5.26801147222222	5.43358030555556	6.02687255555556	5.58214705555556	5.76817125	4.27880722222222	5.81849980555556	5.23292675	5.12070708333333	5.66540405555556	5.48463819444444	4.80396086111111	5.10495094444444	5.28844369444444	4.86212766666667	5.18165266666667	4.08745608333333	4.72731841666667	3.96201894444444	5.11829133333333	5.62297186111111	5.23407394444444	5.41798291666667	5.40867697222222	5.48870425	5.45668844444444	5.54540691666667	5.46997838888889
ALG6	5.25980161111111	6.08049852777778	5.58414119444444	5.44028288888889	5.00090980555556	5.73795177777778	5.75086941666667	4.56284638888889	5.16750202777778	6.00217055555556	5.77120869444444	5.93283238888889	6.14038133333333	5.53962202777778	5.23874838888889	5.93283238888889	5.88578133333333	6.01898505555556	5.85397238888889	5.36920066666667	6.00368038888889	5.59833144444444	4.51072461111111	5.53924444444444	5.31401194444444	5.37533588888889	5.09630855555556	5.53962202777778	5.71168127777778	5.50912538888889	5.26148811111111	5.40233375	5.97040125	5.61851011111111	5.31661011111111	6.05482166666667
ALG8	6.57794741666667	6.39874758333333	6.51694388888889	6.28281255555556	6.69924413888889	6.23202455555556	6.20374422222222	6.26190536111111	6.60976683333333	6.53015388888889	6.42432161111111	6.32429705555556	6.48347275	6.40134380555556	6.34419063888889	6.61033558333333	6.33189747222222	6.27006505555556	6.21108480555556	6.47140802777778	6.58213616666667	6.30368147222222	6.73595113888889	6.75940538888889	6.48948838888889	6.5981415	6.18445555555556	6.37925141666667	6.36903697222222	6.61303291666667	6.58363394444444	6.25133922222222	6.06199266666667	6.45784052777778	6.38820416666667	6.05049236111111
ALG9	4.90597572222222	5.15184816666667	5.03545608333333	3.89575666666667	4.19455236111111	4.50065636111111	4.72598538888889	4.70136083333333	4.68800277777778	4.69274066666667	4.71118311111111	5.00197841666667	4.62047844444444	4.04429883333333	4.05765977777778	4.81098458333333	3.96644547222222	4.19688194444444	4.9242775	4.526593	4.29127663888889	4.50346880555556	4.16728494444444	3.84740366666667	4.46223441666667	4.99597588888889	5.081469	4.65565588888889	4.81406183333333	4.8277615	3.80189155555556	4.89589158333333	4.49720411111111	3.97587705555556	4.80113863888889	4.84424408333333
ALK	6.14038133333333	6.31723344444444	6.14127922222222	6.44255444444444	6.47646688888889	6.41821455555556	6.41320008333333	6.03599819444444	6.19041075	6.17357563888889	6.5573955	6.89901066666667	6.48154477777778	5.73301644444444	5.57597277777778	6.92130869444444	7.16706475	6.05317888888889	6.83618947222222	6.93950597222222	6.095511	6.24019272222222	6.47367433333333	5.13253016666667	6.80582344444444	6.38634125	6.51986105555556	5.98193705555556	6.03062516666667	5.91948969444444	6.09222008333333	6.23817986111111	6.46939913888889	6.27319761111111	6.6815445	6.41139366666667
ALKBH1	6.73503613888889	7.31869055555556	7.08781047222222	6.88239138888889	6.73750547222222	6.97927672222222	7.07118155555556	6.36369108333333	7.12616288888889	7.14556422222222	7.48874466666667	7.36236433333333	7.344977	6.72575475	6.99337711111111	7.25450311111111	6.79393677777778	6.65886869444444	7.1545565	6.69373866666667	7.38335461111111	7.19358988888889	6.84361058333333	6.69962038888889	6.78686711111111	6.90431483333333	6.92564472222222	7.24043216666667	6.95338486111111	6.98361805555556	6.32241902777778	7.17142141666667	7.24164805555556	7.10327605555556	6.60736477777778	6.79234469444444
ALKBH2	7.53363697222222	7.12472286111111	7.49488641666667	7.56718422222222	7.30409652777778	7.17575727777778	7.60127188888889	7.09610272222222	7.27620986111111	7.00914419444444	7.76237275	7.25801163888889	7.56223675	7.28627972222222	7.28798519444444	7.12971872222222	7.04841163888889	7.213249	7.15521958333333	7.18985166666667	7.25354336111111	7.08633033333333	7.52327863888889	7.25090686111111	6.94404802777778	7.13094758333333	7.02796552777778	7.14461202777778	7.28200369444444	7.16618277777778	7.49301191666667	7.45819105555556	7.07342427777778	7.30879044444444	7.49327033333333	6.98498377777778
ALKBH3	6.97552816666667	7.15673330555556	6.95957572222222	6.74977761111111	6.56646783333333	6.84041383333333	7.39445397222222	5.99484880555556	6.71837861111111	6.75304566666667	7.64238355555556	7.49009030555556	6.89089116666667	6.40260263888889	7.05359430555556	6.74431866666667	6.99903791666667	7.05819994444444	7.39208577777778	7.17210725	6.80420977777778	6.53440988888889	6.27508841666667	6.57390638888889	6.50675183333333	6.58031747222222	6.29540286111111	7.22941516666667	6.97240744444444	6.04271194444444	6.28846072222222	7.40047766666667	6.87615558333333	7.07539994444444	6.95205069444444	6.99649108333333
ALKBH4	5.67416816666667	5.77419338888889	5.23686569444444	5.32268691666667	5.29340538888889	5.11326836111111	5.50552291666667	5.33133688888889	4.77303672222222	4.95355705555556	5.58176519444444	5.33766241666667	5.05339888888889	3.24197377777778	5.70946780555556	5.40190119444444	5.73096075	5.49048591666667	5.42857777777778	5.58374252777778	5.33328786111111	5.65344952777778	5.13294111111111	4.07918597222222	5.07055947222222	5.24390897222222	5.12143486111111	5.27889369444444	5.08185808333333	4.66404102777778	3.65351011111111	4.70002627777778	5.44924802777778	4.97794505555556	5.27708502777778	5.27917625
ALKBH5	10.1476914444444	9.80454052777778	9.75632641666667	9.83415269444444	9.82323047222222	9.65110855555556	9.65322247222222	9.69683572222222	9.55263441666667	9.56520486111111	9.72841738888889	9.31393602777778	9.53635991666667	9.4872775	9.74246741666667	9.461686	9.52060661111111	9.65929925	9.69452397222222	9.95923916666667	9.73662736111111	9.98912283333333	9.85725569444445	9.67620283333333	9.88349938888889	9.72444922222222	9.986575	9.65630958333333	9.60639841666667	9.71840555555556	9.55875419444444	9.75202477777778	9.62789761111111	9.70541691666667	9.57101338888889	9.70635819444444
ALKBH6	8.40521522222222	8.32652788888889	8.20617536111111	8.38464277777778	8.13037291666667	8.06867825	8.38415044444444	7.89667341666667	7.83576819444444	8.1920415	7.98213330555556	8.27952636111111	7.96563008333333	7.73419952777778	8.13604622222222	8.33499169444444	8.32985572222222	8.31558941666667	8.23778747222222	8.84632819444444	7.95310113888889	8.24580166666667	8.29989019444444	7.62870997222222	7.83381161111111	8.10296202777778	7.85992733333333	7.77361763888889	7.98706225	8.15315869444444	7.60513561111111	7.69964166666667	8.16589727777778	8.34522152777778	8.23949766666667	8.20776069444445
ALKBH7	8.30921791666667	7.82844388888889	8.25776775	8.44006908333333	8.2138415	7.96532144444444	8.00175594444444	8.50398294444445	8.33163786111111	8.01143155555556	7.98828038888889	7.7917515	7.84490016666667	8.51690144444444	8.26344408333333	7.81708333333333	7.89927313888889	8.41752077777778	8.02784386111111	8.60577166666667	7.99859188888889	8.10248413888889	8.27547786111111	8.57936966666667	8.30730969444445	8.31773675	8.17370225	8.0217015	8.31400386111111	8.51605433333333	8.45410116666667	8.32763733333333	7.85647527777778	8.31439602777778	7.94330677777778	8.09706069444444
ALKBH8	6.00776741666667	6.13222497222222	5.76885197222222	6.29248072222222	5.75159755555556	5.54007597222222	6.09862630555556	6.15599591666667	5.42588702777778	6.00864663888889	5.93409872222222	6.1356005	5.89397544444444	6.16954069444444	5.77730188888889	5.88857913888889	6.19129275	5.92841244444444	6.067303	5.92133708333333	5.86117663888889	5.89503469444444	5.90426933333333	6.20950802777778	6.31786869444444	5.92101572222222	5.9309955	5.77041544444444	5.59518208333333	5.64234544444444	5.79499525	5.76057313888889	6.01697141666667	5.86154997222222	5.76275680555556	5.95271619444444
ALLC	4.08745608333333	5.14170033333333	4.73672691666667	3.77801727777778	5.36079383333333	3.35194105555556	4.28710788888889	4.10630647222222	4.51320730555556	3.8355645	4.36103372222222	2.617635	3.54302852777778	4.09617805555556	5.60977183333333	2.99067583333333	3.66635183333333	3.38470972222222	5.95072516666667	5.42616275	3.71776158333333	3.023938	4.12332213888889	4.74947538888889	5.43840266666667	3.06953783333333	4.41946969444444	5.69872208333333	3.15092152777778	5.24158444444444	5.71648775	4.24072344444444	4.90971855555556	4.00640236111111	4.09215358333333	4.05194141666667
ALMS1	7.650249	7.32331480555556	7.84210811111111	7.58670125	7.38335461111111	7.19286052777778	7.11185222222222	7.77399436111111	7.38173763888889	6.98532655555556	6.45190997222222	7.23658672222222	6.85993861111111	7.46049838888889	7.06762858333333	7.06855852777778	6.97438344444444	7.35111216666667	7.377892125	7.36852258333333	7.16587980555556	7.60750577777778	8.02949413888889	7.37869491666667	7.52897263888889	7.62931494444444	7.58970047222222	6.92564472222222	7.35996363888889	7.51553308333333	7.40727969444444	7.32600938888889	7.43449866666667	7.27515533333333	7.27932402777778	7.36963608333333
ALMS1P	6.30340802777778	6.54053277777778	6.50550969444444	6.87981702777778	6.28451066666667	6.53250875	6.18002430555556	6.42080547222222	6.20746825	6.15309272222222	4.95231541666667	5.85115425	5.92295875	6.11668733333333	6.29769033333333	6.09186472222222	6.09222008333333	6.55705233333333	6.29840611111111	6.41518133333333	6.59783177777778	6.50474358333333	7.44026766666667	6.50023483333333	6.38536644444444	6.60287233333333	7.17903163888889	6.52025591666667	6.34734275	6.52086102777778	6.23952341666667	6.44579822222222	6.43584825	6.67690583333333	6.62537819444444	6.59783177777778
ALOX12	1.78237655555556	1.80299077777778	1.79203741666667	1.80892555555556	1.80883430555556	1.80872005555556	1.80953036111111	1.80088269444444	1.81415216666667	1.78245791666667	2.9744165	1.79803108333333	1.79116094444444	1.80205361111111	1.90907638888889	1.83594663888889	1.83622805555556	1.86875958333333	1.82298380555556	1.9131645	1.79388936111111	1.80548788888889	1.83893222222222	1.82612477777778	1.80369922222222	1.78666575	1.79719986111111	1.87160391666667	1.99579836111111	1.79803108333333	1.82994952777778	1.80877483333333	1.79458011111111	1.86121269444444	1.81150813888889	1.84673769444444
ALOX12B	5.56296738888889	5.34276205555556	5.20688144444444	5.29340538888889	5.29635225	5.28685705555556	5.34461472222222	5.45814369444444	4.95403408333333	5.33443783333333	5.44028288888889	5.43043741666667	5.19556861111111	5.23599358333333	5.71898672222222	5.17080455555556	5.44360527777778	5.22770572222222	5.16750202777778	5.62357836111111	5.19913808333333	5.40368822222222	5.19513391666667	5.30800386111111	5.56788861111111	5.30030277777778	5.31661011111111	5.15980719444444	5.69718522222222	5.30106125	5.82717641666667	5.01118705555556	5.40791719444444	5.15029463888889	5.46860777777778	5.51438444444444
ALOX12P2	6.50256077777778	6.65687841666667	6.84983022222222	6.10786569444444	7.03924688888889	7.15521958333333	6.22304425	6.3466255	6.51300494444444	6.64058744444444	5.81347336111111	6.59409511111111	6.49450177777778	6.53440988888889	6.51140458333333	6.61922858333333	5.75408358333333	5.89850894444444	6.04799708333333	6.81355344444444	6.23202455555556	6.59897055555556	7.42928947222222	5.72725880555556	6.63210394444444	6.54212347222222	6.21951330555556	6.44358186111111	6.01025702777778	6.61775441666667	5.92841244444444	6.04111330555556	6.705371	6.33408238888889	6.88486483333333	6.01059663888889
ALOX15	5.01855694444444	5.08670516666667	4.91567277777778	4.69621608333333	3.98788555555556	4.57653036111111	4.61332561111111	6.40649780555556	4.82242511111111	5.08077194444444	4.20776444444444	5.20495197222222	4.91699347222222	5.13961686111111	5.05030483333333	5.42111455555556	4.47516016666667	4.47635194444444	4.47064225	5.25424088888889	4.42256352777778	3.86345619444444	5.21133855555556	5.04290838888889	5.49828208333333	5.43840266666667	5.17485188888889	4.84216322222222	4.37473191666667	5.15898094444444	5.06275055555556	4.67518797222222	4.37631683333333	4.75308488888889	4.78620491666667	3.80091163888889
ALOX15B	8.37035716666667	7.84848175	8.27367561111111	8.78670186111111	8.57806969444444	8.57686147222222	8.24372994444444	9.01609811111111	8.76218194444444	8.12751952777778	8.20739966666667	7.62870997222222	7.87747422222222	9.20753141666667	8.80298283333333	8.19020863888889	8.61581436111111	8.778658	8.29956841666667	8.38098266666667	8.23551816666667	8.30613961111111	8.97056730555556	9.17963094444444	9.04217338888889	8.76218194444444	9.04312525	8.47431658333333	8.83903169444444	8.70819238888889	9.34018708333333	8.6862755	7.7616845	8.29368258333333	8.57686147222222	8.11807855555556
ALOX5	1.88218130555556	1.83494466666667	1.95468680555556	3.06212388888889	3.54147511111111	3.58043641666667	1.84060241666667	2.77536138888889	1.88709702777778	2.49043777777778	2.5456235	2.21880052777778	2.243985	1.97242083333333	3.20305536111111	2.68100811111111	2.11859472222222	2.51455313888889	2.88456830555556	1.93600180555556	1.84463063888889	2.46507327777778	1.92446019444444	3.59999286111111	1.93095602777778	2.45863636111111	3.60215813888889	2.93461355555556	3.21090855555556	2.46757572222222	3.09279736111111	3.46158275	2.68493058333333	2.95316136111111	3.20265847222222	1.97757327777778
ALOX5AP	3.10509108333333	4.38065355555556	4.49593275	5.99622972222222	6.95826480555556	7.97416061111111	4.79062047222222	6.50968358333333	5.81687947222222	6.63210394444444	6.99310205555556	4.77674327777778	7.22142905555556	5.973086	7.15342130555556	6.08210802777778	5.09256652777778	5.37746558333333	5.30514483333333	3.92330311111111	4.37307994444444	5.67335891666667	5.25487086111111	8.64037241666667	5.92340275	6.01548480555556	6.08283172222222	8.42836219444444	6.11986258333333	6.01161161111111	6.36136863888889	7.36026963888889	5.31990980555556	6.82403380555556	5.70816427777778	4.94839327777778
ALOXE3	6.68304663888889	6.47109780555556	6.85636516666667	6.98656588888889	6.83984475	6.72709288888889	6.57002244444444	6.94556380555556	7.06739480555556	6.85993861111111	6.60431611111111	6.41783191666667	6.66249330555556	7.49327033333333	7.00427133333333	6.71180669444444	6.31384147222222	6.77550405555556	6.59986094444444	6.84212188888889	6.91224272222222	6.90505233333333	7.68312011111111	7.31538963888889	7.57454222222222	7.20695208333333	7.07183272222222	7.23686319444444	7.13829255555556	7.25768561111111	7.45925191666667	6.79657	6.39380138888889	6.61979472222222	7.11115288888889	6.72678966666667
ALPI	5.72798038888889	4.77451277777778	5.46313486111111	5.3310145	5.95867386111111	5.08219233333333	5.11067208333333	5.45028036111111	5.41316227777778	5.12691636111111	5.23841913888889	5.11675325	5.44328369444444	6.09186472222222	5.09147038888889	5.20839355555556	5.41682519444444	5.47030444444444	5.30066697222222	5.60583386111111	5.06618391666667	5.44955391666667	5.83332611111111	5.98769258333333	6.09110102777778	5.81125508333333	5.73301644444444	5.60763816666667	6.09110102777778	5.82658491666667	5.41844077777778	5.60122436111111	5.27809827777778	5.36458297222222	5.4692445	4.91608505555556
ALPK1	6.55025913888889	6.03381269444444	6.45127336111111	6.7047115	6.65381797222222	6.22342269444444	6.16446844444444	6.85474555555556	6.52062591666667	6.04271194444444	5.74853233333333	5.81849980555556	5.883394	6.66638108333333	6.72228952777778	5.89248669444444	6.27792819444444	6.51733091666667	6.24256697222222	6.44063044444444	6.16915202777778	6.58571819444444	6.85964925	6.62575638888889	6.64900752777778	6.62411258333333	6.89839736111111	6.31988005555556	6.37250038888889	6.68398819444444	7.00807305555556	7.27759177777778	6.53729947222222	6.50710155555556	6.70443830555556	6.52633205555556
ALPK2	1.84905219444444	1.83285402777778	1.81502947222222	2.13492366666667	1.82441672222222	1.84031730555556	1.83453558333333	1.86338294444444	3.35703497222222	1.84673769444444	1.8641255	1.82930466666667	1.83661413888889	1.87186238888889	1.78219452777778	3.09279736111111	1.80578961111111	1.78842136111111	1.79321483333333	1.81101294444444	1.80677394444444	2.75264055555556	3.30227536111111	1.83825333333333	1.83881947222222	1.88410613888889	1.84292219444444	1.78184708333333	1.85854197222222	1.93052791666667	1.94524563888889	1.84801152777778	1.856921	1.78441297222222	1.82650325	1.78184708333333
ALPK3	3.44178508333333	3.74952513888889	3.14270436111111	2.945875	3.51842705555556	3.90334488888889	3.49002983333333	3.61950986111111	1.81741777777778	3.55599183333333	4.15804302777778	3.47251011111111	3.68462825	3.48139747222222	2.04649572222222	2.35519980555556	3.65998677777778	2.54367641666667	3.28571947222222	3.83812047222222	2.85868755555556	3.27126161111111	3.82753338888889	1.83841294444444	3.23159608333333	2.80185841666667	1.81111388888889	3.00472177777778	2.14739058333333	3.08463672222222	1.90039069444444	3.22521347222222	3.24500430555556	1.89247388888889	1.81989327777778	3.19019483333333
ALPL	6.67364572222222	5.24991333333333	6.32270647222222	6.99204905555556	8.05165627777778	5.89881333333333	7.11580361111111	6.81887075	6.73400752777778	7.61989702777778	7.88123005555556	6.79363602777778	6.50023483333333	7.26447266666667	7.58707102777778	6.79363602777778	8.1117465	7.34669255555556	6.83555680555556	6.62447447222222	6.35132397222222	6.81464961111111	6.3760365	6.95074441666667	6.83263675	5.86765197222222	6.56414161111111	6.53788769444444	7.41376541666667	6.91788916666667	8.745676	7.80588552777778	6.51236291666667	7.67379927777778	8.42454302777778	6.16152922222222
ALPP	10.0098664166667	9.69271988888889	10.0247272222222	10.5080541666667	10.2620019722222	10.2144256111111	9.91170558333333	10.3640627777778	10.4834121111111	10.2693066944444	10.026594	9.709814	10.0663006388889	10.8838747777778	10.7484908333333	10.0852778888889	10.0586417777778	10.1768609166667	9.96901905555556	9.97162563888889	10.2620019722222	10.2620019722222	11.0112978888889	10.7730368333333	10.8485093055556	10.7675744722222	10.5166523333333	10.5850981944444	10.2782544722222	10.7452120833333	11.0365987222222	10.2124248333333	9.80553844444444	10.4489996666667	10.79312025	10.2167763333333
ALPPL2	10.8947946388889	10.5456906388889	11.1600447222222	11.0826151111111	11.18807525	10.9966871944444	10.6373189444444	11.2563399444444	11.2266455277778	11.1078898611111	10.4542928055556	10.5525979722222	10.8595708611111	11.4220711944444	10.7149742222222	10.6033278888889	10.6490553333333	10.6187995555556	10.7710259722222	10.9895340277778	11.2344156388889	11.4300098055556	11.3256529722222	11.2700371388889	11.3283457222222	11.4754126388889	11.3840183888889	11.2539422777778	11.0714895	11.3671258611111	11.71650925	11.22237125	11.01335575	11.0073090555556	11.2993201666667	10.6802180277778
ALS2	6.39818855555556	6.42843216666667	6.37275327777778	5.97338444444444	6.22410105555556	6.25051141666667	6.16113513888889	5.85600672222222	5.63865683333333	6.25730475	5.73301644444444	6.19041075	5.85397238888889	5.62101169444444	5.70842797222222	6.15167169444444	5.97892305555556	5.69142708333333	6.28670652777778	6.28281255555556	6.33281797222222	6.35026586111111	5.82217841666667	5.52259391666667	6.12814777777778	6.28878938888889	6.12966113888889	6.14735775	6.00244466666667	6.06895180555556	5.39738608333333	5.82620994444444	6.23062888888889	6.26846122222222	5.97643705555556	6.15085413888889
ALS2CL	7.61027080555556	7.00914419444444	7.25385538888889	7.17176969444444	7.46442494444444	7.29914822222222	7.16018536111111	7.56223675	7.29518577777778	7.37944316666667	7.24511580555556	7.24798052777778	7.30879044444444	7.52603690277778	7.25644922222222	7.09089008333333	7.41087905555556	6.96143519444444	6.97438344444444	7.62719347222222	7.28690466666667	7.51875861111111	7.64173161111111	7.45746797222222	7.78583483333333	7.77052502777778	7.75707322222222	7.58970047222222	7.49579972222222	7.8388505	7.99406836111111	7.42058072222222	7.30836208333333	7.34283691666667	7.66702219444444	7.26806380555556
ALS2CR11	2.36031944444444	1.82822255555556	1.90369663888889	1.83555258333333	1.82383805555556	1.81502947222222	1.98421152777778	1.87552705555556	1.97893805555556	1.88282375	1.80141691666667	1.84615502777778	1.85968158333333	1.835781	1.82163644444444	1.85903363888889	1.90434902777778	1.89582961111111	1.855023	2.09738625	1.98159625	1.95127808333333	2.43885530555556	1.83600463888889	1.84973530555556	1.85877922222222	2.16791025	2.13492366666667	1.81451019444444	1.85759647222222	1.84184572222222	2.22977430555556	2.26703661111111	1.89635405555556	2.09910905555556	1.82397111111111
ALS2CR12	3.61358925	3.10142808333333	2.83799797222222	4.59238772222222	3.72177519444444	2.75776038888889	4.00070733333333	3.84338908333333	4.54241688888889	3.47504377777778	2.40107330555556	3.11125036111111	2.80861816666667	3.53867661111111	3.09678919444444	3.04648216666667	3.74743769444444	2.68920183333333	3.60096805555556	3.88299877777778	3.55211277777778	3.62009155555556	3.93925802777778	2.81731630555556	3.86618658333333	3.36268452777778	3.91823322222222	3.87278402777778	3.35879594444444	3.84338908333333	3.84989416666667	2.51333938888889	3.76190658333333	3.81556847222222	4.13672472222222	3.54247044444444
ALS2CR8	3.84989416666667	5.01192819444444	4.28612872222222	3.26472819444444	3.37969141666667	4.07975802777778	4.53858433333333	2.06917733333333	4.01236997222222	4.66647825	4.00070733333333	4.43581847222222	4.78333747222222	1.97893805555556	3.44339761111111	4.29863422222222	4.50566338888889	4.62131447222222	4.79400444444444	2.70202411111111	4.48109455555556	4.31292819444444	3.23392788888889	4.48838038888889	4.30549958333333	4.58503047222222	3.09151066666667	4.07156847222222	2.00958508333333	2.80185841666667	1.983248	3.77854652777778	4.82386022222222	4.62184719444444	3.24575541666667	4.48582722222222
ALX1	1.86210055555556	2.04572841666667	1.90551166666667	3.23710627777778	1.84922605555556	1.86338294444444	1.88240386111111	1.92534111111111	1.90674755555556	1.87392419444444	2.84181308333333	1.88162402777778	1.88083186111111	3.76842936111111	1.78962263888889	2.113589	3.33296780555556	1.79703558333333	2.27842652777778	2.63422	2.06541247222222	2.33031166666667	1.97576730555556	1.89087830555556	2.73167680555556	2.79935166666667	1.86721477777778	1.78522655555556	1.88410613888889	2.03281569444444	2.06726891666667	3.29205538888889	2.44873991666667	2.68920183333333	2.82341405555556	1.78602133333333
ALX3	6.40772413888889	5.71168127777778	6.06789213888889	6.52445702777778	6.44521627777778	6.32777933333333	6.24322011111111	6.37250038888889	6.72986738888889	6.21683097222222	6.2792745	5.84261986111111	6.03502725	6.96956741666667	6.14978319444444	6.29716775	6.17967802777778	6.51104377777778	6.10169630555556	6.36772763888889	6.24416544444444	5.94990133333333	6.88239138888889	7.01210377777778	6.96332055555556	6.85540497222222	6.77329808333333	6.52445702777778	6.63474861111111	6.75246925	6.99057469444444	6.38189613888889	5.89621672222222	6.23707827777778	6.50610552777778	6.15433841666667
ALX4	6.29482338888889	5.47830711111111	5.92841244444444	6.36839836111111	6.1356005	6.18647902777778	6.276458	6.74947647222222	6.55338261111111	6.03599819444444	5.98529025	5.81045675	5.84197738888889	6.82403380555556	6.77130911111111	5.88934972222222	6.13931791666667	6.12321038888889	5.96971891666667	6.17025619444444	5.84495108333333	5.78629377777778	6.68217194444444	6.72365475	6.76875477777778	6.61798586111111	6.24150758333333	6.42186205555556	6.20950802777778	6.68587955555556	7.05628930555556	5.84526983333333	5.74814541666667	6.20720116666667	6.43222902777778	6.06261158333333
AMAC1	2.03314133333333	2.01118816666667	1.88218130555556	2.47539977777778	2.06218327777778	2.08315736111111	2.52679897222222	2.60026963888889	2.94411097222222	2.16273327777778	2.62637155555556	2.34346533333333	2.25803283333333	2.79731513888889	2.36159872222222	1.96695861111111	2.01612355555556	2.06412080555556	1.93654838888889	1.96948855555556	1.94959702777778	1.95072552777778	1.97993741666667	2.41722191666667	2.56604538888889	2.48986727777778	2.11824808333333	2.23147897222222	2.32153213888889	2.69153711111111	3.26146769444444	2.12000466666667	1.97757327777778	2.130553	2.11956427777778	1.86911536111111
AMAC1L2	4.4148375	4.22321105555556	4.430978	4.97209041666667	4.73642388888889	4.64944394444444	5.16020383333333	5.61480744444444	5.24220269444444	4.50651252777778	3.80470972222222	4.09329616666667	4.43370705555556	4.45664125	4.85071077777778	4.69380266666667	4.53166486111111	4.80777386111111	4.67923647222222	4.26165883333333	4.50033813888889	2.32317969444444	5.87414505555556	4.879535	5.35154891666667	4.375975	4.98251333333333	4.35334186111111	4.07444447222222	3.79909652777778	5.24857880555556	3.48898947222222	3.59896908333333	4.02014505555556	4.62780216666667	4.31597302777778
AMACR	7.34921816666667	7.28863913888889	7.11710036111111	7.27556105555556	7.36638133333333	7.15561966666667	7.56189641666667	6.22066233333333	6.58465441666667	7.38335461111111	7.05206466666667	6.82738186111111	6.72462897222222	6.89211763888889	6.93846866666667	7.24409691666667	7.38441222222222	6.72797255555556	7.47144591666667	7.68061083333333	7.30643777777778	7.09683955555556	6.44865141666667	6.39178408333333	6.79731241666667	6.90662311111111	6.64438522222222	6.60941619444444	7.28423783333333	6.26705972222222	6.26889905555556	6.66320819444444	7.04262811111111	7.42264111111111	6.97747961111111	7.32240672222222
AMBN	7.49363366666667	6.64409630555556	6.9828825	7.21129447222222	7.39654127777778	7.18943122222222	7.19012808333333	7.37552977777778	7.6481375	7.56656691666667	7.27374111111111	7.14806258333333	7.12657447222222	7.37944316666667	6.96728363888889	7.05016733333333	7.90101961111111	7.44984427777778	7.18985166666667	7.28494397222222	7.06699952777778	7.22884269444444	7.42027505555556	7.71164786111111	7.94138347222222	7.54871166666667	6.78364133333333	7.83752175	8.22755144444444	6.69342708333333	6.64706147222222	6.87867655555556	7.37613952777778	7.09542566666667	6.92663788888889	7.48518163888889
AMBP	2.89778775	1.79768547222222	2.51384294444444	1.80844583333333	1.79111105555556	1.78910722222222	2.82093633333333	1.81487711111111	1.82383805555556	1.84495725	1.78277330555556	1.81715822222222	1.81705227777778	1.81060808333333	1.89061433333333	2.28100291666667	1.84673769444444	3.25909425	1.82660122222222	1.78850597222222	1.81715822222222	1.83201358333333	2.54027591666667	1.81941633333333	1.81541469444444	1.84226147222222	1.82691483333333	1.82349652777778	1.798541	1.83544122222222	1.81308827777778	1.79214805555556	1.83532069444444	1.84322275	1.96759466666667	1.81729291666667
AMBRA1	8.39789347222222	8.60885447222222	8.35896180555556	8.44399677777778	8.41180594444444	8.48685844444444	8.49825313888889	7.97445744444444	8.07603522222222	8.29156630555556	8.45998072222222	8.38912027777778	8.30212625	7.82620125	8.48062658333333	8.21950286111111	8.08741791666667	8.37035716666667	8.38415044444444	8.34901669444444	8.30613961111111	8.38055480555555	8.12788788888889	8.13149411111111	7.98402047222222	8.06795841666667	8.22372688888889	8.34079158333333	8.367309	7.89490572222222	7.71041938888889	8.00950813888889	8.43744580555556	8.25468572222222	7.99941591666667	8.36518872222222
AMD1	8.32592330555556	8.81613225	8.52550558333333	7.99631194444444	8.44591472222222	8.25952763888889	8.30764002777778	8.23129402777778	8.41584105555556	8.39662494444445	8.5251555	8.78748047222222	9.01152175	8.51938158333333	8.34652105555556	8.73542538888889	8.504829	8.37496997222222	8.58619358333333	8.230067	8.71848083333333	8.54334166666667	7.97733827777778	8.66495730555556	8.37598327777778	8.36275802777778	8.35984527777778	8.95747311111111	8.50812983333333	8.33012386111111	8.17048247222222	8.66595297222222	8.58111186111111	8.212187	7.89490572222222	8.50433466666667
AMDHD1	2.60164052777778	2.48742877777778	1.98022391666667	1.80251927777778	1.79689730555556	1.78822113888889	1.85580391666667	2.99740661111111	1.81547136111111	2.74200816666667	3.10928038888889	3.93111780555556	1.8149165	3.04562558333333	1.96695861111111	3.27126161111111	2.61829763888889	2.31526858333333	2.42801033333333	2.54828458333333	3.42677975	2.45395744444444	2.65260016666667	4.34427958333333	3.15092152777778	3.54031866666667	4.03310705555556	2.30391791666667	2.24241380555556	1.80959916666667	1.79062205555556	3.40128994444444	2.28259872222222	1.88116441666667	3.10879952777778	2.42610397222222
AMDHD2	6.94584763888889	6.31088163888889	6.53015388888889	6.87899472222222	6.86562927777778	6.52898458333333	6.70214661111111	7.11774388888889	6.71642125	6.40367569444444	6.56055441666667	6.40160291666667	6.25843375	6.85900211111111	6.57002244444444	6.40328538888889	6.94584763888889	6.81437633333333	6.45980369444444	6.97960897222222	6.44837330555556	6.68879469444444	6.60824044444444	6.50710155555556	6.75150286111111	6.72365475	6.82255591666667	6.58150911111111	6.54818411111111	6.78618916666667	6.77775497222222	6.91496547222222	6.581009	6.364043	6.68681941666667	6.27185558333333
AMELX	2.84311941666667	1.98022391666667	2.53304133333333	2.33824280555556	2.01257261111111	2.03613641666667	2.27783222222222	3.14858436111111	2.81731630555556	3.00289511111111	2.57271588888889	2.54679030555556	2.10298891666667	2.56475252777778	2.31115447222222	2.29363522222222	2.62027294444444	1.98048780555556	1.9190735	3.153665	2.71009713888889	2.245997	2.91165055555556	2.29745336111111	3.62790236111111	3.01422788888889	2.39259119444444	2.33199508333333	2.52382227777778	2.26037897222222	4.16178388888889	2.780053	2.50436652777778	1.95332625	2.50073955555556	3.12912466666667
AMELY	1.85636844444444	1.88364213888889	1.82091736111111	1.87640325	2.14961811111111	1.84801152777778	1.84853333333333	1.88229322222222	1.87294763888889	1.86397911111111	1.88330558333333	1.84302819444444	1.84751763888889	1.90647219444444	1.78764452777778	1.80919963888889	1.83192272222222	1.80657577777778	1.84668494444444	2.01900052777778	1.81258030555556	1.85586494444444	1.78764452777778	1.85233188888889	5.53826644444444	1.90504536111111	1.85636844444444	1.78424855555556	1.87981813888889	2.00745502777778	2.06489713888889	1.88272683333333	1.86590013888889	1.78771277777778	1.84489208333333	1.78407333333333
AMFR	9.58666688888889	9.70716161111111	9.61122669444444	9.22507733333333	9.44179161111111	9.32175055555556	9.67184794444444	9.01116986111111	9.44949025	9.70716161111111	9.75202477777778	9.43819116666667	9.66606377777778	9.29885491666667	9.67393902777778	9.64325069444445	9.40035222222222	9.70123511111111	9.75352505555556	9.23133988888889	9.29309313888889	9.45420055555556	8.67129202777778	9.23193091666667	9.40451180555556	9.38584419444445	9.19579391666667	9.64413605555556	9.23014683333333	8.99189925	9.30306497222222	9.60878036111111	9.78372597222222	9.4872775	9.12508305555555	9.50500669444444
AMH	5.78209061111111	5.19967761111111	5.48534236111111	5.87662033333333	5.88476991666667	5.6551375	5.47100469444444	5.81806452777778	5.79359252777778	5.59034002777778	5.83070008333333	5.21713225	5.89359736111111	6.16152922222222	5.93908961111111	5.27628675	5.39623975	5.43555394444444	5.39909975	6.15525461111111	5.95907288888889	5.77354697222222	6.22727238888889	6.11277375	6.10649752777778	5.97715933333333	5.71680477777778	5.93316775	5.71579725	5.85233530555556	6.04762266666667	5.94783044444444	5.23292675	5.71579725	5.8289055	5.87693391666667
AMHR2	3.59093172222222	2.6196215	3.45735411111111	3.21854283333333	3.10293930555556	3.83894161111111	3.56245252777778	4.65025977777778	4.26833666666667	3.86867294444444	5.13577002777778	2.97316808333333	3.70817980555556	4.65830822222222	4.11574377777778	3.59045133333333	3.86187816666667	2.47461938888889	4.29127663888889	3.58226008333333	3.00846380555556	2.86187505555556	4.42464933333333	4.6966475	3.63135205555556	3.62648891666667	3.45121691666667	3.57311936111111	4.54104391666667	3.97261944444444	4.81209469444444	3.79476444444444	3.19259558333333	3.86235155555556	4.39551002777778	3.48962008333333
AMICA1	3.31344063888889	3.46158275	3.21742152777778	4.51397297222222	3.80866016666667	3.28754441666667	2.95316136111111	3.61877463888889	4.33053566666667	3.99384933333333	3.90219738888889	4.35809613888889	3.33296780555556	4.533062	3.70318258333333	3.54810527777778	3.64797788888889	3.69691497222222	3.20974402777778	3.50884777777778	3.11267380555556	3.49493272222222	3.51298233333333	4.18843663888889	4.16385372222222	4.01844066666667	4.07400722222222	3.30887566666667	4.54838991666667	4.16774961111111	5.11067208333333	4.04806636111111	3.68523783333333	4.07444447222222	4.49315280555556	3.15758797222222
AMIGO1	8.42302533333333	8.80571163888889	8.42799297222222	8.47221991666667	8.21631008333333	8.21718347222222	8.54021861111111	8.48520086111111	8.15543269444444	8.55907641666667	8.27172694444444	8.40433586111111	8.08949522222222	8.06047933333333	8.22220008333333	8.34864230555556	8.01107611111111	8.32652788888889	8.67006894444444	8.51570336111111	8.40984247222222	8.37198816666667	8.39321569444444	7.79063525	8.57499408333333	8.66146658333333	8.68492827777778	8.52888708333333	8.52843194444444	8.44368386111111	8.15970766666667	7.71041938888889	8.45584008333333	8.36806377777778	8.52888708333333	8.67758894444444
AMIGO2	3.69379055555556	4.18689755555556	4.49905497222222	2.71009713888889	3.04139375	5.23213494444444	4.68546886111111	4.22974030555556	4.68409691666667	6.17396919444444	6.66049963888889	5.9309955	7.13254361111111	4.34206433333333	4.05362669444444	5.88642533333333	6.44186225	6.05971541666667	5.74652119444444	6.06136697222222	6.21067255555556	4.48409266666667	3.28425397222222	3.15758797222222	4.90301680555556	3.23336547222222	3.29274116666667	4.00916988888889	4.41172002777778	4.60776247222222	3.78265508333333	4.36250266666667	4.87912797222222	5.03179094444444	4.01559677777778	4.61545563888889
AMIGO3	5.28844369444444	5.07429625	5.06275055555556	5.9309955	5.14390833333333	5.49018925	5.390283	5.91126444444444	5.00993811111111	4.82903819444444	4.66908947222222	4.73796033333333	5.06394272222222	5.55439519444444	5.19712816666667	5.23910638888889	5.09705444444444	5.869401	4.82549380555556	5.37746558333333	5.01595894444444	5.35201083333333	5.70071708333333	5.30688566666667	5.85357355555556	5.11326836111111	5.48426766666667	4.93392897222222	4.80692861111111	5.10650755555556	5.43008083333333	5.52259391666667	4.83525736111111	4.86352927777778	4.98121869444444	4.97521183333333
AMMECR1	7.75636766666667	6.97514597222222	6.87211536111111	8.01739386111111	7.53530269444444	6.61303291666667	6.59013238888889	7.54908572222222	7.15415222222222	6.52870944444444	5.96288897222222	6.52346988888889	6.75176825	7.21766194444444	7.10773794444444	6.73364716666667	6.81598069444444	6.72709288888889	6.89211763888889	7.39276827777778	6.85164669444444	7.67768777777778	7.04687788888889	6.62051669444444	6.78766627777778	7.14985569444444	7.18677369444444	6.10557783333333	7.00141308333333	7.28798519444444	7.30459305555556	6.93692116666667	7.23686319444444	6.11481175	7.53121844444444	7.37027563888889
AMMECR1L	3.98279444444444	4.88296394444444	4.46947563888889	3.90990263888889	3.47140330555556	4.50519561111111	4.78114469444444	3.69060858333333	4.33235888888889	4.94172852777778	4.99911044444444	4.56505238888889	4.91608505555556	3.308141	4.24072344444444	4.60256633333333	4.48193230555556	4.28570563888889	5.094439	4.37216555555556	4.96475627777778	4.73057630555556	3.67671422222222	4.19783086111111	4.03254980555556	4.6919985	5.00162227777778	4.599526	4.45618530555556	3.16168119444444	2.78424897222222	3.97261944444444	4.79356266666667	3.90389416666667	4.59522936111111	4.65109394444444
AMN	13.3226173611111	13.4810740277778	13.3675740833333	13.4810740277778	13.6217152777778	13.5764765833333	13.5764765833333	13.2851875	13.72401025	14.0285953333333	13.7657616944444	13.4550649722222	13.6632982222222	13.8367290277778	13.3333195	13.6773570555556	13.6333288611111	13.5335915833333	13.6333288611111	13.3226173611111	13.6333288611111	13.7013821666667	13.5926604166667	13.72401025	14.0079804722222	13.9426090277778	13.6487178888889	13.7013821666667	13.3431569444444	13.5640565	13.5432710833333	13.4737065833333	13.6881222222222	13.4737065833333	13.4340906944444	13.3907381666667
AMN1	4.87100236111111	6.28761719444444	5.67970183333333	5.53479191666667	4.56007402777778	5.73962602777778	6.01731858333333	4.43629113888889	4.70460525	5.87693391666667	6.42803388888889	6.49306858333333	6.38785147222222	5.16392563888889	4.40288466666667	6.18647902777778	6.48272363888889	5.79596022222222	6.30498875	5.47621838888889	6.26935322222222	5.48986647222222	5.17187591666667	4.87145391666667	5.71510588888889	5.55534591666667	4.879535	5.73096075	5.3820735	5.24320122222222	4.14554891666667	3.42251458333333	5.9300255	5.60191825	4.90529044444444	6.29840611111111
AMOT	5.48804758333333	5.52001202777778	5.58806452777778	5.57072197222222	5.77382208333333	5.11638783333333	5.43125222222222	6.01509419444444	5.84903105555556	5.36731111111111	4.99836802777778	5.38009983333333	4.80214380555556	5.7382855	5.35825502777778	5.13253016666667	5.24274777777778	5.64047797222222	5.41925030555556	5.37902097222222	5.37265111111111	6.13750486111111	6.30132205555556	5.24991333333333	5.19753488888889	5.68534372222222	5.85432544444444	4.94877827777778	4.99871694444444	5.64842286111111	6.32462097222222	5.26479591666667	5.59034002777778	5.89216291666667	6.062974	4.95442447222222
AMOTL1	7.10384177777778	6.70274769444444	6.84137061111111	7.16330830555556	7.28034966666667	7.02624222222222	6.86643558333333	7.38791297222222	7.26774913888889	6.91194622222222	7.00840044444444	6.78272230555556	6.64637947222222	7.48181269444444	7.51144588888889	7.05525491666667	7.16496197222222	7.18709886111111	6.94345686111111	7.60180244444444	6.96194272222222	7.26106591666667	7.55953552777778	7.29296427777778	7.53708991666667	7.36236433333333	7.58427794444444	7.18709886111111	7.15261572222222	7.37514427777778	7.68411038888889	7.50087125	7.19070325	7.33306669444444	7.44661466666667	7.42187736111111
AMOTL2	5.1577375	4.89589158333333	5.24158444444444	4.76438083333333	4.94518861111111	4.95836125	5.15227183333333	5.37174294444444	5.80262361111111	4.94518861111111	5.35451452777778	4.83196933333333	4.87546005555556	6.01386597222222	5.61082577777778	5.15898094444444	4.76694161111111	4.91567277777778	5.11367055555556	4.51106180555556	5.21860741666667	5.25246633333333	5.56691102777778	5.70506322222222	5.37399491666667	5.55808080555556	5.43358030555556	5.59125483333333	5.40791719444444	5.36179338888889	5.44888647222222	5.12406641666667	5.10729638888889	5.06394272222222	5.24820491666667	5.22519369444444
AMPD1	1.82338997222222	1.82654447222222	1.95354783333333	2.53672691666667	1.83409544444444	1.83201358333333	1.86121269444444	1.849421	1.88975155555556	1.84007002777778	1.83935036111111	1.83825333333333	1.83440447222222	1.86633433333333	2.06121066666667	1.88608363888889	1.93222391666667	1.95055933333333	1.87792219444444	1.82101447222222	1.80978675	1.82467094444444	1.82988244444444	1.86129263888889	1.85063266666667	1.85392286111111	1.830835	1.82612477777778	1.85191586111111	1.92028183333333	1.92607255555556	1.82904927777778	1.83734077777778	1.94524563888889	1.98772402777778	1.83583613888889
AMPD2	7.97255933333333	7.35494694444444	7.58166388888889	7.54669397222222	7.70686461111111	7.45958838888889	7.34601444444444	7.32696338888889	7.29939422222222	7.47396844444444	7.73528436111111	7.26212377777778	7.39108930555556	7.51182847222222	7.62719347222222	7.43026630555556	8.10386630555556	7.21514247222222	7.37162369444444	8.37420322222222	7.73934211111111	7.56528994444444	7.95784813888889	7.73449138888889	8.05165627777778	7.77099113888889	7.78141047222222	7.93838936111111	7.41195952777778	7.48449966666667	8.06445186111111	7.14985569444444	7.08426705555556	7.37704875	7.88059216666667	7.62776816666667
AMPD3	5.77445361111111	5.55167333333333	5.95620352777778	5.22591833333333	5.62727527777778	4.90180486111111	5.58374252777778	5.64272077777778	5.02064336111111	5.66309583333333	5.04376191666667	5.67200341666667	5.40400808333333	5.36490091666667	5.296756	5.49781147222222	4.80654941666667	5.86558472222222	5.25310869444444	5.49408169444444	5.97081036111111	5.81347336111111	5.35781736111111	6.06136697222222	5.02740836111111	5.47335722222222	5.89539238888889	5.70301366666667	5.71442505555556	5.77445361111111	5.32889933333333	6.23202455555556	6.17415966666667	5.78764477777778	5.87562483333333	5.96826566666667
AMPH	7.82548738888889	9.37512883333333	8.61496122222222	7.77399436111111	8.07983611111111	8.69691472222222	8.83742205555555	7.75059027777778	7.45638608333333	8.86438761111111	9.22316497222222	9.57911188888889	9.33903652777778	7.36766569444444	8.61107561111111	9.429837	8.97755472222222	8.43784511111111	9.10936936111111	8.85707613888889	9.34827305555556	8.56411738888889	7.71612280555556	7.13220005555556	8.74150666666667	8.48604088888889	8.45782905555556	9.41147155555556	8.43654811111111	8.19057366666667	6.60554588888889	6.85964925	8.96440241666667	8.68713255555556	7.98484611111111	8.81658811111111
AMT	8.88580997222222	7.96612394444444	8.61748858333333	8.77138925	8.81494102777778	8.25551233333333	7.97577686111111	8.87912333333333	8.57264980555555	8.098237	7.72211627777778	7.64617802777778	7.95534383333333	8.52020036111111	8.18587008333333	7.53918205555556	8.20334869444444	8.37598327777778	8.08904627777778	8.48951852777778	8.24466044444444	8.51605433333333	8.81990188888889	8.49442075	8.68086327777778	7.77890097222222	8.98079113888889	8.10090338888889	8.02404761111111	8.47857972222222	9.05451341666667	8.57448777777778	7.22670319444444	8.40607311111111	8.30563119444444	8.50773775
AMTN	1.79308413888889	1.79678063888889	1.89108241666667	1.80184011111111	2.17925286111111	1.79678063888889	1.81454425	1.80353586111111	1.80990041666667	1.80984011111111	1.81415216666667	1.81298941666667	1.80697736111111	1.82266330555556	1.86177958333333	2.17111838888889	1.79020452777778	1.80538783333333	1.80959916666667	3.14026019444444	2.92603044444444	2.091465	3.19196313888889	3.42251458333333	1.81243911111111	1.80032036111111	2.77200558333333	1.93508894444444	2.82341405555556	3.46274219444444	3.00289511111111	1.80494775	2.94764319444444	2.83281444444444	2.90236438888889	2.62560441666667
AMY1C	8.51976961111111	8.14661308333333	8.38943669444444	8.28624972222222	8.44169363888889	8.36437297222222	8.28146283333333	7.86184752777778	8.14661308333333	8.34564911111111	7.20503330555556	8.41097111111111	7.69322830555556	7.85866677777778	7.96440330555556	7.72319791666667	7.87594316666667	8.14550402777778	8.69985388888889	7.89576291666667	8.14427544444444	8.57898730555556	7.92468144444444	7.61486844444444	8.17761522222222	8.24881608333333	7.84085022222222	7.79262597222222	8.05415572222222	8.19560252777778	8.11025625	7.609318	8.21950286111111	7.29384244444444	8.29156630555556	8.03588416666667
AMZ1	9.220684	8.59366272222222	9.0871905	9.38016658333333	9.29454372222222	8.59696122222222	8.70438086111111	9.37562955555556	8.71620802777778	8.9277675	8.06601280555556	8.21125511111111	8.41792030555555	8.84323155555555	8.83083608333333	8.48520086111111	8.50398294444445	9.01715877777778	8.72177358333333	8.87295130555556	8.78243211111111	9.11829433333333	9.49707180555555	8.74657363888889	8.79943772222222	9.01491122222222	9.00230105555556	8.52697563888889	8.66739513888889	9.22630319444444	9.265335	8.61404272222222	8.87624463888889	8.66912688888889	9.10023825	8.64082875
AMZ2	8.97884747222222	9.19063380555555	9.33036822222222	8.91531269444445	8.72795172222222	8.76830136111111	9.20863488888889	8.50365827777778	9.12858491666667	9.07171044444445	9.30865391666667	9.31658397222222	9.16146433333333	8.96336702777778	8.51605433333333	9.03870161111111	9.19768344444444	8.91086705555556	9.45613736111111	8.73145611111111	9.31861322222222	8.96097972222222	8.35414855555556	8.60727147222222	8.52550558333333	8.97476761111111	9.02061491666667	8.85289516666667	8.90291116666667	8.65312425	8.65312425	8.99337588888889	9.01441041666667	9.21112808333333	9.20805586111111	8.99816369444444
AMZ2P1	5.19025452777778	5.27531508333333	7.14675380555556	5.09803169444444	5.11638783333333	5.00931752777778	5.34793002777778	5.04572616666667	5.31738608333333	5.23874838888889	5.22092444444444	5.34246680555556	5.29121863888889	5.24103611111111	4.92219727777778	5.16940313888889	5.24016333333333	5.68364530555556	5.48870425	5.40791719444444	5.47408022222222	5.47144286111111	4.93853719444444	5.07540730555556	5.11102477777778	5.25273002777778	5.22891486111111	5.1577375	5.107671	5.12836347222222	4.5837935	5.081469	5.76885197222222	5.12218794444444	5.14626280555556	5.16327333333333
ANAPC1	7.51766755555556	7.86256927777778	7.61486844444444	7.43199802777778	7.28339347222222	7.55604122222222	7.69322830555556	7.22941516666667	7.06098438888889	7.59890363888889	7.47253480555556	7.71797616666667	7.38104155555556	7.19070325	7.37840513888889	7.6318685	7.59684297222222	7.58834541666667	7.86133808333333	7.61593208333333	7.65728252777778	7.60044491666667	7.00023766666667	7.00176272222222	7.41265558333333	7.41294427777778	7.28726563888889	7.46912486111111	7.55129858333333	7.29695922222222	6.70579986111111	7.31042013888889	7.70320563888889	7.53045963888889	7.16496197222222	7.66981322222222
ANAPC10	6.58912252777778	6.97178302777778	6.97017025	6.64409630555556	6.48214975	6.54668986111111	7.21864647222222	6.25646375	6.92454411111111	7.01272513888889	7.22566511111111	6.95174319444444	7.25736155555556	6.77838222222222	6.60614586111111	6.98157463888889	6.91933888888889	7.01877408333333	6.92766402777778	6.99508613888889	7.12884763888889	6.74757711111111	6.45040377777778	6.52764755555556	6.78234622222222	6.87707130555556	6.56976772222222	6.93720530555556	6.94076613888889	6.78713775	6.82536275	6.6263805	6.98157463888889	7.00322286111111	6.78558886111111	6.95888761111111
ANAPC11	10.2038374722222	10.1569479444444	10.1466678333333	10.0734217777778	10.0467303055556	10.2008876111111	10.2079940833333	10.25898525	10.0862202222222	10.0568708888889	10.5914848333333	10.0843443888889	10.3365470833333	10.3357844444444	10.3228874444444	10.1238301666667	10.5446192777778	10.2017803055556	10.0804302222222	10.5419541944444	10.1178627777778	9.90035147222222	9.66606377777778	10.3476793611111	10.1238301666667	9.95923916666667	10.2352736944444	10.3186666111111	10.0663006388889	10.1623933611111	10.4844847222222	10.4641941666667	10.0125822222222	9.97455963888889	9.85435016666667	10.2280270833333
ANAPC13	9.97730147222222	10.2630916388889	10.4512171388889	10.0617711111111	10.13676125	9.97934233333333	10.4745246944444	9.86727575	10.1709654722222	10.3640627777778	9.986575	10.6061089444444	10.0942883333333	9.72944130555556	10.1768609166667	10.2135973888889	10.1009598611111	10.2791254444444	10.6543564166667	10.3687458055556	10.2259294722222	10.2389439166667	9.67000613888889	9.92892730555556	10.16567325	10.2352736944444	10.0843443888889	10.1985158055556	10.1975156666667	10.0407561666667	10.0437878333333	9.82079080555556	10.3787638611111	10.3628204722222	10.2101893888889	10.3787638611111
ANAPC16	3.02272491666667	2.38947852777778	1.84910386111111	1.94407069444444	2.21129	1.86847869444444	1.95898730555556	1.92010305555556	1.96539886111111	1.9161415	1.91195411111111	1.88402302777778	1.87528969444444	4.98366416666667	2.18892516666667	1.92990969444444	1.98742119444444	1.99463430555556	3.76793697222222	1.84334025	2.66133641666667	2.57545344444444	1.82266330555556	1.92846166666667	1.96488858333333	1.98795677777778	1.90933975	2.91465322222222	1.89984636111111	2.12958241666667	2.22597747222222	1.87427425	3.10085269444444	1.97291336111111	2.05673775	1.83057336111111
ANAPC2	8.43784511111111	8.05376838888889	7.99984741666667	8.181482	8.37723336111111	8.13149411111111	8.03393705555555	8.16124480555556	8.01710575	7.87432602777778	7.74851763888889	7.90506202777778	7.52411155555556	8.09667575	8.30212625	7.92171863888889	7.90991086111111	8.12788788888889	7.76459972222222	8.12452361111111	7.82003383333333	7.90477380555556	8.11599094444444	7.86363952777778	7.95347947222222	8.14919338888889	8.12293786111111	8.00950813888889	8.10090338888889	7.94550475	7.82965694444444	7.8388505	7.79791186111111	7.99536927777778	8.10248413888889	7.82308655555556
ANAPC4	7.19358988888889	6.88014813888889	6.96143519444444	6.84603577777778	7.09936897222222	6.81157108333333	6.91891405555556	6.95666766666667	7.26319911111111	6.77740472222222	6.33587661111111	6.77866997222222	6.547863	7.11520219444444	6.78450361111111	6.56227427777778	6.53440988888889	6.72769505555556	6.86681494444444	6.87926933333333	6.75150286111111	6.65419305555556	6.80204569444444	6.37220566666667	6.38378744444444	6.97989747222222	6.69777408333333	6.632465	6.86807355555556	6.74148188888889	7.22241252777778	6.46915163888889	6.83585272222222	6.631003	6.66289663888889	7.02007686111111
ANAPC5	10.7087326666667	10.9049936388889	11.0409360277778	10.2101893888889	10.6475464722222	10.5283400833333	10.9034411388889	10.2503756388889	10.9946755833333	11.0409360277778	10.6835055	11.0736175	10.7596651666667	10.60438625	10.315508	10.9841131111111	10.5895866666667	10.6271660277778	10.7105175833333	10.5927055	10.8662208888889	10.7238073888889	10.2759017222222	10.6786640833333	10.4773898611111	10.5927055	10.0862202222222	10.58687975	10.5895866666667	10.32424675	10.1413942222222	10.3476793611111	10.8537586944444	10.5044161666667	10.3967285833333	10.4265962222222
ANAPC7	5.74320688888889	6.25352438888889	5.71579725	6.19493269444444	5.78376183333333	5.78870861111111	6.14384305555556	5.70980608333333	5.70506322222222	6.37186933333333	6.14235313888889	6.32887827777778	5.92746311111111	6.60976683333333	6.06867416666667	6.50449733333333	6.37036422222222	6.51986105555556	6.240498	6.10895252777778	6.18799752777778	6.32633427777778	5.84004466666667	6.01316733333333	6.24454647222222	6.61951547222222	5.91415794444444	5.94358680555556	6.31088163888889	5.94564055555556	5.91804563888889	6.01059663888889	6.41956577777778	6.64506880555556	5.98267061111111	6.72334052777778
ANG	5.29036225	3.91785216666667	5.3229825	4.14009175	5.35277875	3.50097644444444	3.86618658333333	5.00898580555556	5.09558447222222	5.391521	4.93674941666667	4.50750575	3.79695588888889	5.41173855555556	5.05530122222222	4.46856358333333	3.87648775	4.36732344444444	4.04861258333333	3.87486955555556	4.49720411111111	4.56420116666667	5.39654122222222	5.51503172222222	5.11477586111111	4.47734344444444	4.86085033333333	4.60728766666667	5.05710822222222	4.39307775	5.94564055555556	6.31723344444444	4.16774961111111	4.57426891666667	4.93523541666667	3.12730061111111
ANGEL1	7.42990058333333	7.33051219444444	7.43234291666667	6.78832205555556	7.41877022222222	6.96229438888889	7.17765016666667	6.92800816666667	7.4784655	7.25354336111111	7.06495308333333	7.62417080555556	6.64506880555556	6.26334080555556	6.59437488888889	7.14675380555556	7.10738111111111	6.63347091666667	6.92930958333333	6.73210530555556	7.04916505555556	7.24897316666667	7.20411408333333	6.94440208333333	6.99677469444444	7.19254255555556	6.86030005555556	7.03569833333333	6.78713775	6.81355344444444	6.39908102777778	6.95205069444444	6.96386505555556	6.99057469444444	7.03134491666667	6.77866997222222
ANGEL2	4.69957036111111	5.63003625	5.14472125	4.54435263888889	4.95197	4.98571086111111	5.69910280555556	5.4417345	4.61673163888889	5.80962088888889	5.84863711111111	5.49828208333333	5.52378130555556	4.55576808333333	5.11432213888889	5.27292688888889	5.43043741666667	5.081469	5.54644158333333	4.83732388888889	5.64743966666667	5.37174294444444	4.46678986111111	5.13841475	4.67385977777778	4.3755725	5.05866183333333	5.65684819444444	5.40504922222222	4.51534669444444	4.44230783333333	5.07346269444444	5.36561616666667	4.57806641666667	5.13219144444444	5.54995519444444
ANGPT1	6.5951965	5.78170111111111	6.68935488888889	6.85164669444444	7.41161225	6.71642125	6.24150758333333	7.13342225	7.64858166666667	6.46177963888889	6.89508772222222	6.62923238888889	6.4799715	7.59684297222222	6.92162275	6.65854713888889	5.94597319444444	6.65521222222222	6.11449611111111	6.81792577777778	6.61553352777778	6.67235861111111	7.60542433333333	7.53821536111111	7.28494397222222	7.38335461111111	7.23051811111111	7.02381988888889	7.82473241666667	6.98395072222222	8.20132213888889	7.07874713888889	6.60851977777778	7.20695208333333	7.39059855555556	6.69542502777778
ANGPT2	2.79100383333333	3.71776158333333	3.13625844444444	5.34427113888889	6.18445555555556	7.03046941666667	3.27751044444444	4.44984125	2.10459138888889	2.76886655555556	4.96439452777778	4.45664125	4.88474177777778	2.11090577777778	6.76267208333333	6.55051438888889	2.25677891666667	2.32061552777778	4.43370705555556	3.36376519444444	5.03861972222222	3.27403608333333	4.51443277777778	7.37647861111111	4.53523255555556	1.94675772222222	5.75622733333333	5.50258347222222	7.60787205555556	4.31865013888889	5.34093444444444	8.37496997222222	3.45860719444444	2.8193525	8.01496097222222	2.52126483333333
ANGPT4	6.01255588888889	5.149944	5.75950808333333	6.13640069444444	5.91775677777778	5.96288897222222	5.72114369444444	6.51104377777778	6.21034888888889	5.76740425	5.80262361111111	5.28733780555556	5.45936402777778	6.5748675	6.11958866666667	5.29951586111111	6.23749077777778	6.12213483333333	5.79359252777778	6.51694388888889	5.687071	5.65420641666667	6.65122341666667	6.6747915	6.48447955555556	6.18883055555556	6.39874758333333	6.06541272222222	6.72063955555556	5.987262	7.03506372222222	6.56092386111111	5.22302075	6.07323394444444	6.44255444444444	6.25415286111111
ANGPTL1	3.5436505	3.74082905555556	4.36874086111111	3.916197	3.18030222222222	2.80861816666667	3.74193858333333	3.40393905555556	4.30909180555556	3.90768652777778	2.78601513888889	3.98788555555556	3.02934275	4.39015072222222	2.935224	3.09973477777778	3.58301108333333	4.79321902777778	3.86166770833333	3.47835386111111	3.5709135	3.54768688888889	3.86187816666667	3.86808066666667	3.17228561111111	4.07015263888889	3.34927883333333	2.56875636111111	2.80737630555556	4.22618802777778	4.01745805555556	3.37272563888889	3.77381936111111	4.54693583333333	3.62495819444444	3.42471377777778
ANGPTL2	6.52217977777778	5.85600672222222	5.84526983333333	5.70032066666667	5.68394505555556	5.49864877777778	4.90726002777778	6.13931791666667	6.60554588888889	5.62028580555556	5.21738125	5.04049666666667	6.29062169444444	6.21108480555556	5.62558077777778	5.24669955555556	5.69277352777778	5.99484880555556	5.27292688888889	4.86555705555556	5.21057966666667	5.46964752777778	5.68636661111111	6.02176286111111	4.42526886111111	5.70696472222222	5.03579227777778	4.33357822222222	5.76435594444444	5.39909975	5.96936125	7.22267205555556	6.379836	5.85357355555556	5.95751938888889	6.50995044444444
ANGPTL3	1.91649147222222	1.92237594444444	1.85056575	2.13959172222222	1.94660080555556	1.95492422222222	2.12851127777778	2.24449925	2.5693295	1.95770019444444	2.35207738888889	2.04685358333333	1.979208	2.28503411111111	2.23147897222222	1.91580616666667	1.95264191666667	1.98104755555556	1.91020633333333	1.891943	1.89873177777778	1.84973530555556	2.03179763888889	2.13121383333333	2.19321908333333	2.10670416666667	1.89087830555556	2.17777075	2.18598586111111	2.05975294444444	2.85651472222222	1.96093630555556	1.88306511111111	1.92569119444444	1.87436513888889	1.96093630555556
ANGPTL4	9.28504758333333	7.26606627777778	9.45838672222222	11.1927241111111	8.56237897222222	12.1206350555556	9.93149522222222	9.59375602777778	9.87053402777778	8.50573608333333	9.86077380555555	8.85479891666667	12.261776	10.6373189444444	11.4197285833333	8.96747583333333	7.55913483333333	8.93450780555556	9.709814	7.47739786111111	9.53419186111111	10.2970063888889	8.25584613888889	10.2703082777778	8.75217786111111	8.18985555555556	9.94917519444444	9.67474166666667	8.92253363888889	9.44949025	9.98737213888889	11.3694846944444	8.24769572222222	9.73211358333333	10.8822069444444	7.45786125
ANGPTL5	1.90874811111111	1.90277983333333	1.87356836111111	2.05399066666667	1.93654838888889	1.93860616666667	2.16321605555556	2.1910145	2.35207738888889	1.9581555	2.19995783333333	1.98127219444444	1.95752902777778	2.17358747222222	2.98644358333333	2.07009797222222	2.23554994444444	2.32106533333333	2.27619430555556	2.24857036111111	1.88535055555556	1.86615813888889	2.01584458333333	2.14873622222222	2.14498244444444	2.14837505555556	1.93813591666667	2.10097666666667	2.22545763888889	1.94551052777778	2.54467706944444	1.92681186111111	1.87981813888889	2.47349958333333	2.22446905555556	2.21880052777778
ANGPTL6	8.34258908333333	8.3239575	7.92147280555556	7.88729408333333	8.19135719444444	8.78243211111111	8.56453052777778	8.23982513888889	8.19848041666667	8.48738058333333	8.40394233333333	8.41672644444444	8.16665177777778	8.03326561111111	8.56453052777778	8.27220672222222	8.56059997222222	8.19135719444444	8.32652788888889	8.32729844444444	7.93681952777778	8.12452361111111	7.90625905555556	9.12858491666667	8.3987555	8.36356963888889	9.08289627777778	8.48875686111111	8.22191275	7.95192966666667	7.97032713888889	8.1823265	7.99859188888889	8.09969872222222	8.31711816666667	8.21988552777778
ANGPTL7	1.82580638888889	1.83572722222222	1.81876405555556	1.85447525	1.84000863888889	1.83519002777778	1.87245872222222	1.86442827777778	1.93955005555556	1.8598235	1.89544388888889	1.84355408333333	1.84719052777778	1.85392286111111	1.91401336111111	1.84824541666667	1.86867802777778	1.87662377777778	1.85063266666667	1.83164475	1.82889902777778	1.83638116666667	1.86210055555556	1.89905119444444	1.86857027777778	1.85517169444444	1.83435202777778	1.87528969444444	1.86170547222222	1.87500225	1.91257541666667	1.83847655555556	1.84668494444444	1.87349133333333	1.84867394444444	1.86022419444444
ANK1	7.62971447222222	8.13412641666667	6.95997866666667	6.85993861111111	7.69359119444444	6.47804808333333	6.27859377777778	6.94191144444444	6.42988519444444	6.26561297222222	6.60554588888889	7.83921122222222	6.79479655555556	5.69543338888889	6.02249636111111	7.46511538888889	6.88959327777778	6.31618897222222	6.8912105	8.02248341666667	6.53729947222222	7.56920433333333	7.02624222222222	6.18547219444444	7.52174572222222	8.02089211111111	7.79362330555556	6.72986738888889	7.25027966666667	5.97681666666667	6.09402183333333	6.94935325	7.54107627777778	7.43086566666667	7.52049552777778	8.1823265
ANK2	11.19832825	11.4094844166667	11.2044748055556	11.1202971388889	10.96369325	11.0451429166667	11.2746167222222	11.0714895	10.8208746111111	11.2044748055556	11.1734456111111	11.4522009166667	11.0755753055556	10.7631523055556	11.1962902222222	11.2700371388889	11.1902479166667	11.2248106388889	11.4875305277778	11.4629176666667	11.5969680833333	11.3809235555556	11.0387578888889	10.6529681111111	11.2466562777778	11.1395113055556	11.2659068888889	11.4464248333333	11.31828775	11.095149	10.4950689444444	10.735874	11.4781363055556	11.3042111111111	11.0696285833333	11.39401975
ANK3	8.57171411111111	8.41833780555556	8.45317144444445	8.03250438888889	8.10891305555556	7.79362330555556	8.21752938888889	7.97733827777778	8.38055480555555	8.24847133333333	7.72886386111111	8.30690266666667	7.87884591666667	8.13940588888889	8.05495863888889	8.11722727777778	7.99706322222222	7.88561522222222	8.16778283333333	8.08068111111111	8.32080477777778	8.16332030555556	7.79547427777778	8.07251097222222	7.81708333333333	7.98213330555556	7.82362566666667	7.79089969444444	8.08558338888889	8.22330125	7.47918419444444	7.53326108333333	8.25616891666667	7.94371575	7.71322813888889	8.21433658333333
ANKAR	6.45229936111111	6.38602775	6.55025913888889	5.86154997222222	6.40685836111111	5.34384338888889	6.15238541666667	6.69161636111111	6.95888761111111	6.655517	5.21423966666667	6.35935041666667	5.60545622222222	6.3760365	5.20234194444444	6.05555272222222	5.59905016666667	5.91703741666667	6.33809916666667	6.29769033333333	6.19316708333333	6.61376208333333	6.37369927777778	6.32738483333333	6.00309361111111	6.76672338888889	5.82287486111111	5.61596441666667	5.92539202777778	6.80175719444444	6.46915163888889	6.10978602777778	6.32707477777778	6.17444230555556	6.19738880555556	6.04074394444444
ANKDD1A	6.75718488888889	6.51791544444444	6.52377741666667	7.16836330555556	6.68427391666667	6.67862333333333	6.66577536111111	6.95303722222222	6.92319022222222	6.94471977777778	6.70797497222222	6.77057622222222	6.48186855555556	6.94785388888889	7.27137702777778	6.38634125	7.33245286111111	6.90223480555556	9.92544588888889	6.72596775	6.77458577777778	6.61033558333333	6.795383	6.48511247222222	6.90134211111111	6.7017915	6.74797280555556	6.62447447222222	6.80779119444444	7.12251938888889	7.7459965	6.34760313888889	6.66139569444444	7.07575011111111	7.26669369444444	6.70148241666667
ANKDD1B	2.88296144444444	2.98919455555556	2.78482863888889	3.42594352777778	2.74944675	2.46443616666667	1.86847869444444	1.86770372222222	3.36735072222222	3.097913	1.81556430555556	2.77261025	2.58957086111111	3.52412844444444	1.90980236111111	3.12131066666667	3.50351438888889	2.36893619444444	2.79512477777778	2.10567308333333	2.52001997222222	2.04533188888889	3.51842705555556	1.81298941666667	4.21119936111111	2.02334788888889	2.45395744444444	1.87730338888889	4.44189522222222	3.35004283333333	3.65816891666667	2.44469347222222	2.812874	2.14456105555556	3.35346647222222	2.78666694444444
ANKFN1	4.58503047222222	4.05311625	4.60639686111111	4.37683675	4.29649283333333	4.46856358333333	4.37968008333333	4.86352927777778	5.33028858333333	4.62526797222222	4.64444625	4.40958830555556	3.76556438888889	4.78882175	4.51072461111111	4.02202702777778	4.65428227777778	4.51360405555556	4.98992397222222	4.23632905555556	4.60166875	3.95495916666667	4.7538585	5.22770572222222	4.10393694444444	4.71895022222222	3.46102822222222	3.700103	4.241204	4.31380811111111	5.40742258333333	4.69341358333333	3.99918252777778	4.46816186111111	4.79916208333333	3.67330952777778
ANKFY1	5.59905016666667	5.48904705555556	5.35451452777778	6.09024008333333	5.94783044444444	5.93283238888889	6.03160902777778	5.50121916666667	5.65715755555556	5.70433277777778	4.84395158333333	5.71603291666667	5.34596925	5.67303633333333	4.74168397222222	5.46815708333333	4.92335802777778	5.59034002777778	5.50582655555556	5.13534513888889	5.51173491666667	5.91841283333333	6.03865072222222	6.34786158333333	6.01025702777778	5.61548591666667	5.86843236111111	5.70816427777778	5.48426766666667	5.61309838888889	4.85814666666667	5.37468766666667	5.89653055555556	5.49781147222222	5.39414169444444	5.46017672222222
ANKH	4.97841261111111	6.20076380555556	5.63614188888889	4.42094069444444	4.80896602777778	5.34246680555556	5.97412394444444	4.36575669444444	4.72949125	5.56753075	5.72076280555556	6.36637311111111	5.79570844444444	2.71061902777778	5.44252427777778	5.77869775	5.64384044444444	5.30213758333333	6.16684697222222	5.19556861111111	5.83493994444444	5.71338761111111	4.49593275	3.152325	5.92613630555556	5.26312936111111	5.26018980555556	6.01697141666667	5.58783469444444	4.54292411111111	2.26657844444444	4.02588958333333	6.0563005	5.59620169444444	5.28113786111111	6.35062886111111
ANKHD1	8.34203716666667	8.32763733333333	8.48207133333333	8.28491475	8.42965766666667	8.41341133333333	8.50327258333333	8.4994885	8.33463855555556	8.32264377777778	7.97664425	8.470076	8.25820941666667	8.28349744444444	8.38333955555555	8.23949766666667	8.33714855555556	8.47814388888889	8.50193922222222	8.04945341666667	8.14582580555556	8.56957988888889	8.12075838888889	8.49686808333333	7.71513933333333	8.29621525	8.17008783333333	8.05415572222222	8.44285663888889	8.07178983333333	8.07795222222222	8.68578766666667	8.51233597222222	8.12716136111111	8.51407033333333	8.13382647222222
ANKHD1-EIF4EBP3	6.47240625	6.26067038888889	6.63442119444444	6.94191144444444	7.0231885	7.05716138888889	6.59299208333333	6.74797280555556	7.29259747222222	6.59783177777778	6.11111552777778	7.17799663888889	6.16446844444444	6.66452188888889	6.82374402777778	6.379836	5.69507452777778	6.68779141666667	6.53079794444444	6.62014327777778	6.08312158333333	6.28486094444444	6.838751	6.50256077777778	6.10687580555556	6.37036422222222	6.41491652777778	6.25918230555556	5.65993413888889	6.58874813888889	6.43524325	6.72575475	6.78234622222222	6.902732	6.8694695	5.86693755555556
ANKIB1	6.00089141666667	6.67929505555556	6.33247669444444	6.31819522222222	6.18249108333333	6.18216938888889	6.52377741666667	6.43664927777778	6.68714688888889	6.630695	6.865987	6.76777158333333	6.83336213888889	6.97178302777778	6.58031747222222	6.94163288888889	6.758884	6.93232694444444	6.58069397222222	5.08385027777778	7.15232238888889	6.7047115	5.49408169444444	6.8427975	5.89717083333333	6.22444730555556	5.85087033333333	6.65749702777778	6.52730975	6.50256077777778	6.47555261111111	6.98584872222222	7.06283608333333	7.07376119444444	6.17328372222222	6.6368375
ANKK1	3.773323	3.11349380555556	2.49043777777778	3.62067197222222	3.70479886111111	1.85720980555556	3.28079405555556	4.30964144444444	3.26227611111111	2.59438386111111	1.924053	2.72805958333333	2.56204183333333	1.88498108333333	2.72098144444444	3.02327722222222	3.13241825	3.10994669444444	3.43359344444444	1.85382888888889	2.78206863888889	3.48251461111111	3.55032486111111	4.03557775	1.88784505555556	1.86615813888889	2.32061552777778	2.12045988888889	3.3219025	1.87356836111111	2.06849333333333	2.88587325	3.13057175	3.06619638888889	1.92237594444444	2.50489608333333
ANKLE1	3.39935866666667	3.62587636111111	3.38312005555556	1.84989972222222	4.46270011111111	4.03403255555556	3.35004283333333	3.26839338888889	1.91296794444444	2.83095583333333	2.76411469444444	3.31462627777778	2.99001213888889	1.83332108333333	3.48798302777778	2.43358708333333	1.87684838888889	1.91805122222222	2.23197902777778	3.21354086111111	3.24575541666667	3.04648216666667	3.73923038888889	2.94268541666667	2.17979161111111	1.81895558333333	3.39867377777778	3.05891511111111	2.65974680555556	1.84985113888889	2.02665105555556	3.08881886111111	2.88521758333333	1.85267072222222	2.79731513888889	2.74146158333333
ANKLE2	6.37752722222222	6.53729947222222	6.48808880555556	6.25415286111111	6.51207347222222	6.90247644444444	6.84067288888889	6.31754011111111	6.31881108333333	6.51694388888889	7.11485622222222	6.70148241666667	6.70865641666667	6.05868077777778	6.50426747222222	6.58502819444444	6.795383	6.65854713888889	6.91314019444444	6.55051438888889	6.55071819444444	6.69890816666667	6.19009366666667	6.10315441666667	6.38856936111111	6.25020841666667	6.31656313888889	6.79234469444444	6.38011763888889	6.1302735	5.87879205555556	6.86281358333333	6.90075772222222	6.30173275	6.43835752777778	6.50515861111111
ANKMY1	8.00112936111111	7.31330816666667	7.92566652777778	8.13448569444444	8.13911725	7.70399861111111	7.69235480555556	8.40139519444444	7.96612394444444	7.46609480555556	7.67522708333333	7.45192347222222	7.52765102777778	8.27807491666667	8.27952636111111	7.51065941666667	7.64697080555556	8.06385366666667	7.61243547222222	8.04197761111111	7.58079763888889	7.93911216666667	8.28762202777778	8.65075852777778	8.22191275	8.19307483333333	8.22519502777778	8.14830725	8.44331408333333	8.24994491666667	8.59398072222222	8.21916052777778	7.78827044444444	7.84996036111111	7.97255933333333	7.96849880555556
ANKMY2	7.31225922222222	7.08267438888889	7.72415311111111	7.26319911111111	6.49738480555556	7.32331480555556	8.01307233333333	6.97470402777778	6.97272636111111	8.02822597222222	8.14830725	8.29488527777778	8.08281702777778	6.34840463888889	6.97656775	8.21171966666667	7.91650025	7.37447330555556	8.14353252777778	7.81568108333333	7.83613130555556	7.62870997222222	6.1775835	6.40443213888889	6.80831108333333	7.04916505555556	7.75636766666667	7.42003425	7.37907311111111	6.47617111111111	7.05784427777778	6.48447955555556	7.42617847222222	7.02351966666667	6.89707911111111	7.78764611111111
ANKRA2	5.72613366666667	5.80900358333333	5.57414080555556	6.14529127777778	5.55207822222222	5.78310144444444	5.64807122222222	5.70170863888889	5.05216316666667	5.75846925	6.22509486111111	5.64272077777778	5.73006044444444	5.67900075	6.03865072222222	5.42291138888889	6.15926658333333	5.98853608333333	6.13123913888889	5.17399080555556	5.95821216666667	5.55695716666667	5.80501208333333	5.53547991666667	4.84704552777778	4.81568552777778	5.02023619444444	5.65263802777778	5.17122425	5.27256888888889	6.07076072222222	5.35686188888889	6.10315441666667	5.59163611111111	5.83095594444444	5.82136138888889
ANKRD1	2.22769972222222	2.76816588888889	2.25135733333333	2.71147297222222	2.30391791666667	3.48588319444444	3.59769405555556	2.46637905555556	2.76232725	3.96156102777778	3.65351011111111	2.24763758333333	2.55504272222222	4.01020916666667	3.86298647222222	2.96062466666667	4.13202838888889	2.55647125	3.13497266666667	2.05047016666667	2.52126483333333	2.57203369444444	3.40128994444444	2.21028841666667	2.42610397222222	3.27525433333333	2.12626047222222	4.44063369444444	2.66584455555556	4.47734344444444	3.11658572222222	7.87558391666667	1.96304861111111	2.71653644444444	2.5456235	2.29683447222222
ANKRD10	7.85585469444444	7.79393222222222	8.05740691666667	7.62659244444444	8.07676658333333	8.33631766666667	8.19135719444444	8.06445186111111	7.76846427777778	7.88408633333333	7.83317222222222	7.64090666666667	7.97962597222222	7.44225988888889	7.98074836111111	7.65459105555556	7.63743541666667	7.74309558333333	8.18109852777778	7.72448463888889	8.07764275	7.80009991666667	7.39407722222222	7.74080894444444	7.75836561111111	7.77807702777778	7.93173133333333	7.86325508333333	7.97032713888889	7.91327722222222	7.36766569444444	8.06934916666667	7.94799733333333	7.74193944444444	7.62231225	7.7750095
ANKRD11	8.36992777777778	8.10176441666667	8.06009683333333	8.531764	8.76882094444444	8.22254555555556	8.23551816666667	8.45317144444445	8.16710375	8.01932186111111	7.95704702777778	7.82107347222222	7.53621763888889	8.04117033333333	8.34864230555556	7.98319855555556	7.93633375	8.29661786111111	8.19848041666667	8.12226130555556	7.82396761111111	8.3239575	8.66364594444445	8.04604566666667	8.38912027777778	8.09342608333333	8.53070261111111	7.88345805555556	8.15353036111111	8.47475497222222	8.60226705555556	8.26706044444444	8.14830725	7.83454277777778	8.42965766666667	8.00799183333333
ANKRD12	4.53890722222222	4.84867011111111	4.9044385	4.3244995	4.82158483333333	4.74538761111111	4.62220233333333	4.53092425	4.29780263888889	4.62001425	4.327636	4.86212766666667	4.70460525	4.57251647222222	4.34977280555556	4.60942308333333	5.17017380555556	4.69001405555556	5.91605944444444	4.71251461111111	5.22302075	5.14313225	4.65384797222222	4.57764130555556	4.82089427777778	4.74481538888889	5.39548372222222	5.00594955555556	5.11477586111111	4.39682833333333	4.67518797222222	4.66224075	5.10617736111111	4.87787388888889	4.29912938888889	5.39515722222222
ANKRD13A	6.20011925	5.89621672222222	6.20782811111111	4.599526	6.40903944444444	5.53064197222222	5.64047797222222	6.09826402777778	5.70470211111111	5.44523794444444	5.35727080555556	5.50258347222222	5.64807122222222	5.64660580555556	5.72683769444444	5.56753075	5.18745447222222	5.77869775	5.39938705555556	5.36761930555556	5.94751616666667	6.03160902777778	5.42759583333333	6.41457333333333	5.14515683333333	5.42812758333333	5.54716055555556	5.47749786111111	5.94041216666667	5.32960663888889	5.76208369444444	6.333722	6.08847330555556	5.82780483333333	5.94405405555556	5.94449625
ANKRD13B	8.44975436111111	8.13870902777778	8.11572052777778	8.09706069444444	8.41584105555556	8.1920415	7.80474827777778	8.44441047222222	8.18851558333333	8.05562513888889	8.04984513888889	7.95082030555556	7.99826291666667	8.38497033333333	8.25853102777778	8.29289516666667	8.21806908333333	8.18321908333333	7.82844388888889	8.29914805555556	7.97962597222222	8.17200552777778	8.6994665	8.09786333333333	8.20698336111111	8.29468525	8.18478438888889	8.09625494444444	8.17410605555555	8.36890588888889	8.42881697222222	8.06484955555556	7.94439947222222	7.94330677777778	8.20659227777778	7.80853694444444
ANKRD13C	4.92380786111111	5.66571505555556	4.69453947222222	4.67183522222222	4.52866583333333	5.11675325	5.597271	5.05686569444444	4.39551002777778	4.63540641666667	6.28346527777778	5.55917177777778	5.75812019444444	5.43746858333333	5.11950983333333	5.29303663888889	5.35116216666667	5.07055947222222	5.19556861111111	4.97632802777778	5.3229825	5.08111988888889	4.47553947222222	5.34093444444444	4.97559330555556	5.02740836111111	3.98526216666667	5.3982605	4.56505238888889	4.87057427777778	4.96923988888889	4.69911466666667	4.78664925	5.00090980555556	4.74037747222222	4.91413175
ANKRD13D	7.43616325	7.67558661111111	7.04233794444444	7.16618277777778	7.17142141666667	7.49407330555556	7.5047265	7.09683955555556	7.14354277777778	7.68573008333333	7.56591483333333	7.77399436111111	6.90113538888889	7.09936897222222	7.35814505555556	7.63317091666667	7.74080894444444	7.44116311111111	7.46955416666667	7.82003383333333	7.11279227777778	7.40934125	7.39751322222222	6.79630297222222	7.1966275	7.21423661111111	7.23968008333333	7.46286430555556	7.02582836111111	7.22828161111111	6.79937622222222	7.16239905555556	7.39180066666667	7.41333058333333	7.16653530555556	7.67627430555556
ANKRD16	7.51520858333333	7.72047163888889	7.59942011111111	7.16873630555556	7.77141391666667	7.47557977777778	7.41500863888889	7.22331558333333	6.90431483333333	7.00840044444444	7.50257052777778	7.49939711111111	6.89060963888889	6.48154477777778	7.47622963888889	7.09196286111111	7.24862558333333	7.10843455555556	7.55129858333333	7.69235480555556	7.32897069444444	7.51314758333333	7.03263175	6.35465411111111	7.07342427777778	7.44026766666667	7.03506372222222	7.33675313888889	7.52441369444444	6.95587972222222	6.74728258333333	6.87515513888889	7.50334702777778	7.55636119444444	7.14028769444444	7.63217858333333
ANKRD17	7.86133808333333	7.69391736111111	7.92002452777778	8.174859	7.93681952777778	8.06009683333333	7.94401758333333	8.64127869444444	8.40915208333333	7.83850330555556	7.48835583333333	7.61743463888889	7.55563136111111	8.53212608333333	8.10825	7.71756897222222	7.67988383333333	8.12452361111111	7.93801797222222	7.94626086111111	8.02129255555556	8.02286113888889	8.82750847222222	8.78122508333333	8.66102688888889	8.60934958333333	8.56640363888889	8.21255130555556	8.16710375	8.76110152777778	8.19813586111111	8.25179683333333	7.958615	8.07220102777778	8.39143094444444	8.15391052777778
ANKRD18A	7.82003383333333	7.95954213888889	8.0949955	8.61141225	8.46355813888889	8.19396230555556	8.00265230555556	8.90180583333333	8.24679544444444	8.07603522222222	7.17459841666667	7.98787930555556	7.62231225	8.5128525	8.28381941666667	8.40433586111111	7.39235088888889	8.08068111111111	8.07085144444445	7.42528272222222	8.39495283333333	8.51378327777778	8.31215483333333	8.74514544444444	8.41878155555556	8.79896286111111	8.27593061111111	8.26527775	8.37035716666667	8.66595297222222	8.17913377777778	7.97169869444444	8.51378327777778	8.13940588888889	8.50656944444444	8.51690144444444
[truncated: 21,156 more rows]
