# Supplementary material for: Deciphering Alzheimer’s disease transcriptomics: exploration and validation of core genes in tau and Aβ pathological models toward novel therapeutic targets
Source: Front Aging Neurosci. 2025 Oct 10;17:1621153. doi: 10.3389/fnagi.2025.1621153 (PMC12549628; doi:10.3389/fnagi.2025.1621153)
Supplement: Supplementary file 9 [file Data_Sheet_8.ZIP › GEO analysis1/GSE29378.normalize.txt]

id	GSM726117_Control	GSM726088_Control	GSM726100_Control	GSM726140_Control	GSM726109_Control	GSM726125_Control	GSM726134_Control	GSM726084_Control	GSM726139_Control	GSM726090_Control	GSM726102_Control	GSM726103_Control	GSM726099_Control	GSM726144_Control	GSM726086_Control	GSM726131_Control	GSM726089_Control	GSM726136_Control	GSM726121_Control	GSM726133_Control	GSM726085_Control	GSM726113_Control	GSM726130_Control	GSM726137_Control	GSM726105_Control	GSM726132_Control	GSM726124_Control	GSM726110_Control	GSM726097_Control	GSM726112_Control	GSM726116_Control	GSM726104_Control	GSM726118_Treat	GSM726096_Treat	GSM726107_Treat	GSM726098_Treat	GSM726111_Treat	GSM726135_Treat	GSM726094_Treat	GSM726123_Treat	GSM726138_Treat	GSM726092_Treat	GSM726095_Treat	GSM726115_Treat	GSM726114_Treat	GSM726145_Treat	GSM726142_Treat	GSM726091_Treat	GSM726143_Treat
A1BG	7.43695395377622	7.11116126944443	7.37236810444202	7.80977399222608	7.25471130420204	7.29298661247156	7.26144707323999	7.37501144865427	7.48021057985521	7.38831697459861	7.53796101543307	7.3325230529538	7.21170005610977	7.3637887824767	7.44605943843712	7.22005757345944	7.40973636859868	7.33257249810328	7.46363230434995	7.37532667725342	7.56641934959906	7.62347350004867	7.33166941055704	7.45423407865126	7.34266062274798	7.11611975181949	7.36558649575636	7.24394808234439	7.56250664883651	7.2676669178211	7.44509678752155	7.19439225251289	7.28144633063923	7.30988486083876	7.43957307312444	7.50009405379404	7.35107988404826	7.4320641435119	7.30493216718162	7.34839879789084	7.40111035313408	7.67517810629697	7.28830118758112	7.4515980994174	7.73348967896144	7.45039487856319	7.33843952919848	7.60711957775025	7.58132149645336
A1CF	7.30017927055971	7.18828563340752	7.33982550448756	7.25301893828133	7.32665384121421	7.34071319713028	7.15095098471505	7.24587055704298	7.42625789318594	7.25427568194824	7.15044540743231	7.25176338936243	7.16450380597559	7.13679805679686	7.18153428579618	7.12124094296741	7.27108759300523	7.25375802069801	7.31829769562957	7.31307883707916	7.34456721385777	7.20212626506138	7.32085038901339	7.18321453647107	7.23828101813032	7.15812168058616	7.23593905564567	7.12220981224787	7.33376630611791	7.22139139957857	7.19246609502198	7.22944605752077	7.13105028517552	7.2351434110977	7.28006308672906	7.20820448545683	7.23141958471007	7.19904211486143	7.18407919401564	7.13795169080863	7.29364632787316	7.64413733771808	7.24895223493786	7.26491261307048	7.24793344143574	7.20294372471025	7.29792890303597	7.23582674837461	7.24252083488706
A26A1	7.03507695963917	7.35946161338699	7.23307430467256	7.4186548995381	7.12075887090519	7.24124040335422	7.30106460724874	7.19453415649427	7.219356534449	7.14790554710251	7.29155485525273	7.09437257503389	7.27942392400913	7.18619787687149	7.23393514188602	7.15400688586961	7.12866032399509	7.15515150786138	7.20894605508742	7.2940130715012	7.12563093493804	7.14718051136254	7.15438841903231	7.08740281735312	7.14095533471679	7.21808049151332	7.14769977173993	7.32716669818838	7.18956144174169	7.38130365104952	7.19683965758265	7.23953306542188	7.09837943129086	7.2097156580293	7.26950117894318	7.08372910808944	7.32902128725322	7.08917222551007	7.14214476425519	7.13959464089533	7.11197283156936	7.0558414552799	7.18423080289703	7.38299919596889	7.23783888276046	7.27435651607696	7.24976693254734	7.19798148208889	7.24398347734956
A26B1	7.22888333029592	7.28720471557234	7.18268683687879	7.21141896823432	7.08354196863444	7.11003685128491	7.15236096176462	7.08161740232698	7.19608745886767	7.09282400318469	7.44934631064558	7.29731614486782	7.30647795021748	7.33948215392807	7.23389450442077	7.17012413972979	7.37492278009694	7.40973636859868	7.47352951133279	7.38970874862484	7.12465828544655	7.39468691530388	7.01955026865122	7.32314092549781	7.46426396356969	7.40524997602716	7.27321673924757	7.20463463794124	7.16051755549724	7.16693471947247	7.47015812688029	7.07895165845356	7.34075419929267	7.24256311507224	7.13549084280895	7.02392114280455	7.21690049999733	7.29212012233678	7.17725054773554	7.11141404671715	7.65709476116947	7.63679951457732	7.35077399196359	7.32019360318721	7.24088263957535	7.29841528842311	7.29959401648329	7.40561248688882	7.26836242112553
A26C1B	7.13679805679686	6.94388091333657	7.4348035638995	7.30825393507349	7.22247402740003	7.20474583758599	7.26084844398828	7.25659271388039	6.99219322867789	7.3654848834221	7.23820627217092	7.2725061349578	7.28450444732847	7.24919636503334	7.05043876907605	7.26441331118567	7.06011804084893	7.36353420768679	7.18436332473851	7.10405093112112	7.04110456825597	7.12965178487652	7.15155541891625	7.17131254329726	7.15210630329372	7.41110102445948	7.31265557786065	7.33445958937033	7.14271998079991	7.22986686342505	7.14891613152151	7.09594523733046	7.09374747150887	7.02417953981438	7.25012595925623	7.06062468075363	7.18995127972635	7.1598563440108	7.18252110827	7.06600966107071	7.31075043356897	7.15996945043088	7.17728250425269	7.22017664497648	7.10080861518472	7.13423388249376	7.26043464049511	7.33878633495043	7.32858994485284
A26C3	7.16600435978894	7.30347407110054	7.19006621740157	7.26980451546129	7.19262589111082	7.19446219301387	7.12572009081021	7.34094525363502	7.32496758685215	7.14099600819376	7.30915992282406	7.08904558656843	7.29119377973925	7.16918193259804	7.07009286676877	7.20879674896742	7.13684028887433	7.25519876700289	7.35066033845338	7.47164628289112	7.50942926896017	7.21931507827301	7.15768343145204	7.20864764817852	7.11935631146641	7.10550664612784	7.08661085105581	7.14331260748334	7.18343995323599	7.24825452136961	7.12343795734475	7.21827010326372	7.13069520897026	7.13192270932353	7.16207418639708	7.28527191244543	7.16628708358028	7.0372620133127	7.16119808825783	7.29234113611129	7.14462585483773	7.20716879683223	7.26747715919613	7.11817991110123	7.27103466619916	7.18563388029961	7.12984912284366	7.29652165428748	7.23964823701896
A2BP1	9.11610874619078	9.41931995457793	8.26832769438699	8.01650498619393	7.70480779122874	8.46586796960475	8.71630430020113	9.43678383450555	8.86437745671919	8.49111631371661	9.07471649234192	9.47196077057804	8.95639734329377	9.79399801402789	9.85250864047315	9.94350479322506	8.43903236896828	9.96473519630818	8.04846351650874	7.76871793674692	8.38844683999332	8.90710862613427	9.08165255969205	9.76869837160546	8.60921266403633	10.021970127023	9.29070181609026	9.25876137472556	9.38516677365864	9.24598532813399	9.49896139355979	10.0876360403011	9.65515915458446	9.89679439728797	7.94089293350801	7.89928291308051	9.22537759870641	9.31205624122484	9.36197288618313	9.32792788296737	8.3555596653526	8.16227249296055	9.7020668211821	7.50575415807358	8.51536029451911	9.20218294454833	9.58664687602365	8.57290979461222	9.65312366474502
A2M	10.9801802544516	10.5851794503843	11.8865120209526	12.12549448192	11.715911790293	11.7369571539742	11.7713808875652	10.8368754782067	11.8470494608356	11.1855301036046	11.4500117428116	11.0139866836474	11.3267942618229	11.2948431179148	10.9348844576809	10.6163081646767	10.6928682381391	10.4601616091143	12.3009102698244	12.2569414389095	11.7892844312237	11.4578867217518	11.4004243857157	11.0373500861795	11.2088357270911	10.8152823135379	11.9740082940307	10.7189963150948	11.5991390188004	11.0251645352632	11.3682546371054	10.6143308768728	10.4320770842305	9.84340409086145	11.3277401892569	11.7211363065811	11.0028738312771	11.2927271168405	10.2827660281801	10.6534477431082	11.7211363065811	11.5395938660899	10.1754856271511	11.0991779841119	10.7217768790794	11.1875009440562	10.4505201896773	10.9392285404589	10.7961520221125
A2ML1	7.37353713934398	7.55097357373889	7.0794308185733	7.08386831719585	7.37916668899908	7.52738677028574	7.33938313889009	7.75086013427565	7.84052984087867	7.65640192249908	7.47720073338015	7.25800609982777	7.52069958112392	7.89196608000688	7.42619082731826	7.2676669178211	7.52374750471781	7.71432851836977	7.39842909921806	7.32434720409364	7.29088498882916	7.33044677435712	7.53166038416857	7.34235442282264	7.48523629945279	7.53097058791324	7.56313246749783	7.74869437888377	7.91274379616508	7.78916179980707	7.25519876700289	7.36079953305291	7.43743111706625	7.53496635011503	7.78957097058121	7.96766247173913	7.62824660606228	7.49985451316947	7.64613638377463	7.91674915319986	7.90675657390848	8.13865709226883	7.73414921209064	7.58020033786106	7.59042485607183	8.08201247019636	7.79838175415299	7.49592409732502	7.6326471426308
A3GALT2	7.1496476859601	7.04686515339322	7.05221519048132	7.22517649853716	6.94938933386291	7.23165510753646	7.14458585071695	7.09201372007107	7.25572147511031	7.05957923130932	7.09322723154248	7.25086617817873	7.09565027892168	7.0273328957753	7.16620674486295	7.01752293224336	7.15542776431275	6.99406153609743	7.14540494441064	7.00034799894912	7.18407919401564	7.10029550315634	7.09543865883043	7.07407368195291	7.12869513325745	7.03200459281328	7.15952266070287	7.06655075015719	7.18448572144825	7.0263662297625	7.20058108959381	7.16582004307219	7.16353600387825	7.04518806639382	7.12769455603955	7.0550383195865	7.11133450052998	6.96832221136204	7.1371920253025	7.05068056146088	7.16903559301342	7.13277317067363	7.06145933148892	7.15952266070287	7.1017160704746	7.14810950161303	7.02018481737428	7.06419805758754	7.30905072171184
A4GALT	7.48867079888916	7.41635514765803	8.1865349168357	8.45609752542235	7.8310843388831	7.59403958130364	7.97137927564662	7.81922723228368	7.80804014450385	7.59887228113323	7.7212301722973	7.7213602023937	8.00754635150839	7.76519868912449	7.60784818705584	7.66039019243237	7.9079365231242	7.7532445057529	8.49493677301374	8.62494813476507	8.05733335954512	7.93175573887783	7.94141712145054	7.80126072732924	7.72550400088446	7.72170173848424	7.69555323202625	7.78049843340828	7.98767894986952	7.72249136340859	8.51942905086629	8.37881580993035	7.78476156369606	7.93814252179013	7.89549856177702	7.89011551243272	7.53586014735604	7.57147610025094	7.96286935934909	8.07350320513144	8.77652732479633	8.72721747463276	7.94350674280911	8.72045532977025	8.96119462272272	8.04703031591157	7.91779308632068	7.93722020093643	7.81195614368605
A4GNT	7.40079968728582	7.63564186279325	7.73122566320657	8.08182972046359	7.81195614368605	7.50942926896017	7.658361363835	7.4258345610469	7.59614750183777	7.85468646556912	7.83548431780875	7.73283116388456	7.20892824320719	7.58961564280689	7.61640880226018	7.37521565639577	7.66051305454573	7.48116635531982	7.61620739753774	7.85230479561266	7.76046611382868	7.66963770596546	7.49846962488893	7.73596112041943	7.5749804924635	7.2976360082632	7.62169897277791	7.73905224045038	7.51117464697975	7.46238906596971	7.7218416589155	7.60722166167802	7.82211426877225	7.55911084363394	7.6408331360387	7.60214732719611	8.16139022613383	7.50527678707148	7.60098754422944	7.14657283374424	7.77296537276238	8.15246698563861	7.3882592434615	7.53619021643937	7.73335460372062	7.57718369387808	7.07388186534084	7.49459606127298	7.7464906619694
AAA1	7.5327819248834	7.38106238985952	7.18974580377606	7.13692198529063	7.22104256193567	7.30915992282406	7.19937387257551	7.18552582586447	7.30539826239709	7.18527861736425	7.19819672532281	7.30572207685915	7.23337059736265	7.20514497815886	7.25311058042712	7.25551551718069	7.15525860128789	7.17963985414995	7.24999684114644	7.0650784815048	7.19888345622781	7.18141466165406	7.2647804035904	7.28941167287805	7.22674059814158	7.21518621347433	7.11371824964098	7.15565029591434	7.14576563126754	7.23801711746347	7.22239803848944	7.16561379496975	7.24658705106429	7.11043927320236	7.17139776289635	7.20373224568622	7.21908555144392	7.19521444501155	7.20162179104739	7.13381814881238	7.16262104065629	7.24834319147893	7.14435169421772	7.13426569544241	7.13533207124945	7.17054520580312	7.20698002648395	7.25160986481648	7.19768583373282
AAAS	8.02572763744562	7.66528311311977	8.05091632209405	7.89432509738439	8.11604846229937	8.00477530046378	7.68601771666488	7.95928886059895	7.56470508012913	8.08160439717868	7.70834787306418	7.71640984692471	8.18942330074317	8.14914237609966	7.6659717980673	8.13993786010442	7.95498845465722	7.83822856569042	7.84258995544015	7.86177030703143	7.55794376966364	7.96895636652047	7.90894368265354	7.85007959226371	7.92508441247629	7.82840915458838	7.7981004771628	7.79565462934595	7.78576709176755	8.0348647777347	7.84180685446066	7.96842381869646	7.96513909006047	7.91761087111721	7.96785854561016	8.11469510138535	7.72586652130481	7.78704448330541	7.68234159185363	7.85198584804573	7.82796600238963	7.55803586525097	7.90110011481683	8.25203806151541	7.60649899397508	8.02031046722324	7.82355453593742	7.71696454872261	7.67541145611238
AACS	9.56772413641324	9.61114084783273	8.68187009184721	8.57911348552128	8.77616945541641	8.90350456477691	8.91335229067765	9.53108186897779	8.89378374836177	8.81683975078717	9.16162801320763	9.7858314798021	8.69258273137738	9.45817081644344	9.1820659000632	9.24919540067713	8.62157052416672	9.20452379404453	8.29467948238286	9.01697913851594	9.15588269564508	9.72741639577184	8.91504505934372	9.2867157601047	8.68748823535316	9.27050776297229	9.00827965562758	8.9282028663736	9.11760761738665	9.05222645547706	9.56920974427908	9.61154683656338	9.56637469425379	9.32375916033689	8.49493677301374	8.50899510534897	8.82621803163959	9.1470934062172	9.08551392148913	9.12667166965283	9.13386216616664	8.8726137100296	9.14080231457448	8.25792490731275	8.8726137100296	8.96565810976855	9.12822874475976	9.01466955756125	8.87754204074515
AACSL	7.72943714044329	7.4879203236728	7.38419904465721	7.67947518704357	7.62314681034668	7.4573368599186	7.68140728364735	7.62916173168703	7.60492981461735	7.66617602540048	7.99300963451684	7.65225021584701	7.61432302295607	7.65718678407178	7.56504444173892	7.61474228382392	7.42972587129669	7.58038187904416	7.8410391814957	7.56537726108682	7.86440897307434	7.43098748620144	7.63724860713004	7.69541896281276	7.49977149094025	7.36025005956667	7.57259368435983	7.60425379939559	7.59909880886576	7.56233109115257	7.59859074604854	7.55061052007085	7.53397501390095	7.83719046148502	7.6496641414343	7.91623364637042	7.60204656536769	7.5823864756129	7.62767534454055	7.92423776663426	7.83608367464069	7.58410667159865	7.41889131360639	7.79462936110135	7.86301054424756	7.35468853290861	7.53313228059037	7.50879767594634	7.70562604261198
AADAC	7.11493624912263	6.99457874037396	7.27672367040822	7.15647595236434	7.18444665557259	7.06354137414955	7.31512173916753	7.34199098603289	7.16505036905031	7.09209926709188	6.97611442677084	7.19365924709034	7.25331593606616	7.03822890512458	7.33716393018725	7.44265588878431	7.14851229532296	7.35515650631651	7.31129432708668	7.07104716597866	6.92370797206063	6.96586504728792	7.07806962433988	7.14523959407344	7.1726161666503	7.13470612937579	7.13687735669702	7.24252083488706	6.960962414651	7.06261137602661	7.08839588797303	7.28728924949529	7.04649683876494	6.97568899026727	7.29818407299604	7.2947358859105	7.09791422413329	7.13671094491446	7.23112597252807	7.03377750186929	7.01259011287381	7.10017638793788	7.23220050273382	7.29685583213393	7.03880170427614	7.12797321170203	7.0837838273959	7.20484989769524	7.23047587021668
AADACL1	10.6771423856247	10.5487086348707	8.81929109980697	8.93523077066175	8.92408924547578	9.1481829082825	10.0362516510165	10.8129755012969	9.47784621254668	9.30887626952263	9.71447602920203	10.8144701444468	9.71608437411641	10.7204256049794	10.5802867622965	10.9525423572458	9.6737224517793	10.6887187734004	9.15056684292741	8.85277967388566	9.29835922679983	9.99559724961976	10.0646581744614	11.1270854855409	9.63335405838041	11.0714934782074	10.2374669161019	10.0548478841454	10.0818514696042	9.84002466828206	10.518266400877	10.9243753127006	11.1014925706878	10.8272708993104	8.92060123973033	9.06338474226908	10.3166323427311	10.3115483988023	10.9032127039966	10.5674461479485	9.95072054073628	9.39590646251174	10.8215654902892	9.02077143894424	9.21343577846224	10.301724061993	10.4581383315084	9.59090594817325	10.560704832777
AADACL2	7.26976137988833	7.09064424108472	7.04056889277125	7.25887790518624	7.00853511093011	7.15454622172059	7.14766757536509	7.15730296123483	7.10893081799725	7.1731928994725	7.12699448649794	6.96659627360709	7.12532876630514	7.01568025757697	7.26907780837475	7.15377368079884	7.15300438628075	7.06067600076268	7.04986888939647	7.13872622591777	6.90227976292128	7.09476097394922	6.90077031161743	7.16294819108714	7.09521937074488	7.31618289985134	6.99083400803091	7.25663943093436	6.87697748366033	6.87357667632693	7.11723803663259	6.96549044443959	7.00026467370083	7.15223996025904	7.04774853121244	7.02808921598573	7.27520921712115	7.08796329529417	6.95179112065892	6.99316757149183	7.07263422575872	7.05086913102422	7.07736243613711	7.13667340160019	7.14389746153487	7.03410263152197	7.009880763631	6.95624913276012	7.07195012042255
AADACL3	7.05418187131145	7.196054063077	7.19071170584082	6.93394998683444	7.26453958575316	7.33540146130656	7.04797518847314	7.11214886603904	7.00556407083942	7.19469402116529	7.14420571900919	7.01093680092948	7.11186506690755	7.33766642198879	7.08917222551007	7.35443381765795	7.17605710651706	7.274861678627	7.20536362345833	7.30502293436913	7.05211582106284	7.12147906216208	7.09352487460248	7.02481366452819	7.2836723745614	6.84060754981926	6.99393543900283	7.37585041722571	7.01987101085419	7.16589162346105	7.08049883058955	7.1100765473622	7.11108512412711	7.25842386525582	7.24394808234439	7.0231713069003	7.33428335085156	7.1834844389254	7.04273245365731	7.19450297702269	7.30845611032075	7.26954460060944	7.0208429335875	7.29860641209	7.0724404251723	7.14151252336072	7.13358351866652	7.12127656493245	6.95699806387711
AADACL4	7.44223614655754	7.35750628256904	7.49520396197418	8.02436522928312	7.57765481318516	7.26534732729457	7.51001874583474	7.33777525274768	7.41907266256672	7.30171932864165	7.50238966921463	7.48993029590764	7.45315804415841	7.54639558778111	7.58476927825124	7.05827618087204	7.60649899397508	7.27938703359232	7.36386123773641	7.32357284330033	7.70068337769173	7.65277737332582	7.34921987136143	7.49767764200969	7.32921372565914	7.01146702935529	7.55688932927228	7.45032598987379	7.19841921480777	7.52782538801707	7.14938210151801	7.43270397949218	7.61044496709272	7.3447733076083	7.65300961789149	7.52742424195286	7.47280120012338	7.30685987395904	7.32598596094015	7.78887234482079	7.46015723563416	7.50102613320511	7.1284321367711	7.23027843412968	7.57156625106119	7.41477730868861	7.18419639725855	7.49610116660199	7.45445000432595
AADAT	7.7189814122252	7.54158882708193	7.72261327517961	7.78489484454641	7.77267678928987	7.79028199009432	7.66975276745442	7.58257750116339	7.71132867111827	7.67891222794087	7.52830114523587	7.57834283239567	7.71857213040603	7.54756590534663	7.62583135321539	7.55154081858323	7.79342110833498	7.55294152819094	7.74138614193511	7.80071175390459	7.69605131901015	7.83563744570402	7.71757660659039	7.5815113749898	7.80249960751466	7.71950594905678	7.82810971402859	7.81830316543498	7.62501904670106	7.70847208128275	7.38579102687584	7.58277431782946	7.49077696116202	7.71844736928386	7.67729943923004	8.24020607388214	7.71204358642523	7.80962339858533	7.57878895244682	7.43582411644224	7.55234097452832	7.769606964231	7.5577722461809	7.57943235885428	7.66765312395864	7.66309735553852	7.65443161973261	7.78262511168098	7.61994583158827
AAK1	8.38502324683181	8.44788164160117	7.576928006918	7.45913887392813	7.45267034367976	7.96482692073034	8.17926942595881	8.73486571680482	7.70432846308189	7.79387703492887	7.98767894986952	8.7190087598297	7.82470437763787	8.34771403539315	8.49712467117121	9.11680322779088	7.85782477624206	8.61287148964616	7.44134115914185	7.59545034304842	7.56207465433979	8.17077471667448	7.98166847198723	8.95265384242324	7.87288191369907	9.1431084062753	8.09794890953968	8.280469264627	8.1041429350401	8.33102297058032	8.5985423381706	8.79271694419472	8.8678151226374	9.11130452175047	7.61970980970949	7.68223508572934	8.0727451386102	8.35688354198568	8.67478118110627	8.47315628167981	7.73461954415253	7.35994465880815	8.86372116878127	7.65387866720419	7.63323474739467	7.99500944005923	8.58785714958331	7.88257053176012	8.21746682654654
AAMP	9.26901891194162	9.34013106646177	8.94116025797178	9.12989881825132	9.32762381169363	9.05046921958101	9.10518820066186	9.12989881825132	9.07805276537291	9.23144501184494	9.2077452492612	9.09142886324593	8.91966077610004	8.98538703723546	9.40611425621336	9.14558089772764	8.9636303171608	9.12667166965283	8.99610304639906	9.2863716093146	9.54207488622494	9.30698140433674	9.02485549549408	9.05292223448677	9.19800730480875	9.36197288618313	9.09142886324593	9.05808216031996	8.86592535320873	8.93793007993929	9.10741536954236	9.16091030059767	9.31240801840249	8.95372547908187	9.11575269528421	9.21043779466668	9.00988292288699	9.06150845222741	9.42177906291536	8.9349021355257	8.96262773181401	9.38702620161719	9.04253522392378	9.26196533354649	9.1153208136908	8.86526453309871	9.18712484298207	9.17823723095279	9.09108552178803
AANAT	7.33630777674696	7.16726308605881	6.98828837914855	7.37993960773719	6.91004257164505	7.20186307531082	7.05817669241922	7.05593139095297	7.04251444595723	7.21066626652442	7.338272353811	7.20139208169385	7.07113332659195	7.31115183822373	7.14745711156003	7.02873825564898	7.08934012776354	7.13133690264062	7.09855348954805	7.33520509310232	7.09105433889848	6.99227961402935	7.11872364148911	7.06477957579668	7.0435923819546	7.12616166014824	7.16596384897616	7.01772769783581	7.01490369667648	7.29298661247156	6.92839115365761	7.13322662970774	7.19707394294593	7.23307430467256	7.07780190891274	7.07018608215989	7.42069596165371	6.87478531303554	7.33524453628788	7.19124644401629	7.07268485884132	7.50773460025997	6.84343835047729	7.06266413719639	7.04493544376834	7.16647832215099	7.21030729340892	7.15480900831681	7.00935313945963
AARS	13.1413636613476	12.6623054640357	12.6039025919166	12.4407194112513	12.5807175185168	12.6350534469682	12.7701143841205	12.8737184343178	12.582844618522	12.5455622173186	12.6832607343379	12.8823809764567	12.8023364679429	12.866064138663	12.4501501763071	12.6079605589069	12.729989906322	12.7048755386851	12.2109531293635	12.3499930044575	12.866064138663	12.7003465969027	12.6166932318756	12.8440237876861	12.5680619897128	12.8164800721096	12.5390401909042	12.8606575282608	12.702701416404	12.7998339196643	12.9389983529	12.6301781623279	12.6576576640858	12.8275909061817	12.6058131617878	12.6669077737389	12.5744288776081	12.6832607343379	12.7327204950709	12.7998339196643	12.5097905707485	12.4941771173786	12.7701143841205	13.123074309164	12.8795166145871	12.866064138663	12.9681491233615	12.3377890652217	12.4225724927822
AARS2	9.029346961213	9.21528555592206	9.10803334553791	9.16982818743446	9.45898130930359	9.03095801728076	9.13313406150239	9.10451752492133	9.03095801728076	8.77775017928026	9.36589669764162	9.21270826152559	9.35917149090169	9.33094366695663	8.67739737090371	8.78266670800566	9.03380694162914	9.13172247440309	9.13025944803609	8.67070495487784	9.16020806900347	9.13061623686344	9.24919540067713	9.19257227917809	9.21877612540355	8.86990985720643	8.89652529695543	9.08586272477694	9.31116586880076	9.13862209587881	9.29651494869726	9.21450800286608	9.06921816976538	8.9615556359016	8.99986546975902	8.9873295824341	8.72353361545036	8.8075914285123	8.88257324580952	9.30698140433674	8.99335795739476	8.05016450661772	8.72422637290664	9.58183195517223	9.00554779209106	9.28816664237744	8.89938750241911	9.24415154885777	8.95372547908187
AARSD1	9.86671200233863	10.1178041058324	9.16626596165094	9.28187871844971	9.12956570222019	9.43403977100833	9.36463246192801	9.61114084783273	9.32653359205601	9.31959482963741	9.30698140433674	9.31205624122484	9.57886674803385	10.0014583714761	9.82224778958167	9.94578798697879	9.39902723286062	9.87552191166163	8.90315237714133	8.96983959022704	9.28374593923728	9.62175525545027	9.53713095787542	9.60055363144089	9.41491421212289	9.88384282735238	9.60535492136398	9.63692230467558	9.73977039593751	9.79258829108294	9.97974577934373	9.73257501009533	9.71685231541075	9.42010861520722	9.23934778023188	9.29437244939416	9.60343146177484	9.50520067150628	9.35453615447894	9.20452379404453	9.19289939304391	9.05125876432602	9.77580618341865	9.11791248666077	9.13091878486069	9.57923910003339	9.75392210287942	9.38469670250911	9.81634276440604
AASDH	8.45332662775506	8.42355270190323	8.28498189752704	7.97412332783479	8.09860859144772	8.1217693373817	8.52899935425122	8.36551941982079	8.41778051670346	8.52272069425614	8.17228527207752	7.82722224219059	8.26921492389388	8.29604560655239	8.41913050386355	8.40079787490352	8.57241206458597	8.46083458206422	8.2508950995414	7.85198584804573	7.67662421113597	7.35745058290193	8.65184785826168	8.31974822671017	8.66249449459129	8.62963631151091	8.47081289168403	8.40271213438934	8.09161305032284	8.03623368302402	8.04279010959904	8.07909333978445	7.98247936266402	8.06293943019821	8.67884019733902	8.52145332650212	8.27053725627981	8.49515612419181	8.42603899393817	8.40755358489029	7.68633532686794	7.45685561974891	8.45943975806581	8.70971399892191	7.99424445647237	8.09119798029887	8.26205243336599	8.52191700212355	8.59081226777617
AASDHPPT	10.8796368375906	10.7277924577256	8.89753438976597	8.74853957697353	9.11380460758831	9.76003514668977	10.4701079134792	10.5582480925953	9.91507264677786	9.79534403252314	9.4514616321087	10.3226799382583	9.94799595229001	10.4220767969756	10.6243580911363	10.967879591696	9.93001831115591	10.4159225031212	9.10839509017345	9.48861324946994	9.01199753779392	8.62819894979172	9.88937345467805	10.4505201896773	9.9942039051531	10.9444060771852	10.5851794503843	10.2057221629478	9.96725932811604	9.6817435406225	10.7852018109355	10.8332306008368	10.6021019656619	10.6131881023055	9.4704939447983	8.96565810976855	10.2103733336283	10.5389283766875	10.8287489957192	9.99702762998866	8.53446811543459	8.21314516772803	10.7825067312454	9.65312366474502	9.023505258016	9.8314920494537	10.19006397212	9.05512503927206	10.0452368634722
AASS	7.69757325832731	7.54032774427604	7.54991451602702	7.60002743049821	7.60742581798961	7.82120112366568	7.8689632725485	7.59674118480138	7.676405514763	7.83945298533811	7.49387201314499	7.59222323901464	7.54521770741035	7.37841312399451	7.68579485076193	7.61900630119136	7.98267528987615	7.64805547071536	7.72069618344717	7.78274676769267	7.44927382017627	7.930995232102	7.63712652849592	7.55172491595637	7.82501163449978	7.62593330874426	7.64027144955921	7.43637330664094	7.64693300649223	7.32337995050892	7.32524157887278	7.3207466761101	7.4110421413753	7.45293761102896	7.48811865183261	8.05321979018561	7.66184100654568	7.66765312395864	7.54766552848347	7.43884246160249	7.51668995556761	7.25123023387407	7.69745328329108	7.60796685416217	7.45403456189455	7.8656119175179	7.76752616543357	7.60148298964724	7.51199689790462
AATF	9.42333168589851	9.50341118140553	10.1711288681032	10.4857125121299	10.1555928056046	10.0057240186877	9.67324216393094	9.53924566256308	10.1064901171597	10.3346273373829	10.2797845291946	9.98693069538912	10.0154099806367	9.59172727361928	9.3700874746357	9.484662130224	9.52364128533281	9.54869745557197	10.0807319456211	10.0330226591638	10.425178449105	10.3832068713226	9.6817435406225	9.5216881621259	9.63624325874359	9.46650295425767	9.39137264628693	9.39324385833169	9.81944796877367	10.1178041058324	9.86316755355307	9.82792094115185	9.83240990058232	9.88569951500937	10.0224554755676	10.2013796109255	9.41077952176796	9.70711246573351	9.56157614417046	9.79449629335202	10.3794331907397	10.5267784751964	9.43012400091141	10.5064242695038	10.4982543633814	9.75837003433487	9.90045523000154	10.027738897718	9.63379223135099
AATK	8.27032178660578	8.07027564178995	8.01686052610579	8.04641549033015	8.0762346706498	8.36501767347942	8.06408599125767	7.99897672008465	8.03426720221845	8.32367646590253	7.95862738105449	8.0045882924368	8.14357387247426	7.93066364858104	8.0440619095757	8.05876469533992	8.07049675769279	8.04863927477786	8.24892708386508	8.53965211086248	8.203478957055	8.23946874324369	7.91641655414332	8.09882545186557	8.04222148163468	7.89330214343686	7.93893217487062	8.03105518495046	7.94992774984826	8.23582625317558	8.00908926344376	8.05598895360107	8.01703804815437	7.83468288426262	8.01523431676679	7.9791119281707	7.97892402760544	8.0160074492894	7.9442518966148	7.94257380236858	8.32859226359924	8.18962503186237	7.91156491713468	7.83903234669372	7.96145870689602	7.97590914605954	8.01505494704295	8.05416648990912	7.83731568127886
ABAT	9.62983565526527	8.99840372531422	8.77962668941143	8.56100019896503	8.62525654662846	8.60921266403633	9.02736930126001	8.7642107219664	8.82892652861444	8.61891143936239	8.85695799190184	8.8221235743206	8.91158330596499	8.67567951607902	8.80570429331311	8.65704283211798	9.05008512400188	9.10701145465509	9.03807544630068	8.57340120843002	8.91029649242865	8.62126952690151	8.94153722682142	8.89281608886335	9.0490947362921	8.80288576560034	9.26314130385943	8.86012447949692	8.49628086659409	8.52927990223546	9.19618876320987	8.90583553068486	8.91088961920381	8.78961832147681	9.01466955756125	8.59992116882568	9.1351528983286	8.95468021730091	8.97821872254463	8.73274084837378	8.62328016191913	9.01085053276959	8.8524681479303	9.17823723095279	8.90614879106123	8.81835609557201	8.51457317323509	8.88911736661679	8.97736391325208
ABCA1	9.59055068783899	10.1039632815458	12.055223091738	11.9180121547045	11.8396300256137	11.0991779841119	10.7578368051813	10.3592942655881	11.6121919230292	11.3015452626865	12.0661959163145	11.3183958296324	11.5676631025629	10.7304276858303	10.4499370290684	10.3412456394839	11.1892867383502	10.8514600322675	11.9608316704087	11.5676631025629	12.0336268193974	11.2079477112062	11.8470494608356	10.9184854149375	10.614959173358	9.80137004886791	11.0298247709123	11.2918785962706	11.3857298329716	10.8847197732633	10.5743471820392	10.357723951023	9.9022446211953	9.96181815295889	11.9009030536536	11.5476667908094	11.0811628726477	10.6847178260529	11.1607380280933	11.2119001033883	12.0984194800914	12.1194525823945	10.4851799992766	12.2623114826366	12.055223091738	11.6098161462168	11.0313603978755	12.2870186873055	11.9725551793844
ABCA10	7.49932570554372	7.31052359961044	7.2188002593444	7.21982105409466	6.94231135735277	7.23875169265822	7.13944234978357	7.2183487053647	7.21920154358068	7.14786367536657	7.11447038754928	7.09622116031305	7.19305300734552	7.18527861736425	7.26229513163986	7.29290287075813	7.20364899754599	7.2861931182681	7.27070783762112	7.12588726221487	7.22243942904993	7.10533201700562	7.30017927055971	7.1160412993712	7.14622337388936	7.44490244482676	7.51440385001621	7.19473225410265	7.27898419684776	7.25409382732462	7.22219913356098	7.05269872752495	7.15631505758561	7.29666168399983	7.15338158083706	7.21997256519493	7.18918285925061	7.34266062274798	7.13439255082786	7.45532966858974	7.22997612556036	7.19758149351725	7.24170535543075	6.9688286931485	7.40371570148373	7.10807214405508	7.23100439758776	7.05914742851426	7.47105574963587
ABCA11	7.86423986586183	7.86636323294559	7.36263324218803	7.65321471896861	7.38199991449878	7.20321485219182	7.51621981767452	7.71869060549498	7.45353661622419	7.55482221272914	7.22489605088052	7.40986352842033	7.37681315794536	7.36883823804541	7.66721844980808	7.83672884867322	7.44895105836882	7.59298972466044	7.42596944672926	7.74056423452828	7.35972810626083	7.31540645771957	7.05536565561576	7.45836477617143	7.55352283763926	7.62359357441261	7.50323482057916	7.41431520896496	7.56513071331913	7.41379785874928	7.46356411935306	7.25922209102247	7.48103318927933	7.4648019909615	7.12536695898214	7.70079613884271	7.33381288840937	7.6659717980673	7.16616976481799	7.3839360019499	7.47905631439309	7.449202490561	7.67880849955762	7.13358351866652	7.49077696116202	7.40403540191489	7.50149663676131	7.50821159310078	7.46648397423284
ABCA12	7.51765628981216	7.43549704446753	7.41907266256672	7.32048312684841	7.44769258049997	7.25546453420103	7.51414170452172	7.39860029582291	7.44652847842229	7.20995366411295	7.55112490363806	7.45485393640464	7.51879427325595	7.46662835239185	7.61392461930013	7.40403540191489	7.37602816209081	7.51440385001621	7.41756719608385	7.50646801719676	7.70137370100088	7.49797635972759	7.37951931112791	7.34045194531298	7.43261242869598	7.37420681188847	7.43582411644224	7.43790134151567	7.37253681682372	7.47178314200645	7.4727322709101	7.3430166777048	7.45361298958726	7.45372592000618	7.37916668899908	7.4419943961307	7.38345381496259	7.39147171819552	7.39147171819552	7.30207403056776	7.56397526667847	7.57943235885428	7.50673926507069	7.43783621526991	7.34999919418149	7.44385894272553	7.40591814137659	7.36960811062737	7.35368931593808
ABCA13	6.97760237201629	7.0180592619892	7.1292884962457	7.17725054773554	6.89716394984989	6.94402124136822	7.26954460060944	7.08959945281731	6.84109124999739	7.35675163454068	6.98191767517913	7.08161740232698	7.01980868124536	7.18123182749894	7.14431189826423	7.17652982884551	6.97465407462626	7.25078856302736	7.14296744006698	7.19083281038082	7.14781650054128	7.08091032038373	7.11203540219944	7.06171511269751	7.23741022592663	7.11564906975568	6.95100835749353	6.89316359838054	7.11451007979953	7.31448622578366	7.08462663496447	7.12532876630514	7.11635532468893	7.45072737220724	6.98784184718203	7.45309611464226	7.55260562383906	7.17032187043554	7.18854758009216	6.94032153849832	6.97255944147913	6.90374385393119	7.39286082592019	6.68805270606594	7.04921036440164	7.13093220875351	7.07577405089233	7.10188930978094	7.12224645422761
ABCA2	9.82363301164812	9.83561488979531	10.2171007767117	10.5777337832864	10.5790078130695	10.8303063538993	10.1048691140028	10.0952497959737	10.3525623225523	10.7013443846299	9.8199629604367	10.0388872256552	10.2892017448039	9.88384282735238	10.0683531126923	10.1073273667459	10.5016030344446	10.2641836542387	10.7892445975807	10.9497634128868	10.2855960283016	10.7171247839571	10.0504857601173	10.04270230425	10.4159225031212	10.0636228420515	10.1793167494207	10.301724061993	10.0519147934305	10.5451207322405	9.78269950049584	9.75471611731363	9.82838320752686	9.8908735168622	10.6067797362294	10.3855029764991	9.8853177274664	10.1159601003037	9.85203116190798	10.0992685116158	10.3883499781236	9.88886132780011	9.99223815265032	10.0761131908892	10.0538468003836	9.99370743554245	10.0096310959273	10.6062371900456	10.0025335811159
ABCA3	10.7403138322019	10.8067952361407	10.3237545467724	10.7852018109355	10.7346323822003	11.0348021635286	10.7681490699033	11.0037153395399	10.5064242695038	10.9214587082494	10.6183629101371	10.8222363547146	10.5058206671935	11.5084795501855	10.7852018109355	11.2365470778523	10.4320770842305	11.644382174967	10.9847081520085	10.8730238402807	10.7291247178126	11.701836031267	10.7947855071258	11.5788312700416	10.7537513103543	11.1703261833268	10.5712148047215	10.9648112927277	10.9236169112299	11.5811648662477	11.1703261833268	11.2174143624926	11.0781014854848	11.3602578070739	10.3554388079977	10.4851799992766	11.2034075944541	11.2380855836157	10.3322043782557	11.5298277327703	11.1155426495203	11.1493153142406	10.9466974438225	10.1207303642874	10.994151739201	11.1270854855409	10.9903170820887	10.6738921452524	11.0053844348883
ABCA4	7.47905631439309	7.57853110035707	7.53148542432584	8.28759976277147	7.68188354278707	7.79838175415299	7.6326471426308	7.60482631923891	7.39685730566716	7.49715958723675	7.60907413870814	7.48538706960735	7.6649631020883	7.60649899397508	7.61752169984692	7.79521569003855	8.39075892045829	7.89032938456975	8.23450730447146	9.11018704881423	8.91399994877515	9.10069252741637	7.80962339858533	8.60125810714663	7.56667468609519	7.5712188922998	7.63564186279325	7.73982008178799	7.95214829262894	7.74411356091306	7.67000541196445	7.83292588107928	7.70267349142097	7.66742764779477	8.12281338033443	11.1958559084269	7.52265056240402	7.49516698781524	7.68448216558905	7.84640909528512	7.80947461727021	8.02120515171474	7.62755425033961	7.42527926779456	7.29822939968621	7.64736741305483	7.86577490757961	7.97103692530554	7.55927415798167
ABCA5	8.41110734567868	7.75058921216618	7.62369825170911	7.76059263131066	7.49884759424993	7.69234564279531	7.63333472293658	7.76791335575453	7.56764784165026	7.65043449429778	7.57388450322778	7.68754835420112	7.68223508572934	7.84672842124689	7.84888295074909	7.91942502888673	7.62778353042783	7.86855703618536	7.61630941156878	7.66846087018998	7.6811565216001	7.56537726108682	7.54066527990278	7.96360423889091	7.80236372502646	7.97625748444639	7.84578696919199	7.7171945597527	7.73838899034582	7.70923439150842	7.87605732308809	7.88578132122955	7.93229718804842	7.70126216445879	7.78943129850054	7.78446954951979	7.75881327570629	7.78108875480681	7.85981274972008	7.70608947656611	7.50125565238125	7.82397591754454	7.99078291481434	7.54698087806878	7.67507894555062	7.69884893417731	7.87487540771355	7.73461954415253	7.70709806890981
ABCA6	7.46550855816549	7.48938958289913	7.58179860087768	7.52774564995918	7.78689853270517	7.93229718804842	7.60896630719223	7.41019758540067	7.41677699339049	7.59489165188636	7.53016656216434	7.51280655579025	7.90567296239441	7.40359625719148	7.45403456189455	7.40132155474656	8.29012219773091	7.77690200971918	7.76181912272713	7.91541899004312	7.78943129850054	7.63974280391058	7.40905737132574	7.31435435791007	7.88445457982061	7.58568664239749	7.57418327792711	7.90775529500136	7.63323474739467	7.82796600238963	7.48679006659005	7.5683274883535	7.39064792580334	7.45330632590177	8.17292010455048	8.17163533294809	7.57217422725343	7.98361244465072	7.87194792959327	7.82765036163531	8.27399519677302	7.64538088602464	7.60972193271361	8.12744286335359	7.64826505146459	7.65995224775509	7.89879680025221	7.95570006763678	7.58248058974427
ABCA7	7.56807910442444	7.46397228956271	7.46002984523133	7.32309874993901	7.2628205653544	7.51289482930269	7.38801601636628	7.38055105458045	7.15499589978421	7.3672507927736	7.44217129700123	7.43676445433477	7.37761980760992	7.54378608286242	7.15597117200897	7.27833254087385	7.40955735529729	7.63649161669048	7.36719111562605	7.40579750274166	7.33731002848385	7.77915359816932	7.43842414677119	7.51391905502944	7.29316144753884	7.600320049574	7.31367890291939	7.39860029582291	7.50646801719676	7.74004586404118	7.53106338740363	7.42118638330771	7.5229422080759	7.81813303271227	7.23299050006407	7.72366156098934	7.2714486689277	7.3698382531202	7.24480729301222	7.36908336060078	7.49395210929136	7.56496003219413	7.47304938378105	7.27368648190298	7.29560841196352	7.28221185322807	7.31939707745427	7.24842217664742	7.13963493070109
ABCA8	9.08686853063823	9.1034122996028	9.4411145741545	9.30319512648368	9.48778738432297	10.4825971411878	9.88840155614344	9.30561311264891	9.42295632266431	9.88886132780011	9.50139973070607	9.89035390948061	9.6440866705105	8.37573414668435	8.65293475456829	8.74536503667874	9.79891982526732	8.49865921722675	9.17405729294872	9.68342524217923	8.85636599610942	8.61287148964616	9.05255049310334	8.73707055930785	9.45336852649223	8.40529329891566	9.52447393503031	9.59090594817325	8.86657166334297	8.91088961920381	8.45223143765425	8.20898256922154	8.61777124348454	8.51698158620963	9.35779742753003	9.13121834328895	8.95372547908187	9.31116586880076	9.38820860660437	9.07805276537291	9.21635567700302	8.88705020202818	8.5515591830616	9.98263353409213	9.78444397170689	8.83120913483647	8.95607580802901	9.40063562017185	8.52031869879581
ABCA9	7.81845201808566	7.79417407722111	7.92508441247629	8.43153982095947	7.76468630820786	8.29447399880422	7.94466480082218	7.87241480112237	7.89741814052296	8.05582162518787	8.06569035305174	7.96467823108554	8.03623368302402	7.70417386921702	7.62553290942741	7.58257750116339	7.89448336899734	7.68271562470231	8.0282350665325	7.97087676807331	8.04095883158189	7.68947849417533	7.78704448330541	7.89011551243272	7.90993353430794	7.68961794641274	7.94922040836053	7.83233012886096	7.81497306324684	7.7985308113974	7.54614418729651	7.53646340075654	7.80804014450385	7.88527300104341	7.73945158142369	7.72415507215925	7.88384900732726	7.8482400122761	7.77228722905615	7.62347350004867	8.11754422098841	7.88058583227379	7.80660374022502	8.07008355302927	8.4279563183521	7.90547674740412	7.67073755920634	7.658361363835	7.86743641839599
ABCB1	8.89528425680034	9.29651494869726	10.2793310663185	10.3592942655881	9.91165930987957	9.95936034784095	9.67195747184571	9.13652286506376	9.89414334813261	9.6175571499449	9.87510089000548	9.46362244509797	9.83195222475606	9.48778738432297	9.12361637211001	8.89868667950809	9.49574091128313	9.24640333379762	10.8528315619956	10.6288616625499	10.1341253072417	9.77016907866823	9.00490378036444	8.98393234985516	9.00656235048975	8.95088520633054	9.57967175024693	9.14159159677008	9.40423103686608	9.12506900525592	9.7221732388185	9.84424578775299	8.85021816714343	9.42452029479073	9.38516677365864	9.11380460758831	9.15588269564508	8.93297664941811	9.05008512400188	9.15939044419529	10.0534619663073	10.3292666272943	8.9864091576439	9.54120831286415	9.81459831893031	9.58826935194998	9.1513373393801	9.75668214598339	9.23695950282737
ABCB10	8.89753438976597	8.56236827708605	8.44838420662041	8.30841554485813	8.20484035425564	8.60732728063416	8.39929862944078	8.43879683113716	8.48638490021388	8.52191700212355	8.49167597092638	8.52607601453611	8.48200658936678	8.4000602882102	8.66533825999647	8.65669840213162	8.46135011239781	8.58574465963621	8.44533802670945	8.79929061057356	8.80158191435914	8.66157427283109	8.5444345730747	8.76537401402257	8.58149105007828	8.5100862472019	8.6821594845435	8.36229266757886	8.18838391635146	8.20391260047561	8.26571009384931	8.48539892687666	8.25879477730984	8.52714281723142	8.26739321040726	8.34682025427076	8.48898055540657	8.47957776721253	8.4925204051179	8.56100019896503	8.47851897980975	8.27833169412872	8.82025679720028	8.55407348403144	8.12262061360783	8.39653960959561	8.49681665810435	8.36724015539868	8.42453796805691
ABCB11	7.1187700556258	7.23245209452958	7.17135594645813	7.16527902101207	7.26907780837475	7.15167291758872	6.85007073862695	7.12469567486676	7.23788010619089	7.05630397831361	7.22658809227348	7.27902703471363	7.01195322694568	7.24049604155332	6.92656062355612	7.29747248579116	7.23911038862157	7.10409259643539	7.09743195596711	7.0772216123389	7.10072661846278	7.25360528088007	7.05832541388053	7.24765978479716	7.21197316940779	7.10367588987461	7.22358668982364	7.16439824210801	7.02583924386091	7.27228339605627	7.10175761260561	7.08853145561145	7.20720585504995	7.09094270266423	7.34384836265612	7.15871750078884	7.0329209787434	7.27210848788006	6.89265533887959	7.38167535128669	7.1844050296986	7.12888934030166	6.97501956935377	7.14855899198882	7.08395357866312	7.28040598090288	7.18235411738628	7.09832972867882	7.18801479527624
ABCB4	7.03309792328052	7.13876468345793	7.08778426451669	7.27757265185019	7.71912918991757	7.53007955761764	7.36644293115665	7.24562289365906	7.18951663421873	7.25301893828133	7.53471474590885	7.16600435978894	7.10517085292364	7.62716531359589	7.10022189844884	7.2841214734455	7.3670970441476	7.23809217348814	7.00272016825951	7.20525706176024	7.41068876855029	7.15839175439245	7.23926995140527	7.31134613133997	7.24084059225103	7.23112597252807	7.21170005610977	7.0780211465886	7.16662536715239	7.01265338143018	7.26658730405883	7.03857440073038	7.17963985414995	7.27511854504884	7.2012719078104	7.45274373621507	7.03314894070761	7.33735437684827	7.13952193940424	6.93658789339917	6.9496097425662	7.14458585071695	7.16752505245051	6.9558885635924	7.22158263531776	7.14182669260981	7.39918685517828	7.0724862557365	7.08121307556084
ABCB5	6.97714444868956	7.0554186085362	6.9391303209006	7.55369613537893	7.09773617177549	6.95324968295682	7.08710274597751	7.04997077226594	7.01843418716459	7.00801272571002	7.08368534165554	6.90452366272539	7.19571980733149	7.02305255881435	6.97978609600988	7.06578258626217	7.11699043444428	7.04910193642065	7.07637878777245	7.05962995153136	7.16192874603875	7.00250755775325	6.99727862678132	7.16689365184124	7.02826526872059	7.15967139750496	7.14144034923834	6.9496097425662	6.8849066875223	7.0084611672289	7.17239917568248	6.8906696893928	7.1934145054858	6.9486200961146	7.09555744978632	7.1868623963185	7.1100765473622	7.06408748515099	7.01318970894971	7.15063822092244	7.01674311151072	7.1799845755241	6.99557813927428	7.17553422291368	7.02461905587026	7.23593905564567	7.17394068811622	6.9442938773577	6.90227976292128
ABCB6	9.96181815295889	10.027738897718	9.8792607353606	10.227959108425	10.0823117186357	9.68757056506039	9.70892374766933	9.70059780786338	9.49128108228825	9.46814365183099	9.96181815295889	10.0038997062699	9.81682310536695	10.3120692813205	9.57224278025656	9.78718974424527	9.69680190929891	9.92347775958005	9.54120831286415	9.09042049030541	9.72426399600981	10.0792651385478	9.77487538863831	9.89722622892366	9.47279018371202	9.6804024218324	9.59830530630131	9.59668990784946	9.86538980101444	10.0239036920657	10.0787293802313	9.9022446211953	10.1039632815458	9.85114433372109	9.74358908755864	9.7717704188696	9.6578256353256	9.50023851131336	9.50252503889267	9.70812841452325	9.64074684550737	9.69505404493358	9.36032717665043	9.97738245125294	9.90045523000154	9.66626309573298	9.72040696863757	9.47746954983855	9.70489020343257
ABCB7	8.52581798494145	8.5021291642883	9.75795414580344	9.63742058500705	9.60808961866525	9.24566787240818	8.92728071524904	8.85050378241359	9.42849509930248	9.40502217371314	9.32579725866396	9.16124647912766	9.51116219570893	9.47712410506107	8.78462758382056	8.73615853641201	9.21877612540355	9.49533844863816	9.59579503962553	9.64709764051038	9.42697919366486	9.7136437208924	9.29914605635295	9.48028199753138	9.32620030620319	9.08069748151173	8.97185893358571	9.13725439375669	9.6098070300667	9.6366494721201	9.29403379934061	9.24566787240818	8.86205314174805	9.01972231071947	9.35699416003712	9.96964002693298	8.94788083886491	9.10635041667408	9.03001990497482	9.32725412809349	9.33596627046296	9.47008943766946	8.60502821479175	9.82224778958167	10.1488988671181	9.11130452175047	9.26797347032713	9.61792467014273	9.32792788296737
ABCB8	7.25847056804837	7.71191941442803	7.11028387775403	7.30445416780356	7.30806535863352	7.16379513038935	7.5361155826341	7.50448469071042	7.27976192661946	7.31884324381857	7.35739323441898	7.15542776431275	7.29538621213194	7.29325828893194	7.54404067200227	7.56313246749783	7.46090756196464	7.61759792322114	7.13259326152833	7.26496258679407	7.16127098316696	7.22899889203627	7.19278355385741	7.27583737564625	7.47381523412674	7.46071570521495	7.35788087224772	7.35841197989262	7.36030142374339	7.35194157033425	7.12486873713658	7.48231247549832	7.25114615288866	7.17694460516769	7.51971097447322	7.35606897896686	7.36966318271466	7.10435477554837	7.44557296466177	7.50002217465717	7.14777970216472	7.06344796746394	7.62381550754455	7.47237815638504	7.1875312653978	7.37556521177587	7.34104565538538	7.32229670919428	7.09614492100934
ABCB9	9.4606412701989	9.17482456417448	8.41983949865994	8.3899529494384	8.80025986357821	9.09388677970038	9.22812070970408	9.70711246573351	9.06215326384311	9.16052127420042	8.21335464886025	8.98257372052132	9.10231405121028	9.39978759167206	9.5183773637627	9.81496554365508	9.18494759814824	10.2191757173265	9.20256655177063	8.93723012931067	8.3781235299535	9.26564449698518	9.42889196258168	9.81899795910875	9.14593418527827	9.79490483227315	9.43052526906842	9.88167944674458	9.4644647211833	9.41527859639487	9.29835922679983	9.30660041607636	9.10839509017345	9.28374593923728	9.00135463260211	9.20408434043957	10.074685475635	9.84908680586222	8.70426341916435	9.0844034921598	8.74976145129277	8.49937410368392	10.0962958259495	8.16992479699496	8.38274000276648	9.47712410506107	9.63499747949555	9.39444743505901	9.44843180441254
ABCC1	7.31967463364458	7.04278798458001	7.0676323614998	7.11263158302162	7.16335217617605	7.39409782972872	7.17376150166586	7.27833254087385	7.10615488522263	7.27864033910518	7.19688082918239	7.17691329282347	7.04477564670403	7.24321138288631	7.17877214842255	7.17504629991582	7.216701937784	7.12510279807611	7.1540991044384	7.1161607454855	7.11032518728788	7.08861609228564	7.14709097722455	7.12296610562551	7.04545989915161	7.49395210929136	7.2286694180177	7.25433291187933	7.17983676694086	7.12544541152019	7.17813769417567	7.08754962592789	7.27070783762112	7.00916028275851	7.08158235674235	7.21367808666364	7.29281378615898	7.14602974764718	7.18050403052243	7.15313034865539	7.11077950013739	7.091714829502	7.23345045470936	7.11788571972773	7.05378094823502	7.18021126848208	7.2606332939315	7.19056500184375	7.14912985559954
ABCC10	8.10966424986164	8.14258997815807	8.4581325669613	8.33547860120124	8.49596302698073	8.10072074001996	8.07682201970045	8.16312715571579	7.98247936266402	8.13105435834251	8.39929862944078	8.04163899632455	8.25748917145229	8.48092677293019	7.98416267296934	7.96513909006047	8.13547487001119	8.39804414709277	8.01261024488263	8.40876815246349	8.44788164160117	8.91899285044839	8.24304641507126	8.42033950274115	8.13152439519596	8.08740748307306	8.18406684268466	8.11493602594716	8.50397458142236	8.42719234260807	8.21056097133955	8.19622679327679	8.13756163145275	8.31819297708167	8.47876181891184	8.18881190155912	7.95516312012754	8.14978780586242	8.21587921287444	8.14547968384498	8.34532442628552	9.41077952176796	7.98953465884479	8.01844744305661	8.65891474271582	8.25230301351009	8.14528875515586	8.43597942029278	7.99442040580384
ABCC11	7.21727016989153	7.23232465692307	7.23211639638776	7.3847810942376	7.20532551941043	7.19753646381205	7.19692037762795	7.35378706280649	7.28293972122128	7.31564082068975	7.12411113085736	7.16854618657035	7.22067714652438	7.26963013080022	7.1569269561059	7.23469410273896	7.30185203127155	7.30840464946228	7.28544366790807	7.1711524204672	7.2618174140247	7.16104619770124	7.15586575550745	7.18126224921902	7.20030033752696	7.45003046077871	7.21580624125116	7.34949028977014	7.11631538074987	7.25863990453562	7.25111598513065	7.17356159140585	7.2556858386443	7.17909061854476	7.20321485219182	7.15353845584955	7.10688944818863	7.30139147924885	7.16790036466482	7.28213130924702	7.1934145054858	7.12702907820272	7.10637207044391	7.25524382162805	7.27381552910973	7.21568998844561	7.25004022255301	7.3014768032144	7.11947606465209
ABCC12	8.22847758509113	9.27366905192084	8.34607873105396	7.46320910833594	8.29936774232097	7.54074512684941	9.23182602964897	7.77325240822074	8.31511542757483	7.55286028249961	8.57188760114384	7.61142421837468	7.6705577325289	7.90126019387513	8.16673467222808	7.78576709176755	8.23357472262848	7.67857330075237	8.43517261047046	7.35273384543452	8.44510040435537	7.51063374475028	7.90126019387513	7.68791006248101	8.17748486905155	7.91202605129034	8.5502516999633	7.53847609580623	8.15917784175443	7.47473935996874	8.96428275802672	8.89938750241911	8.93523077066175	7.66573359755494	8.68472493862365	7.49730428822787	7.61211917105726	7.57960995147409	8.53015579343976	7.76902608817548	8.4874135574632	7.45293761102896	7.82709580463047	7.7812134119303	7.2673973967993	9.12361637211001	7.80492703056423	8.61287148964616	9.29261569158881
ABCC13	7.33185884375284	7.26437579564167	7.30812138523068	7.26938263351899	7.31763870362625	7.26818771049971	7.23486060730007	7.20345428594228	7.28999566602445	7.36735504831736	7.25431499632677	7.36655851808534	7.13419746817719	7.25173269843593	7.24410036345351	7.22677979380177	7.20525706176024	7.30281032803647	7.25071693521544	7.26094037990067	7.33878633495043	7.31027823116167	7.19711658695673	7.28263494438187	7.34742923217783	7.40126877373554	7.22371014519832	7.19109252256344	7.32141391896635	7.36338583064014	7.27178539190371	7.28234936360795	7.24366764774283	7.2325001668901	7.07736243613711	7.35468853290861	7.22766662035152	7.33611557939399	7.17803041384582	7.45058767067838	7.35761926766299	7.38705914031371	7.26233267563993	7.17286059042024	7.3277501127452	7.25180561786781	7.18933419230002	7.24944102303625	7.3710914956564
ABCC2	7.05498884201961	7.12558980483086	7.09710613591272	7.16600435978894	7.25111598513065	7.09322723154248	7.09543865883043	7.29569086131507	7.16266909538871	7.33195036641765	7.2340539818582	7.16364477989445	7.10058618658781	7.14920155129119	7.08263356247126	7.26047698804565	7.11751925468194	7.04697766055954	7.13184211561202	7.08498974903094	7.03713618976761	7.30616803094115	7.1988467874568	7.09272791383537	7.00973063364209	7.47288127704893	7.22355330082182	7.01778245073939	7.18074361585838	7.21219938015786	7.09357574810802	7.19067359560791	7.09551024467268	7.22204062922774	7.03658562548482	7.4606602814668	7.23307430467256	7.05363182611605	7.08508062923974	7.08575059197499	7.05363182611605	7.07224928543625	7.01340396646603	7.09246451321095	7.29321158528189	7.26186530126527	7.26874389913512	7.11354351524879	7.27139627703849
ABCC3	7.15662998146157	7.08684791087579	7.99803707719738	8.52325560454582	7.35727428685871	7.39232056774557	7.43624981376647	7.31004977266786	7.40377667708716	7.30375753581451	7.2885491313891	7.456777234483	7.19330741260443	7.23945496986171	7.3588378134847	7.56849765826638	7.37893393354435	7.32921372565914	7.39565838432425	7.3330431006089	7.27950626251503	7.16969012061006	7.4281982628942	7.4192640182438	7.35213667160368	7.13707533425347	7.36924305834455	7.39983353193263	7.58373138662828	7.57887817031137	7.03551301223367	7.20798217968403	7.22759273153383	7.2103416525822	8.57137243781579	8.29699983162341	7.23173156706427	7.17348178304682	7.35394009529662	7.45445000432595	7.47389374285264	7.35235283873011	7.42051423272849	8.32580940957566	7.76568698523851	7.33026445764724	7.17731972692847	7.29671711925373	7.25240364331041
ABCC4	7.88089025518286	7.77440344173628	7.92575821873088	7.78262511168098	7.50490380110579	7.37568762454854	8.42897461696323	8.04641549033015	7.8888317841472	7.5683274883535	7.70150371084658	7.85384031733664	8.10699144299308	7.86775375793301	7.83233012886096	7.8542742891815	8.1411162190946	7.78400263260085	7.53696422718087	7.50117863565791	7.70834787306418	7.47445655644956	7.78743043683147	7.77030424846796	8.47822711831694	8.09946878715947	7.98166847198723	7.8225276874211	7.95122086310809	8.03707342368801	8.16462168493471	7.88313955343839	7.98052612617381	8.0933244649284	8.03864461210013	8.22577558938075	8.57056804047519	8.2817366673563	8.23733824869828	8.22643555407044	7.2606332939315	7.54429379153943	8.2408593415697	8.23733824869828	7.78916179980707	8.21449694350197	8.26634942199722	7.65673229608847	8.00070384497955
ABCC5	9.5631696523177	9.52774683729885	9.55859885229377	9.46688287044187	8.91870345300401	9.41153625085958	9.38702620161719	9.62983565526527	9.36885372819526	9.45107797044589	9.71014378989108	9.93896255771121	9.91507264677786	10.19006397212	9.52730282308567	9.69635447856364	9.2580017508571	10.1607838846453	8.97015905169188	8.99403631433348	9.6620831712949	10.2479148925358	9.94945758596596	10.164196696694	9.11421433964341	9.70444033161266	9.26389382501367	9.23695950282737	9.75585948300124	9.90324185634402	9.84763054961989	9.77016907866823	9.85114433372109	10.1102986346948	8.75623851928376	10.6948192232049	9.13274469523768	9.28339237570939	9.67025916224939	10.074685475635	9.35528369303014	8.81215585340928	9.37429780109538	9.2771002624923	9.4411145741545	9.59873275590086	9.6650240394286	9.45336852649223	9.62983565526527
ABCC6	7.43281906151224	7.38368298751664	7.50141067350996	7.95047914231958	7.545886105658	7.35204015619457	7.41385830723585	7.24358026679696	7.29598411699515	7.52782538801707	7.39955732333115	7.41329374976125	7.44277422224193	7.53388258067771	7.46691963431433	7.28281473508161	7.39128476467886	7.38998221307341	7.58217602831096	7.54681465967503	7.65153671231459	7.65321471896861	7.51864722704088	7.39642414341105	7.42263363157723	7.38049734042279	7.42572270474663	7.49276292341717	7.40791095785985	7.49610116660199	7.52562819608161	7.19864570582298	7.34450803192748	7.42111037892724	7.49693298717699	7.5345550935887	7.58568664239749	7.28348943831574	7.37735536326652	7.38538447350315	7.8331952686907	8.0278938013636	7.33200263843331	7.37270493047123	7.52594687050622	7.46599844459356	7.34430897340263	7.37082064639247	7.45842634442958
ABCC8	9.61678067028607	9.66577361405211	9.04454046808645	8.81215585340928	9.5949155364199	9.62946067701999	9.16052127420042	9.63499747949555	9.42530298686832	9.26865890336963	10.0067147104418	9.54793033643519	9.58224439526449	10.0019890123201	9.36766982365064	9.7299317745417	9.33521945120835	10.1264469875324	9.0331307825719	8.43517261047046	8.92002112937696	9.53070094625959	9.74269889369037	9.79399801402789	8.90840440512818	9.41045659273945	9.32907386964366	9.49940933351543	10.0457733487237	10.2098275718653	9.93937584362565	9.50023851131336	9.63578543971288	9.93053627511623	9.58913992693964	8.99910197998591	9.7187061267233	9.78310634554942	8.77227331784398	9.49775514274853	9.3475985568495	8.58679999013986	9.30698140433674	8.04464515266849	9.12542024068274	9.70711246573351	9.54162344630892	9.74018547372568	10.0009948859325
ABCC9	7.59498696849612	7.5491915858796	7.84888295074909	7.80660374022502	7.66051305454573	7.5925922816324	7.74385484597293	7.53788430604846	7.56157711731349	7.70977283854481	7.81324115773453	7.63502157831632	7.51046525975069	7.56555035797845	7.6096153802701	7.52280913023599	7.64748195387165	7.62169897277791	8.0040417571658	7.92700599568554	7.97412332783479	7.70234030288387	7.51358331768171	7.51184147029387	7.79606087514828	7.67271808498505	7.48874482185625	7.4690449320476	7.50842148239641	7.56849765826638	7.66775734103856	7.4696440300551	7.54732556307285	7.59365616581572	7.67097769859399	7.52814532436214	7.76932348952524	7.72403130276341	7.62950342020457	7.75297393037464	7.65121240731143	7.74411356091306	7.51971097447322	7.83184423410275	8.08182972046359	7.70480779122874	7.50132620050459	7.53956573605687	7.61071105249594
ABCD1	7.60773594771211	7.54438233022762	7.45280572055201	7.32560194767842	7.97873133568071	7.84210553926052	7.62602430603168	7.72625957638201	7.80602868861549	7.53447235654527	7.78357528466842	7.67947518704357	7.61620739753774	7.6573045749878	7.35178886245857	7.34250625352656	7.72715230688407	7.67507894555062	7.49701167786689	7.68067706667201	7.40645256211473	7.40986352842033	7.54421040832797	7.62704681051409	7.47105574963587	7.60618015212701	7.57463757070863	7.6427903478648	7.33968271613475	7.56352417590456	7.69309677311934	7.55919485055704	7.22124150402498	7.56667468609519	7.38294202225108	7.86664840527296	7.60742581798961	7.52150944111429	7.42064962726597	7.71472259672495	7.67776152385147	7.32645760402268	7.50300616537156	7.62980494114907	7.68613071011657	7.9458664186297	7.80171576635953	7.35167097594146	7.54287212047671
ABCD2	7.19601976422543	7.28657805043514	7.06477957579668	7.16704355891785	7.21014832736854	7.08161740232698	7.09995559048537	7.2940618748236	7.09543865883043	7.29159853990804	7.08796329529417	7.13038575034572	7.18495259046352	7.20957359347812	7.23220050273382	7.28500701626709	7.08301372913703	7.16390979273851	7.14847739700373	7.1614234492075	7.19193133654786	6.97000262968166	7.27535432285637	7.21577152683067	7.18947428072066	7.25642208752596	7.19297517402417	7.21710777858564	7.19132303890824	7.22486239828533	7.2571821771418	7.24213910333339	7.17453837466275	7.16958075158827	7.13488013978938	7.12052989168432	7.21612011387954	7.33206295676269	7.22842673636717	7.12396125668338	7.09594523733046	7.10929064547678	7.19045391434181	7.05832541388053	7.21146781516104	7.19692037762795	7.15219280172716	7.13272069029757	7.13564985002117
ABCD3	8.54539429405574	8.36925767047243	8.41752789722656	8.21996315566678	8.72721747463276	8.72071432007413	8.93723012931067	8.54696724438909	8.79330521008705	8.61717596481941	8.57664147105093	8.14914237609966	8.28803294651132	8.04541133575097	8.36501767347942	8.57583335289693	8.53705665561854	8.30051636380321	8.90710862613427	8.68687331580002	8.18861964122672	8.476205895413	8.80415018872047	8.58919660947908	8.72788464908827	8.33906484695235	8.63193634234027	8.4279563183521	8.39804414709277	8.28759976277147	8.07972747195378	8.29206772417252	8.23266771703097	8.25637836822077	8.68065148168048	8.54386382869789	8.62640413315104	8.7798909940317	8.563252535055	8.33808483685988	8.71043093625653	8.58837544909288	8.44943893558527	8.74787057460534	8.34143609358	8.25332007151103	8.33470722957145	8.47697439751765	8.41681927965288
ABCD4	7.26599009128917	7.23121396520747	7.2386677080631	7.33576617393497	7.19003105323864	7.18790607383428	7.13220118611975	7.138800501154	7.26197208149982	7.18793869924938	7.30089178239246	7.33118595267823	7.24834319147893	7.3098004548813	7.19157201128828	7.1614234492075	7.34554699247375	7.22173552417234	7.20061493776465	7.18727269231196	7.21838917951857	7.31376296036987	7.33636032153225	7.21846647030071	7.2183487053647	7.27355229833541	7.18395082474886	7.13021923194865	7.20456667316283	7.19349462007597	7.18596989050286	7.24793344143574	7.19168957224286	7.24991913472685	7.3080158903425	7.25463197030867	7.35103298344416	7.25364265627867	7.28481748435512	7.24959713487455	7.26115640244452	7.23036406020223	7.29325828893194	7.29796464866392	7.23196428562317	7.30797515893593	7.26165880946169	7.18423080289703	7.24728548004621
ABCE1	9.87878456612056	9.68624082440528	8.23243234432884	8.25543057721105	8.93206178809216	9.1449108524327	9.8257643623607	9.78529802120193	9.29370837055737	9.42889196258168	8.56637407557164	9.0184390350615	9.15521316752524	9.13025944803609	9.81407598770667	10.2430201335168	9.53226718997217	9.32260794473232	9.11932004205936	9.31004499343344	8.66305964335872	8.44454289306334	9.04684817026246	9.39939153098333	9.3717233013708	10.0833833412604	9.59211086540432	9.46252859101877	9.12570484813369	9.26156790166353	9.0532959852025	9.56358597978425	9.41381672296154	9.14525891467457	9.24849339826729	9.02592417046259	9.36501682552773	9.75222645847988	9.32149416932927	8.77551014890951	8.61661560523368	7.54194292815823	9.85250864047315	8.53391555948738	8.36501767347942	9.03095801728076	9.45070279994399	8.85883431635506	9.12473731471625
ABCF1	10.1916493426469	10.2789244387625	10.3087263980876	10.2068111850552	10.5108603361832	10.3972818323981	9.91367627502624	10.2374669161019	10.3071700908336	10.2479148925358	10.295314534165	10.2958318071002	10.138967734457	10.0258039857644	10.0870693969496	10.1662259651028	10.1657929091936	10.391448035734	10.357723951023	10.3908475809826	10.379908070655	10.374042374911	10.1028548402719	10.3705531680151	10.2068111850552	10.1657929091936	9.87183089999536	10.2812701914219	10.2262446739787	10.152542040558	10.1064901171597	10.1959645397729	10.274618341156	10.2812701914219	10.2374669161019	10.31537725784	10.2496394177405	10.1341253072417	10.0698462316335	10.1854203111844	10.4401226974419	10.4038765231966	10.1059565719121	10.2590701396928	10.1910293624677	10.2963411923034	10.2364140779471	10.2306273011847	10.2089485007135
ABCF2	8.44249086698926	8.47876181891184	8.0969004332798	8.01884354738989	8.21147487771877	8.11516194662258	8.06607462455938	8.24184170781558	8.14173177324541	8.35108547093144	8.29911987345319	8.41110734567868	8.21564540590679	8.32674539133393	8.26855260996487	8.34341437022543	8.20325188504475	8.47081289168403	7.85562526959414	8.01634352049637	8.22089753281427	8.36677475767414	8.21014416645217	8.41328550654503	8.28923757220858	8.4693040308965	8.29983641619731	8.33345622085804	8.10780711003746	8.26612070903245	8.19923525728897	8.34240320462074	8.37230724350715	8.43386117038171	8.13638350075862	8.08680097141164	8.26655525297136	8.22228508692261	8.40796728593712	8.19359475064808	8.20081868510791	8.15223558167271	8.39397729843479	8.20706263392186	8.29256246802261	8.21699373660246	8.26785908444055	8.27923805418999	8.32555329756157
ABCF3	8.29206772417252	8.44662370490995	7.74795264604743	7.84451768152644	8.46267421277749	8.26553797416652	7.84134828362467	8.32258397243988	8.11282640308615	8.17864481111507	8.1442772125818	8.17251433644297	8.2084945255283	8.30291564136039	8.36551941982079	8.49466557962828	8.1515905437493	8.51060984300132	7.59192410834636	7.71792555856315	8.0992684230403	7.90254700264474	8.26133860086254	8.35426652516822	8.08160439717868	8.45919657181669	8.20106112593907	8.28407268618418	8.208739098729	8.30819364153241	8.02477799870424	8.47851897980975	8.14635885979317	8.37702738941192	8.32835998867622	7.98440356625085	8.34843796719802	8.28213069942954	8.20242966653842	7.78049843340828	7.97590914605954	7.57000430359849	8.37786016631394	8.27565285326896	8.21357596919234	7.95027595270593	8.15565379092738	8.02771882189462	8.15811429343274
ABCG1	7.84761806622742	7.93458224905261	8.20414161137677	8.46586796960475	8.26968037201262	8.53889689634716	7.89770483813684	7.80539473042236	8.11650050740996	8.10458673711642	8.12135422469617	8.02031046722324	8.07929694254985	7.85909885261155	7.89633970313398	7.6584814347557	8.12115351456434	8.02015380483298	8.26184364937165	8.10458673711642	8.34484002343826	8.24465095878187	8.03683520137633	7.96825365238601	7.99078291481434	7.76932348952524	7.96696972210689	7.8946590556776	8.0160074492894	7.72795997491863	8.04960729471636	7.85165452104118	7.9999459766357	7.85981274972008	8.05016450661772	8.12156607174711	7.93422809462958	7.89962075399242	7.82709580463047	7.78689853270517	8.05964965809263	8.41230733858527	7.72314249098754	8.07392001186726	8.21118910697211	8.16802599830668	7.95498845465722	8.04185176398616	7.95912779099969
ABCG2	8.31009396492154	8.56717271258434	9.03442203035948	8.57477014233847	8.7550410154513	8.85050378241359	8.78993984710673	8.20619270578415	8.4669583651631	8.51198128095052	7.87356833001649	8.17990313078042	8.697832851135	8.26719078203565	8.23970564597308	8.16802599830668	8.45684727092549	8.23690237371753	9.90701836822133	10.0267415129253	9.42488950619175	8.72721747463276	8.09161305032284	7.92122433614865	8.60893717869149	8.33520394724087	8.49466557962828	8.29535883587718	8.7021447791895	8.04011900069499	7.96785854561016	8.14490179098636	7.56112035790608	7.41501122831512	8.33689200957374	8.25303509514014	8.15179877993127	8.36280117651892	8.12678128965761	7.92731412081549	8.92789100139931	8.76324160876588	8.03707342368801	7.88089025518286	8.09242871813565	8.31758396932102	7.93306840699362	8.20325188504475	7.75798406864503
ABCG4	9.81274657712629	9.79490483227315	7.97445422717045	8.29983641619731	8.59992116882568	8.78681170122446	9.20296046065658	9.64074684550737	9.03411798190205	9.01051927335327	8.70764178645124	9.32459614029451	8.78744803527865	9.96569143050602	9.2713003296383	9.49495174556892	8.93953551248562	9.94444546548478	8.68329638521135	8.28428653066812	8.87356002439812	9.48899722436095	8.99710915925185	9.98743300404358	8.74536503667874	9.65978314767546	9.17159103805884	9.20098026540482	9.60899605220248	9.70537890767382	10.0362516510165	9.92017796552634	9.66934922017594	9.91882789670447	8.46487014754881	8.12653657476509	9.63742058500705	9.61234845665173	9.14199321422793	9.67754039264057	8.89724366751819	8.52060340172705	9.25661069538407	7.71395621660375	8.5208877928991	9.43600844592437	9.49495174556892	8.84337866088677	9.23144501184494
ABCG5	7.76181912272713	7.31699931522578	7.63667213621322	7.42276930277716	7.63595642766482	7.64016720336931	7.59181680751376	7.74270679824302	7.44819466963145	7.78262511168098	7.73612110993831	7.62090100411995	7.49531291989462	7.53295734954869	7.58217602831096	7.75746197778412	7.64913486579451	7.36439101393377	7.30850486460943	7.8636227315044	7.50993508466821	7.57943235885428	7.33271021276942	7.48859085059136	7.8854412581407	7.46457287837609	7.76568698523851	7.64838684666899	7.65718678407178	7.60010971957225	7.73015935712246	7.91792253399544	7.73612110993831	7.52150944111429	7.55769394434135	7.47808880617935	7.53106338740363	7.67553799661479	7.66351015374758	7.75696371361229	7.59203044403354	7.35265292851139	7.79720953805039	7.72536118747361	7.55985885266018	7.54270707931246	7.48709307544842	7.35156200076188	7.6017610978429
ABCG8	7.27242461456823	7.01863103406126	7.12442050630275	7.1736934536846	7.00556407083942	7.08341027758137	6.93758205120474	7.21066626652442	7.30647795021748	7.26408948418838	7.07220009571671	7.19401210317978	7.13883147167386	7.17546164492877	7.16456791959005	6.94926129570997	7.22283835530376	7.00753382725438	7.14409453759184	7.44299958158872	7.2480989426666	7.30507319795086	7.24321138288631	7.09379994401996	7.11069666903075	7.01634436860825	7.21731869905413	7.09638894713752	7.00500051519969	7.03254420355151	7.02788645467736	7.40979804720861	7.27950626251503	7.26650425370258	7.13470612937579	6.88597289873962	6.90966584019273	7.00682824577025	7.32607704824857	7.16947021140488	6.92543715825988	7.26023913124501	7.09105433889848	7.16987560629041	7.1682097262655	7.06115226377723	7.17614750412371	7.16016762072496	7.08839588797303
ABHD1	7.68850256258591	7.78400263260085	7.6378701019643	7.66951122168623	7.49489223608336	7.65803130907111	7.83485161743351	7.85798072377168	7.60640246982951	7.75519998973548	8.03085184400241	7.6408331360387	7.86649721871979	7.6671200277633	7.97265417240274	7.53237667761802	7.93893217487062	7.81019583195322	7.98931122766085	8.11432476474293	7.6176973745021	7.55927415798167	7.78489484454641	7.8946590556776	8.0440619095757	7.79763249904592	7.92311794284865	7.58637796647105	7.56667468609519	8.01844744305661	7.92894182068457	7.64059317527331	7.78446954951979	7.55352283763926	7.81365488708398	7.58736640061015	7.70184031892144	7.94171016130521	7.50169320828779	7.91306981614091	8.04222148163468	7.72536118747361	7.71325410145936	7.96605972796776	7.88915649834131	7.5916419089729	7.72237580967445	7.85829862207234	7.62118411881281
ABHD10	9.66364212477401	9.71994980008118	9.61514904537065	9.49856022611434	9.33366750186908	9.12253495315885	9.0844034921598	9.4411145741545	9.17934755617332	9.41491421212289	9.22178031570776	9.36885372819526	9.46285973309898	9.68940911103266	9.29651494869726	9.52019251374273	9.7020668211821	10.0038997062699	9.30319512648368	9.42488950619175	9.15338688715083	9.24344899206241	9.44681669549908	9.64493719873595	9.28112586608156	9.71313851837505	9.56969771954041	9.77065667509357	9.46285973309898	9.53640851548831	10.0105273842851	9.71827157394104	9.63947489054593	10.0495536519716	9.45336852649223	9.49896139355979	9.21799814546914	9.20596899328267	9.64117670744449	9.51925171937147	9.78310634554942	9.44800685162465	9.52096201671915	9.38820860660437	9.27452590841643	9.39444743505901	9.61719524203403	9.24640333379762	9.54120831286415
ABHD11	7.37236810444202	7.4727322709101	7.3165455751088	7.34375260359835	7.42160422658361	7.41847289021579	7.54884187798212	7.39553775358577	7.51887768645083	7.47367099297293	7.25515872735932	7.23199712002345	7.48123960575508	7.35756053020134	7.59365616581572	7.42781005983818	7.56305092904148	7.34984192281745	7.25770868366264	7.25054500312293	7.27520921712115	7.22947777158915	7.349303210848	7.37000849489052	7.65246453853158	7.53670863349506	7.35750628256904	7.43415008627413	7.45948034362355	7.28606405475727	7.34311546243089	7.37767823050463	7.28217120595068	7.36578286835701	7.61912825080836	7.43549704446753	7.65974639617503	7.52360096535894	7.33873645308399	7.34973185110881	7.10957185997452	7.637028340071	7.61970980970949	7.26679075102202	7.24484828669468	7.35624309374584	7.43517540443482	7.35289858104071	7.4047120144623
ABHD12	9.73469340133021	10.2246822987502	9.67712831241381	9.66287994199837	10.0418279794815	10.4586962720505	9.99987186315358	10.6667717907045	9.95116735247244	10.4186948418534	10.158626764983	10.8716197654242	9.61432341806392	10.0248409829527	10.5730845954418	11.0758181495817	10.2936532172747	10.7515124266317	10.0962958259495	10.1727589614233	10.1168762527291	10.4839108747805	10.3525623225523	11.0236534086926	10.21398946671	10.8678079058805	9.97639782430977	10.4948665895991	10.4744805068762	10.9206368146349	10.0921270495477	10.7013443846299	10.8655860538565	10.6785494664235	10.2098275718653	9.80871197923968	10.0568242217559	10.295314534165	10.2413456906	10.4204106630405	9.95302136825437	9.77623138203303	10.4320770842305	9.73795198902882	9.86961216713054	10.481436537891	10.5874383053358	10.2196878704636	10.4198548172362
ABHD12B	7.45423407865126	7.36878532550423	7.21690049999733	7.29932992131163	7.24305895424389	7.17746559911833	7.42735335221916	7.2940130715012	7.33162347437228	7.39052668028679	7.23165510753646	7.27640486454084	7.45618290036944	7.15639578694301	7.22212005203315	7.26465304064568	7.34055606227522	7.25297648650949	7.19109252256344	7.41232402481015	7.14790554710251	7.08363432054381	7.18444665557259	7.27169397993751	7.26752582824796	7.2036900274987	7.47288127704893	7.20396361300498	7.14397047886949	7.30064661593077	7.39494090568965	7.33716393018725	7.19289612007715	7.24890965770698	7.16925982116237	7.2544003430352	7.30915992282406	7.397850738981	7.38614415241437	7.28713054498503	7.20627061243765	7.28157952760549	7.38419904465721	7.35066033845338	7.30357028726499	7.38178290267049	7.18956144174169	7.36238950180527	7.37473433452917
ABHD13	7.38711356282019	7.3277501127452	7.34594167519262	7.35199537738309	7.3165455751088	7.34240709631225	7.35082092355018	7.3325230529538	7.34921987136143	7.43593740292346	7.40478161468363	7.34651604442691	7.4281982628942	7.4375451512315	7.46999642546524	7.44005952971957	7.32785574183298	7.38027104127264	7.41110102445948	7.44023910065251	7.28303099729077	7.62542123128599	7.32735826247448	7.27444144514051	7.4195390231821	7.26197208149982	7.41385830723585	7.29048660766914	7.56112035790608	7.41359824209442	7.56807910442444	7.3599970478906	7.3661747969516	7.41443993190025	7.36698644933366	7.22358668982364	7.33266089500072	7.3578276421559	7.38226772128384	7.50665726404307	7.42160422658361	7.42710137183504	7.46516054878389	7.34500811979706	7.46550855816549	7.42064962726597	7.48805524395992	7.38117784969178	7.34147808378337
ABHD14A	11.0788432151566	10.9018827839976	10.121236842949	10.1716258253664	10.1024178765676	10.1488988671181	10.1168762527291	10.5950250417813	10.2963411923034	10.2697459889993	10.5481398470204	10.6688175541767	10.1142933910421	10.7954780622031	10.8646826390846	11.0357342651887	10.1926717967578	10.4282260374082	9.87222926923853	9.99316774685467	10.1345449973556	10.3837787388353	10.2469339991952	10.8395507581705	10.2208571041109	10.9490108437898	10.3374310049391	10.7508806038351	10.7257912658502	10.6713544934237	10.8655860538565	10.8601251916344	10.681244085781	10.9565293558228	10.2057221629478	10.2833114553567	10.5325852613954	10.6707180648109	10.1754856271511	10.5925905644462	10.2980689733341	10.3893361846417	10.7727197521371	9.74465440060216	10.2808012200068	10.4268801256768	10.5802867622965	9.93289141011861	10.469443639588
ABHD14B	7.5217588998692	7.69380104125345	7.542451151605	7.60816163544632	7.80660374022502	7.65781809900334	7.57368280171805	7.58038187904416	7.82226217925771	7.69288149726077	7.26328789067491	7.45280572055201	7.56875273053257	7.52220801049489	7.46774207184291	7.69487584331271	7.61061466052089	7.47890827693407	7.66459443658373	7.42307007186342	7.23535050621621	7.53329226525309	8.04243263238705	7.65941817639005	7.5817097423588	7.65213916727665	7.63222709883034	7.67935944594962	7.56242075526129	7.83047423157826	7.33428335085156	7.4605320905478	7.35144627510053	7.42875481903317	7.7909849829172	8.2057599646319	7.64039747714469	7.6927433088758	7.52280913023599	7.45436531946679	7.43637330664094	7.25207337524994	7.4767883556475	7.96696972210689	7.25307305921319	7.62439816664798	7.44599948174888	7.30430059116283	7.60245930799575
ABHD2	7.69957176009395	7.79662088290222	8.21564540590679	8.57188760114384	8.23312176088009	8.1048187140938	7.86608485555938	7.85863354825088	7.93893217487062	8.14933268725231	8.17451319584371	8.01380481609969	7.99336495925571	7.99192309175864	7.89663053700151	7.75894772334133	7.95752529466683	7.93390339749778	8.14128271651747	8.34818884174751	8.31628670021446	8.36280117651892	7.86332129723317	7.94834102133028	8.02860455204877	7.74675045267154	7.75270595112635	7.95426237655298	7.80223244598265	8.0278938013636	8.05777749886326	7.9653030129193	7.96804865852532	7.82050055405466	7.99442040580384	7.9599471172057	8.07514907683949	7.97816021129947	7.83135950859873	7.79763249904592	8.0969004332798	9.25315829203239	7.83092118801841	7.87890441431606	8.31511542757483	8.04541133575097	7.98579632978202	8.02572763744562	7.84672842124689
ABHD3	7.96196906567257	8.26739321040726	8.51173089638279	7.97319221846869	7.83838582979516	8.1814549444157	8.69990392402203	8.19882285946632	8.34581635163037	7.99768811231623	8.566629556972	8.67188618783151	8.37963370888735	7.94818829747672	8.03464754166953	7.79255648790057	8.4851824781127	7.83153580303347	7.56139035819927	7.51263095651896	7.66573359755494	7.42288575301582	8.06736330924358	8.21243640753451	8.6987175388284	8.2142612147916	8.13083789024016	7.97927432446704	7.75991121044109	7.72272392164727	7.8636227315044	8.1272251538888	8.35328106652374	8.42869045345518	8.28520133063313	8.40271213438934	8.22382604668286	8.11282640308615	8.44788164160117	7.98543014038649	7.70721395003438	8.06895543547096	8.21268429658889	8.75007171798411	8.3665455634875	8.16289581173072	7.91505927402387	7.881215209411	7.80917888818953
ABHD4	7.81005741591421	8.12678128965761	8.87287130772825	8.89081118380132	8.86144970461499	8.46413693963905	8.27514399180018	8.36148329939607	8.45943975806581	8.54563316520156	8.7247731852406	8.5478020766165	8.61500114406009	8.15429085054116	8.1281123959963	8.08760210562642	8.44510040435537	8.32186321594614	8.26228678632834	7.99336495925571	8.35477716603611	8.24750732592716	8.40318932423805	8.31269825866605	8.41561206486141	8.50103216388752	8.37498769338851	8.45023425884649	8.29557988248344	8.72388394840949	8.23712525306529	8.33577296044977	8.13974498058514	8.64987132008836	8.65827556141167	8.84774341121969	8.78993984710673	8.5312268239719	8.472099262693	8.70334508305103	8.23379867673343	8.23243234432884	8.34462488245024	9.32536180835181	8.90012545485478	8.38665602463564	8.5021291642883	8.72564613821889	8.32531667326721
ABHD5	8.04185176398616	7.90760209516196	8.00221884957282	7.79823711279683	8.0064884777643	8.34268544058088	8.25426604579736	7.99787852765536	8.1675474765797	7.86133208430378	8.28689869030149	8.43856215552841	8.1230112969089	7.70172301139518	7.69580916532914	7.96376134027977	8.1773021893688	7.777172909602	8.02534459006687	8.02350031506986	7.88656393896781	7.61600925771402	8.0727451386102	7.91223510786002	8.31919665970199	7.94803340544212	8.1749638906121	7.77108637332126	8.04583827944537	7.55698387791999	8.14528875515586	8.18699504112793	8.48768772788249	8.280469264627	8.05432847724094	7.88107309433767	7.93033380334043	7.79908946196246	8.45097806554909	8.14012977522841	7.80523982336136	8.45354337819596	8.04335619987322	8.47081289168403	8.03183563948738	7.97759470547706	7.97137927564662	7.64759459152942	7.92277746166996
ABHD6	10.4770044482412	10.4510405881953	10.0787293802313	9.94715972093518	10.4142018300765	10.6819230495493	10.3480469721739	11.1535590236899	10.1059565719121	10.3883499781236	10.0091211634498	10.6243580911363	10.0442924055797	10.244251253818	10.2068111850552	10.4670593436592	10.2424692226372	10.4320770842305	9.96181815295889	9.97287410077323	10.1566437514066	10.3341600595883	9.88793744023771	10.7947855071258	10.1921484514801	10.8716197654242	10.0947211951358	10.5401867831945	10.0321263285611	10.434467174267	10.374042374911	10.7177588755472	11.0193879239639	10.9408488387052	9.98553050228608	9.63161253945393	10.357723951023	10.7217768790794	10.7136714607344	10.5564197244838	10.0467902412879	10.2120455951629	10.681244085781	10.0718049652123	10.1196468189266	10.2484550306093	10.4677547261846	9.96317840675635	10.3176923995646
ABHD7	9.26156790166353	8.55295594833174	8.55479789135752	9.92446264604958	9.09354189324781	8.63714955113686	8.35710040819352	8.22382604668286	8.5703167333251	8.81455983807241	8.82025679720028	8.42522091806072	8.5801099567299	8.46721529335525	8.74349944366517	8.30984378779717	8.53068368151483	8.77134027544541	9.2800529785053	9.33020172400377	8.87120366014356	9.37236530012093	8.47546437102773	8.45870028617404	8.70096979857746	8.34167209979029	8.563252535055	8.60360146270261	8.40755358489029	8.3899529494384	8.8582026476782	8.58837544909288	8.64743700330401	8.45168546550462	8.85569489289802	8.43231553297129	8.8292506173338	8.36830398088134	8.63984879399648	8.14933268725231	9.25123921867227	10.1833585708263	8.3955146523847	8.44482521373342	9.16091030059767	8.87692103824804	8.37021735898396	8.7364879421797	8.68716735677785
ABHD8	11.9120901393042	12.0431778221531	12.0584522937047	11.9754622170928	11.8279530463901	11.7553145685973	11.8470494608356	11.6596578288579	12.0030293341336	11.4898913749927	12.5038747408478	12.1353376465103	12.1129064007674	12.5212938633798	11.6109124094331	11.5777431092091	11.6454875961759	12.1741717332827	12.01745311548	11.354172198588	12.6735269574702	12.6646045167839	12.1353376465103	12.1418042606629	11.8828967915592	11.6816436138035	12.0016153606922	11.6201620905167	12.4124879744267	12.1959586740588	12.3065699212545	12.3914992035606	12.01745311548	12.0952591795655	11.6165947447613	11.4601088053586	11.6816436138035	11.3798874667751	11.8611843680623	12.3704823888912	12.3850550730855	12.414556822196	11.5166815039777	11.1131312714868	12.0415400582871	12.2054896119443	11.6829758668227	11.885134319077	12.3574711746228
ABHD9	7.549283195078	7.3355668458336	7.54631223687373	7.4286993496685	7.63754975695971	7.46126635651418	7.4089936400372	7.42509667336213	7.63873369722684	7.53414266396358	7.55025478430306	7.53480150788997	7.36966318271466	7.57043556658446	7.4126649275915	7.24484828669468	7.42553111856555	7.64816081610364	7.53488925195912	7.33938313889009	7.47352951133279	7.2416257509166	7.55199299179407	7.35663474662082	7.55587239821602	7.42596944672926	7.35960988497258	7.36373845284228	7.347031898275	7.51554273627383	7.33716393018725	7.39420916550585	7.48155760275014	7.23417970404245	7.47304938378105	7.48162447983932	7.1629041850746	7.45793332901245	7.47936370131505	7.42825279898586	7.36814867396098	7.5846795853599	7.54470018392369	7.41075346478779	7.62037560215475	7.5016185963288	7.44965258204095	7.52257226552933	7.35479171155954
ABI1	9.01634666736807	9.23803441315388	8.86496350424102	8.76230347958072	8.94788083886491	8.51375879969131	9.31818610809851	9.7187061267233	8.80158191435914	8.80192075993308	9.09004852264265	9.33406987602912	9.14276041702049	9.2800529785053	9.61154683656338	9.85034255085873	9.24640333379762	9.23903954667308	8.81182807193075	8.58468301405248	9.08201830835346	8.54563316520156	9.33406987602912	9.43997458254152	9.31818610809851	9.97882166122102	9.38248707005338	9.14242085888887	8.94292030488743	8.93013177981318	9.13862209587881	9.62306945294383	9.68757056506039	9.3178398037938	9.0418400781992	8.5966277099623	9.57421453321789	9.51512735349746	9.63862618397622	9.34251262725565	8.56463247781526	8.6482216895224	9.7596672484041	9.27163743163142	9.14276041702049	9.3705069749249	9.3298296128519	8.97765954369951	9.16162801320763
ABI2	8.12460391429196	8.1513730314502	7.87225912406788	7.64633872214228	7.88431750324728	7.84980929045659	7.95009390250718	8.08201247019636	7.9442518966148	7.84134828362467	7.85487242663143	8.00180799091826	8.01130518021842	7.89311196147772	8.11218602362601	8.04055825506928	7.86868306792095	7.86486688087259	7.82470437763787	7.75894772334133	7.910284797958	7.60166928190081	7.94695748103744	7.96965036468372	8.01995556285991	8.12547575218232	7.8689632725485	7.85704558192857	7.83791726100051	7.8226569741796	8.1100808482542	8.08278404010229	8.07604103676745	8.04482714251125	7.87755693278362	7.87504749341342	7.92108787471453	7.96878446473157	8.20527353481419	7.92458743731707	7.72715230688407	7.50506295732976	8.09904523998255	7.92472259993026	7.92206009302955	7.96716099193091	7.99500944005923	7.93877098739542	7.94695748103744
ABI3	8.02516087207865	8.03763715336623	8.73981282163418	8.72071432007413	8.87021515985564	8.36946352178025	8.30910643967391	8.21399584732598	8.42522091806072	8.07642015593769	8.42355270190323	7.97943922229183	8.45248711469728	8.26553797416652	8.12978008080426	7.92731412081549	8.59555516065816	8.61403785149254	8.34632765751927	8.11947372793252	9.31563634178251	8.35731942092359	8.07350320513144	8.41983949865994	8.69840343648591	7.94851140065235	8.26112296830038	8.18631728408573	8.69545893988603	8.54202106473595	8.05621420988788	7.73852650444944	8.16718915045572	8.03957310111076	8.55076851647201	8.35710040819352	8.30717445003056	8.29356698423143	8.2255612538144	8.21034769870149	8.95194720603869	8.20391260047561	8.25997074012589	8.41515352036277	8.08116501034576	8.57340120843002	8.34771403539315	8.37354487308068	8.42897461696323
ABI3BP	7.82650935065197	8.18793699244389	9.26351684625004	9.9342710198868	8.70072471362357	8.50186135421206	9.17714829084016	8.90772974025212	9.05292223448677	9.80094053935315	8.77681151121534	8.93013177981318	8.68269342739968	9.19541501046089	8.93834653102436	8.72164032564594	8.94185074423736	8.63049103842608	9.40929426405615	9.52447393503031	8.79710809308398	8.81835609557201	8.753583173313	9.00166247161731	9.40773894769809	9.01085053276959	8.38742509418653	10.0173467616004	8.91646253607369	9.27636618014319	8.64214060998406	8.82524429166627	9.0654940923385	8.93109975327649	9.32375916033689	9.20452379404453	9.83424810263568	9.64757541024527	8.75975915613535	9.46285973309898	9.43843232809418	9.97054954768658	9.46013605547148	9.84340409086145	9.27089950014121	8.86990985720643	9.24745143011897	9.18171714535262	9.21566233809942
ABL1	9.00333596401168	9.06442066403399	9.57182076159776	9.6841798956677	9.55402456403211	9.52648880129024	8.99164097286263	9.0400512174162	9.09388677970038	9.24849339826729	9.25912669870363	9.15020660896489	9.56065381018555	9.38248707005338	8.76202390289136	8.79678358654137	9.21739445225994	9.15268350308481	9.42931202146055	9.70018610035675	9.57544445749358	9.41346125734225	9.26901891194162	9.12190656259255	9.02077143894424	8.81092928959254	9.126002231369	9.1908009558361	9.3478887841046	9.61550893670712	9.23728674477786	9.1838131874843	9.18275816538495	9.27636618014319	9.32149416932927	9.52609332730691	8.88839632105615	8.99743389576838	8.92758147089711	9.12092179695296	9.63991018642901	9.51762456905447	8.77747460456213	9.3379495995125	9.5949155364199	9.12629919891794	9.00950135362026	9.49293147147297	9.21493281534503
ABL2	7.29676302815277	7.31353129360491	7.13061992514657	7.13188179014449	7.23004289627538	7.32365973315393	7.32785574183298	7.47905631439309	7.25169413880818	7.35427795276116	7.26067748387368	7.37340526372948	7.39396516054471	7.34884114569864	7.39708763254412	7.48663625013144	7.22335578106873	7.40843733255212	7.1980869307312	7.24329829997175	7.09928033084769	7.30840464946228	7.30589979596157	7.4597638133793	7.29124087919543	7.52230342587471	7.28667184431743	7.29033621750596	7.22534067852359	7.36227972238615	7.36564026991692	7.48123960575508	7.50352017289058	7.47326014574653	7.35811168901941	7.22464176800231	7.40767239469431	7.45996891871258	7.38556510746163	7.44095416123853	7.35914009275105	7.34008944511888	7.49321299262631	7.36272906025217	7.28826100701772	7.29128526050132	7.38437959482085	7.23945496986171	7.33576617393497
ABLIM1	10.4085763411322	10.2926639280395	11.0510773104601	10.5551197152114	10.660720924064	10.0977753196893	10.7982800373817	10.5003793783176	10.543877604785	10.572529457422	10.7237495524756	10.2580581702273	10.6541773348818	10.3972818323981	10.330370954842	10.0519147934305	10.6256106680591	10.4701079134792	10.3972818323981	10.5932183134129	9.97926547006072	9.88613050729043	10.7788631446404	10.1432422157088	10.5016030344446	10.3143366812424	10.8473025674481	10.7020381743915	10.7027063167077	10.4540352808214	10.4546072341859	10.354850251081	9.98312365293315	10.2285206181766	10.9580661978902	11.0298247709123	10.8889967206916	10.7578368051813	10.3275126091902	10.493720980563	10.7284524691506	10.7796428034445	10.6681262535638	11.2763143802934	10.9601840378009	10.6700037077111	10.5016030344446	10.7915459983423	10.7136714607344
ABLIM2	11.4196218232738	10.6527221860821	8.97185893358571	8.78370278013609	9.1351528983286	9.48548946648305	9.46572874662406	9.9783396767587	9.13549029033207	9.29724587134544	9.58826935194998	9.67876888222952	10.7158620747307	10.317073265917	10.1678711130881	10.3514206411587	9.34523725789737	10.4080249195082	8.95808792441372	8.97792062357843	9.79490483227315	10.0154099806367	9.8737283355249	10.4008170130271	9.47910260114293	10.3525623225523	10.3496410532891	9.78227928529565	9.82534427676288	9.72381088553364	10.7297755911562	10.0998169760038	10.0698462316335	10.3402540563744	8.95838633182883	8.92664812140417	9.85814787859875	9.63862618397622	9.69590086272461	10.0876360403011	9.54582447897215	9.01396419756774	10.1749290145776	8.66719193333684	8.94357554956802	9.90182694074049	10.0652539009824	9.77623138203303	10.1379175228675
ABLIM3	8.99030841969475	9.36463246192801	9.58297483856602	9.38783329750722	9.88208788162995	9.37392265014351	8.97995188851102	9.15980240144973	9.94087835770615	9.80810527479921	9.24640333379762	9.03873847707934	9.51188807427018	9.34211122219992	9.0211524000227	8.8215157615494	9.40727133294213	9.67411179705146	10.3855029764991	10.5058206671935	9.35027316866501	9.49416302542847	9.81220157656501	9.3909959989256	9.38861862764278	9.27277708275714	9.82092706619302	10.0248409829527	9.7221732388185	9.31378964612231	9.6126927076497	9.57092028203939	8.65611945423407	8.96298244123316	9.77623138203303	9.36302825866494	9.61550893670712	9.38128308951864	9.40539565183651	10.0253368064081	9.90002901673812	10.4499370290684	9.06177355314715	10.232313672142	10.5859511999598	9.26314130385943	9.43215746276878	9.43919587741391	9.2538812236775
ABO	7.50710694076528	7.4551269847185	7.36687837408707	7.37802981482142	7.38568510351303	7.43795649904983	7.30676908731969	7.26229513163986	7.24981097868892	7.22676019597168	7.42136952059543	7.25895607971313	7.15730296123483	7.4021221828182	7.31568498564482	7.25812290548149	7.29534399728731	7.53254579318342	7.45322423314001	7.32622059103051	7.39680045191845	7.38323322790335	7.35553930643972	7.31954595298875	7.21240085243813	7.06307661674962	7.34466862868481	7.30023152566182	7.09139902602035	7.21693662518513	7.31912542772908	7.33266089500072	7.10314585395984	7.28268344188126	7.08248227506331	7.37346777772093	7.20463463794124	7.18720764185664	7.33716393018725	7.04792167778654	7.22751322471699	7.26916076998272	7.36181027709487	7.12115934283812	7.34435940301415	7.3449692703498	7.27099601273226	7.23112597252807	7.44791097384632
ABP1	7.24765978479716	7.37711853086199	7.39650079585703	7.35394009529662	7.34656313718293	7.31294054829714	7.39854743411166	7.40694034804925	7.20615307124469	7.24100786349729	7.43138536605522	7.3609593886476	7.45781187686742	7.45274373621507	7.27988497098853	7.13045703685461	7.3882592434615	7.22558559333468	7.75454041806321	7.34531849316301	7.5701845555214	7.54579724186427	7.5564675267529	7.51032209943433	7.36206846215953	7.34204723193691	7.40968179045269	7.49168080029539	7.30297748069398	7.27408730351776	7.48874482185625	7.45423407865126	7.57054398586432	7.37070915635139	7.42760846072171	7.2676669178211	7.44471961622945	7.39172377706737	7.1013129719915	7.1711524204672	7.53471474590885	7.48878565124995	7.39016713743332	7.33162347437228	7.59192410834636	7.45913887392813	7.4713456177797	7.4690449320476	7.39877461124778
ABR	11.4373687096687	11.7237528464009	11.0965599282263	11.0139866836474	10.9340600543433	10.4659388372527	11.1294910454843	11.2137115409973	11.1228765433015	10.8311799662703	11.0381587340195	10.8486558807183	11.1836398857318	11.5205195535222	11.2979102430257	11.0283505057703	11.142625396381	11.6874979233998	10.5925905644462	10.6282084821418	10.9290302293762	10.9525423572458	11.3836141774759	11.3307264402842	11.2137115409973	11.1468783844871	11.4837894002581	11.2772272789357	11.5225249866923	11.1279169045402	11.3771443192144	11.4663124569579	11.0283505057703	11.0913802222291	11.0681307794804	10.6922158682415	11.1294910454843	11.1791188284459	11.2128589226264	11.158999209378	11.0828446366643	10.8655860538565	11.2883289691541	11.0365981398905	11.1394327472044	11.6432468636027	11.2339096452832	11.1800275473257	11.6292168326263
ABRA	7.20313200175052	7.23047587021668	6.90745761989415	7.15959607476994	7.15831114353247	7.2350621233897	7.2404153498386	7.10965661326922	7.16498458982627	7.04001453199012	7.10358572395289	7.12469567486676	7.33922366389813	7.17538452528074	7.09991027596601	7.24459085526589	7.25792757943161	7.15538165749996	7.23957206136609	7.1669818611612	7.06430176930654	6.86314911347649	7.1392026035627	7.15087259940119	7.05408743962703	7.27062096446147	7.42069596165371	7.07842881623925	7.22666568010327	7.32151335639882	7.05131443394046	7.26079705333182	7.21927871152805	7.31719318232994	7.14649862627831	7.39191290156857	7.23757714325712	7.2635309323811	7.44989667073444	7.17217609764919	7.12270223837862	7.26496258679407	7.21643175500836	7.16640390581523	7.20708957396551	7.23211639638776	7.01112150846429	7.25289726886478	7.01686835867531
ABT1	7.46350122447282	7.3236174177246	7.36855502287719	6.97231946593624	7.30558634436907	7.28256189051197	7.40224819827237	7.44812770028048	7.30042529454693	7.14357093460847	7.29334299925696	7.71169166080808	7.41346375949905	7.27817149788724	7.27303641549589	7.62755425033961	7.29755052741354	7.22854206308848	7.11447038754928	7.0755397773161	7.33105316531584	6.9496097425662	7.36714580102147	7.47488852051024	7.31568498564482	7.16854618657035	7.44178545591045	7.19676872583431	7.24845994081658	7.2409188167499	6.96977589522766	7.19197243996989	7.35601927396734	7.24429366147552	7.35349451611305	7.18615969089566	7.45309611464226	7.06312178312158	7.2885491313891	7.45597221604475	7.36889634307008	7.15397473111998	7.48162447983932	7.30212702900475	7.3769497045235	7.48805524395992	7.36409707890749	7.57287889133916	7.56380624908336
ABTB1	10.118241660065	10.176544579732	10.1335311404316	10.3667654967087	9.8603770535305	10.062250324835	9.58297483856602	9.55357980697858	9.77580618341865	9.77982492716733	9.91323033682702	9.65394685514987	10.0201996624791	10.3242731718448	9.58746071490867	9.43291282571161	9.70343944118535	10.1054211500266	10.4575085767998	10.0272009071911	10.6249804019289	10.4529130911182	10.1488988671181	9.90521360776134	9.68342524217923	9.68844743145617	9.77798490648203	9.84578155059578	10.3060669764796	10.1932582760167	10.5654401119053	10.0864874179705	9.54321416233253	9.62983565526527	10.0992685116158	10.0844611723677	9.40891053706405	9.57224278025656	9.67195747184571	10.0592898713866	10.5238685398537	10.4220767969756	9.67073180934607	9.80094053935315	9.82496458859277	10.0193393983258	9.85447114249124	10.3002621373781	10.0047926166629
ABTB2	7.68694827297649	7.8951527180927	8.32258397243988	7.93558639575964	8.63949651551113	9.00522220621055	8.33760393376312	7.97927432446704	8.19622679327679	8.21634875327728	8.31421453936407	8.18983456742393	8.20391260047561	7.62492179763662	7.7981004771628	7.83335615318835	8.13865709226883	7.74833375784408	8.1232483238109	7.89617332106786	7.99372381830453	8.32790574160875	8.03426720221845	7.95047914231958	7.92057713992163	7.43446567835124	7.88384900732726	8.22918899143172	7.73737126530221	7.84672842124689	7.54270707931246	7.6784530932067	7.87974199388877	7.95775427283726	8.18861964122672	7.94171016130521	8.16462168493471	7.95158761828093	7.881215209411	7.84180685446066	7.7636923221574	7.89996072836622	8.04846351650874	8.38901279808386	8.57723270122705	7.61850242500083	7.77828059977475	8.02516087207865	7.88706766980716
ACAA1	9.81718158638457	10.0926135191294	9.97639782430977	10.05005218908	10.3779574520586	10.2908657813719	9.99559724961976	10.1019178396541	10.1808667731721	10.2459778704623	10.0833833412604	10.0183791450778	10.0504857601173	9.40578876673114	9.93574461817506	10.04270230425	10.4424833180786	9.78903149601267	9.73842773396674	10.0480225313362	9.64117670744449	9.61514904537065	10.0972444949936	9.78903149601267	10.4581383315084	10.2031223139916	9.99942878005789	10.1932582760167	9.8853177274664	9.79307669719886	9.80730388638512	9.82135189367917	9.68377307555743	9.79351794297646	10.5531638302543	10.1749290145776	10.3717451433762	9.98553050228608	9.85398845721605	9.60137100127467	9.76054805975322	9.64669759272523	10.1808667731721	10.4788822485492	9.89035390948061	9.96317840675635	10.0787293802313	10.2958318071002	10.0602643217428
ACAA2	8.9873295824341	9.0665087840577	9.24712603369523	9.24038346129518	9.43997458254152	9.47991423154884	9.60808961866525	9.12629919891794	9.56637469425379	9.76151627648613	9.42010861520722	9.08302673397182	9.23182602964897	8.88001254375431	9.28816664237744	8.89972837091132	9.7299317745417	9.29070181609026	9.48722934197665	9.37590891864454	9.1908009558361	8.87084241037981	9.38742307280026	9.04487068814692	9.71014378989108	8.92664812140417	9.61196730663172	9.31240801840249	9.20815241463321	9.2166409886517	8.72880430262819	8.62612659028354	9.12822874475976	8.84682219016041	9.76441230446106	9.3498150769275	9.87222926923853	9.71265326963095	9.31748473559085	8.81898779426393	9.52060122172309	9.30319512648368	9.26901891194162	9.93053627511623	9.37863867877817	9.56725482345262	9.39324385833169	9.39939153098333	9.51554435634439
ACACA	10.4493942973361	10.1984913709295	9.80998544521041	9.66405100469209	9.87007317676342	10.1168762527291	10.2073246172103	10.3955439594711	10.0009948859325	10.0353206551352	9.91793316495841	10.1984913709295	10.2574421570976	10.4701079134792	9.82176118137767	10.1054211500266	10.0967012937893	10.5058206671935	9.96227157521641	9.92107731028605	9.51298010765985	10.0081635383575	10.0388872256552	10.6014811598624	10.0183791450778	10.5557260253719	10.0890805988888	10.1803695035655	10.1226580179502	10.3363695002613	10.0916747581921	10.301724061993	10.3768374636755	10.544491392148	9.76605909212318	10.0009948859325	10.2160339976739	10.1803695035655	10.1178041058324	10.2827660281801	9.94619231191577	9.93668544733628	10.3216120354365	9.62039692142192	9.95116735247244	9.9884247350866	10.1341253072417	10.0362516510165	9.94888850414256
ACACB	9.7863118799475	9.59626892465771	10.7061466122377	10.6323769877534	10.9392285404589	10.2817610252389	9.58913992693964	9.95884554628443	10.4002438691309	10.3341600595883	10.4153424260884	9.68500616177896	10.8788585023519	10.2473717486115	9.27636618014319	9.27016257081055	10.8318289432262	10.6534477431082	10.9656545782959	10.6771423856247	10.4654619798131	10.0372376921082	10.4636364068932	10.1771529717033	9.8792607353606	9.59955919819275	9.95559225848511	10.4074859392628	10.3821215563866	10.518266400877	9.81044685638006	9.54391236471569	9.25840621986912	9.4317708722442	10.9730773470756	11.3344663406381	10.2057221629478	9.76003514668977	9.90002901673812	10.1048691140028	11.0460588781515	10.8889967206916	9.89855986802994	11.4898913749927	11.1757792265844	10.9730773470756	10.3066789427129	11.0698258273193	10.3877058233082
ACAD10	8.25637836822077	8.17077471667448	8.18125592366671	8.00874215348572	8.47055346308405	8.37548169211203	8.50317037306174	8.30717445003056	8.36253442561217	8.20081868510791	7.92458743731707	8.01558811416328	8.4741498074515	8.5703167333251	8.08798083436226	8.37072812815549	8.47649424306621	8.7165991161086	8.24439421792235	8.26133860086254	8.11883401228683	8.39682779465051	8.47261851415981	8.50980535470663	8.59691493622425	8.50899510534897	8.56998668145899	8.52119270159058	8.43674411107246	8.2508950995414	8.33017658897314	8.42136418097547	8.19421745163363	8.33953576906069	8.24750732592716	8.98472411057888	8.3834528247261	8.46668526910717	8.12634113678209	8.0029228823122	7.96878446473157	7.91792253399544	8.0910113259277	8.09141998536727	7.48276303992852	8.51484484765814	8.34437632074722	8.36325614388931	8.47930209124771
ACAD11	10.1168762527291	9.55014904420926	10.0876360403011	10.1591643322226	9.93624579446099	10.0504857601173	9.81768407941939	9.68844743145617	9.9884247350866	9.74511719660288	10.108814203749	9.97926547006072	10.2817610252389	9.91751962729447	9.3909959989256	9.45578104022133	10.6282084821418	10.1776919102517	9.94841545782446	10.2001855050878	10.0504857601173	10.2931907051412	10.3385712845134	9.83605413887502	9.82269459103763	9.06177355314715	9.73576474685058	9.49896139355979	9.86400659363924	9.910676664006	9.7863118799475	9.22355133001653	9.62727830478341	9.50451911003947	10.287060373251	11.0075559591117	9.6126927076497	9.5870820099847	9.61631454563469	9.69814179177466	9.93145583948791	9.01938499193795	9.47161738979567	10.3248627539476	9.98743300404358	9.8603770535305	9.82975753498022	9.92017796552634	10.1622325305867
ACAD8	8.51120696864931	8.50046814907087	8.45377721638714	8.01900965620069	8.21098446761562	8.43569686638364	8.58951192583571	8.66667555805513	8.23243234432884	8.29724222373076	8.29936774232097	8.48271226215178	8.51427059300643	8.53646264292024	8.43207141393556	8.47493190842481	8.49888509391406	8.43386117038171	7.82896261782722	7.91957905566554	8.12523994837077	8.05926909618736	8.62444728071909	8.52060340172705	8.43442270030842	8.61168207831252	8.42953648414977	8.41328550654503	8.30959076844165	8.16718915045572	8.4400984648913	8.37255575163845	8.51060984300132	8.39075892045829	8.25792490731275	8.43623752437681	8.44510040435537	8.35231973746439	8.55577535280672	8.26553797416652	8.07232636308738	7.8430552959624	8.6382743241672	8.18011888098433	8.0293159804059	8.15115929554568	8.3270064329189	8.23662869895404	8.49839096231461
ACAD9	9.30698140433674	9.51512735349746	8.71512414138496	9.43479727997885	9.26714041968935	9.06682171503495	9.00950135362026	9.20025566784392	9.24151298954955	9.20663810783707	9.0675708895728	8.96428275802672	8.85175859335514	9.15554633976638	9.15196838053632	9.2840821319758	9.25022657559035	9.14047113112977	9.05008512400188	9.0331307825719	8.46318326368003	8.77104881679081	9.15798864976863	9.02381389404948	9.4826707628975	9.54469814287385	9.06716894974957	9.47829065880101	9.27089950014121	9.22812070970408	9.18676935016751	9.13242145242548	9.14159159677008	9.01022322437703	9.55939243106643	9.40611425621336	9.39902723286062	9.35997514486765	8.87478695670185	8.81650380341191	8.73456247406928	8.73065089147082	9.42375219033724	9.54081235415257	8.94388063097285	9.20703968053723	9.20296046065658	9.43255151047014	9.22952794150548
ACADL	7.4229456447963	7.30657199660632	7.53041764083152	7.53245520989403	7.31799199317986	7.51846942487141	7.92341982368488	7.68361554107137	7.42691462199958	8.0282350665325	7.44599948174888	7.5916419089729	7.42199847064152	7.36537104147501	7.55412753823626	7.53380453737227	7.93245643850155	7.3847810942376	7.39135333089111	7.07816897864596	7.41145553293522	7.29234113611129	7.51271668465331	7.57399172083307	8.134144786742	7.75908914294437	7.70126216445879	7.57399172083307	7.70319849612719	7.74516735554215	7.54362546528474	7.46077995829937	7.47015812688029	7.46867301448285	8.35257214336378	7.81049224021665	8.14448189529973	7.99625755578885	7.66298374668607	7.7694632283885	7.23620179264599	7.20407465089788	7.8712795656742	8.05500837518539	7.48096154631348	7.73068868804419	7.93956424849886	7.73214240109751	7.66237432687715
ACADM	10.9423610614064	10.8587268557987	10.5470258060482	10.6693921429903	10.8686911016146	10.8905910672608	11.3593542074182	11.13281124307	11.1434357220426	11.1401670658545	10.8422786829796	10.7257912658502	11.0476832607582	10.8817442253484	10.9861865098584	11.0765017691044	11.3072237166475	10.8968666209579	11.1713849596008	11.0674040530378	10.4783018374342	10.6357327018032	11.239839728259	10.9458900714704	11.1236926469555	10.9723593538032	10.9580661978902	10.9640019008517	11.0485949427699	11.0803562944302	10.6798032077523	10.7467065049849	10.5963926482993	10.6832802088057	11.1162445789853	11.2373057590886	11.4680993278383	11.0331229127223	10.8129755012969	10.8451905374863	10.9268120643706	11.0405393184834	10.9903170820887	11.1892867383502	10.9149691725879	10.8905910672608	10.9730773470756	10.9268120643706	10.8723318420386
ACADS	7.9612426020418	8.25659466137376	7.92404248565107	7.73945158142369	8.41828010044948	7.78633738063126	8.23131301221317	8.0849935880458	8.41207747971402	8.5034331322066	8.01091821005492	7.75810687906165	7.98877458153112	7.77395196989386	8.18406684268466	8.02477799870424	8.27399519677302	8.24393642648604	8.28987410420457	8.60219642678133	7.89229838596322	7.57350645405366	8.32234393752071	7.99479548810029	8.50690469686324	8.12912290895646	8.21902583539303	8.17384877118815	7.84005088897903	8.06156576823498	7.75032711669614	7.79448183438822	7.7562557231728	7.75596061932806	8.64046429558344	8.40932605575337	8.33786773480101	8.17518542487955	7.86471954209132	7.82870804565867	8.21268429658889	8.14339823507012	8.20391260047561	7.89962075399242	7.76714246747977	8.22625220729931	7.94958567227387	8.44123936574714	8.16645414322232
ACADSB	7.38136499734202	7.41533915713682	7.34346488655715	7.08904558656843	7.21474810093647	7.1136290974419	7.51750889043972	7.61071105249594	7.41260607353882	7.43248464516237	7.38136499734202	7.14018544921276	7.2383561226856	7.07042264256669	7.41068876855029	7.80265836017622	7.45274373621507	7.37756282894666	6.85390533014779	7.07824959298175	7.45053132384999	7.26831345871025	7.38630541130477	7.34138688150508	7.38608009327666	7.33933752686668	7.45685561974891	7.46320910833594	7.40711189748057	7.20832092843432	7.228187177807	7.22517649853716	7.39854743411166	7.33436873167843	7.24170535543075	7.4645067226518	7.4648019909615	7.49233082656246	7.27935098518842	7.32097412791628	7.18460259937418	7.06926246458409	7.57656250568613	7.20968562724042	7.1934145054858	7.13610000710306	7.4375451512315	7.17787691724682	7.37049147552472
ACADVL	10.8144701444468	10.8251874994916	11.4297746674001	11.4167198600753	11.4692922730409	11.1684913545774	10.8458400089093	10.8514600322675	11.1757792265844	11.0606037224651	11.3789151071301	11.0075559591117	11.303503672328	11.221248491906	10.3996926661805	10.4170755836834	11.2302824714153	11.0837790022928	10.9861865098584	10.9671071334023	11.4735274790811	11.260141040723	11.4633246421227	10.9401038760815	11.0674040530378	10.5152568623482	10.7563990992013	10.9088354240206	10.9833553339126	11.2249194891516	10.8479608895316	10.5519916116622	10.8074210289428	10.8788585023519	11.275333802879	11.4288037895978	10.8003590853651	10.7555948239293	10.5743471820392	10.9274464839897	11.3325379332035	11.2571042222636	10.5531638302543	11.4735274790811	11.3593542074182	11.4723959396789	11.1816595080965	11.1527310231989	10.8997163680842
ACAN	7.20481099809117	7.15620169943376	7.03817432334764	7.18046743154813	6.93515609595177	7.19692037762795	7.10240790691363	7.08534736088594	6.87635324116951	7.00612450890158	7.13184211561202	7.06610879820716	7.01914974883828	7.1710050123004	7.04785687621918	7.17622833992977	7.01863103406126	7.03410263152197	7.00406112702401	7.11707315531103	7.30650319006718	7.12224645422761	7.06733567211229	7.10667975720839	7.05660727754017	7.01568025757697	7.25195353585289	7.12536695898214	7.18276352604949	6.97619366926074	7.00302364801656	7.04364366535993	7.12257480310911	6.80479387014657	7.1761902100347	6.98184582509508	6.86232760460649	7.00133433904745	7.27417008650296	7.08627140604115	7.15007461127516	7.14953830821908	6.86462400682916	7.17376150166586	6.96730786822368	6.86733499337433	7.35360128263318	7.26907780837475	6.84388094484834
ACAT1	11.3249309466567	11.1581085773204	10.5213488059258	10.2793310663185	11.2772272789357	11.0588826672258	11.4416198961258	11.1361147447944	11.2108736845755	11.1800275473257	10.6323769877534	10.4123610002742	11.1765873771282	10.4689519686221	11.1178691755196	10.9060058813774	11.5518400874871	10.5481398470204	11.0139866836474	11.1940598283797	10.7158620747307	10.3127176291231	10.8294852350902	10.493720980563	11.5709866887503	11.0219551069194	11.1353455392083	10.9861865098584	10.72243674333	10.6758870629253	10.3198507868907	10.5171374542221	10.5368347488308	10.5147104099774	11.5004877316981	11.7986770620493	11.0283505057703	11.1270854855409	11.0339231240795	10.5494677034845	10.7740749005559	10.708032492098	11.0322453187322	10.994151739201	10.6574251092539	11.0913802222291	10.7423635792336	10.7939607344684	10.7660082210876
ACAT2	9.46106120638515	9.03239818610279	7.8410391814957	7.46384140738498	8.05337894140547	8.47184047708283	9.1393824453573	9.23591189690092	8.49865921722675	9.12190656259255	8.09263334690092	8.56297746790635	8.44176766396537	8.23081657346075	9.10000469889441	9.77798490648203	9.17543144810143	8.40318932423805	8.0772543850781	8.63774510512636	8.13547487001119	8.15855304399352	8.1567146120591	8.52846845005586	9.40611425621336	9.64877177095864	8.82025679720028	9.06306336433574	8.66447090691121	8.95158209660096	8.18881190155912	8.464612094039	9.01267884258897	9.23258203281324	8.45223143765425	8.24439421792235	9.11086141047329	9.26047694109159	8.67188618783151	8.45377721638714	8.51645238877357	8.36801698625724	9.52364128533281	8.60360146270261	8.1673750473079	8.51457317323509	8.9587461256034	8.051750548281	8.20484035425564
ACBD3	10.1551250534481	10.1776919102517	10.2019971627895	10.2552580451081	9.93806037264989	10.3571182880157	10.196488839696	10.1737603466742	10.3848509157466	10.1808667731721	10.2708371422275	10.3667654967087	10.0052452750642	10.1468268019435	10.0412932970339	10.0552739587526	10.2301092134852	10.0472398514167	10.2614850236059	10.4361294694514	9.88070480586949	9.76101546016919	10.1591643322226	10.0688202155649	10.2430201335168	10.098258504569	10.0383483551939	10.05005218908	9.8732234491311	9.81634276440604	10.1019178396541	10.2109638475624	10.3022109713649	10.4770044482412	9.97004556136702	10.0457733487237	9.99605082848114	10.2803444169882	10.4193184715745	10.0612705757363	9.93806037264989	9.90737436822611	10.0926135191294	10.4186948418534	10.2407832946383	9.98935355559833	10.3949717591159	10.1976321957625	10.0797732836212
ACBD4	8.01884354738989	8.10721306186131	7.98745100354694	8.60473280727361	8.33760393376312	8.42033950274115	7.94054981191216	7.8462227457547	8.00200641335673	7.76803762411815	8.13547487001119	7.85662280554415	7.9715577750797	8.37179617064421	8.37383426748089	7.89567771549673	8.02516087207865	8.00737692248177	8.09646990427741	7.75480465899426	8.50186135421206	8.42603899393817	7.94818829747672	7.95550942424771	8.13933860101196	8.01650498619393	7.9965978239451	8.09671258356923	7.92910897990521	7.84334468093787	8.33197059394512	7.946385646543	8.28236174647201	7.85468646556912	8.18699504112793	8.00180799091826	8.30269482668456	7.97625748444639	8.01091821005492	7.62940245405873	8.35611861742512	8.85538527912815	7.92153053054122	7.50284194839674	8.70643355356335	7.98324378299409	7.90619336600417	7.83292588107928	8.05244735761853
ACBD5	7.40512009052314	7.32164863115086	7.50095454363832	7.64795990412507	7.4216666098531	7.55172491595637	7.49985451316947	7.38931896784689	7.3362056200042	7.45506654927974	7.4606602814668	7.52498088803315	7.51855359030405	7.51102269307501	7.49410407560109	7.39613062452417	7.51961767785624	7.33441451970174	7.47838743895706	7.61535844494102	7.48044572867327	7.58786310457752	7.36256453418226	7.44727805151932	7.3395212002841	7.44163904503886	7.45584454241707	7.46464239013521	7.46809401857131	7.54876269565782	7.51144105649043	7.19953089328434	7.46852137487605	7.50584437455037	7.45198791945571	7.42057764691117	7.46438071407392	7.39378720831778	7.59784006769685	7.41690976801992	7.52938369976195	7.91992286886528	7.64848114531647	7.32702574813196	7.53635803020655	7.42947504485839	7.62439816664798	7.24751688556892	7.3930277272365
ACBD6	8.8492556816786	8.79653541808287	7.95027595270593	7.88849693528033	8.58655684262731	8.44739818334525	8.51784718080619	8.66157427283109	8.53806768057302	8.69751437975525	7.57800861297472	8.0933244649284	8.18745785770546	8.53731066525371	8.98800934330153	9.01564841955098	8.55700543896561	8.51971172225138	8.37097870957365	8.53889689634716	8.11732879022465	8.01540038262529	8.2518368595453	8.5491642176194	8.77521005567444	8.99743389576838	8.60732728063416	8.85790134960268	8.47104486517151	8.71008789321667	8.5354539125871	8.33857335821987	8.68187009184721	8.72538596421213	8.49223080128294	8.25771680516153	8.8177096425941	8.90968587307216	8.59503333766181	8.43100577944672	8.19817640046178	7.63838905888748	9.0788022663138	8.16267751003348	8.13685541746372	8.70017077729913	8.86403443117728	8.64158755405112	8.57911348552128
ACBD7	10.2057221629478	10.590663288481	10.6104840107961	10.3066789427129	11.0283505057703	9.35571216314983	10.9990013538222	10.1970328227755	11.2088357270911	10.9663920506247	11.0510773104601	9.87007317676342	10.6420265883452	9.75585948300124	10.6548266902945	10.0367320089425	10.9081276480925	10.5120617046379	11.1170853890047	10.5874383053358	9.85250864047315	9.18171714535262	11.1722514296231	10.3396932947959	10.7892445975807	10.1064901171597	11.3129394424202	10.7610940757284	9.97186111526046	9.71447602920203	10.1048691140028	9.89555236397316	9.43215746276878	9.24186770720194	11.137792039281	10.502212820053	11.2348555974934	10.6357327018032	9.92490087203624	10.4757412286077	10.8451905374863	11.1104515536074	10.5944076260948	10.5296343761715	10.6413863074125	10.7474415580616	9.89313997582213	11.0566275416576	10.6993804245902
ACCN1	9.45492763133845	9.48306908936655	7.66084890890293	7.4047120144623	8.23896873761241	8.99059491140135	9.02191521197927	9.26491000260214	8.36973119465457	8.56717271258434	8.70579437378515	9.04319040807654	8.57775680914742	8.61692240706277	8.95673380228128	9.35148794489445	8.67739737090371	9.15625095166468	7.96163351212393	7.61850242500083	8.63131325845195	9.15939044419529	8.70734910490481	9.38168451521469	8.81154704930067	9.45107797044589	9.10485698390926	8.85883431635506	8.76042198896604	9.288908327636	9.85164996980814	9.63379223135099	9.71915217008457	9.49009205281967	8.00893612545668	7.71350020910261	9.1544495259294	8.9307822368886	9.18745765610257	8.81000106556339	8.02496052564661	7.24964013053423	9.10666388412609	7.57201272748994	7.77240598109889	9.20379070268899	8.9183567978486	8.56637407557164	9.29724587134544
ACCN2	9.5826137802289	9.29476585407588	9.17227909220457	9.1838131874843	9.72741639577184	9.67497937909801	9.53070094625959	9.37946251330144	9.54120831286415	9.29370837055737	9.23934778023188	8.86990985720643	9.70018610035675	9.54712476911407	9.11647294146779	8.98936302012962	9.31004499343344	9.52730282308567	9.98693069538912	9.82363301164812	9.8257643623607	9.8586099425111	9.97694672109123	9.6098070300667	9.14525891467457	9.18309512345486	9.69590086272461	9.7731159590425	9.45070279994399	9.48223753476598	9.31669990746143	9.10035703646743	8.78017339204222	8.97641710892094	9.30023105664441	9.19476657332798	9.52526747719505	9.74018547372568	8.79678358654137	9.22574943339022	9.80425308488573	10.1039632815458	9.22911281224747	8.56265233632483	9.63379223135099	9.58627963845905	9.00857057930628	8.98833668938649	8.96192576657752
ACCN3	8.4302252911406	8.09523077878309	7.99750672590658	7.93129788072755	8.09671258356923	8.13170955708759	7.76440258386921	7.99336495925571	8.00240580843585	8.00180799091826	8.00442790583924	8.07333506711649	8.26435408490316	8.18678709755283	8.22708678565548	8.19817640046178	7.92020626051035	8.37651484046461	8.0278938013636	8.16312715571579	7.97710864545767	8.42006943419824	8.34143609358	8.0881332142186	8.06832108347032	8.25141232483869	8.00347101369533	8.05377646490622	8.22139608580834	8.3685594224026	7.97873133568071	8.13083789024016	8.06084153060543	8.0883210672216	8.11134796702243	8.10565909330402	7.73945158142369	7.87403813232205	7.81727087988458	7.96965036468372	8.21243640753451	7.96895636652047	8.05244735761853	8.06650066708998	7.94834102133028	8.15855304399352	8.117748313641	8.1602792260512	8.02235265652656
ACCN4	7.62646154751702	7.50316009412311	7.76196628587181	7.96196906567257	7.79778331272523	7.57861307618118	7.5236829957009	7.39874472488615	7.55954088755601	7.6314877008169	7.46523420852894	7.56188336251473	7.60939879401689	7.51613164153275	7.55655163591248	7.40161206701145	7.57971236726591	7.56963396376426	7.69783127182052	7.71924111255238	8.12744286335359	7.6883841903639	7.53922459920324	7.56342665799831	7.66351015374758	7.56250664883651	7.61151880630539	7.49055304541994	7.55919485055704	7.45072737220724	7.68495691165805	7.48223801200439	7.53885088357242	7.49159539735069	7.67073755920634	7.41932792389261	7.5025400676503	7.41889131360639	7.53237667761802	7.55868190443224	7.85216214921431	7.72728509507778	7.47076604131695	7.55662882567816	8.04482714251125	7.50223735641769	7.39035440320975	7.70771649033038	7.53370694359989
ACCN5	7.3169397905123	7.18771810808805	7.21631531641115	7.21560896302977	7.23535050621621	7.3541057915431	7.18279592323631	7.12079975762935	7.14300382327496	7.17308935259792	7.09491783612539	7.28491732332524	7.17777710026119	7.08575059197499	7.25642208752596	7.22322552994444	7.31425400997962	7.01882019972699	7.03490581196822	7.18009331266251	7.24354383655997	7.21254552856667	7.0558414552799	7.30185203127155	7.08477435416627	7.12816561818421	7.17337009871707	7.39703438090522	7.34537590954733	6.99009687001951	7.22322552994444	7.25705172822543	7.24931412829808	7.50993508466821	7.32936087641065	7.26682585015914	7.17371567673225	7.05962995153136	7.33073258097665	7.14649862627831	7.44253267312615	7.129459607146	7.0372620133127	7.06424864896988	7.25775199477507	7.25215990236065	7.24492975970806	7.21146781516104	7.14674385514651
ACD	9.17017246563849	8.98608882269827	9.17606924209897	9.27890646214862	9.12787228214414	9.35062946609614	8.77134027544541	9.09042049030541	9.07632440121423	8.80570429331311	9.35735040351917	9.3116161190645	9.25505019381669	9.42488950619175	8.98697241982381	8.98800934330153	8.78526752738645	9.12542024068274	9.0267169973413	9.2542788307028	9.20815241463321	9.09004852264265	9.31278844085601	8.86301116159872	9.03966492945503	8.92887578408725	9.15695415664641	9.08341538963504	9.03239818610279	8.98292809627403	9.0400512174162	8.92408924547578	8.98800934330153	8.88880552424281	8.98185158989862	8.6939664886964	9.06788492372762	8.98127089473368	8.80903387955418	8.89212386581912	9.03095801728076	9.47433074105462	8.85147531724337	9.18494759814824	9.28563179275672	9.21343577846224	8.88323812688517	9.30352340119008	9.01299602493066
ACE	7.12502009207582	7.24559005684259	7.24033678098649	7.14611444706081	7.13200700270146	7.33110308429704	7.1017160704746	7.15937092964186	7.14622337388936	7.17873856833495	7.2271030118998	7.13282918898145	7.16432939234973	7.13759781557887	7.18191667528195	7.16557610999766	7.19369923050234	7.20615307124469	7.3679030617917	7.1419661860599	7.23364876279157	7.22014252634328	7.34375260359835	7.20957359347812	7.18840292742344	7.17199417779287	7.28281473508161	7.21777608236456	7.18195281284268	7.13580202704703	7.18183187449962	7.11149044477748	7.24010016562995	7.08618046371741	7.18070203674624	7.20576137932595	7.21969356697695	7.05190522420686	7.15446925630012	7.12458089382565	7.25223741587692	7.17504629991582	7.3228423537691	7.35541749170058	7.17379690160658	7.16051755549724	7.24256311507224	7.22331561173537	7.19484342475573
ACE2	7.40464776341754	7.30439938834007	7.45787007224292	7.64977384962471	7.55961835997773	7.42742311096478	7.40036717103924	7.56595015358076	7.49631442187878	7.47758438411368	7.415073467844	7.59919464508985	7.4673909521988	7.52571773074247	7.47044333269933	7.38837736060849	7.67912167462365	7.56496003219413	7.65065805052167	7.67294037249918	7.99750672590658	8.12030327667883	7.4826125680991	7.5699283460981	7.63897187794922	7.37076263671843	7.19655103419141	7.43993721657399	7.3558747011656	7.39624064833629	7.61172305924525	7.31743874182952	7.46599844459356	7.43543931694718	7.17557221397999	7.83248507325126	7.42438237802016	7.27605158390761	7.42908744341941	7.14794714591852	7.41373223724239	8.01029506269151	7.47408339244475	7.33755137405647	7.63745387074765	7.6440302786572	7.66641408492908	7.89381668114262	7.61718824918824
ACHE	8.06275369829941	8.30864001948031	7.65213916727665	7.56595015358076	7.803381883663	7.72612413491411	7.81582520143276	8.04243263238705	7.60972193271361	7.51489848170385	7.93159505514129	8.14716876516764	8.13275854500307	8.43903236896828	8.05520623260104	8.18502879278457	7.6489070870591	7.96286935934909	7.43334600249612	7.51545737190988	7.48896757904412	8.03707342368801	7.65277737332582	8.01884354738989	7.60473402517843	8.15835779224751	7.89844283969514	7.91306981614091	7.85895883681806	8.19622679327679	8.22110866205981	8.13638350075862	8.11113992539605	8.26161227395183	7.61383689039382	7.34272633596187	7.70620582381889	7.61411891432972	7.92700599568554	8.22183817924794	7.54957639560592	7.5916419089729	7.99897672008465	7.63193190150249	7.90388362946025	7.75440236057974	7.8319947008904	7.57728661478785	7.83887514508715
ACIN1	9.79963838384596	9.40809409195179	10.3972818323981	10.4546072341859	10.3660720032453	10.1421807942865	9.56674034415614	9.74186752277182	9.93384201475666	10.15812517819	10.3462820278819	10.32052185531	9.96725932811604	9.93990309290478	9.62474932578266	9.56065381018555	9.90566580202261	10.0607926667634	9.95116735247244	9.85727299665652	10.336841748394	10.3794331907397	10.1551250534481	10.1356218888985	9.57923910003339	9.60714187472962	9.75837003433487	9.81459831893031	9.87183089999536	9.96964002693298	9.742325481455	9.75270891377278	10.1291341014501	10.1737603466742	9.81944796877367	9.750065763612	9.67918530931465	9.76226992064732	10.0617614789436	10.0188156379647	10.0519147934305	10.4568919633337	9.41974555447268	10.2246822987502	10.2712981951209	9.83776009152292	9.77751211295325	10.1959645397729	10.0998169760038
ACLY	11.0028738312771	11.2277092125162	10.4367572694507	10.4659388372527	11.1059524723533	10.9624364435914	10.8609822771435	11.2417666205032	10.8087823443504	11.0075559591117	10.4443953222012	10.8354027380255	10.6887187734004	11.0268337810249	10.9777206560596	11.012395814641	10.9833553339126	11.2610814336763	10.6501620419052	10.7122295855038	10.6137393970891	10.72243674333	10.6282084821418	11.2435776261743	11.075004572615	11.4816380608211	10.8847197732633	11.1599418057025	10.8922022031668	11.1607380280933	10.9184854149375	10.9957646088106	11.1757792265844	11.5225249866923	10.8422786829796	10.8479608895316	10.9878594959799	11.0886682200148	10.7067823982529	10.6894014385986	10.6471527596198	10.480233457353	11.1920948376968	10.6357327018032	10.4593808448292	10.834636766869	11.1535590236899	10.2697459889993	10.6471527596198
ACMSD	7.84672842124689	7.74111235868416	8.0014008935929	8.08798083436226	8.12787309389687	7.77546793845758	7.91172791775739	7.93066364858104	7.79795861217194	7.91992286886528	7.68910057022353	8.01937959328552	7.87704234937627	7.74095348560828	7.777172909602	7.98854464489636	7.81072313460378	7.88058583227379	8.23518119005285	7.93245643850155	8.15360954044921	8.39451245386788	7.7114611978605	7.84134828362467	7.92540904288789	7.86546936824301	7.74573730857142	7.99390530614664	7.79071769280658	7.74573730857142	7.62409559810574	7.88562078030706	7.95426237655298	7.77661340560026	7.77505295682579	7.78805309393202	8.04661849337302	7.92327986879478	7.78869291359855	7.8732409983565	7.93390339749778	8.46748063708826	7.91416231337211	7.90993353430794	8.09712113212442	7.78535431460132	7.80466952013364	7.82308712472912	7.73348967896144
ACN9	9.50100300818088	9.07356733134868	8.71721278309736	8.8227292105574	8.6725211767374	8.91578532928664	9.33972193803905	9.07602698073855	9.1712315857684	8.99368014834595	8.64546221763202	8.81650380341191	8.92098326120995	8.69288883467428	9.45226859069401	9.30417818247587	9.32686171053062	8.63919719861853	9.04221999242858	8.79518756026325	8.57477014233847	8.73615853641201	8.81394107825858	8.84280041339424	9.53024556655837	9.20555505066329	9.23871091319744	9.07540902369462	8.69365718007477	8.73095378007995	8.78839877813313	8.84187344113539	9.09004852264265	8.94686302344427	9.15980240144973	9.34941065718672	9.29622436798384	9.39369400519346	9.32004650304969	9.16300121435844	8.76812628154336	8.7577615457048	9.27205886617061	9.2867157601047	8.70520081488773	8.94022055863237	9.22465477974811	8.72099216067377	8.84464394990851
ACO1	10.2328293716918	10.1191223851195	10.8244459117588	10.6681262535638	10.9206368146349	10.8946227074129	11.0012583178713	10.6237916405174	11.0397907056561	10.7900850323419	10.6826464110043	10.5431268709389	11.0210940530023	10.9573052120418	10.357723951023	10.1503045920123	10.9588510526921	10.9512067657791	10.9321170916172	10.7204256049794	10.7395418682635	10.6960629159012	11.0053844348883	10.8889967206916	10.9542842716652	10.5494677034845	10.5577040375228	10.6832802088057	10.8458400089093	10.7652222743162	10.7975892591892	10.635060209595	10.4885116877172	10.8409376428324	11.142625396381	11.3732420013088	10.8209681061327	10.7326174401506	10.9141951523136	10.883994904798	10.7481722919315	10.7555948239293	10.5290180351284	10.7326174401506	10.6513600147563	10.5694643181512	10.5587773387005	11.1131312714868	11.0476832607582
ACO2	10.3012261081421	10.404453849084	9.41194190414634	9.11271888135491	10.0348883367481	9.87274461703123	10.27778771943	10.32052185531	10.4355402580737	9.79845360932968	10.246448439805	10.1737603466742	9.77895670880933	9.79076191418475	10.1064901171597	10.238520826025	10.260565037003	10.2761326730481	9.43773011534759	9.59419290072906	9.16480268872575	9.56809585437258	10.3582203156469	10.3762962931709	10.5667246111617	10.7872318623355	10.7230661739508	10.1797738635701	9.73207251331356	9.74609142954453	9.91323033682702	10.1612745288389	10.3160405241199	10.1048691140028	10.0662133327925	9.60899605220248	10.434467174267	10.4903157938067	10.1274980249992	9.54248755834096	9.47746954983855	9.0036599523556	10.6048234713413	9.54248755834096	9.59260915848386	10.2740627101279	10.184905589054	9.83519422849817	10.0572666773972
ACOT1	7.80098969798755	7.84196850156182	7.53286976341258	7.61270856353879	7.77030424846796	7.6165965161984	7.975170896202	7.84528023058644	7.85749874308817	7.67563000177738	7.65321471896861	7.59109999358459	7.71508474987954	7.56859434937968	8.10721306186131	7.93989165184041	8.05057239861362	7.73440548254682	7.77705426338178	7.47764901804775	7.51433034765584	7.60752532185713	7.6797318485399	7.50393079289986	8.26921492389388	8.24020607388214	7.88461619980435	7.70759671137714	7.90156163948443	7.46814983650876	7.89080324626708	7.63873369722684	7.68092218358666	7.64613638377463	7.59614750183777	7.49516698781524	8.08958556080727	7.76644461447564	7.87688532071584	7.66939547077724	7.55579411700566	7.78689853270517	8.51320654361999	7.64538088602464	7.84150062727207	7.61497682275062	7.73122566320657	7.81675381919482	7.7212301722973
ACOT11	7.55812790473878	7.7109473910365	7.5265067247299	7.57073858071398	8.04141572619529	7.73176175443279	7.63754975695971	7.59489165188636	8.14069971138149	8.03365441260503	7.64209730675162	7.44709914667746	7.68826821422793	7.66412159987014	7.65781809900334	7.46543404223621	7.85007959226371	7.89598278384925	7.62704681051409	7.93390339749778	7.94069535877671	7.52240203059985	7.66459443658373	7.80648138907364	7.5456896464464	7.51792991528069	7.94407220167756	7.78430989572447	7.73461954415253	7.62583135321539	7.49431795460255	7.47699717112926	7.23894976712503	7.19140002328194	7.73363180046093	9.58224439526449	7.39325268315349	7.50293161629013	7.30898335287995	7.5123157246971	7.34375260359835	7.29272601299287	7.4843607873558	7.44289893850999	7.3875084097442	7.92795253820682	7.81702185305944	7.60659531372277	7.65203261088513
ACOT12	7.22264284166733	7.19045391434181	7.11865587701855	7.27790383788783	7.28746654678198	7.27795262974008	7.55456176198962	7.28426354484389	7.18642902205307	7.15313034865539	7.21747873076713	7.3080158903425	7.28725177282456	7.2118182683877	7.30293481800333	7.37149389981499	7.44954205272252	7.43308346772248	7.32449263509074	7.29221326405421	7.36105853741818	7.08839588797303	7.27902703471363	7.31303716610284	7.3036170713202	7.29560841196352	6.93155186969378	7.25219806793779	7.03526031266607	7.27488318702496	7.33847609242904	7.28821433513797	7.28523099124724	7.4585136793019	7.27626774361398	7.40323315888886	7.338272353811	7.22208139645199	7.29101995055093	7.21985919337229	7.26840623114671	7.12831883949712	7.3516154033932	6.94938933386291	7.09014892139097	7.37511370094846	7.27321673924757	7.1921226851787	7.24236562709888
ACOT2	7.5532618658689	7.49480981850935	7.05427889954262	7.22093084421554	7.35914009275105	7.2621747981006	7.55961835997773	7.38287963899468	7.32505607993516	7.48044572867327	7.27083670906666	7.28913204896579	7.40291094659133	7.27984172172042	7.57528857102308	7.58797850924632	7.44043317708499	7.37645626505878	7.3053543108284	7.2238640779886	7.11190582540142	7.27165505841766	7.39907757340701	7.34608389359563	7.61044496709272	7.46536389979923	7.45322423314001	7.37547367156376	7.45039487856319	7.32463153535019	7.27992329055752	7.30055958200886	7.31699931522578	7.26912130442668	7.48052328275835	7.15582936855968	7.51596667221508	7.57628955915308	7.47237815638504	7.28117307198175	7.40826071910745	7.34884114569864	7.65985631593717	7.52126146864719	7.28635294003773	7.49378811917945	7.70137370100088	7.07619462214068	7.2500859727522
ACOT4	9.24301244499751	8.48847184105111	7.72876209613888	7.63126739631747	7.78008788171295	7.6314877008169	8.42719234260807	8.55076851647201	8.551837610424	8.38447840045569	8.12764452742234	8.07211767538137	7.79171402086942	7.75546788588458	8.92696389456518	8.8063629855731	8.35401185048473	8.43724632608618	8.1126110680261	7.85965426357654	7.47119909189448	7.59280678013813	8.2197201270229	8.4034484635231	8.51645238877357	8.6482216895224	8.55608654092447	8.47904327625076	8.37097870957365	8.29983641619731	8.41002771793358	8.44351996703237	8.40553178575268	8.59691493622425	8.43100577944672	8.02375888515093	8.59555516065816	8.38249467069341	7.99212856964874	8.38665602463564	7.40189408150746	7.12445918548048	8.61803426758197	7.59614750183777	7.70112836484122	8.20925846370844	8.1773021893688	8.74349944366517	8.6442805356995
ACOT6	7.24797123360677	7.07870554831219	7.06160929479432	7.21564422389649	7.09049450036047	7.09446739895892	7.29982400307842	7.10413544008373	7.12156328885231	6.97030200288082	7.09672528848873	7.09560490485837	7.14670346524354	7.23998118360971	7.2473621909025	6.95133849559271	7.37515482520599	7.05561921812556	7.18519989573172	6.95335357832428	7.29124087919543	7.33176343546043	6.97345411013671	7.26153549570218	7.37340526372948	7.21120780431714	7.09855348954805	7.09112812421657	7.37882290290225	7.08955612553875	7.05685737743254	6.91159175597539	6.9279266251914	7.18260918733236	7.17233288754912	7.18356345295516	7.08908514588871	7.09924616485362	7.28040598090288	6.80479387014657	6.98200583435744	6.98135344997714	7.28539868105323	6.82793319374771	7.3295707465115	7.36833681547468	7.22944605752077	7.26368743736087	7.55412753823626
ACOT7	10.3022109713649	10.0588254264388	9.09565733796662	9.21766739223068	8.96674221608972	9.5146873149683	9.46213442300983	10.4074859392628	9.04975456567399	9.31378964612231	9.87642716297393	10.493720980563	9.19727457770021	9.88291593484762	10.286066247454	10.4142018300765	9.1470934062172	10.2252483584171	9.43255151047014	9.51377916171865	9.13172247440309	9.86264073449729	9.40578876673114	10.3507811933153	9.22911281224747	10.5016030344446	9.55484809358344	9.97738245125294	9.52060122172309	9.7365505749172	10.0307098457549	10.1329610972014	10.5164944419065	10.6224519452211	8.83943361292154	8.99949640081237	9.67543357565666	9.65394685514987	10.0828702021561	9.96569143050602	9.68500616177896	9.82664622847215	10.3181551326362	8.65101952212021	9.55402456403211	9.41420682634703	9.75585948300124	9.48063836842773	9.78269950049584
ACOT8	8.37934937444136	8.47546437102773	7.8306192732188	7.54538658543706	7.91674915319986	7.89770483813684	7.92372460362987	8.29749865690345	7.87890441431606	7.76887919184223	8.03660952066845	8.21587921287444	8.10888502168708	7.90045690486759	8.23217792893864	8.57834422479751	7.99372381830453	7.98597751407926	7.69097628975575	7.38172893015579	7.642893178197	7.61535844494102	8.13933860101196	7.96307772881781	8.06371384165387	8.33953576906069	8.23450730447146	8.17406074532508	8.22382604668286	7.9304964096834	8.22382604668286	8.38571543124915	8.4669583651631	8.44838420662041	7.99097038676999	7.63862652268828	7.86501977351379	8.14048691193295	8.60816066386672	8.18366248816368	7.48993029590764	7.48723200911572	8.45758265724682	8.26252262130735	7.70936809041171	7.9284291712562	8.13152439519596	8.09400905310516	7.9304964096834
ACOT9	7.88058583227379	7.9276306885616	7.9458664186297	8.06084153060543	8.24439421792235	7.94407220167756	8.08698708244347	7.93458224905261	7.87807265376231	7.80043945025756	7.96052844063655	8.03973773578315	8.06876595168869	7.881215209411	7.98148518751294	7.80141879274105	8.01455012368728	7.85317517039688	8.08096586460031	8.34796557492362	8.08386937156252	7.7024559003297	7.82565119448769	7.75611464135513	8.03763715336623	7.86471954209132	7.81426532373104	7.86590990193547	7.94334743639696	8.20154690659049	7.92575821873088	7.83806122191108	7.83731568127886	7.76791335575453	8.11516194662258	8.37498769338851	8.04078115650821	7.74844972947563	7.85007959226371	8.06388966807902	8.27880168342511	7.66733627272603	7.95460440536305	8.11198248878053	8.02399830977696	7.99192309175864	8.08238559217457	7.99138800456289	8.06002200912387
ACOX1	7.48671747610518	7.60204656536769	7.9125872276673	7.91674915319986	7.7685644010399	7.78835188568548	7.84180685446066	7.70112836484122	7.78589444299128	7.77440344173628	8.03763715336623	7.54470018392369	7.68473179190182	7.51629218256676	7.59393915845476	7.5484281911878	7.89032938456975	7.70936809041171	7.78135343768717	7.443390504413	7.55482221272914	7.61860977375413	7.90742137900188	7.71359821919355	8.11493602594716	7.69541896281276	7.72687035943714	7.63917924245085	7.44095416123853	7.62501904670106	7.45781187686742	7.58558359148261	7.57201272748994	7.6883841903639	8.06275369829941	7.86727221276107	7.77705426338178	7.76168957548397	7.8228063346891	7.58889509722967	7.60618015212701	7.66892491386962	7.7353071012037	8.10929871080435	7.97873133568071	7.59919464508985	7.58889509722967	7.85216214921431	7.76239254071074
ACOX2	8.1937861188081	8.28022572530816	9.31890987298204	9.09042049030541	8.88292441893152	7.94369428007627	9.36347157744288	8.72848576861655	9.00135463260211	8.63949651551113	9.38089678146	8.64655843380335	8.82025679720028	8.29845284286319	8.34367597210215	8.29775326876435	9.2542788307028	8.690324827113	8.68441257603545	8.21147487771877	8.12851729034961	7.73542437203219	9.01634666736807	8.85848674036675	9.26564449698518	8.56069806309368	8.81092928959254	8.81650380341191	8.34462488245024	8.18429946338808	7.99768811231623	8.33470722957145	7.90140852892923	8.0910113259277	8.86080073776842	9.79963838384596	8.86372116878127	8.76537401402257	8.6201435640049	8.59360899158391	8.34558383799333	7.56584858523876	8.81301998743535	9.24712603369523	8.84103712073133	8.74882734709839	8.68092754000146	8.6316532579547	8.59962818760822
ACOX3	8.7986610060039	8.9342038865127	8.43075637969003	8.39075892045829	8.92374928059585	8.35784915329236	8.65945491447834	8.68269342739968	8.87910636030661	8.94719482421734	8.84774341121969	8.66719193333684	8.68329638521135	8.64902460882078	8.86990985720643	8.92696389456518	8.91736939282391	8.79392876030798	8.7798909940317	8.89868667950809	8.0642816494866	8.50018674986866	8.74106290221492	8.8063629855731	8.91870345300401	8.87120366014356	8.87416731352114	9.05222645547706	8.665068959702	8.80226927708383	8.91899285044839	8.77288912386516	8.56796027887684	8.59884197825518	8.99164097286263	8.83029256095941	8.35304845034611	8.65976466150468	8.59383136883064	8.87021515985564	8.48825424015405	7.13224009135644	8.67567951607902	8.58388776140144	8.25543057721105	8.69629901228244	8.57188760114384	8.438063480733	8.53345277512865
ACOXL	7.1161607454855	6.92982710303474	7.03183360057358	7.1292884962457	7.3706257039823	6.98493553032229	7.14584437590699	7.13738248391257	6.94623429598588	7.15505525984373	7.14099600819376	7.20065897057499	7.2169830999471	7.08977463434467	7.00125900735655	7.14505073880346	7.04981908307705	7.12745625849581	7.12097597296811	7.24670721965967	7.44678994202516	7.46874933980654	7.02826526872059	7.0791108042576	7.14968654991083	7.30235166257212	7.13337413809645	7.0557832129788	7.09698024957307	7.24382712713863	6.97465407462626	6.93487522207744	7.18847992878132	7.34008944511888	7.14565072170476	6.89564831186848	6.99848928539891	7.09768968132854	7.18070203674624	7.02511555534553	6.97456377720495	7.09723779672164	7.29018708228516	7.06992248423111	7.01252955299512	6.95359711948648	6.93380399977187	7.15438841903231	7.0443650947543
ACP1	10.0672875701045	10.0047926166629	8.88800205529491	8.77521005567444	9.07602698073855	9.49009205281967	10.0612705757363	10.0452368634722	9.58333894080994	9.56157614417046	9.1751095960705	9.47433074105462	9.42333168589851	9.20921910201508	10.2600501129868	10.2600501129868	9.73340352343815	9.21306042089832	9.22648217741304	9.29989786226047	8.82120328482435	8.62640413315104	9.07602698073855	9.18788298201152	10.1113180137774	10.033497461354	9.75178698170032	9.63499747949555	9.21700214504374	9.30487684104342	9.18309512345486	9.33327854792675	9.6841798956677	9.43089366271822	9.24000191596607	9.30487684104342	9.80371258006113	9.7793561076107	9.910676664006	9.12741364123893	8.5674266990935	8.55210027037987	10.0096310959273	9.59830530630131	9.34409871467011	9.45377150068215	9.65351551395775	9.27636618014319	9.38128308951864
ACP2	9.22392238395385	9.42931202146055	8.16204323096907	8.21243640753451	9.17052585356273	9.45939819978263	9.12008103016641	9.88569951500937	9.43291282571161	9.17442157831532	8.40029083308771	9.12432823681424	8.95981926824134	9.23695950282737	9.75133947193851	10.2186921624516	9.2287879824351	9.91699228448559	8.63689329327332	8.87972896759586	8.28987410420457	8.73095378007995	9.43843232809418	9.61432341806392	9.33563229633614	9.83901746007003	9.2954638786895	9.5122742112273	9.22280644897929	9.14348735047835	9.20408434043957	9.27972049664093	9.45226859069401	9.3320649847453	9.25123921867227	9.5240168600507	9.61719524203403	9.60535492136398	8.53780097883518	8.72447632147932	8.84103712073133	8.21335464886025	9.88434194127225	8.47129758662606	8.35852558721423	9.21913096571164	9.3526175648997	8.95372547908187	9.36501682552773
ACP5	7.29680818495583	6.97813129600438	7.04904170727942	7.2800163691701	7.22952277203792	7.21753588599774	7.46943797703489	7.49197225686542	6.9409614219248	7.33237334064096	7.36668200261172	7.19529365330208	7.04012457902449	7.00176761162697	7.0731002419429	7.30759108308362	7.24390723625281	7.15477185146365	7.20933587368374	6.89359294434678	6.87907408748044	7.04314712096311	7.04823304305124	7.10158065467524	7.50048449637137	7.37308156137875	7.08861609228564	7.44727805151932	7.32707303852849	7.23780416954947	7.20352818748519	7.27568140831317	7.2325001668901	7.01863103406126	7.70492468039878	7.46911574816481	7.29771660262176	7.2704879513314	7.27130982756098	7.5265067247299	7.39030312216051	7.15590003887803	7.08481686535262	7.60050632506531	7.22021434510623	7.42553111856555	7.43731147328841	7.33059503004571	7.20025694288723
ACP6	7.81222040069987	7.94958567227387	7.78290403912957	7.59898298831475	7.98635009377872	7.62916173168703	7.89978926632977	7.75027085337675	8.15741448219661	8.03008256588136	7.43979638173735	7.49985451316947	7.74689981153142	7.49791038281612	7.93017052863498	7.9082580555784	8.24304641507126	7.93489436976757	7.26810230844926	7.48268467670169	7.47092025570509	7.49932570554372	7.97625748444639	8.01844744305661	8.37255575163845	8.20391260047561	7.92136250463782	7.91829838598226	7.77030424846796	7.8763877345724	7.73269852956036	7.73700444031406	7.54792286909632	7.60204656536769	8.32091681055542	8.16289581173072	7.6425974565392	7.91779308632068	7.8115565568417	7.8508916526098	7.47583061460482	7.2736425891815	7.9104254317378	8.03565879716369	7.41794057925707	7.73877969943912	7.8225276874211	7.59222323901464	7.62048165382481
ACPL2	8.45168546550462	8.38665602463564	7.51903614577971	7.49184497549328	7.73122566320657	7.64977384962471	8.57367512081233	8.55809737902246	8.42033950274115	8.48200658936678	7.39547652908307	7.72954814099326	8.04370632386507	7.96106450897757	8.65765318866296	8.55133801477178	8.21469393425121	7.92558345505102	7.59909880886576	7.40262783944023	7.62694324211621	7.72302100652762	8.08914700011318	8.199879168567	8.32859226359924	8.5312268239719	8.34898743025436	8.46774593724685	8.43386117038171	8.20527353481419	7.73635961305237	7.92260198980814	8.32114968591973	8.49628086659409	8.58441166632163	8.41357178255718	9.33521945120835	9.03703532599013	8.83485295415491	8.27947090379943	7.94089293350801	7.82870804565867	9.15306701153306	8.81215585340928	7.87974199388877	8.56236827708605	8.61091807965502	8.18345573504863	8.40553178575268
ACPP	7.02461905587026	7.2618174140247	7.14520454687836	7.13466673664145	7.0236680752798	7.18093178593374	7.19525954541924	7.17188276467813	7.12514998565072	7.16494515307209	7.16918193259804	7.09728733571238	7.2540532623723	7.14895350067607	7.33082053197575	7.0754525119868	7.27281048712791	7.23211639638776	7.04899397305832	6.87086194607928	7.08081763288575	7.19461319954479	7.05393637172793	7.31444512359214	7.17817375285817	7.00287179151091	7.23345045470936	7.02934862457913	7.05524917870631	7.25157636639928	7.09286539589264	7.02287234757291	7.14284569770814	7.09943012383722	7.23902573656709	7.2987940016928	6.99074169147395	7.1742352198312	6.99572272372624	7.23693283806631	7.03422609924351	7.08562950761615	7.23382041413534	7.38545430803164	7.02111073954772	7.11763434346579	7.02721281630143	7.29735656080995	7.0007038634652
ACPT	7.68247280465065	8.04824417149577	9.70668950040808	9.99748188229219	9.74269889369037	9.2713003296383	7.89549856177702	7.95841142949619	8.75655718352757	8.62386147383786	9.32184971625486	8.42377212575904	8.41960978733282	8.56069806309368	8.36050273756326	8.04881243068198	7.94334743639696	8.25303509514014	9.69296819637841	9.61114084783273	9.3705069749249	10.2273750715824	8.68092754000146	7.98377781187411	8.21014416645217	8.08220438795746	8.14830886125684	8.7556457137313	9.21493281534503	8.9093987632077	8.30192644727753	8.88382553784092	8.06549751298266	8.21056097133955	8.9815708520519	8.99805398277589	8.6482216895224	8.29117530391964	7.77163927706215	8.88911736661679	9.77895670880933	11.0381587340195	8.01240716002722	7.77056142455461	9.32375916033689	8.27105551112875	8.16587189923083	8.68558617025082	8.12891428118016
ACR	7.4606602814668	7.52610595076839	7.67984055258316	8.08874781903676	7.65487398513409	7.51896631133288	7.42831039246087	7.61100533379423	7.38943612910574	7.71460822689183	7.759395765661	7.48492620450342	7.29722475873499	7.47830465424727	7.49321299262631	7.50063303247517	7.576928006918	7.55552665901539	7.56928984008834	7.73363180046093	7.85595387364431	7.79401118789493	7.48186882100629	7.62633533105962	7.60608343612873	7.63897187794922	7.50710694076528	7.6643565135323	7.71880530076848	7.70194949162919	7.51344853270005	7.76337849558599	7.67507894555062	7.76568698523851	7.78342411944771	7.45372592000618	7.66506517099491	7.53329226525309	7.43505322145696	7.1042293559245	7.69450698042298	8.53232655256725	7.62990053703038	7.82733422994825	7.69083968452598	7.67084575500681	7.58942571754523	7.21924137955997	7.4296029718881
ACRBP	7.12808554320251	7.11489199098733	7.21808049151332	7.20653395350275	7.18623146673764	7.09654919004101	7.21489683127487	7.13994358695527	7.15533539589519	6.97116016866959	7.28122112184206	7.08323310219349	7.37313672148885	7.26199055862437	7.08639090193986	7.13971097964875	7.14378953081849	7.25582585431428	7.19929187946719	7.23449943037403	7.20689605630702	7.3069886215956	7.11296808939391	7.32198018266192	7.20855941304688	7.24002065626972	7.24944102303625	7.28738815496682	7.17538452528074	7.25289726886478	7.20552338219578	7.45651246202428	7.24919636503334	7.20653395350275	7.03920074009483	7.12649163094077	7.51063374475028	7.0729573593727	7.21982105409466	7.23325610666291	7.16189685781093	7.23232465692307	7.30763490797764	7.25820058788462	7.27024655845563	7.35750628256904	7.27738443373104	6.94493604974183	7.219356534449
ACRC	8.27292404241014	8.23495674636712	8.58811621971761	8.87120366014356	8.36076519320344	8.48898055540657	8.23995869877919	8.09586609216363	8.17910490975916	7.99591297750404	9.01234946296344	8.82465088037298	8.36677475767414	8.44764349516357	8.35784915329236	8.05416648990912	8.08386937156252	8.37963370888735	8.23037719746083	8.39682779465051	8.7871252374687	8.85754681839384	8.46994896740987	8.43182103703241	8.23712525306529	8.14029241601483	8.07350320513144	8.27833169412872	7.99318585258991	8.39954454361286	8.55376411955471	8.49818114694683	8.75128087138708	8.74079031375136	8.17840893538665	8.44788164160117	8.19190721990149	8.1013233784634	8.2894270248914	8.89555475637192	8.66221085839825	8.87120366014356	7.91911360358666	8.72071432007413	8.51198128095052	8.42719234260807	8.17017323303436	8.37255575163845	8.22162779898045
ACRV1	8.27222504174852	8.18745785770546	7.42327595995424	7.37412083737112	7.46023433040118	7.20686842405479	7.79606087514828	7.93142922197014	7.51433034765584	7.43341868797819	7.56268066222351	7.62381550754455	7.69333651905543	8.0058756701588	7.91975308341572	8.14830886125684	7.5768458338103	7.98052612617381	7.56322226964642	7.49055304541994	7.4709909282921	7.66412159987014	7.803381883663	7.88136515160676	7.70043802698723	7.96307772881781	7.8951527180927	7.71371893970593	7.76887919184223	7.87519431278994	8.17791602502598	7.98014546674336	8.01667768716637	7.9169361408498	7.43261242869598	7.29502875152174	7.65739971740915	7.73762450544671	7.67798427145926	7.55587239821602	7.39779298115977	7.3563532191457	7.975170896202	7.17701843441642	7.43003651641882	7.88286996171474	7.90477592184097	7.52416358112105	7.84993946098566
ACSBG1	9.98312365293315	10.6451392760258	11.3119737370823	10.8031775280606	11.8779495994778	10.0707893361282	11.4109917545085	10.7311977366339	11.8057204387694	11.0904882586475	11.1303007984687	9.8853177274664	11.0037153395399	10.4401226974419	10.7712292385598	9.76869837160546	11.4362929169433	11.0930555640639	11.3921076055059	10.7996413906188	10.0076462138646	9.08101588109504	11.7321852397051	10.8578071346984	10.9809837396067	10.493720980563	11.3005468435684	11.3099440085891	10.7297755911562	9.92308449099499	10.5756971896838	10.2379697318198	9.79351794297646	9.54081235415257	11.5166815039777	10.4963768647136	11.0845271679314	10.8024437497703	10.7211102099349	10.6420265883452	11.2571042222636	11.0485949427699	11.0566275416576	11.0588826672258	11.1624743160152	11.4764767113752	10.2424692226372	11.5113962016153	11.0028738312771
ACSBG2	7.42521872015129	7.22674059814158	7.60773594771211	7.5780929647351	7.30347407110054	7.2514481616645	7.46992934527646	7.30129656268995	7.41722096975059	7.2287064243875	7.87257637550834	7.80111651350322	7.36272906025217	7.44833491187652	7.51400137223115	7.10845108267567	7.44571098160556	7.39955732333115	7.349303210848	7.58267904955482	7.43716441536934	7.47326014574653	7.5900166088086	7.53503997825645	7.373243601579	7.28273155084504	7.43951539020785	7.27381552910973	7.41260607353882	7.38670182265016	7.48066032174379	7.35279480997708	7.13883147167386	7.23278731767123	7.18650139361142	7.23957206136609	7.30694758081957	7.16702438033065	7.40441614454414	7.30830502538299	7.65163478770904	7.22933070929788	7.15269287138449	7.74004586404118	7.44311029687293	7.2798023521781	7.41157926851527	7.42438237802016	7.38550922037944
ACSF3	7.23389450442077	7.44557296466177	7.19223462208446	7.17348178304682	7.14536944689674	7.31897996388339	7.22529773210737	7.39279518625809	7.14288886486147	7.16074126315374	7.16850784284952	7.1204506804188	7.25289726886478	7.37910579487548	7.11760174654788	7.29234113611129	7.01003592001626	7.10447978745733	7.13553245445473	7.29193900896651	7.18065559949007	7.11226493996424	7.28293972122128	7.10588919746044	7.25883935156303	7.41907266256672	7.07073019035807	7.35448674761752	7.39313410891515	7.04686515339322	7.17951929531042	7.10905952374995	7.18228157344131	7.27452451714959	7.36543299559288	7.44289893850999	7.44612352931765	7.26348828159085	7.24866475645198	7.06419805758754	7.19608745886767	7.09603423615069	7.20704898258598	7.49233082656246	7.07540837127117	7.16443343661547	7.24862293864497	7.22410546612947	7.33495694004713
ACSL1	9.74923103192193	9.22499939633201	9.36032717665043	9.68809679143288	9.39059814299998	10.330370954842	9.89139339007025	9.4606412701989	9.4068609295688	9.82363301164812	9.06150845222741	10.0510047308091	9.36463246192801	9.27277708275714	9.24186770720194	9.8737283355249	9.74186752277182	9.56674034415614	9.49655560832947	10.2130169228334	9.57840149116566	9.51337036238744	9.38980786384826	9.48063836842773	9.26491000260214	9.71779573841505	9.46728057640704	9.51726042773555	9.2844539238081	9.54120831286415	9.42889196258168	9.58826935194998	10.2257493832555	9.86815090779193	9.49733359206497	9.9942039051531	9.18927482122512	9.98462956794407	9.91210898976821	10.0543874418546	9.69635447856364	8.87692103824804	9.68377307555743	9.92391520878908	9.22178031570776	9.39521987828425	9.74794191818275	9.12157033099907	9.24674449963433
ACSL3	9.85342541637891	9.91016455576595	9.34562356920611	9.00886105842849	9.41381672296154	9.54541299839241	9.96671313670972	9.94143241090956	9.78403892383091	9.86127253550931	9.79705810829192	9.62352600991719	9.3478887841046	9.32260794473232	9.88337412918793	10.0693727073649	9.94799595229001	9.62817038560354	9.41820023378922	9.49896139355979	9.28339237570939	8.98355639368202	9.72605073342265	9.76605909212318	9.83561488979531	9.91323033682702	9.90566580202261	9.71055126779996	9.21122776092835	9.18239503837299	9.32184971625486	9.55014904420926	9.6817435406225	9.8865977506538	9.66538403709663	9.12397560865102	9.90784153098683	9.83062701603878	9.90601345175227	9.61719524203403	9.12855170432926	8.9282028663736	10.1361526829689	9.45336852649223	9.15588269564508	9.46932359915385	9.42488950619175	9.32415038121852	9.45776016902587
ACSL4	8.78167981732	9.00296211725476	8.32069623056201	8.17057633084077	8.10307790595716	8.38715336147954	8.8186811733373	9.37670926410531	8.36076519320344	8.3842178712798	8.42522091806072	9.06047353655785	8.37045805132284	8.91226427777895	9.2270830316638	9.48824345597217	8.57110136113969	8.86080073776842	8.19903404438556	8.47006110063438	8.39075892045829	7.88766107826835	8.71867662279353	9.17823723095279	8.64131944607117	9.59419290072906	8.69061392497485	8.72940514500023	8.60502821479175	8.43674411107246	8.97185893358571	9.04799617723594	9.26564449698518	9.34127097726218	8.35328106652374	8.06316289889164	8.73552190532171	8.84311757160689	9.29762339214875	8.85695799190184	7.99282674281411	7.98071556579816	9.43438573980132	8.55700543896561	8.14029241601483	8.65891474271582	9.08723527994735	8.28711235923478	8.74478084608595
ACSL5	7.68928293877147	7.84686700270724	9.23481008875412	9.23934778023188	9.20703968053723	8.74695026382322	7.94350674280911	7.77408836971176	8.42110906582217	8.39299524707995	8.60945634908176	8.22248421718239	8.90284053588048	8.40104800489943	7.67097769859399	7.4411476263597	8.38120108853837	8.07111724727462	8.83871311670633	8.89789774665597	9.01396419756774	8.65467906271042	8.15522110815523	7.88849693528033	7.83335615318835	7.5597760325284	7.85104844421569	7.69000510875396	8.16888710904407	7.99500944005923	8.60502821479175	8.55638362448149	8.09223244226401	8.13397319705163	8.31269825866605	8.17748486905155	7.62767534454055	7.71251331542609	7.84258995544015	7.97778874262874	8.92440510121382	8.96698493419539	7.7212301722973	8.46801711261729	8.61369947943327	8.35350034953085	7.97020814901683	9.29989786226047	8.71603232026461
ACSL6	7.32250198030054	7.5068812466437	7.27448199574843	7.32342927718218	7.23923537730848	7.23684779035463	7.5916419089729	7.5304534774892	7.66721844980808	7.50448469071042	7.40200694833972	7.39779298115977	7.33077853043213	7.26866096473688	7.50316009412311	7.42998120901222	7.58028834085759	7.37087778729859	7.39753924521508	7.3518381648869	7.26836242112553	7.29048660766914	7.47838743895706	7.50366919163758	7.76281040643699	7.5683274883535	7.61474228382392	7.47693430165557	7.27044814564378	7.31849792545796	7.33520509310232	7.29846404735047	7.42187256281596	7.43762168472974	7.31255450418889	7.30763490797764	7.45638385417537	7.55369613537893	7.37830470424597	7.25982613973471	7.40000816026127	7.32183588990631	7.61423105960325	7.30337829356801	7.38077503543253	7.32669855429107	7.28335489529801	7.27650044496118	7.33176343546043
ACSM1	6.92081277593654	7.03484824199334	7.0541392068778	6.90578258326869	7.01464728071158	7.19891969934633	7.03060923980781	7.08870494963935	6.63106570457857	7.12112279112222	6.89117757821919	6.98263387991014	7.14222512335897	7.05640934440775	6.79447904936661	7.07624363827083	7.05870318988014	6.86023901998341	7.25961149293935	7.21518621347433	6.87539606282783	7.08403827749526	7.14953830821908	6.82793319374771	6.94468520193827	7.00605193731918	6.76021623916126	6.94985981444704	6.93643232288829	7.16628708358028	7.24715876097694	7.03903610161453	7.01404509255575	6.95640035230936	6.88775543908087	6.98329927025722	6.90905597744085	7.00140789618707	6.94972933410515	7.11169379081019	6.99090385124191	7.0678025468736	7.16211241438201	6.98392876595423	6.82556801352074	7.11982906858177	7.05645971237179	6.89482993470505	6.97456377720495
ACSM2A	7.00670256719392	7.17668948324153	7.31536517992485	7.14561490299955	7.19632350858396	7.1372787834566	7.04780388471605	7.15859347978155	7.29932992131163	7.17446554466351	7.16446803012651	7.31173838328735	7.4000650260006	7.05302639987841	7.1812975598092	7.0826760004466	7.16809190843308	7.11296808939391	7.33110308429704	7.07518603422192	7.26311279478761	7.17531190627738	7.30023152566182	7.25739871404938	6.94323812393614	7.13315106884201	7.12249569577549	7.20220920804398	7.32593591155601	7.14757946056944	7.27868282085491	7.16446803012651	7.17468569128838	7.11687571384106	7.06808309061374	7.34162217917872	7.13865576018126	7.21564422389649	7.43555348969615	7.22918754465709	7.19663105363984	7.54371119676559	7.18082345203091	7.21260565777796	7.40309662340007	7.08370722487249	7.29041140793166	7.59318865406938	7.02392114280455
ACSM2B	7.31249361564933	7.19461319954479	7.1921980122632	7.28978827441395	7.27201347216506	7.16316574003909	7.29303769858471	7.21777608236456	7.23635300229641	7.06408748515099	7.24730425888199	7.22698200922629	7.1320823726844	7.16446803012651	7.2559577403132	7.18495259046352	7.24566895950829	7.21428710531389	7.1883610556936	7.15186274900475	7.18570835021831	7.19071170584082	7.3016197495126	7.24782300755649	7.1488568521586	7.22569699446971	7.25054500312293	7.21383470397444	7.21915815168498	7.14011174302408	7.20556457092062	7.30449834823035	7.26564195373527	7.27153433218562	7.17507643617461	7.16972917058416	7.14996308700383	7.31213177354448	7.18400839410649	7.06524579426393	7.229148237156	7.19132303890824	7.13363214866744	7.34783926637518	7.2287064243875	7.11694696919122	7.349303210848	7.09928033084769	7.2472407584882
ACSM3	7.28434595056033	7.17376150166586	7.1985269207419	7.21252468375107	7.21452319066997	7.23926995140527	7.15434580731161	7.04392145145644	7.16693471947247	7.1797597223909	7.1255532247057	7.09135455763216	7.11194375928313	7.19124644401629	7.06803421127947	7.16636634041687	7.04607938820446	7.10188930978094	7.21899786219098	7.29780596489895	7.29788758121247	7.06095206452312	7.14099600819376	7.17221278556965	7.10513401298061	7.18179768532194	7.35038950554673	7.28234936360795	7.08319461723022	7.13549084280895	7.26311279478761	6.97949965633603	7.15461989139567	7.11230840815665	7.09064424108472	7.178291173578	7.13188179014449	7.10148919535002	7.22569699446971	7.14630404674632	7.1868623963185	7.39720433767233	7.19285697555808	7.0166179610959	7.06239629385744	7.16147145821045	7.23323169516392	7.23151035106393	7.12824418695978
ACSM4	7.04823304305124	7.05466722384655	7.23624624975165	6.94650175127577	7.0565587348719	7.00535114524187	6.88434935220407	7.32210921816682	7.25184494414106	7.12453988736348	7.14839924033132	7.20786465011249	6.90250080596931	7.24508855276235	7.17680469092672	6.95112397803587	7.08942890143936	7.14763402802188	7.13282918898145	7.09117907646154	7.0231165662895	7.28434595056033	7.20720585504995	7.12414267254411	7.10728850821618	7.2099950687375	7.04736999733516	7.04952574139804	7.4767883556475	7.14167257641662	7.16636634041687	7.16557610999766	7.19868786639669	7.16360660906216	6.96679816608613	7.21773227034321	7.21608319108774	7.08026629880317	7.23620179264599	7.12261818457376	7.04104394031649	7.20445308130196	6.98012104749412	7.37835849762203	7.19726726353054	6.90884842680952	6.94162432636217	7.229148237156	7.45058767067838
ACSM5	7.42611255209101	7.60972193271361	7.94089293350801	8.35042490205615	8.00795381322451	7.71023135639324	8.01975727700944	8.02031046722324	8.29078608840899	8.12460391429196	7.98986148992605	7.67763349482834	7.86486688087259	7.70923439150842	7.78996104815351	7.80702090494188	8.36751367811704	8.07168728062827	8.1272251538888	7.92826110125331	7.63658303896644	8.12744286335359	8.26023580149494	7.80574213677017	8.05837305800845	7.8530541482628	8.15293014703213	8.14402448909942	8.04261297897269	7.88748644348777	7.57870828235357	7.56797888994157	7.38216164134502	7.43276036384179	8.38274000276648	8.16139022613383	8.34074378848002	8.12960290531867	7.60834459236674	7.81688331047879	8.11091132369264	8.69545893988603	8.37651484046461	8.01579148364077	8.10523426622966	7.91589479737395	7.93405395240504	8.69576604823218	8.31707027989343
ACSS1	9.40387638654805	9.70018610035675	10.2267490926287	9.72652412794423	10.6021019656619	9.56358597978425	9.8529404141755	9.96378879818587	9.93248683193182	9.93848204500813	10.04077694104	9.38469670250911	9.98597480932034	9.34089146444109	9.23519027617729	9.08128601411317	9.83684381297713	10.0105273842851	9.42739475366338	9.69207847373861	9.82664622847215	9.33758443040639	10.236918269842	9.91838088010305	9.73469340133021	9.32071836570301	9.62770263394476	9.96878047449182	9.41381672296154	9.55980384041474	9.05848504530564	9.34332742056808	8.64019124975352	8.68529151368356	10.2712981951209	11.2302824714153	9.98263353409213	9.74106352920837	9.1789567117796	9.33833526472023	9.70099509712428	9.88384282735238	9.37318598407036	10.2557575479761	10.246448439805	9.72778712977255	9.54834368877989	10.1221636655101	9.50060658596877
ACSS2	9.90737436822611	9.750065763612	10.0101027833651	10.1823526833084	10.0287222706713	10.1932582760167	9.74794191818275	9.76399580845656	9.8199629604367	10.0519147934305	9.85992008319836	10.0412932970339	10.1453279494425	9.95072054073628	9.53640851548831	9.68757056506039	10.0870693969496	9.99652443557502	10.0572666773972	10.2057221629478	10.1520509061305	10.4002438691309	9.77895670880933	10.1039632815458	9.99748188229219	9.7656603862036	9.60899605220248	9.97186111526046	9.81634276440604	10.4123610002742	9.90646696668431	9.79076191418475	9.72700064055545	9.99316774685467	9.94444546548478	10.3335432066643	9.79399801402789	9.83020586757145	9.70343944118535	10.0263486396642	10.0577850136094	9.99177840448485	9.69762271459716	9.69505404493358	9.8577068504506	9.77101504585414	9.8608442050242	10.2176227286875	9.66156129503513
ACSS3	7.53405537030389	7.30558634436907	7.37420681188847	7.32024865731651	7.45120499772998	7.36510789254918	7.52954941356445	7.13466673664145	7.5701845555214	7.232642060187	7.16943569001085	7.35651254722253	7.35194157033425	7.14014963544015	7.19640427538138	7.32941691825858	7.5866699092239	7.52806263504997	7.45039487856319	7.37456164138318	7.6816378416995	7.21727016989153	7.68293959412711	7.55043133226258	7.49814619294716	7.28259891115256	7.54132131627176	7.18933419230002	7.28704138654401	7.38510330390027	7.61299565203657	7.46238906596971	7.40042353953833	7.44882329439739	7.33146942703646	7.4895204351867	7.46384140738498	7.3472369532798	7.49575522618203	7.64716141058645	7.84745565869462	7.29508146809283	7.38819734681875	7.63232773677775	7.14538719565369	7.41373223724239	7.43676445433477	7.22918754465709	7.43637330664094
ACTA1	8.11754422098841	8.29535883587718	7.28672167961045	7.19419599979909	7.20208754078988	7.25916706083044	7.67174802878835	7.9748052449528	7.29860641209	7.41767717033239	7.69170369208351	8.22332868696994	7.92404248565107	8.36253442561217	8.02949545224136	8.35108547093144	7.73713513142779	8.43569686638364	7.21356219610506	7.17535264506295	7.16666179330039	7.57473102869816	7.58217602831096	8.14402448909942	7.39629488464256	8.42430105449657	7.61789634498706	7.73461954415253	7.60629550320143	7.87655188712114	8.10948346330255	8.26942211063116	8.3728093680327	8.40056956151359	7.11767349627711	7.22311175146872	7.30713997655431	7.74753692374223	8.49065375336461	8.17820301234511	7.49015665601816	7.03852097458613	7.97299500308683	7.43849352739595	7.18248933453385	7.91241118316105	8.15811429343274	7.68885105589585	7.66951122168623
ACTA2	9.76966943318691	10.926026273425	11.7435515645802	11.1958559084269	12.6324963515554	11.9236618450925	11.8946426180822	11.2542594235499	12.346640863957	11.5065243849207	11.5341636989916	11.2137115409973	11.367186789568	10.8960395384311	10.2073246172103	10.0442924055797	11.190328715217	10.5937654168972	11.6324764690596	12.3009102698244	12.1271082009758	11.1493153142406	10.7931542748511	10.6282084821418	12.3283619231514	11.6647077828495	11.9901878240734	11.1892867383502	12.5249763049369	12.1036237593375	10.909549967227	10.4757412286077	10.6363177508762	10.4783018374342	11.8331536009068	12.8709257307046	10.9340600543433	11.0614275338866	11.1294910454843	11.5205195535222	11.2380855836157	11.6257646753901	10.5777337832864	11.6369844690477	10.8368754782067	11.1607380280933	11.13281124307	11.6994331794438	11.9347608662973
ACTB	13.9344165192701	14.2465567110322	13.6362776306173	13.4805187409732	13.8684108143413	13.5959060405394	14.0193369303832	14.2286655475453	14.0106381598544	13.964731670471	13.6134763274144	13.8684108143413	13.7299583169945	13.776329701457	14.3829641603298	14.2711542773696	13.913519832649	13.9721761487572	13.5616609988723	13.509713589993	13.7557501000151	13.6362776306173	13.6020992667085	14.1693296284683	14.2788915466128	14.3939483182019	14.1279105051	14.0193369303832	13.825923169097	13.9721761487572	14.0677604113852	14.1279105051	14.1693296284683	13.9795875471403	13.9963931416701	13.9872170785838	14.1279105051	13.9344165192701	14.2465567110322	13.5777216060468	13.4004595533779	13.2002722998638	14.160632291136	13.648993464984	13.4759086725978	14.0259935217313	14.0436439571745	13.7618630737714	14.084871801968
ACTC1	7.31930529521545	7.20271658599814	7.278807443731	7.0651928837029	7.22597855637395	7.17057662201074	7.25368366742627	7.26671099689914	7.23290914699584	7.22790714087768	7.14981868941073	7.3001428472676	7.08290538983268	7.25969688676432	7.2809509722159	7.18851078053577	7.25956936711761	7.31457534138675	7.26946349181376	7.33908752556035	7.25961149293935	7.55025478430306	7.00612450890158	7.35520317037212	7.36325117121579	7.34769441535884	7.33257249810328	7.34889008664611	7.20876475068422	7.23847442008697	7.19575747235257	7.37033420968767	7.18508043983589	7.23401667869707	7.40453031560619	7.17203266509344	7.32515116625525	7.26273750728835	7.26324703119037	7.22426584167151	7.24707788232905	7.33576617393497	7.40567308894393	7.14397047886949	7.09295213463496	7.16119808825783	7.35294902559083	7.24088263957535	7.22655247527466
ACTG1	13.913519832649	13.5839658704958	13.2447752364256	12.9614971089051	13.2247198531686	13.0928825336689	13.9496517884236	13.8807980583963	13.6606390256122	13.4849805943069	13.2311431751998	13.4759086725978	13.3840769362988	13.116613082255	13.8872328779604	13.8059723826753	13.5516023152779	13.6606390256122	13.2596534564785	13.1588326211009	13.0482352082858	12.6530493138347	13.4849805943069	13.90682413297	14.0106381598544	14.0193369303832	13.8807980583963	13.696056198507	13.3669540013909	13.2932238374592	13.509713589993	13.6134763274144	13.8464583761179	13.6302240780134	13.6835689108584	13.4950939764439	13.8603556014728	13.6547630410897	13.8464583761179	13.324976262276	12.9937042390103	12.6669077737389	13.9205519564957	13.2630079377233	13.2002722998638	13.7437791124001	13.5259516844479	13.4713024243162	13.7437791124001
ACTG2	7.41756719608385	7.85399128870595	7.93115502015783	7.63765466330301	9.73042822339843	7.87436833836437	8.18745785770546	7.81727087988458	8.35066695129025	8.01485953114312	7.78049843340828	7.86177030703143	7.23077410913154	7.42589579969818	7.48904096254525	7.24647242769078	7.88365558063856	7.51629218256676	7.55199299179407	8.31340592981015	8.11325657016976	7.36773361673731	7.53295734954869	7.32093844026983	8.15543876286254	8.50713776462736	8.42477848664418	8.00124530186438	8.81424573269658	8.78234690348365	8.09058947725234	7.24064834698019	7.8530541482628	7.89196608000688	7.17735905000469	9.29180113829267	7.29784790687144	7.56322226964642	8.24623175039033	8.84464394990851	7.52512970473073	7.48231247549832	7.90657265847232	7.87420297536637	7.14920155129119	7.65163478770904	8.18406684268466	8.41729920004551	8.86080073776842
ACTL6A	8.66416458506199	8.94557916399375	9.03703532599013	8.6183586368579	8.81618059992692	9.32907386964366	9.36302825866494	8.98697241982381	9.00522220621055	9.33596627046296	8.8662288115349	9.05125876432602	9.27489082140813	8.53292358861376	8.8662288115349	8.79427260215673	9.50139973070607	8.66632804296763	8.81245903511558	9.37750007664343	9.07632440121423	8.53099813850922	9.00522220621055	8.67338039628194	9.77137941268435	8.8794171145986	8.81993060732198	8.93386520661294	8.8726137100296	8.84594119833839	8.25141232483869	8.50418343164396	8.90516536491678	9.00432820559019	9.46106120638515	9.27050776297229	9.12124919158749	9.18494759814824	9.31890987298204	8.87084241037981	8.92163402578545	8.71806698980967	8.88800205529491	9.81312590950817	9.14415771836105	9.00135463260211	9.1186304938702	8.97086233214048	8.88911736661679
ACTL6B	10.1172865962799	9.75713273767805	7.72625957638201	7.73161933456032	7.95662889988947	8.22430904502447	9.11719228993745	9.3665581060584	8.67282275130868	8.16778190295661	8.74882734709839	9.01938499193795	8.77962668941143	9.81134367064786	9.78310634554942	9.61473986811482	8.37045805132284	9.50599080001481	7.8869036344816	7.6745078173724	8.32509893874907	8.86933906980618	9.01234946296344	9.30627816730756	8.70426341916435	9.69075532487726	9.16757448832847	8.79462531162022	9.24000191596607	8.8078539892396	9.52648880129024	9.56772413641324	9.48028199753138	9.41673576084737	7.74071464423342	7.5484281911878	8.78809618163768	8.8292506173338	9.03807544630068	8.99743389576838	8.38767085275918	8.79898190200284	9.49009205281967	7.43969231855363	8.25203806151541	9.34445665445239	9.31563634178251	8.47342360768842	9.16626596165094
ACTL7A	7.10754533423318	7.13142348009345	7.02615931996471	7.18291448656209	7.17401835764506	7.12462000837773	7.02803230210343	7.1639740403109	6.90272173624404	7.03591320389398	7.20686842405479	6.96356534181097	7.19933802986172	7.08754962592789	7.0347226266022	7.36409707890749	6.94032153849832	7.06808309061374	6.99412428745819	7.03920074009483	6.86935211544152	7.04343219060889	6.8976012826057	7.23465622029494	7.14338701442284	7.02237989605197	7.16498458982627	7.05793089672069	6.94202635919636	7.24647242769078	7.17877214842255	6.90126220676409	7.28113879426882	7.17546164492877	7.15515150786138	7.12514998565072	7.21363921678627	7.19266265045592	7.15519144612768	6.88253193291465	7.03056004941857	6.82394301257336	7.02795909977053	6.86733499337433	7.08675646367294	7.13644537770002	6.81274123973059	7.20042124982054	6.86540613503188
ACTL7B	7.24195085917979	7.17893850101642	7.33524453628788	7.12974084711295	7.24069812187054	7.11831004122492	7.24658705106429	7.55639215261562	7.40961992370743	7.55208130979259	7.04409649442411	7.16375186306793	7.30257570336108	7.37028496156837	7.34500811979706	7.17296725489899	7.46410703002344	7.41304390085495	7.24670721965967	7.20251895808874	7.16561379496975	7.46350122447282	7.49431795460255	7.50169320828779	7.40218584074406	7.46167290081087	7.40937004472141	7.67271808498505	7.32259218224752	7.47815533870785	7.17123110272218	7.38334845497881	7.40126877373554	7.37219314083961	7.6649631020883	7.5248096897321	7.70207772347318	7.58558359148261	7.43281906151224	7.17531190627738	7.24425136934349	7.15316375512502	7.49977149094025	7.53038180417384	7.30389201008096	7.45018350186051	7.3740392244929	7.73015935712246	7.62224136204351
ACTL8	7.84935388617076	7.90567296239441	7.62314681034668	8.69603520522645	7.63807775339275	7.73161933456032	7.41967339527173	7.36250549038661	7.80874585226024	7.7173398536276	8.32555329756157	7.94714872053873	7.86086866823991	7.78903000373542	7.80155423354236	7.40924142617532	7.44709914667746	7.71533588818165	8.21217566380833	8.23333851621622	7.84686700270724	7.99138800456289	7.80440629401398	7.71180017186912	8.0014008935929	7.48694418339434	7.41806109704185	7.93504964060577	7.3486745181229	7.66160971011488	7.89114002556562	7.69870222212797	7.87842177264923	7.84920623929846	7.85952333799081	7.71654274308615	8.14785545298051	7.74307486767682	7.61474228382392	7.70847208128275	7.65974639617503	9.08481566273667	7.64869342656532	7.33021590578992	8.32413796981486	7.97662137636191	7.73852650444944	7.80265836017622	7.66390020931019
ACTN1	10.811623933468	11.3119737370823	11.9697667220362	11.7042302075532	11.842112401866	11.3857298329716	11.126343267371	10.7596210677931	11.6234756601197	11.0664782343208	12.2335102431856	11.2734614998234	11.6502120674136	11.605198986209	10.893760557161	10.4092939081117	10.9451372166794	11.3137344919076	11.9078384404532	11.3573193187608	12.2642940691077	12.0188245753561	11.3403508135441	11.0476832607582	11.2240262295614	10.8374884837785	11.0388572162923	10.8753775738424	12.1452252829584	11.5122533952256	11.5054733662379	11.5476667908094	11.0773214900951	11.0365981398905	11.3053449833542	11.7603406652249	10.9610361668845	10.9221514794839	10.8122635028034	11.4500117428116	12.0584522937047	12.0742140474737	10.3449415495118	10.8388990403499	11.405237556491	11.787982083713	11.3043819617624	11.4816380608211	11.7505568483692
ACTN2	8.38016377404202	8.48092677293019	7.91893399735236	7.78430989572447	7.9458664186297	8.07492468413694	8.00124530186438	8.19622679327679	7.88915649834131	7.68271562470231	7.93777614360277	8.10371572230385	8.13800988846022	8.56434783865859	8.58785714958331	8.35667847294944	7.99897672008465	8.30717445003056	7.86471954209132	7.89214378652234	7.92020626051035	7.88286996171474	8.08137761992841	8.14320915462614	7.8946590556776	8.33808483685988	8.45120975023761	8.10612879669387	8.19168601226832	7.98033633940755	8.57083814191549	8.29630381911852	8.26571009384931	8.30148996722944	7.89432509738439	7.94291815649315	7.86253778296663	8.16483135725472	8.31601418921952	8.12460391429196	7.90205802920409	7.85798072377168	8.40271213438934	7.96825365238601	7.79647959198565	8.07642015593769	8.23970564597308	8.14069971138149	8.10054510808077
ACTN3	7.42365535679635	7.55464745566896	7.46926212150535	7.77886553864623	7.45948034362355	7.21875725064242	7.29647823578412	7.31719318232994	7.50433494098059	7.2183487053647	7.31096448931265	7.31439845026804	7.41460448566588	7.48386223019623	7.31963051181013	7.47070201698119	7.4182902273372	7.31322110915319	7.57156625106119	7.31699931522578	7.59042485607183	7.72521441844516	7.44805830739672	7.54939471911675	7.24748229336281	7.2947358859105	7.37017469201849	7.26269721459639	7.47070201698119	7.5216009787775	7.31134613133997	7.32024865731651	7.36655851808534	7.55985885266018	7.52553256221012	7.23769296502048	7.48671747610518	7.18021126848208	7.2757503112512	7.29159853990804	7.53191616271581	7.51407939287254	7.17439100992661	7.04717550267807	7.3447733076083	7.28442361402594	7.28808808953484	7.39214795226869	7.22573629751561
ACTN4	10.2880914090957	10.2340368085407	11.5587185296498	11.5666600215108	11.0820166024435	11.1791188284459	10.6093150945411	10.4581383315084	10.8180333366421	11.0037153395399	10.7453452817391	10.589417371289	11.0289617380643	10.7660082210876	10.112269956649	10.0253368064081	10.7704689673824	10.3908475809826	11.4424767407227	11.4928822225921	11.6223914390722	11.5744288872695	10.5770333584137	10.3427497178322	10.7257912658502	10.0248409829527	10.3329154903214	10.586733074335	10.7915459983423	11.1294910454843	10.2484550306093	10.3632321693923	10.2892017448039	10.5256185870949	11.0348021635286	11.6727935938114	10.3242731718448	10.4256473753396	10.5052688261842	10.7332614766215	11.6829758668227	11.6154446853002	10.0348883367481	10.9648112927277	11.0061001223137	10.5790078130695	10.3560223145503	11.1162445789853	10.6295096604658
ACTR10	11.0444555562852	10.7563990992013	9.2804382680593	9.30249544280864	9.60055363144089	9.90601345175227	10.522491085975	10.5944076260948	10.2025255992022	10.1039632815458	9.73380286928604	10.0534619663073	10.0224554755676	9.89855986802994	11.0773214900951	10.9817792513672	10.2196878704636	9.77356232887823	9.98360865847368	9.95751510840474	9.0532959852025	8.95158209660096	9.67876888222952	9.79214237669938	10.7204256049794	11.0028738312771	10.4642169631843	10.1168762527291	9.6715357512614	9.19361150259061	9.86914695965348	9.9272181262744	10.113263234435	10.0523118123691	10.3299071044124	9.70059780786338	10.4659388372527	10.3554388079977	10.480233457353	9.80998544521041	9.1470934062172	9.47675221586434	10.7720952428133	10.2518867276801	9.6610962470931	10.0802732604208	10.0495536519716	9.97342168000744	9.97882166122102
ACTR1A	11.5854729865959	11.8996285876416	11.2900051940327	11.6548183261327	11.7790400578717	11.6801802083134	11.5363289108756	11.6062746123859	11.6596578288579	11.9321407326719	11.4961368746009	11.5288768564293	11.2979102430257	11.766595491855	11.5666600215108	11.6466257802537	11.4353501413496	11.9565434531217	11.6607699897003	11.5655746869885	11.7272137722415	12.4167312797281	11.4130064287584	11.951005127839	11.5633846811034	11.7480042883496	11.4764767113752	11.7126803561889	11.9251120828931	12.1907373666193	11.7737107302531	11.887802682501	11.6390660332268	12.0102912324475	11.4247733317914	11.4216703446109	11.5476667908094	11.7691142448162	11.268855487408	11.7932735155797	11.7397416865589	11.9901878240734	11.4663124569579	10.9348844576809	11.5122533952256	11.5395938660899	11.5065243849207	11.763983005186	11.4837894002581
ACTR1B	10.7939607344684	10.416463090618	9.69459762303175	10.2135064444294	10.3893361846417	10.4186948418534	10.1092899345826	10.9631603343839	10.3855029764991	10.3842831452271	10.0403360578134	10.2652763195937	10.1395368046016	10.460854912973	10.7858817149284	10.8486558807183	10.3832068713226	11.0162619307567	10.4581383315084	10.2723814200807	10.2691058826352	10.7048341263031	10.3536555665525	11.0170470976301	10.4808699262669	11.0854188755181	10.2340368085407	10.8409376428324	10.6513600147563	11.0067847267209	10.5642064561192	10.7515124266317	10.4493942973361	10.7474415580616	10.2241453533767	10.7982800373817	10.5420376894412	10.6420265883452	10.2496394177405	10.6104840107961	10.4282260374082	10.2812701914219	10.712990457077	9.87978098158015	10.0457733487237	10.6156045851941	10.8788585023519	10.1631624200721	10.6027116365735
ACTR2	12.2553066329782	12.5212938633798	11.5395938660899	11.5084795501855	11.8383657748712	11.7459547129841	12.1842296658026	12.2642940691077	11.9223382603636	11.9120901393042	11.7042302075532	11.9482643383356	11.9294032962615	11.8714326715901	12.20247491799	12.4760823228823	12.0903438281849	12.4104159208444	11.5319258506106	11.5288768564293	11.8524199285129	11.3025314589318	11.9404065571957	12.4465421475498	12.1223769752881	12.5657048115119	11.9390042299605	11.9210231054995	11.9579317191394	11.9457326151563	12.2178919942007	12.2401403307933	12.2247983830583	12.3519405780061	11.7603406652249	11.6270712437955	11.9151893314924	12.0984194800914	12.4996752636882	11.7468717759505	11.5811648662477	11.4014505525835	12.3174800110057	11.7614901811066	11.5709866887503	12.192324432631	12.2247983830583	11.6840837232731	12.1403449677261
ACTR3	9.75876964098394	9.41786279832349	8.71222441696224	8.91118407187311	8.66986790922247	9.67025916224939	9.85203116190798	9.69422869877755	9.07471649234192	9.04975456567399	9.2270830316638	9.85342541637891	9.10666388412609	9.8394546595136	9.58913992693964	10.2540782685395	9.03239818610279	9.6804024218324	9.2627278147796	9.3727528369179	9.13485274509966	9.1489955158847	9.57382633562499	9.97234399879179	8.8662288115349	10.1458502256423	9.52060122172309	8.90649883083226	9.4221727113986	9.00621896976399	9.93289141011861	10.2580581702273	10.4056033302522	9.94888850414256	8.66474962050426	8.84373774160032	9.0490947362921	9.99370743554245	10.1196468189266	10.1617714103385	9.21191593440102	8.23538753486202	9.49457938213589	9.91165930987957	8.47342360768842	9.44310957888073	9.60004484554193	8.84010774089948	9.43012400091141
ACTR3B	7.72687035943714	7.8542742891815	7.52755304143959	7.90401930274645	7.32725330023593	7.49805281760567	7.53053836141901	7.81049224021665	7.43355181794291	7.48450941025286	7.43067846476853	7.57295978689332	7.48450941025286	7.59470622308638	8.06116109369133	7.73956322244151	7.57601264933448	7.64423828213369	7.63388455144293	7.50773460025997	7.71892245140627	7.5217588998692	7.43180445847242	7.70632391357396	7.58160739689596	7.78957097058121	7.5167869918365	7.67857330075237	7.59674118480138	7.4000650260006	7.62335665075681	7.72211774873601	7.79028199009432	7.58637796647105	7.36019201308618	7.46829866499971	7.4606602814668	7.49617165983769	8.01505494704295	7.41310212679897	7.49715958723675	8.29034559149941	7.84874124843733	7.33495694004713	7.47713081400193	7.56067822844443	7.56928984008834	7.6968646592667	7.53932281314002
ACTR5	8.53015579343976	8.16847167470098	8.29078608840899	8.78430524271059	8.64332702803051	8.59446067296332	8.26457322070343	8.22482566472735	8.37786016631394	8.35374873137	8.27880168342511	8.1050262263535	8.40674666040847	8.22944525992199	8.16119633378841	8.31248371330621	8.34291464056301	8.1946663996182	8.76042198896604	8.22332868696994	8.29868439164038	8.63919719861853	8.40152641357	8.3762673884466	8.52003266145863	8.14763045323915	8.28126936585449	8.19025105702248	8.24110427314557	8.44563984910604	8.30006884807888	8.08160439717868	8.2690410437079	8.21564540590679	8.36701276469685	8.30051636380321	8.35949754736442	8.03048181590065	8.28472756938971	8.29961219774557	8.25451566724034	8.70181828084707	8.2382154813862	8.13236914479611	8.19304079521975	8.58981501521656	8.11899821151259	8.52817222847003	8.13042841954835
ACTR6	11.4326215982781	11.2088357270911	10.5067321501993	10.3248627539476	10.5963926482993	10.9038932155895	11.3771443192144	11.4288037895978	10.8723318420386	10.6916139112486	10.5845262575432	11.1966404990202	10.7446059739502	11.5185550451537	11.3403508135441	11.7298988908995	10.9490108437898	11.5843933103826	10.609873627808	10.7796428034445	10.301724061993	10.4948665895991	10.7523746644949	11.4816380608211	11.126343267371	11.7078681080883	11.2791585611256	11.0178064710801	10.8209681061327	10.6993804245902	11.4704385483266	11.2641028076893	10.9214587082494	11.4297746674001	10.7048341263031	10.2784052050906	11.3789151071301	11.3643676310895	11.1660809761003	11.3146961399117	10.3587306717767	10.0962958259495	11.7249543479841	10.7251144720999	10.4288495739698	10.6928682381391	11.1669384030858	10.3903561567707	10.6902233703473
ACTR8	8.19335050731774	7.95912779099969	7.96716099193091	7.52703215020918	7.80223244598265	8.19000687382393	8.17182755073843	8.33125015077057	8.29557988248344	8.36801698625724	8.16397498167911	7.930995232102	8.01769390296866	7.86221221284374	8.18502879278457	8.40448902521179	8.22382604668286	7.98092295078575	8.04521901295982	8.21677784705889	7.96467823108554	7.71937670061799	8.03957310111076	7.94785816292909	8.16955590935572	8.13019652050661	8.06040692967256	8.26133860086254	7.97816021129947	7.88445457982061	7.56384569298449	7.90060905737692	8.01579148364077	7.93115502015783	8.47438396589756	7.78386074228945	8.21014416645217	8.19335050731774	8.199879168567	7.99192309175864	7.88348782444179	7.96196906567257	8.24846389079612	8.18429946338808	8.41084416307968	7.84087551870977	7.9060146706168	8.0472287265603	8.02120515171474
ACTRT1	8.37760323669925	9.427817507315	11.3983169261651	11.8057204387694	11.3109288494702	10.544491392148	8.75975915613535	8.82062847477351	10.1555928056046	10.0114969539686	11.0289617380643	9.47991423154884	9.53883529679793	9.61792467014273	9.6556433663586	8.8221235743206	8.73615853641201	9.22499939633201	11.3808527550182	11.2927271168405	11.2979102430257	11.9740082940307	10.1695344087982	8.95498635922652	9.39288351431493	8.8025831371646	9.50758142990076	9.73617601135947	10.7403138322019	10.3582203156469	9.13172247440309	9.94444546548478	8.39227126583335	9.39059814299998	10.660074237587	10.5262686821757	9.86765699670024	9.27452590841643	8.50818280511221	10.0693727073649	11.5084795501855	12.7327204950709	8.88880552424281	8.5545555317641	10.7885803328004	9.73924814215122	9.33327854792675	9.92060840608347	9.09215416198652
ACVR1	10.074685475635	10.6080492051076	10.3292666272943	10.4099364477087	10.7495231788919	10.8646826390846	10.9018827839976	11.2707461902046	10.9910704460558	10.6406659786833	10.3955439594711	10.5950250417813	11.0162619307567	11.4869853439429	11.0681307794804	11.281934786315	10.7439412699634	11.4140574022076	11.2781955274517	11.1104515536074	11.1096442169439	11.0674040530378	10.7923928549858	11.2791585611256	10.6726943531216	11.4578867217518	11.1713849596008	10.8578071346984	11.1607380280933	10.8709821834476	10.4581383315084	10.9617345221599	10.5350096873365	11.2277092125162	10.2817610252389	10.681244085781	11.6982042602778	11.3593542074182	11.2004608473546	11.4898913749927	11.3372994426691	11.2957909964075	11.6086967132414	10.4373329804181	10.1602799346758	10.9297736387133	11.1995618143522	10.6726943531216	11.0837790022928
ACVR1B	9.58136945672002	9.56485374484414	8.64877516478434	8.62042141587714	8.73065089147082	8.90710862613427	9.17405729294872	9.54834368877989	8.95742734171727	9.11161967487853	8.77388641220907	9.35699416003712	9.08686853063823	9.71915217008457	9.43773011534759	9.66674163573	9.07632440121423	9.78444397170689	8.56210002145294	8.5974426988758	8.4874135574632	9.26674615482514	9.13346650530979	9.92531901930875	9.03628513275646	9.48381463286489	9.14242085888887	9.25699451628662	9.20849398593332	9.71089710435308	9.7097494729017	9.60942235664219	9.36390129330075	9.73842773396674	8.77747460456213	8.61692240706277	9.31855466514847	9.4221727113986	9.17934755617332	9.42177906291536	8.66632804296763	8.63131325845195	9.50384606557936	8.56944119157169	8.6812366226201	9.29796904531706	9.28073982397265	9.09844124915154	9.41786279832349
ACVR1C	7.41087044149997	7.30952291064439	7.11784073247221	7.08225668205153	7.24570743818241	7.10430735073565	7.45610808871559	7.43884246160249	7.15967139750496	7.32093844026983	7.22232715563035	7.4258345610469	7.37972597652639	7.40955735529729	7.62400799611739	7.97554769617054	7.37483549021039	7.38490294275797	7.10588919746044	7.29747248579116	7.05741364194465	7.18603823277854	7.37756282894666	7.62961550521304	7.32278514137329	8.17384877118815	7.79268772549742	7.34340781037229	7.38065603735636	7.20045590932592	7.39202637101354	7.46802903292108	7.59829866287065	7.67709478159686	7.31903217825235	7.47720073338015	7.53899517599049	7.50887250510306	7.59730439945475	7.79778331272523	7.41749950157272	7.26240841474581	7.80320869757608	7.43993721657399	7.32378876326017	7.48966024202752	7.35399755014187	7.33423308349196	7.32085038901339
ACVR2A	9.36463246192801	8.56069806309368	8.45248711469728	8.57447904966766	8.36376881556504	8.25451566724034	8.37881580993035	8.50479207240849	8.32114968591973	7.96585806417549	8.54094409253809	8.85948372973298	8.53292358861376	8.94963913236679	8.93297664941811	8.76451250711009	8.09904523998255	8.40175746915575	8.2727073408347	8.10072074001996	8.37383426748089	8.46906449211896	8.61117644796318	8.61891143936239	8.08298543986028	8.58149105007828	8.5985423381706	8.27588462049872	8.79114287870042	8.21610452432357	8.73739191923601	8.62354705471829	9.03172155478335	8.58919660947908	7.91011922057424	8.02477799870424	8.10371572230385	8.42869045345518	8.58333808107199	8.81743287848028	8.13954581204231	8.34607873105396	8.38375547607028	8.6945461872093	8.39653960959561	8.33760393376312	8.58951192583571	7.95352022336336	8.16974325235442
ACVR2B	7.43936493440268	7.14029316131423	7.53121122935284	7.6762788283906	7.60733320358687	7.4471583641034	7.39725463519837	7.33044677435712	7.31466100235844	7.42371486230346	7.46859434667726	7.34798492979307	7.5236829957009	7.36714580102147	7.34582824513703	7.24845994081658	7.34645761777511	7.48811865183261	7.33417769467532	7.30445416780356	7.43936493440268	7.3652595260994	7.31958641332128	7.24414065948797	7.45664895355092	7.25203107018131	7.22513863672548	7.4160007318579	7.37006531110679	7.23307430467256	7.3654848834221	7.19959976295086	7.32234587286967	7.47202506433607	7.34719088917208	7.40856124404262	7.39273519502459	7.20686842405479	7.40944161909183	7.06967925383832	7.74307486767682	7.7532445057529	7.28195944411425	7.36924305834455	7.2920735892872	7.2754837968461	7.34039812085894	7.20708957396551	7.22918754465709
ACVRL1	7.61100533379423	7.87939926245322	8.56493627462732	8.87416731352114	9.25059128388488	8.57636074011196	7.83264794696565	7.76902608817548	8.28666304364102	7.95752529466683	8.1411162190946	7.56148050697671	8.48610790364261	8.34074378848002	8.03048181590065	7.91792253399544	8.03048181590065	7.72481984388654	9.19289939304391	9.38089678146	8.90350456477691	8.8268812373697	7.75086013427565	7.44682770239849	8.00737692248177	8.05755228488661	8.05284837472371	7.77546793845758	8.61168207831252	8.36229266757886	8.00568785051443	8.34367597210215	7.72455144478443	7.81307910575058	8.24232179290812	8.47649424306621	7.80351846911066	7.91156491713468	7.84317062768531	8.01445102508571	8.83326116348324	9.35509820032719	7.32763312955913	7.77517553704473	7.68947849417533	8.03365441260503	7.74898133539207	8.8377942959178	8.19487210019989
ACY1	8.23175642671599	8.56522143084766	8.76664366554154	7.88639340671516	9.11194138008156	8.47984171492756	8.75217088351195	8.56796027887684	8.81215585340928	8.6477101537555	8.52325560454582	7.93376212887883	8.50418343164396	8.18901057853928	8.86240420305312	8.60154428945193	9.13346650530979	8.44634186077248	8.83839894835743	8.6552114687157	7.83919344798838	7.52247909897698	8.84131752008162	8.23924403818592	9.25539554739004	8.91470078933448	8.95498635922652	8.64332702803051	8.27514399180018	8.43308175692055	8.15956335468596	8.15590314518805	8.08220438795746	8.20200122487063	8.93206178809216	9.39369400519346	8.85948372973298	8.68472493862365	8.26091395329268	8.1041429350401	8.01726709707728	7.95310876421512	8.79427260215673	8.51320654361999	8.16312715571579	8.45560500975456	8.15202712717864	8.53391555948738	8.45142404086403
ACY3	7.7101380804777	7.8628444160325	7.3875084097442	7.17298656462106	7.52797114599945	7.64339276723984	8.1872271316901	8.1814549444157	8.37354487308068	8.05926909618736	7.36600468752239	7.5563001020301	8.02104884695122	7.90462201880433	8.38945824299563	8.04846351650874	7.91306981614091	7.7024559003297	7.34375260359835	7.14357093460847	7.5567230757458	7.38243424314007	7.41666029754141	7.56148050697671	7.84640909528512	8.00240580843585	8.25047723960676	8.21314516772803	8.21542540435535	8.29377951016157	7.05097720345333	7.19985614662796	7.41075346478779	7.53121122935284	7.96731828430692	7.44989667073444	8.59306166934386	8.21469393425121	7.8365702527202	7.80015765618826	7.85895883681806	7.68706966833106	8.34607873105396	7.52343603731401	7.30507319795086	8.10929871080435	8.15633766742234	7.54884187798212	7.33766642198879
ACYP1	10.0510047308091	9.59955919819275	8.8819121883993	8.9405090883275	8.63984879399648	8.98833668938649	8.83518908311429	9.24078470574389	8.72164032564594	8.78134485394558	8.95838633182883	9.25661069538407	9.20336736820734	9.31004499343344	9.15664520201732	9.07031793767303	9.11271888135491	8.95372547908187	8.63131325845195	8.96393986406703	9.00917285407214	8.84832161030215	8.84045185602641	8.79898190200284	9.41194190414634	9.47635994525206	8.92060123973033	8.98575740241358	8.88948128508218	8.88130010338981	9.42010861520722	9.35491270762425	9.45655680223586	9.25270814916525	8.91769423078753	8.77259148803632	9.18133343675436	9.02736930126001	9.29001069481573	9.03275598377794	8.65349510432317	8.57340120843002	9.41153625085958	9.45939819978263	9.11499041589019	9.25731443123089	9.34489944559622	8.68529151368356	8.69959446052568
ACYP2	10.4586962720505	10.4942611144175	9.6711286663011	9.54391236471569	9.57840149116566	10.0143450041172	10.4581383315084	10.4486949983635	10.1662259651028	10.2484550306093	9.8394546595136	10.0124624196934	9.9371380219593	9.61310835422042	10.4744805068762	10.3380288094788	10.4142018300765	9.63294287698094	9.77709834128222	9.6841798956677	9.53677507009761	9.21083271927481	9.97141516895338	9.73756950179517	10.5064242695038	10.2413456906	10.1468268019435	10.2236640793036	9.87131489715028	9.54037760165727	9.62596986244939	9.77751211295325	10.1241870816129	10.1305360417317	10.184905589054	9.49733359206497	10.3443126458977	10.3694190241166	10.3848509157466	9.67634426549891	9.73617601135947	9.54207488622494	10.4175697391391	9.94031367511045	9.94619231191577	10.1148590170324	10.1776919102517	9.46285973309898	9.59534547836901
ADA	8.26739321040726	8.88163706810621	8.1281123959963	8.24512357205744	9.5180041309372	10.1571276237314	9.3798098742864	9.14121224625937	8.75391188407856	8.90583553068486	8.8794171145986	8.42214359613364	9.0883841333401	8.13083789024016	8.10122820536337	8.18861964122672	8.74853957697353	8.11604846229937	8.85948372973298	9.22778613310859	8.49167597092638	8.57911348552128	8.61064652335995	8.17057633084077	8.60678356130073	8.12851729034961	8.70971399892191	8.79493433913274	8.48225767298095	8.51198128095052	8.27441369805014	8.41778051670346	8.76175767333563	8.09461736590183	8.37179617064421	8.30269482668456	7.77886553864623	8.43646134635243	8.1967934014001	7.70006205340625	8.39451245386788	7.76530989129863	7.71869060549498	8.45560500975456	8.81743287848028	8.49628086659409	8.31269825866605	8.45758265724682	8.464612094039
ADAD1	7.1174400392927	7.07971752652265	7.06271766655411	6.99825843202001	7.13723435509465	7.2451318892467	7.0181865923099	7.01003592001626	7.08058963122328	7.36309349768914	7.1615568471567	7.12127656493245	7.33711685309248	7.39680045191845	7.32206033753366	7.140793714612	7.31860209137743	7.36142349452926	7.04213252279181	7.07033289716658	7.27153433218562	7.1883610556936	7.18495259046352	7.36628813336168	7.26039347892961	7.16984273761056	7.33755137405647	7.15026074428386	6.98555408966222	7.04603225611854	7.16323900395571	7.25685965851461	7.12300713480979	7.1490840928222	7.3637887824767	7.19173155225419	7.45610808871559	7.04872009844309	7.27228339605627	7.02158865490806	7.18662443157973	7.00853511093011	7.06413825740568	7.03801958553386	7.12411113085736	7.39541351557887	7.19533411172762	7.18325179154718	7.07222469057648
ADAD2	8.09586609216363	8.43335760300238	7.98344693603388	7.74466851076392	9.25876137472556	9.08165255969205	7.70858521602502	8.16974325235442	8.42635731069169	8.08201247019636	7.99157108577364	7.88445457982061	8.58550059575902	8.43153982095947	8.25068628617047	7.85981274972008	7.65054434558924	7.9462038328492	7.85952333799081	7.58908835059381	7.65618479994493	7.78400263260085	8.01558811416328	8.32971121580858	7.62884251316873	7.74466851076392	8.41858073128865	8.20994708385781	10.27778771943	8.06352671293197	8.45484553916098	8.40580203508731	7.3801601042368	7.77030424846796	7.91370594340997	8.15047976142147	8.337370767071	7.99300963451684	8.91966077610004	9.37712841999669	8.29206772417252	8.6987175388284	7.90639187816687	7.42619082731826	8.46388973116597	7.93321983002412	8.05733335954512	7.83822856569042	7.60816163544632
ADAL	8.62494813476507	8.68092754000146	8.06316289889164	7.89280475850172	8.28149449771183	7.930995232102	8.26340101652799	8.1567146120591	8.54174214103829	8.1500389718235	8.49353395008173	8.18861964122672	8.48415719081894	8.3059717751782	8.50530773549095	8.44710977491999	8.57911348552128	8.24772202221128	8.03066543731173	8.34771403539315	8.35611861742512	7.89366250600805	8.47055346308405	8.38665602463564	8.80288576560034	8.44739818334525	8.29775326876435	8.00533936519724	8.02436522928312	8.02615850686285	8.39785306700138	8.27243732185407	8.42188055508576	8.2192596755486	8.13193553564843	8.16054335091508	8.43597942029278	8.26761761172951	8.30454036357797	8.17538632529754	8.03278867677732	7.83468288426262	8.3117439857174	8.44592256860096	8.25856588981651	8.12891428118016	8.06809763758647	7.95662889988947	8.17311872868216
ADAM10	7.7069672135026	7.70797303452828	7.41973642688286	7.61423105960325	7.39343096288098	7.88476630038864	7.67729943923004	7.72261327517961	7.57557178902538	7.69110261475093	7.49669206517125	7.44296467667171	7.67960062014137	7.52782538801707	7.65255600599773	7.77408836971176	7.63724860713004	7.51071845758564	7.58786310457752	7.49646902575144	7.34375260359835	7.45471786017317	7.38243424314007	7.53663956781985	7.58438225164148	7.60185143014119	7.62314681034668	7.51537759398895	7.39518405093156	7.39437780537473	7.41045735309293	7.53772187799916	7.49767764200969	7.53422189087107	7.54939471911675	7.34229983062926	7.58539348759214	7.64362342391832	7.80917888818953	7.48562378785044	7.42921455150935	7.17274726688644	7.64299352101329	7.63032353746254	7.5016185963288	7.43695395377622	7.41794057925707	7.38077503543253	7.51554273627383
ADAM11	10.1520509061305	10.3898502092908	9.60181125754668	10.2473717486115	10.0698462316335	10.8401737358536	9.99518399220246	10.5481398470204	10.0839681624976	10.3449415495118	10.1854203111844	10.3077310191077	9.32792788296737	10.9444060771852	10.033497461354	10.3455646793931	9.74745694711829	10.8861601179475	10.7332614766215	10.0248409829527	10.4505201896773	11.3602578070739	10.3335432066643	10.9444060771852	9.87466505841287	10.3943587363828	10.0193393983258	10.4493942973361	10.6169637078399	11.0913802222291	10.7982800373817	10.7652222743162	10.6374733020771	10.7584742480605	9.88028240949267	9.51263883702466	10.614959173358	10.5660784981913	9.41856254885728	10.4890851358083	10.6439466917117	10.5164944419065	9.96082447260059	8.42161805614677	10.188592817558	10.374042374911	10.4282260374082	10.4389079007104	10.1727589614233
ADAM12	7.4837787516306	7.4813900126944	7.83759401800321	8.38524663565338	7.67709478159686	7.66364435935211	7.48356279855909	7.40627424111044	7.59730439945475	7.62005072883583	7.76581495204717	7.70137370100088	7.66423519416032	7.73030368274711	7.85895883681806	7.34511141379357	7.59702299730997	7.52618405096884	8.20553063145081	7.96307772881781	8.09712113212442	7.70380374008187	7.60050632506531	7.61455285845845	7.65174455586452	7.45240779022281	7.46292831262812	7.67662421113597	7.44490244482676	7.59413256833335	7.76725624438672	7.48974718195285	7.63482977896154	7.33561218772905	7.73348967896144	7.49715958723675	7.83702627155822	7.37280962598194	7.66471770022307	7.54287212047671	7.93489436976757	8.51241144955455	7.3757372846241	7.67673179381749	8.4530668831057	7.56867212616248	7.61850242500083	7.75653866652881	7.57800861297472
ADAM15	9.58419515346864	9.62089249445433	11.0674040530378	11.1353455392083	10.7395418682635	10.4770044482412	9.85953505551717	9.60343146177484	10.0164079647101	10.0228902400922	9.86538980101444	9.38742307280026	10.0534619663073	9.77401226847257	9.35699416003712	9.24344899206241	9.93384201475666	9.73977039593751	10.6489346802707	10.6832802088057	10.1859015166215	10.0206666603764	9.92253359468617	9.64918347682888	9.84002466828206	9.36728173252218	9.84520429751771	10.0723244677689	9.85676265162413	9.78227928529565	10.00619096316	9.78759045217896	9.16590227644846	9.16300121435844	10.1797738635701	10.1863923505695	9.51000386319381	9.75585948300124	9.33718574075911	9.62433962877205	9.91793316495841	10.0854410201355	9.54353661661224	9.91793316495841	10.1274980249992	9.50414799675644	9.37590891864454	10.834636766869	10.1117967367269
ADAM17	8.39203480902201	8.21542540435535	9.34725445998091	9.43812936675224	9.1379107723177	8.6794443697926	8.43724632608618	8.39299524707995	8.96983959022704	8.83839894835743	9.04939844493074	8.8075914285123	8.79550310159613	8.86144970461499	8.2735537178313	8.17119318701577	8.75247945404926	8.76042198896604	9.00166247161731	9.24415154885777	9.3170653949424	9.24000191596607	8.84103712073133	8.64877516478434	8.59992116882568	8.36777199033786	8.6302297719927	8.79392876030798	8.99092986787279	9.06177355314715	8.85883431635506	8.56128370982036	8.31845608079982	8.37354487308068	8.85277967388566	9.03275598377794	8.6152793744509	8.38665602463564	8.3740369682688	8.69061392497485	9.24674449963433	9.75713273767805	8.22988384420804	9.05404541142819	9.38589187696671	8.79330521008705	8.58919660947908	9.03628513275646	8.71512414138496
ADAM18	7.05993541948914	7.0218354143463	6.99009687001951	7.0678025468736	6.96721295431815	6.88402751007033	7.02468492194281	6.97446485007706	6.9356912218759	6.95744949564187	7.08220831731353	7.0929078356559	7.04493544376834	7.19431595391927	7.00746053896478	7.09995559048537	6.99848928539891	6.89716394984989	6.97804348247838	7.0558414552799	7.02996612985518	7.05184246458238	7.15446925630012	6.80153407311969	7.08472168936027	6.98400901539903	6.81178437677471	7.04624388245856	6.98191767517913	7.03719635101674	7.01234589211952	7.00162309481774	6.97077646016177	7.08930030349521	6.80995096929527	7.11822303088396	6.95031218780818	7.09300257201466	7.14544268816582	6.99146794495509	6.95019701298131	7.03130670106616	7.0143095526526	7.0573074761886	6.88646891305198	7.03354668149166	7.09406246758371	7.1868204980826	7.27490469542292
ADAM19	7.89867554776949	7.88461619980435	7.71359821919355	7.8039185590157	7.94387836597221	8.36777199033786	7.83672884867322	7.84702417766093	7.78329750296829	7.94484319560287	7.85880152522928	7.96878446473157	7.74491141290193	7.74491141290193	7.88286996171474	7.92260198980814	7.93619051559899	7.88674436594527	7.74869437888377	8.19256913134554	8.01047486115033	8.24020607388214	7.81351715034485	8.10458673711642	7.68473179190182	7.75058921216618	7.69060970196452	7.92170269154458	7.94818829747672	8.03237716642351	8.02597866750622	7.84993946098566	7.99078291481434	7.95662889988947	7.72018398185312	7.65088591177609	7.83135950859873	8.0003267701146	7.6165965161984	7.76211604377387	7.78729628576834	8.11282640308615	7.90532300384455	7.87342996269237	8.38923775141423	7.84545040681092	7.74234061622435	7.74729032940787	7.59033413774742
ADAM2	7.48723200911572	7.68388516107477	7.57064157829058	7.51727120775913	7.42319758871253	7.65420391833092	7.42464180648369	7.56529847757896	7.26266447006438	7.43563080105333	7.62904803352033	7.50231678230238	7.52877892554287	7.69183319724875	7.32080285274352	7.38454957869683	7.34461596274859	7.29860641209	7.33745477675987	7.53713636674896	7.549283195078	7.39576674486657	7.35536425404331	7.3175732816933	7.41920596241206	7.54707041234415	7.20748694536416	7.25961149293935	7.56504444173892	7.39576674486657	7.99212856964874	7.55034001675255	7.48851665418824	7.38625165199443	7.30634905379569	7.47965441561873	7.26641976629221	7.45280572055201	7.35484649749842	7.2705339539651	7.69060970196452	7.83233012886096	7.35675163454068	7.27954692136327	7.46404444335594	7.25735495025795	7.32263540064986	7.44458365082923	7.39047805152267
ADAM20	7.31349615080319	7.42953396168641	7.23430140008646	7.13738248391257	7.22158263531776	7.25739871404938	7.18995127972635	7.06145933148892	7.13205029203418	7.34183551730226	7.07934156008053	7.29242883239138	7.0347226266022	7.18404346613059	7.24813644003328	7.17933107354587	7.11574589829769	7.10127533645676	7.23486060730007	7.01318970894971	7.13363214866744	6.88166658398559	7.14968654991083	7.25231885307794	7.4086826002831	7.09153207083905	6.9179145125862	7.13833012306112	7.21162449942145	7.32809889502019	7.06344796746394	7.11881066406992	7.13767504581103	7.05328438423584	7.50781667146698	7.12612649478095	7.2012131023	7.17337009871707	7.12567900319313	7.21170005610977	7.05705853113996	7.10961526728997	7.31294054829714	6.93310256638428	7.29425522310658	7.00220618605849	7.21931507827301	7.22587822231149	6.95765094462567
ADAM21	7.4655813247201	7.36048244298697	7.53635803020655	7.52465241552351	7.31921980634547	7.18978661222922	7.40662885220554	7.37473433452917	7.19397478564263	7.39135333089111	7.35098354945418	7.4647189988526	7.36494441899303	7.28174835152479	7.21126037382502	7.33938313889009	7.43731147328841	7.38248615855497	7.40297549743837	7.44748016038671	7.52150944111429	7.22146790163281	7.16177695654926	7.30351299878282	7.29573171937087	7.2514481616645	7.27079286589259	7.28380342794389	7.59065818652117	7.36211853879906	7.28335489529801	7.36955134995199	7.37865629716066	7.38248615855497	7.33077853043213	7.36677938425563	7.19041847924152	7.22303875691314	7.44805830739672	7.98970857822677	7.60675295494586	7.30572207685915	7.24732303771777	7.4781220724436	7.67328513325196	7.22693980759729	7.32378876326017	7.42213058871207	7.18531349421063
ADAM22	7.48342473452771	7.68873508359029	7.78037363519913	8.17292010455048	7.78489484454641	7.91975308341572	7.80320869757608	7.61362400541822	7.8198707533081	7.79690910307266	7.97778874262874	7.75772942280084	7.78064044731553	8.05112261728144	7.77798169334217	7.56250664883651	7.76989212945623	7.78192657287532	8.13933860101196	7.92614646636513	8.00309459478127	7.87739528283074	7.7010118223375	7.77366977094432	7.66528311311977	7.61013529141042	7.75168230556825	7.65376556862641	8.08409542877249	7.71060012863642	7.84888295074909	7.7812134119303	7.62099517545893	7.74795264604743	7.62215514954886	7.77283112922959	7.62439816664798	7.47258755171492	7.55969374570775	7.98526119698382	7.95426237655298	8.32069623056201	7.62059008949468	7.59498696849612	7.72170173848424	7.66019228518235	7.637028340071	7.71992317736828	7.69060970196452
ADAM23	9.13346650530979	9.04836128046897	7.49531291989462	7.5229422080759	7.57960995147409	7.52044759067215	8.21268429658889	8.7744989308991	7.69674389047289	7.63604745943158	8.22070074612117	8.09968383462004	8.13547487001119	8.45278845950587	8.89113240361632	9.01365437559349	7.99097038676999	8.49137943752956	7.35399755014187	7.30302523144262	7.34999919418149	7.56963396376426	7.97835466764444	8.59189472636312	8.14357387247426	9.05602319014616	8.47776406564819	8.33169245525514	7.9861601528985	7.82733422994825	8.86301116159872	8.80158191435914	8.59383136883064	8.78809618163768	7.52210747264193	7.43849352739595	8.29401467600728	8.13348816492324	8.94929785021285	8.12281338033443	7.53388258067771	7.10122644106193	8.96262773181401	7.54387260235523	7.43709725150165	8.49223080128294	8.48638490021388	7.99390530614664	8.76388484012912
ADAM28	7.39481043301296	7.38761490204487	7.58736640061015	7.68202430018747	7.5815113749898	7.62243583962917	7.45274373621507	7.29018708228516	7.51521103441327	7.46167290081087	7.49592409732502	7.44631588630956	7.45274373621507	7.53405537030389	7.39059519791659	7.43505322145696	7.65858345635606	7.59192410834636	7.5841881221368	7.3839905321231	7.54429379153943	7.33745477675987	7.49474612012699	7.58880517960932	7.45571801283006	7.34917612449745	7.52603400084222	7.50827891968988	7.47252225054231	7.4007426708779	7.40724902801823	7.39779298115977	7.47367099297293	7.36364383717374	7.57483210409787	7.29784790687144	7.45498950447039	7.45198791945571	7.50185652122444	7.45968428913584	7.36281966359241	7.59481418024952	7.47540311720408	7.47795122505567	7.42548217683974	7.49203004049666	7.65596017698063	7.63679951457732	7.48393366588029
ADAM29	7.24056789033496	7.15996945043088	7.37385791792937	7.73635961305237	7.57102914232017	7.31270312980095	7.35778582123522	7.42603550314288	7.22089905682211	7.42742311096478	7.48238608441733	7.44237913830509	7.71483279639441	7.61900630119136	7.75991121044109	7.4713456177797	7.3347541258404	7.39152598611725	7.56452119853084	7.60566539403308	7.85501858419694	7.52390708959434	7.26996741198793	7.54817693107201	7.51686775993457	7.20021577626833	7.32254786217677	7.45293761102896	7.48421849946948	7.12124094296741	7.63691246596199	7.58160739689596	7.38033110925661	7.39773674978061	7.48686115202874	7.27597005861145	7.62961550521304	7.25231885307794	7.53503997825645	7.54884187798212	7.46972232394983	7.38645978762102	7.39972459883093	7.38060706762219	7.48400698830155	7.53796101543307	7.59269513757639	7.61122191486739	7.3908239832154
ADAM30	7.13448614083587	7.23477459273179	7.0910871852132	7.2097156580293	7.16480372908158	6.98605309312416	7.18586587562617	7.20333572979523	7.07436007810238	7.11312689487271	7.19003105323864	7.07816897864596	7.03668946625701	7.09401900854642	7.14203599392208	7.10921144323318	7.12596935030711	6.94810309333049	7.19140002328194	6.99347784254217	7.0458083224372	7.01706272295335	7.0372620133127	7.02165513516739	7.02492561589425	7.06600966107071	7.28027836003461	7.19227292942906	7.11788571972773	7.05269872752495	6.9770524441422	7.21456538108557	7.1672990514002	7.3329981634374	7.09966043864619	6.93268196787565	7.06535372897613	7.21796135469422	6.97619366926074	7.45719912663849	7.07614489530612	6.93801284627613	7.23713128064555	7.26569164531729	7.13656323114373	7.21460255795373	7.12193128913701	6.98004306734209	7.03377750186929
ADAM32	7.36052760862826	7.25836589175108	7.33551314539961	7.2540532623723	7.47744320327421	7.4858201232488	7.43044775181007	7.37675377675228	7.20518188689772	7.18252110827	7.44163904503886	7.53627630699764	7.29543441540617	7.41822837049495	7.45003046077871	7.48845715440487	7.3710914956564	7.30017927055971	7.43702434473947	7.61122191486739	7.44703777485659	7.51383441745283	7.36838533191325	7.36409707890749	7.40478161468363	7.24968321926082	7.38282282255415	7.40495778752653	7.32337995050892	7.30129656268995	7.30050866042354	7.45322423314001	7.37751193429829	7.1868623963185	7.36800121220898	7.28113879426882	7.57960995147409	7.29216832337228	7.35433048729365	7.30403088478634	7.40013063076414	7.47037182463319	7.49830985693453	7.30788514250174	7.24939654199733	7.42534939714243	7.18205889727875	7.4092965926272	7.40711189748057
ADAM33	7.38840387490629	7.39635590436635	7.72391617610253	7.95862738105449	7.77532044488289	7.49113196726298	7.44372375175718	7.42844072399959	7.49584437662579	7.42438237802016	7.57139867189623	7.48216870666253	7.62655238207345	7.48400698830155	7.62531685676292	7.30850486460943	7.58373138662828	7.61465547903636	7.76281040643699	7.59526713848416	7.74138614193511	7.65121240731143	7.28533643536126	7.49548145855597	7.57924457369409	7.38271853009062	7.23554796838612	7.47381523412674	7.36553525368634	7.61580871641742	7.43631367721264	7.23465622029494	7.50223735641769	7.45878890547015	7.60372374331655	7.45248598773456	7.47635655235768	7.47147885396812	7.4059698589646	7.40478161468363	7.73673889015505	8.17771455262255	7.38483151057925	7.49039299766389	7.61219943560834	7.32229670919428	7.45982823548156	7.5518186078385	7.50835269489216
ADAM3A	7.06828414943391	7.06803421127947	7.03044910547319	7.10063342625625	6.97272573623884	7.09815719808154	7.21090246996524	7.07749326420164	7.04619814115161	7.18586587562617	7.06435494099751	7.01626868116803	7.19166023704626	7.1985645645792	7.20928960465032	6.93815565450844	7.12949354730215	7.14397047886949	7.04736999733516	7.19465519142636	7.13876468345793	7.11501633926369	7.06145933148892	7.06051797750064	6.99856916868961	7.22993962759143	7.10935816889551	7.07436007810238	7.07989852310911	7.11767349627711	7.04207237113248	7.19357335676687	7.05855695141884	7.06913815830277	7.05556769482909	7.08693317313403	7.20991397461425	7.10341049230654	7.1934145054858	7.01686835867531	6.99917292238446	7.16658802892296	7.10345799177581	7.11222579501813	7.07518603422192	6.95889639401242	7.08248227506331	7.22048387303243	7.06176460077755
ADAM5	7.0576726490009	6.96135872606018	7.05998257877465	7.00397322860909	7.0151487078078	7.08158235674235	7.01601221153579	7.13077474614894	7.08853145561145	7.05895614403556	7.00094125476839	6.99736216314882	6.98083045906362	6.9836412566374	7.02814791174246	7.12316782894827	7.0986783936383	7.01265338143018	7.00873659498	7.05341894163379	7.00788373743423	7.17443090830826	7.17917433818965	6.9211745436704	7.22997612556036	7.06767484086239	6.95088406770675	7.02474520044005	6.99194816390765	7.13430786602708	7.06583082802922	7.16390979273851	6.97427289820612	6.90704332413037	7.03197160554171	6.98159795181074	7.26942396933497	7.07563498710146	7.03260948845773	7.09214589851635	7.07403192783056	7.01417842988779	7.1360654193127	7.28928120042194	7.16301900257746	6.98038462460986	7.14638164106664	6.94388091333657	7.1648299972126
ADAM5P	7.12640458257866	7.65463324799821	7.27187704508492	7.23526893437703	7.26445846325725	7.27972464099582	7.14737978515381	7.23566656472599	7.10473458217333	7.27553369932524	7.46874933980654	7.34415944563569	7.14941672613772	7.15921298073853	7.52862490023556	7.23100439758776	7.46937930479922	7.20619872698277	7.27452451714959	7.47524755455752	7.34104565538538	7.41756719608385	7.32853586004571	7.25418691020527	7.07938485601121	7.17227221555491	7.14413060424592	7.09892333932971	7.34978785845087	7.38745397898724	7.47112624647253	7.05588707139241	7.15115025712422	7.51375932178543	7.32219767186535	7.20844269196821	7.39807112692109	7.18911324338012	7.29446811954284	7.14103749859744	7.46882018776275	7.32725330023593	7.27130982756098	7.07164809272471	7.63062223685083	7.26654371920489	7.09892333932971	7.33157544047971	7.44283991015299
ADAM6	7.38328867114724	7.48595030932112	7.50031815053817	7.54253572548079	7.57971236726591	7.45032598987379	7.38188287108607	7.40342136577197	7.49861017628092	7.54018440829541	7.48896757904412	7.62409559810574	7.486332739643	7.41579011477712	7.7103507686744	7.30285223682113	7.49646902575144	7.44959374782641	7.8228063346891	7.80902961865927	7.58833840740589	7.58853338273015	7.49217600488777	7.63754975695971	7.64716141058645	7.50448469071042	7.54040880816046	7.52993468779398	7.51570788920076	7.50185652122444	7.65793592209943	7.43248464516237	7.6320288915516	7.50238966921463	7.51239798254812	7.40354189378379	7.55490435716041	7.36101012902002	7.41738443913783	7.48775869684984	7.63333472293658	8.1500389718235	7.37043116160784	7.45625299433361	7.70056373971187	7.30812138523068	7.42986927555384	7.44205548776295	7.5327179536161
ADAM7	7.44412374508657	7.48444301529551	7.48044572867327	7.73363180046093	7.63285394757365	7.56859434937968	7.40218584074406	7.47867864879028	7.42881777210707	7.68973405183513	7.74857742688685	7.61403158673305	7.52168717930356	7.70594914666886	7.57747584039046	7.43993721657399	7.5317545531834	7.64299352101329	7.58012861546888	7.81292544231188	7.82515522601612	7.34666425778458	7.58410667159865	7.48761794540191	7.51921003047624	7.56659420368936	7.65739971740915	7.45693029701939	7.49372326452471	7.25188505676343	7.72728509507778	7.3959472702188	7.61332725363905	7.47899155747641	7.45775040050069	7.35700989345818	7.79838175415299	7.20182078230092	7.52806263504997	7.36302663542148	7.44727805151932	7.86192343424848	7.42425050362136	7.31801419785564	7.32997478594551	7.4858201232488	7.54378608286242	7.63305065758853	7.67427866842803
ADAM8	7.23801711746347	7.35133306715711	7.38965829812426	7.25909681420732	7.17986778839268	7.47845655313449	7.36154815140093	7.17864571845379	7.14238730804548	7.22026096749841	7.45065744777824	7.13644537770002	7.32550170626153	7.34183551730226	7.17188276467813	7.081078905778	7.23602480442227	7.15597117200897	7.13927927786848	7.2366180544182	7.3366618989011	7.26197208149982	7.31009068632684	7.4172837126044	7.31719318232994	7.20012625514414	7.16807247088467	6.99347784254217	7.12584578729861	7.52060940910323	7.30157762007716	7.05515618321419	7.30502293436913	7.36941480863421	7.14756118610126	7.30821012056572	7.32224303333025	7.2554197066181	7.32399922547369	7.28804927408374	7.34461596274859	7.12649163094077	7.23551315938828	7.61983080769054	6.97205254092994	7.39279518625809	7.02274832276509	7.05043876907605	7.56487292673519
ADAM9	7.71937670061799	7.67374294176924	7.76033157477712	7.62778353042783	7.61580871641742	7.55579411700566	7.69288149726077	7.7495149409855	7.9394180188991	7.5446173558488	7.60304839969091	7.62553290942741	7.80539473042236	7.78357528466842	7.6157064925371	7.76828131904764	7.72211774873601	7.88348782444179	7.96749631120169	7.93321983002412	7.86192343424848	7.75155599742348	7.68910057022353	7.69035590784335	7.73404440574897	7.71844736928386	7.68271562470231	7.58720197000131	7.86486688087259	7.55277547499059	7.65533542127239	7.71769314667226	7.64007221996327	7.76156500674614	7.99977315202948	7.75098726897696	7.57914574280847	7.83418317610653	7.53864228325339	8.09263334690092	7.94054981191216	8.01299983335415	7.52642392329517	7.68092218358666	7.70480779122874	7.72426826830033	7.62662740953997	7.68934905879376	7.89879680025221
ADAMDEC1	7.16316574003909	7.04569047073893	7.14923867807562	7.15461989139567	7.15511051783397	7.24100786349729	7.15948283543542	7.15210630329372	7.2963497809995	7.15538165749996	7.00535114524187	7.10376199741692	7.13869476664586	7.3635903859313	7.23624624975165	7.04575300161628	7.10201780948485	7.16016762072496	7.16888554389432	7.2798023521781	7.06235541821209	7.34394974874694	7.28153502343251	7.16582004307219	7.21564422389649	7.08444423498952	7.11755977687567	7.21345614941693	7.05190522420686	7.18926226783672	7.25180561786781	7.15265170048661	7.15499589978421	7.3014768032144	7.11519318004255	7.15992874807316	7.22014252634328	7.0469519920156	7.20724899199662	7.11539578797386	7.0780211465886	7.29119377973925	7.16550839147223	7.18395082474886	7.26658730405883	7.03177499884365	7.28247856638643	7.06130908778278	7.14872650470453
ADAMTS1	8.44764349516357	8.3955146523847	9.94143241090956	10.0766145785332	8.57367512081233	9.36390129330075	8.42453796805691	8.49167597092638	9.70711246573351	9.87183089999536	8.79462531162022	9.02220741185675	8.88676969151682	8.64273252084603	8.71546092136618	8.71577412581163	8.8154875087185	8.5801099567299	10.6593237106907	11.0581207636468	9.69459762303175	9.46891908110631	9.03239818610279	8.63492970504067	8.56609244001988	8.65152910572559	8.4757205051102	8.765971253834	8.6600722005136	8.74198772050283	9.50023851131336	9.00732757408218	9.80229594681287	9.74965948697755	8.52927990223546	8.89555475637192	8.70824509710777	8.65439914650666	8.77485531885169	9.02319305710929	9.5762644301966	9.91654992581962	8.99234533607448	9.35735040351917	9.76151627648613	9.16626596165094	8.79550310159613	9.6098070300667	9.08874778723448
ADAMTS10	7.41697374802847	7.15784470668953	7.61994583158827	7.69207374343128	7.33436873167843	7.4021221828182	7.2884668639025	7.31209129169013	7.35256579133209	7.55662882567816	7.42659310342979	7.61952735926502	7.35575337338732	7.57201272748994	7.39874472488615	7.29259632318129	7.39232056774557	7.44577848964266	7.50087169508807	7.42276930277716	7.61620739753774	7.76125789877755	7.44311029687293	7.59013795687634	7.37945791429372	7.33576617393497	7.30898335287995	7.81426532373104	7.25323664438101	7.27530129186026	7.41087044149997	7.44088995420314	7.59212096549078	7.47787640326544	7.54000325089348	7.52498088803315	7.41019758540067	7.4515980994174	7.35936593129563	7.39812666741502	7.53237667761802	7.3718064013902	7.28834073837502	7.25140421697192	7.65236622594298	7.30120249846179	7.49197225686542	7.66423519416032	7.25808537948495
ADAMTS12	7.21520345909077	7.22191731564761	7.22738327243929	7.23762207967281	7.27058028216363	7.30493216718162	7.30380467149071	7.30544987725465	7.22146790163281	7.26200903574892	7.19105470698004	7.35066033845338	7.3383756580672	7.12261818457376	7.13537095542589	7.22093084421554	7.31609698659522	7.3588378134847	7.39273519502459	7.17777710026119	7.21505857427154	7.36878532550423	7.13679805679686	7.33510617889628	7.26127852542308	7.27752090138935	7.43106241914507	7.31240152810656	7.10376199741692	7.30488800473318	7.32434720409364	7.1117384198001	7.16554603306552	7.24100786349729	7.1654348112166	7.05685737743254	7.20208754078988	7.22497481589135	7.12831883949712	7.52192404886454	7.28273155084504	7.44036669276027	7.28672167961045	7.05108079184945	7.23204073945483	7.15894008559077	7.66084890890293	7.13549084280895	7.25642208752596
ADAMTS13	7.62027703953486	7.47751320490399	7.81713870175224	8.17251433644297	7.71804370604881	7.7114611978605	7.59592972292707	7.5491915858796	7.61820280711804	7.63940349260066	7.8209020845246	7.65355127030631	7.65584728540465	7.86727221276107	7.63420138614462	7.56286064475137	7.66272707444774	7.61280531326285	7.80351846911066	7.777172909602	7.71844736928386	8.3492696538704	7.74689981153142	7.62451947937663	7.69870222212797	7.53480150788997	7.51071845758564	7.77325240822074	7.56470508012913	7.76101385532515	7.55994740607793	7.56470508012913	7.63105480849151	7.58648175243382	7.77408836971176	7.62817863509344	7.76114045553954	7.60711957775025	7.55456176198962	7.46919602971076	7.82911075770986	7.75772942280084	7.58207712237236	7.54800156795313	7.74284951589587	7.5229422080759	7.60443000128124	7.70897923869408	7.63502157831632
ADAMTS14	7.39824583309778	7.31935010881987	7.29429525430852	7.25101577431971	7.37149389981499	7.26240841474581	7.3595093021409	7.44325052059936	7.36966318271466	7.31879154091335	7.42051423272849	7.43132271675045	7.47331875166571	7.35113169040342	7.40365610521923	7.41127766743256	7.30380467149071	7.34099152034309	7.40280141512103	7.41316761881995	7.37185347407858	7.24370655431052	7.43003651641882	7.28289871612371	7.37968171291142	7.30384811997837	7.30952291064439	7.4113912622573	7.34084722208948	7.41677699339049	7.38545430803164	7.31618289985134	7.29325828893194	7.35188982239596	7.37070915635139	7.29277363372538	7.30497353375267	7.33636032153225	7.25872380662223	7.20902028374629	7.43631367721264	7.55446834137688	7.21646934342114	7.18786812495937	7.34516165307666	7.31719318232994	7.19692037762795	7.17725054773554	7.21714715231002
ADAMTS15	7.22971071981227	7.5642532985223	7.59083383522719	7.48859085059136	7.27972464099582	7.57043556658446	7.36677938425563	7.44023910065251	7.34660632688789	7.61507096630717	7.59091394865347	7.51784823854828	7.43816051875502	7.74453654611079	7.49431795460255	7.03713618976761	7.45267034367976	7.30239400421125	7.51131458844109	7.74437313435461	7.50359228490199	7.27623222615675	7.42206686191655	7.51719615035109	7.40224819827237	7.62612836332963	7.54066527990278	7.42640087826031	7.50742999061538	7.56033407175521	7.81484941288598	7.41183384877296	7.50009405379404	7.18006114951122	7.61850242500083	7.36085302137528	7.23862795567014	7.5913697226653	7.54194292815823	7.41405183419194	7.31921980634547	8.15761900213286	7.3681034693994	7.3563532191457	6.95347027779795	7.37340526372948	7.44023910065251	7.50095454363832	7.04585684968752
ADAMTS16	7.36069371983177	7.16405583027605	7.10443623982707	7.2170197468487	7.4696440300551	7.15529364195946	7.12691882748938	7.27876691533898	7.37054881271903	7.14200192350864	7.30073213939547	7.23377977340588	7.25904386973789	7.20345428594228	7.04910193642065	7.17810487103616	7.15357110336926	7.16861794658085	7.28070761937785	7.21891053615543	7.28376538346203	7.1621502637539	7.11077950013739	7.34742923217783	7.16312820543548	7.04941964219442	7.32085038901339	7.38614415241437	7.15772188723155	7.27103466619916	7.26200903574892	7.10269417795648	7.24243904359271	7.14214476425519	7.22633205337497	7.49775400543215	7.11181570897968	7.21727016989153	7.19783421021638	7.38089561052557	7.33888798195474	7.16550839147223	7.19647750876133	7.36824255446859	7.24288588880747	7.07178994601855	7.32926455415648	7.30042529454693	7.52247909897698
ADAMTS17	7.45058767067838	7.13679805679686	7.13738248391257	7.33436873167843	7.5327819248834	7.43037901845774	7.33450356220903	7.40531347526403	7.27733837516415	7.2946450518932	7.27448199574843	7.30302523144262	7.32746042897911	7.41196547041346	7.6843636020386	7.66788236491972	7.51903614577971	7.39384336255647	7.3846107995069	7.21765297403897	7.50552165810658	7.57179253362563	7.41455146509091	7.25779492086102	7.18519989573172	7.60545434736658	7.38515617394049	7.46829866499971	7.48283724092497	7.33480538160869	7.29066808527609	7.33858397322962	7.28339622712366	7.32169584429826	7.37793070540329	7.2544368484439	7.22542277811689	7.24305895424389	7.32833653786192	7.42742311096478	7.32004242079679	7.19636557483818	7.21604832712643	7.31110540890976	7.39541351557887	7.31336247406503	7.20100518349641	7.29343614844367	7.26686761156968
ADAMTS18	7.48200934312319	7.34272633596187	7.37590740858476	7.4673909521988	7.36729739623232	7.37358924340984	7.36553525368634	7.45086868307539	7.44631588630956	7.40536205032694	7.466265484739	7.45927877396871	7.39156838825934	7.63073758485161	7.60991901970397	7.26959292046484	7.39576674486657	7.41799659074232	7.81770350285222	7.73081272527481	7.4573368599186	7.52782538801707	7.27421455100377	7.51280655579025	7.50559574306827	7.34577808579666	7.61752169984692	7.61600925771402	7.14802430576924	7.36287902030985	7.5593651234992	7.3926096237814	7.4731202413276	7.38178290267049	7.43999750246134	7.53696422718087	7.49159539735069	7.50087169508807	7.43849352739595	7.10245200582738	7.38756137773274	7.83135950859873	7.42908744341941	7.39936437732055	7.60702590862474	7.53586014735604	7.46426396356969	7.39238923554454	7.45248598773456
ADAMTS19	7.90742137900188	7.51208457460354	7.57183301849588	7.81127661406894	7.61192251601396	7.65213916727665	7.70308422412734	7.58179860087768	7.31699931522578	7.69158265211772	7.57914574280847	7.34142870984063	7.71640984692471	7.77093585290343	7.82840915458838	7.5217588998692	7.48103318927933	7.66237432687715	7.92404248565107	8.05733335954512	7.4173413875823	7.51017847263469	7.67741811811881	7.56921227004754	7.48761794540191	7.61411891432972	7.63032353746254	7.72377911738542	7.61850242500083	7.69605131901015	7.86590990193547	7.55524400446632	7.36606169072419	7.68910057022353	7.52320146043224	7.63929151004752	7.44624210911753	7.90126019387513	7.53062157115918	7.68484710414957	7.46605961987548	7.98166847198723	7.77590960448623	7.89978926632977	7.78743043683147	7.50766012164962	7.61071105249594	7.72943714044329	7.68613071011657
ADAMTS2	7.13366935403122	7.10080861518472	7.26132447430859	7.16390979273851	7.24455728902269	7.24112906080792	7.34183551730226	7.33294949143871	7.24662177880512	7.16127098316696	7.29888305288923	7.20615307124469	7.1797225234438	7.06062468075363	7.19594545628317	7.43106241914507	7.075916153823	7.2452614812044	7.21681713710294	7.30230538889289	7.43402600592499	7.15684944449666	7.14136574000157	7.17784202542614	7.33054457754345	7.2001772041305	7.18854758009216	7.17595468143152	7.21240085243813	6.99194816390765	7.32206033753366	7.38277228556154	7.18124703835898	7.21854420548749	7.23023790745033	7.11048378354588	7.09096403836784	7.19063555909934	7.1312294627917	7.16182263164671	7.07328343522281	6.99090385124191	7.27597005861145	7.2957810658839	7.21425339444159	7.11169379081019	7.30593433079542	7.17376150166586	7.13381814881238
ADAMTS20	7.29070939687134	7.51929412222308	7.10529561478104	7.10034105310229	7.05211582106284	7.1459162747217	7.33137162279589	7.28324571198046	7.13659299965221	7.31164057928522	7.17893850101642	7.28357110941587	7.2914208136082	7.39730689252316	7.42038783611126	7.49584437662579	7.29216832337228	7.22538064156769	7.11552576175475	7.35504866897836	7.30920411183783	7.19101835446415	7.27187704508492	7.57656250568613	7.30333724101235	7.379775140483	7.31491697558638	7.34224944149997	7.32108532655314	7.2130690544321	7.64562598361841	7.42509667336213	7.52830114523587	7.46426396356969	7.14382437972301	7.10380099081141	7.39238923554454	7.4139883615206	7.62263244141394	7.20111823059249	7.22497481589135	7.39773674978061	7.31358119180467	7.22216001977719	7.35314644740686	7.43776953669942	7.42753850939346	7.28166436901894	7.41134089241613
ADAMTS3	7.58797850924632	7.42013533814672	7.4895204351867	7.3036170713202	7.62224136204351	7.69498234989412	7.39122200192762	7.57192398364773	7.24574877459739	7.53899517599049	7.34152612837381	7.75196208984207	7.60773594771211	7.39606350428395	7.50766012164962	7.85798072377168	7.41260607353882	7.4690449320476	7.54991451602702	7.20898191612613	7.27079286589259	7.60108357112112	7.26470321192019	7.70594914666886	7.23333161460673	7.42180767046477	7.74612228513385	7.45638385417537	7.18809595285053	7.76765721852708	7.6128974609354	7.12462000837773	7.77785002986397	7.33908752556035	7.33755137405647	7.31285023095129	7.37202839914833	7.62655238207345	7.62178982074967	7.7634477522016	7.39529803623398	7.09148277723181	7.4521904072839	7.71912918991757	7.32238818727551	7.55087691910208	7.30806535863352	7.4487583030801	7.33775333842816
ADAMTS4	7.05312102036229	7.19680913561597	7.36889634307008	7.25068222759037	7.0558414552799	7.55225751824467	6.97373502845945	7.15604496690591	7.13423388249376	7.29751690611803	7.11443386383518	6.9817522555461	7.06302968377921	6.89538545630625	7.07952057969786	7.00773037376749	6.98004306734209	6.84228336301207	7.27976192661946	7.36634085408345	7.09365812178293	7.2152593948741	7.08129603098783	7.13927927786848	7.16067053493423	7.13275478688348	7.0826760004466	7.20438485056762	7.34603424815119	7.05092374563637	7.1629041850746	7.01620733387136	7.00731017312393	7.21850338743769	7.08183273925171	7.13883147167386	7.14689089005963	7.02566263015736	7.01271424531047	7.52862490023556	6.97087415617294	7.29371299795845	7.28161629318739	7.3362056200042	6.98485865998651	7.03130670106616	7.11296808939391	7.34240709631225	6.90517724623543
ADAMTS5	7.3740392244929	7.16100541116439	7.09569802381946	7.24944102303625	7.09459905329625	7.20050399463677	7.10314585395984	7.24866475645198	7.19491817762317	7.00086659829101	7.02867508970875	6.93612552253662	7.17038761358295	7.17160851955741	7.00344490835136	7.27729888845585	7.13310172967384	7.41614547645411	7.09880934891578	7.44934631064558	7.02524162253958	7.26209386198555	6.95755366257835	7.00441832689244	7.06992248423111	7.33755137405647	7.16854618657035	7.16151559330333	6.89436671839668	7.23364876279157	7.26413917823532	7.20804948830433	7.05063623206521	6.97419342405142	7.12152347676785	7.45775040050069	7.0520090170995	7.0356177212613	7.31844827515082	7.13048918477421	7.14342702437649	7.01410250108747	7.38727836252148	7.41738443913783	6.95424789166887	7.0487714570913	7.38584232771518	7.23535050621621	7.1130473594443
ADAMTS6	7.4286993496685	7.42825279898586	7.87306575592518	8.04055825506928	7.79375066597531	7.13699170481866	7.36966318271466	7.40200694833972	7.25195353585289	7.35899371377376	7.63523655434046	7.51643986059687	7.63333472293658	7.36762034697203	7.57094050374376	7.22077363445521	7.61240616488889	7.45821696853801	7.89148080150448	7.53885088357242	7.66237432687715	7.77149367881528	7.50757347570514	7.48492620450342	7.53097058791324	7.51224037750818	7.41304390085495	7.39286082592019	7.74466851076392	7.74558216116304	7.44571098160556	7.42534939714243	7.47547400994241	7.31673112051078	7.46550855816549	7.73750982409464	7.74833375784408	7.52504915720814	7.59460784791832	7.34379549571956	7.46285780150142	7.65630259593276	7.37483549021039	7.22272237691076	7.45872559578151	7.46731695107307	7.51686775993457	7.36461828738282	7.39812666741502
ADAMTS7	7.56305092904148	7.48697865496348	7.41219760199188	7.18825314034592	7.25650841944171	7.25978499359033	7.37076263671843	7.30926598360286	7.20313200175052	7.1548430520062	7.2118949150928	7.35553930643972	7.47438869372139	7.48663625013144	7.60883899950202	7.2630291014918	7.396738667007	7.65203261088513	7.58619502480056	7.46356411935306	7.3329981634374	7.62927288244124	7.3267941669576	7.54538658543706	7.50117863565791	7.24707788232905	7.56894886859312	7.21494081329388	6.9558885635924	7.56487292673519	7.39977322084818	7.30585548169515	7.32655532213069	7.47620181518917	7.44565031290036	7.14482368067934	7.28053764585	7.3661747969516	7.43645229054835	7.0416262282149	7.42742311096478	7.63073758485161	7.17622833992977	7.17694460516769	7.34346488655715	7.36918469077207	7.12885674576201	7.78400263260085	7.49709161647819
ADAMTS8	8.28472756938971	8.13589011414055	7.97980163295908	7.9125872276673	8.50530773549095	8.55893340273315	8.50928253723342	8.67884019733902	8.40699789493216	8.0933244649284	7.87858454342536	7.6058704927058	8.36008355931722	8.56100019896503	8.76537401402257	8.64714221322794	7.87620990566296	8.17748486905155	8.69902658911874	8.99030841969475	7.88493007550794	7.78476156369606	8.4468643851992	7.74296456318024	7.9093902350902	8.15202712717864	8.697832851135	8.50186135421206	8.39048538507147	7.75283920879122	7.91076070923825	7.9748052449528	7.63873369722684	7.8894629404116	7.88006877717975	7.78357528466842	7.70897923869408	8.00533936519724	7.9698181220575	8.20682494841278	8.23896873761241	7.99424445647237	8.19168601226832	7.87026550045397	7.79186844915006	8.08914700011318	8.0881332142186	8.11218602362601	7.97250189765284
ADAMTS9	8.09482441080973	7.70137370100088	9.48588538038461	9.6366494721201	8.4530668831057	8.14763045323915	7.60331874363482	7.97497672638382	8.34053305128634	8.28711235923478	8.64019124975352	8.20706263392186	8.44278007948884	7.95310876421512	7.59574261367744	7.47395496201185	7.98526119698382	8.15223558167271	9.87510089000548	10.0072144842975	8.199687650252	8.36724015539868	8.39474405843338	8.09461736590183	8.18057901272662	7.83028412493885	7.99555272671861	8.53965211086248	7.79677428736998	7.88639340671516	10.0085864149665	8.94897114539834	9.01431098731567	9.06177355314715	8.00384780527044	8.74444347557522	8.1126110680261	8.1232483238109	8.19000687382393	8.23175642671599	8.72623448016557	9.27489082140813	8.4039260357377	8.79653541808287	8.9282028663736	9.25840621986912	8.56400853394519	9.46362244509797	8.97086233214048
ADAMTSL1	7.23773297189684	7.40323315888886	7.28643753062423	7.26874389913512	7.16051755549724	7.29973745132323	7.31110540890976	7.27028427281325	7.11727510606997	7.28838759088479	7.29133067779214	7.32210921816682	7.16914405186735	7.24687230894414	7.25722759192316	7.27425882916463	7.22060368350512	7.29508146809283	7.27583737564625	7.29755052741354	7.24720060699623	7.23125930327152	7.37292926820992	7.34199098603289	7.27299510658493	7.32583735281705	7.26967675020507	7.30102160904798	7.29543441540617	7.36325117121579	7.32136861777193	7.2893307332671	7.42787030007156	7.3483484150371	7.21583796958405	7.23389450442077	7.28873202796413	7.28813345939126	7.26666868254467	7.22467580365045	7.16589162346105	7.18619787687149	7.22362626659373	7.38670182265016	7.32838201311828	7.30384811997837	7.1782570474934	7.22044852971146	7.33755137405647
ADAMTSL2	9.51116219570893	9.49896139355979	10.2306273011847	10.3292666272943	10.5977303627952	10.301724061993	9.83293748226113	9.41564199354837	10.1478109577456	9.77137941268435	10.0797732836212	9.85727299665652	10.3198507868907	9.80275831837618	9.13976960534171	9.05572066720155	9.82753979026548	9.81407598770667	9.79115546968023	9.70059780786338	11.0083999927242	10.6880227084269	9.68541597591478	9.76829358150475	9.26196533354649	9.05639391423036	9.84807142529538	9.36805760540996	9.89765874508099	9.84620643717458	9.59055068783899	9.38702620161719	9.04939844493074	9.04799617723594	10.0437729850188	10.1695344087982	9.10598286046409	9.28264763653682	8.93693550271475	9.32036948675184	9.79929024341921	10.0823117186357	9.01234946296344	8.97705325869413	9.50758142990076	9.65085303366369	9.35307933446122	9.27205886617061	9.27745385840274
ADAMTSL3	7.84134828362467	8.02516087207865	7.85595387364431	8.62612659028354	7.88996533921281	8.08896640283412	8.01110173189876	7.90495478411412	7.88834327649157	8.12030327667883	7.89011551243272	8.12096292414485	7.72107979108166	8.06650066708998	7.88075556862539	7.85813988052612	7.93440052729618	7.97609510612188	8.03219617518652	8.42635731069169	8.33147546251215	8.07660740741392	7.77457476908228	7.9986144350851	8.1675474765797	7.91846409595996	8.01403773083946	8.01579148364077	7.98148518751294	8.21515555237779	8.05057239861362	7.67857330075237	7.95550942424771	7.96181773915495	7.87161344916567	8.26091395329268	8.10593850382877	8.30428891195609	7.90013188800434	8.22139608580834	8.1050262263535	7.65918202337202	8.00273450932033	8.42477848664418	8.36229266757886	8.04335619987322	8.10350770128126	7.77559390592296	7.48874482185625
ADAMTSL4	7.26102681790968	7.17799331999818	7.39156838825934	7.35525819041666	7.29391462990483	7.41579011477712	7.25223741587692	7.20038096144224	7.19680913561597	7.12977407044139	7.25600149419337	7.35745058290193	7.22120630867978	7.17731972692847	7.14075864475253	7.21367808666364	7.27553369932524	7.19506297603227	7.32492793965036	7.29483688402117	7.43849352739595	7.44825927814817	7.37059910122818	7.31371883778955	7.26115640244452	7.12877022707314	7.28380342794389	7.20568434513103	7.20260085809507	7.13366935403122	7.29780596489895	7.28589108232439	7.12097597296811	7.44965258204095	7.15497493154836	7.75611464135513	7.3118522208486	7.29349072356297	7.21553108080859	7.09335449369013	7.37640021677933	7.43044775181007	7.16881339867524	7.16995546058679	7.30203476491846	7.23426772949351	7.21094408857787	7.36334187489326	7.24145234971767
ADAMTSL5	7.57210123110888	7.57800861297472	7.82211426877225	7.96731828430692	7.75086013427565	7.56817104244382	7.60522609342494	7.66215990517296	7.61912825080836	7.51032209943433	7.80002110526872	7.51255383555079	7.50109828267198	7.43731147328841	7.5313963122647	7.44036669276027	7.63838905888748	7.61061466052089	7.6425974565392	7.84528023058644	7.61912825080836	7.93722020093643	7.63533748324138	7.673644517021	7.62224136204351	7.66641408492908	7.61403158673305	7.5749804924635	7.78305101028663	7.47156615656771	7.26870199279158	7.60443000128124	7.48162447983932	7.25265511961261	7.45192023685494	7.47280120012338	7.58637796647105	7.43575516235926	7.54562352190917	7.68448216558905	7.8712795656742	7.56613056756053	7.45885573106296	7.4469715854874	7.676405514763	7.6705577325289	7.63851863887894	7.79448183438822	7.43031680939123
ADAR	11.1616202133489	10.6406659786833	10.6916139112486	10.5706267857036	10.8287489957192	10.5249547027216	10.4085763411322	10.7508806038351	10.681244085781	10.7931542748511	10.6771423856247	10.7197254971698	10.8074210289428	10.8060316283062	10.6798032077523	10.7054465406954	10.6420265883452	11.0518464286777	10.6413863074125	10.5401867831945	10.7892445975807	10.8678079058805	10.7570994931744	10.9573052120418	10.4923342303947	10.7624624912898	10.8193898471321	10.7624624912898	10.80167668809	10.8702868675135	10.9110925885986	10.6948192232049	10.6987347492536	10.80167668809	10.7439412699634	10.6688175541767	10.7237495524756	10.6217143816585	10.6733481174067	10.7674839539191	10.6847178260529	10.6659796958458	10.8778664320402	10.7353129390489	10.550091877157	10.7845090379176	10.7603753456231	10.6659796958458	10.7100329777199
ADARB1	9.67239609968901	9.28816664237744	8.87572814121073	9.00135463260211	8.71222441696224	9.21306042089832	8.93109975327649	9.98503865838901	9.28073982397265	9.44555508790875	9.16480268872575	9.80469094074152	9.69762271459716	10.6021019656619	10.1808667731721	10.2513499691734	8.95232994365217	10.4862315455047	8.83151495299044	8.96262773181401	9.35847752775828	10.0047926166629	9.70537890767382	10.301724061993	8.95532112572735	10.2402261637708	9.65394685514987	9.77221891098834	10.1092899345826	10.00619096316	9.4512698012773	10.0052452750642	9.69249352613435	10.3872464736966	8.49656358359333	9.4163425846194	9.76101546016919	9.66027314718983	9.26196533354649	10.1458502256423	9.18465717858401	9.29796904531706	9.99605082848114	8.49712467117121	9.21083271927481	9.18888614323319	9.84663008912562	8.4937984188511	8.78618885180671
ADARB2	8.82179608466091	9.03275598377794	9.67671729728424	9.73756950179517	9.71130232131028	10.6495148767634	9.48937929795441	9.25093734697235	9.22778613310859	9.78986606128304	8.93297664941811	9.05156921977708	10.0248409829527	9.09808972288623	9.30593961554161	9.48510973014699	10.416463090618	9.50215565593497	9.10451752492133	9.46531273664754	9.52209736849005	9.43962449713162	9.0036599523556	8.83752922563286	9.54284768185029	8.58177501044226	8.96731206742845	9.50384606557936	9.35344817121728	9.33563229633614	8.81365437960677	9.00490378036444	8.70246380234582	8.59277199029479	9.83062701603878	9.57010057348024	9.18888614323319	9.84470835239017	9.85034255085873	9.92819563430073	9.91418339087802	9.89468964061427	9.77356232887823	10.3374310049391	9.63578543971288	9.54469814287385	9.82879682372911	10.0173467616004	9.1431084062753
ADAT1	8.42453796805691	8.4581325669613	8.21194605674734	8.39422713178672	8.19882285946632	8.29535883587718	8.47728295524706	8.50609023785558	8.34951615764408	8.37383426748089	8.21792389559322	8.13822486826714	8.45919657181669	8.33102297058032	8.58895001443836	8.83752922563286	8.45842095462178	8.48898055540657	8.20039855714232	8.26300603399446	8.40603605633746	8.34843796719802	8.33017658897314	8.49137943752956	8.52635271858899	8.67127129173254	8.64987132008836	8.54510373053941	8.4775199218164	8.63313043593973	8.23995869877919	8.20436383173795	8.37383426748089	8.53418375408014	8.32138554083476	8.35810771336386	8.48717876855627	8.53755777998319	8.45870028617404	8.14303036686957	8.33046457486963	8.1126110680261	8.70885487201748	8.13526279831114	8.03323506343818	8.09482441080973	8.32138554083476	8.43182103703241	8.42844301013495
ADAT3	7.83838582979516	7.49624987948308	7.74600059208764	7.5846795853599	7.89196608000688	7.78489484454641	7.59365616581572	7.58048313028272	7.89280475850172	7.74270679824302	7.64176287593776	7.59375506788786	7.67130394975746	7.69474540118031	7.60939879401689	7.34405043579311	7.62916173168703	7.61455285845845	7.88865501335144	7.55821534658561	7.52659299411396	7.58058726555865	7.69194905013908	7.54623054286535	7.69367848283504	7.67935944594962	7.65163478770904	7.68897549471634	7.63367525257927	7.82355453593742	7.55359552647815	7.57473102869816	7.50293161629013	7.67163841852425	7.82580091848002	7.90325123425271	7.35946161338699	7.48457626279471	7.65684370687993	7.83919344798838	7.92423776663426	7.24968321926082	7.5938433504958	7.63355397923604	7.74833375784408	7.58747114122166	7.52887750810857	7.84905181081359	7.31365813284221
ADC	9.37199348449778	9.90784153098683	9.0665087840577	9.18639319622457	9.4145496490701	9.38128308951864	9.49128108228825	9.19438287763162	9.1449108524327	9.42177906291536	8.85119411101383	9.06270714391201	9.06716894974957	9.1186304938702	8.96332593047148	9.20481816550142	9.25352537941126	9.19289939304391	9.10307067639418	9.26012872342273	8.79742308500377	9.03204082753613	8.9725778139514	8.99949640081237	9.6098070300667	9.427817507315	9.30023105664441	9.37462602925616	9.25840621986912	9.43322434295294	9.94240020569105	9.58136945672002	9.25123921867227	8.91615734089373	9.25463053966168	8.78266670800566	9.11233596924873	9.25022657559035	9.11575269528421	8.74163939660246	8.84774341121969	8.28279657821886	8.88001254375431	9.11309859983744	8.89181669083452	9.210067838307	8.65262190971153	9.63822533782867	9.67324216393094
ADCK1	8.82432869444868	8.64902460882078	8.27923805418999	8.02730182176005	8.28074014252027	8.44431769460173	8.30497112931766	8.72788464908827	8.476205895413	8.62994777768125	8.10847022097028	8.31511542757483	8.46668526910717	8.6482216895224	8.41357178255718	8.86592535320873	8.60049921542233	8.82652256508547	8.20011837843822	8.08201247019636	8.23131301221317	8.74132372436178	8.79271694419472	8.85119411101383	8.50558032732073	9.04357684498097	8.72564613821889	8.65128006389009	8.61863896814966	8.72353361545036	8.44149940896112	8.38767085275918	8.54939804882194	8.76752845970414	8.23495674636712	8.46668526910717	8.3245824648679	8.3270064329189	8.38396887288962	8.09772770286139	8.40674666040847	7.92876641174862	8.70824509710777	7.89330214343686	8.0348647777347	8.43415480846117	8.67420645711134	8.52899935425122	8.42635731069169
ADCK2	10.2839353838123	10.5088493569544	10.3462820278819	10.1416634488595	9.93001831115591	10.2524509940473	9.90701836822133	10.2262446739787	10.0529183911142	9.89722622892366	10.4942611144175	10.7114900960266	10.1270289972103	10.2712981951209	10.2413456906	10.3322043782557	10.062250324835	10.2333687848246	10.00619096316	9.99223815265032	10.4851799992766	10.3542343446304	10.0568242217559	10.0383483551939	9.86538980101444	10.1039632815458	10.152542040558	10.1716258253664	10.1448437976973	10.3176923995646	10.3148443663828	10.3673283155346	10.4338572932969	10.3955439594711	9.84763054961989	9.52209736849005	10.0178742550271	10.0052452750642	10.1793167494207	9.99017168261414	10.0557434674083	9.72479656265464	9.99466547375638	9.8091319811468	10.0326163753665	10.0138679320559	10.0562407541478	10.159685797017	9.95797271613187
ADCK4	8.26300603399446	8.60921266403633	8.31655203363031	8.4664176061866	8.99840372531422	8.74787057460534	8.23799968556849	8.57501705087121	8.99030841969475	8.42377212575904	8.30314977230409	8.19359475064808	8.25230301351009	8.08137761992841	8.98185158989862	8.72788464908827	8.52503472004248	8.58811621971761	7.99695515971963	8.6224270125094	8.59383136883064	8.85021816714343	8.53015579343976	8.83485295415491	8.86835496388852	8.77937131616671	8.53570650815393	8.72388394840949	8.96565810976855	8.98575740241358	8.05674332958164	8.51840030890552	8.28759976277147	8.37963370888735	9.05292223448677	8.96878998326567	8.92266089268271	8.51484484765814	8.03642966634514	8.2428317044266	8.23289354475827	8.3059717751782	8.42603899393817	8.85147531724337	8.69288883467428	8.6552114687157	8.59218141104332	8.77844361534375	8.79114287870042
ADCK5	8.18983456742393	8.1845423730834	8.22183817924794	7.77240598109889	8.37179617064421	8.08318768658741	7.97319221846869	8.07558210549647	8.08516408819162	7.92074445110072	8.24064307301664	8.36751367811704	8.27996493104062	8.49628086659409	8.28874393440294	8.02882309202914	8.13506588536268	8.39682779465051	8.43047127125864	8.05416648990912	8.23712525306529	8.47285761666072	8.43362874381208	8.14809122904722	7.82870804565867	8.0969004332798	8.0278938013636	8.00908926344376	8.1693546832403	8.12932353354046	8.45405257658919	8.24531973276968	8.02676230773705	8.08596472986947	7.72561929573048	7.96052844063655	7.84607825298333	8.12653657476509	7.89229838596322	8.30078606036519	8.18745785770546	8.38199452924732	8.12096292414485	8.1248220420258	8.24957452830048	8.13246534957382	8.19702140366728	7.97892402760544	8.25771680516153
ADCY1	10.8889967206916	10.3860247050889	9.35377819647814	8.56944119157169	8.54618575104132	8.59133940560631	9.23144501184494	10.0403360578134	9.77895670880933	9.04799617723594	9.65312366474502	9.93763413997786	9.95164020686062	10.8804601211475	10.755014633502	9.95797271613187	9.11610874619078	10.1478109577456	8.80938248948643	8.31974822671017	9.73617601135947	9.80325007834647	10.7067823982529	10.1453279494425	9.34643941301385	9.98360865847368	10.6707180648109	9.86316755355307	10.2766887307615	9.1449108524327	10.7171247839571	10.6451392760258	9.9220325769707	9.33899669115702	8.18011888098433	8.04783764344731	8.9307822368886	9.16982818743446	9.94945758596596	9.93624579446099	8.99743389576838	9.06236956352937	10.1648089496661	8.1489200125169	9.22392238395385	9.59055068783899	9.90276632091041	9.82664622847215	10.1083748269597
ADCY2	10.8109051954692	12.1303932177816	11.5799994040286	10.0844611723677	12.3084828561694	10.8222363547146	11.7468717759505	9.94799595229001	11.6548183261327	9.88208788162995	12.5307471569329	10.6805212033122	10.335781803178	10.0047926166629	10.8982893565997	9.7136437208924	11.7357525751324	10.5009562204656	11.7851882955575	10.0201996624791	12.1760606929589	10.8905910672608	11.715911790293	10.2236640793036	11.9404065571957	10.0178742550271	11.4150474151697	9.86360421316805	11.4859558654138	10.581782422133	12.3320295623374	11.4940042911034	11.4394793544253	10.0504857601173	11.9347608662973	9.61360081882998	9.78362836886615	9.77709834128222	11.2302824714153	9.89902097252722	12.1371545380797	10.2473717486115	9.61432341806392	10.2374669161019	9.86400659363924	12.2780150240888	10.2171007767117	12.2780150240888	12.5329621547764
ADCY3	12.0566624395807	11.8905599052523	11.9854700639518	12.0336268193974	11.8550098438305	12.0632028480923	11.8611843680623	12.0727043691877	12.0600515361316	11.9537429499678	12.1677554771252	11.8946426180822	12.3777596418864	12.4959758426641	11.8110269197438	11.8662722620023	12.3065699212545	12.506062315567	12.2091603686828	11.9638272275269	12.2278953260504	12.3377890652217	12.2009213184106	12.2818284636704	11.8804414811897	12.0336268193974	12.0566624395807	12.0016153606922	12.346640863957	12.1287785194804	12.5618701976861	12.3320295623374	12.0371528964183	12.3134768510188	12.1371545380797	12.0401654774297	12.0506421186671	11.7553145685973	12.2229822597472	12.484074660282	12.2316418771445	11.9975841385163	11.9470012504576	12.0584522937047	12.3484471197417	12.0102912324475	11.9431683162303	12.2708981372791	12.4543643696776
ADCY4	7.89913679880953	7.97428078443216	9.23591189690092	9.6026644871838	8.76294015025219	8.24687791482412	8.00256419367419	8.09288751952003	8.18923257659011	8.31009396492154	8.24439421792235	7.64736741305483	8.75247945404926	8.12547575218232	7.63774744750093	7.75881327570629	8.16520618298682	7.98207060932542	9.52326564255931	9.47960237635108	8.93175814059129	8.7741970137268	8.15502876365904	7.64199000165288	7.82696019020543	7.68816541628162	7.97835466764444	7.64070706743903	8.16462168493471	7.82501163449978	8.31106395961767	8.31009396492154	7.78943129850054	7.66051305454573	8.04998689162573	8.40130059355095	7.64933433027325	7.84607825298333	7.48671747610518	7.5951715571794	8.71577412581163	8.61117644796318	7.70681350828409	8.29868439164038	8.35350034953085	7.9965978239451	7.78357528466842	9.17714829084016	8.41888366343258
ADCY5	7.4644429830598	7.47524755455752	7.26237453076359	7.14622337388936	7.58217602831096	7.72043238883249	7.50156024079057	7.61740680048535	7.64027144955921	7.56067822844443	7.40453031560619	7.52954941356445	7.98510260946827	7.58833840740589	7.31545325443439	7.46119154706775	7.53772187799916	7.43969231855363	7.52280913023599	7.51358331768171	7.46167290081087	7.39232056774557	7.51199689790462	7.52674638132778	7.49039299766389	7.80002110526872	7.60304839969091	7.54166417611393	7.40588543543576	7.64955861157574	7.45260100781496	7.69356892509101	7.61548297926564	7.74623890378816	7.600320049574	7.53503997825645	7.48123960575508	7.14458585071695	7.40924142617532	7.65054434558924	7.5317545531834	7.50632192358909	7.57709114382467	7.36612179452817	7.43486238157928	7.5564675267529	7.46438071407392	7.6408331360387	7.52490039606093
ADCY6	8.64273252084603	8.86748638669115	8.84530086541059	8.83871311670633	8.86807711332177	8.4741498074515	8.43930404387522	8.81333583110472	8.59936774093003	8.57775680914742	8.86690940244363	8.72319073231114	8.75655718352757	9.13652286506376	8.47315628167981	8.51563641567721	8.47184047708283	9.06338474226908	8.71222441696224	8.61037523453125	9.22675429027438	9.22355133001653	9.06177355314715	8.98538703723546	8.63662293378796	8.66719193333684	8.73770080912688	8.4741498074515	9.05125876432602	8.82370122421115	9.06853134540689	9.10379970379773	8.79392876030798	9.05539082720936	8.58149105007828	8.92696389456518	8.69603520522645	8.54646043537369	8.59910618147602	9.07738160387473	9.03442203035948	8.93455546827649	8.52555090709595	8.7165991161086	8.77318680484053	8.76103241204813	8.68298435873779	8.99092986787279	9.03596531209461
ADCY7	7.99935811878889	8.29096818072028	8.70858250260542	8.82892652861444	8.35979016835877	8.44764349516357	8.06969538084492	8.18609919059594	8.20436383173795	8.1248220420258	8.79207915024866	8.53965211086248	8.29749865690345	8.55700543896561	7.91416231337211	7.96947797121593	8.27243732185407	8.2817366673563	8.81033086578138	8.38901279808386	8.86144970461499	8.9219733607777	8.13373323532274	8.23662869895404	8.42577422272232	8.02637075574694	8.25903923010188	8.29961219774557	8.51536029451911	8.42033950274115	8.24465095878187	8.08578060506155	8.30006884807888	8.26205243336599	8.31919665970199	8.16778190295661	8.53916401683807	8.08914700011318	8.21449694350197	8.2229203964216	8.5587761426771	9.24566787240818	8.1050262263535	8.36348422524142	8.68529151368356	8.31248371330621	8.20828105277742	8.21542540435535	8.24206413762142
ADCY8	8.19903404438556	8.41778051670346	7.7861836269867	7.78887234482079	8.43001240011343	7.87356833001649	8.37651484046461	8.3117439857174	8.31681300703655	8.49712467117121	8.20039855714232	8.56463247781526	7.90639187816687	8.32790574160875	8.30764671315917	8.64158755405112	8.21217566380833	8.45870028617404	8.05377646490622	7.89381668114262	8.11282640308615	7.62612836332963	8.45919657181669	8.57775680914742	8.24957452830048	8.65891474271582	8.46774593724685	8.67157689671932	8.30641456094812	8.41254589528287	8.84983223305633	8.48966794851809	8.7871252374687	8.69603520522645	8.14128271651747	8.16870096052986	8.62416341796351	8.86177412052655	8.526592285261	8.8292506173338	8.35667847294944	7.8656119175179	8.56400853394519	9.25231747872228	8.53675164265165	8.59030999237469	8.3927116938909	8.17886400557095	8.74047930128979
ADCY9	8.99572300231877	9.50414799675644	8.7986610060039	8.8063629855731	8.5601346378279	8.24729450396803	8.8227292105574	9.27636618014319	8.86403443117728	8.81062629379477	9.14242085888887	9.35188798646243	9.12989881825132	9.69546927901511	9.41713528579198	9.69852875567072	8.8292506173338	9.69027467212375	8.2340353559659	8.59005245390032	9.59055068783899	9.59172727361928	9.04799617723594	9.94350479322506	8.62184357761928	9.5180041309372	8.78961832147681	8.7741970137268	9.22056764021627	9.40645216731206	9.58419515346864	9.72700064055545	9.54391236471569	9.68304123824953	8.56236827708605	10.2676332140985	8.68187009184721	8.90252131992995	9.55014904420926	9.28701155857559	8.76294015025219	8.7472454710008	9.18888614323319	8.98697241982381	9.03473873075953	9.40539565183651	9.63947489054593	9.29370837055737	9.48103532367846
ADCYAP1	9.17442157831532	8.08661729975068	7.43439913784235	7.19461319954479	7.24334560896009	7.35570059645166	7.72225576183642	7.68257791333886	7.72917624673587	7.56565529872104	7.41822837049495	7.74636369745246	7.49292672132966	7.82840915458838	8.32531667326721	8.08780322682293	7.50268690126017	7.51839555718921	7.49555325301855	7.51832075399976	7.44423079485384	7.4554570443018	7.46238906596971	7.58700900532008	7.51032209943433	7.86101223913108	7.65255600599773	7.3846107995069	7.48444301529551	7.40420790210136	7.97137927564662	8.01360705562967	8.17057633084077	8.10780711003746	7.22093084421554	7.4047120144623	8.19000687382393	7.36201963832133	7.39624064833629	7.93405395240504	7.2480989426666	7.28782517287919	7.83759401800321	7.49995145421945	7.46009775843585	7.55437387005139	7.61808800233712	7.10508580389922	7.50352017289058
ADCYAP1R1	7.27307922741044	7.20297600598119	7.29115527151339	7.67787454908644	7.30380467149071	7.36110865925448	7.50056655037369	7.2727677730148	7.38920607382396	7.38630541130477	7.37808595244276	7.27609700589626	7.30366850986467	7.29429525430852	7.37899231744228	7.44332326022228	7.35899371377376	7.14099600819376	7.38745397898724	7.56747235025403	7.6378701019643	7.23898776851418	7.26675064988452	7.38316889462674	7.3098004548813	7.49378811917945	7.24033678098649	7.57368280171805	7.28303099729077	7.14883983586334	7.28508688390058	7.26132447430859	7.25346296977964	7.30759108308362	7.35484649749842	7.10249453286417	7.6128974609354	7.23665889895484	7.42263363157723	7.4030319354758	7.40881418324639	7.73584429462968	7.31491697558638	7.72687035943714	7.62843882753176	7.43957307312444	7.3944786382332	7.28928120042194	7.35387944637682
ADD1	12.6892147707682	12.7003465969027	12.5288910261244	12.4011022060444	12.6058131617878	12.398955532478	12.5434281704394	12.5579654055487	12.7476435538756	12.7630632085244	12.4919821209614	12.5038747408478	12.7098670318147	12.7653798936826	12.3684898969118	12.3914992035606	12.5135798650186	12.7252030728941	12.319191331495	12.310091182554	12.7121490504051	12.7275988335843	12.6852542870934	12.7728678959494	12.8331587008948	12.6279102183741	12.6872453690737	12.5434281704394	12.6350534469682	12.6712939484274	12.6832607343379	12.6324963515554	12.4881370454246	12.5414961552604	12.4919821209614	12.5173304676676	12.6372522283238	12.4048374640541	12.8907102819859	12.597714830705	12.5349574949411	12.7078025828364	12.5271246233482	12.6646045167839	12.6166932318756	12.7377433825302	12.4858179427048	12.7354545230187	12.8764381767242
ADD2	7.3442592441337	7.48993029590764	7.37076263671843	7.30920411183783	7.29052480307605	7.32819793163038	7.33016638772789	7.51159868355132	7.33441451970174	7.40474681457296	7.31631901230669	7.35520317037212	7.23016154586698	7.48162447983932	7.37624063719037	7.39523368099516	7.34872873606296	7.4627960996673	7.30023152566182	7.38065603735636	7.35570059645166	7.42722006581303	7.39076341961107	7.49568266238149	7.43737011063519	7.50567671098126	7.45120499772998	7.37746952494526	7.37701108086585	7.44870444938494	7.57217422725343	7.52168717930356	7.37746952494526	7.54834949749019	7.37426662264391	7.22204062922774	7.35679886441566	7.33232097449973	7.42483958307202	7.43688964863997	7.36778934577384	7.44954205272252	7.38183319210231	7.2322826094982	7.16040527596071	7.32693453720752	7.26646517537683	7.47867864879028	7.50734524584807
ADD3	10.354850251081	10.3407570860895	11.3932230416404	11.390040565218	10.9916836726464	11.1911920406596	11.6490413222253	11.2641028076893	11.6086967132414	11.5956534408024	11.3334158920035	11.013155906762	11.0895491304596	10.9032127039966	10.8861601179475	11.0115780814817	11.3219625551905	11.1007096308453	11.3372994426691	11.2967861874965	10.6457856355933	10.5274932588309	11.7148591910665	10.9878594959799	11.3129394424202	11.2284819020083	11.5887928104123	11.5213410748902	11.315734882592	11.1104515536074	10.6008650492277	10.9817792513672	11.0028738312771	10.8281166749587	11.4848430667176	11.1361147447944	11.6727935938114	11.8371173508415	11.2108736845755	11.3492880053434	11.190328715217	11.290965958575	11.4633246421227	11.9038081522878	11.6560967465071	10.9601840378009	11.0574194944804	11.2284819020083	11.137792039281
ADFP	8.39474405843338	8.59832223434885	9.46213442300983	8.98901400072385	9.57050947097647	9.2166409886517	8.8063629855731	8.52607601453611	9.30487684104342	9.11647294146779	9.71089710435308	9.13206658961417	9.30023105664441	8.8215157615494	8.38199452924732	8.32674539133393	9.26865890336963	8.42188055508576	9.88255953710738	9.74965948697755	8.95981926824134	8.65152910572559	9.00398457067903	8.34682025427076	8.9093987632077	8.35257214336378	8.66157427283109	8.58951192583571	8.74913947022831	8.57606468388575	8.71867662279353	8.75845858072066	9.01697913851594	8.95434743620529	9.33441866293056	8.79961724908224	8.5809626167612	8.69751437975525	9.00827965562758	8.90116557614042	10.2479148925358	9.97974577934373	8.66193074627705	9.57182076159776	9.09354189324781	10.0362516510165	9.18888614323319	9.34127097726218	9.30454432111803
ADH1A	7.73970082729567	7.67417657960593	7.68376227584768	7.51176540189065	8.35586511794176	8.1743092846459	7.84578696919199	7.63564186279325	7.77457476908228	7.63851863887894	7.48867079888916	7.69035590784335	7.88170376905133	7.45106633819768	7.45907472829181	7.62215514954886	8.42522091806072	7.77216166752318	7.4837787516306	7.77267678928987	8.59189472636312	8.08409542877249	8.06408599125767	7.78008788171295	8.04464515266849	7.67496863818225	7.46731695107307	7.45632061750535	8.22577558938075	8.15980027764721	7.99174979211738	8.06858241179311	7.80602868861549	7.7713707012611	7.97233226613315	8.41278273563924	7.82397591754454	7.59682875936966	8.14339823507012	8.39103814929355	7.99097038676999	7.52666394332719	7.41012629609376	8.71930943813367	7.94272660150313	8.26070935077541	8.14092354170328	7.41226536868247	7.69757325832731
ADH1B	7.10392983365035	7.13479699315173	7.33331241888427	7.25499820258678	7.38083567625255	7.33566218872913	7.2849681273027	7.29656789365944	6.97602843693155	7.20518188689772	7.26094037990067	7.21985919337229	7.16561379496975	6.98861582419283	7.21815569045479	7.08412680874116	7.31288991741197	7.14003241100135	7.39624064833629	7.16722137839659	7.31967463364458	7.23154414608365	7.09508102401097	7.30055958200886	7.30562974476678	7.00713164041077	7.0409965050658	7.13869476664586	7.55053011629225	7.19197243996989	7.26225578170299	7.10080861518472	7.27842985081464	7.34250625352656	7.29676302815277	7.66665101394669	6.99130962582676	6.96960613006364	7.3716977348788	7.54901391709485	7.25555170620197	7.29832083358889	6.94032153849832	7.53078870663604	7.21743626637433	7.35188982239596	7.03556699847041	7.32887540857426	7.29033621750596
ADH1C	7.21723026157887	7.02803230210343	6.95540283039376	7.03236410013766	7.23989579368711	7.02328285249678	6.92015052146839	6.80387248234514	7.20968562724042	6.83607705044541	7.24691350064457	7.18486384284781	7.03765407922667	7.4551921331491	7.00641347075503	6.86182478518961	7.02404928683753	7.09471821549655	7.09733778099258	7.23236583987316	7.28657805043514	7.22486239828533	6.96494638865804	7.009880763631	7.26967675020507	6.94938933386291	6.97959918837538	7.12196402128343	6.92440129835781	6.9817522555461	7.10799138452212	7.12753826679558	7.27215164141395	6.92269896572381	7.07691066346814	6.74771565028723	7.10231819804687	7.04051368316489	7.03177499884365	6.95414435068639	7.16914405186735	7.03796573684774	7.06230834894442	6.89993504869339	6.90745761989415	7.21823258437248	7.28148767771166	6.96144537842929	7.05936057842458
ADH4	7.11090342581794	7.22546177896976	7.4233391283151	7.20004141843528	7.25132256924396	7.26585912039934	7.22089905682211	7.12049562305664	7.28239108585868	7.29565191499619	7.20290641157268	7.25551551718069	7.23282730939344	7.29373946286491	7.06196077790154	7.27263189940624	7.15034004949941	7.28153502343251	7.44624210911753	7.356696012843	7.2169830999471	7.23059708158787	7.37824889461126	7.20061493776465	7.13695880614444	7.14665067720238	7.14409453759184	7.18224292137439	7.23000761077067	7.35750628256904	7.36244802154943	7.27201347216506	7.43270397949218	7.28213130924702	7.26796287042246	7.11346215882981	7.09467816817587	7.36166223464395	7.19337635074788	7.46377129941616	7.2809509722159	7.34071319713028	7.03177499884365	7.33957289780875	7.27962307656352	7.27583737564625	7.30902920853216	7.15277089325402	7.3979036178012
ADH5	8.79082866597426	8.25203806151541	8.14448189529973	8.35979016835877	7.99408837731805	7.5846795853599	8.63608804229931	8.20129626750266	8.26435408490316	8.46436944049434	7.92649703350092	8.15741448219661	8.16054335091508	8.22531947143957	8.65041295436373	8.1749638906121	8.40501716377231	8.21170110186494	8.21746682654654	8.49596302698073	8.30666780397614	8.13705546334245	8.2435041997694	8.30006884807888	8.54806866405883	8.22070074612117	8.21746682654654	8.27222504174852	8.24163809459834	7.99897672008465	8.12502048283999	7.88865501335144	8.337370767071	7.97710864545767	8.56522143084766	7.99610637849085	8.65611945423407	8.46487014754881	8.26612070903245	7.9079365231242	8.14508594845081	8.65211016059278	8.63436672516291	8.40130059355095	8.7986610060039	8.34581635163037	8.28803294651132	7.97927432446704	8.32971121580858
ADH6	7.15515150786138	7.17862833199004	7.55994740607793	7.25537719325543	7.32926455415648	7.46397228956271	7.10697063368207	7.2447466535017	7.52110942866855	7.15253372461829	7.27079286589259	7.10917728767862	7.17595468143152	7.43762168472974	7.32711993418202	7.35354688789949	7.37501144865427	7.26311279478761	7.41278571318813	7.45934673400278	7.27722454587291	7.37613062555006	7.16678172578397	7.43769817873178	7.37927149800349	7.22135551789843	7.26805634392659	7.30821012056572	7.38520792418985	7.52869686439759	7.41098323493819	7.41448966144736	7.20816556521994	7.33351090674759	7.47764901804775	7.27173432985277	7.28225857332454	7.2409188167499	7.28639995765341	7.12975745877717	7.27070783762112	7.52398572704232	7.2963497809995	7.28213130924702	7.26340421235092	7.11643895223139	7.33858397322962	7.35256579133209	7.25173269843593
ADH7	7.19655103419141	6.91233418714432	7.23442094758049	7.15316375512502	7.03410263152197	7.56085331109107	7.23369611618304	7.3177545958633	7.26881910529164	7.02795909977053	7.20232271614254	7.08796329529417	7.17139776289635	7.15788189901842	7.26059151419448	7.03707612049949	7.16569436950498	7.17986778839268	7.14611444706081	6.81925105402878	7.13004089242923	7.21995394781591	7.17542581445993	7.10953011054117	7.22591311499621	7.02770567177084	7.12285805457901	7.21221898744871	7.1292884962457	7.2357440614667	7.20053751869549	7.03756091210314	7.07195012042255	7.17348178304682	7.124241421038	7.4059698589646	7.16486986191164	7.05807733717222	7.10688944818863	7.01167038297788	7.11275587727257	7.09919913748661	7.17207150788144	7.29800846111545	6.95389973468085	7.0010930125478	7.06796645715364	6.96366817873781	6.92197037494202
ADHFE1	9.13615565474745	9.21191593440102	8.76845543204023	8.78491517870229	9.7020668211821	8.92789100139931	9.92531901930875	9.5248747820551	9.94240020569105	9.65218220195847	9.04836128046897	8.65211016059278	9.63414579286736	8.97792062357843	9.3963327806286	9.19257227917809	10.4288495739698	9.76605909212318	9.37590891864454	9.40019726658792	8.58574465963621	8.56353451137273	10.0844611723677	9.6711286663011	10.3507811933153	9.742325481455	9.77137941268435	9.60137100127467	8.92887578408725	9.15482074408328	9.12629919891794	8.95673380228128	8.85948372973298	8.80570429331311	10.0683531126923	9.86360421316805	9.93937584362565	9.7656603862036	8.90387503832224	8.81710450603893	9.1481829082825	9.17756965962888	9.34523725789737	9.42414825621296	9.06788492372762	9.77895670880933	9.38206883412096	9.56637469425379	9.6044150504622
ADI1	7.81249576398778	7.68495691165805	7.42276930277716	7.27799053559485	7.55785569683672	7.63254409912017	8.21034769870149	7.73890759732042	7.89712796670061	7.64805547071536	7.46889581442593	7.71696454872261	7.59558564927868	7.60722166167802	7.30139147924885	7.93619051559899	7.84227618310484	7.5764618501054	7.95805775691645	7.45338077169376	7.34624634500426	7.40843733255212	8.05520623260104	7.93777614360277	7.50268690126017	7.96181773915495	8.16888710904407	7.50465069773405	7.66857889709838	7.38483151057925	7.5617949782545	7.67709478159686	7.69035590784335	7.21556763673416	7.54404067200227	7.95100186135787	7.33721812623607	7.97137927564662	7.83184423410275	7.84561351782471	7.52247909897698	6.92289934706409	7.94887962990262	7.99555272671861	7.31545325443439	7.6951092980179	7.54176770422034	7.91292103350851	8.22683316314553
ADIG	7.37835849762203	7.20438485056762	7.36036937909522	7.35679886441566	7.36850621977037	7.36287902030985	7.36661937073069	7.62271849985035	7.2991030211678	7.45934673400278	7.24305895424389	7.29534399728731	7.3518381648869	7.40116344903906	7.23348656831196	7.32038902871595	7.3875084097442	7.2635309323811	7.13227142260935	7.23828101813032	7.42697766663101	7.05119386619653	7.23847442008697	7.2924679970081	7.4461850590515	7.24948302283836	7.23116814337514	7.32707303852849	7.18642902205307	7.08870494963935	7.29731614486782	7.18797299656126	7.22774382141381	7.30736143900831	7.43044775181007	7.3286890403553	7.52855421966628	7.28508688390058	7.18907914342566	7.4280030894017	7.45429106460934	7.21113448856155	7.44036669276027	7.09041069606538	6.96347184921695	7.22925758148432	7.16536959703203	7.38277228556154	7.26625591021722
ADIPOQ	7.54346835363748	7.41671542715678	7.78166352373817	8.22918899143172	7.62129462345765	7.81249576398778	7.46189977590114	7.52627026588305	7.91877033007761	7.59146330840997	7.5808851612054	7.50409697362411	7.55894568102945	7.74284951589587	7.36914069440469	7.62059008949468	7.48553944401562	7.72249136340859	7.66319728711613	7.65121240731143	7.73391236273038	7.83945298533811	7.5265067247299	7.58520862756747	7.43612974238208	7.42136952059543	7.50734524584807	7.3469777752855	7.78023175943353	7.50575415807358	7.67835169689864	7.51447738144056	7.35349451611305	7.44237913830509	7.60137961381497	7.40138455031281	7.31179637757245	7.50807031130699	7.3430166777048	7.55472698176349	7.8656119175179	7.9093902350902	7.35113169040342	7.71239072856642	7.76989212945623	7.54090841219647	7.67947518704357	7.79475717875269	7.79647959198565
ADIPOR1	9.94799595229001	10.0457733487237	9.65823654637458	9.53226718997217	9.91654992581962	10.1373708679917	10.2098275718653	10.1073273667459	9.97738245125294	9.95410073787723	9.94193329661085	10.0886587692549	9.83474993680306	9.64201857603091	10.0514896391238	10.0267415129253	10.1196468189266	9.75050401255552	9.83062701603878	9.69891875174505	9.71313851837505	9.47433074105462	9.79076191418475	9.911189804101	10.2295727638096	10.0038997062699	9.96025728680655	9.95410073787723	9.48973497834693	9.53798083438188	9.69377239779321	9.91601656742256	9.88123378177857	9.85910930490677	10.1186917645575	10.2600501129868	9.92017796552634	9.94619231191577	10.1612745288389	9.80094053935315	9.76363990460631	9.43361836557368	10.2019971627895	9.91699228448559	9.56103872545366	9.88384282735238	9.9022446211953	9.90834547743102	10.0926135191294
ADIPOR2	11.3424008516432	11.239001624137	11.9009030536536	11.8264686886787	12.2923417309962	12.5078078523012	11.354172198588	11.2491129694072	11.5956534408024	11.9824949604119	11.7237528464009	11.7653342453435	11.7006036342386	10.7969141253408	10.922954188162	10.9482429943055	12.1111892884449	11.325788284865	11.7480042883496	11.8161698946068	11.9321407326719	11.8816445821869	11.2808721544917	11.1607380280933	11.5756227363892	10.8464211959879	11.0289617380643	11.685487162967	11.0331229127223	11.2997964991486	10.8771151431007	11.0510773104601	11.3819098571812	11.3819098571812	11.9482643383356	11.6422646803401	10.9423610614064	11.0154153995224	11.5488317013919	11.5395938660899	12.1991946598092	12.0371528964183	11.4805947324641	12.0117679570266	11.7971750500965	11.4268417940473	11.5932996556514	11.944438754432	11.1139372499382
ADK	8.2340353559659	8.07682201970045	7.54009893666094	7.67294037249918	7.94851140065235	7.92136250463782	8.25203806151541	8.03803596892664	7.98324378299409	7.86759250563393	7.86943364038356	7.90156163948443	7.99174979211738	7.80857887038692	8.33221032286342	8.22183817924794	8.26553797416652	7.89679448930681	7.99266335245836	7.9757162121992	7.65266831503411	7.84686700270724	7.94350674280911	7.89298547051842	8.30570366674681	8.11516194662258	8.19421745163363	8.15938261159263	7.91846409595996	7.96641675504607	7.9132324563399	7.95479455528214	8.13127548833886	8.06987528738055	8.05500837518539	7.78149324869541	8.08850753685963	8.17057633084077	8.20264406426777	7.92996634021011	8.09288751952003	7.69605131901015	8.22708678565548	7.86423986586183	7.71745613884957	8.06987528738055	8.06084153060543	7.94054981191216	7.88300044473805
ADM	9.3986044861627	9.7365505749172	11.4704385483266	11.2561659438756	12.2676868536417	11.8741209095733	11.6177434505916	9.9126165909241	11.9975841385163	11.3325379332035	11.2119001033883	10.7681490699033	10.5783833116402	9.44032155241733	10.5531638302543	10.3341600595883	11.0339231240795	8.85754681839384	12.9771758302348	12.6279102183741	10.8898390631504	10.1196468189266	9.67918530931465	9.24486509847945	10.4556904422064	8.89938750241911	9.33020172400377	9.11049861579848	10.031199023518	9.55195269168236	10.7495231788919	10.9847081520085	12.046054544962	11.4704385483266	11.0476832607582	11.7369571539742	10.2402261637708	10.2252483584171	11.2630678415389	10.6973955900467	12.2264728648867	12.4628224969912	9.75795414580344	12.4167312797281	12.0474233974616	12.4287177107615	11.8675957848166	12.2109531293635	12.8606575282608
ADM2	7.69591687329292	7.65511495770357	7.5228725916871	7.70220921109398	7.76384433478067	7.66412159987014	7.76843179119213	7.78108875480681	7.69711603767497	7.93142922197014	7.82968467148648	7.82193890288088	7.82594484314286	7.76725624438672	7.87704234937627	7.90760209516196	7.64105191758696	7.71072825756989	7.91927689416465	7.82292625033493	7.58942571754523	7.56641934959906	7.68234159185363	7.66573359755494	7.60185143014119	7.79705780776702	7.78793087422641	7.95824861255795	7.71422937538203	7.8039185590157	7.88170376905133	7.89867554776949	7.80787151431945	7.69010463060097	7.8126263043149	8.06607462455938	7.7784311562888	7.88006877717975	7.74491141290193	7.94069535877671	7.82565119448769	7.8482400122761	7.85909885261155	7.96622164819477	7.83702627155822	7.88348782444179	7.75032711669614	7.90861398488705	7.73461954415253
ADNP	8.56297746790635	8.47957776721253	8.74882734709839	8.25792490731275	8.09503797228449	8.5034331322066	8.62386147383786	8.40849080002981	8.70152975848155	8.42355270190323	8.65072165991418	8.51864724624533	8.45377721638714	8.31919665970199	8.5601346378279	8.62819894979172	8.51840030890552	8.38375547607028	8.86080073776842	8.68092754000146	8.32208179833336	8.32311520528007	8.68558617025082	8.34951615764408	8.45194062258893	8.57083814191549	8.71008789321667	8.45455252647774	8.30428891195609	8.03278867677732	8.47851897980975	8.3245824648679	8.67852118526595	8.42548841959388	8.74821273200982	8.12595484740906	8.49167597092638	8.46436944049434	8.95434743620529	8.86080073776842	8.41230733858527	8.09503797228449	8.6442805356995	8.64105226535361	8.53705665561854	8.28381492368223	8.36050273756326	8.40056956151359	8.48898055540657
ADNP2	9.26674615482514	8.96838822834264	9.12124919158749	9.02452116223363	8.94153722682142	9.05156921977708	8.90516536491678	8.99472484194322	9.24776490569971	9.10598286046409	8.98871054259565	8.99643597985588	8.9129756368897	8.92533352089344	9.02635972757488	9.12092179695296	9.1019968706892	8.95943809537446	8.803487463632	8.90012545485478	8.54361699946421	8.47129758662606	8.69061392497485	8.95673380228128	8.95742734171727	9.11719228993745	9.01127482982804	9.07356733134868	8.8025831371646	8.76068646886462	8.90875007773101	9.04109808843614	8.81365437960677	8.84430799471561	9.29218436129755	8.97467149425132	8.88130010338981	9.08481566273667	9.09705827166534	9.10942770598574	8.59335435824889	8.19123757764853	9.18465717858401	9.29952385418171	9.19156251925891	8.81455983807241	9.00463533088785	8.91470078933448	8.92440510121382
ADO	10.9542842716652	10.4581383315084	10.2685960771352	10.4614854900029	10.5401867831945	11.260141040723	10.9141951523136	10.8913451412896	10.401976142239	10.8847197732633	10.4309350438077	10.843763971107	10.6916139112486	10.4683778901549	10.335781803178	10.5777337832864	10.5593097297493	10.3060669764796	10.3978607826299	10.708032492098	10.5564197244838	10.5052688261842	10.2546133674957	10.5956758619859	10.3462820278819	10.7013443846299	10.6805212033122	10.8303063538993	10.2418319707306	10.5970885839325	10.3462820278819	10.5046461311865	10.8052701902239	10.7704689673824	10.6210442687081	10.2914783399322	10.4923342303947	10.6652547865934	11.0526252113014	10.6309623896017	10.3329154903214	10.106929310294	10.8536030124227	10.7831378819247	10.7923928549858	10.1576433683462	10.2892017448039	10.3412456394839	10.1990950192188
ADORA1	10.2490064889534	10.0742195012865	9.60573972434463	10.2125733859688	10.3432983983988	10.6548266902945	10.0864874179705	10.3407570860895	10.0307098457549	10.5654401119053	9.71953733766474	10.4008170130271	9.67712831241381	10.3949717591159	10.1823526833084	10.4783018374342	9.94240020569105	10.5451207322405	10.4473109434069	10.550802039604	10.1636256029421	10.7816533851489	10.0029905024881	10.5194711008221	9.90324185634402	10.0214880311933	9.96785230084312	10.3087263980876	10.5413608651896	10.8287489957192	10.1905240563998	10.3667654967087	10.2430201335168	10.4917127962612	10.2025255992022	10.0876360403011	10.350188223481	10.4367572694507	9.6711286663011	10.3700202217895	10.2176227286875	10.6548266902945	10.1291341014501	9.39324385833169	10.0572666773972	10.0164079647101	10.0109865369744	10.0812903472301	9.96829585644768
ADORA2A	7.84730226422253	8.00967447563367	9.50215565593497	9.60096100341602	9.10839509017345	8.88981279838075	8.16374587280682	8.43047127125864	8.65891474271582	8.85085330145167	8.62934852651326	9.18239503837299	9.63692230467558	8.35667847294944	8.132153665398	8.29510712398275	8.06931319956691	8.45278845950587	9.55732408733591	9.11086141047329	9.86127253550931	10.0472398514167	8.5175597362861	8.5312268239719	7.75182886010674	8.40603605633746	8.1526846338311	7.96947797121593	8.76958540077791	9.23448816250622	8.24998556152505	9.11341729909824	9.05008512400188	8.75187897736471	8.74198772050283	8.77388641220907	7.62727290375964	7.79201172446151	7.98455621392205	8.40699789493216	9.56065381018555	9.75354486785094	7.93489436976757	8.30215464974345	8.84430799471561	8.37427909002368	8.1937861188081	9.38248707005338	8.84187344113539
ADORA2B	8.70671142577267	9.1445164516848	8.61091807965502	8.4856282281111	9.07398761131477	7.97943922229183	9.04867248465581	8.40796728593712	9.00554779209106	8.68716735677785	9.07142213329662	8.28614712980783	8.665068959702	8.07909333978445	8.64131944607117	8.17473297305438	9.10379970379773	8.72099216067377	8.96332593047148	8.26362451950852	8.77937131616671	8.20553063145081	9.12925552523488	8.65827556141167	8.86080073776842	8.35328106652374	8.97765954369951	8.4978941596231	8.34705473621479	7.95460440536305	9.06047353655785	8.75217088351195	8.80599660230619	8.41084416307968	8.75803260634449	8.35731942092359	9.17052585356273	8.67366568910197	9.52060122172309	8.56637407557164	8.68972679328297	8.29301684441212	8.35401185048473	8.11991253991481	8.4664176061866	9.0532959852025	8.2192596755486	9.40502217371314	9.81407598770667
ADORA3	9.65900065331171	9.89365868985789	9.39670619261984	8.81092928959254	10.590663288481	9.84716530769208	9.85727299665652	9.09879011975062	9.67590323071782	9.43997458254152	9.65436126366677	9.63578543971288	10.3363695002613	9.65394685514987	9.57010057348024	9.55238921363793	10.0828702021561	9.6126927076497	8.34367597210215	8.5515591830616	10.3033354676931	9.44076081327881	10.0485865012989	9.46850353546849	10.2908657813719	9.50599080001481	9.98693069538912	9.27050776297229	9.84002466828206	9.87789331702432	9.00166247161731	8.76138449249846	9.3700874746357	9.06076687142855	9.55080621272218	8.526592285261	9.74794191818275	9.8060491837185	9.67449068598278	9.59873275590086	8.95808792441372	8.71131792045003	9.60942235664219	9.46612870262868	8.42577422272232	9.89679439728797	9.742325481455	8.95943809537446	9.79628164799054
ADPGK	8.68500252700305	8.92029759659578	8.65798027329681	8.91615734089373	8.71721278309736	8.54477916281035	8.87445603055405	8.61287148964616	8.6492888250199	8.72447632147932	8.78102141775764	8.72071432007413	8.69088028920143	8.68243138090006	8.97705325869413	8.82400018998917	8.67593354135943	8.84623568378214	8.48355372382018	8.87054288325329	8.67509128658348	8.45223143765425	8.79240907706239	8.74787057460534	8.90710862613427	9.04867248465581	8.75007171798411	8.77015006295104	8.64214060998406	8.913680817458	8.69088028920143	8.72018754572078	9.01085053276959	8.74198772050283	8.84983223305633	9.2713003296383	8.87784745206977	8.72422637290664	8.78618885180671	8.41938646441467	8.68748823535316	8.27903792425017	8.89314414247727	8.90649883083226	8.48063425956058	8.93554201647314	8.89113240361632	8.91932404267124	8.90188540298988
ADPRH	8.35710040819352	8.06529114767774	9.17159103805884	9.7656603862036	9.19836805518296	9.18133343675436	8.35638184346826	8.07831545355092	8.5352010667895	8.63254236014154	8.56580147867734	8.70550486095398	8.76202390289136	8.77227331784398	8.60678356130073	7.8198707533081	8.61317660534215	8.6965739973364	9.08763577451271	9.44724455347771	9.72741639577184	9.39590646251174	8.48143688331626	8.66719193333684	8.83120913483647	7.94447396690511	7.93358794166826	8.60473280727361	8.25426604579736	8.7165991161086	8.99441882544988	7.91465644852066	8.812704214324	7.91416231337211	8.7165991161086	8.32724351497529	9.17644966458071	8.22577558938075	8.34053305128634	7.97962298758307	9.39670619261984	10.6309623896017	8.30337362312305	8.65641878286995	9.16124647912766	8.77775017928026	8.35350034953085	8.78430524271059	8.29510712398275
ADPRHL1	7.6745078173724	7.51815562272819	7.4644429830598	7.59829866287065	7.29088498882916	7.40342136577197	7.4644429830598	7.51978944709691	7.5327819248834	7.36435936192917	7.50448469071042	7.53913734503018	7.4941775091801	7.60002743049821	7.58898479631699	7.63388455144293	7.53619021643937	7.54404067200227	7.43936493440268	7.39166804996713	7.51071845758564	7.66892491386962	7.48709307544842	7.51613164153275	7.42534939714243	7.68031257247532	7.60321707760105	7.41900544361018	7.38271853009062	7.51978944709691	7.69060970196452	7.55315886324042	7.50448469071042	7.59909880886576	7.42081730334449	7.63745387074765	7.33432685665298	7.48246083504708	7.47304938378105	7.67021061981792	7.73648238291768	7.37449725095891	7.68645381323051	7.43790134151567	7.45632061750535	7.52069958112392	7.36729739623232	7.49730428822787	7.48588477249881
ADPRHL2	9.15798864976863	9.3192388499516	9.67411179705146	9.41271000737088	9.5552925120896	9.69680190929891	9.19225390135036	9.28150327617039	9.30210197042957	9.58455485159846	9.36463246192801	9.4419376189793	9.47910260114293	8.95337011326969	9.23182602964897	9.38625424211481	9.1908009558361	9.00917285407214	9.24223245166585	9.64201857603091	9.04836128046897	9.30736441801324	9.05008512400188	9.16124647912766	9.27163743163142	9.12855170432926	8.95194720603869	9.35879435121611	8.9461853259473	9.12822874475976	9.16905370596787	9.04758544845437	9.24038346129518	9.19225390135036	9.23837363916603	9.59668990784946	9.25505019381669	9.27366905192084	9.13615565474745	9.04152792212026	9.12397560865102	9.07281781617043	9.29035917644096	9.7122030704636	9.50557292705919	9.0442199984436	9.48381463286489	9.29507665716446	9.0788022663138
ADRA1A	7.41870662197372	7.44432313755085	7.45072737220724	7.45698694834017	7.41622182004622	7.45079765001702	7.47795122505567	7.43254038434173	7.4030319354758	7.32263540064986	7.2641776045814	7.40506456245306	7.43044775181007	7.52183763405328	7.55145314181913	7.33232097449973	7.39307509963744	7.46656311960293	7.35946161338699	7.40893647636531	7.46038500397592	7.50827891968988	7.48407484553346	7.40297549743837	7.39748157510559	7.47751320490399	7.34798492979307	7.47583061460482	7.50375668021073	7.37711853086199	7.3869396400118	7.60245930799575	7.40704324972699	7.4083826678869	7.3766385298108	7.4089936400372	7.4000650260006	7.38992957025997	7.33226296815354	7.54849940287002	7.48036699829436	7.35103298344416	7.40013063076414	7.53338044641906	7.43493638278752	7.32254786217677	7.47186776945021	7.37340526372948	7.35443381765795
ADRA1B	8.87509020711814	8.79742308500377	8.36630285727229	7.61444451383393	8.54226766946345	7.75297393037464	8.23946874324369	9.17294082809891	9.48635280475118	8.18079585940947	8.46876903293493	8.03586245952114	9.21122776092835	9.93197135835767	10.0807319456211	9.01329207522546	8.2508950995414	9.8577068504506	9.42849509930248	8.50103216388752	8.85085330145167	8.99403631433348	9.98206360013235	9.11233596924873	8.95303829252512	9.56274698864251	10.238520826025	8.92266089268271	9.86443182856467	8.61091807965502	8.84865096102995	9.20815241463321	7.89617332106786	8.849517399114	7.59403958130364	7.99479548810029	8.6100534939263	7.85038780128635	8.56609244001988	9.84470835239017	7.91274379616508	9.34489944559622	9.58746071490867	7.56478348660698	8.50793124749133	8.16697336433088	9.19326008643387	7.71276362068373	8.21854546062015
ADRA1D	7.37346777772093	7.44870444938494	7.26075827281343	7.23180329760256	7.4794313994711	7.34635964480673	7.54202305697904	7.5979456577351	7.45345759382723	7.43368420906782	7.34335819100516	7.49555325301855	7.60982090520368	7.36373845284228	7.43112902222873	7.74612228513385	7.51321273707654	7.61122191486739	7.41260607353882	7.35484649749842	7.19513757582657	7.54123512687494	7.4597638133793	7.89755723022878	7.35178886245857	7.86301054424756	7.49453229239785	7.42748260047332	7.48761794540191	7.63724860713004	7.43009613799168	7.6671200277633	7.73877969943912	7.89663053700151	7.38768088251703	7.47509881911236	7.4291557711775	7.59212096549078	7.65739971740915	7.57756583406916	7.11574589829769	7.26714347249284	7.84210553926052	7.31926296294347	7.55954088755601	7.45948034362355	7.54776176655899	7.41341474515723	7.72377911738542
ADRA2A	7.67719826430354	7.415073467844	7.52642392329517	7.79962581170089	7.73994116636811	7.61900630119136	7.57094050374376	7.85055375976808	7.42340957729957	8.0849935880458	7.37126962476261	7.48829592210288	7.53496635011503	7.80574213677017	7.70368366015761	7.81292544231188	7.8036467446777	7.86204028152411	7.42812768332225	7.62243583962917	7.68717615990592	7.44742158698188	7.5532618658689	7.84496517280768	7.63712652849592	7.93129788072755	7.56139035819927	7.78729628576834	7.57817987384484	7.87257637550834	7.48820419865306	7.65399702083115	7.77590960448623	8.23289354475827	7.53864228325339	7.85965426357654	7.76440258386921	7.73322353089299	7.67207787017067	8.07558210549647	7.4113912622573	7.52545661145092	7.95928886059895	7.32785574183298	7.49743539024442	7.56545434804737	7.83945298533811	7.53303159190679	7.59980374394668
ADRA2B	8.1946663996182	8.06714070023239	8.49996061837916	8.55729886019578	8.47546437102773	8.56297746790635	7.89946413511373	7.97103692530554	8.0293159804059	8.23662869895404	8.37255575163845	8.31974822671017	8.3059717751782	8.34437632074722	8.48463436585661	8.10122820536337	8.31131748923924	8.25426604579736	8.87356002439812	8.9304531173121	8.89868667950809	8.62444728071909	8.16587189923083	8.20925846370844	8.1230112969089	7.7713707012611	8.08896640283412	8.40223969975902	8.26785908444055	8.28213069942954	8.40628625398928	7.8190842561866	8.09119798029887	8.13888506076629	8.62295701463484	8.41983949865994	8.51269542202603	7.95281020774715	8.05733335954512	7.72917624673587	8.98102786965933	9.51116219570893	8.08721023505503	8.36176196700606	8.85406243118915	7.96181773915495	8.22577558938075	8.44064547425675	8.28279657821886
ADRA2C	7.17289379376145	7.15477185146365	7.58867243967696	7.88414860529956	7.72652580034539	7.46972232394983	7.30806535863352	7.22077363445521	7.54605734896307	7.49453229239785	7.58410667159865	7.46774207184291	7.51424638401474	7.43073219369055	7.32688048172591	7.34311546243089	7.40195586528585	7.53295734954869	7.50718895436341	7.53670863349506	7.56841759282796	8.17631823631097	7.41647966436944	7.37793070540329	7.46119154706775	7.24179015639917	7.50665726404307	7.42404849120173	7.48052328275835	7.6584814347557	7.24128138527058	7.38238030111415	7.38630541130477	7.39624064833629	7.49684530187998	7.40944161909183	7.55395984346623	7.20042124982054	7.45982823548156	7.46836350913305	7.72272392164727	8.90614879106123	7.26792539547808	7.18391406775911	7.47706205491618	7.45345759382723	7.40409715346884	7.32019360318721	7.41110102445948
ADRB1	7.21086410943193	7.36415365024027	7.43421100464362	7.39547652908307	7.33137162279589	7.0236680752798	7.53295734954869	7.31821072916893	7.40274632754147	7.27165505841766	7.52201006989142	7.36287902030985	7.349303210848	7.30657199660632	7.46189977590114	7.05663205460541	7.4924076376614	7.34405043579311	7.34645761777511	7.197497430834	7.50323482057916	7.20232271614254	7.31491697558638	7.31704868455497	7.46084649213429	7.31849792545796	7.5061717249184	7.32038902871595	7.26079705333182	7.30782967664229	7.49892502753992	7.1540991044384	7.41749950157272	7.33873645308399	7.03822890512458	7.18078371571364	7.35060797067858	7.08575059197499	7.45842634442958	7.40489752458228	7.29573171937087	7.13674918931506	7.32463153535019	7.46106308927029	7.4186548995381	7.41232402481015	7.27601161934075	7.1935338162047	7.31105624057361
ADRB2	8.24393642648604	8.68329638521135	9.21421491594364	9.21083271927481	9.66066947559841	8.90146302301688	9.27089950014121	8.86271882780255	9.06306336433574	8.58837544909288	9.16020806900347	8.75877226915304	8.61287148964616	8.80813435845738	8.47366000028158	8.39075892045829	9.14415771836105	8.70971399892191	8.60502821479175	8.63284085260126	8.95303829252512	8.65551490146929	9.34725445998091	8.99030841969475	9.0788022663138	8.61953258398864	9.02252335281404	9.09492658593219	9.23555981042611	9.15521316752524	8.86372116878127	8.49017980867703	8.44866840366778	8.34581635163037	8.99643597985588	8.41182717425965	9.26639551018355	9.0384129789575	8.8605061487143	8.85310289853912	8.60759042619001	9.16515386238986	8.66836391304301	8.3281527225543	8.33643601867433	8.79585685222514	8.64797915361703	8.73486571680482	8.8901172105112
ADRB3	7.56004483490172	7.3222203525978	7.26249546493416	7.26664801390157	7.30685987395904	7.35133306715711	7.32429704925279	7.23299050006407	7.57905414666565	7.2940130715012	7.22135551789843	7.24484828669468	7.32735826247448	7.26141239736576	7.44055431287313	7.28728924949529	7.42143103344013	7.23769296502048	7.16371500807871	7.40949842416947	7.2705339539651	7.61311405659036	7.19477240142467	7.36505421767907	7.36030142374339	7.28708332831994	7.29097615234864	7.34316671092619	7.35857028161952	7.32858994485284	7.37521565639577	7.36850621977037	7.36505421767907	7.17362901584818	7.43009613799168	7.37033420968767	7.35966826148437	7.24619112570272	7.46031512854767	7.45768246342377	7.63117154961521	7.40285836285483	7.27118532169809	7.39849304362237	7.65858345635606	7.29901177081881	7.27228339605627	7.35494730845577	7.32198018266192
ADRBK1	7.13184211561202	7.1071012104091	7.06714984128974	7.11599995356849	7.05312102036229	6.95065887473127	7.16775889491061	7.09884533979101	7.0399592832017	6.98784184718203	6.96494638865804	7.0791108042576	7.08783226324765	7.21228380704125	7.15894008559077	7.0987254133551	7.1154819921023	7.13699170481866	6.95347027779795	7.03519635600137	7.14431189826423	7.39983353193263	6.84291597362432	7.07151187796327	6.9772327245593	7.11434710155964	6.91527514538649	7.03903610161453	6.73359888544407	7.26874389913512	7.20968562724042	7.20743812614842	7.39487964741609	7.05807733717222	7.02524162253958	7.21395108093758	6.99324541132452	7.12330285646965	7.22279865872663	7.00542529764548	7.15300438628075	7.15285356209055	6.82323096901032	6.92543715825988	7.11627522112425	7.08072921803361	7.11667570999831	7.11923538768708	7.23401667869707
ADRBK2	7.47044333269933	7.5229422080759	7.59154538288772	7.64371983685591	7.66903869165418	7.3002762197929	7.56721242335847	7.48701312653263	7.60185143014119	7.98970857822677	7.6165965161984	7.58786310457752	7.3062159320342	7.75058921216618	7.46585193257769	7.68861539399439	7.51604149587436	7.7861836269867	7.66148725180717	8.08298543986028	7.71857213040603	7.74245659276199	7.81222040069987	7.82308712472912	7.41654468147343	7.65684370687993	7.57538738555623	7.75923250828415	7.72904642634815	7.58539348759214	7.90809926821265	7.676405514763	7.63818479853907	7.52562819608161	7.37092950851237	7.54800156795313	7.96385938303459	8.0036689071243	7.42679566508015	7.82397591754454	7.81395674275797	7.2920735892872	7.68315965673141	7.77828059977475	7.79057627089596	7.78290403912957	7.71781206827471	7.45058767067838	7.53864228325339
ADRM1	10.4261767297625	10.4431700460055	10.1566437514066	10.1732523946613	10.4890851358083	10.286581219251	10.1285843348881	10.3341600595883	10.4401226974419	10.3166323427311	10.5564197244838	10.4309350438077	10.3352323043597	10.3115483988023	10.4948665895991	10.4808699262669	10.2880914090957	10.3115483988023	10.5016030344446	10.5362532001193	10.4367572694507	10.4629791745512	10.2120455951629	10.2969224559805	10.2150645651942	10.350188223481	10.3536555665525	10.4689519686221	10.3443126458977	10.3469266999137	10.2947543021255	10.1771529717033	10.3002621373781	10.4701079134792	10.4593808448292	10.2908657813719	10.286581219251	10.3485788079646	10.3181551326362	10.3598310832484	10.2078299803196	10.3066789427129	10.3232181418599	10.5395303620739	10.4326142130247	10.4689519686221	10.4274971852945	10.3103582416017	10.4462414358524
ADSL	10.3752531415272	10.3275126091902	10.0504857601173	10.0412932970339	10.1722366402144	10.0447596288692	10.0422438785219	10.2568510152454	9.96671313670972	10.0442924055797	9.88746229724301	10.1064901171597	10.2008156289702	9.98646973321994	10.4505201896773	10.4540352808214	10.118241660065	9.96428895179523	9.83901746007003	9.8737283355249	9.90834547743102	9.67712831241381	9.85203116190798	9.87689387790087	10.2557575479761	10.263648756901	10.1191223851195	10.1102986346948	9.95845032012939	9.8908735168622	9.98462956794407	10.0148790457137	9.94193329661085	10.0962958259495	10.0129022688831	10.4170755836834	10.15812517819	10.1401360707888	10.1468268019435	9.92391520878908	9.69930480026245	9.20175028766072	10.4412780907581	10.1591643322226	10.1743883595824	9.99888510703314	10.301724061993	10.0864874179705	10.2473717486115
ADSS	10.8609822771435	10.4309350438077	9.47392701490879	9.53267336752984	9.59668990784946	10.151573521256	10.0169044324527	9.98976567863451	9.83605413887502	10.1737603466742	9.2844539238081	9.77016907866823	9.83240990058232	9.7656603862036	10.2262446739787	10.3667654967087	9.82664622847215	9.62561319908788	9.78269950049584	10.0124624196934	9.56237217693327	9.55278515879045	9.55154647679448	9.76313674817096	9.81682310536695	10.1325149923124	10.1033725846734	10.0662133327925	9.75133947193851	9.90045523000154	10.0206666603764	9.72741639577184	9.94668791017447	9.93574461817506	9.95884554628443	9.60055363144089	9.88255953710738	10.0886587692549	10.0467902412879	9.54712476911407	9.92574504917898	9.48722934197665	10.0761131908892	9.91323033682702	9.75754167520043	9.79664556579398	9.8005234156369	9.90566580202261	9.91463871732872
ADSSL1	8.04261297897269	8.05561404751324	8.01205797773135	8.00667467261161	8.64304222819596	8.203478957055	7.98399183831093	7.91589479737395	8.23538753486202	8.36524384469371	7.90567296239441	7.92910897990521	7.80648138907364	7.95009390250718	8.18429946338808	8.28074014252027	8.06388966807902	8.07448845971277	8.28381492368223	8.22918899143172	7.69110261475093	7.76294827337346	7.91306981614091	7.94657655667179	8.15787169014635	7.89448336899734	7.92826110125331	8.04163899632455	7.95662889988947	8.16604851301444	7.94484319560287	8.02916118213636	7.83078891818857	7.86636323294559	8.29301684441212	8.65235351585938	8.02399830977696	7.80717684155542	7.7109473910365	7.83887514508715	7.83590572107026	8.01900965620069	7.9276306885616	7.78023175943353	7.88930632646629	8.10350770128126	8.09042641505789	8.27709005750272	8.37548169211203
AEBP1	9.24078470574389	8.92887578408725	12.4823125453084	12.4919821209614	10.7831378819247	10.8024437497703	10.7143161226092	10.6726943531216	10.7603753456231	11.2800233898711	11.0820166024435	11.3317454497958	10.5231852341362	10.672012810247	9.77895670880933	10.0907216393549	11.2525369515535	10.6738921452524	10.2364140779471	10.7067823982529	10.0937052807503	9.26047694109159	9.86264073449729	9.56523514271635	11.4848430667176	10.9171243256207	10.1270289972103	11.5043148126412	11.3521195169802	11.7172104744893	9.57265806502584	10.2036461567261	10.3949717591159	10.3757963262388	11.5843933103826	11.6292168326263	11.4157886310502	10.8663108756238	9.79582086044608	10.7689146255901	10.6393608689663	10.9490108437898	11.1800275473257	12.9268261894337	12.6735269574702	10.4112029749336	11.2293905921518	9.99987186315358	10.1226580179502
AEBP2	8.84558631584972	8.71772072694242	8.79207915024866	8.74016163720002	8.60071417398869	8.697832851135	8.85085330145167	8.74290334344557	8.87754204074515	8.66780610951239	8.77318680484053	8.82560919184205	8.84373774160032	8.98608882269827	8.65152910572559	8.66279133971902	8.97152958274711	8.9750127225868	8.78462758382056	8.77196724334093	8.42214359613364	8.69513849925278	8.67309461418304	8.90420298488285	8.58279059660413	8.86271882780255	8.52873909987542	8.8524681479303	8.60049921542233	8.59804878151299	8.86863830981912	8.70520081488773	8.90252131992995	8.8299443992411	9.09108552178803	8.93386520661294	8.81929109980697	8.68892911856366	8.7389811197391	8.82652256508547	8.33102297058032	8.87754204074515	8.95607580802901	9.20256655177063	8.54618575104132	8.74163939660246	8.79493433913274	8.59418834655336	8.72654219004592
AES	11.6014527228776	11.7078681080883	11.4745358417336	11.3780531856534	11.3662314597315	11.4556938379005	11.1197803751224	11.1087264984489	11.5213410748902	11.4671937368867	11.5621100145533	11.4175758957009	11.2874487250275	11.3932230416404	11.4424767407227	11.405237556491	11.2062478268062	11.6281723689152	11.4589816315094	11.1527310231989	12.2054896119443	12.1129064007674	11.4621026791291	11.5709866887503	11.3192943628559	11.3562575227591	11.6585002285818	11.1270854855409	11.6762902413703	11.7566478309889	11.9359988910686	11.9684451514857	11.7691142448162	11.7815810838674	11.2417666205032	10.9685798712908	11.4416198961258	11.3219625551905	11.2997964991486	11.4247733317914	11.8161698946068	11.5564953910586	11.1929770341192	10.7816533851489	11.4216703446109	11.543985546978	11.2948431179148	11.4532607989633	11.6281723689152
AFAP1	8.132153665398	8.40932605575337	8.42769176841404	8.2250925730871	8.73329509513728	8.62042141587714	8.37304205695983	7.85230479561266	8.11178177949337	7.99355856570198	8.84653226514975	7.98597751407926	8.35900257830792	8.28306239829229	8.09400905310516	7.79763249904592	8.51375879969131	8.09547774762504	8.5567359404774	8.2932900379059	8.63949651551113	8.45684727092549	8.4034484635231	8.18678709755283	8.32603263285593	7.85055375976808	8.14873136411255	7.93175573887783	8.46535243966743	8.22228508692261	8.34745377546616	8.16139022613383	8.68441257603545	8.29377951016157	8.20599325199192	8.17205353979385	8.08798083436226	7.94054981191216	8.4034484635231	8.05598895360107	8.79207915024866	8.17748486905155	7.6314877008169	7.88961642467712	8.08220438795746	9.0356798374391	7.84761806622742	9.0267169973413	9.42697919366486
AFAP1L1	7.49661960230728	7.67617244320705	8.00568785051443	8.04482714251125	7.90894368265354	7.80223244598265	7.68934905879376	7.54184836733081	7.50872550488911	7.70417386921702	7.80492703056423	7.72455144478443	7.68092218358666	7.45322423314001	7.70809476782038	7.4661998289812	7.5711231285212	7.55286028249961	7.99078291481434	7.97980163295908	7.85846924630078	7.56684953951818	7.72403130276341	7.61740680048535	7.62704681051409	7.51263095651896	7.69309677311934	7.67810968856015	7.57609961089867	7.64581946859974	7.54597556417981	7.79880912384754	7.58599744591009	7.67935944594962	7.58747114122166	7.8039185590157	7.54715145289266	7.54331000812215	7.63818479853907	7.57905414666565	8.16802599830668	8.8377942959178	7.20227013456822	7.62419375266194	7.56659420368936	7.86023327238165	7.49225269890143	8.15835779224751	7.68400605124623
AFAP1L2	9.62256613364056	9.06853134540689	10.4529130911182	10.3560223145503	9.9126165909241	9.67449068598278	9.14525891467457	8.86331747425029	9.42375219033724	9.55939243106643	10.2529490974738	9.74141776093614	9.69814179177466	9.25059128388488	8.7577615457048	8.41462411312838	9.39521987828425	9.12286397160369	10.3507811933153	10.2552580451081	10.8929453710695	10.493096922426	9.43438573980132	8.89437580535948	9.10598286046409	8.8492556816786	9.31240801840249	9.33679107388215	9.15096528308854	9.09108552178803	9.78444397170689	9.53798083438188	9.18608096337242	9.288908327636	9.21913096571164	8.98769037447724	8.93455546827649	9.11380460758831	9.3298296128519	9.21599062401246	10.0047926166629	10.5796567883701	8.57583335289693	9.30812065565203	10.3637342517093	9.03064987445803	8.64600368705031	9.62089249445433	9.06177355314715
AFAR3	8.03029422989136	8.09712113212442	7.83623212876135	8.33999185692454	7.78589444299128	8.08037797979093	7.95824861255795	7.89583545904635	7.73775585155278	7.79552128864966	8.10867455066032	8.15917784175443	7.98728919252022	8.04942562090837	8.15502876365904	7.82075990490676	7.7717697693005	8.04622858900724	7.95978518464052	8.4468643851992	8.18502879278457	8.27399519677302	7.96163351212393	8.10565909330402	7.8508916526098	7.97855784244683	8.05395978365053	8.29163289623515	7.93211464066684	7.55053011629225	8.05112261728144	7.70923439150842	8.13865709226883	8.06650066708998	7.97816021129947	8.1758225195521	7.89280475850172	8.09946878715947	7.81922723228368	7.73203759038179	8.39203480902201	7.67328513325196	7.90585281712988	8.03464754166953	8.28520133063313	7.82968467148648	7.99192309175864	8.08318768658741	8.16483135725472
AFARP1	7.40099240733116	7.35727428685871	7.40348482039806	7.2838517444105	7.29827269448919	7.63544328688737	7.26513294094048	7.4294030454423	7.29583067255625	7.12536695898214	7.46410703002344	7.46270887071726	7.47186776945021	7.47258755171492	7.4448397629567	7.17150514228047	7.39473947169575	7.40013063076414	7.54800156795313	7.64795990412507	7.52448312851509	7.29242883239138	7.25418691020527	7.309117302218	7.41690976801992	7.30189835385618	7.15323821882097	7.44959374782641	7.29807056688571	7.22029875260829	7.39396516054471	7.24777627107394	7.3875084097442	7.35144627510053	7.5563001020301	7.21101620236243	7.29225749122206	7.38867216438082	7.42812768332225	7.39889387078866	7.57861307618118	7.45053132384999	7.32848251152651	7.59813574635641	7.42092959753657	7.53303159190679	7.37449725095891	7.40269410527784	7.52993468779398
AFF1	7.54825214376502	7.70990087339392	7.85055375976808	7.76803762411815	7.3670970441476	7.43062322194367	7.73030368274711	7.74636369745246	7.67617244320705	7.7622536788965	7.90308348801304	7.72670003569565	7.7234187891232	7.46363230434995	7.54312278330991	7.31307883707916	7.77532044488289	7.48429056716461	7.55954088755601	7.28623104593138	7.48845715440487	7.39196680101369	7.65584728540465	7.72146712857963	7.51937303266544	7.66194339613066	7.7101380804777	7.46516054878389	7.77758740066723	7.58824112151684	7.5068812466437	7.64339276723984	7.80992138222359	7.67097769859399	7.59829866287065	8.02015380483298	7.52512970473073	7.72675137436847	7.74912442017702	7.6159053338308	7.4231379817008	7.24919636503334	7.66823745910697	8.28428653066812	8.19444507511454	7.56659420368936	7.77030424846796	7.92074445110072	7.82996797423768
AFF2	8.84774341121969	9.19836805518296	7.58619502480056	8.03346691914299	7.99750672590658	8.95054610229757	9.09879011975062	10.0854410201355	8.10267194108372	8.77937131616671	8.34558383799333	9.60942235664219	8.44249086698926	9.2954638786895	9.72040696863757	10.6639395321928	8.4874135574632	10.1033725846734	7.86994069346368	7.975170896202	7.92458743731707	9.1789567117796	8.49065375336461	10.2903260069823	8.63949651551113	10.330370954842	8.79427260215673	9.22812070970408	8.95981926824134	9.76313674817096	8.78904184911532	9.46327486179874	9.72952127345909	9.94143241090956	7.80523982336136	7.92277746166996	9.89225065742765	9.83645174110216	8.7914185071684	8.90913202632536	8.25496670426466	7.58757287916633	10.0052452750642	7.55985885266018	8.02436522928312	9.05639391423036	9.54582447897215	8.36630285727229	8.90710862613427
AFF3	9.61395391035127	10.3087263980876	9.00765136684	8.88163706810621	9.20452379404453	9.51762456905447	9.65312366474502	9.80810527479921	9.53798083438188	9.50060658596877	9.60343146177484	9.62256613364056	9.47675221586434	10.4295697160167	10.0214880311933	10.1959645397729	9.2538812236775	10.4389079007104	9.26944945697961	8.7741970137268	9.58009582771934	10.2600501129868	9.75754167520043	10.2614850236059	9.33833526472023	10.1566437514066	10.2236640793036	9.59911115838322	10.1561499955043	10.0958362911636	10.6420265883452	10.3616333829556	9.88981953914675	10.3694190241166	9.13206658961417	9.01329207522546	9.69635447856364	9.51633606535038	10.1341253072417	10.2855960283016	9.67195747184571	8.8901172105112	9.98976567863451	8.53345277512865	9.47746954983855	9.72952127345909	10.0154099806367	9.65218220195847	10.0538468003836
AFF4	9.58580998612486	9.20296046065658	8.66096028846881	9.15870944261333	8.94686302344427	9.30736441801324	9.12704665531629	9.25315829203239	8.84103712073133	9.35956760281182	9.02558777742876	8.98504090506923	9.08801016919598	9.23182602964897	9.30487684104342	8.93897653463432	9.14121224625937	9.2713003296383	8.9926738557394	9.24186770720194	9.1026935638808	9.17714829084016	8.95639734329377	9.26389382501367	9.29796904531706	9.24674449963433	9.11341729909824	9.23728674477786	9.02077143894424	8.9307822368886	9.37096552761785	8.60017089771194	9.0490947362921	9.00765136684	9.2741129934686	8.98575740241358	9.29476585407588	9.12787228214414	9.41271000737088	8.69365718007477	8.79776065495033	9.11086141047329	9.26944945697961	9.00490378036444	9.36501682552773	9.31748473559085	9.15695415664641	9.2800529785053	9.20256655177063
AFG3L1	7.45240779022281	7.4873850998361	7.58020033786106	7.50309089510984	7.36325117121579	7.42106135637996	7.41628157329021	7.50268690126017	7.41666029754141	7.57593429612076	7.50323482057916	7.42967244208659	7.54210371886612	7.40874885808157	7.43936493440268	7.54056999489577	7.6126196223302	7.53488925195912	7.44283991015299	7.34379549571956	7.38410550702909	7.43890308493167	7.48089161507019	7.47178314200645	7.37814942681764	7.4655813247201	7.5240686462258	7.48027472841733	7.47780505644105	7.37511370094846	7.35178886245857	7.35657411259274	7.43493638278752	7.42149676337834	7.41840230556796	7.673644517021	7.33157544047971	7.54849940287002	7.45698694834017	7.35745058290193	7.41278571318813	7.51414170452172	7.38437959482085	7.57166215573416	7.69591687329292	7.42509667336213	7.53295734954869	7.52142294081523	7.34440452495959
AFG3L2	10.3432983983988	10.5152568623482	9.35344817121728	9.45939819978263	9.90379750455747	10.031199023518	10.1003292813543	10.3462820278819	9.89591895965667	9.76740949432475	9.62727830478341	9.76605909212318	9.69027467212375	10.1310596557117	10.5401867831945	10.6363177508762	10.1571276237314	10.3648593600736	9.69719851950036	9.9272181262744	9.61951906473754	9.79891982526732	9.87744243315263	10.5064242695038	9.86961216713054	10.5851794503843	9.86127253550931	10.3007597845708	10.0403360578134	10.1024178765676	10.5009562204656	10.1980726602515	10.1823526833084	10.2975706184429	10.0510047308091	10.5290180351284	10.2490064889534	10.3689276678263	9.97694672109123	10.1932582760167	9.86127253550931	9.37833082088266	10.5937654168972	9.92861767218975	9.42965861655209	10.1954085689444	10.3322043782557	9.79258829108294	10.286581219251
AFM	7.19937387257551	7.06992248423111	6.9442938773577	6.83423721049906	6.93015668251822	6.84657110578673	6.74771565028723	6.86279325186789	7.04078898660224	7.06798815966771	6.98200583435744	6.78716809948467	7.04294358992271	6.97097871874367	7.02782792741576	6.99550893024113	6.88622669560336	7.3483484150371	7.03229422298808	6.84493481923237	7.02542730841087	7.02486960882893	7.18673115123688	7.08349337466653	6.90207929043733	7.03236410013766	6.68805270606594	7.01889229931582	7.01974131840126	6.81178437677471	6.94787009872203	6.94202635919636	7.14047814170919	6.98355392276772	6.74771565028723	6.92440129835781	6.97786224074491	6.96700287600962	6.96960613006364	6.96106982812091	7.0589076716493	7.20146426970117	7.13747839263138	7.42596944672926	7.31787465435895	6.97000262968166	6.88750368427463	6.9125221473706	6.80479387014657
AFMID	8.23333851621622	8.28074014252027	8.16870096052986	8.17077471667448	8.40823845007463	8.99092986787279	8.41584652708195	8.32790574160875	7.9422365120758	8.71721278309736	8.01222838293084	7.99730035732906	8.03524735663409	7.6762788283906	8.11537812523758	8.24184170781558	8.25856588981651	7.80747049548008	7.98247936266402	8.61403785149254	7.64848114531647	7.54834949749019	7.7514238123303	7.77925196151513	8.15246698563861	7.89177354266971	7.82211426877225	8.32069623056201	7.71409693091241	7.74661643663045	8.17077471667448	8.03446854553817	8.05733335954512	8.06895543547096	8.37651484046461	7.93115502015783	8.02457247315053	8.25922533887547	8.25613820213977	7.97338632243411	7.83468288426262	7.64382538276933	8.23131301221317	8.26508111296924	7.91449936263774	7.85399128870595	7.80126072732924	8.36879305483532	7.96696972210689
AFP	7.47172463110886	7.3362056200042	7.45010935018684	7.38221438714327	7.47509881911236	7.45725524392375	7.47432307141163	7.5916419089729	7.65662340628564	7.25364265627867	7.5147192546882	7.37483549021039	7.36668200261172	7.46725000284501	7.38982217456384	7.9110886189039	7.58568664239749	7.58322337191166	7.58961564280689	7.23417970404245	7.30230538889289	7.65266831503411	7.35867065055122	7.57897228297982	7.56631472670844	8.00014567605263	7.64454953011321	7.32058516206361	7.36297906215876	7.51040320455971	7.43663553594231	7.45330632590177	7.98324378299409	7.85562526959414	7.59784006769685	7.30792749274188	7.71992317736828	7.81658683516932	7.57601264933448	7.60896630719223	7.5823864756129	7.57156625106119	7.68973405183513	7.86681039108963	7.44432313755085	7.71533588818165	7.7218416589155	7.68987566550069	7.64423828213369
AFTPH	9.21343577846224	8.96878998326567	8.40849080002981	8.5100862472019	8.4856282281111	8.4563865826033	8.64546221763202	8.93297664941811	8.37045805132284	8.54833298559084	8.83186785372905	8.91578532928664	8.67622945886423	8.69751437975525	8.92002112937696	8.95707621096529	8.47366000028158	8.68441257603545	8.0910113259277	8.18366248816368	8.60125810714663	8.37122801166632	8.62184357761928	8.91399994877515	8.35066695129025	9.12286397160369	8.65611945423407	8.54147825797372	8.526592285261	8.44890044429527	9.16550340999828	9.17793625508814	9.04975456567399	9.03666085160787	8.4937984188511	8.23495674636712	8.58388776140144	8.62525654662846	9.44349205307849	8.78134485394558	8.51221290753247	8.17311872868216	8.95909700909852	8.92500914103267	8.59527513337334	8.5502516999633	8.85538527912815	8.28642761227267	8.7914185071684
AGA	9.47235889815818	9.27972049664093	9.29261569158881	9.23332383161222	9.38783329750722	9.56441540219292	9.93105611157145	9.60490272208134	9.84340409086145	10.1706050130465	8.79585685222514	8.8063629855731	9.5589316822382	9.01329207522546	9.90601345175227	9.94761344917422	9.69546927901511	9.18788298201152	9.75795414580344	9.96924480199394	8.19639469528994	7.83135950859873	9.22537759870641	9.34725445998091	10.2926639280395	9.78529802120193	10.0534619663073	10.0353206551352	9.39939153098333	9.43479727997885	8.56353451137273	8.69840343648591	9.36302825866494	9.50845138439538	9.99748188229219	10.1202208987707	10.2301092134852	10.4193184715745	8.98800934330153	8.78331074825632	9.33636696676726	8.83217623302195	9.91210898976821	9.89365868985789	9.25764096296933	9.57669135102237	9.56523514271635	9.83816811966748	9.64962945009269
AGBL1	7.29115527151339	7.23236583987316	7.16565486651473	7.24272395280876	7.06630598492578	7.17963985414995	7.19128720793862	7.18078371571364	7.14203599392208	7.15808116519068	7.17504629991582	7.22846778707827	7.04218949364257	7.30454361705113	7.33376630611791	7.1695455078913	7.25697946752981	7.15620169943376	7.23855391529911	7.37933638995223	7.18101028903061	7.03642612016785	7.17765883630585	7.11955291967215	7.09863004549952	7.15897964316096	7.19579114531384	7.10008506695995	7.20488071275945	7.10980715380838	7.18039612501057	7.17557221397999	7.29666168399983	7.26916076998272	7.07048032898783	7.11927327975356	7.15095098471505	7.32916482428214	7.18790607383428	7.12616166014824	7.14653344239698	7.25307305921319	7.11116126944443	7.08045371240386	7.21537340272531	7.25164872495552	7.25891434889239	6.99856916868961	7.11905903995688
AGBL2	7.11760174654788	7.00960094272771	7.19491817762317	7.19726726353054	7.00133433904745	7.0902756957226	7.05473030212409	7.23769296502048	7.1534679185181	7.2113347164084	6.9817522555461	7.18490712090687	6.91334644182572	7.0732313637458	7.37313672148885	6.95156998589495	7.14773651028967	7.20415617869371	7.01159587834289	7.19640427538138	6.96614495115883	7.04477564670403	6.99283530426966	7.16505036905031	7.30788514250174	7.10504523202661	7.21323512133119	7.18840292742344	7.00794420724205	7.11489199098733	7.12969406994716	7.1475237448218	7.07475348282164	6.9961310356288	7.05446989684414	7.52210747264193	7.05158400527104	6.80704042762002	7.16732876520429	7.10584279864341	6.97900693888665	7.12660276482983	7.10022189844884	7.20828660068145	7.06454026681271	6.99219322867789	7.12695608657196	7.15776428542632	6.97830518893102
AGBL3	7.04575300161628	6.99587155578669	6.7387079223691	6.95292304419659	7.13684028887433	6.88572205767748	6.96327099087609	7.10392983365035	6.91949409943523	7.02940869633139	7.197497430834	6.87849436135981	7.04207237113248	6.96969119956387	6.9657736789813	7.13509776497651	6.97106974252165	6.97010033634841	6.9409614219248	6.84549009188967	7.01716588081674	7.06729381026823	7.3801601042368	6.91159175597539	6.92144731189308	7.18321453647107	7.0791978992308	6.96943592108078	6.76547200121776	7.08710274597751	7.10358572395289	6.97541123489153	7.05822685227797	6.90227976292128	7.34516165307666	7.00946937889206	6.90394132822133	6.99970087201806	6.80387248234514	6.97639264428438	6.87786442684921	6.98417245146255	6.88138359626834	7.33261291952073	6.96823472555297	7.13963493070109	6.84810222108795	7.14523959407344	7.14120180745541
AGBL4	7.55053011629225	7.61789634498706	7.69745328329108	7.37358924340984	7.64209730675162	7.57700283764094	7.55562239651568	7.55379452879437	7.54722493052596	7.35304402662864	7.57427779776191	7.41260607353882	7.32887540857426	7.76125789877755	7.11272184698018	7.10579989551929	7.68645381323051	7.73228603598712	8.09946878715947	7.69097628975575	8.11178177949337	7.62314681034668	7.81381786403962	7.43225548922435	7.56198467082946	7.06843548529462	7.33505244432941	7.3105734359764	7.93175573887783	7.70936809041171	7.79893993107116	7.37983276290769	7.4551921331491	7.36687837408707	7.68188354278707	7.84258995544015	7.3165455751088	7.20050399463677	7.24976693254734	7.87567188897762	8.36946352178025	7.71604499472434	7.40861860981984	7.30870275261739	7.37951931112791	7.60618015212701	7.52746171361999	7.58410667159865	7.88257053176012
AGBL5	8.33470722957145	8.36677475767414	8.68589232715874	8.32904302207896	8.50767928564098	8.53232655256725	8.1758225195521	8.20527353481419	8.35000173090673	8.47391214181931	8.45248711469728	8.41084416307968	8.45997165015991	8.14589251109295	8.23733824869828	8.16006292745658	8.1526846338311	8.35533095519812	8.43674411107246	8.40796728593712	8.46748063708826	8.6945461872093	8.41681927965288	8.26228678632834	8.33577296044977	8.28897538513263	8.30192644727753	8.41382986558638	8.39126560204628	8.37651484046461	8.20129626750266	8.41610483825725	8.17473297305438	8.29057440553253	8.36901557190967	8.83812816650479	8.17538632529754	8.11407761176135	8.18185985050649	8.33664702767549	8.43047127125864	8.01421894602825	8.2229203964216	8.21564540590679	8.21170110186494	8.0992684230403	8.39830550207177	8.62097757078182	8.31737179325786
AGC1	7.23023790745033	7.53237667761802	7.17043605016259	7.32763312955913	7.56130631399397	7.1259289755999	7.22382270332314	7.42953396168641	7.12404029841862	7.32967008229402	7.47297589114817	7.40323315888886	7.18937165898045	7.24153592419187	7.06235541821209	7.46844535501301	7.24599174095358	7.09949769211247	7.34516165307666	7.37230129546669	7.21631531641115	7.53480150788997	7.4001959545377	7.18570835021831	7.30297748069398	7.36844649329195	7.25607020627429	7.02630641647258	7.39122200192762	7.35484649749842	7.32118091808781	7.28393320672666	7.11715438905281	7.05881015078723	7.40955735529729	7.19533411172762	7.01093680092948	7.17855342023556	7.11263158302162	7.43236403619893	7.32972399895738	7.31521184428057	7.08301372913703	7.50902795104242	7.41122250707571	7.32746042897911	7.5610209363326	7.20050399463677	7.32931677205872
AGER	7.37219314083961	7.39255183416347	7.88222990375146	8.19750318128331	7.84730226422253	7.62788962945586	7.44703777485659	7.37335262331487	7.41051129682292	7.67097769859399	7.61392461930013	7.71472259672495	7.57033921277184	7.73700444031406	7.64581946859974	7.39650079585703	7.58675251712318	7.48044572867327	7.7861836269867	8.01205797773135	7.85165452104118	7.81922723228368	7.52945962573234	7.66506517099491	7.71083434616122	7.45638385417537	7.6460277014406	7.49387201314499	7.4216666098531	7.51407939287254	7.65409369366318	7.46711750471268	7.55761846869009	7.5712188922998	7.56295689844382	7.53210613515887	7.71132867111827	7.50593646243864	7.52374750471781	7.36276958354179	7.79296390565418	8.29012219773091	7.40309662340007	7.86381089801506	7.83218468961239	7.66364435935211	7.61432302295607	7.59335750732212	7.36403672207162
AGGF1	9.17227909220457	9.05439873480632	8.21014416645217	8.54039854415664	8.280469264627	8.51173089638279	8.85569489289802	9.07738160387473	8.66867828188625	8.70367599754978	8.33689200957374	8.70824509710777	8.62763580992593	8.74047930128979	9.34211122219992	9.45492763133845	8.7642107219664	8.9219733607777	8.62877456618999	8.52215542379608	8.19000687382393	8.1675474765797	8.62555291485895	8.9335870754908	8.73981282163418	9.34599678304065	8.97889501185957	8.97995188851102	8.50928253723342	8.57241206458597	8.83752922563286	8.89753438976597	8.88001254375431	8.8221235743206	8.68382349091404	8.50018674986866	8.90614879106123	8.97401310998391	9.00432820559019	8.5793580950816	7.99897672008465	7.6728347348756	9.34489944559622	8.42355270190323	8.05416648990912	8.803487463632	9.01564841955098	8.7228695941925	8.83420046673822
AGK	10.5200087079899	10.3654469226504	8.32724351497529	8.35688354198568	8.85277967388566	8.7061176268535	9.54978305453236	9.94715972093518	9.11194138008156	8.73247497670447	8.66125221419708	9.57669135102237	9.12855170432926	9.57050947097647	10.0480225313362	10.5481398470204	9.43403977100833	9.62684181423025	8.33394327630799	8.48966794851809	8.09566246041804	8.41515352036277	9.09777653844024	9.92861767218975	9.53303440860878	10.3883499781236	9.56637469425379	9.66805050624323	9.06014696616927	9.31411875391457	9.85069063691883	10.074685475635	9.89855986802994	10.0713021487116	8.79805221260134	8.75803260634449	9.75512017642879	9.84716530769208	9.57712535468556	9.19618876320987	7.94069535877671	7.43308346772248	10.1019178396541	8.55505496840637	8.26739321040726	9.48588538038461	9.63379223135099	8.69545893988603	9.42611800420892
AGL	8.31898172199269	8.2690410437079	8.51784718080619	8.44788164160117	8.52983788142813	8.46158252716682	8.59691493622425	8.43126798158003	9.16267669920172	8.93554201647314	8.57393377684762	8.27756457935603	8.47184047708283	8.31248371330621	8.6794443697926	8.62705053364402	8.51198128095052	8.68065148168048	8.88039005876476	8.62069314818272	8.51400433931078	8.59005245390032	8.84187344113539	8.70914839395446	8.67478118110627	8.73065089147082	9.02765192670156	8.69902658911874	8.46135011239781	8.60246808200661	8.37573414668435	8.37786016631394	8.29630381911852	8.46083458206422	8.74506490616056	8.78809618163768	8.7297118586902	8.80726411519994	8.11493602594716	8.49328462539574	8.33221032286342	8.53042062012639	8.50980535470663	7.91076070923825	8.25378645177507	8.52168040285538	8.54618575104132	8.54696724438909	8.50767928564098
AGMAT	7.66903869165418	7.50402416834296	7.35394009529662	7.29307866074494	7.30719445560454	7.08917222551007	7.39104048309631	7.35016141554781	7.43486238157928	7.26671099689914	7.42967244208659	7.36494441899303	7.25400933334712	7.31009068632684	7.28738815496682	7.52690216498541	7.37330005190598	7.33524453628788	7.4059698589646	7.22005757345944	7.33674381996555	7.15670348869346	7.46126635651418	7.34321855822469	7.4192640182438	7.20433997785355	7.25904386973789	7.20271658599814	7.21248701102624	7.68804335347358	7.3720862299844	7.64816081610364	7.56207465433979	7.31884324381857	7.31559735706081	7.23639278938125	7.3207466761101	7.23773297189684	7.41907266256672	7.22911783323458	7.35833828432211	7.12733442108023	7.31849792545796	7.4296029718881	7.4924076376614	7.28817154695729	7.27680795846156	7.17731972692847	7.32314092549781
AGPAT1	8.44615632681998	8.66096028846881	8.94185074423736	8.79710809308398	8.773564674559	8.68775966173566	8.5472428896137	8.7656983090635	8.6310832549102	8.64797915361703	8.76138449249846	8.9349021355257	8.52927990223546	8.63800406377208	8.68329638521135	8.79024703721741	8.55893340273315	8.74571072543998	8.59719294301138	8.52764733826351	8.56236827708605	8.58149105007828	8.69002884920586	8.79240907706239	8.51375879969131	8.8279172469394	8.46906449211896	8.74882734709839	8.46561589470302	8.56434783865859	8.70643355356335	8.90350456477691	8.51457317323509	8.67282275130868	8.54539429405574	8.60706889925376	8.82062847477351	8.79742308500377	8.32971121580858	8.69576604823218	8.38901279808386	8.4838203882873	8.87385409554956	8.49276677489309	8.59603962117123	8.39628940790808	8.6485022902364	8.84558631584972	8.7656983090635
AGPAT2	8.07129105132268	7.85441261758937	8.03008256588136	8.05837305800845	8.20553063145081	8.02656250618982	7.77267678928987	7.7112167965485	7.91416231337211	7.97464148113561	7.96498128492162	7.78446954951979	8.04783764344731	7.83170047827423	7.83775832095475	7.60784818705584	7.953340486805	7.87939926245322	8.03917173865587	8.08643651583234	8.33125015077057	8.27996493104062	7.89011551243272	7.74257963091871	7.910284797958	7.82533923080281	7.96749631120169	7.82211426877225	7.96286935934909	7.87144879166325	8.01975727700944	7.72146712857963	7.89280475850172	7.94818829747672	8.1423791481407	8.40777396477261	7.72954814099326	7.7101380804777	7.97497672638382	7.96842381869646	8.34876183275347	7.87772408289131	7.76318774488558	8.23662869895404	7.87939926245322	7.95912779099969	7.90291699623804	8.29674252758347	7.93129788072755
AGPAT3	7.55034001675255	7.5817097423588	7.83468288426262	8.49937410368392	7.89913679880953	7.76493779319467	7.71371893970593	7.68460257071161	7.84993946098566	7.87257637550834	8.01844744305661	7.7824806391708	7.72455144478443	7.72888954431013	8.02436522928312	7.70043802698723	7.84210553926052	7.71992317736828	8.08698708244347	8.44094233587383	7.88333424761175	7.78604014615936	7.83687092111762	7.88578132122955	7.91893399735236	7.51424638401474	7.67835169689864	7.97662137636191	7.70608947656611	8.0881332142186	7.74612228513385	7.65893867129366	7.76088914497313	7.62281013694417	8.0106650604562	7.66733627272603	8.04743473089932	7.62817863509344	7.71937670061799	7.60098754422944	7.92472259993026	9.06682171503495	7.9139886860734	8.03164178510848	7.90191473068537	7.6811565216001	7.61280531326285	7.8365702527202	7.85662280554415
AGPAT4	10.0158920675569	9.56563078161099	9.31411875391457	8.95265384242324	9.20596899328267	10.1749290145776	9.76003514668977	10.1003292813543	9.56065381018555	9.95797271613187	9.16626596165094	9.67449068598278	9.54906135136164	9.72344266045187	9.53562766188494	9.84200850655419	9.82363301164812	9.9126165909241	9.50845138439538	9.41752210266873	9.1523231084587	9.45302199837741	9.72952127345909	10.0109865369744	9.68582193485192	9.78808026074814	9.8671518057007	9.79891982526732	9.50023851131336	9.43089366271822	9.52364128533281	9.58297483856602	9.95751510840474	9.88167944674458	9.68582193485192	9.50520067150628	9.47317046750899	9.9126165909241	9.43322434295294	9.34172524533738	9.25231747872228	8.314929471401	9.81768407941939	8.88417215985414	9.08264570784291	9.3013344922154	9.64117670744449	9.33406987602912	9.64370247332665
AGPAT5	8.43749697764887	8.25118375813077	7.86842127498195	7.37120802119439	7.78037363519913	7.91380015050154	8.82432869444868	8.61717596481941	8.45332662775506	8.27756457935603	7.94334743639696	7.99538054264315	8.07492468413694	7.72196652276089	8.29428347819866	8.54253691969817	8.42953648414977	7.80866236132358	7.68850256258591	8.06449624532767	7.42572270474663	7.68921681874919	8.1773021893688	8.07091977288731	8.54939804882194	8.32859226359924	8.43903236896828	8.12502048283999	7.99157108577364	8.09482441080973	8.05542414633059	8.10267194108372	8.17558907410876	8.06549751298266	8.40906835107536	8.04521901295982	8.65798027329681	8.79776065495033	8.54202106473595	8.23995869877919	7.77590960448623	7.73161933456032	8.89972837091132	8.38870816593195	8.12870850785455	8.04352886165589	8.26739321040726	8.16119633378841	8.27152945419271
AGPAT6	7.97464148113561	7.88107309433767	7.84451768152644	8.54618575104132	8.54386382869789	7.89381668114262	7.8628444160325	7.72754507151039	8.53366528209037	8.11624682571079	8.18033235702922	7.77901130444176	8.07534865075837	7.84952536101335	7.95158761828093	8.00946293920922	7.83399290101493	8.03642966634514	8.31269825866605	7.64049281388315	7.75881327570629	8.56770149814511	8.12703054435741	7.88624734489461	7.9462038328492	7.96766247173913	7.80171576635953	7.84658080495576	7.62391280795307	7.96842381869646	8.09547774762504	7.88783945732931	7.84227618310484	7.95645319491959	7.7514238123303	8.01240716002722	8.18838391635146	7.93289129551489	8.08721023505503	7.91744970862103	8.08977802654984	8.02269467261918	7.98745100354694	8.19726405978821	7.96947797121593	7.90993353430794	7.87257637550834	7.9304964096834	7.82308712472912
AGPAT7	9.03505646819483	9.38048846869645	7.72005448535463	7.53757766618782	7.97103692530554	8.09119798029887	8.1182058108665	8.72045532977025	7.88748644348777	7.76568698523851	8.25792490731275	8.35979016835877	8.34705473621479	9.05439873480632	8.65072165991418	8.69061392497485	7.99245854652992	8.8196099880368	7.50384044364351	7.65133662164722	7.77949772623611	8.22482566472735	8.23059242929885	8.52369392073095	8.01900965620069	8.77259148803632	8.38969949872149	8.43749697764887	8.50958406834518	8.31531899792503	9.16233442975465	8.63467924453346	8.80477869025672	9.03909250341292	7.6347305496582	7.66515725958936	8.31153577426456	8.37072812815549	8.29078608840899	8.38091342625976	7.76506296354536	7.65487398513409	8.59164420731036	7.61053820486449	7.59308508206252	8.41913050386355	8.31919665970199	7.84702417766093	8.3685594224026
AGPAT9	8.26571009384931	7.90809926821265	8.31077492317118	7.85677227364359	7.70126216445879	7.82033568633051	8.10371572230385	7.62419375266194	7.82161126362605	7.83485161743351	8.09042641505789	7.84210553926052	7.86807728271476	8.2733286613422	7.63126739631747	7.72005448535463	7.99021713726965	7.9519663958183	7.72455144478443	8.07232636308738	8.19579879964279	7.88365558063856	8.2340353559659	8.03880878492664	8.0191874352053	7.78769785401332	8.08557786024222	7.82145723880534	7.60166928190081	7.76530989129863	8.11348142325741	7.94241218150844	8.0781208559224	7.59721906006322	7.83672884867322	9.43322434295294	8.17251433644297	7.81799223975396	8.13299182362025	8.19046097372939	7.83548431780875	8.46083458206422	7.69555323202625	7.78743043683147	7.79536256835616	7.85798072377168	7.62205961265669	7.94851140065235	8.28874393440294
AGPS	7.87010900197562	7.74821918094408	8.28569087121229	7.58871439213477	7.88493007550794	7.97392924233806	8.19213182650203	7.97087676807331	7.87825606109577	7.75283920879122	8.09461736590183	8.02882309202914	8.07069264133425	7.83531676909736	7.8155325344091	7.85038780128635	7.98931122766085	7.59119118167024	7.4110421413753	7.56928984008834	7.49191154037929	7.55008742272295	7.95387502710767	7.82355453593742	7.97194276365766	7.78489484454641	7.71169166080808	7.80747049548008	7.73584429462968	7.68247280465065	7.85165452104118	8.16802599830668	8.07008355302927	8.15917784175443	7.658361363835	7.79342110833498	7.49977149094025	8.12014471054295	8.24439421792235	8.1281123959963	7.67810968856015	7.50056655037369	7.77646229944771	8.33197059394512	7.87095198320279	7.85735499242821	7.9276306885616	8.01866620487254	7.78417509719449
AGR2	7.86501977351379	8.01011687388588	8.05733335954512	9.21380663231966	8.1423791481407	8.18631728408573	7.56130631399397	7.57960995147409	8.03257698007458	8.01615584238318	7.98112661231534	8.28689869030149	8.04824417149577	8.36446817554526	8.19256913134554	7.72146712857963	7.96716099193091	8.20804445534408	8.54066229968971	8.21377717570167	8.16374587280682	8.13526279831114	7.88006877717975	8.16847167470098	7.92438636383879	7.96467823108554	7.83687092111762	8.44866840366778	7.65709476116947	7.73348967896144	8.29428347819866	7.68607421339072	7.92295430970562	7.85038780128635	7.86697929151639	7.77828059977475	8.14357387247426	7.84180685446066	7.8753308486591	7.91433885613937	8.57340120843002	9.21739445225994	8.06895543547096	8.18838391635146	8.28545023954029	7.79308184830465	7.86345064537526	8.33291093093717	7.96930237579224
AGR3	7.21678829493992	7.2388333287843	7.32229670919428	7.16242880416023	7.29033621750596	7.29259632318129	7.25816092621448	7.31110540890976	7.22184423732086	7.40126877373554	7.22529773210737	7.27752090138935	7.1569269561059	7.37358924340984	7.24138861035464	7.3236174177246	7.19949196537595	7.23316043694207	7.22247402740003	7.27242461456823	7.25180561786781	7.2447243931352	7.28513492450384	7.1875312653978	7.36201963832133	7.33534284105911	7.15586575550745	7.38424888015002	7.26153549570218	7.3069886215956	7.24174826200437	7.50016619398977	7.29992197711384	7.19941214383063	7.37740844960721	7.37330005190598	7.19663105363984	7.32136861777193	7.33520509310232	7.45836477617143	7.18904129647412	7.39468691530388	7.41761906378192	7.4478452982784	7.31958641332128	7.33943607908909	7.17936406147099	7.20333572979523	7.36804922513797
AGRN	8.5354539125871	8.3665455634875	9.19035098261902	9.49416302542847	9.3178398037938	9.05602319014616	8.22206468774731	8.15651492195555	8.79898190200284	8.68356074025517	8.58362002083776	8.37881580993035	8.79082866597426	8.52607601453611	8.51037417504492	8.24531973276968	8.49736333412472	8.42897461696323	9.71490297276589	9.64627769203479	9.25162744617586	9.3013344922154	8.77134027544541	8.48825424015405	8.60973085849962	8.37934937444136	8.77844361534375	8.7389811197391	8.76982856019593	8.79776065495033	8.47728295524706	8.24572335452598	8.07993043309624	8.22206468774731	8.8865002966194	9.25463053966168	8.48297004402954	8.31077492317118	8.22988384420804	8.42136418097547	9.57010057348024	9.47317046750899	8.40223969975902	8.25523475704449	8.71349611328532	8.47285761666072	8.2727073408347	8.87910636030661	8.43362874381208
AGRP	7.4545837054491	7.85038780128635	7.67010785659369	7.62862665944317	7.6464471958444	7.76294827337346	7.58961564280689	7.55437387005139	7.51109975602732	7.5453087722083	7.60257712934718	7.6309684848504	7.57437391349506	7.49509957831889	7.76530989129863	7.48075275317429	7.48253263816578	7.4794313994711	7.48027472841733	7.63242650880805	7.58227588748114	7.29303769858471	7.56684953951818	7.52416358112105	7.57043556658446	7.46175404558139	7.58833840740589	7.5446173558488	7.4618357393387	7.49985451316947	7.54868318182659	7.43169443468333	7.51765628981216	7.65739971740915	7.6165965161984	7.42149676337834	7.59033413774742	7.46410703002344	7.36287902030985	7.65487398513409	7.50766012164962	7.59192410834636	7.74600059208764	7.72639082845439	7.67529155962426	7.62927288244124	7.56148050697671	7.53295734954869	7.73214240109751
AGT	10.9701466749142	11.5023222523664	11.9712500594397	11.7492833135613	11.6324764690596	10.3216120354365	12.1959586740588	11.5922740807462	12.547644497272	12.2553066329782	11.8865120209526	11.0861812850542	11.1693667456415	10.4274971852945	11.7724963531254	11.1205572286669	12.3430304538371	11.5033820582403	11.012395814641	10.6163081646767	10.3087263980876	9.39059814299998	12.0489792288287	11.0053844348883	12.5636888154094	11.6223914390722	11.8702398893246	12.0247473289243	11.2534185455897	11.2302824714153	10.9243753127006	10.9474361195138	10.9825127125514	10.7183689361279	12.576371128894	12.0885820564573	12.4881370454246	12.2870186873055	11.221248491906	11.4120560827213	11.2184002697522	11.4445691541873	12.1051423526867	12.4698320272095	11.4983583957539	11.6790179778524	11.4621026791291	11.7211363065811	11.7042302075532
AGTPBP1	9.52609332730691	9.37905402530272	8.52764733826351	8.50418343164396	8.87225238508598	9.72952127345909	9.2287879824351	9.26118567412032	9.1382402676243	9.56920974427908	8.15095750256205	8.6812366226201	9.08341538963504	8.53965211086248	9.25162744617586	9.78485090167712	9.4163425846194	8.90516536491678	9.0883841333401	9.75625589840358	8.60049921542233	8.3847688867386	8.87543354964187	8.9230408177451	9.4644647211833	9.63499747949555	9.23448816250622	9.39137264628693	9.23258203281324	9.4569252852125	9.40844884012872	9.50637425795642	8.99643597985588	8.74604904715963	9.15905348612478	8.9304531173121	9.01803220885432	9.50384606557936	8.92983234627631	8.58729263229816	8.90913202632536	8.83871311670633	9.5228546921796	8.62444728071909	8.43749697764887	8.90449515129701	9.09074339113324	9.00463533088785	8.68382349091404
AGTR1	7.37824889461126	7.03410263152197	7.14374351405329	7.35354688789949	7.26314939864111	7.25875727442318	7.16016762072496	7.36634085408345	7.32824657942292	7.22184423732086	7.14588003394	7.2115040196882	7.44638469891247	7.11694696919122	7.20396361300498	7.2813474487515	7.37578711556033	7.28243972091832	7.24410036345351	7.4221863221912	7.11300744736035	7.37449725095891	7.25775199477507	7.32892141454054	7.28171128762174	7.11831004122492	7.29216832337228	7.31491697558638	7.33640901591179	7.25685965851461	7.19598748813223	7.28109058719252	7.31079181756901	7.16678172578397	7.29456224997597	7.28842642548053	7.33813660969669	7.27996961675188	7.19408243393013	7.17717366033317	7.18021126848208	7.08319461723022	7.3768740478757	7.41116008679854	7.169994936476	7.29263476233378	7.34671585691285	7.15760962209691	7.27996961675188
AGTR2	7.70043802698723	7.86221221284374	7.98283648250238	9.24674449963433	8.30337362312305	8.38693945007565	7.84087551870977	7.77574908392498	8.21243640753451	8.04222148163468	8.14092354170328	8.30006884807888	8.03707342368801	7.99881278441389	8.42236977889034	7.64209730675162	8.07027564178995	7.95352022336336	8.85175859335514	8.72259350613452	8.55479789135752	8.72099216067377	7.80717684155542	8.11051210497047	7.99390530614664	7.77325240822074	7.83012402245519	8.08661729975068	8.03183563948738	7.96429844082137	8.23896873761241	8.14956633537951	8.12197834819347	7.93635253137446	8.2057599646319	8.21194605674734	8.05520623260104	7.58095938213684	7.85150250048084	7.8115565568417	8.43646134635243	9.98155349712979	7.73461954415253	7.64176287593776	8.74604904715963	8.03607726965889	7.87655188712114	8.03822690747628	7.85981274972008
AGTRAP	7.86842127498195	7.90078367918132	8.48250653866614	8.77164687307376	8.68529151368356	8.4400984648913	8.1411162190946	8.14381598034805	8.39126560204628	8.51400433931078	8.37474923873241	8.01279175496519	8.27972387361987	8.01900965620069	8.16374587280682	7.89633970313398	8.42925236161339	7.96250054670767	8.26612070903245	8.12678128965761	8.30545202379323	8.12281338033443	8.208739098729	8.03642966634514	8.5966277099623	7.98745100354694	8.22531947143957	8.48898055540657	8.1248220420258	8.12764452742234	8.0480236528646	8.0029228823122	7.76072790774968	7.85501858419694	8.67016120237241	8.93986914708043	8.33046457486963	8.27420859363692	8.27996493104062	8.34074378848002	8.11516194662258	8.68972679328297	8.28126936585449	8.87882556057231	8.68892911856366	8.38169346726465	8.11493602594716	8.59110567286113	8.43207141393556
AGTRL1	9.69459762303175	10.0693727073649	12.6778643110603	12.9102463580964	11.8688803410673	11.5600238979723	12.1241051979671	12.0984194800914	12.0837819285541	12.8579635415779	10.8771151431007	10.4948665895991	11.259147526674	10.7652222743162	11.1875009440562	11.7196498651939	12.1790838416453	11.4919632980351	12.3283619231514	12.6912846450764	9.89722622892366	9.70398935508872	11.9308067946639	10.8046150437345	12.6953222501505	12.1484294521332	12.1774897814877	13.072873736915	11.8511911290515	12.0536174855208	10.869505027912	11.0485949427699	11.0115780814817	11.0534724992397	12.8907102819859	12.3574711746228	13.5839658704958	13.0863858847917	11.6454875961759	12.3873568254186	12.4225724927822	12.1690802876197	12.5657048115119	13.0999340427753	13.0863858847917	12.6039025919166	12.6210228618697	12.3663609591653	12.1083117308004
AGXT	7.06865170957038	7.23417970404245	7.62927288244124	7.41477730868861	7.47319321607034	7.36996381828265	7.33480538160869	7.10853518592131	7.3016197495126	7.34855966362311	7.21248701102624	7.24793344143574	7.19761689940408	7.3698382531202	7.25575595423941	7.15239857597255	7.23701376193213	7.27465486970074	7.21463908610752	7.2618174140247	7.39458364255855	7.61110708025357	7.45498950447039	7.23606595662586	7.27539074788332	7.12558980483086	7.02004700428217	7.07895165845356	7.5179993174173	7.18171671455958	7.27258899157608	7.22879689364802	7.12371428622611	7.28653338730186	7.35251802449781	7.4244434315711	7.30181201545072	7.39202637101354	7.18042967628037	7.17770478459169	7.57870828235357	7.83306162387177	7.16513350195191	6.93703367288116	7.26752582824796	7.6743913340707	7.19491817762317	7.10733593855515	7.29234113611129
AGXT2	7.37104781892869	7.08801340350855	7.12730001352149	6.7631112201936	6.98384098677249	6.9969576169553	7.12904333724221	7.10758649684181	6.82012045469906	7.13462863402174	6.89023578181991	7.10541264106883	7.06675509767124	7.17199417779287	7.13557565945301	7.2401760222827	7.09340078466279	7.19491817762317	6.84008413339806	7.13267282339437	7.08315036871221	7.25348274583259	6.90014292942461	7.21757581110382	7.21223859473955	7.14565072170476	7.12506830860775	7.02455690068885	7.31508293364584	7.04104394031649	6.90331252953668	7.10879059475567	7.09092136696062	7.12969406994716	7.07652898601855	7.12741782216316	7.17511561122633	7.08697881399512	7.11854891801501	7.18697356659651	7.28032123920267	7.14843771226789	6.99673476856932	7.1255532247057	7.09928033084769	7.30830502538299	7.13158494766074	7.1901887011436	7.2115040196882
AGXT2L1	10.7954780622031	11.3846306795779	10.6368902738072	9.8060491837185	10.7923928549858	9.29835922679983	12.1303932177816	10.9895788158718	12.2623114826366	11.5909435053569	11.3089926559433	10.1771529717033	11.1353455392083	9.5552925120896	11.5822344926097	10.750195816689	12.7121490504051	11.4611239879686	10.7776411919687	9.63161253945393	9.43919587741391	8.68892911856366	12.3646594289593	11.0201172762643	12.7121490504051	11.7196498651939	12.1806644227365	11.1581085773204	10.8587268557987	10.3082029909843	10.6713544934237	10.5052688261842	10.301724061993	10.0072144842975	11.9093182491125	10.1325149923124	12.082304706969	11.7867585158181	10.8458400089093	10.6197725266602	10.0890805988888	10.1373708679917	12.170663946908	11.114793391356	10.2985999973489	11.5676631025629	10.6131881023055	11.8537403502798	11.8675957848166
AGXT2L2	7.9422365120758	8.00106306000029	8.33643601867433	8.13105435834251	8.23198711357499	8.0348647777347	8.02676230773705	8.04903509967599	8.25141232483869	8.20129626750266	7.93489436976757	7.88476630038864	8.02197910756993	7.82382918397173	7.87872515903459	7.94069535877671	8.0003267701146	8.04903509967599	7.80889740038824	7.88136515160676	8.03844797030855	7.78633738063126	8.02457247315053	7.91187921202374	8.13547487001119	8.06696294794463	7.89311196147772	8.17707861398765	8.05377646490622	7.98112661231534	8.03464754166953	8.00608193459808	7.90725261010285	7.83047423157826	8.02691896375619	8.24666921148878	8.203478957055	8.0058756701588	7.8036467446777	7.79720953805039	8.12050383639205	7.85677227364359	8.06969538084492	8.53312173392614	8.23518119005285	8.22070074612117	8.20200122487063	8.11899821151259	8.12393330680293
AHCTF1	8.80967900945086	8.76103241204813	8.68972679328297	8.44739818334525	8.68269342739968	8.78961832147681	8.66986790922247	8.93868970517656	9.0536509294592	9.06788492372762	8.79995595753364	8.9335870754908	9.02841204380419	9.50926500059102	9.00988292288699	8.84373774160032	9.00398457067903	9.39824620915338	8.95498635922652	8.74444347557522	8.93263053489336	9.05808216031996	9.16052127420042	9.29001069481573	8.65582484622205	8.94022055863237	8.79330521008705	9.01661985127199	9.36032717665043	9.10701145465509	8.91062531073313	9.02220741185675	8.83686284144688	9.03204082753613	9.0439151566899	9.19289939304391	9.00621896976399	8.97821872254463	9.10557490421773	9.23591189690092	8.94589224187121	8.90045858501376	8.99878254206952	8.75455502460185	8.75877226915304	9.00591726788301	9.18824432433629	9.03505646819483	9.126002231369
AHCY	10.466510970483	10.3768374636755	10.3281029454493	9.79963838384596	10.0562407541478	10.3132095291573	10.3660720032453	10.3545422978557	10.0124624196934	10.3582203156469	9.99559724961976	10.4261767297625	10.0797732836212	10.1059565719121	10.5688428504775	10.5750775714493	10.3705531680151	10.0224554755676	9.80998544521041	9.89313997582213	10.0947211951358	9.8603770535305	10.0378096348669	10.3166323427311	10.335781803178	10.5688428504775	10.1561499955043	10.1926717967578	10.04270230425	9.97097098246602	10.0019890123201	10.4025664275691	10.6568207214766	10.4546072341859	10.3148443663828	10.3717451433762	10.2610607850239	10.4129907090905	10.4750376276889	10.0330226591638	10.0326163753665	9.93848204500813	10.5158507391164	10.354850251081	10.3226799382583	10.1622325305867	10.357723951023	10.3160405241199	10.1367331281687
AHCYL1	12.9649476464097	13.0446063259815	13.7618630737714	13.5157821012078	13.4759086725978	13.0287553956632	13.5902872365947	13.6547630410897	13.825923169097	13.8684108143413	13.4391050321962	13.1923382326258	13.6431142066999	13.0863858847917	13.3547245307391	13.0999340427753	13.8807980583963	13.776329701457	13.116613082255	13.116613082255	12.5135798650186	12.1646147854233	13.776329701457	13.5206059925455	13.8872328779604	13.9205519564957	13.7981766727241	13.964731670471	13.5516023152779	13.3415234814387	13.4346208824011	13.448582396706	12.9419718888895	12.9771758302348	14.1279105051	13.8941181859425	14.1769861282832	13.8750645799219	13.5259516844479	13.6246367696386	13.4225266428192	13.2115332303374	13.7618630737714	14.1362440760055	13.8684108143413	13.648993464984	13.6835689108584	13.6835689108584	13.8750645799219
AHCYL2	9.7020668211821	9.84807142529538	9.59713039192809	8.88911736661679	10.1706050130465	9.16052127420042	9.83240990058232	9.38820860660437	9.84303110795263	9.31890987298204	10.0224554755676	9.45578104022133	9.73380286928604	9.21739445225994	9.4145496490701	9.05125876432602	9.94087835770615	9.59754257818024	9.39324385833169	9.7221732388185	9.41786279832349	9.11898312673406	10.05005218908	9.83735335081188	9.69930480026245	9.53605450981873	9.81312590950817	9.55608899559752	9.3379495995125	9.26530152055427	9.44387583175706	9.68456576287215	9.30249544280864	9.11499041589019	9.74465440060216	12.0188245753561	9.56637469425379	9.29989786226047	9.57923910003339	9.24301244499751	9.48343634823945	9.11610874619078	9.63692230467558	9.8671518057007	9.3700874746357	9.70625171493935	9.17714829084016	9.67239609968901	9.5577472024021
AHDC1	9.16719143442521	9.28599474275272	9.83735335081188	9.74412357318903	9.62866444118588	10.0627181623923	9.4213480817773	9.46362244509797	9.52060122172309	9.81768407941939	10.118241660065	9.84340409086145	9.83519422849817	10.4215404037075	9.09254514817853	9.05193387485765	9.42010861520722	10.2921225749837	9.38783329750722	9.43361836557368	10.0085864149665	10.3920704726713	9.55238921363793	10.0367320089425	9.50758142990076	9.32149416932927	9.47161738979567	9.57886674803385	9.99518399220246	10.4659388372527	9.59791591556538	9.85203116190798	9.66577361405211	10.0418279794815	9.53605450981873	9.67712831241381	9.62126697292524	9.35956760281182	8.9445399035162	10.0119554661328	9.87222926923853	9.74511719660288	8.96799759491507	9.25093734697235	9.82363301164812	9.70668950040808	9.63822533782867	9.54081235415257	9.83385947449326
AHI1	10.4288495739698	9.81899795910875	9.15409290009433	9.45776016902587	8.99643597985588	9.33020172400377	9.59211086540432	10.3438140716679	9.62561319908788	9.66674163573	9.31855466514847	9.89722622892366	9.7299317745417	10.5177400285292	10.2396272588189	10.4032199754853	9.45377150068215	10.5133389874445	9.39785813830157	9.18824432433629	9.4013298610624	9.84908680586222	9.87593012376167	10.8738425673745	9.26639551018355	10.2756432445412	10.1863923505695	10.2013796109255	10.3007597845708	10.2931907051412	10.0301593148454	10.1844399389134	10.0321263285611	10.4689519686221	9.39288351431493	9.63578543971288	9.88384282735238	10.0009948859325	9.9022446211953	10.0627181623923	9.57382633562499	9.34291683104469	10.0353206551352	9.4826707628975	9.2844539238081	9.67590323071782	10.2631786475218	9.55278515879045	9.76649029060751
AHNAK	9.73707912865203	9.67634426549891	11.4100946170666	11.4704385483266	10.581782422133	10.1814193427275	10.6288616625499	10.5628876608915	10.9847081520085	11.0706469103623	11.0061001223137	10.4412780907581	10.7189963150948	10.3729677359269	10.1803695035655	9.98597480932034	11.1451204742021	10.7931542748511	11.0502020026619	11.0419724048896	10.6190955980555	10.2001855050878	11.0289617380643	10.480233457353	10.967879591696	10.5262686821757	10.6887187734004	11.0476832607582	11.0460588781515	10.9785360379478	10.1551250534481	10.1503045920123	10.1503045920123	10.0818514696042	11.3909986329668	11.1270854855409	11.3175476042233	10.9754056118217	10.8338504809181	11.1649853519918	11.4456666454514	11.4642679447495	10.8709821834476	11.715911790293	11.4512315022225	10.8804601211475	10.9601840378009	11.3879769211474	11.0322453187322
AHR	11.7737107302531	11.4226555649339	12.6892147707682	12.8109512322574	12.506062315567	12.5874629253679	11.8741209095733	11.5610990954018	12.3119515189687	12.1002559993766	12.6417173985019	12.1826036614639	12.5271246233482	12.4305455741789	11.4994702537834	11.2407824490306	12.055223091738	12.3009102698244	12.7400495194033	12.8987628947309	12.7078025828364	12.8331587008948	12.3484471197417	11.9495691284968	11.7066343287319	11.1911920406596	12.3213326714291	11.9038081522878	12.549806410288	12.593209295857	12.310091182554	12.0661959163145	11.9009030536536	11.8946426180822	12.3815472268469	12.6530493138347	11.6270712437955	11.6213241336276	11.2491129694072	12.4264942834113	12.7757186381418	13.0053842836358	10.7892445975807	12.0415400582871	12.6757452239739	12.1600531712981	11.7749562405248	12.5288910261244	12.2693273751821
AHRR	7.14843771226789	7.11493624912263	7.23570224282457	7.25474575009565	7.20391990221559	7.05855695141884	7.08955612553875	7.20532551941043	7.19968497152628	7.09626453548647	7.18419639725855	7.37242391633341	7.3105734359764	7.37532667725342	7.28182855578134	7.26590458214191	7.32305380569075	7.42980172955335	7.15186274900475	7.01914974883828	7.04817501863384	6.97694126914979	7.11519318004255	7.38975596629752	7.15572395035865	7.25690689239228	7.15699801564104	7.20123511287334	7.2813474487515	7.26646517537683	7.04513502339109	7.33054457754345	7.35716146474307	7.22550209825862	7.22947777158915	7.23923537730848	7.46077995829937	7.23032434554271	7.16554603306552	7.08680363955265	7.25913253405022	7.1446617350833	7.14404449855934	7.05936057842458	7.19316299813506	7.26441331118567	7.28434595056033	7.37927149800349	7.45651246202428
AHSA1	11.0558656923414	10.9550455090447	11.7724963531254	11.3890693628805	10.3637342517093	10.6445424259278	10.8003590853651	10.9038932155895	10.1367331281687	10.3888186153024	12.1002559993766	12.1181781334405	10.7674839539191	10.7158620747307	10.425178449105	10.7769108762633	10.164196696694	10.357723951023	9.95037740610331	9.96181815295889	10.6317257922444	10.2756432445412	10.4586962720505	10.4462414358524	10.410561405972	10.7563990992013	10.4505201896773	10.4808699262669	10.2436133751819	10.3855029764991	11.1087264984489	11.2979102430257	11.6143421096849	11.5341636989916	10.2073246172103	10.1976321957625	10.2703160689692	10.4462414358524	11.7211363065811	11.1543894383315	10.4123610002742	10.2784052050906	10.6941403883681	12.20247491799	11.7579334825359	10.4367572694507	10.7816533851489	10.6055200731738	10.3352323043597
AHSA2	9.48548946648305	8.96983959022704	10.1803695035655	10.2685960771352	8.87784745206977	9.6320090279932	9.51681011444596	9.12220861272952	8.81487312710779	8.84010774089948	9.7406083564562	9.3963327806286	9.76829358150475	9.45616088347079	8.91899285044839	8.80695087690446	9.05947380262666	8.89972837091132	9.49009205281967	9.42333168589851	9.23519027617729	9.11130452175047	9.35879435121611	9.06887948065822	9.2341411898911	8.89528425680034	8.98257372052132	8.86080073776842	9.11161967487853	9.38351235383425	9.17294082809891	8.73360723606653	8.94995773225393	8.5491642176194	9.42295632266431	9.76691404854649	8.95607580802901	8.86657166334297	8.99910197998591	9.3298296128519	9.33481549954525	9.15664520201732	8.45455252647774	9.88981953914675	9.70153351838114	9.56274698864251	9.10666388412609	9.35453615447894	9.25270814916525
AHSG	7.71432851836977	7.6782205814037	7.7053955859509	7.99229294118231	7.64782240925741	8.03323506343818	7.49821929219691	7.61444451383393	7.79920368545875	7.39161997053107	7.57728661478785	7.62990053703038	7.59822045401575	7.61548297926564	7.49024221517637	7.37017469201849	7.73569077851785	7.83719046148502	7.4522606712707	7.69462664084863	7.7985308113974	7.37910579487548	7.57952037797255	7.60236316208762	7.53749340640055	7.6327556632384	7.64517562069544	7.51513075638285	7.56013971243408	7.78549163399699	7.50567671098126	7.67140884707111	7.59691672530949	7.52755304143959	7.57887817031137	7.51063374475028	7.74516735554215	7.62451947937663	7.58457787233167	7.37706578583533	7.35484649749842	7.85995904550022	7.8397890456236	7.65088591177609	7.68448216558905	7.77758740066723	7.62090100411995	7.67960062014137	7.87095198320279
AICDA	7.35251802449781	7.38515617394049	7.27228339605627	7.10624715390642	7.06930510401276	7.14891613152151	7.34224944149997	7.3207466761101	6.91738524903446	7.14859613478334	7.30384811997837	7.24135259014435	7.3533010836918	7.35273384543452	7.24607684646606	7.11272184698018	7.30384811997837	7.14960979765679	7.03668946625701	7.13126214128566	7.35966826148437	7.48283724092497	7.16005488547536	7.14382437972301	7.32665384121421	7.29739387967557	7.07210275934914	7.38466492026387	7.47861099629244	7.14450779622269	7.40138455031281	7.43308346772248	7.37165092416405	7.37017469201849	7.30907223489151	7.39353621399917	7.13200700270146	7.15186274900475	7.44192396580953	7.31491697558638	7.35509484923373	7.27597005861145	7.1847782217109	7.10292938136899	6.88622669560336	7.28728924949529	7.07976274277842	7.4794313994711	7.39831500002006
AIF1	8.97792062357843	9.36302825866494	9.16830355000868	8.89406462719681	10.0844611723677	9.51152510391426	10.5314237944023	9.63991018642901	9.47472159264815	9.07845626773142	8.70734910490481	8.81743287848028	10.1443461658951	9.49251063824234	9.68456576287215	9.48343634823945	9.82455816605162	9.33596627046296	8.84157201688293	8.90546313159419	9.69680190929891	8.72071432007413	9.85588348203742	9.46650295425767	10.3949717591159	9.25539554739004	10.1478109577456	9.21985420336247	9.88746229724301	9.87040598724812	8.06790485873192	7.99519166498637	8.89690111631687	8.7297118586902	10.0114969539686	9.37392265014351	10.3346273373829	10.0656936927325	9.13242145242548	9.04517872486432	8.93927724331564	8.82179608466091	9.37833082088266	9.6715357512614	8.58415813528824	9.6103086371539	9.63462401932235	8.80840372844404	9.55648760390771
AIFM1	8.57110136113969	8.62555291485895	8.36551941982079	8.18942330074317	8.5966277099623	8.37045805132284	8.44563984910604	8.48668979235341	8.31442459345557	8.30545202379323	8.28520133063313	8.43879683113716	8.20106112593907	8.42603899393817	8.67366568910197	8.72196183217642	8.31737179325786	8.29163289623515	8.41888366343258	8.50713776462736	8.45870028617404	8.54094409253809	8.34316016092075	8.67127129173254	8.67070495487784	8.6492888250199	8.36076519320344	8.44176766396537	8.23243234432884	8.26921492389388	8.56858481881661	8.45354337819596	8.80415018872047	8.59005245390032	8.46983683418537	9.08032142308365	8.50928253723342	8.33221032286342	8.56770149814511	8.41489812265209	8.39735177685043	8.56796027887684	8.41704368778302	8.48798810617075	8.37548169211203	8.52817222847003	8.46721529335525	8.53099813850922	8.33197059394512
AIFM2	7.47597469665825	7.43308346772248	7.74883179536873	7.56295689844382	7.4829792779567	7.4648019909615	7.50095454363832	7.52247909897698	7.63838905888748	7.44289893850999	7.8236948717067	7.62243583962917	7.43460830167826	7.54421040832797	7.37983276290769	7.38849052696413	7.54166417611393	7.5899191812251	7.63377772647572	7.46189977590114	7.46809401857131	7.35960988497258	7.73982008178799	7.56622726969565	7.62281013694417	7.49555325301855	7.66309735553852	7.52168717930356	7.65749381559799	7.64838684666899	7.55128476792172	7.57878895244682	7.36936134613589	7.44075640958251	7.55569842960759	7.73363180046093	7.52862490023556	7.53070756621193	7.62745622880536	7.8236948717067	7.56362526977307	7.41405183419194	7.5764618501054	7.78461069930636	7.73956322244151	7.68495691165805	7.42377917459232	7.80223244598265	7.77690200971918
AIFM3	8.01558811416328	8.49996061837916	8.7798909940317	9.6098070300667	8.84071263582565	8.75272220686239	8.31737179325786	7.99192309175864	8.33074830081005	8.52686951387326	8.75746080029094	8.51320654361999	8.2731188956407	8.70303337501964	8.28472756938971	7.98399183831093	8.38844683999332	8.43646134635243	9.24000191596607	8.5809626167612	8.72912665588499	8.85310289853912	8.22577558938075	8.42844301013495	8.42769176841404	8.17406074532508	8.28022572530816	8.55783901182689	8.27880168342511	8.48143688331626	8.30864001948031	8.16483135725472	8.34437632074722	7.97354747520488	8.38169346726465	8.60921266403633	8.62586020192663	8.12978008080426	8.04846351650874	7.66215990517296	9.01329207522546	9.62727830478341	8.01615584238318	8.61199938047644	8.95570410239863	8.6911899168992	8.00477530046378	8.09379366255039	8.17990313078042
AIG1	9.51041266533092	9.23144501184494	8.74821273200982	8.31466045767182	8.98800934330153	9.07142213329662	9.91165930987957	9.70668950040808	9.32500338336837	9.25505019381669	8.99441882544988	9.44917479763672	9.1379107723177	9.17227909220457	9.47196077057804	9.64877177095864	9.64669759272523	9.32149416932927	8.75943596591541	8.75128087138708	8.35586511794176	8.57393377684762	9.42571939467639	9.44596795508915	9.75876964098394	9.89637764682113	9.63294287698094	9.42611800420892	8.76354300603903	9.16300121435844	9.3450683517468	9.45976325337474	9.61154683656338	9.77580618341865	9.3526175648997	9.03807544630068	9.52974116841298	9.72426399600981	9.55154647679448	9.1379107723177	8.56069806309368	8.24206413762142	9.76829358150475	9.51298010765985	8.75328704317134	8.94861650348114	8.83217623302195	8.7758030785605	9.12286397160369
AIM1	7.97215344780843	7.93376212887883	8.5601346378279	8.25366218151514	8.58441166632163	8.38594490447784	7.8462227457547	7.90238540588981	8.00309459478127	7.99714400901973	8.33169245525514	8.15202712717864	8.03219617518652	7.88510337406191	8.13913026424818	7.6425152012515	7.91674915319986	7.99897672008465	8.59992116882568	8.32755945669356	8.72422637290664	8.6482216895224	8.04222148163468	7.98745100354694	7.8636227315044	7.6128974609354	7.8542742891815	7.92945594830076	7.91076070923825	8.10984025617879	8.04298641537834	7.83990698879238	8.05459952317406	8.08116501034576	7.86486688087259	8.62705053364402	7.92575821873088	7.89696202995572	7.83887514508715	8.09646990427741	8.00240580843585	8.98608882269827	7.94107179812146	8.00685293599376	8.73582150401903	8.17384877118815	7.72302100652762	8.26252262130735	7.98818163795441
AIM1L	7.2409188167499	7.21624280325969	7.24141849459021	7.32936087641065	7.31119723234922	7.29652165428748	7.19616313063854	7.16624663879559	7.22212005203315	7.23776795356194	7.29234113611129	7.16177695654926	7.31893887572332	7.37972597652639	7.23820627217092	7.20661011830049	7.48508293451365	7.2625368476407	7.39389865225769	7.34614685771863	7.39092636426161	7.21478331759152	7.26555583480778	7.30493216718162	7.18134213484094	7.21436353343672	7.30302523144262	7.34949028977014	7.20403413058299	7.18228157344131	7.39059519791659	7.17229212128256	7.23590156446163	7.28148767771166	7.18495259046352	7.18481384901736	7.34250625352656	7.23438196405922	7.28357110941587	7.14234803675988	7.25751740696537	7.52343603731401	7.16387113068696	7.10637207044391	7.27938703359232	7.25863990453562	7.27597005861145	7.24321138288631	7.25012595925623
AIM2	7.34430897340263	7.3392765187666	7.70858521602502	7.66184100654568	7.25887790518624	7.33412791208454	7.43835097297272	7.43118848789535	7.45372592000618	7.36348392304584	7.50942926896017	7.47202506433607	7.73890759732042	7.54707041234415	7.50791176120036	7.30230538889289	7.56342665799831	7.42236236394474	7.60883899950202	7.98227089577709	7.65475228528704	7.69957176009395	7.32936087641065	7.65618479994493	7.64039747714469	7.43341868797819	7.40536205032694	7.43716441536934	7.46550855816549	7.34405043579311	7.47815533870785	7.40068387938934	7.44577848964266	7.4657086167306	7.72237580967445	8.85883431635506	7.38596188231111	7.60929313536352	7.54639558778111	7.62927288244124	7.56371590159977	7.79690910307266	7.13667340160019	7.62215514954886	7.65974639617503	7.37933638995223	7.44727805151932	7.62817863509344	7.64705285676008
AIP	10.6337725300814	10.7067823982529	11.0725598811729	11.1068516963456	11.190328715217	11.0725598811729	10.3542343446304	10.3380288094788	10.3127176291231	10.6217143816585	10.9870153518945	10.9379077618898	10.709337198179	10.6302573278547	10.4581383315084	10.4757412286077	10.3996926661805	10.3012261081421	10.6323769877534	11.0298247709123	11.126343267371	11.1155426495203	10.6374733020771	10.118241660065	10.4622692612515	10.2418319707306	10.2822209895692	10.7618866745413	10.8542583238875	10.8074210289428	10.7747929895417	10.6574251092539	10.4917127962612	10.482055953538	10.6368902738072	10.5635163348142	10.4396151349845	10.2181340633486	10.4180967535625	10.811623933468	10.7395418682635	11.0733451253117	10.228982632218	10.8464211959879	10.8374884837785	10.7954780622031	10.5487086348707	10.8266869651784	10.32052185531
AIPL1	7.27165505841766	7.39092636426161	7.36484023584088	7.33962950393332	7.21964627224362	7.22842673636717	7.26787935177407	7.12989079447007	7.13983069619093	7.10533201700562	7.28742332741381	7.15265170048661	7.14996308700383	7.27701344040535	7.15030734948093	7.10961526728997	7.24991913472685	7.28800777479652	7.23673447922426	7.32080285274352	7.21883160553067	7.37185347407858	7.07652898601855	7.07508950879126	7.21379933049498	6.97231946593624	7.15956236730548	7.08213966269596	7.20634883979391	7.2372200779384	7.1921980122632	7.10839695180611	7.35103298344416	7.29128526050132	7.10114401893182	7.37131669316505	7.03647619953203	6.99269355493561	7.29767991740085	7.19006621740157	7.01059407391197	7.40316968640342	7.13865576018126	7.1901887011436	7.27421455100377	7.19439225251289	7.21216660384781	7.26752582824796	7.34676461831864
AIRE	11.7590686768991	11.4316659749425	12.6417173985019	12.5913223982585	12.4048374640541	12.5117012701288	12.0202382832221	11.6534826707548	12.2959118328599	12.0661959163145	12.5893645468807	12.2072874417746	12.414556822196	12.5078078523012	11.568745008208	11.4014505525835	12.1129064007674	12.2676868536417	12.7377433825302	12.7809708545027	12.6623054640357	12.6391724955361	12.5455622173186	11.9988390063618	11.7334384982018	11.4532607989633	12.192324432631	11.8726995416742	12.4628224969912	12.2959118328599	12.4363072306869	12.1017730920691	12.0885820564573	11.9107576757405	12.2676868536417	12.6254914934909	11.7272137722415	11.842112401866	11.4723959396789	12.4608029194391	12.6953222501505	12.8196096348702	10.7590149020985	12.3684898969118	12.6439979113667	12.1097371649577	11.9134980750824	12.4244172137011	12.1600531712981
AJAP1	8.438063480733	8.87850667479922	9.06150845222741	9.10132449269576	8.72422637290664	9.22648217741304	8.78781156759833	9.17996874199	8.84187344113539	9.12157033099907	9.50637425795642	9.60899605220248	8.8492556816786	9.76829358150475	9.00689101986479	9.28339237570939	8.8053563838161	9.6175571499449	9.01697913851594	8.96428275802672	9.61360081882998	10.2590701396928	9.1513373393801	9.76479800421551	8.51149240790274	9.30454432111803	8.39422713178672	8.96393986406703	9.26865890336963	9.81044685638006	9.11760761738665	9.59830530630131	9.60225634078111	10.1136949553132	8.6201435640049	8.94719482421734	8.98504090506923	8.97736391325208	9.13121834328895	9.86443182856467	9.50100300818088	9.65900065331171	8.94258203893478	8.26593047083932	9.37355246217285	9.13695111786013	9.22612029611522	8.95337011326969	9.43645264825027
AK1	9.51594625828167	9.11499041589019	11.0373500861795	10.9110925885986	9.65978314767546	9.58664687602365	9.98597480932034	9.8603770535305	10.0321263285611	9.8060491837185	10.2273750715824	10.3773803988845	9.93763413997786	10.112269956649	9.36115442896586	9.54162344630892	10.2941815649614	9.76916476116412	9.69027467212375	9.78227928529565	9.3116161190645	9.53605450981873	10.2241453533767	10.0057240186877	10.3087263980876	9.75050401255552	9.59382909900867	9.90276632091041	9.72136447034124	9.91751962729447	9.46013605547148	9.74702020554875	10.0967012937893	9.96082447260059	10.3012261081421	10.9580661978902	10.1280853196054	10.2285206181766	9.94715972093518	10.3335432066643	9.85034255085873	9.76268223546886	10.0362516510165	11.3879769211474	10.7143161226092	10.0292108080099	10.2963411923034	9.94761344917422	9.77982492716733
AK2	9.47317046750899	9.41491421212289	9.95164020686062	10.1310596557117	9.95410073787723	9.97287410077323	10.0243272915848	9.68809679143288	9.98976567863451	10.0792651385478	9.65696076561597	9.8158673804823	9.91323033682702	9.23871091319744	9.82664622847215	9.62523188668522	9.96473519630818	9.36073220028188	10.0330226591638	10.0057240186877	9.88208788162995	9.55648760390771	9.59131157288509	9.43919587741391	10.1270289972103	9.50484406320421	9.93197135835767	9.93477190400622	9.44681669549908	9.69852875567072	9.59754257818024	9.54793033643519	10.0178742550271	9.80425308488573	10.0617614789436	9.81634276440604	9.96619037101794	10.1073273667459	9.79891982526732	9.86765699670024	9.87744243315263	9.85342541637891	9.59911115838322	10.3794331907397	9.89555236397316	10.1178041058324	9.84578155059578	10.2114819865071	9.80137004886791
AK3	11.0974585540191	11.2610814336763	11.8344689435345	11.713844295453	12.082304706969	11.6074911173241	11.5308926331099	11.4522504962534	11.9120901393042	11.8041481299518	11.5298277327703	11.0947655840123	11.6750724391442	11.3043819617624	11.5385286094489	11.3909986329668	12.0292201455504	11.5266477571872	11.5245772039837	11.3857298329716	11.6534826707548	11.3249309466567	11.8433394927406	11.375355654242	12.0159868380997	11.6025452215746	12.0030293341336	12.051991703832	11.7042302075532	11.5732802519137	11.0773214900951	11.407124782411	10.7908203656117	11.0991779841119	12.2959118328599	12.5852748595595	11.8767308962037	11.5185550451537	11.4704385483266	11.8161698946068	11.7679341893043	11.9376516375425	11.7334384982018	11.6560967465071	11.4745358417336	11.8237869946877	11.8564386378572	12.1403449677261	11.5709866887503
AK3L1	8.59691493622425	8.51295499486057	8.95673380228128	8.7678332141475	9.51633606535038	8.55608654092447	9.22248473625588	8.77844361534375	9.10775491743631	8.66249449459129	9.13453406081934	8.64987132008836	8.50793124749133	8.79082866597426	8.5545555317641	8.52817222847003	8.85310289853912	8.97365498088609	9.16905370596787	9.05222645547706	9.10907729746752	9.00490378036444	9.02153365346886	9.06682171503495	8.91578532928664	9.00135463260211	9.00230620869266	8.68748823535316	8.73927650460009	8.70096979857746	8.66279133971902	8.59277199029479	9.20635231414952	9.10000469889441	9.023505258016	8.95337011326969	8.92002112937696	8.96799759491507	9.05156921977708	9.05255049310334	9.13725439375669	9.31411875391457	8.99403631433348	8.86963690775149	8.98538703723546	8.99572300231877	8.8292506173338	9.13346650530979	9.44555508790875
AK5	10.9025244580692	11.5509103799143	9.11421433964341	9.19875810512004	9.27636618014319	9.8158673804823	11.0170470976301	11.5452866476805	10.0728139313781	10.0504857601173	10.2413456906	11.3202647396723	10.1854203111844	11.3317454497958	11.2099072698152	11.4869853439429	10.4268801256768	11.4216703446109	9.36271237666445	9.6804024218324	9.12822874475976	9.97882166122102	10.3804973922752	11.8779495994778	10.6210442687081	11.6466257802537	10.7297755911562	11.0820166024435	10.2685960771352	11.1443253293247	11.3434819355856	11.4004243857157	11.6933563453585	11.722418811828	9.28073982397265	8.65152910572559	11.1765873771282	11.2580976038268	12.2316418771445	11.0947655840123	9.82792094115185	8.88351274342726	11.7839191110333	8.99059491140135	9.26714041968935	11.2517102308131	11.0854188755181	10.5587773387005	11.6874979233998
AK7	7.44425685515432	7.2544003430352	7.32263540064986	7.4139883615206	7.3066729322454	7.44049862477493	7.26930027287789	7.15967139750496	7.5041653288727	7.39409782972872	7.259241060774	7.38907936239976	7.31525994047961	7.49298669532195	7.2924679970081	7.43341868797819	7.38568510351303	7.34783926637518	7.59126765418486	7.16505036905031	7.1921226851787	7.21248701102624	7.34742923217783	7.27087827015694	7.4295045032724	7.2199353304369	7.20108643202858	7.50366919163758	7.15538165749996	7.40541860431138	7.61516391171254	7.23684779035463	7.52168717930356	7.36833681547468	7.51504460884189	7.35564795968239	7.39156838825934	7.12305462594096	7.25375802069801	7.10297553419253	7.42836900848403	7.63639349720208	7.35685614035	7.30511135343	7.19334420784111	7.37174709070695	7.60425379939559	7.46972232394983	7.39842909921806
AKAP1	7.65409369366318	7.53619021643937	7.31481266181533	7.2062335565071	7.37443665706366	7.52806263504997	7.68764897678142	7.50480357436356	7.54184836733081	7.25603935203168	7.4794313994711	7.40832146453982	7.51961767785624	7.42742311096478	7.48958073434187	7.60069742742413	7.55191563751803	7.59980374394668	7.36052760862826	7.54378608286242	7.23146421404992	7.35066033845338	7.86458000792859	7.59126765418486	7.41183384877296	7.71857213040603	7.62623262243906	7.52659299411396	7.3994912245569	7.37802981482142	7.71640984692471	7.66226341667079	7.60597869552649	7.40478161468363	7.53191616271581	7.37149389981499	7.46789290664905	7.65814326873458	7.61912825080836	7.58824112151684	7.39059519791659	7.26853826877492	7.64759459152942	7.68754835420112	7.38727836252148	7.72917624673587	7.54098519173914	7.37916668899908	7.51054190154624
AKAP10	7.69664627723162	7.8753308486591	7.68042098861781	7.80293404686624	7.52962976478421	7.47141628520948	7.8365702527202	7.77705426338178	7.96034071294871	8.08798083436226	7.43281906151224	7.6326471426308	7.75375732282995	7.64572021915408	7.99300963451684	7.72391617610253	7.777172909602	7.57887817031137	7.84702417766093	7.87605732308809	7.56565529872104	7.84745565869462	7.97816021129947	7.81582520143276	7.78108875480681	7.9599471172057	7.7274033308499	7.92358614503369	7.59755959187681	7.55969374570775	7.828549679901	7.39703438090522	7.64826505146459	7.57924457369409	7.48909643713001	7.52303290326159	7.70582683216063	7.8508916526098	7.97816021129947	7.75386935340046	8.25068628617047	7.96550144634749	7.76005324988415	7.58106022256426	7.66459443658373	7.65511495770357	7.62077747840805	8.08182972046359	7.88075556862539
AKAP11	10.4750376276889	10.2730320329028	9.24344899206241	9.22465477974811	9.05222645547706	9.66405100469209	10.0214880311933	10.264710354021	9.62003568420801	9.42091993348959	9.41420682634703	10.033497461354	9.80871197923968	9.81634276440604	10.423442462008	10.497052886105	9.67025916224939	9.97097098246602	9.45070279994399	9.47317046750899	9.26564449698518	9.18309512345486	9.81274657712629	9.99269489260632	9.78986606128304	10.6230659062019	10.2246822987502	9.78759045217896	9.50926500059102	9.23695950282737	10.2681059447295	10.2941815649614	10.1716258253664	10.1520509061305	9.42488950619175	9.23871091319744	9.75427421259635	9.93145583948791	10.6534477431082	9.94619231191577	9.61594978169033	9.47555477857326	10.4720542019367	9.59211086540432	9.17017246563849	9.86127253550931	10.0129022688831	9.47555477857326	9.88070480586949
AKAP12	8.40271213438934	8.18185985050649	8.24729450396803	8.59110567286113	8.30078606036519	7.96232202457953	8.2231096014918	7.82105663540476	8.14217147286213	8.18923257659011	8.1967934014001	8.10565909330402	8.11516194662258	8.01540038262529	8.04352886165589	7.82748712912582	8.12851729034961	7.89663053700151	8.75272220686239	8.50958406834518	8.31511542757483	8.1041429350401	8.09042641505789	7.91202605129034	8.29447399880422	8.01360705562967	8.25997074012589	8.00630160211705	7.93159505514129	7.79962581170089	8.19702140366728	8.02516087207865	8.29401467600728	8.04979443774762	8.1248220420258	7.8174053152284	8.09179720390216	7.98399183831093	8.07294397356607	7.99059043715131	8.29163289623515	9.01166176690792	7.94334743639696	8.35401185048473	8.22382604668286	8.25922533887547	7.92311794284865	8.40448902521179	8.4741498074515
AKAP13	8.67478118110627	8.68187009184721	8.753583173313	8.38249467069341	8.34705473621479	8.32904302207896	8.60071417398869	8.765971253834	8.40876815246349	8.35182529519949	8.53570650815393	8.50238879960772	8.56522143084766	8.83217623302195	8.41440677658846	8.47904327625076	8.40448902521179	8.7744989308991	8.25613820213977	8.35018926952669	8.91158330596499	8.78526752738645	8.8279172469394	8.86112328043429	8.42844301013495	8.7339364290041	8.50238879960772	8.45405257658919	9.05090765406237	8.7568977698985	8.86468525904626	8.93236574129129	8.71222441696224	8.65611945423407	8.45405257658919	9.0211524000227	8.60539740712646	8.38274000276648	8.93625517101125	8.78045325402759	8.77551014890951	8.57583335289693	8.54890713426181	9.05090765406237	8.55527583346371	8.87572814121073	8.71191319900023	8.66719193333684	9.01329207522546
AKAP14	7.1193202457573	7.26011453455875	7.16032166433161	7.21891053615543	7.1648299972126	7.07671327384837	7.3811230104951	7.37787756210026	7.29998216701422	7.33783675578182	7.18895646626956	7.27525360401778	7.11501633926369	7.15239857597255	7.34260973157018	7.32415184901656	7.33041040635225	7.2497265075893	7.21627645235771	7.29538621213194	7.06326511861973	7.13483875721784	7.14304142534087	7.29298661247156	7.5701845555214	7.30050866042354	7.21083039146411	7.29718105741627	7.00344490835136	7.19812169050843	7.21997256519493	7.16189685781093	7.14653344239698	7.26641976629221	7.44819466963145	8.44972602321567	7.30558634436907	7.29616598724204	7.36256453418226	7.09295213463496	7.03219479267107	7.29771660262176	7.40396948476923	7.44172071106398	7.08879375922563	7.21541323475688	7.2940130715012	7.2647804035904	7.20008675206401
AKAP2	7.38466492026387	7.25157636639928	7.44675218165184	7.50125565238125	7.42541743110404	7.55053011629225	7.40025442298673	7.19977081136221	7.26779942905657	7.45372592000618	7.60050632506531	7.35319356616328	7.28873202796413	7.3839360019499	7.40447377149126	7.27626774361398	7.4073738622588	7.23855391529911	7.51579391211243	7.64592275399036	7.42076202611775	7.5068812466437	7.3933751579078	7.34316671092619	7.32206033753366	7.41539505872498	7.45166626599134	7.28904004969503	7.38044606613696	7.30459105412403	7.42896607554169	7.39902400487031	7.36714580102147	7.45961582603684	7.34521975554355	7.28606405475727	7.38562293054641	7.26894121472038	7.29483688402117	7.46782188915577	7.54707041234415	7.7812134119303	7.49292672132966	7.31999789495505	7.38316889462674	7.24866475645198	7.37711853086199	7.45565305839589	7.39156838825934
AKAP3	7.66448555864345	7.62254056455369	7.65985631593717	7.86253778296663	7.82709580463047	7.6979517402985	7.68987566550069	7.86070470973687	7.49321299262631	7.68127366587608	7.74491141290193	7.70194949162919	7.64782240925741	7.66379985068466	7.54991451602702	7.61516391171254	7.68067706667201	7.59013795687634	7.57557178902538	7.50480357436356	7.76556588194434	7.86743641839599	7.67603856783107	7.53627630699764	7.66880351789402	7.72237580967445	7.66801912007637	7.83092118801841	7.67174802878835	7.53948556325067	7.56058461471387	7.56322226964642	7.59356208611031	7.57234228392295	7.59318865406938	7.51945014916924	7.90841567003621	7.60608343612873	7.54756590534663	7.44023910065251	7.52416358112105	8.75328704317134	7.52343603731401	7.51168562496785	7.73824622423308	7.50455893526536	7.6327556632384	7.7718965857317	7.63724860713004
AKAP4	7.33077853043213	7.41722096975059	7.39152598611725	7.44063023001143	7.38641014198787	7.31921980634547	7.24923505760694	7.46390728720934	7.26173885187396	7.35479171155954	7.3355668458336	7.32500593434166	7.3760845125304	7.39313410891515	7.25634021450498	7.30281032803647	7.30502293436913	7.30520793621011	7.49797635972759	7.46015723563416	7.3480332805046	7.28126241406977	7.37364916039914	7.29159853990804	7.37236810444202	7.32043598103385	7.29676302815277	7.53512688909434	7.21823258437248	7.37335262331487	7.25755574069609	7.39512042120236	7.37882290290225	7.42685630387278	7.31091824616801	7.23169402322832	7.34209517391594	7.15971105862906	7.25157636639928	7.26609540393517	7.3661747969516	7.66801912007637	7.25965261391459	7.21129963609058	7.59829866287065	7.28999566602445	7.40218584074406	7.43031680939123	7.24762308975951
AKAP5	7.66160971011488	7.16067053493423	7.44927382017627	7.353831047937	7.40291094659133	7.84451768152644	7.18864069001808	7.10736697003528	7.50343735871718	7.15982192892507	7.35066033845338	7.40116344903906	7.26559454235492	7.27570137999597	7.39831500002006	7.21330669478551	7.28984145444985	7.29928122947697	7.61172305924525	7.31367890291939	7.24590846873059	7.11683205040526	7.3869396400118	7.47936370131505	7.21443924466293	7.50141067350996	7.38711356282019	7.16308732643455	7.3062159320342	7.32155556238533	7.14692638520504	7.22438091415775	7.34839879789084	7.129459607146	7.31627267168437	7.5951715571794	7.26404403369785	7.38211382219834	7.19312087282788	7.55688932927228	7.19779661242786	7.13026062416201	7.41545659881839	7.20848376691997	7.38998221307341	7.31631901230669	7.36564026991692	7.48917706983133	7.33105316531584
AKAP6	9.50252503889267	9.27527338499582	7.86977049356354	7.54217746194697	7.99021713726965	8.19882285946632	8.85636599610942	9.38048846869645	8.02197910756993	8.22824432485572	8.0480236528646	8.79585685222514	8.56858481881661	8.94357554956802	8.86592535320873	9.40458606354916	8.57418684634267	8.97765954369951	7.72057894672085	7.58871439213477	7.73461954415253	7.94192501767737	8.1513730314502	9.07540902369462	8.48036867682786	9.1857241680172	8.74604904715963	8.83812816650479	8.59804878151299	8.70734910490481	9.16091030059767	8.96916149732137	9.24566787240818	9.36302825866494	8.10565909330402	7.86825715177581	8.95838633182883	8.73422599853287	8.83420046673822	8.74444347557522	7.73135325237504	8.42214359613364	9.27050776297229	8.40849080002981	8.46748063708826	8.29034559149941	8.72817693421979	8.05893736326291	8.60539740712646
AKAP7	9.18494759814824	8.94420629243271	8.70488771599159	8.44123936574714	8.85974940706464	9.03172155478335	9.08653433387873	8.74506490616056	9.21799814546914	9.03095801728076	9.03133105985925	8.81215585340928	9.09321030678521	9.17017246563849	9.09958142965886	8.83286922767756	8.84865096102995	9.02592417046259	9.32260794473232	8.94216969176641	9.08032142308365	9.07667859741717	9.33563229633614	9.02736930126001	8.7758030785605	8.88676969151682	9.24849339826729	8.84248739651164	8.9405090883275	8.66221085839825	9.11826365542046	9.19618876320987	8.85277967388566	8.67884019733902	8.67684458014713	8.51457317323509	8.73456247406928	8.77104881679081	9.04284759193718	8.9873295824341	9.06617090071924	9.07845626773142	8.7070300159624	8.4702690476335	8.92728071524904	8.75531661093552	8.66416458506199	9.1026935638808	8.75422611590652
AKAP8	9.18608096337242	9.12956570222019	8.83451801604488	8.64105226535361	8.99805398277589	9.09916237625668	8.61369947943327	8.79024703721741	8.99403631433348	9.02417768236026	8.9282028663736	8.90223563183259	8.88517626069019	8.61140590614431	8.87882556057231	9.0675708895728	8.92958489143889	9.20663810783707	9.3013344922154	9.33406987602912	9.29437244939416	9.39978759167206	8.89212386581912	8.99234533607448	8.99164097286263	9.42333168589851	9.09388677970038	9.14009079197509	9.15764411346307	9.11194138008156	9.06177355314715	9.29762339214875	9.58419515346864	9.54469814287385	9.05774416437898	9.32762381169363	8.73360723606653	9.01051927335327	9.91016455576595	9.41153625085958	9.7299317745417	8.79678358654137	8.98901400072385	9.13346650530979	9.11932004205936	9.4213480817773	9.17678105866803	9.09321030678521	9.20849398593332
AKAP8L	9.09176826100545	9.50451911003947	9.65085303366369	9.61830228582877	9.43132619676584	9.36850281771831	9.02765192670156	9.21985420336247	9.14348735047835	9.19326008643387	9.83062701603878	9.76649029060751	9.58627963845905	9.75178698170032	8.98223489405152	9.16982818743446	9.19685589639988	9.41974555447268	9.0682177426035	9.25731443123089	9.94799595229001	9.86443182856467	9.5945143533305	9.35453615447894	9.03380694162914	9.13652286506376	8.96698493419539	9.29218436129755	9.8005234156369	9.74106352920837	10.0612705757363	10.0403360578134	9.90092563791821	10.0612705757363	9.35307933446122	9.3963327806286	8.90583553068486	8.87021515985564	9.65737942045458	9.54541299839241	9.62770263394476	9.17263582119127	9.03807544630068	9.14159159677008	9.39707997429497	9.79534403252314	9.50139973070607	9.57143349247544	9.48510973014699
AKAP9	7.61516391171254	7.54387260235523	7.35936593129563	7.41749950157272	7.33832247700108	7.40694034804925	7.40524997602716	7.34420732791095	7.33152087476673	7.52774564995918	7.34311546243089	7.37082064639247	7.58003435226729	7.49709161647819	7.50309089510984	7.42953396168641	7.36403672207162	7.46232979803139	7.45793332901245	7.25730725274826	7.30281032803647	7.52003667725112	7.38949371468928	7.39115117916171	7.36878532550423	7.48874482185625	7.40986352842033	7.50842148239641	7.24128138527058	7.42371486230346	7.51079233121409	7.47713081400193	7.34060389966018	7.39902400487031	7.37767823050463	7.41882393469772	7.33423308349196	7.44675218165184	7.43731147328841	7.31402035829935	7.37893393354435	7.37968171291142	7.3595093021409	7.4115155481741	7.38199991449878	7.19964713780862	7.44825927814817	7.41628157329021	7.39059519791659
AKNA	8.48966794851809	8.47851897980975	9.36115442896586	9.31959482963741	8.75422611590652	8.60383755917809	8.51241144955455	8.33689200957374	8.79961724908224	8.58279059660413	8.94861650348114	8.71222441696224	9.14047113112977	8.5349369491215	8.07211767538137	8.20828105277742	9.0844034921598	8.60759042619001	8.84774341121969	9.01166176690792	9.45107797044589	8.73866938847398	8.73552190532171	8.27199787139359	8.89753438976597	8.30886282947881	8.63689329327332	8.60219642678133	8.76845543204023	8.75272220686239	8.66867828188625	8.61500114406009	8.41357178255718	8.37520668787969	9.05848504530564	9.49368237131497	8.38145546721624	8.5175597362861	8.31737179325786	8.46182783480764	9.32260794473232	9.01466955756125	7.98784151949784	8.96674221608972	8.84280041339424	8.98936302012962	8.73707055930785	9.19685589639988	8.86657166334297
AKR1A1	10.21398946671	10.0228902400922	9.6126927076497	9.66674163573	10.2610607850239	10.0490827508034	10.1576433683462	10.1136949553132	10.2631786475218	10.0901959841088	9.04109808843614	9.30319512648368	9.94240020569105	9.80556270425612	10.2931907051412	10.2109638475624	9.97141516895338	9.84663008912562	9.84340409086145	9.93384201475666	9.61719524203403	9.3665581060584	9.89855986802994	9.91165930987957	10.238520826025	10.0442924055797	10.0272009071911	10.2898481792019	10.0475985997259	10.0777254855598	9.60714187472962	9.56969771954041	9.60181125754668	9.61234845665173	10.1458502256423	10.1803695035655	10.3391218129588	10.2150645651942	9.50341118140553	9.36160424556415	9.57967175024693	9.36850281771831	10.0972444949936	9.69719851950036	9.54712476911407	10.1395368046016	10.159685797017	9.63499747949555	9.69814179177466
AKR1B1	11.5979585027211	11.4878505484168	11.158999209378	10.9550455090447	11.1131312714868	11.2800233898711	11.2277092125162	11.290965958575	11.4100946170666	11.2791585611256	11.1599418057025	11.2660561266324	11.0251645352632	10.8989704628991	11.6257646753901	11.4940042911034	11.5023222523664	11.1920948376968	11.0053844348883	10.995004148952	11.1631637856578	11.2763143802934	11.3501866888702	11.2240262295614	11.6025452215746	11.5644653630411	11.2734614998234	11.2957909964075	11.2697299921781	11.1041432242127	10.9206368146349	11.0373500861795	11.1920948376968	11.3025314589318	11.316760715251	10.973955828736	11.1884126858657	11.3492880053434	11.6750724391442	11.0983561739318	11.6994331794438	11.4888559701487	11.5452866476805	11.3129394424202	11.0436148532077	11.3963500468673	11.4500117428116	11.1572820696438	10.999737640351
AKR1B10	7.21505857427154	7.44631588630956	7.13656323114373	7.12293401704935	7.22742692204541	7.15461989139567	7.29860641209	7.18615969089566	7.08934012776354	6.99550893024113	7.19933802986172	7.26433374456484	7.08618046371741	7.25335594912751	7.09437257503389	7.0181865923099	7.15263445297189	7.12293401704935	7.07601483208622	7.05378094823502	7.11578265610504	6.99871877304702	6.99657439286927	6.96842789662533	7.05593139095297	7.20227013456822	7.11611975181949	7.00881427420651	7.16439824210801	7.21529592614782	7.03774296593008	7.21690049999733	7.12548224006392	7.17668948324153	7.27623222615675	7.13687735669702	6.94083283131323	7.02536143209741	6.84959360517974	7.18508043983589	7.09714677670954	7.07605289725405	7.06885389710678	7.06261137602661	6.93787710716217	7.22279865872663	7.13397110189398	7.03330675995278	6.99970087201806
AKR1C1	7.28708332831994	7.16446803012651	7.22017664497648	7.06698807221359	7.10483324332025	7.0755397773161	7.33006962177726	7.13492993346636	7.1513868848479	7.01914974883828	7.55420011374386	7.2860228192892	7.23307430467256	7.39297152521265	7.09630581258256	6.94015342821272	7.31260138306021	7.02347756586738	7.06573343962823	7.28307801540861	7.40441614454414	7.05292828199475	7.32437353962679	7.35319356616328	7.08934012776354	7.09987101991391	6.96969119956387	7.16932932404966	7.26757622562594	7.14972813256828	7.2287064243875	7.22347540087781	7.16450380597559	7.13564985002117	7.29963822097565	7.13517945321574	7.20170051982475	7.03039044576547	7.03460637878067	7.01271424531047	7.22922439057716	7.25160986481648	7.10426292157955	6.97239473478287	7.04986888939647	7.1204506804188	7.26111258161514	7.29973745132323	7.42193490522321
AKR1C2	7.91172791775739	7.87468287887945	7.54287212047671	7.6327556632384	8.07972747195378	7.70582683216063	7.77491042634723	7.4585136793019	7.50552165810658	7.38287963899468	7.55622478796152	7.47126638403183	8.05817374274588	7.7110745199935	7.61423105960325	7.40743574300101	8.33520394724087	8.11624682571079	7.3217859518208	7.51144105649043	8.55577535280672	8.29936774232097	7.42353422231599	7.36030142374339	7.60972193271361	7.49128483689635	7.84593585097042	7.53480150788997	8.5793580950816	8.09839681304864	8.27756457935603	8.25637836822077	8.44838420662041	8.23495674636712	7.62904803352033	7.53286976341258	7.47795122505567	7.48931229971468	8.08680097141164	7.94141712145054	9.05292223448677	9.11719228993745	7.4229456447963	8.21699373660246	7.80408158217737	8.27807622617885	8.13933860101196	7.88865501335144	7.65133662164722
AKR1C3	9.84620643717458	9.93384201475666	11.7851882955575	11.9785407682546	11.3857298329716	10.834636766869	11.2670165569226	10.9268120643706	11.2827834093441	11.3192943628559	11.4150474151697	11.1401670658545	10.8686911016146	10.4738875028967	10.1395368046016	9.86316755355307	11.576683773789	10.4659388372527	10.5494677034845	10.6439466917117	11.8564386378572	11.3462839935914	11.2517102308131	10.5525996225093	11.5430164655356	10.6111713546051	10.7755067591266	10.8374884837785	10.6387086213263	10.6381479560615	10.4942611144175	10.7251144720999	10.9925601833046	10.9656545782959	11.5122533952256	10.7346323822003	11.4735274790811	11.3267942618229	11.2610814336763	11.4532607989633	11.8961100464091	12.3213326714291	10.7570994931744	12.5349574949411	11.8625806941212	11.0348021635286	11.0228289529375	11.4663124569579	10.8294852350902
AKR1C4	7.85338346864044	7.9139886860734	8.199879168567	8.46083458206422	7.9263329793722	8.13865709226883	8.58758988774284	8.39474405843338	8.3117439857174	8.12595484740906	8.18527902591723	8.3665455634875	8.16462168493471	7.88834327649157	7.92438636383879	8.0623640615993	8.48225767298095	8.03957310111076	7.53070756621193	7.69450698042298	8.96769674323146	8.53991787559638	8.24998556152505	8.04352886165589	8.66064480199017	8.36602413153074	8.21564540590679	8.32651480980013	8.34192118530463	8.29256246802261	8.19359475064808	8.21357596919234	8.88323812688517	8.91966077610004	8.10010824769283	7.920063136791	8.38742509418653	8.54618575104132	8.58177501044226	8.8299443992411	8.98833668938649	9.35612069647506	8.27199787139359	9.49089574906326	8.96054583403862	8.61168207831252	8.74976145129277	7.90291699623804	8.00568785051443
AKR1CL1	7.1997278677586	7.5956362634041	7.37933638995223	6.9888550995086	7.1233900717625	7.35705800466693	7.28438585768724	7.21054385770774	7.59813574635641	7.22173552417234	7.42255841120711	7.18921770169152	7.19293277963967	7.19823075337553	7.31406102653552	7.13767504581103	7.21231717223926	7.29666168399983	7.00765727707737	7.48617994630755	7.40172460085615	7.28746654678198	7.05573237100207	7.26881910529164	7.17348178304682	7.07480260284882	7.34594167519262	7.20836581456997	7.08344894583803	7.49758454656117	7.12989079447007	6.80794871852475	7.18974580377606	7.26787935177407	7.20680005121267	7.33888798195474	7.02431034321971	7.12311053954378	7.00148472211923	7.12105752203197	7.34481961765491	7.4294030454423	7.11905903995688	7.15075099266778	7.1711524204672	7.38913196499982	7.30898335287995	7.09915194529662	7.43563080105333
AKR1CL2	7.17453837466275	7.20341853601932	7.15792304127219	6.95359711948648	7.17229212128256	7.15087259940119	7.26805634392659	7.2465135117553	7.19049256985315	7.09710613591272	7.10905952374995	7.08336174292588	7.19357335676687	7.28070761937785	7.39185202427577	7.45274373621507	7.21653755046298	7.40280141512103	7.07416561393843	7.31288991741197	7.2097156580293	7.29052480307605	7.38596188231111	7.21830619914889	7.12558980483086	7.27461579920598	7.22279865872663	7.10835990662251	7.1718363991089	7.0754525119868	7.10584279864341	7.07870554831219	7.12478256364654	7.51719615035109	7.12857922241582	7.28086296004686	7.42213058871207	7.19929187946719	7.05167875677349	7.31719318232994	7.13861473193373	7.37634537837286	7.09999240730021	7.07005468996025	7.16881339867524	7.2676669178211	6.98355392276772	6.95065887473127	7.3668285708056
AKR1D1	12.8987628947309	12.6735269574702	13.490916786884	13.6020992667085	13.4805187409732	13.4225266428192	13.0759339850832	13.1413636613476	13.2274045166692	13.2524659723743	13.4713024243162	13.2447752364256	13.4004595533779	13.5041971331691	12.9995583235471	13.0021638812195	13.1965927983308	13.3333030288515	13.566708422535	13.6134763274144	13.6079859638646	13.6079859638646	13.4622796243761	13.1489910954484	13.0999340427753	13.1856163148788	13.3797699787142	13.2524659723743	13.490916786884	13.4805187409732	13.4759086725978	13.2524659723743	13.2160809532323	13.1965927983308	13.2411836511484	13.5839658704958	12.9325789209337	13.0928825336689	12.4011022060444	13.5312600356058	13.5839658704958	13.7437791124001	12.4996752636882	13.2346079751749	13.6246367696386	13.4004595533779	13.123074309164	13.4145200071517	13.3633877567185
AKR7A2	11.2137115409973	11.2927271168405	11.9347608662973	11.8996285876416	11.9654036024445	11.4373687096687	11.7906794641696	11.568745008208	11.81732704846	11.8029869450007	11.8252661173385	11.3983169261651	11.7172104744893	11.2373057590886	11.3192943628559	11.0170470976301	11.7956920629268	11.2651284574867	11.8625806941212	11.6246068488966	11.316760715251	10.9624364435914	12.0070355786037	11.5054733662379	11.9134980750824	11.4288037895978	11.9107576757405	11.9811229221399	11.4394793544253	11.2320852648557	11.3099440085891	11.3267942618229	11.405237556491	11.1059524723533	11.9210231054995	12.1858483442918	11.8779495994778	11.8920754262876	11.6062746123859	11.3081118602667	11.7790400578717	11.9251120828931	11.6571588088029	11.9470012504576	11.8279530463901	11.685487162967	11.3521195169802	11.5944988302149	11.5788312700416
AKR7A3	8.72045532977025	8.89044071827512	9.13121834328895	9.10307067639418	9.48588538038461	8.89868667950809	9.40645216731206	9.10775491743631	9.29952385418171	9.09958142965886	9.36236770071307	8.7463309409936	9.13549029033207	8.86807711332177	9.05984167709905	8.78017339204222	9.35453615447894	8.85948372973298	9.10485698390926	9.15588269564508	8.32927360665715	8.2192596755486	9.38351235383425	8.93834653102436	9.59055068783899	9.03473873075953	9.44479678425176	9.25162744617586	8.83053565840779	8.74571072543998	8.87972896759586	8.73981282163418	8.89528425680034	8.74349944366517	9.56065381018555	9.68940911103266	9.43600844592437	9.44959783511924	8.94788083886491	8.92887578408725	8.94357554956802	8.74853957697353	9.21739445225994	9.53190478759049	8.97765954369951	9.22812070970408	8.98833668938649	8.69365718007477	8.84280041339424
AKT1	10.5356589997178	11.0186712098524	11.2339096452832	11.1468783844871	11.4837894002581	11.0614275338866	10.6034250316205	10.3872464736966	11.0681307794804	10.9974516088879	11.1155426495203	10.6733481174067	11.103177255742	10.9624364435914	10.6451392760258	10.5647930702342	10.7720952428133	11.0261388115277	11.2373057590886	10.9903170820887	11.5054733662379	11.3983169261651	11.1443253293247	10.9103107061688	10.8655860538565	10.5052688261842	11.0201172762643	10.8716197654242	11.4004243857157	11.2525369515535	10.9340600543433	10.7326174401506	10.7197254971698	10.7508806038351	11.0005590286018	11.2240262295614	10.9132916073139	10.9525423572458	10.2803444169882	10.8982893565997	11.3434819355856	11.4130064287584	10.4361294694514	10.8804601211475	10.9103107061688	11.1748884145785	10.9363843403272	11.1765873771282	11.1022426189839
AKT1S1	7.75681835802282	7.64444850278475	7.6279844994835	7.49909040340301	7.63126739631747	7.72069618344717	7.75581472639985	7.9155857709859	7.69402152755785	7.70858521602502	7.83399290101493	7.8712795656742	7.78093764215448	7.66573359755494	7.59146330840997	7.74163113076651	7.63355397923604	8.04464515266849	7.54597556417981	7.24599174095358	7.3337080117782	7.6715162496622	7.51636868736062	7.88527300104341	7.45378804204046	7.82765036163531	7.65652731475362	7.74543660415885	7.56278059663358	8.07642015593769	7.94887962990262	7.84777015196622	7.81862191485767	8.06254275478705	7.58373138662828	7.84777015196622	7.7981004771628	7.79268772549742	7.85468646556912	8.22988384420804	7.42603550314288	7.25037354799891	7.59730439945475	8.02691896375619	7.56388513688562	7.56954846105656	7.78660980658623	7.93306840699362	7.9139886860734
AKT2	7.33152087476673	7.21875725064242	7.13215947449136	7.06680821175289	7.58898479631699	7.21371387973708	7.36325117121579	7.41514899718539	7.26878153840584	7.27887554845922	7.25140421697192	7.03732380998962	7.25315131812682	7.20495871108311	7.66173579057239	7.15443126074297	7.14685919991001	7.40224819827237	7.23665889895484	7.4412076619417	7.54176770422034	7.16651088095397	7.21390889919854	7.2402157085888	7.52060940910323	7.16918193259804	7.15662998146157	7.28908697424855	7.12065789019932	7.32981690909588	7.49055304541994	7.16596384897616	7.18070203674624	7.40748940808653	6.93253488260541	6.82471213891355	7.18265095187115	7.31678271981964	7.50208879079967	7.40579750274166	7.21529592614782	7.57102914232017	7.20190141365624	7.2086891169797	7.12430183188936	7.36478668202814	7.29295006313097	7.12478256364654	6.98768702036545
AKT3	7.57700283764094	7.63323474739467	7.62381550754455	7.50300616537156	7.76265790756107	7.7209221231944	7.56659420368936	7.48799237541782	7.5123157246971	7.65618479994493	7.51102269307501	7.50441005055061	7.59470622308638	7.5749365921134	7.66471770022307	7.67427866842803	7.48305644308751	7.58391681119333	7.82607999056694	7.71023135639324	7.87504749341342	7.82050055405466	7.55927415798167	7.51870957038507	7.44158286057022	7.57278869884781	7.65143964596039	7.57084624916956	7.57313795306576	7.74689981153142	7.66423519416032	7.60158192655036	7.60117935979115	7.50718895436341	7.42206686191655	7.44244719764818	7.44017925175128	7.46641354587197	7.61779635606393	7.56452119853084	7.57538738555623	7.73970082729567	7.55954088755601	7.67338728106728	7.84227618310484	7.40585272949494	7.67118996961024	7.48012588658258	7.4873850998361
AKTIP	11.2146073097776	11.1722514296231	10.769820746573	10.6426316759093	10.4659388372527	10.7368795979666	11.180851372069	11.1640342482236	11.010799104474	11.0219551069194	10.8514600322675	10.9809837396067	10.6295096604658	10.6055200731738	11.0518464286777	11.2014883809445	10.8325251387169	10.6771423856247	10.9490108437898	10.7410318077611	10.7652222743162	10.8325251387169	10.7939607344684	10.9314059736109	10.9925601833046	11.5476667908094	10.9601840378009	10.8686911016146	10.8409376428324	10.7020381743915	10.9715844431249	11.1059524723533	11.4816380608211	11.3249309466567	10.6987347492536	10.6507424328066	10.9444060771852	11.1353455392083	11.5979585027211	10.8922022031668	10.9785360379478	10.6688175541767	11.4776039526748	10.8486558807183	10.7277924577256	11.0781014854848	11.0348021635286	10.9032127039966	11.2137115409973
ALAD	9.33679107388215	9.31349138511135	9.51000386319381	10.0034563794962	9.60343146177484	9.79076191418475	9.68342524217923	9.63947489054593	9.3909959989256	9.74609142954453	8.9445399035162	9.10035703646743	9.40458606354916	8.97467149425132	9.5631696523177	9.54941665362097	9.80469094074152	9.10907729746752	9.89035390948061	10.0339666756797	9.09492658593219	9.07471649234192	9.40929426405615	9.13121834328895	9.8091319811468	9.47008943766946	9.67590323071782	10.1054211500266	9.58375670975725	9.57504926793496	8.96086898699017	9.24993045052354	9.35956760281182	9.16335628299698	9.61360081882998	9.48181228461281	10.2914783399322	10.0357912555125	9.45107797044589	9.53070094625959	9.47125304377085	9.75876964098394	9.95797271613187	9.98786897097125	9.67634426549891	9.64709764051038	9.59260915848386	9.70856892503008	9.38434095705623
ALAS1	7.64736741305483	7.51054190154624	7.67584931650001	7.79489376698623	7.57728661478785	7.48027472841733	7.48066032174379	7.51102269307501	7.44797242888276	7.52060940910323	7.50821159310078	7.54800156795313	7.46495009106464	7.41913395315314	7.47802375631644	7.71409693091241	7.52765253230425	7.4645067226518	7.42666223731386	7.6058704927058	7.50156024079057	7.67218638577686	7.49743539024442	7.4585809966898	7.47808880617935	7.5240686462258	7.32829827850063	7.59682875936966	7.49677600561722	7.56371590159977	7.50680027303451	7.4724445724611	7.6427903478648	7.50293161629013	7.49805281760567	7.5768458338103	7.53295734954869	7.43242488696843	7.54176770422034	7.37242391633341	7.56242075526129	7.62623262243906	7.52504915720814	7.47684680029239	7.50928294071742	7.57278869884781	7.4597638133793	7.46919602971076	7.52103314025166
ALAS2	7.45900756190851	7.6489070870591	7.63649161669048	7.7909849829172	8.16180689186583	7.74307486767682	7.29487844495423	7.45725524392375	7.39779298115977	7.50512823476247	7.3585193989389	7.41660493497835	7.43600443648687	7.37613062555006	7.29583067255625	7.21244605753473	7.45527005363404	7.5564675267529	8.13589011414055	7.99538054264315	7.46328962271535	7.51879427325595	7.39196680101369	7.2674316037933	7.51784823854828	7.37302990265466	7.35651254722253	7.37983276290769	7.68018190412554	7.66801912007637	7.65225021584701	7.62027703953486	7.29425522310658	7.29788758121247	7.40849303426178	7.64716141058645	7.28908697424855	7.29070939687134	7.22041119068926	7.38055105458045	7.88748644348777	7.90222096569782	7.48444301529551	7.17889943564868	7.52696621275722	7.47576516936942	7.4059698589646	8.5208877928991	7.99282674281411
ALB	7.51102269307501	7.36755955657871	7.37701108086585	7.25107686306442	7.22774382141381	7.27412431583848	7.49495756600268	7.46023433040118	7.46564077230975	7.47736512866528	8.27032178660578	7.69158265211772	7.36908336060078	7.39343096288098	7.46889581442593	7.58558359148261	7.56817104244382	7.29456224997597	7.32707303852849	7.58476927825124	7.14454226577636	7.26723889246777	7.33157544047971	7.30652842991688	7.68150790266067	7.56912835627423	7.54009893666094	7.52571773074247	7.42106135637996	7.3386820367902	7.20540320032236	7.17591480706407	7.42471419477781	7.24881839366078	7.55482221272914	7.39613062452417	7.36432770992457	7.55724846989234	7.43193216661175	7.50791176120036	7.04336866527487	7.18940496424619	7.89663053700151	7.35458667863085	7.16914405186735	7.22846778707827	7.34284350481363	7.77204019706082	7.34728360047545
ALCAM	11.7054418991861	11.0397907056561	10.7975892591892	10.8039088465614	11.4353501413496	11.9684451514857	11.6727935938114	10.9103107061688	11.4556938379005	11.7126803561889	10.9334428508309	11.2004608473546	11.3711634458091	10.6337725300814	10.8244459117588	10.7375138988251	11.375355654242	10.5475704106022	11.5094493954035	11.6632736412442	11.4130064287584	11.064678591164	10.7996413906188	10.4062692435623	11.3836141774759	10.5718306576527	11.4723959396789	11.0921965343461	10.9648112927277	10.6143308768728	10.6646129126239	10.5900161838259	10.5777337832864	10.4622692612515	11.4130064287584	10.8761882139158	10.7297755911562	11.2099072698152	11.1050521608308	10.7776411919687	10.9118536541861	10.681244085781	10.9542842716652	11.259147526674	11.1270854855409	10.6580140809674	10.9746690695226	10.8847197732633	10.6357327018032
ALDH16A1	7.45205732014544	7.85216214921431	7.61960904104498	7.56555035797845	7.89366250600805	7.72824569518918	7.73461954415253	7.82565119448769	7.61411891432972	7.60972193271361	7.44901293742144	7.34994247789626	7.5764618501054	7.6588329893866	7.65511495770357	7.71060012863642	7.69248741785489	7.53537562644753	7.44703777485659	7.5317545531834	7.50063303247517	7.47540311720408	7.63667213621322	7.64955861157574	7.79633249643459	7.85579006823804	7.59509504482693	7.48450941025286	7.6159053338308	7.69995168339932	7.29003529691146	7.68092218358666	7.54849940287002	7.5858025242403	7.58003435226729	7.57278869884781	7.3435846462672	7.53820344950867	7.75798406864503	7.91957905566554	7.3399354684169	7.32746042897911	7.81276761110141	7.74296456318024	7.30272288300666	7.637028340071	7.86517918744341	7.72586652130481	7.69906597167319
ALDH18A1	9.05639391423036	8.78402767503317	8.89250627802683	9.09176826100545	9.23144501184494	8.95673380228128	8.92533352089344	9.13346650530979	9.03505646819483	9.02841204380419	8.73065089147082	8.99335795739476	8.95838633182883	9.33366750186908	8.83551446299846	8.7798909940317	9.05739558457061	9.26833727353062	8.72817693421979	9.05255049310334	9.47910260114293	9.40578876673114	9.10942770598574	9.63071105834789	9.22675429027438	8.95943809537446	8.91062531073313	9.13172247440309	8.85974940706464	9.19653531383332	8.86748638669115	9.12361637211001	9.27849834102553	9.35453615447894	9.16052127420042	9.35377819647814	9.40019726658792	9.08551392148913	9.15905348612478	9.20663810783707	9.1732957588165	8.90480887376617	8.93723012931067	8.96393986406703	9.2954638786895	8.81301998743535	9.09879011975062	9.05404541142819	9.35699416003712
ALDH1A1	9.28187871844971	9.81682310536695	10.2073246172103	9.88337412918793	9.94444546548478	9.64034443452783	10.7318774506456	10.3054798536029	10.5256185870949	10.5808843976881	9.89855986802994	9.67671729728424	10.5094314228996	9.52326564255931	10.1054211500266	9.70444033161266	10.8458400089093	10.460854912973	9.89765874508099	10.1411309065469	8.64600368705031	8.38742509418653	10.9110925885986	9.92574504917898	10.4917127962612	10.2676332140985	10.9221514794839	10.6156045851941	10.3449415495118	10.1926717967578	9.23555981042611	9.52565145363774	9.25624100380701	9.25661069538407	10.7034244844394	9.70812841452325	10.4879415458491	10.2697459889993	10.1443461658951	10.1320446301227	10.1949090495017	10.4443953222012	10.6758870629253	10.7431361896788	10.6163081646767	10.2490064889534	9.73340352343815	9.51512735349746	9.7406083564562
ALDH1A2	8.0647004296487	8.41230733858527	7.74217338126881	7.73687961978326	7.46134205678096	7.59318865406938	7.61688669650477	7.98689249113917	8.87784745206977	7.87550578576753	7.80477744230094	7.60434123679174	8.9313775302025	10.0529183911142	9.62561319908788	8.17748486905155	7.7274033308499	8.72654219004592	7.83399290101493	8.08362362785406	8.24572335452598	8.38923775141423	9.17996874199	8.10847022097028	7.75908914294437	8.41704368778302	8.42377212575904	8.44918396728124	9.96569143050602	8.45023425884649	8.42744605858679	9.17756965962888	7.79868210992874	7.79157514480684	7.57240848566759	7.8115565568417	7.69367848283504	7.48723200911572	8.04960729471636	8.59054753992506	7.63214115276056	7.65606105256783	8.23690237371753	8.16645414322232	8.34029378340679	7.89727493472126	8.8279172469394	7.73161933456032	7.66206576541998
ALDH1A3	8.42214359613364	8.43749697764887	8.41960978733282	8.76354300603903	8.93109975327649	8.42110906582217	8.28354353739557	8.2559301974478	8.35852558721423	8.43182103703241	8.09882545186557	7.96052844063655	8.1126110680261	8.17791602502598	8.26832769438699	7.92108787471453	8.5974426988758	8.33147546251215	9.47125304377085	9.51512735349746	8.8914792772855	8.69288883467428	8.42603899393817	8.61692240706277	8.49968280501455	8.25426604579736	8.41983949865994	8.33319310578771	8.3047542711328	8.60327445353749	8.10867455066032	8.16604851301444	7.85766317996088	7.88476630038864	8.63949651551113	10.4677547261846	8.50158233655137	8.41182717425965	8.01205797773135	7.80293404686624	8.39804414709277	8.68807671870416	7.86546936824301	7.45286861888313	7.95645319491959	8.14695741091649	8.199879168567	8.23450730447146	8.17077471667448
ALDH1B1	7.66548307255185	7.3839905321231	7.19655103419141	7.20693496973938	7.41628157329021	7.41055471138357	7.4926987829536	7.54429379153943	7.40167432646986	7.29919678196767	7.25858531158162	7.4731202413276	7.24542216091421	7.37159132572481	7.17717366033317	7.73635961305237	7.3847810942376	7.50499067940354	7.15353845584955	7.30759108308362	7.19745892684006	7.25463197030867	7.24817221307313	7.47280120012338	7.41297254621475	7.67338728106728	7.58815125798836	7.44769258049997	7.26437579564167	7.359247348923	7.52545661145092	7.66262765369862	7.4805937011072	7.513129134695	7.34728360047545	7.5567230757458	7.55379452879437	7.52192404886454	7.47684680029239	7.48238608441733	7.35319356616328	7.11854891801501	7.52962976478421	7.5265067247299	7.21074925570689	7.31322110915319	7.63951868728719	7.32348522169264	7.42541743110404
[truncated: 24,677 more rows]
[truncated: 14 more columns]
