# Supplementary material for: Deciphering Alzheimer’s disease transcriptomics: exploration and validation of core genes in tau and Aβ pathological models toward novel therapeutic targets
Source: Front Aging Neurosci. 2025 Oct 10;17:1621153. doi: 10.3389/fnagi.2025.1621153 (PMC12549628; doi:10.3389/fnagi.2025.1621153)
Supplement: Supplementary file 10 [file Data_Sheet_9.ZIP › GEO analysis 2/GSE37263.normalize.txt]

id	GSM915094_Control	GSM915095_Control	GSM915100_Control	GSM915101_Control	GSM915102_Control	GSM915104_Control	GSM915107_Control	GSM915109_Control	GSM915096_Treat	GSM915097_Treat	GSM915098_Treat	GSM915099_Treat	GSM915103_Treat	GSM915105_Treat	GSM915106_Treat	GSM915108_Treat
A1BG	4.4178825	4.16163	4.4301125	4.187624375	4.7598225	4.300585625	3.8968834375	4.559289375	4.4138075	3.9273625	4.5556878125	4.296503125	4.363498125	4.86680375	4.312325625	5.173691875
A1CF	1.85245875	1.98600875	1.984303125	1.824525625	1.81643	1.91845125	1.737061875	1.8710615625	2.314335625	1.97497375	1.989925625	2.127176875	2.176198125	1.86740375	1.722375	2.04129625
A2LD1	4.07422125	3.654095	3.76572125	3.658225	3.568975	3.783141875	3.76264875	3.659065	4.186798125	3.82867125	4.0789409375	3.652948125	3.9283	3.70587375	4.06285875	4.854109375
A2M	7.564341875	6.90732625	7.57973875	6.80576625	7.55757625	6.84237125	6.719165	6.14261375	6.63728625	6.526348125	8.40046625	6.198071875	7.130766875	6.279843125	6.9803928125	5.89997390625
A2ML1	2.169303125	1.755808125	1.657361875	1.9448425	2.6374203125	2.31399625	2.2318225	1.3970275	2.396158125	2.623471875	1.670451875	3.0408459375	2.53889625	2.0312275	2.1159475	1.875095
A4GALT	3.667538125	3.40966375	4.132461875	3.833386875	4.299125	4.47313875	3.41488	3.8199675	3.470705625	3.9211925	4.374325625	4.33146875	4.6696975	4.5939140625	4.1806328125	5.677046875
A4GNT	2.462755	2.692708125	2.6486575	2.57686875	2.4893759375	2.6744053125	2.457794375	2.43830875	2.97688	2.879959375	2.548643125	2.762541875	2.389958125	3.13308875	2.9233625	2.762541875
AAA1	1.59674125	1.6546675	1.78154875	1.899068125	1.663786625	1.57669375	1.7899175	1.643179375	2.015601875	1.5292625	1.54104875	1.771596875	1.881959375	2.07135125	1.7739825	2.22180875
AAAS	5.601766875	5.518249375	5.878501875	5.593235	5.9354246875	5.771255625	5.66471	5.534126875	5.73831875	5.733209375	5.899386875	5.80037625	5.97345625	5.661285	5.856004375	5.310871875
AACS	6.0813	6.221829375	6.243061875	6.125588125	5.918340625	5.878254375	6.2759059375	6.365526875	6.084355625	5.522361875	5.9358025	6.16488625	4.9840771875	5.914324375	6.133385625	6.023418125
AADAC	0.9385329375	1.17977125	1.428744375	1.046340625	1.33369990625	1.2670285	1.0989133125	1.0301985	1.331135	1.330034375	1.1756890625	1.359184375	1.43113375	1.296448125	1.605746875	1.1441399375
AADACL2	1.56903	1.725624375	1.579905	1.52465625	1.434720625	1.559483125	1.612991875	1.584033125	1.905984375	1.4967825	1.68303375	1.410805	1.483206875	1.5103715625	1.452760625	1.1935005625
AADAT	3.98879375	3.971844375	3.471860625	3.3676675	3.46401625	3.6318365625	4.0914975	3.44695875	3.516956875	3.7497940625	3.161706875	3.732779375	3.2849540625	3.21666625	3.8434025	2.67189875
AAGAB	6.569064375	6.2181803125	6.087050625	6.17670625	5.650486875	5.377654375	6.6048775	6.136348125	5.88745	5.695284375	5.136618125	6.364915	5.906443125	5.8819090625	6.1468746875	5.941569375
AAK1	7.044904375	6.920844375	7.1057425	7.259071875	6.9177159375	6.74949	7.01293	7.280186875	7.07714875	6.73895	6.986099375	7.21955375	6.3469975	7.018523125	6.9177159375	5.988265
AAMP	6.4898665625	6.485046875	6.5026165625	6.642693125	6.4112375	6.2558875	6.49024875	6.302075	6.38936	6.298079375	5.8093175	6.56622	6.336363125	6.005395	6.280504375	6.4553625
AANAT	3.544314375	3.1472596875	3.471510625	3.192015625	3.776574375	3.279574375	3.29664875	3.51075375	3.62381625	3.277806875	4.383105	3.791018125	3.577754375	4.5298225	3.106700625	4.2933453125
AARS	8.11064	8.128523125	8.253508125	8.2644875	8.0189375	8.130645625	8.383573125	8.455885625	8.002703125	8.20168375	7.94497375	8.49894875	7.647316875	7.985366875	8.30170125	7.963929375
AARS2	4.21996125	4.3769146875	4.7625965625	4.57353625	4.602175625	4.528470625	4.40965375	4.49506625	4.528470625	4.282665625	4.61754625	4.452071875	4.677389375	4.87571625	4.34821125	4.7917125
AARSD1	5.62464	5.6296803125	5.641116875	5.2152715625	4.865554375	4.91647125	5.61819125	5.671561875	5.3296959375	5.151751875	4.6488634375	5.2469903125	4.114001875	4.7541775	5.404001875	5.0336446875
AASDH	4.921725	5.347378125	4.396220625	4.471515625	4.09205875	4.02223	4.898368125	4.13196	4.389299375	5.022950625	3.752034375	4.78832375	4.779905625	3.5509325	4.258895	2.15869
AASDHPPT	6.336363125	6.26909	5.84873875	5.98407	5.538098125	5.368370625	6.6582784375	6.07139875	5.71716625	5.337555	4.95951625	6.222365	5.130535625	5.3643246875	5.933603125	5.4901975
AASS	5.107126875	4.9177353125	5.1996	5.036216875	4.7425425	5.418235	4.568264375	4.590815625	5.175834375	5.792279375	5.606710625	4.48131625	5.827555	5.061473125	5.1574375	5.008630625
AATF	5.442834375	5.173691875	5.42171375	5.2890484375	5.499135625	5.699633125	5.36279	5.26706	5.54065125	6.0424478125	5.3974125	5.6199125	5.910876875	5.978569375	5.5141178125	5.211171875
ABAT	4.57269875	4.215531875	5.036911875	5.676155625	5.23267375	5.903955	4.16536875	5.04756625	5.80200875	5.20395125	5.827183125	4.516903125	5.321731875	5.262623125	5.228118125	6.789171875
ABCA1	4.504784375	4.218285625	4.0936684375	4.44012625	4.940798125	4.444338125	4.0594875	3.49920125	5.42959625	5.5091475	4.658093125	4.930223125	5.694289375	4.320255	4.172266875	4.259674375
ABCA10	2.6809675	2.67540875	2.324278125	2.585070625	2.107589375	2.176658125	2.7014559375	2.959585625	2.365269375	2.327565625	2.16260125	2.4436746875	2.09957	1.796309375	2.5155046875	1.865775625
ABCA11P	3.525211875	2.848918125	2.893163125	2.60867625	2.087159375	2.5554415625	3.0084175	2.79634375	2.22804375	2.337329375	2.16843875	2.36869375	2.612429375	2.231555625	2.85549625	2.054824375
ABCA12	1.765505	1.966363125	1.824209375	1.7933225	1.747726875	1.786148125	1.802751875	1.7275925	1.7822640625	1.90701625	1.74323875	1.74957125	1.791285	1.6891425	1.831936875	1.942341875
ABCA13	1.92534875	1.972	1.992869375	2.013980625	1.935126875	1.900259375	2.082105	2.004054375	1.945813125	2.065195625	1.973819375	1.92155875	2.1044575	2.02801	1.846354375	2.2167171875
ABCA2	7.045696875	6.785068125	7.560773125	7.31921625	7.54419875	7.899859375	7.006553125	7.326106875	7.68099	7.992698125	8.095025625	7.1225375	7.312224375	7.5412425	7.762891875	7.978465625
ABCA3	6.43162125	6.101526875	6.513559375	6.477150625	6.661217625	6.591671875	6.4365275	6.73895	6.4374496875	6.328161875	6.6330825	6.6019675	6.147424375	6.71127875	6.528231875	6.53315875
ABCA4	2.4479921875	2.446150625	2.85465375	2.605170625	2.45659125	2.530694375	2.517995625	2.5954684375	2.61897625	2.573008125	2.7431459375	2.642340625	2.6790721875	2.4709890625	2.444581875	2.7708996875
ABCA5	4.82423875	4.602485	4.034068125	4.237183125	3.71431375	3.6138775	4.927975	5.025338125	4.442639375	3.77123875	3.63254625	4.290574375	3.0086628125	3.684411875	4.332864375	2.89784375
ABCA6	2.8326925	2.9950525	2.7658075	2.97642	2.447530625	2.70361875	3.267893125	3.289880625	2.929196875	3.18163125	2.74724125	2.884555625	2.504511875	2.812616875	2.9402325	2.27816375
ABCA7	4.1517365625	4.097338125	4.44689625	4.50982625	4.706206875	5.0885775	3.995051875	4.5324578125	4.5121375	4.37995625	5.2114540625	4.2803325	4.3680509375	4.81464625	4.6226025	5.129425
ABCA8	3.171914375	3.231473125	3.1203665625	3.614421875	2.8153825	3.51075375	3.965470625	2.303560625	3.86586375	4.8642709375	3.742435625	2.60828375	3.1187975	2.8260075	4.1480025	2.403856875
ABCA9	2.972465625	3.131841875	3.413504375	3.252473125	2.586980625	2.875831875	3.500140625	3.5149075	3.1095271875	2.997821875	2.992678125	2.956640625	2.9938125	2.87084125	2.712308125	2.0733325
ABCB1	3.994078125	3.6329584375	3.97162875	3.51922375	3.77679125	3.589529375	3.436564375	2.799380625	3.269625	3.127814375	4.17106875	3.3865425	3.93728375	3.8136409375	3.3117975	2.54121875
ABCB10	4.17207625	4.0077475	3.605471875	3.7067690625	3.456074375	3.806933125	4.213191875	3.77679125	3.600065625	3.6775925	3.791565	3.5558425	3.70284625	3.651594375	3.8197784375	3.877711875
ABCB11	1.78154875	1.727204375	1.9709825	1.807558125	1.737061875	1.73756	1.948265	1.69775125	1.7466625	2.03180625	1.9282375	1.947241875	2.013980625	1.925006875	1.700814375	2.021969375
ABCB4	2.03786625	2.2465503125	2.12094125	2.1828575	1.959283125	2.209348125	1.994296875	1.913300625	1.98791	2.067119375	2.080898125	2.1283375	2.2318225	2.01134	2.22593375	2.14118125
ABCB5	1.512675	1.62251375	1.6346575	1.578519375	1.727204375	1.670815625	1.63070375	1.553424375	1.49927625	1.394080625	1.428744375	1.40308625	1.732313125	1.60365375	1.61166175	1.63313
ABCB6	5.20627921875	5.23238125	5.398275625	5.26406375	5.207875625	5.0041003125	5.15203125	4.88567125	5.003168125	5.19207875	5.31631875	5.363676875	5.5372375	5.0389946875	5.187698125	5.492325625
ABCB7	4.27115375	4.2146565625	4.083525	4.05502625	3.8492425	3.61348875	4.340674375	4.033399375	3.5322725	4.366190625	3.5302875	4.4329521875	4.262570625	3.6428934375	4.37532	3.1190740625
ABCB8	5.096404375	4.740618125	5.255890625	5.224560625	5.364920625	5.53675	4.7895525	5.2621346875	5.114730625	5.15377359375	5.76639125	4.96683375	5.51579125	5.217755625	5.202805625	6.192649375
ABCB9	4.5746084375	4.502259375	4.62337625	4.700635	4.750585	4.71649	4.51514625	4.90168875	4.92693625	4.541235625	4.75960770625	4.591535625	4.626180625	4.7213440625	4.338504375	4.9817484375
ABCC1	4.664258125	4.39725125	4.8522746875	4.5935575	4.518619375	4.7162103125	4.62578	4.73103375	4.7811915625	4.490489375	4.862908125	4.7059	4.5376715625	4.45033234375	4.5431059375	4.97722625
ABCC10	4.497705	4.40468875	4.845941875	4.715988125	4.7686975	4.6627328125	4.25361	4.565725	4.780906875	4.5324578125	4.85442625	4.6171646875	4.7403725	4.7585765625	4.55438	5.018295
ABCC11	2.511886875	2.5017575	2.680500625	2.568484375	2.530380625	2.76328125	2.5021575	2.677945	2.5544575	2.4598825	2.7758075	2.342519375	2.87511125	2.6865225	2.602181875	2.778405625
ABCC12	2.99717125	2.89289875	2.716894375	2.919875	2.867264375	2.678795	3.01514125	2.87894	2.605843125	2.5027165625	2.6942559375	2.698038125	2.5709534375	2.6858275	2.766361875	2.923008125
ABCC13	1.63522875	1.46152125	1.6412665625	1.6630470625	1.512675	1.71908125	1.672786875	1.6823289375	1.670451875	1.671306875	1.99072625	1.606918125	1.953929375	1.506830625	1.4503715625	1.972
ABCC2	1.953489375	1.83304625	1.853586875	1.914123125	2.208470625	1.97149125	1.755358125	1.851846875	2.03458625	2.15705625	2.0745371875	2.131935	1.925006875	1.974283125	1.98171125	2.177528125
ABCC3	2.909259375	2.86348375	2.969115	3.048188125	3.15814	3.212493125	2.72620484375	3.360316875	3.250938125	3.15166875	3.668668125	2.758654375	3.1074225	2.94786	3.116005	3.63254625
ABCC4	3.655483125	3.6524821875	3.5496090625	3.433828125	3.274225	3.44731625	3.5025921875	3.3551071875	3.402205	3.6248075	3.473340625	3.4874575	3.610461875	2.729233125	3.23477	3.141320625
ABCC5	6.03427625	5.818638125	5.91304	5.86703625	5.745225625	5.382828125	5.992885625	5.817491875	5.60819	5.290236875	5.4492303125	6.32409375	5.02326	5.66032125	5.635268125	5.226321875
ABCC6	3.3546221875	3.19725	3.4807775	3.555110625	3.6538825	3.629654375	3.0243228125	3.406230625	3.7942828125	3.439985	3.5976575	3.3680825	3.32644375	3.430174375	3.53543875	4.01002
ABCC8	5.6193559375	5.37654	5.905900625	5.582056875	5.359648125	5.86355	5.4369809375	5.508669375	5.629251875	4.96066375	5.6296803125	5.197048125	5.405106875	5.541005	5.30983375	5.113218125
ABCC9	3.52887625	3.4461678125	3.501670625	3.983011875	4.030049375	4.0245509375	3.486528125	3.49748	3.376931875	4.5838565625	3.80104375	3.81233640625	4.796273125	3.28907	4.04867625	3.6322475
ABCD1	3.25472	3.456074375	3.58924625	3.266221875	3.665645625	4.0016975	3.041665	3.3016409375	3.9951528125	3.9582453125	3.893439375	3.58087125	4.169010625	3.878031875	3.5431225	3.82981125
ABCD2	3.931506875	4.628685	3.43962	3.9736175	4.083846875	4.447341875	4.66048	4.015020625	3.639969375	4.2139746875	3.42545	3.741225	4.0861865625	2.998125625	4.2381040625	3.2416575
ABCD3	5.4751175	5.636819375	5.61013375	5.51579125	5.2290784375	5.859015625	5.52026875	5.499609375	5.564870625	5.992513125	5.530895	5.2274975	6.05816375	5.29529875	5.43898125	4.79455375
ABCD4	4.2981459375	4.185295625	4.63000625	4.38044671875	4.798479375	5.013864375	4.12104375	4.213415625	4.7439778125	4.786614375	5.18947875	4.56508375	4.785011875	4.96282125	4.574124375	5.045111875
ABCE1	5.41921	5.841086875	4.61408875	5.2009796875	4.19470046875	4.258573125	5.597623125	4.892255625	4.38587875	4.49281875	3.400145	4.705186875	4.27054375	4.558613125	5.092171875	3.0479025
ABCF1	5.516005625	5.546578125	5.673024375	5.60602	5.65077875	5.346459375	5.4082384375	5.4751175	5.4462696875	5.65815875	5.49401375	5.5058021875	5.547091875	5.619655625	5.428111875	5.65423875
ABCF2	5.050676875	5.3056478125	5.19907	5.24843875	5.1810209375	4.7585765625	5.30428125	5.26310625	4.745539375	5.1001003125	4.858095625	5.283105625	5.014833125	5.16505875	5.05544875	5.3933775
ABCF3	5.94909625	6.04031	6.095035625	6.206291875	5.6356134375	5.56051625	6.200275	5.87892625	5.654899375	5.869036875	5.028321875	6.09204375	5.742656875	5.73991625	5.761178125	6.00639875
ABCG1	4.75465875	4.470260625	4.751951875	4.737676875	4.925790625	5.0832375	4.658093125	4.81246375	5.292836875	5.1792625	5.057889375	5.036000625	4.597250625	4.810485	4.716776875	5.163144375
ABCG2	4.82807875	4.954325625	5.4103834375	4.2605290625	5.48360375	4.491600625	4.947270625	3.799006875	3.973925	4.0019025	5.7853975	4.220990625	4.340674375	4.795074375	3.93228	2.75232625
ABCG4	5.1482675	5.191146875	5.288533125	5.348241875	5.258989375	4.743388125	5.4890715625	5.587636875	4.975839375	4.791261875	4.48657125	5.445721875	4.0826840625	5.113496875	4.776016875	4.46983125
ABCG5	3.1704775	3.2719275	2.912130625	3.314134375	3.056459375	3.0556975	3.03791625	3.00314625	3.22280375	3.3848275	3.44422375	3.103566875	3.29520375	3.1702325	3.182740625	3.4389
ABCG8	3.07337625	2.92567375	2.92567375	3.2648953125	2.9281309375	2.96232125	3.1115228125	3.18985	3.4246959375	3.08181875	3.74033625	3.220951875	2.907969375	3.428776875	3.298456875	3.36104875
ABHD1	3.202455625	3.59368125	3.16862375	3.579961875	3.6565471875	4.085006875	3.4481159375	3.396894375	3.5626175	3.7894975	3.6057021875	3.25928625	3.9240221875	3.5091025	3.51634	3.988258125
ABHD10	4.753685	4.599355	4.32614375	4.2255425	3.830084375	3.56572625	4.908504375	4.6059328125	3.7535625	3.8673825	3.048188125	4.37770375	3.5456328125	3.5801703125	4.20396725	3.826479375
ABHD11	3.86037	4.17572296875	4.065195625	4.02711375	4.008041875	4.175859375	3.752034375	3.928571875	3.69729875	3.642126875	3.822354375	3.670925625	4.50124	3.77624	3.93887	4.547835
ABHD12	7.0405975	7.137314375	6.8288025	6.990568125	6.9484371875	6.546338125	7.347475	6.9836125	6.85749125	6.778718125	6.990568125	7.14140375	6.64569	6.679978125	7.11574	6.673665
ABHD12B	3.485898125	3.551013125	3.21666625	2.67321125	3.020368125	2.788725625	4.252995625	3.4024146875	3.087925	2.64490375	2.822155625	3.395538125	2.7209175	2.797516875	3.6735625	2.31168
ABHD13	4.997258125	5.095283125	4.58215125	4.9282171875	5.1601921875	4.836589375	5.30581484375	5.2206015625	4.86445375	4.93717609375	4.314180625	5.28480625	4.5564475	4.638713125	4.8718234375	3.5838265625
ABHD14A	6.440098125	6.682454375	6.42642375	6.597368125	6.80777125	6.194725	6.643743125	6.744354375	6.217751875	6.085805625	6.214408125	6.7656075	6.290736875	6.667021875	6.61375625	6.6330825
ABHD14B	3.9771425	3.601976875	3.99128375	4.340410625	4.261091875	3.70419375	3.70803875	3.737174375	4.27509796875	4.14634375	4.2598984375	4.01443125	4.698739375	3.352670625	4.524690625	3.82120125
ABHD15	4.799126875	4.80003625	4.90366125	4.48412375	5.25803125	5.35992375	4.11371375	5.129425	5.611671875	5.029515625	5.87786875	4.76533875	5.28575	5.093886875	4.81464625	5.895545
ABHD2	6.9253334375	6.97604625	7.09607125	6.8565034375	6.98316625	7.3542596875	6.8793646875	6.98198125	7.3441671875	6.766408125	7.295866875	7.2910453125	6.916479375	7.599566875	6.89686	6.9803928125
ABHD3	3.969713125	4.372046875	4.328969375	4.01472375	4.45380875	4.6009484375	4.3915925	3.7516209375	4.182859375	4.72687140625	4.903925625	4.202833125	5.08195	4.3083571875	4.48308625	4.46393
ABHD4	4.6488634375	4.79455375	5.51579125	4.8392228125	5.724620625	5.76962875	4.64443	4.3266271875	5.239033125	5.83474875	6.13725	5.351403125	6.3983275	5.270999375	5.42634875	5.5398375
ABHD5	3.9864153125	4.1109846875	3.9516675	3.98536875	4.046589375	4.093175625	4.005440625	3.925194375	4.0866228125	4.26688125	3.45638	4.1049975	4.324559375	3.939978125	4.20641125	4.223939375
ABHD6	6.01533375	6.155629375	6.084696875	6.179964375	5.93933625	5.71716625	6.16367	5.85613625	5.7279190625	6.2250075	5.72967875	6.52763	5.678234375	6.199723125	6.076134375	5.316715
ABHD8	5.992885625	6.04447015625	5.995916875	6.051374375	6.71458125	6.307984375	6.149518125	6.384370625	6.3121509375	6.255531875	6.11699875	6.387659375	6.0824425	6.532171875	6.298079375	6.676400625
ABI1	6.7301425	6.49412625	6.13422	6.19933625	6.376844375	6.145113125	6.547689375	6.45816	6.1795834375	6.4792075	6.036064375	6.413055625	6.55911375	5.733209375	6.30532625	4.609113125
ABI2	7.3542596875	7.43303875	7.143039375	7.2822225	7.303255625	6.935869375	7.357309375	7.10392625	7.098650625	7.062015	6.884408125	7.099818125	6.934266875	7.08918875	6.986794375	6.238925625
ABI3	4.27370625	3.8774175	4.042675625	4.711844375	4.601409375	4.601094375	3.645380625	4.075020625	4.68386671875	4.5894125	4.918465625	4.414023125	4.93918625	4.506956875	4.828704375	5.418235
ABI3BP	2.887415625	2.514073875	2.909259375	2.707099375	2.69624625	2.68881125	2.8980775	2.79146375	2.89561125	3.179136875	2.780778125	3.269625	3.834006875	2.984446875	2.88690125	2.918868125
ABL1	5.781924375	5.5518909375	5.827183125	5.721325625	6.234911875	6.47041	5.5973975	5.493814375	6.282930625	6.37272	6.702145	5.96449125	6.46962875	6.143051875	5.910588125	5.92626875
ABL2	5.204415625	5.215126875	5.2403175	5.2989325	5.014509375	4.92522375	5.185913125	5.171575625	5.121935625	5.1982053125	4.980316875	5.403348125	5.2493796875	5.13306625	4.856655	5.025916875
ABLIM1	6.156481875	6.1882515625	6.32522	6.11284375	6.48282375	6.876035	6.1437009375	6.041924375	6.83924375	6.853379375	6.862585625	6.463106875	6.978061875	6.3974225	6.41973	6.3114125
ABLIM2	7.018523125	7.047645625	7.307158125	7.32765625	7.31756	7.023995625	7.14140375	7.418088125	7.396415	6.75139125	6.879881875	7.129938125	6.6580725	7.087200625	7.07237375	7.149716875
ABLIM3	5.7073525	5.906294375	5.8008140625	5.6190503125	5.776029375	5.8648240625	5.784835	5.793668125	5.93138125	5.3926475	5.696114375	5.567765	6.115078125	5.98681625	5.720415625	5.8645675
ABO	3.30439875	2.924051875	3.4430925	3.3002459375	3.298720625	3.087925	2.79702125	3.124355	3.1699003125	3.31346	3.462398125	3.01222375	2.84370625	3.060579375	3.39389625	2.815826875
ABP1	2.946528125	3.48140875	2.950480625	3.3531803125	3.415448125	2.902758125	3.0335275	3.68178875	3.150835	2.867445625	3.055911875	3.2444065625	3.328979375	3.0755715625	3.36133625	3.9133425
ABR	8.20168375	8.06169125	8.31039875	7.9584371875	8.6621975	8.3310540625	8.028414375	8.33412875	8.4513025	8.214695	8.50314	8.253508125	8.304425	8.4078753125	8.19560375	8.31937
ABRA	2.3995575	2.333531875	2.36836	1.621765	1.939791875	2.480281875	1.8879975	1.968285	2.4705534375	2.588841875	2.075151875	2.112665625	1.830978125	1.665553125	2.125505625	2.665030625
ABT1	4.296503125	4.7738690625	4.26884375	4.52667375	4.0288509375	3.882994375	4.8849875	4.121915625	4.4178825	4.053339375	4.228139375	4.4890509375	4.34785	4.603151875	4.300063125	3.779013125
ABTB1	5.762054375	5.829875	6.138545	6.1005175	6.222365	6.076665	5.90326	6.006675	5.961025	5.76465625	6.06580625	6.004035625	5.48796125	5.88104375	6.01764625	6.315915
ABTB2	3.372836875	3.51922375	3.536324375	3.54221875	4.1160971875	3.691731875	3.53776125	3.413504375	3.6318365625	4.090100625	3.6538825	3.77349875	4.09205875	3.6005078125	3.61798875	3.7132925
ACAA1	6.062344375	6.160476875	6.316363125	6.241495	6.05855375	6.023675	5.7775828125	5.869775	6.138545	5.96449125	6.11778875	5.80200875	6.6201325	5.65027375	5.967804375	6.730443125
ACAA2	5.828020625	5.808993125	5.7868075	5.69362625	6.409091875	6.511428125	5.624474375	4.7614453125	5.829875	6.33685125	6.0578890625	5.398900625	7.07237375	5.7809725	5.804784375	5.060286875
ACACA	5.43175609375	5.5962253125	5.727535	5.6359875	5.48133171875	5.574115625	5.739048125	5.7600125	5.557996875	5.66083125	5.204950625	5.88104375	5.004628125	5.613210625	5.697788125	4.842073125
ACACB	4.483763125	4.46795125	5.07995	4.5235575	5.073974375	5.8669084375	4.151403125	4.1755865625	5.6422925	5.7965525	5.46506125	5.4433184375	6.002595625	5.72935875	4.861053125	5.313364375
ACAD10	3.9385040625	3.94209625	3.9889346875	3.646044375	3.999219375	3.678525	4.054410625	3.8733225	3.830084375	4.3215509375	3.7840025	4.27747125	3.790309375	3.643194375	4.08041	4.0021921875
ACAD11	4.511553125	4.538755625	4.69641125	4.5988053125	4.0021921875	4.2843178125	4.349645625	4.28666	3.95946	4.819498125	3.4351925	4.497705	4.851195	3.936355	4.46249875	3.8452653125
ACAD8	5.2235725	5.0591375	5.25299	5.08942	5.09810875	5.41636375	5.20351	5.28480625	5.1480715625	4.9470296875	4.73103375	5.138429375	5.057320625	4.86381375	5.250011875	5.42679
ACAD9	5.82110125	6.212420625	6.0020596875	5.961758125	5.749551875	5.5091475	5.9254946875	5.8439634375	5.7972178125	5.591595	5.7884184375	5.687221875	5.8645675	5.46772125	5.821380625	5.823224375
ACADL	2.342519375	2.620335625	2.449023125	2.455954375	2.42112625	2.317378125	3.0410975	2.536715625	2.7580025	2.74479625	2.10132	2.6092440625	3.42828840625	2.57034375	2.6262225	2.7857
ACADM	6.271419375	6.46739125	5.85179875	6.11431625	5.8669084375	6.121971875	6.259780625	5.749268125	6.140215	6.49024875	5.756333125	5.68609625	6.65490375	5.6893575	6.24749625	4.9583671875
ACADS	4.64741625	4.265798125	4.77158625	4.358015	5.218389375	4.7795425	4.23494375	4.429258125	4.65111875	4.481539375	4.487634375	4.50726375	5.101838125	4.06379375	4.75292875	5.162914375
ACADSB	5.160615625	5.03135375	4.6454546875	4.55079625	3.77415125	4.034068125	5.0278175	4.7186675	3.926676875	4.01443125	3.642126875	4.244323125	3.6791125	3.80664625	4.47987375	3.2278728125
ACADVL	7.0104925	7.134781875	7.825155	7.369444375	7.966713125	8.31937	6.559669375	6.934905625	7.627721875	7.86740125	7.9021315625	7.31640125	8.075941875	7.69869125	7.602339375	7.7387575
ACAN	2.9659134375	2.9492425	3.021465625	3.390503125	3.1577125	3.306235625	3.12249	3.3374125	3.3176665625	3.1391759375	3.459744375	3.125778125	3.109145	3.561475	3.2434421875	3.515159375
ACAP1	3.439985	3.159419375	3.574666875	3.58877625	3.41678875	3.99772375	3.1513025	3.766046875	3.5091025	3.37479125	3.709838125	3.329910625	3.908995625	3.777595625	3.5091025	4.2785065625
ACAP2	5.3349125	5.41230625	5.161840625	5.41636375	5.4580825	5.4894390625	5.3943925	5.2833490625	5.726248125	5.91141625	5.455719375	5.36597875	5.807264375	5.4270846875	5.464803125	5.010231875
ACAP3	6.15152375	6.2695175	6.596165	6.51395604375	6.778718125	6.850296875	6.132544375	6.374889375	6.719813125	6.487599375	6.9663471875	6.1527975	6.3834128125	6.778718125	6.29265375	6.8165339375
ACAT1	5.078559375	5.049550625	4.88514125	4.528135	4.977526875	4.668340625	4.94194375	5.0041003125	4.78351265625	4.9562203125	4.221489375	4.890739375	4.6574259375	4.447101875	5.12922375	4.089733125
ACAT2	5.728301875	6.18789875	5.348503125	5.3248525	4.5077915625	4.270778125	5.934206875	5.5732875	4.540753125	4.823165625	4.053339375	5.2992375	4.061456875	4.688534375	5.356655	4.8830525
ACBD3	5.87102625	5.9269528125	5.811085	6.1215925	5.86355	6.17197125	5.983689375	6.008986875	5.969670625	6.04718875	6.137730625	5.9186375	6.386716875	6.084696875	5.88899625	5.819843125
ACBD4	4.44779625	4.166760625	4.5007175	4.5075725	4.715988125	4.6887375	4.431546875	4.365926875	4.41982375	4.488481875	4.8011125	4.172949375	5.236490625	4.48798375	4.481539375	4.84741125
ACBD5	5.967804375	5.7328875	5.9703790625	5.760404375	6.02268875	6.63728625	6.028283125	6.008144375	5.97345625	6.694128125	6.42642375	5.81441125	6.523581875	6.331038125	6.28	5.66793375
ACBD6	5.85473	5.5574471875	5.2600775	5.210364375	4.625333125	4.647953125	5.528645625	4.952494375	4.5708575	4.812896875	3.8763325	5.112363125	5.3349125	4.59573	4.86311625	4.4494859375
ACBD7	5.698126875	5.695540625	5.960183125	5.709306875	5.429838125	6.339085625	5.246001875	4.327549375	4.433854375	6.385230625	5.981821875	4.7488171875	7.21955375	4.715129375	5.61569125	5.715034375
ACCN1	4.43761375	4.237183125	4.101065	4.182485	3.86586375	3.629454375	4.4821228125	4.481539375	3.69899125	3.91961	3.157270625	4.32723375	3.2434421875	4.082926875	3.9804271875	4.047786875
ACCN2	5.26867125	5.146398125	5.147544375	5.02549875	5.485755	5.246350625	5.48265125	5.41451125	5.686515	5.152966875	5.34066125	5.51579125	4.79455375	5.4082384375	5.25612375	5.148838125
ACCN3	4.796273125	5.401588125	4.769304375	5.46302390625	4.93896125	5.815724375	4.37770375	5.464045	5.76548375	5.7048025	6.24109875	5.1521490625	5.7137946875	5.153485625	5.4469425	6.132008125
ACCN4	3.196628125	3.3936978125	3.7272959375	3.539873125	3.427215	3.601976875	3.2869025	3.6248075	3.7272959375	3.35398625	3.7146075	3.1699003125	3.457101875	3.54116375	3.277155	4.06476625
ACCN5	1.31704375	1.68468125	1.707103125	1.506429375	1.607430625	1.445316875	1.563454375	1.2763310625	1.515473125	1.409270625	1.43184	1.305031875	1.740234375	1.241441875	1.38752125	1.76112
ACCS	3.8906771875	3.5537015625	3.746518125	3.7523175	3.929728125	3.8788853125	3.457434375	3.568029375	3.872539375	3.7947390625	4.1004453125	3.209315625	3.70549375	4.195063125	3.90030875	4.287678125
ACD	4.8207671875	5.158109375	5.2271525	5.0203778125	5.01804	5.22942125	5.0958175	5.3760875	5.3695425	4.8282875	5.114730625	5.279251875	5.0330909375	5.050676875	5.0977221875	5.464803125
ACE	3.063431875	2.94079375	3.08761875	3.01259875	3.09873125	3.10391125	2.897460625	3.36621875	3.182740625	3.02384875	3.4608703125	3.132489375	3.1531575	3.23380375	3.05681375	3.7947390625
ACE2	1.519205625	1.5462675	1.49364625	1.4582646875	1.40308625	1.50776125	1.5292625	1.4633775	1.63778625	1.3970275	1.610188125	1.51622625	1.50441875	1.64578125	1.457409375	1.63034125
ACER1	2.78805625	2.7363875	2.67189875	2.789085	3.035984375	3.260385625	2.90703375	2.505664375	3.024808125	2.692266875	3.244966875	2.534013125	2.88649	3.05098875	2.673464375	3.45399125
ACER2	2.9020575	3.262315	3.36104875	3.37479125	3.55404375	3.449329375	3.1933475	3.10539375	3.79714125	3.063809375	3.84683625	3.1914578125	3.33810875	3.579435	3.398380625	3.498138125
ACER3	3.672924375	3.9957975	3.268256875	3.500455	3.500455	3.252075	3.826479375	3.3314390625	3.4344725	4.203748125	2.67094125	3.80227125	3.473693125	3.0771975	3.5109625	2.47337875
ACHE	5.04054	5.056588125	5.210364375	5.49554375	5.1976171875	4.94544	5.2216425	5.474209375	4.939750625	4.933001875	5.364920625	5.1792625	4.8299075	5.41868375	5.09496125	5.558766875
ACIN1	4.9221309375	4.9221309375	4.9242496875	5.0176340625	5.062793125	4.82807875	4.9550171875	4.913335	4.694505	4.869813125	4.8207671875	5.2206015625	5.0328490625	5.0912240625	5.0464034375	4.2731059375
ACLY	6.8170925	6.6988375	6.80816375	6.7828	6.35349375	5.882976875	7.06004875	7.064459375	6.207374375	6.082	5.609205	6.715845625	5.969301875	6.184393125	6.707244375	6.34466875
ACMSD	1.894429375	2.0186875	1.96142416875	1.660470625	1.927233125	1.8710615625	1.712600625	2.0013025	2.048151875	1.755358125	2.205245625	1.917421875	2.060463125	2.089958125	2.020466875	1.979004375
ACN9	5.1410175	5.218695	4.250963125	4.12253	3.7107325	3.2570653125	4.6912821875	3.764439375	3.410345	4.15248375	2.802088125	4.626180625	4.086523125	2.968801875	4.65626625	2.69743875
ACO1	5.18074125	5.18518625	5.45539125	5.414775	5.492661875	5.812753125	5.137863125	4.9747846875	5.806648125	5.808993125	5.560805625	5.558133125	5.63255625	5.348704375	5.4459840625	5.440128125
ACO2	8.39679875	8.628435625	8.976448125	8.64286625	8.8676325	8.795526875	8.698139375	8.628435625	8.651416875	8.913045625	9.077488125	8.68665625	8.799679375	8.54315625	8.806510625	8.7566084375
ACOT11	3.870981875	3.9026384375	4.4055390625	3.9923809375	3.9487328125	4.408781875	3.70875625	3.85076875	4.3466240625	4.0498759375	4.511553125	4.100224375	4.7439778125	4.3461171875	4.0194078125	4.466483125
ACOT12	2.763006875	2.4921346875	2.729233125	2.83065875	2.347201875	2.658909375	2.5843525	2.606503125	2.562775	2.979864375	2.640586875	2.514073875	2.534340625	2.552554375	2.71161625	2.76678
ACOT13	5.061850625	5.130535625	4.4003940625	4.606333125	4.5091203125	4.2751859375	4.920490625	4.337270625	3.8940125	4.506956875	2.911919375	5.1718934375	5.2093996875	4.716776875	4.719451875	3.5419675
ACOT2	6.0190571875	6.282930625	5.7471825	5.92153375	6.447310625	6.15799375	6.0424478125	6.101254375	5.95459	5.89631375	5.191146875	5.624474375	6.2948425	6.178904271875	5.84844625	6.298781875
ACOT4	4.936029375	5.0906396875	4.59022625	5.39403875	4.395343125	4.45380875	5.2796025	5.27760375	5.2943971875	4.609346875	5.275746875	4.41102375	4.846986875	4.1092725	4.588415	4.99901875
ACOT7	5.758423125	6.03996125	6.126289375	6.0251328125	5.790791875	5.71145375	5.87002	6.144801875	5.651371875	5.4894390625	5.756745	5.9115971875	5.095509375	5.776029375	5.811933125	6.560070625
ACOT8	5.9739346875	6.14261375	5.976266875	5.93138125	5.9318125	5.48265125	6.24749625	5.8989875	5.84729625	5.700486875	5.7429825	6.036064375	5.6801225	5.676369375	5.990463125	5.872603125
ACOT9	4.7672953125	4.6887375	4.496721875	4.5693421875	4.349371875	4.307518125	4.7614453125	4.4888225	4.3132390625	4.196419375	3.6149721875	4.588415	4.3370509375	3.8114009375	4.840685	3.8692715625
ACOX1	5.74573	5.60985875	5.5751359375	5.558133125	5.8399875	5.7169259375	5.7657240625	5.588791875	5.598519375	5.88975375	5.364635	5.532213125	6.212821875	5.2524775	5.644234375	5.910588125
ACOX2	3.013938125	3.1499015625	2.82660125	3.184404375	3.725	3.220951875	3.016654375	2.8832475	3.15243625	3.826283125	3.53776125	3.22884375	3.984330625	3.2582771875	3.389941875	3.35928
ACOX3	5.151511875	5.169563125	5.236490625	5.29723125	5.15895	5.245773125	4.85787125	5.1836759375	5.4270846875	5.207423125	5.357408125	5.2126628125	5.1425825	4.9650775	5.27185125	5.4435225
ACOXL	2.56241875	2.6506440625	2.458176875	2.6461225	2.6092440625	2.306823125	2.61815875	2.2430278125	2.617416875	2.692708125	2.83428	2.691719375	2.647461875	2.47337875	2.47913625	2.9486075
ACP1	6.958371875	7.2670625	6.570068125	6.722193125	6.53251875	6.499850625	7.084363125	6.77264	6.422295	6.35319625	5.995916875	6.699365	6.377375	6.52465	6.7927825	7.097220625
ACP2	6.233843125	5.846905625	6.16488625	6.140523125	5.980078125	6.1403690625	6.32522	6.466335625	6.09204375	5.12653	5.5372375	5.46805125	5.70400375	5.107323125	5.97345625	6.284965
ACP5	2.179075	2.757729375	2.63081625	2.39788125	2.122621875	2.667529375	2.312024375	2.036216875	2.9214075	1.5615975	2.208470625	1.901346875	2.504019375	1.4342965625	2.64306125	2.3883909375
ACP6	4.489740625	4.202490625	4.223684375	4.09952140625	4.711319375	4.433321875	4.210410625	4.018925625	4.089733125	4.31291625	4.258031875	4.2702784375	4.8804775	4.382795	4.2106525	4.5320825
ACPL2	5.299425	5.52775375	5.4355503125	5.4790634375	5.354684375	4.9221309375	5.51683875	5.454685625	5.19269625	5.162914375	4.67762625	5.3869925	4.997559375	5.233514375	5.13574375	4.8424828125
ACPP	2.01928375	1.7412175	2.04665375	2.056144375	1.9514275	1.87073125	1.933738125	1.8987340625	1.80874875	1.89002125	1.98460625	1.905984375	2.245626875	1.895976875	2.0071759375	2.03180625
ACPT	3.89564375	3.960123125	4.13118375	4.037	4.497266875	4.751951875	3.4622228125	4.34906875	4.782425625	4.000778125	5.38385875	3.8275746875	4.50153375	4.7994703125	3.73747125	5.562276875
ACR	3.29909890625	3.1125215625	3.1499015625	4.0558534375	3.360316875	3.25928625	3.0909575	3.6191853125	2.94228375	2.996780625	3.6850478125	3.461399375	3.6119425	2.787285	3.442745	3.83187375
ACRBP	2.808861875	2.59267625	2.8326925	2.7658075	3.147879375	2.684525	2.78307375	2.6479825	2.839454375	2.797516875	3.3854275	2.4976525	3.209315625	3.23980625	2.74996625	3.08592125
ACRC	3.0662275	3.507825	3.2636496875	3.357430625	3.8940125	3.29520375	3.58489125	3.136578125	3.34417	4.080103125	3.920416875	4.1896475	3.62699	4.3769146875	3.47988625	3.735188125
ACRV1	2.370641875	2.372089375	2.58988375	2.464938125	2.1396390625	1.97814625	2.72531375	2.0447434375	2.08425875	1.997055625	2.3099515625	2.25872125	2.0329340625	1.71745	2.104906875	2.38945375
ACSBG1	5.9556325	6.09595875	6.396860625	6.215360625	6.80254375	7.381353125	5.586713125	5.6738975	6.64569	6.88746125	6.4886	5.894959375	7.776741875	5.903955	6.569064375	6.965016875
ACSBG2	2.046948125	1.6360175	1.863999375	1.79389625	1.823188125	1.7989325	1.64782625	1.690530625	1.931883125	1.571205	1.8679725	1.825079375	1.832514375	1.785680625	1.593330625	1.457409375
ACSF2	3.81941125	3.72695875	4.058609375	3.498470625	4.8299075	4.5110425	3.81941125	2.88506625	4.036725	4.3995365625	3.6573375	3.89948375	4.922693125	3.661416875	4.0901925	3.9257821875
ACSF3	4.608046875	4.395075625	4.8282875	4.82939875	4.685378125	4.64555125	4.740136875	4.62836375	4.7696546875	4.320894375	5.2070675	4.881668125	4.81246375	4.5697115625	4.73576046875	5.0868125
ACSL1	4.85932125	5.218389375	4.735428125	5.40467	4.622356875	4.945690625	5.0868125	4.76325375	5.0832375	5.659755625	5.0951221875	5.137119375	5.18518625	4.718101875	5.587045	5.00104375
ACSL3	6.64866	6.994880625	6.258155625	6.853379375	6.24749625	6.242553125	7.0324	6.80777125	6.235809375	6.614744375	5.70296125	6.612825	6.445116875	6.3594975	6.4978775	5.286325
ACSL4	5.335089375	5.379590625	4.56077	4.921725	4.4872240625	3.863548125	5.593980625	5.18608625	4.7467875	4.363821875	3.7473125	5.36279	3.360316875	4.28357375	5.00104375	3.9438825
ACSL5	3.872998125	3.481595625	4.528874375	3.8541625	4.0743409375	4.488481875	3.22884375	3.329910625	3.415950875	3.4998225	4.772414375	3.982425625	4.77173015625	4.021926875	4.222215	3.228104375
ACSL6	4.96066375	5.2465925	5.1983225	5.2216425	4.861053125	5.0781565625	4.977745	5.0874884375	4.7616928125	4.84724875	4.436891875	4.677389375	4.929075	4.50726375	4.81904875	4.76032625
ACSM1	2.21291375	2.0489675	2.239485625	2.23686375	2.376869375	2.685274375	2.205720625	2.301678125	2.39504125	2.620335625	2.44316125	2.4603675	2.2178375	3.031531875	2.40882875	2.534974375
ACSM2B	4.39034125	5.1205790625	5.027229375	4.7387875	5.123015	3.551409375	2.12427671875	3.9508690625	4.4610196875	4.30508125	5.861691875	4.827325	3.5168121875	0.35128215625	3.45756125	6.688530625
ACSM3	1.62555	1.42324625	1.6170375	1.477346875	1.42748875	1.712600625	1.64378625	1.51762875	1.57796875	1.41159	1.4553275	1.3479175	1.372735	1.51669375	1.605019375	1.6667825
ACSM5	2.911919375	2.941158125	2.86291	3.03561	3.367270625	3.291035	3.16919375	2.8804821875	3.74033625	3.277155	3.4648275	2.58183125	4.1402	2.735803125	2.95698	3.682765625
ACSS1	5.896905	6.159708125	6.608349375	6.192649375	7.0104925	7.215433125	5.669896875	5.469283125	6.7420528125	7.230325625	7.0684921875	5.7248709375	7.816100625	5.6775265625	6.597368125	6.55849875
ACSS2	4.601409375	4.786404375	4.942184375	4.78396875	4.7734525	4.8424828125	5.027545	4.94194375	4.796895625	5.25640625	4.53688875	4.946401875	4.47499875	4.7059	5.110086875	4.76992375
ACSS3	4.7344675	4.991499375	5.14080625	5.502499375	5.5558796875	6.406926875	4.8713025	4.712819375	5.773939375	6.388889375	5.336975625	5.570585	6.92195875	5.23696375	5.61040875	5.83556
ACTA1	4.518336875	4.70794625	4.97127875	4.954235625	4.893749375	5.142398125	4.39237125	5.1012096875	4.755849375	4.792185625	5.34257875	4.782675625	4.7149275	4.940966875	4.3905653125	5.24870375
ACTA2	3.9894890625	4.375555625	6.288648125	4.402986875	5.50636	4.642929375	4.2481878125	5.038128125	4.22742125	4.788121875	5.6356134375	5.018825625	6.064456875	5.276833125	4.43546375	4.697626875
ACTB	11.1553125	11.1553125	8.98230625	11.1553125	10.96931875	10.9135375	10.96931875	11.2543875	10.79603125	10.637925	10.79603125	10.85360625	10.724365625	10.7617125	11.10303125	11.10303125
ACTC1	2.7799025	3.5022390625	1.619591875	1.93934125	2.5954684375	1.4633775	3.3202434375	1.73868875	1.501135	1.70224625	2.44566	3.147879375	1.31378875	1.714750625	1.9258175	1.97851125
ACTG1	10.1320375	9.844053125	9.765013125	9.78255	9.45387875	9.67564875	9.968909375	9.91674125	9.7238175	9.528123125	9.75760375	9.2688946875	9.6664025	9.159601875	9.78255	9.499815
ACTG2	2.2137340625	2.6456459375	2.6858275	2.6790721875	2.634873125	2.604015	2.471409375	2.4598825	2.645233125	2.71161625	2.585070625	2.67659125	2.72756625	2.572154375	2.683205625	2.79035125
ACTL6A	3.290238125	3.317361875	3.4369625	3.516956875	3.1528925	3.159046875	3.43095625	2.889820625	3.029769375	3.690539375	3.215119375	3.5235475	3.9034321875	3.6381025	3.56368	3.200075
ACTL6B	6.584929375	7.02677	6.691785625	6.943105625	6.6988375	6.14568	6.763270625	7.045696875	6.93122125	6.227415	6.056850625	6.77338	5.806266875	6.442759375	6.4061628125	6.629404375
ACTL7A	2.022798125	1.687939375	2.15705625	2.351754375	1.7801748125	2.558119375	2.12171875	2.507855625	2.63081625	1.491961875	2.5548965625	2.520415625	2.660518125	2.565141875	1.97851125	2.132355625
ACTL7B	3.569490625	3.907300625	3.6318365625	3.337105625	3.751911875	4.03975875	3.35928	3.7062434375	3.674139375	3.5389353125	4.367979375	3.559423125	3.01514125	4.111553125	3.57071375	4.225794375
ACTL8	2.802934375	2.572154375	3.073751875	3.483694375	3.0789825	3.41573625	2.729233125	3.4988990625	2.88690125	2.431556875	2.93082625	2.7665709375	3.329910625	2.931590625	2.492984375	4.097960625
ACTL9	3.713454375	3.697624375	4.68903625	4.51719	4.28873696875	4.641390625	3.918950625	4.52742625	4.700635	4.48178125	5.1983225	4.0091571875	4.0722946875	3.4593875	3.600650625	5.028321875
ACTN1	7.15229625	6.965016875	7.1799975	6.89686	7.2822225	7.00997625	7.099315625	7.03696375	7.259974375	6.7402675	7.181516875	7.591318125	6.764085625	7.2670625	7.128763125	7.402358125
ACTN2	5.444485625	5.699633125	5.3605075	5.218030625	5.0986425	4.459996875	5.320854375	5.23519125	4.488481875	4.4178825	4.678974375	5.382116875	3.86004875	4.9305025	5.2152715625	4.716776875
ACTN3	3.061141875	2.90328625	3.3389809375	3.0852775	3.19903125	3.486198125	2.876184375	3.21393375	3.1673675	3.32514125	3.862791875	2.96621625	3.32514125	3.259020625	2.93846375	3.798261875
ACTN4	6.874260625	7.051231875	7.4793765625	7.14779125	7.171546875	7.6656325	6.958371875	7.398140625	7.30854125	7.222295625	7.486493125	7.19369375	6.9663471875	7.250846875	7.25163125	7.2237975
ACTR10	6.15060375	5.923978125	5.696519375	5.45739375	5.178411875	4.7383903125	6.367205625	5.860990625	5.11557375	5.0344859375	4.429258125	5.60819	4.86575375	4.55067875	5.78983375	4.219444375
ACTR1A	7.884413125	7.589666875	7.58262875	7.5844753125	7.486493125	7.13248625	7.8533775	7.610891875	7.485528125	7.171546875	6.85895875	7.7387575	6.9993675	7.254770625	7.794093125	7.602339375
ACTR1B	7.2828625	7.396415	7.097220625	7.373889375	6.616185625	6.860485	7.321808125	7.411134375	6.723806875	6.49643625	6.764085625	6.719813125	6.34382625	6.77439	7.045696875	7.226518125
ACTR2	7.68599875	7.874051875	7.891508125	8.30170125	7.33729875	7.58632875	7.666361875	7.908636875	7.63984125	7.97364	7.9257175	7.46455375	7.795491875	7.8960734375	7.7249925	7.21622625
ACTR3	7.265891875	7.14779125	6.726141875	6.609211875	6.4978775	6.6110328125	7.21334125	6.5775121875	6.009971875	6.91172375	6.367205625	6.60631625	6.91070875	6.849551875	6.758719375	6.05179125
ACTR3B	7.270878125	7.67759875	6.98255875	6.886440625	6.68393375	5.9390496875	7.69217	7.01952	6.45341125	6.24830875	5.663155625	7.3973775	5.9444525	6.126534375	6.699365	6.35516125
ACTR3C	2.787794375	3.221410625	2.252819375	2.47521125	2.61897625	1.894863125	3.310620625	2.9463990625	1.985090625	3.076636875	2.00815625	3.006235625	2.523566875	2.2303425	2.88506625	2.5254965625
ACTR5	5.0172225	4.92295375	5.15928625	5.186725625	4.97418625	4.88474125	4.984304375	5.0054159375	5.26100625	5.297781875	5.2494825	5.5001725	4.647705	5.1038425	4.5617021875	5.4774946875
ACTR6	5.0716359375	5.026978125	3.860738125	4.236146875	3.8266846875	3.3925925	5.239369375	4.14634375	3.780475625	4.18807625	2.92375875	4.0971675	4.030049375	3.4872890625	4.61122	2.7799025
ACTR8	5.1034221875	4.997559375	5.07938125	5.202805625	4.793989375	4.712819375	5.2085859375	5.028999375	4.823165625	5.151279375	4.76790625	4.8055134375	5.301745	4.785011875	4.6816465625	4.7280428125
ACTRT1	1.618599375	1.48833125	1.05826275	1.335565	1.58788	1.83899375	1.713111875	1.8616675	1.80959375	1.74957125	1.7233034375	1.760798125	1.89651875	1.0350314375	1.374990625	1.538214375
ACTRT2	2.9714471875	3.2412621875	3.6960496875	3.41327	3.47832375	3.861034375	3.680703125	3.52437625	4.10241375	3.9264275	3.8017846875	3.12640125	3.2120709375	3.6573375	3.6466175	4.718101875
ACVR1	4.477203125	4.825014375	4.341718125	4.33505375	4.391114375	4.2690653125	4.7184875	4.4366934375	4.6859734375	4.327121875	4.742338125	4.974515625	4.47172875	4.712119375	4.327121875	3.9799225
ACVR1B	5.613895	5.172516875	5.324594375	5.4082384375	5.18608625	4.6818675	5.30581484375	5.599965	5.7884184375	4.90695	4.63135125	5.597030625	4.122299375	5.114730625	5.6053125	4.9287475
ACVR2A	5.257375	5.24159875	5.1323825	4.86237125	4.4494859375	4.2872125	5.5357475	5.1702375	4.828936875	4.539223125	3.86586375	5.20258375	4.433321875	4.306556875	4.689893125	4.16435
ACVR2B	4.74086625	4.6701971875	4.994235625	4.7437384375	5.115785	4.964211875	4.848864375	4.28096625	5.22031	5.18931	5.019825625	4.8207671875	5.45138125	4.9817484375	4.9167190625	5.310303125
ACVRL1	4.089275	3.8673825	4.6598996875	4.546674375	4.228780625	4.61122	3.655483125	4.6458146875	4.434968125	4.00518125	5.3926475	4.0622771875	4.908725	4.3908115625	4.0846675	4.8528825
ACY1	4.336014375	4.23454625	4.57652875	4.0936684375	4.403788125	4.40965375	4.1438071875	3.960123125	4.4476659375	4.137535625	4.169010625	3.964230625	4.77067125	3.867898125	4.27549	4.7272809375
ACY3	4.544085	3.9650665625	4.3116803125	3.283653125	3.7062434375	3.76293625	4.077996875	3.682765625	3.62348	4.00948875	3.99612	3.315393125	3.759234375	3.51556046875	3.77349875	4.64194875
ACYP1	5.145479375	5.177321875	4.948039375	4.748426875	4.2820109375	3.9894890625	5.13379125	4.67783375	4.297676875	4.69212	4.20516875	4.994235625	4.294193125	4.249290625	4.8385640625	3.8916009375
ACYP2	6.15187625	6.464371875	6.008708125	5.968331875	6.33296	5.983689375	6.395073125	5.7846815625	5.76855	6.4009775	5.830205625	5.884859375	6.604401875	6.152428125	6.015730625	5.3926475
ADA	4.291673125	3.999219375	4.30533125	4.2323715625	4.4909034375	4.50726375	3.99748875	4.284015625	4.35888125	4.893749375	4.4892615625	4.37532	4.76841125	4.6685884375	4.5328734375	5.246001875
ADAD1	0.79060525	1.1144511875	1.848415	3.1495228125	2.138386875	1.4898046875	1.71908125	0.814390875	2.44316125	0.8303821875	1.4503715625	2.68287875	1.2833165	1.24331740625	1.71524125	2.6891978125
ADAD2	4.16483625	4.126319375	4.894766875	4.635250625	4.650520625	5.13804	4.12937	4.872763125	5.008860625	4.528874375	5.570346875	4.238540625	4.571798125	4.764786875	4.44229	5.771941875
ADAL	4.54962	4.8597825	4.918005	4.542138125	4.54605625	4.724598125	4.7763771875	4.790903125	3.7495121875	4.74808125	4.417089375	4.67450625	4.6654409375	4.615695625	4.7326325	3.71373
ADAM10	5.688434375	5.67878125	5.647278125	5.5379615625	5.255890625	5.734129375	5.654899375	5.59656875	5.627116875	6.10690875	5.8104065625	5.665421875	5.38082875	5.750750625	5.7593521875	4.9231175
ADAM11	5.74751375	5.66793375	6.080244375	5.775515625	5.9229175	6.06580625	5.79562	6.035165625	5.71009125	5.631918125	5.96651125	5.6897125	5.407239375	6.122906875	5.84030125	6.16910125
ADAM12	2.689555	2.36294875	2.402996875	2.649891875	2.8902646875	2.677245	2.64306125	2.573426875	2.59962125	3.0755715625	2.98533796875	2.8522375	2.782143125	3.16208625	2.71074625	3.160413125
ADAM15	4.3711165625	4.557848125	4.9722790625	4.767490625	4.92738625	4.8197103125	4.5698725	4.7736178125	4.7149275	4.568264375	5.0910259375	4.387415625	5.36332125	4.586165625	4.943905	4.903358125
ADAM17	4.4319634375	4.87892875	4.402128125	4.2702784375	4.1520675	4.3153575	4.689893125	4.239638125	4.606829375	4.26506125	3.852785625	4.4189565625	4.643608125	4.0245509375	4.230563125	3.832134375
ADAM18	1.308099375	1.49364625	1.347324375	1.521571875	1.433811875	1.3666409375	1.41272125	1.4077353125	1.445316875	1.54168875	1.51210625	1.294249375	1.4060696875	1.26975825	1.4561375	1.47575
ADAM19	4.053619375	4.18435666875	4.219713125	4.2297971875	4.0987990625	4.27569125	4.19107375	4.228139375	4.06345125	4.1409259375	4.197301875	3.960023125	3.749115625	4.26364875	4.0490025	4.2577325
ADAM20	2.8604925	2.615859375	2.19620875	2.8273	2.520830625	2.310758125	2.7859225	2.81684625	2.701019375	2.50352875	2.0528228125	2.754834375	2.527478125	2.750390625	2.73337625	2.110948125
ADAM21	1.7049840625	0.89776775	1.394080625	1.336496875	1.6025675	1.618599375	1.2821855	1.4561375	1.54011625	1.00267225	1.1456365	1.4553275	1.574975625	1.2821855	1.69636875	0.8484165
ADAM22	5.559945	5.9494225	5.2189546875	5.73425875	5.22282375	4.728845	5.973179375	5.9296478125	5.110389375	5.14480125	4.8547196875	5.56840875	4.710835	5.266691875	5.551305	4.484310625
ADAM23	6.487230625	6.686031875	6.23624875	6.63861	5.950709375	5.826761875	6.846176875	6.727236875	6.214408125	5.66963625	5.59078875	6.42467875	4.85893	5.8093175	6.38114375	6.0164875
ADAM28	4.45017875	4.419485625	4.568448125	4.34546375	3.76066625	4.4055390625	4.139935	3.931506875	3.95101234375	4.108613125	3.701611875	3.5573534375	3.8122365625	3.054155	3.766046875	3.963139375
ADAM29	1.778401875	1.643179375	1.360468125	1.916519375	1.532231875	1.572636875	1.67892625	0.7992663125	1.2730515625	2.062605625	1.661055625	1.274141625	1.699640625	1.2264449375	1.464225	1.599463125
ADAM30	1.598445	1.584033125	1.85245875	1.494853125	1.567663125	1.384089375	1.664981875	1.434720625	1.62555	1.538875	1.532231875	1.5292625	1.489190625	1.573944375	1.664314375	1.5462675
ADAM32	2.932851875	3.230269375	2.64645375	2.626483125	2.457028125	2.54465375	3.1194425	2.564858125	2.3190375	2.48233125	2.27977875	2.85510375	2.599276875	2.59196	2.486620625	1.917421875
ADAM33	3.9923809375	3.7437834375	4.253816875	4.13323375	4.5352065625	4.81266375	3.672171875	4.1474990625	4.78577875	4.19007375	5.0591375	4.03975875	4.84724875	4.7439778125	3.8692715625	4.965288125
ADAM3A	1.33521875	1.446061875	1.476556875	1.382693125	1.365581875	1.446061875	1.47575	1.22925625	1.43305	1.728256875	1.728796875	1.2796794375	1.49927625	1.650040625	1.370233125	1.4008775
ADAM5P	1.357220625	1.56501875	1.321345	1.501135	1.1660915	1.54838625	1.472496875	1.2670285	1.42748875	1.372735	1.683370625	1.4257325	1.2272855	1.591575	1.44251375	1.4377675
ADAM6	2.914618125	2.7658075	2.9429225	2.958864375	3.027043125	3.056459375	2.84649875	3.068570625	3.040186875	2.91753625	3.43481625	2.9771253125	2.90022625	3.0659525	2.92697125	3.6303325
ADAM7	1.468090625	1.715969375	1.54168875	1.829519375	1.680750625	1.76639625	1.953489375	1.7029175	1.7626475	1.63187375	1.70167375	1.84578375	1.777715	1.699640625	1.6512075	1.899835625
ADAM8	3.80227125	3.7678575	4.362423125	4.137535625	4.799126875	4.9236159375	3.5838265625	4.63804666875	4.93918625	4.1289065625	5.230433125	4.014149375	4.37862875	4.2921225	3.9487328125	5.1111284375
ADAM9	6.59687375	6.8036396875	7.24615875	7.273626875	6.958371875	7.5402446875	6.447310625	7.247396875	7.5240125	6.936680625	8.128523125	6.814226875	6.854874375	6.9920475	7.031841875	8.439481875
ADAMDEC1	2.076005625	1.925006875	2.1252696875	2.293865	1.991478125	1.972470625	1.915681875	2.113536875	1.94313125	2.0268471875	2.220641875	2.16260125	2.224555	2.143458125	2.02801	2.13447125
ADAMTS1	4.353396875	4.9691675	4.690134375	4.370436875	4.80441875	4.5155696875	4.3305625	4.139935	4.47852625	5.496243125	4.7818315625	5.1550025	4.9285325	5.707129375	5.0225225	4.310403125
ADAMTS10	4.8682525	4.590015	5.162914375	4.7142425	5.35522875	5.46005	4.261091875	4.80885	5.4740678125	4.8807384375	5.691995	4.907556875	5.47827	4.931838125	4.8738690625	5.63042375
ADAMTS12	2.528865	2.72792875	2.71831875	2.822155625	2.71728875	2.918003125	2.5761328125	2.768843125	2.781388125	2.742549375	3.20768375	2.793824375	2.622619375	2.8129659375	2.6273925	3.1161925
ADAMTS13	3.849978125	3.4872890625	4.16135125	3.9926825	4.436891875	4.562206875	3.2549959375	3.559105625	4.0866228125	3.803824375	4.606538125	3.844468125	4.227066875	4.497705	4.0283015625	5.621448125
ADAMTS14	3.31346	3.23609625	3.690781875	3.501980625	3.35173125	3.9870721875	3.110243125	3.67119375	3.972399375	3.462688125	3.741581875	3.2801084375	3.460015625	3.6138775	3.46673625	3.9591209375
ADAMTS15	2.328705	2.523566875	2.221324375	2.53173625	2.47687375	2.66165625	2.310758125	2.4068365625	2.59897625	2.589105625	2.483866875	2.5801753125	2.265698125	2.678795	2.427374375	2.74449125
ADAMTS16	3.905331875	3.8766009375	4.06379375	4.1561746875	4.154329375	3.966330625	4.017096875	3.955149375	4.373479375	4.0255925	3.947754375	4.450919375	3.994078125	4.31291625	3.908616875	4.78856875
ADAMTS17	4.342701875	4.442505	4.61754625	4.64067375	4.72758828125	4.91999375	4.2791475	4.7369646875	4.6483809375	4.879705	5.166408125	4.40852375	4.83886	4.953124375	4.373479375	5.1718934375
ADAMTS18	3.0852775	2.71197	2.393790625	2.341021875	2.689826875	2.89836625	2.8053821875	2.56091	2.586980625	3.858195625	2.691719375	2.78501125	2.588841875	3.10539375	2.9678446875	3.326100625
ADAMTS19	3.416458125	3.5128325	3.61067625	3.41678875	3.266585625	3.436564375	3.47832375	3.5756490625	3.687334375	3.440603125	3.6466175	3.568029375	3.3567825	3.7243084375	3.286573125	3.8129109375
ADAMTS2	3.96803875	4.0483275	4.128473125	4.31512875	4.435245625	4.689176875	3.939978125	4.393541875	4.678445	4.67762625	4.8076675	4.75597146875	4.53688875	5.09002375	4.20516875	5.1323825
ADAMTS20	1.58203	1.4849565625	1.50776125	1.479531875	1.563454375	1.38694375	1.65178875	1.63070375	1.47050875	1.476556875	1.63419125	1.56266375	1.550325625	1.64066	1.5087109375	1.712600625
ADAMTS3	4.1819053125	4.26845375	3.383340625	3.673221875	3.520191875	3.03178	4.1098946875	3.140833125	3.481595625	3.05098875	2.8881716875	3.5154575	2.937968125	2.93846375	3.43399	3.1309446875
ADAMTS4	3.8630259375	4.01179375	4.004215	4.041996875	3.64925625	3.921493125	3.8360909375	3.61583	4.132461875	4.1301321875	4.25361	3.560634375	4.0314425	3.6240171875	4.00387	4.87025109375
ADAMTS5	2.451700625	2.7043	2.023175	2.012055	2.489841875	2.8322675	2.841895	2.665030625	2.1555065625	2.241926875	2.457028125	2.319899375	2.47612375	2.2939865625	2.3300775	2.53345
ADAMTS6	2.3186409375	2.5047575	2.4068365625	2.21291375	2.244634375	2.338621875	2.5211696875	2.4994946875	2.346325	2.0447434375	2.2953553125	2.2718396875	2.0265678125	2.210196875	2.1565534375	2.277685
ADAMTS7	3.8671215625	3.61836625	4.055614375	4.12444375	4.0667959375	4.325930625	3.6413465625	4.258895	4.45179875	4.07707375	4.6009484375	3.936564375	3.95597875	4.0435171875	4.037630625	4.9214625
ADAMTS8	4.454173125	4.565725	4.643608125	4.715129375	4.9769221875	4.595950625	4.6507975	4.67237875	4.85787125	4.536004375	4.40638125	4.6207815625	4.5988053125	4.630845	4.6279059375	5.398588125
ADAMTS9	2.959195	3.463596875	3.39770875	3.33810875	3.318733125	3.6466175	3.203235625	3.1437984375	3.252473125	3.3644525	3.449329375	3.637336875	4.469566875	3.82867125	3.79946375	3.841171875
ADAMTSL1	2.62390375	2.7014559375	2.958864375	2.835075625	2.557889375	3.12249	2.84370625	2.9340659375	2.615859375	2.76328125	2.937968125	2.7289084375	2.6931690625	2.8796134375	2.751171875	2.7298903125
ADAMTSL3	3.132489375	2.9812175	3.317078125	3.23067625	3.308675	3.248698125	3.2275525	3.2009646875	3.52143625	4.16163	3.694875	3.457434375	3.30527125	3.704449375	3.35246	3.2374275
ADAMTSL4	3.052676875	3.3509315625	3.3560865625	3.5622921875	2.8260075	3.2849540625	3.05753875	3.4151540625	3.1472596875	3.5156634375	3.6810625	3.294381875	3.54459375	3.5723859375	3.23875	4.1520675
ADAMTSL5	3.1187975	3.0046384375	2.99424125	3.38875375	3.5128325	2.979864375	2.9519053125	3.1161925	3.400774375	3.414525	3.939978125	3.36927125	3.266863125	3.5360275	2.94627	3.88537
ADAP1	6.05816375	6.062820625	6.42938125	6.1621525	6.54568625	5.957306875	6.230418125	6.345181875	6.3064746875	6.230715	6.439725625	6.2250075	6.046684375	6.569064375	6.1982896875	6.700763125
ADAP2	4.185295625	3.96217875	4.241163125	4.039444375	4.054820625	4.1149525	4.0711625	3.755261875	4.19567375	4.29597125	4.742159375	4.104200625	4.22663625	4.216076875	4.255195	4.920490625
ADAR	7.44322375	7.264921875	7.274506875	7.253535625	7.025185625	6.80576625	7.391505625	7.389438125	7.104720625	7.16131	7.03696375	7.43075875	7.189630625	7.00085625	7.1807709375	6.985055
ADARB1	5.9220975	5.8399875	5.57949875	5.60637	5.897279375	5.561420625	6.025908125	6.278795625	6.1423	5.606986875	5.457083125	6.13958625	5.0026375	6.007128125	5.527483125	5.632108125
ADARB2	4.8061021875	5.027545	5.0902225	5.11501125	5.12614359375	5.503576875	5.034891875	4.8186565625	5.801066875	5.3452309375	5.4774946875	4.6494265625	5.214806875	5.3230275	5.1245759375	5.290786875
ADAT1	4.945690625	4.871661875	4.683544375	4.351434375	4.605444375	4.52378375	4.861053125	5.00131875	4.596214375	4.50597875	4.6837434375	4.640419375	4.33998	4.05079109375	4.70757171875	4.137535625
ADAT2	4.6422425	4.162445	4.42120625	4.890739375	3.693939375	3.9133425	4.35973875	4.258031875	4.625333125	4.1425896875	4.325586875	4.0722946875	3.6538825	4.13341125	4.18938375	4.692855625
ADAT3	3.465219375	3.406514375	3.84299625	3.743503125	4.363498125	4.6113796875	3.862791875	3.8220075	4.5628878125	3.9699821875	4.576891875	3.896265625	4.54866	4.2820109375	3.96217875	4.70119875
ADC	5.270381875	5.5173375	5.32699625	5.4308159375	5.239658125	4.8066975	5.346770625	5.1482675	5.13334	5.1731628125	4.6826040625	5.09075	4.622169375	4.9511909375	5.3056478125	5.48553
ADCK1	4.853030625	4.352520625	4.39725125	4.072691875	4.059620625	4.025175	4.782205625	4.6288471875	4.17182375	3.727635	4.051473125	4.32259875	3.76083375	3.692118125	4.29617375	3.898014375
ADCK2	5.10213375	5.258324375	4.6692459375	4.949983125	4.671995	4.056334375	5.3088575	4.215531875	4.232575	4.46285875	4.198718125	5.336068125	4.375555625	4.27370625	4.747039375	4.7356078125
ADCK3	4.955634375	4.8428225	5.084065625	5.1638953125	5.1271475	5.13306625	4.90290125	4.954415625	5.049024375	5.027229375	4.791261875	5.41611125	4.8900040625	5.0203778125	5.095509375	5.5292365625
ADCK4	4.272836875	4.1049975	4.387691875	4.2481878125	4.414275625	4.81464625	4.10145171875	4.394021875	4.356633125	4.4253875	4.04186375	4.39192375	4.639905	4.258895	4.4649	5.238038125
ADCK5	4.587449375	4.50124	4.9903465625	4.5720165625	4.6002075	5.1108778125	4.39906125	4.752195	4.608980625	4.26884375	5.09075	4.537819375	4.6818675	4.770180625	4.710573125	5.66921625
ADCY1	7.545801875	7.676590625	7.8467728125	7.80069875	8.002703125	7.95307875	7.61280375	7.91749375	7.78000875	7.564341875	7.816100625	7.49316375	7.156808125	7.93984625	7.662865625	7.44401625
ADCY10	2.012790625	2.09957	1.802751875	1.9188675	1.967903125	2.13913875	2.131935	2.03351125	1.913300625	1.991478125	1.877149375	1.95272875	2.100525	1.92200875	1.899835625	1.9584253125
ADCY2	6.888215	6.9100275	7.00997625	7.03486875	7.476940625	7.252805625	6.8703225	6.614744375	7.558183125	7.339979375	7.1799975	7.096658125	8.130645625	7.149716875	6.742595625	6.9770825
ADCY3	5.584919375	5.6801225	5.68409125	5.75790625	6.12325875	5.657543125	5.719223125	5.7258375	5.8013025	5.494988125	5.88079875	6.023984375	6.0354325	5.89361875	5.5832678125	5.9444525
ADCY4	3.444601875	3.386315	3.9804271875	3.601976875	3.7497940625	3.8119290625	3.345835625	3.408711875	3.425725625	3.275636875	3.91753875	3.5389353125	3.726424375	3.776574375	3.406881875	3.497638125
ADCY5	6.30532625	6.24749625	6.506616875	6.20136375	6.52465	6.366450625	6.33730375	6.438059375	6.427993125	6.42540375	6.13575875	6.5626225	5.99470375	6.84876625	6.290736875	6.3377353125
ADCY6	5.28869625	5.097056875	5.5967775	5.4025075	5.60819	5.398588125	5.086673125	5.1118328125	5.7325775	5.468700375	5.58172125	5.60458625	5.345723125	5.68409125	5.286909375	5.424760625
ADCY7	4.295253125	4.11433375	4.25194	3.847799375	4.722451875	4.40468875	4.180859375	4.109	3.83656125	4.024265	4.74873625	4.305801875	4.115233125	4.5038140625	4.3109775	4.414275625
ADCY8	4.426519375	4.4373290625	4.392660625	4.219265	4.505363125	4.202610625	4.5546615625	4.3138625	4.12369625	4.7836159375	4.06906375	4.72092125	4.7312821875	4.294193125	3.9612525	4.5686415625
ADCY9	5.582861875	5.43898125	5.7248709375	5.743743125	5.993303125	5.52834	5.602740625	5.92492875	6.1305584375	5.708943125	5.764114375	6.20323	5.5379615625	5.86784	5.67473	5.1832484375
ADCYAP1	5.05631375	5.371614375	4.817148125	4.57637125	4.01385125	3.908193125	5.4462696875	5.18006375	3.99128375	3.431259375	4.28846375	3.69729875	3.36184625	4.00387	3.834295	3.9292359375
ADCYAP1R1	6.58048625	6.6873321875	7.008366875	6.72542	7.49316375	7.20721375	6.30156625	6.020539375	7.436075	7.4345909375	7.402358125	7.43738375	8.1916	7.4069275	6.620576875	7.230325625
ADD1	7.794093125	7.7497265625	7.93826625	8.081018125	7.955193125	7.862061875	7.659556875	7.794093125	8.115843125	8.22080125	8.06504125	7.843891875	7.8533775	7.880915	7.9021315625	7.960765
ADD2	6.652325	6.482341875	6.601595	6.515505625	6.278121875	6.075445	6.323005625	6.59823	6.458650625	6.200275	6.22699625	6.495855625	5.570346875	6.606999375	6.4168640625	7.07714875
ADD3	6.97100625	7.10928625	6.75088	7.157469375	7.5402446875	7.95714125	7.007909375	6.420099375	7.42997875	8.06169125	7.78193875	6.562214375	8.237974375	6.994880625	7.433603125	6.6968625
ADH1A	2.50958	2.312024375	2.9371834375	3.3405975	2.7422803125	2.815826875	1.41472340625	2.8779825	2.772775	2.402996875	2.74464375	3.645034375	3.47458125	2.6344565625	2.3693825	2.264893125
ADH1B	1.810615625	1.79080875	2.01778625	2.035764375	2.256694375	2.415284375	1.592578125	2.12153984375	2.46974625	2.323066875	2.1565534375	2.283661875	3.38437125	1.9886578125	1.409270625	2.007545625
ADH1C	2.113011875	2.258169375	2.74996625	2.517109375	2.29332875	2.594596875	2.19713375	2.13351625	2.7761228125	2.03458625	3.439985	2.5051484375	3.17703125	2.6273925	2.106709375	3.110243125
ADH4	1.820291875	1.7617646875	1.7626475	1.824209375	1.8621615625	1.809935	1.63522875	1.775461875	2.2430278125	1.817898125	1.7626475	1.4600575	2.303063125	1.798183125	1.770511875	1.983853125
ADH5	6.521434375	6.59917375	6.477150625	6.573000625	6.758719375	6.99796875	6.262435625	6.25911375	6.695856875	6.96386	6.7828	6.42383625	7.309488125	6.506616875	6.46482375	6.757746875
ADH6	1.3770075	1.66174	1.6360175	1.436703125	1.62436	1.42952875	1.493256875	1.67801	1.51724375	1.2854605625	1.95491875	1.63522875	1.683370625	1.328965	1.614361875	1.550325625
ADH7	2.259889375	2.203886875	2.470194375	2.375990625	2.414839375	2.59736	2.317079375	2.256694375	2.494901875	2.606503125	2.719703875	2.553194375	2.450369375	2.9731975	2.346325	2.979864375
ADHFE1	5.1001003125	5.13149166875	5.520589375	5.41230625	5.466455625	5.225673125	4.694505	4.59748375	5.5176225	5.4459840625	4.624284375	4.5210421875	6.11962625	4.61177375	5.433361875	5.10045375
ADI1	4.99901875	5.52616625	5.730278125	5.39175375	5.621126875	5.193619375	5.0298878125	4.4581053125	5.25803125	5.4793303125	4.950314375	5.44394	6.511428125	5.3288446875	5.2639125	4.726753125
ADIG	3.307700625	3.325806875	3.542990625	3.000193125	3.797246875	3.8259375	2.962076875	3.4375125	4.3669415625	3.016654375	3.46855375	3.524125	3.647194375	3.75386875	3.6724675	3.315513125
ADIPOQ	2.617416875	2.802088125	2.812616875	3.23875	2.5021575	2.747593125	2.79479	3.26534	2.970938125	3.051654375	3.390706875	2.61066125	2.839836875	2.887415625	3.0771975	3.8740225
ADIPOR1	6.52714625	6.65107125	6.4921821875	6.63964875	6.49560359375	6.30532625	6.74566375	5.88975375	6.262435625	6.4658275	6.6574075	6.59823	6.854214375	6.170828125	6.452976875	5.3240290625
ADIPOR2	5.464803125	5.1262940625	5.539610625	5.782329375	5.34794375	6.155861875	5.1577475	5.121065625	5.882634375	6.782045	5.900606875	5.5811825	6.049296875	6.04053625	5.913714375	5.6445278125
ADK	5.302748125	5.1410175	4.44012625	4.553979375	4.4959296875	3.969713125	5.5267075	4.694505	4.172949375	4.47645625	3.982425625	4.638370625	4.519330625	4.30371625	4.5664234375	3.700684375
ADM	4.4760246875	4.65908	4.6925225	5.260649375	4.2501828125	4.683544375	4.021926875	4.4980115625	4.623849375	4.461165	4.8783190625	4.09995125	6.127765625	4.687668125	5.2042075	5.423340625
ADM2	3.5965815625	3.6846125	4.2851525	3.8961096875	4.321958125	4.539223125	3.499468125	4.163693125	4.118411875	3.6966225	4.710250625	3.60257375	4.34504625	4.648204375	3.7686384375	5.26134625
ADNP	6.868435	6.576866875	6.567429375	6.79429625	6.56165125	7.095171875	6.905824375	6.58048625	6.874260625	7.17553375	6.91070875	7.189630625	6.814710625	6.71786875	6.764085625	5.833656875
ADNP2	4.375805	4.0215534375	3.665645625	3.810724375	3.68417875	3.699409375	4.352215625	3.9742	3.56650875	3.894770625	3.642506875	4.242685625	3.646044375	3.4543425	3.8880753125	2.71831875
ADO	5.70830125	5.9973675	5.223996875	5.726479375	5.473624375	5.2200684375	6.10572875	5.810026875	5.326498125	5.609205	4.43797125	5.552261875	4.17073875	5.235605	5.196123125	4.32102
ADORA1	5.82949625	6.09630375	5.9962409375	6.302954375	6.113235	6.49412625	6.0681275	6.293113125	6.440098125	6.233843125	6.244724375	6.2324	5.861691875	6.512848125	6.409660625	6.1723346875
ADORA2A	3.648643125	3.391931875	4.0766125	3.955149375	4.2334825	4.285428125	3.6914428125	3.7405175	4.016846875	3.73081625	4.323535	4.209153125	4.30282875	4.3048065625	3.796106875	4.8246278125
ADORA2B	4.856456875	4.95051625	5.225950625	5.7471825	6.3469975	5.3926475	4.3043025	4.7383903125	5.553190625	5.533839375	4.75091	5.479641875	6.004326875	5.550530625	5.686720625	5.055758125
ADORA3	4.54866	4.17073875	4.7718740625	4.956765625	4.423214375	4.53491625	4.10241375	4.1181115625	4.4760246875	4.73719375	4.361696875	4.50437875	4.817585625	3.855730625	4.985755625	4.591535625
ADPGK	4.471515625	4.4319634375	4.6171646875	4.574858125	4.0177225	4.24238625	4.7672953125	4.4821228125	4.117680625	3.9968925	4.355746875	4.47645625	4.0471053125	3.9438825	4.7235475	4.19401375
ADPRH	2.4976525	2.820659375	2.665030625	2.537436875	2.63200125	2.158074375	2.487701875	2.208470625	2.615375625	2.640586875	2.5408675	2.526085625	2.78635625	2.474386875	2.334073125	2.35802625
ADPRHL1	4.368353125	4.5546615625	4.331760625	4.54302921875	4.860289375	4.1412465625	4.4974521875	4.78315875	4.672168125	4.185746875	4.64685	4.291065	4.3011415625	4.315649375	4.66456625	3.576594375
ADPRHL2	4.634896875	4.757565625	5.04089375	4.58238125	4.8769278125	3.83068375	4.792185625	4.43305453125	4.5784975	4.5150346875	4.328338125	4.932021875	4.851378125	4.42907	4.54242125	5.277075625
ADRA1A	3.8191059375	3.86037	3.648191875	3.729806875	4.11371375	4.320894375	4.0722946875	3.641661875	3.79244125	4.319426875	4.21996125	3.951155625	4.367260625	4.2845525	3.926676875	3.728744375
ADRA1B	5.557789375	5.6855246875	5.75292	5.94842	5.912283125	5.50393875	5.90202375	5.822929375	5.6697665625	5.36723625	5.675851875	5.871295625	5.54160296875	5.973179375	5.31243125	5.70460375
ADRA1D	3.363145	3.678525	3.508810625	3.86958625	3.589924375	3.17849	3.43765125	4.245463125	4.028026875	3.256338125	3.6691009375	3.22535125	3.2620209375	3.191613125	3.266585625	3.571309375
ADRA2A	4.93243125	4.816343125	5.531876875	5.115785	5.163144375	5.67908625	4.988448125	5.40467	5.492019375	5.21255875	6.0354325	5.4670953125	5.1718934375	5.5764903125	5.225673125	5.708621875
ADRA2B	3.582344375	3.99772375	4.289729375	3.69338375	4.027386875	4.850413125	3.579435	4.62738	4.282484375	4.211886875	4.5941225	3.91961	4.465521875	4.622965	4.3600140625	5.333544375
ADRA2C	4.854979375	5.155255	5.622646875	5.37579125	5.727535	5.7969525	5.107323125	5.47783375	5.70228625	5.827555	6.373979375	5.30628125	6.1165825	6.129690625	5.33100625	6.67671875
ADRB1	5.776029375	5.674123125	6.2642425	6.16008895625	6.598783125	7.01293	5.784528125	6.55757875	6.627269375	6.26691875	6.640269375	6.20477703125	6.51946375	6.445590625	6.13725	6.913365
ADRB2	4.026489375	3.815668125	4.429506875	4.06476625	3.9783125	4.2323715625	3.993336875	3.56650875	4.242685625	4.328338125	3.8961096875	4.104611875	4.5933228125	4.58157375	4.221489375	4.631163125
ADRB3	2.953238125	2.781163125	2.80490375	2.67993375	3.1741990625	3.1352565625	2.974755	2.814930625	3.3882165625	2.935988125	2.9278425	3.532454375	2.57822	2.745273125	2.855861875	2.7014559375
ADRBK1	6.42844625	6.19933625	6.440719375	6.4501075	6.6330825	6.649985625	6.319900625	6.803073125	6.4881221875	6.560688125	6.77987354375	6.442759375	6.067731875	6.798891875	6.5406175	6.701335625
ADRBK2	5.66032125	5.6688746875	5.40433125	4.946755625	5.29385	5.0172225	5.91196625	5.603031875	5.31009	5.671700625	4.76633875	5.749551875	4.92620625	5.3409490625	5.400293125	4.90827625
ADRM1	6.94951	6.80513375	7.16224625	7.07908125	7.024586875	6.859553125	6.96569625	7.1596540625	6.8165339375	6.83730875	6.905824375	6.992781875	6.8903875	6.809169375	7.10852375	7.414374375
ADSL	5.631098125	5.366235625	5.08349	4.83234375	5.15479625	4.8318825	5.41994	5.22112125	5.13574375	4.91743	4.7686975	5.455109375	5.3294125	4.78315875	5.199904375	4.8299075
ADSS	5.5135503125	5.3762775	4.715666875	4.53652125	3.7786603125	3.8049425	5.423340625	4.3132390625	4.158144375	4.52959	4.48451125	4.591934375	3.770181875	3.85236375	5.098933125	3.693939375
ADSSL1	4.7942725	4.5027596875	4.82850625	5.129678125	4.6751925	5.163144375	4.485586875	4.7378725	4.681256875	4.47192	4.978654375	4.108045625	5.221355625	4.634688125	4.575185	5.258324375
AEBP1	4.9868359375	4.7614453125	5.612559375	4.720171875	5.206873125	6.098239375	4.7176196875	5.013864375	5.08349	6.136740625	6.45495625	5.5414425	7.589666875	4.9733915625	5.219104375	7.000038125
AEBP2	5.78708875	5.5665003125	5.611433125	5.37142375	5.471953125	5.765061875	5.651749375	5.850379375	5.68920625	5.828786875	5.8116425	5.687581875	5.5165646875	5.78619125	5.6076275	4.936851875
AEN	3.741581875	3.6396575	3.782471875	3.570981875	4.024265	4.12754375	3.322331875	3.57071375	3.546976875	4.1100471875	4.0288509375	3.77828625	4.117461875	3.610461875	4.031973125	3.895
AES	8.4513025	8.455885625	8.62413125	8.4078753125	8.930470625	8.987823125	8.40046625	8.84920875	8.760115625	8.596940625	9.02286875	8.2644875	8.3411009375	9.09832	8.595008125	8.936094375
AFAP1	4.86052125	4.84229375	4.9840771875	5.0462803125	4.8900040625	5.366235625	4.749838125	5.3065040625	5.2107171875	4.726566875	4.9647696875	4.70647	4.871039375	5.254683125	4.793989375	5.377453125
AFAP1-AS	2.6262225	2.403856875	2.192848125	2.550151875	2.534689375	2.35145875	2.442301875	2.61705125	2.893163125	3.19725	2.64827875	2.5021575	1.6149425	2.39689625	2.54075125	2.681475
AFAP1L1	3.50531	3.7085	3.6288840625	3.97029	3.849688125	3.8821775	3.46401625	3.8639940625	3.595855	4.155941875	4.66670375	3.655825625	4.266310625	4.0077475	3.636386875	5.0136465625
AFAP1L2	4.6636778125	4.708505625	4.652589375	4.3498825	4.69105875	4.651744375	4.695101875	4.43584	4.264843125	4.335735	5.267643125	4.341718125	4.4912425	4.755849375	4.6494265625	4.400865
AFF1	5.113731875	5.06430625	5.388050625	5.50176375	5.68113375	5.7221784375	4.988905625	5.353968125	5.661550625	6.0366996875	5.784835	5.67209875	6.4501075	5.816331875	5.575014375	5.5665003125
AFF2	4.925790625	5.0753453125	4.94435375	4.8424828125	4.606538125	3.9930575	5.1510359375	4.989618125	4.6862384375	4.307706875	4.26688125	5.314626875	3.837239375	4.90020875	4.90020875	4.8837825
AFF3	5.6445278125	5.5752575	5.946054375	5.958671875	5.944679375	5.594505625	5.49355125	5.898335625	5.742656875	5.45652875	5.51873625	5.882381875	5.54796875	5.856268125	5.538969375	5.384368125
AFF4	6.08851375	6.302075	6.189816875	6.25104125	6.061943125	6.0610446875	6.076134375	6.01111625	6.390591875	6.25504625	5.91488875	6.35793125	6.409660625	6.237370625	6.02889125	5.911105625
AFG3L1P	3.6692621875	3.56480875	3.9837665625	3.5963221875	3.7067690625	4.2820109375	3.66806625	3.995051875	3.78077	4.22317375	4.2323715625	3.80104375	3.4522415625	4.2249165625	3.7707428125	4.0483275
AFG3L2	6.365526875	6.16910125	5.953505	6.0443578125	5.60517875	5.3605075	6.41569375	6.267251875	5.872603125	5.797844375	5.2172653125	6.113601875	5.3007575	5.628106875	6.07330125	5.679776875
AFM	1.61358375	1.7029175	1.44475	1.750860625	1.66174	1.4981	1.90249625	1.6546675	1.8541434375	1.574975625	1.56713125	1.7489809375	1.98693125	1.525455625	1.71138875	1.7631725
AFP	1.737061875	1.819645625	1.598445	1.563454375	1.707103125	1.757713125	1.69165375	1.46071134375	1.96352875	1.788881875	1.54886875	1.6724175	1.4633775	1.592578125	1.701338125	1.674016875
AFTPH	6.36137	6.674610625	6.27238375	6.4886	6.2443925	5.779965	6.638059375	6.605225	6.17757	6.345984375	5.844931875	6.73423875	5.943439375	6.27396875	6.365818125	5.4653875
AGA	4.306556875	3.9473475	3.2357109375	3.720473125	3.63878	3.412301875	3.982425625	3.505975625	3.344385	3.4179425	2.8370875	2.98950875	3.5756490625	2.8779825	3.758604375	3.3625309375
AGAP1	7.1260953125	6.975456875	7.228404375	7.2081225	7.40117125	7.564341875	6.85194125	7.169915625	7.5009809375	7.4730825	7.50948875	7.2449	7.1396915625	7.7755253125	7.16633375	7.792125
AGAP11	2.0832775	2.440223125	1.19457075	1.325753125	1.913300625	1.41819125	1.5873775	1.44773875	1.532231875	1.395013125	2.8948375	1.939791875	1.3781275	1.538875	1.086792125	0.9576730625
AGAP2	6.838816875	6.876483125	7.145150625	6.74293625	7.440623125	7.349385	6.736233125	7.16131	7.194593125	6.860485	7.264921875	6.89209125	6.65302625	7.3941753125	6.988805625	7.600974375
AGAP3	5.977710625	5.896905	6.408590625	6.156961875	6.463106875	6.477150625	5.915241875	6.247963125	6.54338	6.28159375	6.790868125	5.977710625	6.4618775	6.824164375	6.33685125	7.193229375
AGAP8	4.67660625	4.7960778125	4.33295984375	4.498636875	3.790309375	3.765203125	5.003805	4.755849375	3.6329584375	3.7893	3.298456875	4.68310875	3.792173125	3.496220625	3.983350625	3.68963125
AGBL1	2.606503125	2.47213875	2.264893125	2.0733325	2.0866775	2.2689275	2.7776865625	2.364000625	1.98546375	2.44392015625	2.36670375	2.293865	2.062605625	2.478785625	2.396158125	2.528865
AGBL2	1.328965	1.449566875	1.514935	1.740755625	1.494358125	1.7296775	1.615626875	1.344214375	1.578519375	1.5184	1.629485	1.6149425	1.621765	1.482716875	1.521571875	1.64578125
AGBL3	1.722850625	1.593330625	1.1144511875	1.69691675	1.24331740625	1.044433125	1.3453796875	0.981324875	1.68468125	1.2030611875	2.1193878125	1.3927425	1.2281490625	1.8647275	1.8055875	1.326921875
AGBL4	4.770854375	4.7795425	4.5562390625	4.64119734375	4.479348125	4.323535	4.536380625	4.843541875	4.41102375	3.966330625	4.569550625	4.5720165625	4.622356875	4.408781875	4.2733546875	3.486198125
AGBL5	4.5086609375	4.679469375	4.655273125	4.590815625	4.9236159375	4.8137125	4.778945625	4.62550375	4.8840425	4.82587125	4.541554375	4.6768609375	5.239033125	4.41339625	4.608046875	4.725624375
AGER	3.494313125	3.281670625	3.431259375	3.629454375	3.465488125	3.744616875	3.08181875	3.30589625	3.7157878125	3.39389625	4.1348753125	3.290238125	3.4221325	3.3078925	3.3337375	4.43123125
AGFG1	6.69343	6.8170925	6.472960625	6.643743125	6.4337039375	6.206291875	6.702145	6.52763	6.4568	6.616185625	6.30575875	6.771131875	6.466870625	6.175914375	6.4365275	5.3071225
AGFG2	5.3052659375	5.366515	5.7931875	5.7976728125	6.261994375	6.166465625	5.096404375	5.720415625	6.10089	6.210125625	6.10196	6.0824425	6.48969078125	6.573000625	5.773399375	6.373979375
AGGF1	4.970386875	5.11890625	4.87546	5.0968765625	4.8807384375	4.74948125	5.07938125	5.0422259375	4.822573125	4.7186675	4.62337625	4.786614375	4.947270625	4.966496875	5.08282375	4.395343125
AGK	5.6396953125	5.849496875	5.47998	5.5658525	4.93068875	4.74873625	5.70296125	5.67539	5.1510359375	4.6925225	4.308731875	5.167916875	4.505048125	4.931838125	5.24159875	4.200864375
AGL	4.627059375	4.726265	4.1495765625	4.32781875	3.66959375	3.7815075	4.6654409375	4.27747125	3.97495125	3.94152875	3.19058125	3.82867125	4.1908484375	3.282596875	4.01326703125	2.81801375
AGMAT	3.9935875	4.178121875	4.36115125	4.4771071875	4.195865625	3.9699821875	4.34504625	4.38199375	4.23897625	3.9779490625	4.422239375	4.216651875	3.697624375	4.61823125	4.06579625	4.433854375
AGPAT1	6.952555	7.1260953125	7.26994	7.0405975	7.29807625	7.11022625	7.226518125	7.143815625	6.98255875	7.225496875	7.385809375	7.005671875	7.6079959375	7.264921875	7.195375	6.715374375
AGPAT2	4.761055	4.243029375	5.07612375	4.58157375	4.8522746875	4.86479125	4.584721875	4.568264375	4.4780875	4.265486875	4.6862384375	4.740618125	4.770854375	5.13529125	4.660671875	5.1001003125
AGPAT3	6.8238690625	6.74148625	6.9739509375	6.9177159375	7.0310678125	7.130766875	6.959965625	7.08629875	6.9973428125	7.01952	6.9625778125	6.913365	6.97302375	6.89102625	6.9424825	6.2181803125
AGPAT4	6.146074375	6.182848125	5.907768125	5.929073125	5.6372075	5.507651625	6.06472375	5.50800625	6.25262875	5.880089375	5.76766125	6.239196875	5.394674375	5.920215625	5.995916875	5.28203625
AGPAT5	5.0284984375	5.4433184375	4.8076675	5.0912240625	4.910479375	4.929328125	5.175374375	5.0136465625	4.37121859375	5.4025075	4.696115625	4.90168875	5.380466875	4.740618125	5.084755	4.7041578125
AGPAT6	6.237370625	6.2050209375	6.163994375	6.348300625	6.004326875	6.05816375	6.293343125	6.26691875	6.35793125	6.080739375	5.87341125	6.34926875	6.143409375	6.302075	6.2186075	5.894048125
AGPAT9	3.08181875	3.824508125	3.66806625	3.51075375	3.3529775	3.068074375	4.065195625	3.60622875	2.88262125	3.019645625	2.62183125	3.4151540625	2.677245	2.644480625	3.3019575	3.2801084375
AGPS	5.1036425	5.352375625	4.69568	4.88474125	4.73981375	4.71395625	5.31965625	5.121935625	5.024834375	5.05631375	4.757875	5.2063884375	4.874173125	4.874173125	5.147544375	4.404886875
AGR2	1.1129535625	1.538875	1.42952875	1.2704729375	1.30173375	1.31608084375	1.45195	1.401660625	1.235543	1.31608084375	1.315004375	1.674555625	1.19564125	1.56501875	0.888074	1.755808125
AGR3	1.2623440625	1.24785125	1.2530270625	1.0619111875	1.4553275	1.2085845	1.1856774375	1.1738135625	1.45128	1.477346875	1.330034375	1.5188028125	1.532855625	1.3182425	1.2715243125	1.2498255
AGRP	4.41269625	4.15848171875	4.7550825	4.8007428125	4.2985925	4.7041578125	3.895	4.961189375	4.869596875	4.68399	4.70214625	4.19401375	5.0548525	4.823165625	4.775093125	4.929948125
AGT	7.798016875	8.306911875	8.4838053125	8.811285625	8.8332475	8.479898125	7.10392625	7.033964375	8.121724375	8.71972125	8.59079875	7.5009809375	9.617460625	7.605429375	8.051276875	9.02286875
AGTPBP1	6.251426875	6.0107875	5.89209625	5.916870625	5.528645625	5.95526625	6.17757	6.043785625	6.02015625	6.6330825	6.586079375	5.810678125	5.6053125	6.6356884375	6.318931875	5.1299671875
AGTR1	2.442301875	2.85501625	2.6823628125	2.720055625	2.588051875	2.61104125	2.771886875	2.682164375	2.809959375	3.0081	3.093098125	2.686221875	3.32724125	2.88848896875	2.817453125	3.1207625
AGTR2	2.13878	1.3182425	1.5701050625	1.31378875	1.481261875	1.671306875	1.62555	1.638244375	1.796758125	1.0161063125	2.178293125	1.567663125	1.509515625	1.305031875	0.8023955	1.295400625
AGTRAP	4.75292875	4.684571875	5.134435	5.48147125	5.48133171875	5.7608475	4.112556875	4.44925875	5.2507690625	5.321174375	5.118343125	4.8849875	6.3963975	4.907365625	5.340378125	5.5896815625
AGXT	3.591000625	3.589529375	4.149081875	3.95057875	3.72661875	4.676251875	3.65093625	3.9292359375	4.300585625	4.1368275	4.34821125	3.87552875	4.0439115625	4.051250625	3.63697875	4.87463125
AGXT2	2.5913125	2.61705125	2.457794375	2.467209375	2.599905625	2.644480625	2.483866875	2.5776125	2.652263125	2.569239375	2.77464765625	2.442671875	2.566455	2.6494925	2.48276375	3.426666875
AGXT2L1	6.6713390625	6.9803928125	7.171546875	7.32316125	7.48169375	7.1799975	5.96386	4.976338125	7.083295625	7.550005	7.121606875	6.24067625	8.5231140625	6.590989375	6.33013625	7.128763125
AGXT2L2	4.2496678125	4.2956525	4.465093125	4.614750625	4.517961875	4.690134375	4.2600675	4.48711	4.518336875	4.52239875	4.930223125	4.6339465625	4.8495009375	4.47172875	4.6365796875	4.8840425
AHCTF1	5.2962225	5.33435875	6.002595625	5.910588125	6.038554375	6.239196875	5.182575	5.897279375	6.17912791875	6.15187625	6.707244375	5.4315759375	5.774511875	6.1076446875	5.76855	6.630963125
AHCY	6.193069375	5.866780625	6.03996125	6.231223125	5.92626875	6.17670625	6.167254375	6.348300625	5.798685625	5.83589375	5.625589375	6.367205625	5.9986875	5.70425125	6.1885925	5.778333125
AHCYL1	7.53593375	7.798016875	8.01717	8.2321446875	8.183138125	8.515390625	7.24084625	7.254770625	8.431405625	8.58585	8.44290625	7.2615875	9.1255534375	7.4493725	7.66946875	8.711975625
AHCYL2	6.212075625	6.519803125	6.587426875	6.793785625	6.93043125	7.1870875	6.156961875	6.220096875	6.866294375	7.39029125	6.74566375	6.704609375	7.5669775	6.624209375	6.5093296875	6.205810625
AHDC1	6.349996875	5.999595	6.2916925	6.359804375	7.10050125	6.742595625	6.296510625	6.50074375	6.612825	6.4162275	6.938900625	6.689305625	7.006553125	6.919584375	6.583899375	6.918974375
AHI1	5.57474875	5.92492875	5.72967875	5.5712925	4.991755625	5.4020825	5.727226875	5.7793025	5.811325	5.07723125	4.8137125	5.347105625	5.108975	5.352375625	5.28780375	4.3498825
AHNAK	5.38250625	4.946401875	5.898335625	5.370198125	6.11962625	6.278121875	4.5443875	4.912364375	6.135521875	6.127423125	6.008144375	5.613895	6.6422275	5.7033075	5.48796125	6.92682
AHNAK2	6.0445825	5.457083125	5.286909375	5.428855	4.83826	4.5838565625	5.747933125	5.78336625	5.089154375	4.61122	4.89567375	5.3974125	4.7994703125	4.543325625	5.801691875	4.679469375
AHR	4.199608125	4.223939375	3.54159	3.6262846875	3.7820109375	3.08980625	4.3342375	3.93958	3.5506328125	3.8763325	3.528005625	4.20338125	3.3012525	3.6835534375	3.6152125	3.035295
AHRR	4.7743365625	4.9352775	5.030780625	4.820214375	4.8072603125	5.123315	4.683544375	5.00586	5.09152875	4.6395840625	5.015191875	4.796273125	4.8978925	5.314626875	4.7312821875	5.5872675
AHSA1	7.4730825	7.5557234375	7.3941753125	7.472080625	7.589666875	7.36367125	7.83133	7.403573125	7.46036	7.920448125	7.77846	8.31428875	7.485528125	7.78862625	7.950889375	7.653385
AHSA2	4.810485	4.0996846875	4.648204375	4.4080375	4.590015	4.56133125	3.924265625	3.652146875	4.433156875	4.8299075	5.397171875	4.4285725	4.7031590625	4.6872721875	4.162835625	4.307281875
AHSG	2.474386875	2.1396390625	2.2853025	2.460681875	2.2430278125	2.531431875	2.5027165625	2.8004334375	2.448346875	2.177816875	2.519161875	2.393790625	2.594596875	2.903009375	2.41429	2.741363125
AHSP	1.798183125	2.284364375	1.9698615625	2.0089375	2.13695	1.783755625	1.957894375	2.197330625	1.78774625	2.0942025	2.413024375	1.979923125	1.92200875	1.850628125	2.181350625	2.2167171875
AICDA	2.23064375	1.98654125	2.17284375	2.01255875	2.005830625	2.232650625	2.04020375	1.972928125	2.03351125	1.854630625	2.549410625	2.439525	2.020466875	2.69624625	2.283248125	2.416768125
AIDA	0.5757614375	0.977949875	0.42232175	1.1330388125	0.817001875	1.0947061875	0.950762125	0.79060525	0.983252	0.79060525	0.36716275	0.73668725	0.639114875	1.2578003125	0.42232175	1.261432875
AIF1	4.643998125	4.152809375	4.157301875	4.733965	4.2263821875	4.123491875	4.078366875	3.892115625	4.0713940625	4.20516875	3.8240234375	4.00948875	4.5772828125	3.202179375	5.006175	5.0783540625
AIF1L	5.671700625	5.4708475	6.507556875	6.0946684375	5.967223125	7.035621875	5.7248709375	6.25231125	6.44482	6.63861	7.16224625	5.448695	6.6518075	7.28501875	6.81826875	6.155861875
AIFM1	4.543325625	4.342701875	4.3913625	4.255195	4.0522353125	3.852785625	4.5562390625	4.655273125	3.97108	4.184704375	3.74183	4.33968875	3.64925625	3.8630259375	4.187765625	4.038426875
AIFM2	3.4228109375	3.88361875	3.656385625	3.625163125	3.9591209375	4.34320875	3.832134375	4.065195625	4.01337625	3.732134375	4.1945528125	3.8966025	3.83906	4.15605828125	3.617006875	4.525639375
AIFM3	5.59419125	5.827555	6.2135375	5.856004375	6.727703125	6.796096875	5.85247375	5.6260019375	6.74949	6.886440625	6.796525625	6.25104125	7.1807709375	6.721181875	6.438059375	7.050539375
AIG1	6.070926875	6.481985625	6.049296875	6.1511825	5.8819090625	5.690884375	6.5257390625	5.452366875	5.337555	5.5958175	5.626413125	5.728838125	6.23624875	4.882088125	5.758423125	4.711319375
AIM1L	3.509925	3.4018	3.854295	3.50687125	3.6773078125	3.945965625	3.329185	4.01658875	3.72661875	3.431790625	4.1062425	3.5525990625	4.003155	3.473340625	3.408361875	4.499326875
AIM2	1.732313125	1.3770075	1.714750625	1.69216875	1.478256875	1.344214375	1.69775125	1.770511875	1.722375	1.865775625	1.449566875	1.36284875	1.757173	1.125925375	1.70434375	1.842346875
AIMP1	5.2616421875	5.291731875	4.4395725	4.898368125	4.960015	4.775618125	5.353243125	4.8874675	4.499326875	4.73297453125	4.20758375	4.88514125	5.336068125	4.6907834375	4.947575625	3.8885396875
AIMP2	6.097810625	5.891453125	5.9940925	5.8863775	5.0661175	5.326498125	5.577206875	5.436625625	5.406821875	5.24724	5.06566	5.582525	5.887809375	4.5075725	5.720064375	6.08992
AIP	6.0137925	6.09910375	6.144801875	5.8682475	6.43162125	5.967223125	6.08780125	6.13892875	6.01965375	6.284390625	5.872603125	6.541861875	5.841344375	6.33013625	6.1882515625	6.34667875
AIPL1	3.0725071875	2.89561125	3.180168125	3.1946475	3.237814375	3.258544375	2.81814625	3.0479025	3.0746575	3.09805625	3.405704375	3.2063465625	2.98950875	3.071613125	3.1472596875	3.22593375
AIRE	4.572939375	4.35168875	4.8700971875	4.874173125	4.921915625	5.39637375	4.09827625	4.96383875	5.36151125	4.615695625	5.660056875	4.6458146875	4.97559	5.2969146875	4.687815625	5.44896
AJAP1	5.4251528125	5.7169259375	5.6401153125	5.6889046875	6.02971625	5.744133125	5.708621875	5.740179375	5.97446375	5.794370625	5.638220625	6.014469375	5.3199175	6.395073125	5.603031875	5.2893425
AK1	6.615709375	6.15495875	6.694128125	6.614744375	6.58278375	6.544329375	6.4072571875	6.456099375	6.69133125	6.3695153125	6.493333125	6.2838275	7.218334375	6.00504875	6.69835875	7.28501875
AK2	5.2321621875	4.802541875	5.139849375	4.8942615625	4.4440328125	4.418470625	5.0645221875	3.935538125	5.10593625	4.97885	4.24053625	4.9236159375	5.31243125	4.67237875	4.871039375	3.0025525
AK3	4.88567125	5.086673125	4.48711	5.164570625	5.9986875	5.961025	5.20258375	4.5826525	5.93767375	5.372079375	5.7057090625	5.24159875	6.0133290625	5.267905625	5.42959625	4.826151875
AK4	4.1160971875	4.172266875	4.158720625	5.0225225	5.2683453125	4.7238259375	5.125993125	4.00746875	5.4620584375	5.056588125	5.146398125	4.154329375	5.87405125	5.17677125	4.8895940625	6.462264375
AK5	8.3530040625	8.237974375	7.897738125	8.032790625	7.752813125	7.033283125	8.121724375	7.8960734375	7.707779375	7.32441875	7.0120975	8.602049375	6.130110625	7.8655375	7.9904525	7.471336875
AK7	2.40753875	2.3047696875	2.253880625	2.304079375	2.0832775	1.87972125	2.46805375	2.429576875	2.09957	2.213196875	1.93629625	2.47715375	2.06896625	2.250026875	1.882815625	1.98460625
AKAP1	6.33685125	5.96355125	6.180710625	5.842429375	5.911105625	6.254089375	6.0133290625	5.991693125	6.125915	6.367205625	6.182848125	6.23540875	6.352774375	5.882634375	5.968331875	5.953505
AKAP10	5.45739375	5.2600775	5.209710625	5.31965625	5.24061875	5.0730878125	5.8204446875	5.2271525	5.480525625	5.56339125	4.845941875	5.714325	5.10313875	5.151751875	5.4136740625	4.7899821875
AKAP11	6.49456375	6.501216875	6.063396875	6.0578890625	5.87539125	5.86026375	6.5093296875	6.5369375	6.170248125	6.178680625	5.731348125	6.298781875	5.5534796875	6.16008895625	6.211134375	5.6193559375
AKAP12	5.7991965625	5.79750125	5.879280625	5.9772959375	5.916870625	5.78264625	5.5675615625	6.149804375	6.0027875	5.92762375	5.440128125	5.8148375	6.283384375	6.127174375	5.903955	6.55186375
AKAP13	4.892976875	4.8738690625	4.564915	4.564283125	4.7811915625	4.696934375	4.78396875	4.80810375	4.680180625	4.840414375	4.817585625	4.877421875	4.57975375	4.775388125	4.90366125	4.65484625
AKAP14	1.8926959375	2.097571875	2.35387125	1.75418375	1.6657884375	1.78464375	2.13151	2.125505625	1.95194375	2.177021875	1.544214375	2.066701875	1.754795	1.8111075	1.7635475	1.4257325
AKAP3	2.232650625	2.17968125	2.484978125	2.49582875	2.841378125	2.7787775	2.43921125	2.432586875	2.769659375	2.921019375	2.467209375	2.250935625	2.9048375	2.8616625	2.857620625	2.623016875
AKAP4	2.36266375	2.375681875	1.90913375	2.41597125	2.350341875	2.4709890625	2.045081875	2.365885625	2.063699375	2.314335625	2.347651875	2.4324325	2.0089375	2.27977875	2.254191875	2.22593375
AKAP5	4.59441125	4.770854375	3.9578196875	3.4375125	3.762194375	3.8888575	5.2403175	4.42106171875	4.25628375	4.006201875	3.14509125	4.6131	2.78348	3.1964109375	4.3228725	3.733928125
AKAP6	5.611671875	5.150561875	5.7279190625	5.236490625	5.062525625	4.52667375	5.719595	5.578421875	5.06055125	4.708309375	3.35075140625	5.28258625	4.99313375	4.8332125	5.693234375	5.14140875
AKAP7	3.95946	4.18354625	3.84183125	3.61728875	3.521795625	3.6291496875	3.93834	3.9007196875	3.54159	4.1098946875	3.9877146875	4.019666875	3.976665	4.1732834375	3.600365	3.35214375
AKAP8	5.657389375	5.1980065625	5.678234375	5.716311875	5.60207875	5.979369375	5.201835	5.64934625	5.754311875	5.553190625	5.918340625	5.4723728125	5.28780375	5.779965	5.605668125	5.869404375
AKAP8L	6.409660625	6.38936	6.7979075	6.3674175	6.66362875	6.92244875	6.17197125	6.5381803125	6.6968625	6.708071875	6.644545625	6.99343375	6.668115	6.816096875	6.608349375	6.80777125
AKAP9	4.275335	4.47852625	3.9496528125	4.264110625	4.241323125	4.2702784375	4.48451125	4.401908125	4.398790625	4.55323875	4.067106875	4.21861604375	4.28318	4.57537375	4.4912425	3.944193125
AKD1	4.5376715625	4.851195	4.31865625	4.243029375	4.160151875	4.1092725	4.80157875	4.09389	4.241545	5.010231875	4.10241375	4.588794375	4.6531971875	4.637774375	4.351434375	2.77735375
AKIRIN1	7.193229375	7.369444375	7.03979625	7.465775	7.38006125	7.264921875	7.250846875	7.11022625	7.117155	7.428998125	7.5557234375	7.250846875	7.30620625	7.07714875	7.294778125	6.58152875
AKIRIN2	6.2532775	6.4337039375	6.156961875	5.83179375	6.115545625	5.277955625	6.263941875	6.02309125	5.28780375	5.657235625	5.250011875	6.331038125	5.844931875	5.71408125	6.200275	5.724368125
AKNA	4.4206284375	4.08070375	4.3582525	4.44578	4.7651478125	4.946755625	4.1336825	4.598325625	4.881219375	4.7191675	4.82670625	4.43123125	4.691540625	4.7686975	4.595188125	5.36988125
AKNAD1	1.395013125	1.574129375	1.408555625	1.674555625	1.55407125	1.46071134375	1.700324375	1.538214375	1.57617375	1.707103125	1.846703125	1.550325625	1.618599375	1.81643	1.709539375	1.41680375
AKR1A1	3.901129375	3.4127678125	3.6440475	3.2628875	4.3676025	3.625448125	4.0453475	3.667538125	3.43325125	3.17800375	4.0129253125	3.89714	4.40062125	3.622458125	4.1181115625	4.488226875
AKR1B1	5.43175609375	5.53053125	5.6638315625	5.774871875	5.673024375	5.7048025	5.456063125	5.60785875	5.265476875	5.7320075	5.3353075	5.407239375	5.6984475	6.04850875	5.33812375	6.664643125
AKR1B15	1.74957125	1.41472340625	1.2833165	1.6179653125	1.54168875	1.583259375	1.2684753125	1.783116875	2.660053125	1.343510625	1.167600625	1.563454375	0.997379	1.513325	1.63313	1.72135090625
AKR1C1	5.5872675	3.713454375	5.073974375	5.15409625	3.555110625	2.21957	4.775618125	3.310620625	3.47558125	3.9981878125	3.655825625	5.371614375	3.861034375	7.40607625	3.7979703125	3.3019575
AKR1C2	3.8071696875	3.15377875	3.6890359375	2.758654375	2.65262625	3.110978125	3.596969375	2.929935	3.43399	3.558055625	2.374488125	4.9769221875	2.766361875	3.924265625	3.370221875	4.202370625
AKR1C3	4.40608125	4.4922828125	4.21368125	3.9637	5.467343125	4.955223125	4.125645625	3.83875875	4.0439115625	4.9980825	4.58557125	5.5958175	5.190785625	5.137119375	4.5174621875	2.82465375
AKR1C4	1.45336875	1.21276	1.1525570625	1.482716875	1.0989133125	1.2984225	1.0619111875	1.1330388125	1.048979	1.1756890625	1.31060875	1.1917155625	1.1163	1.0989133125	1.0747288125	1.56266375
AKR1D1	1.550325625	1.64946125	2.081429375	1.988344375	1.7789303125	1.59723625	1.83615	1.967903125	1.817898125	1.730090625	1.8188425	1.801815625	1.5856634375	1.35641625	1.781943125	1.989330625
AKR1E2	3.08362	3.126201875	3.416458125	3.402205	3.448655625	3.7005084375	3.525818125	3.699816875	2.83339375	3.490911875	3.12695	3.412301875	3.339831875	3.286360625	3.40434875	3.513944375
AKR7A2	5.849496875	5.98681625	6.4658275	6.308425625	6.700140625	7.05342625	6.03936375	6.149518125	6.562214375	6.306159375	6.89291625	5.755690625	7.33416625	6.69343	6.479869375	7.63984125
AKR7A3	5.93487625	5.96449125	6.09299625	6.205810625	6.127423125	6.472960625	5.66963625	5.80795125	6.451069375	5.9494225	6.251925625	5.661285	5.558133125	6.472960625	5.9857196875	5.5558796875
AKR7L	2.079533125	1.8055875	1.2892334375	1.162056125	1.7626475	0.90692775	2.05959625	1.657361875	1.40308625	1.363810625	1.063640125	1.509080625	1.384758125	1.47575	1.519879375	1.8616675
AKT1	6.625961875	6.359804375	6.655373125	6.83065625	7.214175625	7.21863	6.457698125	6.947845	7.00736625	6.923094375	6.852735	6.569534375	6.627269375	6.955055625	6.789171875	7.42808375
AKT1S1	5.4590903125	5.364635	5.945475625	5.6614178125	6.251426875	6.2975975	5.491030625	5.815724375	6.109526875	6.201109375	6.336363125	5.8761521875	5.781924375	6.1141259375	5.9083625	5.34553125
AKT2	5.530895	5.322758125	5.64355375	5.468999375	6.11431625	6.51708375	5.19916484375	5.582525	6.075080625	5.9556325	6.34466875	5.58823125	6.2493834375	6.099406875	5.887809375	6.10325375
AKT3	7.10392625	7.28402875	6.8339025	7.00085625	6.81091375	7.003170625	7.0700175	7.07908125	6.688019375	7.299335625	6.713865625	6.68393375	6.895924375	6.91172375	6.939464375	6.42694125
AKTIP	7.087200625	6.822300625	6.230715	6.278795625	6.728623125	6.28946625	7.164450625	6.03996125	6.263941875	6.8274975	6.3507425	6.45341125	6.77264	6.771131875	6.74148625	5.561714375
ALAD	5.622646875	5.4064875	5.880089375	5.578638125	5.89537125	6.43162125	5.531876875	5.888718125	6.387961875	5.66763875	6.179964375	5.3337175	6.694749375	5.9210584375	6.011900625	6.351244375
ALAS1	5.337555	5.3655925	5.4257309375	5.644033125	5.168695625	4.662213125	5.36988125	5.180445625	4.68511875	4.820025	4.918675	5.43898125	5.1564209375	4.8596734375	5.350439375	4.7952815625
ALAS2	3.106700625	2.677245	3.77250875	3.594975	3.73357625	2.88564	2.90328625	3.038563125	2.689555	2.756300625	3.999626875	2.93695875	2.930566875	2.7702375	3.01514125	3.126201875
ALB	2.3703025	2.225271875	2.3834175	2.5507425	1.74388625	1.806554375	1.924395	2.28929125	1.79953875	1.74474625	1.5701050625	1.989925625	1.950440625	2.030660625	2.07135125	1.692613125
ALCAM	5.9354246875	6.099406875	5.651031875	6.036064375	5.597623125	5.7772525	6.2545703125	5.85613625	5.76697	6.528654375	6.175535	5.91030125	5.8854	5.706591875	5.914324375	5.493291875
ALDH16A1	4.408781875	4.25361	4.7815075	4.745239375	4.628685	5.029248125	4.184704375	4.8181775	4.8150475	4.53347	5.2507690625	4.52328375	4.726753125	5.113218125	4.38334	5.49554375
ALDH18A1	5.569315	5.60438125	5.571056875	5.437595625	5.66763875	5.327348125	5.723733125	5.381589375	5.5331325	5.4708475	5.108344375	5.8030875	5.33788125	5.4774946875	5.514918125	5.166408125
ALDH1A1	4.9287475	5.720064375	6.064456875	5.93767375	5.875690625	7.07617875	6.067134375	5.497128125	5.2830071875	6.34164375	5.539610625	4.920490625	5.093886875	4.873025	6.1921725	4.8328896875
ALDH1A2	3.123708125	3.01222375	3.18985	2.8941825	3.141668125	2.861106875	3.347613125	3.650513125	2.909259375	2.870591875	2.915744375	3.04584375	2.6138525	2.979864375	2.977940625	3.291655625
ALDH1A3	3.9103425	4.09335015625	4.2011028125	4.51588375	4.032425625	4.20758375	4.3124775	5.0162275	3.763779375	4.0798925	3.4925175	3.3870525	3.5318209375	3.72661875	4.201483125	4.26506125
ALDH1B1	3.895881875	4.15929625	4.07025	3.982425625	3.601976875	3.481595625	4.36468125	4.1055375	3.68932375	3.792173125	3.5235475	3.916779375	3.6966225	3.242205	4.03898	4.480058125
ALDH1L1	5.621448125	5.3322721875	6.1527975	6.352774375	6.140215	6.852735	4.8895940625	5.661285	6.389726875	6.42844625	6.349996875	5.42959625	7.63100125	5.569794375	5.943439375	7.35518
ALDH2	8.14931375	7.73349875	8.467783125	8.170473125	8.71972125	8.976448125	7.8467728125	7.496731875	8.383573125	9.0031634375	8.723955	7.899859375	9.25702875	8.22080125	8.292525625	8.519106875
ALDH3A1	3.534875	3.108405	3.6303325	3.7840025	3.70921375	3.87552875	3.335665625	3.9325784375	3.967058125	3.471061875	4.519330625	3.8614753125	3.8821775	4.056334375	3.675983125	4.154908125
ALDH3A2	5.856004375	5.74226375	5.69148	5.7972178125	6.0433059375	5.918969375	5.822929375	5.712468125	5.9161425	6.05944625	5.975561875	6.13725	6.30946625	5.624474375	6.13958625	5.380173125
ALDH3B1	4.01002	4.06379375	4.695966875	4.28357375	4.378285625	4.88709625	3.84299625	4.2339225	4.66812125	4.39663625	5.068816875	3.94209625	4.3434825	4.45179875	4.34631	5.22959375
ALDH3B2	2.5414425	2.72209375	2.500223125	2.662423125	2.928884375	2.483866875	2.483151875	2.865380625	2.68256125	2.54654625	3.018099375	2.74996625	3.055425625	2.882910625	2.24048	2.803455625
ALDH5A1	6.0850025	6.0036871875	6.01111625	6.20896770625	5.898335625	5.99013875	6.0207746875	6.154525625	5.6801225	6.063545	5.6810259375	5.7468525	6.34466875	5.659310625	5.64903375	6.170248125
ALDH6A1	7.224583125	7.085560625	7.482536875	7.303255625	7.46036	8.135688125	6.6873321875	6.3716025	7.05464375	8.13274875	7.87700875	6.8288025	8.431405625	7.0036634375	7.3625675	6.923094375
ALDH7A1	6.655373125	6.439725625	7.525829375	7.478069375	6.94523	8.156916875	6.01694625	6.508098125	7.42575	7.7249925	6.793785625	6.503659375	8.39679875	7.1977975	6.77439	7.68753625
ALDH8A1	2.97688	3.5492703125	3.335665625	3.78496875	3.383994375	3.3546221875	3.6285796875	3.3656775	3.328356875	3.3529775	3.424035625	3.6757096875	3.589745625	3.60622875	3.4896175	4.244323125
ALDH9A1	3.888249375	4.0826840625	4.23781875	4.0044603125	4.26506125	3.905331875	4.0737421875	3.73569625	3.9120146875	4.0622771875	3.956813125	4.068334375	4.5604603125	3.90001125	3.988258125	3.8017846875
ALDOA	4.929328125	4.9061490625	5.2009796875	5.0576528125	5.1179521875	4.98733625	4.6574259375	4.90147375	5.0830465625	5.002925	5.0830465625	5.0710440625	4.861053125	5.182838125	4.92295375	5.70998125
ALDOB	2.484978125	2.4201453125	2.450693125	2.491024375	2.684525	2.436846875	2.371234375	2.52303625	2.6515825	1.994296875	3.069475	2.496180625	2.52668375	2.544251875	2.277685	2.667273125
ALDOC	10.013141875	10.204395625	10.46299375	10.55818125	10.104930625	10.700875	10.104930625	10.104930625	10.307065	10.2345346875	10.339228125	9.91674125	10.426330625	10.307065	10.204395625	10.27497375
ALG1	5.783705	5.480318125	5.3952209375	5.55207640625	5.462159375	5.117116875	5.70360875	5.82926	5.721325625	5.107899375	4.985755625	5.369230625	5.109274375	5.26100625	5.37829	5.237835
ALG10	2.84685375	2.653841875	2.3090925	2.584778125	2.4638646875	2.319899375	3.1665565625	2.426494375	3.45638	2.45941375	2.5177375	2.543679375	2.48359375	1.74474625	1.664981875	2.928884375
ALG11	4.393821875	4.5374253125	3.939035	4.1402	4.2111946875	4.088819375	4.506163125	4.54694125	4.375555625	4.448666875	3.57801125	4.389299375	4.3539	4.28693	4.52762	3.59607375
ALG12	4.8989515625	4.66336875	5.2207821875	5.152765	5.4308159375	5.4498275	4.929328125	4.96282125	5.316715	5.058163125	5.747933125	5.23077875	5.348241875	5.197273125	5.464555625	5.683519375
ALG13	3.9779490625	4.0509140625	3.5930628125	3.6030803125	3.499468125	3.251505625	4.3046353125	3.43857625	3.4113815625	3.5104796875	3.1133221875	3.354356875	3.381533125	3.4617859375	3.6960496875	2.4154378125
ALG14	4.957834375	5.27455875	4.921915625	4.898118125	4.370068125	4.053339375	5.234501875	4.912168125	4.634688125	4.45863375	3.53307	4.689176875	4.843835	3.98725140625	4.8553896875	3.488656875
ALG1L	3.15166875	3.282391875	1.2366204375	3.0857896875	1.91091375	2.768843125	3.44524	3.32316125	2.873285625	1.564669375	0.9361871875	2.83905	2.56054875	4.5743659375	3.15349	3.9096
ALG2	4.683544375	4.80040125	4.89921	4.697274375	4.952835625	4.3840396875	5.00709	4.7356078125	4.709413125	4.6441725	5.26033375	5.16355125	4.7211125	5.046751875	4.768965625	4.575279375
ALG3	5.5675615625	5.5497465625	5.98472875	5.777	6.133746875	5.810678125	5.637954375	5.5791771875	6.030496875	5.843291875	6.06310625	5.9406225	5.9556325	6.0251328125	5.744133125	6.22404
ALG5	5.25029625	4.9870165625	4.398790625	4.993979375	4.5075725	4.543643125	4.9058990625	4.6418071875	4.447101875	4.745756875	4.6692459375	4.582881875	4.810821875	5.14480125	4.47852625	4.504784375
ALG6	3.146144375	3.49367625	2.5830525	2.808861875	2.382839375	2.43466375	3.4664909375	2.522596875	2.599905625	2.65262625	1.789500625	2.619695625	2.501030625	2.03458625	2.48233125	1.771976875
ALG8	5.22112125	5.239658125	4.870405	4.5298225	4.603513125	4.377485	5.26134625	4.825185625	4.8093503125	4.785538125	4.616194375	5.185913125	5.04591	4.599355	4.959325	3.252075
ALG9	5.66963625	5.502909375	5.525929375	5.328421875	5.04786375	4.90104625	5.88580125	5.41511375	5.16355125	5.166408125	4.92620625	5.605045	5.280619375	5.278908125	5.4369809375	4.639905
ALK	3.4791975	3.6217075	3.46855375	3.620404375	3.52887625	3.43325125	3.70549375	3.5893878125	3.5186590625	3.4720090625	3.4429725	3.522636875	3.60856	3.702055625	3.451114375	3.611571875
ALKBH1	4.01628	3.902875	3.77123875	3.809031875	3.794965	2.803249375	4.255816875	3.340186875	3.77349875	3.5622921875	3.0108434375	4.490489375	3.549884375	3.70402734375	3.5953	3.14468375
ALKBH2	5.498395	5.78938875	5.200483125	5.04243125	5.4270846875	4.745095	5.521824375	5.107899375	4.90716	5.18233	5.1195465625	5.37037125	5.511685625	5.417990625	5.162914375	5.24754875
ALKBH3	5.087655	4.740136875	4.69105875	4.5512871875	4.264843125	4.545254375	5.1019859375	4.6925225	4.421750625	4.250680625	4.42371125	4.6422425	4.125305625	4.210098125	4.491903125	4.7955575
ALKBH4	4.0517021875	4.059620625	4.7378725	4.3342375	4.20463125	4.3535903125	4.29140375	3.9889346875	4.7593996875	3.9760675	4.0357025	4.265798125	4.068658125	4.52959	4.18834375	5.43265875
ALKBH5	6.692450625	6.474693125	6.891635625	6.838816875	6.914678125	7.119053125	6.528654375	7.01293	6.94523	6.9484371875	6.93353875	6.92244875	6.846176875	7.226518125	6.770405	7.0136375
ALKBH6	6.113601875	6.2331878125	5.86526	6.167254375	5.4860925	5.677046875	6.339604375	6.255531875	4.993435	5.35257625	5.4860925	5.5675615625	5.02710375	5.3174425	6.136740625	5.14680625
ALKBH7	4.6339465625	4.7280428125	4.85932125	4.7031590625	4.979966875	4.9370646875	4.945690625	4.47575375	4.878695625	4.603513125	4.563490625	4.724746875	5.10060625	4.3813275	4.708309375	4.94349
ALKBH8	4.238378125	3.6735625	2.792844375	3.1405990625	3.34455875	3.1115228125	4.123024375	3.715428125	3.4786925	3.28907	2.565	3.253063125	2.8948375	3.602804375	2.8804821875	2.434133125
ALLC	1.7489809375	2.2283459375	2.00693390625	2.39504125	1.79389625	1.70564125	2.34206875	1.936783125	2.941158125	1.916143125	1.93773375	2.2603775	1.755808125	2.03180625	1.8683270625	1.778401875
ALMS1	4.84862625	4.900386875	4.747039375	4.7034325	4.562680625	4.8783190625	4.7451671875	4.756979375	5.046966875	5.03477125	4.96782625	4.261863125	5.4708475	5.326255	4.7736178125	4.434351875
ALMS1P	3.3002459375	3.779013125	3.47558125	3.95449625	3.277155	3.8614753125	3.221410625	3.294381875	4.222215	3.532808125	4.01179375	3.600650625	3.99748875	4.010596875	3.6142	4.24527125
ALOX12	3.266585625	2.8779825	3.39486125	3.4741875	3.017258125	2.375990625	3.08215875	2.0991090625	3.8332484375	2.708708125	4.54866	3.210535625	3.027043125	4.3885196875	2.9576403125	4.1819053125
ALOX12B	3.33550375	3.358655625	3.18824875	3.28746125	3.402945	3.0501909375	3.53543875	3.6017015625	3.288435625	3.05836	3.5389353125	3.157270625	3.300585625	3.41573625	3.0118378125	3.47832375
ALOX15	2.70237375	2.414839375	2.640586875	2.69831375	2.86687375	3.302920625	2.735334375	2.6273925	3.20985125	2.8665975	3.106988125	3.19785375	2.943954375	2.82154	2.746009375	2.9429225
ALOX15B	3.46617125	3.5235475	3.6032675	3.83459	3.872203125	3.8337359375	3.4383	3.735001875	4.3119903125	3.730439375	4.307281875	3.759836875	3.828458125	4.20892875	3.678525	4.691935625
ALOX5	4.3676025	3.745655625	4.191970625	3.992111875	4.230563125	4.365926875	3.95772125	3.8266846875	4.1450525	3.9987884375	3.976921875	3.968366875	4.1027625	3.6890359375	4.2981459375	4.6176875
ALOX5AP	5.51802625	5.716311875	6.089529375	6.323005625	5.538969375	5.70998125	5.230188125	5.06344875	5.297781875	5.845484375	6.161779375	6.51708375	5.736879375	5.7405671875	6.49456375	6.428828125
ALOXE3	3.202726875	3.074845625	3.117265625	3.2357109375	3.238111875	3.266221875	3.059868125	3.451114375	3.1933475	3.171448125	3.5396425	3.055911875	3.38847875	3.274575	3.17283625	3.046501875
ALPI	3.626495625	3.442245	3.808804375	3.8944940625	4.152216875	4.230099375	3.41678875	3.9294571875	4.120599375	3.6810625	4.27115375	3.718635	4.154908125	3.82683890625	3.5531725	4.82423875
ALPK1	2.68705625	2.3906353125	2.88690125	2.62390375	2.452068125	2.3090925	2.53173625	2.21743625	2.25222296875	2.527816875	2.638456875	2.66062625	3.137380625	2.078093125	2.376869375	2.62076625
ALPK2	1.87832375	1.479531875	2.094769375	1.843523125	1.9448425	1.8921175	1.751331875	1.703913125	1.8926959375	1.550325625	1.88474375	1.56713125	1.555844375	1.83517625	2.082105	1.69691675
ALPK3	3.6496978125	3.885190625	4.19401375	3.9170146875	4.069946875	4.21881625	3.5360275	4.3867071875	4.163296875	3.95850375	4.597011875	3.889398125	4.107295	4.12754375	3.8266846875	4.6009484375
ALPL	4.275999375	4.224473125	4.9079625	4.588794375	4.90951625	4.31768625	4.5784975	4.45329	4.22911875	3.6577446875	5.49554375	3.84317	4.516183125	4.25590359375	4.27569125	4.480648125
ALPP	2.7248575	2.738045	3.22968875	2.839454375	3.569490625	3.18693875	2.0071759375	2.54465375	3.26590875	3.29520375	3.672924375	2.37388	2.552554375	3.43503625	2.6886115625	2.147398125
ALPPL2	4.030730625	4.41982375	4.36468125	4.2973628125	4.90168875	5.085850625	3.7947390625	4.9167190625	5.028729375	4.4563921875	5.62094	4.067106875	4.872763125	5.143995	3.751353125	6.125915
ALS2	5.0860253125	4.943121875	4.9798925	5.169563125	4.675435	4.590015	5.1427765625	5.10759	4.9837103125	4.7651478125	4.5110425	5.164788125	4.36416625	4.846733125	5.05275625	4.356155
ALS2CL	4.146138125	4.1301321875	4.29140375	4.194348125	4.24527125	4.4138075	3.65433	4.06731125	4.4504859375	3.929728125	4.2693375	4.022984375	4.3586046875	4.01179375	4.1149525	4.5990075
ALS2CR11	2.275419375	2.2748775	2.31491625	2.22804375	2.549888125	2.336125	2.37817375	2.46747625	2.136588125	2.611318125	2.36836	2.2303425	2.824296875	2.65557125	2.439525	2.2465503125
ALS2CR12	3.2785325	3.200413125	3.368275	3.231473125	2.84685375	2.647461875	3.093499375	3.321231875	3.0808046875	3.3009275	3.23212625	3.08761875	3.0410975	3.3071659375	2.924051875	3.354850625
ALS2CR4	4.178121875	4.375805	3.1680896875	3.86130625	3.538611875	3.51307375	4.439844375	3.7726790625	3.0108434375	3.3551071875	2.66092375	3.954256875	3.73889875	3.310246875	3.686149375	3.37814875
ALS2CR8	4.505048125	4.608158125	4.264554375	4.459996875	4.0861865625	4.41733875	4.58715	4.325930625	4.292764375	4.45179875	4.138486875	4.2003303125	4.3305625	4.481539375	4.35316875	3.527449375
ALX1	2.004054375	2.257785625	2.3612284375	1.853586875	2.277189375	1.670451875	2.245315625	2.16843875	1.72617625	2.013980625	2.40665703125	2.344794375	2.108484375	2.160689375	1.74474625	2.098180625
ALX3	3.628188125	3.692118125	3.5719325	4.06379375	4.002960625	4.514619375	3.6381025	4.1656625	4.48798375	3.908193125	4.38053375	3.9645475	3.913568125	3.668831875	4.01472375	4.727495
ALX4	4.083215	3.7894975	4.163111875	4.30601875	4.365240625	4.615695625	3.80664625	4.4892615625	4.6808190625	4.31512875	5.2600775	4.0704128125	4.317515625	4.31986875	4.2690653125	5.416973125
AMAC1	3.6524821875	3.878649375	3.619580625	3.60601125	4.845941875	3.4639028125	3.4958446875	3.4379375	2.722670625	3.23212625	4.0428734375	3.42235375	4.344315	3.810724375	3.3882165625	5.492019375
AMACR	4.8392228125	4.745756875	4.154683125	4.38634875	4.46285875	4.289429375	4.86237125	4.9233709375	4.60784	4.2777025	4.19691875	4.54866	4.162445	4.2073775	4.050668125	4.257035625
AMBN	1.42248	1.6179653125	1.303793125	1.495655625	1.1980605	1.4008775	1.443839375	1.514935	1.2141455625	1.46965875	1.288262875	1.501135	1.391674375	1.2466589375	1.4280475	1.733533125
AMBP	3.5922496875	3.175580625	3.521795625	3.67878128125	3.602804375	3.81987296875	3.22656375	3.462688125	3.9306375	3.339831875	3.7751371875	3.14292296875	3.9249609375	3.7272959375	3.3684775	4.1477446875
AMBRA1	5.19553875	4.9167190625	5.32672625	5.114730625	5.3405196875	5.000875625	5.15435	5.42679	5.3312875	5.21360625	5.354684375	5.2989325	5.20617	5.369230625	5.211171875	5.0176340625
AMD1	6.5947421875	6.81091375	5.92328	6.15764875	6.1173825	5.4961275625	6.603395625	5.981398125	6.17277875	6.5496815625	5.5948275	6.7601375	5.878501875	5.535485625	6.3275240625	4.445985
AMDHD1	2.607990625	2.53173625	2.27816375	2.4979375	2.3751825	2.284875625	2.52303625	2.48412621875	2.57466125	2.612429375	2.42071375	2.39689625	2.437294375	2.529233125	2.7486775	3.15166875
AMDHD2	4.98733625	4.61408875	5.228118125	4.721909375	5.068570625	5.2842465625	4.50982625	4.6279059375	4.826151875	4.624284375	5.315761875	4.38503	5.020144375	4.660671875	4.667389375	5.61569125
AMELX	2.285625	2.586980625	2.5046346875	2.288260625	2.93695875	2.8123315625	2.308345	2.373239375	3.16208625	2.22884875	2.1986075	2.372895625	2.386274375	1.433811875	2.410689375	3.08958625
AMELY	2.208470625	2.49449125	1.968285	1.695098125	2.104906875	2.870591875	1.843523125	2.266165625	1.92966875	1.656759375	1.715969375	2.359714375	2.4512215625	2.136588125	1.26975825	2.2908340625
AMFR	6.972343125	6.875325625	6.8202475	6.878103125	7.000038125	6.929415625	6.9968525	6.883964375	7.023995625	7.191073125	6.811381875	7.3285625	7.129938125	6.96173375	6.899515	6.550284375
AMH	4.3434825	4.2303375	4.615488125	4.42005625	4.58238125	5.4224203125	3.972884375	4.83421875	4.9177353125	4.075824375	5.352921875	4.467484375	4.573214375	4.7942725	4.322360625	5.19411
AMHR2	2.9721984375	2.928595	2.997485	3.19811	3.150835	3.21345125	2.999781875	2.99695875	3.441918125	3.132489375	3.47558125	3.018333125	3.2268280625	3.2856475	3.30495875	3.3468134375
AMICA1	2.1252696875	1.880988125	2.5725371875	2.250935625	2.379463125	2.544251875	2.172080625	2.182090625	2.107589375	2.19909375	2.889820625	2.0474396875	2.471409375	2.71728875	2.232063125	2.36904
AMIGO1	6.213131875	6.2532775	5.873721875	6.385230625	6.483204375	5.8283725	6.3010240625	6.33157	6.16139	5.811933125	5.834409375	6.246043125	5.75258	5.726700625	6.16520875	6.756643125
AMIGO2	3.461244375	3.944193125	2.946528125	2.545555625	2.928595	2.49582875	3.868425	3.183375	2.7744396875	2.41842125	2.400903125	2.505664375	2.406058125	2.291488125	3.10391125	1.96569625
AMIGO3	3.721054375	3.56714625	3.6577446875	3.9740625	3.64454375	3.98879375	3.95343	4.361696875	4.472845	3.946313125	4.13196	4.001129375	3.401291875	3.76014875	4.158551875	4.46795125
AMMECR1	4.399850625	4.288090625	4.856005625	4.40446	4.601231875	5.07723125	4.3883475	4.94880125	4.724895625	4.725109375	5.2623778125	4.3586046875	4.546674375	5.140514375	4.52742625	4.923823125
AMMECR1L	3.859386875	4.17953	3.84317	4.019164375	4.203748125	3.907300625	4.008895	3.66665	4.300063125	4.01928609375	3.9889346875	4.1803034375	4.299478125	4.450919375	3.81243625	3.533995
AMN	4.0257428125	4.237735625	4.511891875	4.45447	4.47878375	4.8332125	3.6899975	4.687815625	4.8597825	4.679768125	5.420306875	3.9880659375	4.5443875	5.01325625	4.30148	5.762305625
AMN1	7.290026875	7.4345909375	6.91831875	6.91831875	6.182315	6.40316875	7.675730625	7.044190625	6.844688125	6.6574075	6.376844375	6.936680625	6.69018	6.52714625	7.047645625	4.452285
AMOT	5.8030875	5.811085	6.069766875	5.7775828125	6.30016875	6.761764375	5.5192703125	5.523625	6.54909375	6.7677225	6.63695	5.819843125	6.92754125	6.284965	6.08992	6.579978125
AMOTL1	4.47701125	4.3861025	4.7369646875	4.186798125	4.5556878125	4.58786875	4.5483884375	4.597011875	4.29251625	4.51423375	4.90951625	4.4931046875	4.454695	4.580195	4.5210421875	4.4959296875
AMOTL2	5.151279375	5.196728125	5.25381875	5.40382	5.336068125	5.435256875	5.242421875	5.106815625	5.413154375	5.504195	5.31723125	5.01953	5.069419375	5.38116	5.33930375	5.989386875
AMPD1	1.5888125	1.8912309375	1.75361375	1.766041875	1.603069375	1.88673	1.7681475	1.8721690625	1.725624375	1.789500625	1.875095	1.798183125	1.647394375	1.828605	1.597981875	1.930160625
AMPD2	6.215360625	6.310865625	6.08671	6.2572525	6.2975975	6.1723346875	6.109526875	6.2324	6.52037875	6.126534375	6.144324375	6.560070625	5.95789	6.785068125	5.971421875	6.33553125
AMPD3	4.94968625	4.76191625	4.913335	4.918465625	5.17468	5.084265	4.6488634375	4.95074	5.265190625	5.355601875	5.215590625	4.725404375	4.8189475	4.3983815625	4.66263375	5.215126875
AMPH	7.3441671875	7.315465625	6.729125	6.9968525	6.49412625	5.8392990625	7.348440625	7.45362	6.684955	5.87892625	5.4597875	7.77184125	5.448695	6.528231875	6.860485	6.158934375
AMT	4.299125	4.33505375	4.779905625	4.6826040625	4.6441725	5.022950625	4.2675228125	4.2933453125	4.85831875	4.465093125	4.802541875	4.070944375	5.21927453125	4.535583125	4.4363875	4.961189375
AMTN	0.943012	1.12087025	1.1507840625	1.2272855	1.241441875	1.34251125	1.92860375	1.393564375	1.1441399375	0.9003985625	1.30624625	0.950762125	2.21899125	1.096288125	1.59723625	1.464869375
AMY2B	7.096658125	7.440623125	6.920190625	6.935869375	6.311016875	6.658484375	6.816096875	6.9100275	6.459734375	7.145150625	6.35402	6.471878125	6.2262471875	6.947039375	6.34466875	6.102611875
AMZ2	6.4072571875	6.00639875	6.0498975	5.906294375	6.191180625	6.206974375	6.134638125	5.76185875	6.14261375	6.11890875	6.34382625	5.972843125	6.22967375	5.999245	6.440098125	5.710619375
AMZ2P1	4.6279059375	4.2892084375	3.895881875	4.002960625	3.709838125	3.34293375	4.4455875	4.411695625	4.1477446875	4.318356875	3.5050075	4.155941875	3.461554375	3.874136875	4.5004025	3.24189125
ANAPC1	5.906959375	5.907308125	6.15764875	6.095316875	5.593045625	5.805788125	5.774871875	6.053669375	5.9186375	5.9701125	6.1468746875	5.49739125	5.966900625	5.9140375	5.7226971875	6.0727725
ANAPC10	4.180859375	4.39566125	3.57033298125	3.360676875	3.39662	2.6277725	4.380771875	3.051654375	3.02893875	3.218261875	1.8501275	3.94844625	3.8977928125	2.323066875	3.947754375	2.20630625
ANAPC11	6.507556875	6.315915	6.09204375	5.99470375	6.36916375	5.4790634375	6.4172625	6.082858125	5.428340625	5.938698125	5.671423125	6.230024375	6.499850625	5.407541875	5.745225625	5.41674625
ANAPC13	7.059619375	7.00736625	6.536050625	7.098650625	6.435599375	6.532171875	6.937248125	7.018523125	6.258155625	6.4352475	5.557996875	6.33296	6.87307875	6.50074375	7.025835625	7.32441875
ANAPC16	5.2893425	4.966153125	4.80855875	4.96782625	5.47647875	5.239369375	5.15969625	4.23219609375	4.52378375	5.64355375	5.2007684375	5.695540625	5.67737625	5.3240290625	5.1550025	4.348021875
ANAPC2	3.8961096875	4.3848075	4.657846875	4.990196875	4.218438125	5.442834375	3.470091875	3.77446375	5.694668125	4.7133875	5.11557375	3.858695625	3.701611875	4.9689515625	4.077996875	6.308921875
ANAPC4	5.27660625	5.15409625	6.310060625	6.24529375	5.292836875	5.869404375	4.9685878125	5.748883125	6.11284375	5.630691875	6.53315875	5.5287975	5.2172653125	5.9561775	5.681418125	7.56586625
ANAPC5	6.281958125	6.263941875	6.126534375	6.268621875	5.5830525	5.663155625	6.278121875	6.271763125	6.086264375	6.014469375	5.540116875	6.2532775	5.818638125	5.7279190625	6.07443875	5.618716875
ANG	3.547451875	2.756636875	3.35214375	2.86567125	3.019645625	3.043339375	3.130314375	2.958521875	3.19811	2.876184375	3.46453875	3.1577125	3.199381875	3.159046875	3.0520975	3.3487659375
ANGEL1	5.3312875	5.1577475	5.4828759375	5.3251765625	5.82949625	5.56440375	5.58988625	5.49679875	5.77268625	5.681418125	4.953365	5.684850625	5.066580625	5.34372875	5.49401375	5.007355625
ANGEL2	5.0389946875	5.2117675	4.64194875	4.6713046875	4.947575625	4.5418521875	5.1191340625	4.564915	4.854979375	4.8481846875	4.182859375	5.23519125	4.56681375	4.52762	4.8783190625	3.78496875
ANGPT1	2.200908125	1.9508025	2.24754625	2.01691	1.99859625	2.03180625	2.04129625	1.9821175	2.015051875	2.595056875	2.235564375	2.21847875	2.692266875	2.24048	2.1283375	1.90319625
ANGPT2	3.392938125	2.7859225	2.6262225	4.845941875	4.0091571875	4.324144375	2.875831875	2.100165	3.146885	3.286360625	4.5698725	3.923489375	2.984446875	5.21161078125	4.049576875	3.068570625
ANGPT4	2.88531875	2.722991875	2.972465625	3.068570625	3.230269375	3.171448125	2.8370875	3.477888125	3.42110875	3.202179375	3.57071375	3.069761875	2.89561125	3.29724375	3.1552425	4.043228125
ANGPTL1	2.00815625	2.015051875	2.38198375	2.0528228125	2.590915625	2.174274375	2.10585875	1.876004375	2.22501375	2.80013625	2.161509375	1.947916875	2.21291375	1.923813125	2.272601875	2.0312275
ANGPTL2	3.75592125	3.78658125	3.96077375	3.6191853125	3.974546875	4.200864375	3.8795184375	3.791565	3.784323125	4.08070375	4.461165	3.647194375	3.604003125	3.858195625	4.161048125	4.123226875
ANGPTL3	1.274141625	1.31704375	1.328206875	1.358133125	1.29169625	1.325753125	1.219524875	1.575569375	1.478256875	1.311725	1.4077353125	1.1877225625	1.390171875	1.44316625	1.167600625	1.42092625
ANGPTL4	4.094268125	4.355396875	4.592138125	5.2412965625	5.046751875	5.04359375	3.416458125	3.6245046875	4.5004025	4.764786875	4.289429375	5.06908	5.821380625	4.45888625	5.228865	6.3507425
ANGPTL5	1.390765	1.3248315625	1.331135	1.0322511875	1.399223125	1.50834125	1.515473125	1.124474625	1.343510625	1.676573125	1.46965875	1.20751	1.337386875	1.601188125	1.4582646875	1.741645
ANGPTL6	3.79557875	3.7545534375	4.0695778125	3.4902425	4.180021875	3.992111875	3.52994875	3.98536875	3.591000625	3.5576753125	4.6305121875	3.6065684375	4.12937	4.290818125	3.84273125	4.772414375
ANGPTL7	2.20630625	2.34665	2.573008125	2.306823125	2.20630625	2.244161875	2.324278125	2.37636	1.941393125	2.425309375	2.2364071875	2.2066409375	2.392479375	2.166884375	2.306823125	2.8665975
ANK1	4.262985625	4.564508125	4.76841125	4.78971875	4.40638125	4.39237125	4.787535	5.3130409375	4.6494265625	4.362908125	4.198418125	4.47701125	3.72695875	4.367260625	4.071793125	4.528470625
ANK2	8.3371975	8.4482425	8.306911875	8.52742125	8.142009375	7.886424375	8.40497625	8.578955625	8.365456875	8.260729375	7.82086125	8.595008125	7.85167	8.31937	8.40046625	7.825155
ANK3	6.9020025	6.831395	6.934905625	6.940935	6.512330625	6.718619375	7.093321875	7.163129375	6.8339025	7.16041375	6.803073125	6.65644875	5.548616875	6.628828125	7.03979625	5.875690625
ANKDD1A	5.380466875	4.742338125	5.04844125	5.19269625	5.15860125	5.50149375	4.932284375	4.932284375	5.18931	5.15377359375	4.93918625	5.05083625	5.33673125	5.198895625	5.41572125	5.721589375
ANKFN1	2.91689	2.750390625	2.489841875	2.496764375	2.615859375	2.254634375	2.7591975	2.4337275	2.93115	2.8443675	2.30442375	2.68705625	2.749415	2.52825125	2.57431375	2.811114375
ANKFY1	5.590275	5.4953321875	5.765061875	5.768008125	5.7560253125	5.857086875	5.606986875	5.597030625	5.89177	5.901470625	5.9973675	5.683019375	6.191180625	5.514918125	5.783705	5.6801225
ANKH	7.133096875	7.331285	7.210051875	7.36594375	7.655024375	7.299335625	7.414374375	7.234330625	7.433603125	7.420259375	7.2907475	7.597909375	7.28501875	7.62230125	7.347475	6.74387
ANKHD1-EIF4EBP3	5.0054159375	5.00768125	5.0726525	5.12818	4.84862625	5.2091071875	4.891575	5.08195	5.2063884375	5.20351	4.957229375	4.86740375	5.50800625	5.0879603125	4.9685878125	4.695966875
ANKK1	3.2575475	2.92027	2.99358125	3.1704775	3.469269375	3.762194375	3.085658125	3.655825625	3.65955875	3.30464375	4.040550625	3.0857896875	3.4369625	3.2636496875	3.47558125	4.1064434375
ANKLE1	3.395538125	3.046501875	3.6191853125	3.728349375	3.516036875	3.36104875	3.210805	3.4958446875	3.465834375	3.36227125	3.82867125	3.321231875	3.97971625	3.936564375	3.700684375	4.55323875
ANKMY1	3.961874375	4.06168375	4.2111946875	4.158551875	3.834006875	4.14659125	3.7751371875	4.0867225	4.31443125	4.16536875	4.31307765625	3.9026384375	3.87552875	4.19815375	3.8114009375	4.513810625
ANKMY2	6.085805625	6.164410625	5.27834625	5.5398375	5.15203125	5.021448125	6.1889875	5.739324375	5.18162	5.145673125	4.123024375	5.552741875	5.175834375	5.25029625	5.41264125	4.44689625
ANKRA2	4.40852375	4.209524375	4.100224375	4.13118375	3.68192625	3.254408125	4.712620625	3.704793125	3.43481625	3.8578953125	2.872366875	3.9107821875	3.63697875	3.365146875	4.06476625	3.5622921875
ANKRD1	2.00982125	1.85245875	1.933738125	1.975425	1.81923375	2.178055	1.781165	1.54790625	1.957894375	2.0660825	2.023175	1.574975625	1.8905	2.225271875	1.73055625	1.99501421875
ANKRD10	5.9083625	5.548350625	5.5658525	5.4435225	5.5379615625	5.7033075	5.570018125	5.754311875	5.584919375	5.84362875	5.496611875	5.59722125	5.51952	5.7376775	5.88104375	5.7764040625
ANKRD11	5.644033125	5.213365625	5.7600125	5.715716875	6.124825	6.32361875	5.33930375	5.95459	6.055715	6.122906875	6.403751875	5.794370625	6.10572875	6.4925875	5.7649146875	6.348820625
ANKRD12	5.02074875	4.759503696875	4.4052265625	4.6235475	4.60525625	5.06585875	4.9590315625	5.1980065625	4.993979375	5.30856875	4.748898125	4.792185625	4.767016875	5.14131625	4.7041578125	3.930210625
ANKRD13A	4.70913	4.604661875	4.910663125	4.84013875	4.66696	5.17974	4.67660625	4.776145625	5.087321875	5.04089375	4.7836159375	4.798479375	4.4741175	4.94194375	4.9795625	4.8976325
ANKRD13B	5.38347625	5.2055240625	5.8959425	5.513805	5.862945625	6.317423125	5.1370025	5.74751375	6.004326875	5.928515625	6.5734875	5.72063125	5.84729625	6.080739375	5.7742359375	6.532171875
ANKRD13C	5.7325775	5.723469375	5.35257625	5.469884375	5.270999375	5.0742075	5.4953321875	5.424760625	5.337209375	5.45739375	4.8891075	5.35522875	5.230433125	5.46005	5.38669125	4.2981459375
ANKRD13D	4.9119475	5.0054159375	5.32188625	4.850584375	5.3174425	5.17509125	4.898118125	5.4597875	5.200275	5.2093996875	5.50636	4.850413125	4.938425	5.17468	4.961640625	5.4793303125
ANKRD16	4.6685884375	4.687815625	4.745756875	4.3011415625	4.3870575	4.1160971875	4.693118125	4.6940125	4.4066425	3.983350625	4.18649375	4.885419375	3.957918125	4.514923125	4.77105625	3.70419375
ANKRD17	6.60578125	6.85096625	6.584929375	6.726141875	6.440719375	6.493333125	6.7037375	6.644545625	6.730443125	6.7371025	6.556554375	6.80254375	6.63964875	6.793785625	6.649589375	6.1305584375
ANKRD18A	3.42693625	2.96232125	3.852785625	3.33024625	2.686221875	3.80227125	2.837769375	3.1080125	3.12936125	4.90827625	4.010903125	3.37091625	2.7647903125	3.8093459375	3.605471875	2.5310575
ANKRD2	5.068816875	4.472845	4.90695	5.165371875	4.518890625	4.9980825	4.4535075	4.941466875	4.7293175	4.691540625	4.6806359375	5.14174625	4.50597875	4.95074	4.5472559375	5.27185125
ANKRD20B	2.9582775	2.806941875	1.70564125	1.288262875	2.400903125	0.7535129375	2.686746875	2.40346	1.1856774375	3.2656440625	2.66452625	1.89002125	0.954702375	2.8497525	2.751538125	0.817001875
ANKRD22	2.249409375	1.945366875	1.4981	2.444581875	1.43967875	2.112234375	2.29332875	1.36098625	1.2466589375	2.060151875	1.506830625	2.4794634375	2.63619625	1.2796794375	3.27498125	1.75813
ANKRD23	4.03472625	4.250963125	4.497705	4.429258125	4.689176875	4.84013875	3.9736175	4.306556875	4.681256875	4.538755625	5.110389375	4.62836375	4.631163125	4.9091615625	4.24527125	5.3190221875
ANKRD26	3.941235625	3.82981125	3.463596875	3.497328125	3.641948125	4.041380625	4.026794375	4.19691875	3.692118125	3.856855	3.6185675	3.58877625	3.4119915625	3.7973525	3.91225375	3.18127625
ANKRD26P1	1.4789525	1.505114375	1.380981875	1.31704375	1.385955	1.601188125	1.421668125	1.496245	1.466133125	1.2763310625	1.4898046875	1.435578375	1.57669375	1.5429495625	1.3479175	1.720755
ANKRD27	5.82397	5.499878125	5.037446875	5.62353875	5.8013025	5.437595625	5.7226971875	5.676369375	5.899386875	5.418235	4.68295125	5.730278125	5.825195	4.826151875	5.7073525	5.5135503125
ANKRD28	5.132031875	5.319355625	5.003805	4.918005	4.6560465625	4.7272809375	5.31446125	5.228634375	4.855671875	5.0641746875	4.433854375	4.876640625	4.866236875	4.892498125	4.76325375	4.667389375
ANKRD29	4.338353125	4.5639175	4.63888375	4.4578721875	3.877711875	3.390706875	4.6485575	4.9194475	3.757935	4.11433375	3.8991625	4.076396875	3.629454375	3.98219625	4.320046875	3.50102125
ANKRD30A	1.57669375	1.324055	1.30624625	1.321345	1.44316625	1.63070375	1.1456365	1.1690241875	1.5791	1.61118375	1.4805175	1.5306225	1.331135	1.615626875	1.519205625	1.607430625
ANKRD30BL	2.534689375	1.64782625	4.081695	2.70014	2.655120625	4.756336875	2.809959375	2.30755875	3.216905625	2.5310575	1.600669375	2.371493125	3.5186590625	1.668364375	2.21291375	4.383105
ANKRD32	2.868160625	3.392344375	2.6288090625	2.7256634375	2.59815125	2.1824846875	3.1247328125	2.4652940625	2.715789375	2.49645	1.98654125	2.834555	2.506543125	2.229383125	2.688111875	2.1091065625
ANKRD33	3.101586875	2.8542475	3.11182875	3.2500075	3.2869025	3.263270625	2.9659134375	3.29410875	3.37479125	2.841895	3.271663125	2.93824375	3.04738375	3.33453671875	2.85519125	3.65670875
ANKRD34B	1.2181425625	1.4582646875	1.06771325	1.0606158125	1.38788	1.33369990625	1.5374675	1.300635	1.632289375	1.482716875	1.1192250625	1.44632375	1.479531875	1.64491625	1.1192250625	2.003120625
ANKRD35	3.913841875	4.119791875	3.95946	4.224473125	3.854295	3.83311	3.9092925	3.672171875	4.01658875	3.77250875	3.747060625	3.7386728125	4.074460625	3.456636875	3.90677875	4.3335140625
ANKRD36B	4.75960770625	3.66717444375	4.18435666875	3.944841	4.2988239375	3.57033298125	3.2268280625	4.32781875	4.20396725	3.84757354375	3.7104519375	3.908995625	3.7612945	3.6883825	3.6969945625	5.14080625
ANKRD36BP1	1.62015125	1.74523125	1.0211456875	1.596215625	1.41472340625	1.36193375	1.30909625	0.9576730625	1.360468125	1.24331740625	1.78154875	1.47050875	2.01982	1.421668125	1.2252955625	1.239068375
ANKRD37	5.5516309375	6.066770625	6.182848125	5.8096575	5.522755625	5.621448125	5.4774946875	5.836351875	4.96584875	5.74817625	6.289096875	5.3294125	7.00085625	5.66097	5.913323125	5.3007575
ANKRD39	5.7322225	6.12261875	5.8399875	5.66032125	5.875955	5.858574375	5.717428125	5.953100625	5.35522875	5.377980625	5.708621875	5.59419125	5.6396953125	5.56253875	5.637954375	6.132544375
ANKRD40	6.895265	6.471878125	7.03486875	6.63646	7.5512403125	8.4078753125	6.711953125	7.1870875	7.887905625	8.4482425	8.578955625	7.28501875	8.389773125	8.969166875	7.759360625	7.55879
ANKRD42	3.529086875	4.082926875	3.781675	3.143069375	4.113144375	4.1815965625	4.37271875	4.524690625	4.026794375	3.725519375	1.931883125	4.662485	3.1665565625	3.3779065625	3.1279196875	2.354635625
ANKRD43	6.623470625	6.69835875	6.616835	6.551166875	7.497736875	7.32765625	6.53099125	6.4921821875	7.478069375	6.9679525	7.08020375	6.688019375	7.042235625	7.391505625	6.387961875	8.22080125
ANKRD44	4.10092978125	4.1450525	3.9473475	3.9273625	3.3854275	3.731490625	4.118411875	3.990641875	3.86004875	4.138235625	3.6550925	3.56421	3.615499375	3.4439578125	3.7500625	3.62607375
ANKRD45	3.213695	3.31844	3.065076875	3.217826875	3.29291125	2.943709375	3.504080625	2.784306875	3.569490625	4.065195625	3.35640375	3.8100075	4.028668125	3.58809375	3.20497375	3.471510625
ANKRD46	5.866506875	5.615964375	5.151279375	5.18759375	5.251606875	4.90147375	5.9739346875	5.600295	5.37654	4.92693625	4.78686125	5.795308125	4.729851875	4.9795625	5.278695	4.638370625
ANKRD49	4.6374846875	4.205949375	5.403348125	4.958028125	4.51719	4.8326325	5.239658125	4.48478375	6.17670625	5.3320775	6.13087625	5.11209875	4.733723125	6.374889375	5.2712	5.76855
ANKRD5	2.1715925	2.11996625	1.801815625	2.1103593125	1.82223875	1.79050875	2.111854375	2.26528375	1.6599425	1.875095	1.7609590625	2.01669625	1.920145625	1.85689	1.84901375	1.83304625
ANKRD50	5.222588125	5.622646875	4.782425625	4.84229375	4.66650375	4.375805	5.28960625	5.86784	5.038461875	4.608516875	4.211621875	5.354949375	3.944841	4.537819375	4.710835	4.338353125
ANKRD52	5.18931	4.448379375	5.093886875	4.77805375	5.245773125	4.77320875	4.22957875	4.780906875	4.6558134375	4.902586875	5.03699875	5.01534875	4.63000625	5.6089075	4.89276125	4.5324578125
ANKRD53	3.352670625	3.216905625	3.716050625	3.296083125	3.4948175	3.783770625	3.205269375	3.038886875	3.728349375	3.509925	3.465834375	3.2374275	3.56572625	3.67981625	3.402205	4.602485
ANKRD54	5.0726525	4.960925	4.943121875	5.30983375	5.2283625	5.2490909375	4.967425625	5.496243125	5.397171875	5.05325875	5.30428125	4.89625625	5.0868125	5.190785625	4.933001875	5.805474375
ANKRD55	2.591613125	3.182481875	2.4638646875	2.413985	2.388605	2.30559625	2.49582875	2.231069375	1.637416875	2.373239375	2.23728125	1.967068125	1.990398125	1.86542	2.312565625	2.080083125
ANKRD6	5.115785	5.197048125	4.59573	4.335735	4.8076675	4.223684375	4.6887375	4.247339375	4.93490875	4.43704375	4.549115625	5.136095625	4.553025625	5.002925	4.612325	4.859564375
ANKRD60	3.264615625	2.821799375	3.8017846875	3.3739328125	3.463596875	3.99525375	3.0108434375	3.7545534375	3.69307125	3.709838125	4.2751859375	3.4550840625	3.45399125	3.81243625	3.53926125	4.4359546875
ANKRD7	2.573426875	2.461555	2.36266375	2.01778625	2.245315625	1.689655	2.6931690625	1.695579375	1.771596875	2.159963125	1.4257325	2.093468125	2.3493375	1.658269375	2.0089375	1.294249375
ANKRD9	4.849100625	4.88474125	5.136618125	4.8135703125	5.30918703125	5.78907875	4.754391875	5.148838125	5.139336875	5.24471125	5.672418125	4.61448625	5.354949375	5.661763125	4.82931328125	5.968685
ANKS1A	5.22778625	5.364920625	5.68780625	5.6722584375	5.548350625	5.8998328125	5.286569375	5.498395	5.509951875	5.52026875	5.48553	5.40884125	5.484933125	5.600295	5.304775	5.2114540625
ANKS1B	6.92461625	6.655879375	6.986794375	6.869821875	6.67931	7.017773125	6.869821875	7.056535625	7.019106875	6.806275625	7.065368125	6.920190625	6.156961875	7.050539375	6.952555	6.1836175
ANKS3	4.6491640625	4.2681053125	4.843541875	4.622965	4.64341	4.8627171875	4.36271875	4.59022625	4.772414375	4.423474375	5.0136465625	4.418470625	4.5226690625	4.620500625	4.43704375	5.414775
ANKS4B	2.21899125	1.85983875	1.9514275	2.022798125	2.080083125	2.3186409375	1.92055375	2.17968125	2.132355625	1.9448425	1.64421125	1.92906	2.2871596875	2.303063125	1.839611875	1.949075625
ANKS6	3.9707190625	3.8985096875	4.488481875	4.182859375	4.2303375	4.2677375	4.047786875	3.7595721875	4.265798125	4.4165946875	4.5309753125	4.3303046875	4.03975875	4.36115125	4.19141375	4.447535625
ANKZF1	4.9089109375	4.700635	5.0222990625	5.04142875	4.8989515625	5.145673125	4.689344375	4.705640625	4.9793521875	5.0278175	5.38116	5.03056375	5.43586	4.9868359375	5.0389946875	5.094154375
ANLN	4.085591875	4.4741175	4.35512875	4.984304375	4.4551334375	5.444804375	4.903925625	4.519654375	5.010231875	6.378965625	5.61204875	4.7176196875	4.891575	5.7183609375	5.81244375	3.7101125
ANO1	2.933214375	2.979864375	3.2582771875	2.987514375	2.884555625	3.2713678125	2.952611875	3.031284375	3.042024375	2.8804821875	3.308675	2.93115	2.895193125	3.08343375	2.7642065625	3.225610625
ANO10	5.294674375	5.50149375	5.290236875	5.25215375	4.981149375	4.4329521875	5.473049375	4.925790625	4.50153375	5.02805625	4.401908125	5.16978625	5.057028125	4.486723125	4.858564375	4.6507975
ANO2	3.024808125	3.18616	3.534471875	3.2699375	3.246050625	3.6083475	3.267593125	2.83153625	3.415448125	3.1528925	3.78658125	3.226264375	3.788468125	3.256338125	3.3536103125	3.189085
ANO3	5.65423875	5.56549125	4.9374734375	5.23733875	5.06055125	3.809031875	5.647278125	5.415378125	4.712620625	4.158144375	3.908616875	5.473253125	3.302920625	4.53713875	5.26134625	3.9659375
ANO4	4.48412375	4.5429525	4.337584375	4.261091875	3.98565625	4.516639375	4.956765625	4.4959296875	4.154329375	4.842073125	4.946755625	4.264110625	3.545876875	4.4329521875	4.6485575	3.37774484375
ANO5	5.304775	5.27185125	4.741494375	4.75929890625	4.68903625	4.473621875	5.6449075	5.140514375	4.654504375	4.85787125	4.1298775	5.0336446875	4.361920625	4.571571875	4.89413125	3.0235225
ANO7	3.61728875	3.742160625	3.81463109375	4.109	4.078366875	3.951364375	3.691731875	4.142898125	4.373914375	3.895881875	4.33106640625	4.00387	3.8646475	4.04867625	3.746518125	4.9436725
ANP32A	4.217880625	4.006201875	4.569550625	4.689344375	4.434351875	4.958448125	4.4945725	4.544636875	5.009924375	4.33869	5.234843125	4.18382875	3.16450125	4.09233375	4.94462	5.661550625
ANP32B	5.641116875	5.0043325	4.9412578125	4.94947375	4.71649	6.692450625	5.1466425	5.3159975	5.48687375	7.309488125	6.953479375	4.9868359375	7.1799975	6.288648125	5.9565284375	5.497693125
ANP32C	1.482031875	1.0264575	1.0264575	1.569630625	1.8710615625	0.92683375	1.6179653125	0.954702375	1.1574673125	1.36193375	2.078093125	1.23306425	2.4705534375	1.709539375	0.9147219375	1.456623125
ANP32D	1.95272875	0.7535129375	0.943012	0.393993125	0.490351	0.508260125	1.465309375	1.1603429375	1.131293625	1.0606158125	1.1284223125	1.92200875	1.1456365	1.8345775	0.73668725	0.393993125
ANP32E	5.27731125	5.092836875	4.756618125	5.0671	3.913841875	4.977526875	4.815373125	4.6235475	4.951500625	5.28869625	5.2796025	3.9699821875	6.11601625	4.1064434375	4.968021875	5.35605375
ANPEP	2.91109015625	2.86291	3.063809375	3.0511815625	3.194314375	3.194861875	2.792844375	3.07585125	3.220620625	2.920646875	3.69729875	3.04738375	3.212493125	3.332929375	3.178860625	3.208638125
ANTXR1	4.977745	5.168346875	5.492019375	5.140064375	5.665806875	6.126289375	4.946401875	4.802870625	5.758610625	5.932795625	5.97178	4.67805125	6.84154375	5.53852	5.507651625	6.12829625
ANTXR2	3.100535625	3.2828971875	3.6901121875	3.455654375	2.98672	3.22656375	3.4840684375	3.371758125	3.4550840625	4.02009375	3.62728625	3.8518275	3.881013125	3.3498384375	3.382954375	3.189475
ANUBL1	3.4585990625	3.118458125	3.41163125	2.915448125	3.51634	3.7067690625	3.7678575	2.6502225	3.2494275	3.768289375	2.95698	3.72661875	3.179136875	3.6577446875	3.491425	2.59897625
ANXA1	4.17728125	3.7318875	4.2985925	3.34385375	3.917328125	4.483404375	4.0990871875	4.4203825	3.35712625	3.57824125	3.8885396875	4.2733546875	4.8849875	3.320861875	4.494295625	3.8071696875
ANXA10	1.8774675	1.905555	1.974283125	2.0645025	2.04665375	2.09031125	1.949075625	2.213196875	2.03786625	1.867035	1.9188675	2.2948425	2.408590625	1.97149125	1.681345625	2.3724625
ANXA11	6.99873625	6.95621875	6.85194125	6.7336025	7.24615875	6.895924375	6.986099375	7.2126821875	7.0940675	6.727236875	6.859553125	6.996086875	6.6026125	6.860485	7.130766875	7.31427
ANXA13	1.758679375	1.77356625	1.6724175	1.67892625	1.56903	1.482716875	1.494358125	1.78464375	1.772486875	1.4280475	1.7920325	1.65258125	1.6532925	1.6346575	1.904698125	1.86542
ANXA2	4.031164375	4.00364625	4.62448875	4.321958125	4.90290125	4.8807384375	3.957918125	4.3166875	4.5812790625	4.113356875	4.6593409375	4.254298125	4.982135	5.3899075	4.3195675	4.16072875
ANXA2P1	2.86687375	2.628170625	2.85358625	3.199381875	2.9871	2.9678446875	3.192015625	3.210805	3.1457378125	2.86208125	2.982476875	2.848918125	2.85049125	2.811114375	2.769133	3.36621875
ANXA2P2	1.994141875	2.13351625	2.4921346875	1.8022725	2.233074375	1.623165625	2.29032	2.54654625	1.4561375	2.243273125	1.880340625	1.85833	2.1923775	1.80874875	3.291655625	2.056585
ANXA2P3	2.835921875	3.2805871875	3.7678575	3.082829375	3.500140625	4.460721875	3.1909153125	4.215821875	2.79634375	4.0058753125	2.42498625	2.875831875	3.162925625	2.5936175	3.19296	3.32800625
ANXA3	3.395165	3.53379625	3.783141875	3.048485	2.78307375	4.15248375	3.03012625	3.4100046875	2.887415625	3.160413125	3.423563125	3.13145625	3.54771125	2.824073125	2.7617875	1.92230625
ANXA4	4.133985	4.065195625	4.182859375	4.2608825	3.85773625	4.3475225	4.066334375	3.981270625	3.8774175	4.12592375	4.3803596875	3.76547125	4.5746084375	3.852785625	4.473419375	3.75698375
ANXA5	6.37086875	6.787700625	7.153270625	6.978061875	6.564485625	6.778718125	6.29122	6.166808125	6.932918125	7.1241025	6.387659375	6.481673125	7.98719375	6.557275625	7.0036634375	6.091131875
ANXA6	7.9021315625	8.08797375	7.936255625	8.256984375	7.44401625	7.226518125	8.13763875	8.3530040625	7.395661875	6.8468975	6.570068125	7.7497265625	6.4866425	7.1197203125	7.884413125	7.70563125
ANXA7	7.13248625	6.8274975	6.4109925	6.523581875	6.175914375	6.24994	7.00997625	6.797415	6.28237625	6.281958125	5.86355	6.409091875	6.42540375	6.02268875	6.63695	5.914440625
ANXA9	2.7857	3.032244375	2.789828125	2.9492425	3.0108434375	2.96123125	2.85465375	2.82760875	3.143359375	2.6494925	2.937601875	3.012815625	2.5936175	2.822155625	2.7790875	2.660053125
AOAH	3.8093459375	3.9870721875	3.96751125	4.008895	3.485575625	3.5246140625	4.090100625	3.3936978125	3.686149375	3.675126875	3.264274375	3.174939375	3.5585028125	3.038563125	3.9817675	2.96621625
AOC2	2.69898625	2.561525625	2.4337275	2.565825	3.096440625	2.929539375	3.010176875	2.5047575	2.622175	3.194314375	3.01327	3.3808725	3.17800375	3.038886875	3.2692725	2.67659125
AOC3	2.551046875	2.58988375	2.707399375	1.7711325	2.485365625	2.31355375	2.233416875	2.760685625	3.083099375	2.41106375	2.67167875	2.94627	2.307055625	2.9281309375	2.201404375	2.448346875
AOX1	2.190288125	2.289655625	2.325841875	2.325841875	2.13878	2.331995	2.42355875	2.263499375	2.2595828125	2.256694375	2.132355625	2.29678625	2.49269	2.433321875	2.280976875	2.54075125
AP1AR	4.5628878125	4.393821875	3.9445725	4.3905653125	4.013611875	4.307706875	4.6837434375	4.5918528125	3.7449571875	4.3908115625	3.36962625	4.181353125	4.037	3.85463375	4.1810753125	3.119714375
AP1B1	6.854214375	6.670903125	7.025185625	6.923599375	6.938169375	6.7371025	6.78675625	7.0712184375	6.74148625	6.513559375	6.491303125	6.723806875	6.5626225	6.438059375	6.924188125	6.93187375
AP1G1	6.842724375	6.7420528125	6.474693125	6.666439375	6.5406175	6.38355875	6.969350625	6.442759375	6.711953125	6.92682	6.18716875	7.085560625	6.3594975	6.65644875	6.77987354375	5.5220771875
AP1G2	5.29332515625	4.545745	5.602740625	5.3869925	5.754311875	6.144324375	4.14659125	4.93918625	6.0407625	5.420880625	6.0218278125	5.45254125	5.79750125	5.590275	5.48869875	5.481775625
AP1M1	6.5943465625	6.758719375	6.77264	6.780810625	6.52915375	6.13422	6.85538125	6.7979075	6.760888125	6.23959125	6.4898665625	6.74618125	6.061943125	6.67931	6.6843175	6.681165625
AP1M2	2.74724125	2.82760875	3.10509125	2.547146875	2.75942625	2.94423375	2.7077271875	3.000193125	2.85501625	2.7838275	2.69624625	2.86687375	3.35173125	3.0505815625	2.962076875	3.537270625
AP1S1	7.67954875	7.593986875	7.253535625	7.326106875	7.15866125	6.453799375	7.471336875	7.58087125	6.9282990625	6.29609125	6.686721875	7.3465190625	6.65902625	6.768720625	7.008366875	7.121606875
AP1S2	4.823165625	5.09669625	5.06979125	4.831568125	4.7312821875	4.3582525	5.1669575	5.225673125	5.066580625	4.7491371875	4.78315875	4.84974375	4.8885525	5.0107325	4.5057278125	4.865343125
AP1S3	3.679564375	3.617504375	3.731705	3.548838125	3.5322725	3.7535625	3.68581375	3.58809375	3.725	3.7582671875	3.70419375	3.64925625	3.5492703125	3.69307125	3.516036875	3.343069375
AP2A1	6.8619675	6.656845	6.975456875	7.155789375	6.9920475	6.7954775	7.03979625	7.467121875	6.935869375	6.62278375	6.979595	6.9877625	6.34306375	6.83924375	6.975456875	7.37746875
AP2A2	7.423589375	7.23339	7.296831875	7.3253375	7.1364225	6.812018125	7.454805	7.505760625	7.135938125	6.686721875	6.820843125	7.458086875	6.757746875	6.96569625	7.1596540625	7.178716875
AP2B1	7.600974375	7.6170325	7.50707625	7.4898925	7.194593125	7.10756875	7.600974375	7.795491875	7.467121875	7.21199375	7.090475	7.615603125	6.94951	6.98198125	7.45726	6.9993675
AP2M1	9.713213125	9.805980625	9.439255	9.45387875	8.995549375	8.66546	9.805980625	9.545873125	8.98230625	8.7647425	8.58585	9.5650815625	8.705825625	8.83781875	9.182258125	8.82213875
AP2S1	9.25702875	8.98230625	8.930470625	9.11139875	8.976448125	8.546179375	9.316799375	9.07067125	8.7438525	8.60991875	8.62413125	9.48742	8.464044375	8.602049375	9.191240625	9.01142
AP3B1	4.27054375	4.35316875	4.006201875	4.16747875	3.69899125	4.243029375	4.249290625	3.81727625	3.95304375	4.902125625	4.556650625	4.035415625	5.0119575	4.419485625	4.3138625	3.904245625
AP3B2	6.7524675	6.591671875	6.670315	6.542395625	6.4347084375	6.17166125	6.77264	6.94586	6.411604375	6.004035625	6.01303	6.583340625	5.65886625	6.46482375	6.692450625	6.310060625
AP3D1	7.225496875	6.89102625	7.230325625	7.087200625	7.385809375	7.43738375	7.023995625	7.4249025	7.4069275	7.1870875	7.391505625	7.20405625	7.30514875	7.265891875	7.268021875	7.5412425
AP3M1	5.60207875	5.75258	5.632981875	5.4593534375	5.5417634375	5.499369375	5.6025175	5.4270846875	5.4846240625	5.778963125	5.569794375	5.7189990625	5.8384	5.2271525	5.7775828125	4.4902
AP3M2	7.181516875	7.163796875	6.81294	6.9770825	6.295359375	5.965443125	7.121606875	6.659474375	6.300665625	6.2854190625	5.7764040625	6.9739509375	6.038975	6.158934375	6.661928125	5.9969825
AP3S1	6.491303125	6.649985625	6.55186375	6.3983275	6.5734875	6.57507625	6.861426875	6.609211875	6.40316875	6.18562375	6.460536875	6.572240625	6.2532775	6.582388125	6.74566375	5.446598125
AP3S2	6.511428125	6.421701875	6.370343125	6.569064375	6.228683125	6.1065575	6.5734875	6.6212660625	6.186124375	6.483204375	5.9561775	6.4352475	6.2315225	5.96750875	6.459188125	6.156481875
AP4B1	5.36180625	5.553190625	5.18162	5.600941875	4.912168125	4.8837825	5.418235	5.138429375	5.17468	4.607180625	4.8888025	5.4593534375	4.946755625	4.841745	5.50112	5.264524375
AP4E1	3.18847125	3.3036875	3.324440625	2.936283125	2.793824375	3.042024375	3.5022390625	2.684869375	2.863231875	3.5481125	2.4994946875	3.1909153125	2.7342075	2.82629125	3.2896834375	2.431556875
AP4M1	4.699471875	5.0246746875	5.1528659375	4.97418625	5.17007125	4.967425625	5.0378746875	4.8110265625	4.799126875	4.8072603125	4.825014375	5.0736171875	4.970993125	5.015500625	4.797251875	5.07458875
AP4S1	3.3036875	3.622458125	3.5293053125	2.950480625	3.37236125	2.6076575	3.8597109375	3.14406625	3.00282875	3.13308875	2.977413125	3.7094971875	2.2398596875	3.60257375	3.449329375	2.454585
APAF1	3.849688125	4.035009375	3.61798875	3.33209625	3.600365	3.43203875	4.024825625	3.50531	3.43622125	3.5719325	3.73013125	3.956813125	3.614421875	3.253063125	3.80555	3.10080384375
APBA1	6.5744771875	6.472351875	6.581060625	6.592259375	6.809169375	6.51514625	6.465375	6.8793646875	6.606999375	6.617498125	6.48025875	6.90773125	6.0454375	6.67765125	6.628828125	7.1057425
APBA2	7.9998728125	7.78000875	7.99431375	8.13763875	8.0551975	7.664676875	8.051276875	8.3411009375	7.8467728125	7.6079959375	7.20405625	8.3258325	6.924188125	7.8760865625	7.911659375	8.02423
APBA3	3.6791125	3.908193125	4.1315528125	3.7406784375	4.0737421875	4.37532	3.519768125	3.892345	3.90474875	4.2278665625	4.5210421875	3.8944940625	4.033399375	4.344315	4.0255925	4.4178825
APBB1	7.35518	7.28759125	7.293828125	7.342808125	7.3110725	7.27522375	7.56586625	7.4898925	7.2449	7.037701875	6.9973428125	7.42808375	6.332236875	7.000038125	7.51783	7.592534375
APBB1IP	4.4389159375	3.419463125	3.75628375	3.759836875	3.53543875	3.718635	4.072691875	3.76014875	3.519768125	3.719545	3.5154575	3.65331375	3.634045625	3.18541125	4.3043025	4.230563125
APBB2	6.319900625	6.412038125	6.51946375	6.4937875	6.333496875	6.5734875	6.41973	6.4081125	6.276804375	6.89686	6.737695	6.2197159375	6.31547125	6.55911375	6.547689375	6.155629375
APBB3	5.974768125	6.27435375	6.1795834375	6.072631875	5.708621875	5.48360375	5.909865625	5.872603125	6.00575375	5.509440625	5.8013025	5.663155625	5.532689375	5.694940625	5.857704375	5.661285
APC	6.40140125	6.61948375	6.233843125	6.44173	6.414005	6.529701875	6.406539375	6.50870875	6.40597421875	6.881519375	6.004326875	6.30243125	6.616185625	6.41569375	6.60094479375	5.9358025
APC2	5.423340625	5.23587125	5.749551875	5.72967875	6.152428125	6.2948425	5.29723125	5.902934375	6.08896625	5.899386875	6.306159375	5.6650028125	6.23434125	6.197055	5.701974375	6.9253334375
APCDD1	5.769295	5.902934375	6.3974225	6.061943125	6.73423875	7.042235625	5.53840375	5.646701875	6.6212660625	6.59687375	7.029633125	5.88975375	7.237226875	6.592259375	6.414458125	6.36916375
APCDD1L	3.501670625	3.690781875	3.7861671875	3.802030625	4.0809575	4.178470625	3.2198	3.759836875	3.87552875	4.107771875	3.901478125	3.220163125	3.9470853125	4.108613125	3.76014875	5.23161875
APCS	2.19620875	2.147398125	2.3693825	2.336986875	1.886103125	1.700814375	1.8643371875	2.03914875	2.58617375	2.192226875	2.199651875	2.45898125	2.54829125	1.7794425	2.3583725	2.711130625
APEH	5.7011475	5.899386875	6.160476875	5.84844625	5.9857196875	5.708943125	6.004326875	5.559029375	5.976895	5.80795125	5.62371875	5.67539	5.852755	5.4828759375	5.8013025	6.2859275
APEX1	5.242601875	5.23298125	5.1599490625	5.086673125	5.0298878125	5.04729375	5.0682275	5.42588828125	5.03056375	4.890739375	4.691540625	5.1001003125	4.511216875	4.57652875	5.1227653125	4.9218203125
APEX2	4.152809375	4.139935	4.325930625	4.399850625	4.1474990625	4.0179628125	4.282665625	4.261575	3.693939375	3.9742	3.9408975	4.3669415625	3.91753875	3.91121875	4.21368125	4.1713646875
APH1A	5.38873375	5.24471125	5.48869875	5.527039375	5.234501875	5.49355125	5.11533375	5.066330625	5.187489375	5.219793125	5.072281875	5.150283125	5.5958175	5.17893875	5.17468	5.2731009375
APH1B	4.71698875	4.359425	4.0969340625	4.004575625	3.8199675	4.0314425	4.241163125	3.94021875	4.3048065625	3.872539375	3.3882165625	4.26884375	3.869918125	3.18216625	4.27501	3.33810875
API5	6.4553625	6.427993125	6.184393125	6.289096875	5.9476525	5.426045625	6.700140625	6.336363125	6.05855375	6.4321759375	5.904705	6.30352	5.2723315625	5.928845625	6.37128875	5.928845625
APIP	6.2558875	6.216969375	6.365526875	6.895924375	5.6393925	5.4708475	6.582388125	6.1065575	6.244724375	6.501216875	6.660646875	5.561094375	6.762079375	5.43392	6.78552875	4.5040525
APITD1	4.012169375	4.2572259375	3.66959375	3.70702125	3.73569625	3.484693125	4.23454625	3.741581875	3.27585875	3.46054125	3.296083125	3.817981875	3.462688125	3.634305625	3.622458125	3.383340625
APLF	3.5659965625	3.8062715625	3.7132925	3.887284375	3.796106875	3.86375	3.686603125	3.735465	3.532808125	3.9909328125	4.0737421875	3.516036875	4.290818125	4.202833125	3.66806625	2.828743125
APLN	5.034178125	4.0257428125	4.55216625	4.747039375	5.2439775	5.585899375	4.26845375	4.66048	4.959325	5.421385625	5.07723125	5.313969375	5.093365625	6.42540375	4.74948125	5.66763875
APLNR	5.23238125	5.34372875	6.2279575	5.315761875	5.830591875	4.75891875	5.03983875	5.50176375	5.3141725	4.82342	4.8634021875	4.912168125	6.93187375	4.8078825	6.2795125	7.908636875
APLP1	8.8544375	8.739514375	8.618323125	8.698139375	8.7745903125	8.4590775	9.02286875	8.698139375	8.596940625	8.81733875	8.3479375	8.8729725	7.553044375	8.431405625	9.034958125	9.07067125
APLP2	8.669816875	8.41246625	8.582444375	8.628435625	8.063600625	8.519106875	8.54315625	8.7566084375	8.362806875	8.20702625	8.17342875	8.511593125	8.3371975	8.275729375	8.445855	8.56271875
APOA1	3.8114009375	3.56435765625	3.3202434375	4.027386875	3.933759375	4.421750625	3.455398125	4.184704375	4.306883125	4.055614375	3.941235625	4.02032625	4.2787878125	4.594621875	3.70549375	5.08349
APOA1BP	7.43176625	7.915393125	7.740626875	7.307158125	7.647316875	7.371463125	7.6720725	7.53295125	7.4630675	7.28501875	7.43075875	7.51783	7.5189975	7.37617	7.4988809375	7.69217
APOA2	2.176198125	2.52825125	2.0770725	2.688411875	2.8336125	2.62076625	2.39715	2.706295625	3.4741875	2.47968578125	3.090639375	2.7761228125	2.53629875	2.971249375	2.35584375	2.028934375
APOA4	2.33049625	2.167204375	2.2383475	2.392479375	2.312024375	2.321909375	2.03218375	2.480281875	2.534340625	2.233074375	3.175580625	2.3330825	2.4512215625	3.08181875	2.58958125	2.365885625
APOA5	3.691731875	3.836341875	3.8421159375	3.85076875	3.9116809375	3.918581875	3.610461875	3.882428125	3.70587375	3.73963625	4.39192375	3.775858125	4.0928175	3.453739375	3.507496875	3.8614753125
APOB	1.98138625	2.0268471875	2.496764375	2.26943375	2.092108125	2.143458125	2.23728125	2.092108125	2.263881875	2.1495575	2.3975034375	2.1044575	2.298161875	2.326380625	2.055410625	2.368138125
APOB48R	2.04225875	1.842346875	2.364948125	2.203886875	1.574129375	2.6502225	1.3519508125	1.80959375	1.939791875	1.17933075	2.358199375	1.88518125	1.677239375	0.508260125	2.873285625	1.47050875
APOBEC1	1.869196875	1.5888125	2.2303425	2.152056875	1.841880625	2.252819375	1.605746875	2.132355625	1.9531325	2.1748878125	2.03458625	1.6750565625	2.58138125	2.037038125	1.663786625	2.284875625
APOBEC2	2.4350625	2.42260625	2.54197	2.605843125	1.87972125	3.10080384375	2.365606875	1.6179653125	2.59318875	2.60534875	2.29678625	2.46834875	2.2449	2.8326925	2.12455125	2.924766875
APOBEC3A	1.5989541875	1.4003128125	2.08615875	1.7531175	2.102555	1.1441399375	1.777715	2.007545625	2.065645625	2.176198125	1.85833	2.053915625	1.71908125	1.760798125	2.328298125	2.113011875
APOBEC3B	1.96675875	1.328965	2.21847875	2.66437875	1.023692375	1.941393125	1.9323475	1.6086359375	1.719395	1.408555625	1.486668125	1.0264575	1.7489809375	1.008432125	2.13151	2.621000625
APOBEC3C	3.576594375	3.07278	2.892409375	2.54465375	2.905681875	2.035764375	2.9539775	3.0335275	2.7309975	2.56701875	2.3751825	2.87398375	2.38584	1.7623375	2.8980775	3.365146875
APOBEC3D	3.211396875	3.14468375	3.337678125	3.32151375	3.417649375	3.32358875	3.114905625	3.345494375	2.87930625	3.33550375	4.13223375	3.06189775	3.3269428125	3.329185	3.233425625	3.3720784375
APOBEC3F	2.476483125	2.196489375	2.2300075	2.442301875	3.22535125	2.305101875	2.26528375	2.71427375	2.3906353125	2.5801753125	2.615859375	2.864335625	2.67189875	2.18401	2.29915125	4.150358125
APOBEC3G	2.49534125	2.415284375	2.20484	2.350341875	2.82629125	2.701019375	2.732034375	1.98138625	2.594179375	2.154585625	2.68554625	2.1923775	2.7204365625	1.83817875	2.5254965625	2.87398375
APOBEC3H	2.07135125	1.787143125	2.396404375	1.78774625	2.56241875	2.746009375	1.94376375	2.359714375	2.859905625	2.032680625	2.57034375	1.670815625	2.2853025	2.2156075	2.5913125	2.642340625
APOBEC4	2.09863	2.250935625	1.405555	1.8974775	2.01928375	1.914630625	1.9886578125	1.380981875	2.112234375	1.7711325	2.071828125	1.6667825	2.49645	1.7973559375	1.59674125	1.98546375
APOC1P1	4.485383125	3.9350296875	2.9816625	3.303260625	3.9994965625	2.998125625	3.314493125	4.488226875	2.802934375	3.86037	3.17849	2.86291	3.7582671875	4.939750625	2.78827375	4.53713875
APOC2	4.9647696875	4.90716	5.0926325	5.2893425	5.5948275	5.45539125	4.63596875	4.6593409375	5.3251765625	5.37890125	5.035853125	5.0742075	5.492019375	5.6053125	5.324594375	6.1065575
APOC3	2.92429875	2.5245275	3.13308875	2.8080875	3.0839859375	2.583751875	2.6699559375	3.263270625	3.068570625	3.038563125	2.75180625	2.703138125	3.0995740625	2.72728375	2.389958125	3.29897375
APOC4	4.439273125	4.6560465625	4.9233709375	5.2683453125	4.850584375	6.0396225	4.062125	5.2497575	5.197925	4.431546875	5.769295	4.6636778125	5.358503125	4.366190625	4.574858125	6.771131875
APOD	9.479975	9.545873125	10.533525	10.1505878125	9.91674125	10.7617125	9.78255	9.968909375	10.724365625	10.7617125	11.10303125	9.713213125	10.46299375	10.1320375	10.38386875	10.204395625
APOE	8.4590775	8.158701875	8.4369575	8.4513025	9.32582375	9.199375	7.312224375	7.438710625	8.726795625	9.134429375	8.8676325	8.359805	9.5650815625	8.237974375	8.62413125	10.0754475
APOF	1.5184	2.004054375	1.56432	1.357220625	1.4667206875	1.6741871875	1.6671346875	1.725624375	1.526156875	1.664314375	2.488640625	1.62997375	1.931883125	1.2452090625	1.64421125	1.62084875
APOH	1.2812336875	1.2796794375	1.384758125	1.0786375	1.55725875	1.740234375	1.1574673125	1.1048503125	1.0619111875	1.515473125	1.3461075	1.1935005625	1.2402325625	1.49744125	1.1010735	1.2660055
APOL1	2.707399375	2.638456875	2.7617875	3.0789825	3.098403125	2.4598825	2.85358625	2.824073125	2.6341325	2.53253625	2.280198125	3.367270625	2.85747875	2.666085625	2.8902646875	2.50873375
APOL2	4.609263125	4.44892	4.1192475	5.048218125	4.3116803125	4.52742625	4.524690625	4.739238125	4.745756875	4.3264875	3.953601875	4.622169375	3.9880659375	4.39725125	4.489740625	4.4003940625
APOL3	2.322348125	2.63934625	2.82760875	2.666528125	2.893163125	3.176739375	2.49407375	2.436846875	2.7553596875	2.81801375	2.7702375	2.85148	2.788725625	2.547535625	2.6942559375	2.4994946875
APOL4	3.14906375	2.604321875	2.534340625	3.148339375	3.053726875	2.85707875	2.628170625	2.719314375	3.2575475	2.64080375	3.1600825	3.212493125	3.2610175	2.649891875	3.310246875	2.814930625
APOL5	3.5682475	3.335665625	3.4669378125	3.5965815625	4.08414875	4.035009375	3.289880625	4.01029	4.16297375	3.331049375	3.80664625	3.601285	3.6800025	3.69840375	3.554615	3.522636875
APOL6	2.81706625	2.88690125	3.128335625	2.49645	2.944595	3.049018125	2.89264625	3.2921296875	2.6338025	3.106988125	2.89113125	2.9492425	3.886408125	2.675996875	3.383340625	3.662480625
APOLD1	4.8297325	6.162551875	6.0127325	5.764114375	5.071925625	6.492890625	4.11433375	5.5488634375	5.3712225	5.1550025	5.96355125	5.17468	6.456099375	5.645416875	5.5446203125	6.011411875
APOM	3.5419675	3.003879375	3.4741875	3.057195625	3.352670625	3.031284375	3.255595625	3.273948125	2.9539775	3.5149075	3.2537746875	3.17800375	4.14659125	3.121039375	2.7553596875	2.924051875
APOO	5.44957125	5.65886625	5.11742625	5.0344859375	5.1374321875	4.436069375	5.66032125	5.225950625	4.8043328125	4.891761875	4.67709625	5.4257309375	5.41994	4.5235575	5.4590903125	3.427215
APOOL	5.14783125	5.1425825	4.99095375	4.8707353125	5.0176340625	4.335464375	5.38669125	5.0641746875	4.642456875	4.8332125	4.3699459375	5.2465925	4.591176875	4.753953125	5.068570625	4.056334375
APP	9.6273225	9.499815	9.45387875	9.406155625	9.34383	9.191240625	9.792969375	9.844053125	9.389414375	9.191240625	9.3675475	9.7238175	8.4865965625	9.528123125	9.5650815625	9.4429971875
APPBP2	6.32361875	6.208365625	5.73648625	5.926530625	5.606710625	5.50636	6.544329375	6.125915	5.7723825	6.09568	5.02326	6.23847125	5.7048025	5.35257625	6.652325	4.2308909375
APPL1	5.852755	5.98472875	5.815370625	5.82016625	5.7322225	5.67473	5.999595	5.880089375	5.695284375	6.153134375	5.856864375	5.80689625	5.905538125	5.883798125	5.721873125	4.985316875
APPL2	5.6525728125	5.504195	5.894959375	5.82397	6.15920375	6.43919375	5.480318125	5.6672375	6.267251875	6.3628075	6.3503275	5.8843325	6.68574671875	6.024461875	6.109526875	5.8620546875
APRT	5.31243125	5.18789546875	5.785733125	5.598063125	5.679315625	5.999821875	4.6967021875	5.60372125	5.84913375	5.618716875	6.619205	5.084065625	6.1539275	6.095035625	5.845745625	6.9645228125
APTX	5.0355490625	4.867591875	4.574858125	4.7269896875	4.7025875	4.74086625	5.0438825	4.66293109375	4.8972765625	4.37241375	4.791470625	4.83995375	5.1243865625	4.662213125	4.92750328125	4.506956875
AQP1	4.5155696875	3.837239375	4.5298225	5.41674625	4.69486125	4.88514125	3.351433125	4.747039375	5.6898371875	6.09204375	5.778585	5.446598125	6.570068125	6.154525625	5.58024375	7.410333125
AQP10	2.49354875	2.621000625	2.86019125	2.78953125	2.65659125	2.908593125	2.63934625	2.9322525	2.45898125	2.647059375	2.935988125	2.49172375	2.912130625	2.9966025	2.43068125	3.016654375
AQP11	3.87708875	3.931506875	4.26652875	3.8807825	3.870981875	3.475805625	4.3263321875	4.1160971875	4.224473125	3.8352025	3.73081625	4.247598125	4.0257428125	3.816299375	4.13425875	4.432328125
AQP2	3.30236	3.19367125	3.512006875	3.451386875	3.313776875	4.10841125	3.274575	3.77624	3.70773375	3.294834375	3.9650665625	3.196989375	3.357980625	4.0947134375	3.775858125	4.53113359375
AQP3	3.4295371875	3.355631875	3.579715625	3.29700375	3.96077375	3.5026975	3.0969104375	3.887284375	3.98976625	3.70875625	3.3487659375	4.16135125	3.32287375	3.312809375	2.984446875	3.53776125
AQP4	7.906816875	8.07379875	8.14931375	8.3530040625	8.726795625	8.78104875	7.332561875	7.3973775	8.30170125	8.995549375	8.275729375	8.17342875	9.499815	7.8700875	8.063600625	7.946385
AQP5	3.660403125	3.6992571875	3.8168465625	3.7005084375	4.1004453125	4.3408575	3.489955625	4.2152625	4.5064425	3.913568125	4.343999375	4.008895	4.373479375	4.632226875	3.754254375	4.8743196875
AQP6	3.183375	2.840074375	3.32514125	3.128025	3.503345625	3.884833125	2.905681875	3.282391875	3.589924375	3.363145	3.505975625	3.343428125	3.492176875	3.367270625	3.122983125	4.04186375
AQP7	3.520191875	3.7440303125	4.085801875	3.871599375	4.1027625	4.22327890625	3.34921375	3.65433	3.776574375	3.397090625	3.222225	3.7101125	4.18834375	4.25170875	3.7067690625	5.774511875
AQP8	3.20768375	3.12640125	3.314493125	3.447958125	3.141973125	3.50531	2.8493025	3.561475	3.485575625	2.98343375	3.507825	3.3468134375	3.138159375	3.601285	3.249094375	3.9521646875
AQP9	2.869595625	3.00931125	2.573426875	2.6582525	3.01514125	2.43020125	3.022981875	1.96352875	3.1859109375	2.00928375	1.601710625	3.0561575	2.396404375	2.363489375	2.488094375	3.317361875
AQPEP	1.963266875	1.981914375	1.79389625	1.9778625	1.972928125	2.118366875	2.202584375	1.73299	1.9821175	2.0790225	2.259889375	1.880340625	2.00815625	2.154585625	2.061565	1.97027375
AQR	4.85442625	5.010481875	4.666213125	4.78856875	4.6598996875	4.712620625	5.1744571875	4.7665609375	4.3983815625	4.954821875	4.298461875	5.007899375	4.696934375	4.56508375	4.858095625	3.863330625
AR	2.712308125	3.12729125	3.103566875	3.25472	3.21600375	3.66665	2.943954375	3.033940625	2.9678446875	3.338575625	3.14406625	3.201778125	3.417649375	3.1803878125	3.1495228125	3.32476125
ARAF	5.0671	5.0781565625	5.694289375	5.4670953125	5.7468525	5.84913375	4.835785	5.01857125	5.70796875	5.56954125	5.794370625	5.492661875	6.12509125	5.715716875	5.510289375	5.6111115625
ARAP1	5.086673125	4.737676875	5.158109375	4.920200625	5.30498375	5.630691875	4.776145625	4.88940125	5.214966875	5.5686475	5.5558796875	5.1818565625	5.49401375	5.384610625	5.21360625	5.593235
ARAP2	4.910073125	5.2200684375	4.915853125	5.182838125	5.10981	5.6606925	4.9372875	5.088808125	5.242601875	5.915771875	5.46109	4.731438125	5.729994375	5.26310625	5.320854375	4.33505375
ARAP3	4.2146565625	3.5558425	4.14344125	3.878649375	3.85308875	3.794965	3.626495625	3.82867125	3.5134278125	3.41573625	4.000139375	3.63517375	3.918950625	3.704793125	3.54531875	4.166760625
ARCN1	6.23661625	5.92114375	5.804611875	5.810026875	5.7657240625	5.625589375	6.19933625	6.027779375	5.833656875	5.960644375	5.48147125	5.975561875	5.52460375	5.677046875	6.035810625	5.267905625
AREG	2.517995625	3.66959375	2.724505625	2.7597634375	2.402996875	2.91689	2.426494375	2.5320975	2.587465625	2.85510375	2.43068125	2.42877375	3.06470875	2.9433275	2.323066875	3.04738375
ARF1	9.5066275	9.479975	9.43099125	9.43099125	9.43099125	9.25702875	9.5650815625	9.519756875	9.499815	9.08550875	9.4429971875	9.545873125	9.191240625	9.3986428125	9.357886875	8.955588125
ARF3	8.726795625	8.71972125	8.8629646875	8.8332475	8.8729725	8.76878375	8.760115625	8.89359875	9.0031634375	8.698139375	9.09832	8.701776875	8.3310540625	8.9231815625	8.66546	9.182258125
ARF4	6.5030325	6.80254375	6.06618125	6.409091875	5.85561625	5.125993125	6.624425625	6.464371875	5.65364	5.805788125	4.7380646875	6.08780125	6.440098125	5.036825	5.6801225	3.104265
ARF5	7.61280375	7.370691875	7.49316375	7.468049375	7.1445175	6.675263125	7.43738375	7.272031875	7.331285	6.33157	6.6873321875	7.143815625	6.8364875	6.800366875	7.096658125	7.48169375
ARF6	4.8352059375	4.994235625	4.8246278125	5.11742625	5.211171875	5.71311875	5.321174375	5.744680625	5.3651725	5.341360625	5.734561875	4.815783125	5.7320075	5.552741875	5.27455875	5.58635
ARFGAP1	5.745225625	5.539610625	6.04718875	5.909865625	5.880089375	6.035165625	5.617878125	5.995916875	6.024225625	5.641449375	6.175914375	5.696114375	5.71311875	5.982276875	5.916870625	6.492890625
ARFGAP2	5.906294375	5.856268125	5.66763875	5.8233925	5.439900625	5.754675625	6.0292775	5.76185875	5.688754375	5.585363125	5.35435125	5.553190625	5.7925225	5.15479625	5.665421875	6.01111625
ARFGAP3	4.7276815625	4.4947825	4.15641625	3.759234375	4.25194	4.0773875	4.721909375	4.10595875	4.056334375	4.5135353125	4.1412465625	4.660671875	4.5124275	4.128473125	4.513810625	3.92322125
ARFGEF1	5.0886928125	5.066330625	4.754391875	4.7550825	4.6690040625	4.719830625	5.202805625	5.1038425	4.795074375	4.9870165625	4.332014375	5.14950125	4.67660625	4.8328896875	4.99698125	4.046140625
ARFGEF2	6.34466875	6.191180625	6.245695625	6.220509375	5.632981875	5.776029375	6.2795125	6.512330625	6.02625875	5.907524375	5.7360325	6.45241125	5.190468125	5.862945625	6.08394	5.52616625
ARFIP1	4.5298225	4.73684734375	4.33333625	4.337584375	4.331218125	4.069375	4.6816465625	4.427233125	4.3090975	4.423895	3.5869621875	4.331760625	4.63291625	4.187081875	4.306999375	3.6735625
ARFIP2	6.099406875	5.7874971875	5.693234375	5.81244375	5.73991625	5.2992375	5.666073125	5.86270875	5.875690625	5.155889375	5.2497575	5.899386875	5.1611325	5.496012	5.425474375	5.3278021875
ARFRP1	5.5922875	5.37579125	5.794370625	5.7063975	5.67908625	6.2364325	5.428111875	5.62241875	6.120400625	5.7632475	6.1627525	5.533839375	6.0366996875	5.8290225	5.47827	6.14401
ARG1	1.88408	1.7550765625	1.905984375	1.945813125	1.801449375	2.213565625	1.98693125	1.54236625	2.185595	1.935459375	1.76865875	1.97497375	2.294504375	1.6427296875	1.824525625	1.829074375
ARG2	4.624011875	4.9845103125	4.050318125	4.122299375	4.0971675	3.175580625	5.0311015625	4.08789375	3.91921125	3.7272959375	2.998945	5.546578125	3.3364625	4.6044325	3.9516675	3.719205625
ARGLU1	6.742595625	6.414458125	6.1539275	6.33157	5.990463125	6.163306875	6.3628075	6.163306875	6.463613125	6.41366125	6.2041509375	6.525111875	5.76259	6.12693	6.298781875	6.271763125
ARHGAP1	6.7656075	6.4983534375	6.58833875	6.744354375	6.8677490625	6.6422275	6.63918125	6.64103875	6.80576625	6.8339025	6.87368	6.6580725	6.570740625	6.6222	6.97172	6.8716425
ARHGAP10	3.926136875	4.36078625	3.9153625	3.80555	4.05310125	4.207829375	4.454695	3.90001125	4.083846875	4.1021446875	3.693939375	4.126319375	4.08070375	3.884833125	3.837239375	4.29251625
ARHGAP11A	1.728256875	1.80959375	1.1907035625	1.64782625	1.770511875	1.71138875	2.0186875	2.21821375	2.046948125	2.28929125	1.706211875	1.8679725	1.949391875	2.559700625	2.446424375	1.565575625
ARHGAP12	5.4838521875	5.219793125	5.0298878125	5.01089078125	4.7974925	5.2207821875	5.538969375	4.9259925	4.64341	5.34278625	5.013864375	4.948554375	5.2085859375	4.94054625	5.300240625	4.1160971875
ARHGAP15	2.44316125	3.006235625	2.603655	2.326674375	2.068689375	2.259889375	2.45570125	2.16639375	1.83817875	2.449916875	2.01982	2.289655625	2.49534125	1.945366875	2.5320975	1.793609375
ARHGAP17	4.155941875	3.89948375	4.028668125	3.83906	4.0498759375	4.0700325	3.874944375	3.82570625	3.937745625	4.436891875	4.10297875	4.021260625	4.27370625	4.17964375	3.995051875	4.081595
ARHGAP18	3.310870625	3.58299375	3.255595625	2.879959375	3.05836	2.855861875	3.3389809375	2.6598390625	2.84255	3.02893875	2.74793375	3.207115625	3.071613125	2.952170625	3.190196875	3.146144375
ARHGAP19	3.5071084375	3.702586875	3.4372065625	3.116005	3.4970684375	3.6936628125	3.792809375	3.1565015625	3.607810625	3.849688125	3.33209625	3.578463125	4.586563125	3.3882165625	3.7111515625	3.2894584375
ARHGAP20	4.978003125	4.965288125	4.7560935625	4.54605625	4.172266875	3.95884375	5.040109375	5.10410875	4.295455625	3.9249609375	4.0194078125	4.802870625	3.48140875	4.2152625	4.666213125	3.754979375
ARHGAP21	8.628435625	8.1127225	8.7438525	8.638676875	8.65609375	9.4633675	8.343626875	8.582444375	9.064290625	9.34383	9.406155625	8.559790625	8.651416875	9.291860625	8.913045625	8.76878375
ARHGAP22	4.2331709375	3.84734	4.36982375	3.980198125	3.6692621875	4.26364875	4.0257428125	4.0194078125	4.17867875	4.4646965625	4.519089375	4.55493375	4.0583925	4.4052265625	4.094268125	4.64741625
ARHGAP24	3.7861671875	3.849978125	3.650175	3.967306875	3.78877125	3.56358484375	3.856855	3.509925	3.58924625	4.1051975	3.537270625	3.267893125	4.615904375	3.0662275	3.5481125	2.941594375
ARHGAP25	3.29291125	3.699816875	2.879959375	2.71074625	2.924766875	2.287425625	2.592774375	2.748313125	2.574040625	2.59815125	2.323468125	2.4411996875	2.399111875	2.2744771875	2.78953125	3.21393375
ARHGAP26	6.733131875	6.798891875	7.002225625	7.04918	6.783741875	7.08918875	6.600425625	6.9424825	6.89291625	6.737695	6.80871375	6.77623875	6.6574075	6.77264	6.85749125	6.748855
ARHGAP27	3.37091625	3.303260625	3.73945984375	3.81519375	3.766798125	3.8961096875	3.36133625	3.804029375	3.589745625	3.72929	4.48131625	3.5723859375	3.892345	3.68234	3.6966225	4.264110625
ARHGAP28	2.48904125	2.150788125	2.00016625	2.01822625	2.22804375	2.0243644375	2.6260275	1.90913375	2.551046875	2.1462725	1.84074	2.36211125	1.984303125	2.0528228125	2.066701875	1.962335625
ARHGAP29	4.47441875	4.171575625	4.258031875	3.8968834375	4.352215625	3.97506546875	4.1923021875	4.3676025	3.45038375	4.2312071875	3.9930575	4.2483675	4.457664375	4.5863478125	4.0731803125	3.31346
ARHGAP30	3.488656875	3.3665625	3.4389	3.687334375	3.48020753125	3.7094971875	3.38804609375	3.29947125	3.159046875	3.398526875	3.586111875	3.3779065625	3.5852265625	3.60223375	3.543518125	4.327121875
ARHGAP32	7.837764375	7.794093125	7.441795	7.606838125	7.675730625	7.51283625	7.922985625	7.8598290625	7.91749375	7.66740625	7.31921625	8.362806875	6.6713390625	7.66023921875	7.880915	6.67236375
ARHGAP33	4.660894375	4.57108	5.1577475	4.63447125	5.2494825	5.289998125	4.645358125	4.583099375	4.981149375	4.750585	5.251051875	4.798191875	5.045111875	5.33435875	4.87463125	5.691995
ARHGAP36	3.14406625	2.81684625	2.4310878125	2.437294375	2.751171875	2.391414375	2.7857	2.7644390625	2.591613125	2.360811875	2.58138125	2.46974625	2.7077271875	2.59031125	2.53296625	2.685274375
ARHGAP4	4.097338125	4.221489375	4.615904375	4.488354375	4.429258125	4.651480625	3.918581875	4.504784375	4.58557125	4.2988239375	4.778278125	4.2677375	4.6981875	4.5374253125	4.6519925	5.466196875
ARHGAP42	2.9340659375	2.41106375	2.222500625	1.902870625	2.21821375	2.994534375	2.90899	1.680750625	2.32015125	3.62699	2.40882875	2.172080625	2.814539375	2.01041	2.35289875	1.7049840625
ARHGAP44	6.283384375	6.009971875	6.1659921875	6.168306875	6.094328125	5.918340625	6.47558375	6.53146875	5.886055	5.6644446875	5.964169375	6.457349375	5.094154375	6.45495625	6.15060375	6.1687975
ARHGAP5	6.5363834375	6.440098125	6.191180625	6.422295	6.584929375	7.065368125	6.7336025	6.41238375	6.929415625	7.814326875	7.69032	6.25771125	7.29246125	7.177553125	6.92461625	5.527483125
ARHGAP6	3.505975625	3.408361875	3.15814	2.998125625	3.2849540625	3.146144375	3.02893875	3.3529775	3.641948125	3.1088003125	3.43765125	3.61728875	3.1168278125	3.784323125	3.133455	3.547451875
ARHGAP9	3.7576309375	3.60480125	3.836341875	3.66190125	3.96340125	3.7678575	3.539873125	3.85463375	3.6835534375	3.484994375	3.8537375	3.7125271875	3.62381625	3.82981125	3.74836125	4.438395625
ARHGDIA	4.76266921875	5.1038425	5.13334	5.1303378125	5.806266875	5.726700625	4.796895625	5.614468125	5.826083125	3.56633875	5.267905625	4.525009375	4.94968625	5.641116875	5.470574375	6.630344375
ARHGDIB	5.62062375	5.294050625	5.514918125	5.6162153125	4.8642709375	4.84741125	5.6688746875	4.761055	4.558985625	4.725624375	4.959731875	4.978003125	4.94947375	4.45447	5.875138125	4.674766875
ARHGDIG	6.992781875	6.85895875	6.914678125	6.70279875	7.0598340625	6.947039375	6.566948125	7.1462	6.899515	6.48063125	6.9100275	6.789171875	6.036064375	6.960763125	7.005671875	7.11795
ARHGEF1	4.775093125	4.78577875	5.4880578125	5.0754878125	5.107126875	5.748883125	4.25170875	4.83395625	5.3760875	5.2306059375	5.6174878125	4.75597146875	5.47783375	5.175575	5.16259171875	6.04821625
ARHGEF10	3.8457775	3.7125271875	4.257395625	4.0298825	4.3132390625	4.275335	3.5534471875	3.8421159375	4.3680509375	4.447101875	4.8614803125	3.6288840625	4.616864375	4.222924375	3.8452653125	4.2439575
ARHGEF10L	4.8076675	4.761055	5.151511875	5.219793125	5.2162609375	5.25134125	4.6692459375	5.02271	5.16576875	5.31067375	5.21255875	5.061473125	5.58922625	5.5459984375	5.0860253125	5.618443125
ARHGEF11	5.7657240625	5.76766125	5.824325	6.184795625	5.8729071875	5.710619375	5.844931875	6.0850025	5.73648625	5.73991625	5.87651375	5.8480075	5.69677125	5.76548375	5.733209375	5.74226375
ARHGEF12	7.17553375	7.19162125	7.0120975	6.809169375	7.23142125	7.4493725	7.12328625	6.967311875	7.237226875	7.6170325	7.1396915625	7.577015625	7.18225875	7.3723	7.178716875	6.809538125
ARHGEF15	3.63745140625	3.5026975	3.792809375	3.920416875	4.03278375	4.117680625	3.3392060625	3.71801625	3.835811875	3.852785625	4.360496875	3.546976875	3.8199675	4.113356875	3.722451875	4.6441725
ARHGEF16	3.793556875	4.0129253125	4.44578	4.53347	4.127060625	4.5746084375	3.77446375	4.31804875	4.48308625	4.4206284375	4.65555875	4.097338125	4.4447546875	4.5064425	4.107771875	5.1012096875
ARHGEF17	5.8148375	5.4768840625	5.8384	5.784528125	6.206646875	5.84362875	5.524973125	6.186124375	5.86056375	5.8565525	5.813423125	6.335073125	5.98040375	6.108091875	5.9969825	6.300665625
ARHGEF18	4.948554375	5.038461875	5.238038125	5.18931	5.4761221875	5.5450775	5.049331875	5.41392375	5.345114375	5.3159975	5.30768	5.40382	5.295949375	5.381589375	5.240015	5.4500925
ARHGEF19	3.16862375	3.1799025	3.405480625	3.691731875	3.021465625	3.639969375	3.2500075	3.367270625	3.6506990625	3.6138775	3.286360625	3.254408125	3.645034375	3.9325784375	3.293555625	4.288090625
ARHGEF2	5.880089375	6.04718875	6.078290625	6.122906875	5.94663375	5.87786875	5.869404375	6.06090625	5.640435625	5.660056875	5.60819	5.621701875	5.385636875	5.6391446875	6.07227625	6.1236675
ARHGEF25	5.86611	5.7057090625	6.082	6.072913125	6.324915625	6.3434859375	5.7240284375	6.0060425	6.38276125	5.8204446875	6.2572525	6.3064746875	5.29529875	6.39422875	6.01891125	6.2213975
ARHGEF26	4.015491875	4.014149375	3.76547125	4.0357025	4.2725328125	4.4435925	3.757935	3.39740875	3.84394375	4.85442625	3.84653	3.88790125	4.952835625	3.80593625	4.086523125	3.7318875
ARHGEF3	5.690884375	6.112436875	5.553190625	5.824325	5.43785875	4.77680625	5.778585	5.929073125	5.202963125	4.746450625	4.594733125	6.01232625	4.5664234375	5.277955625	5.626413125	5.403348125
ARHGEF35	1.844533125	2.54177875	1.728796875	1.8774675	2.064063125	1.85802875	2.06072625	2.451445	2.095404375	2.12883	2.370641875	1.909804375	2.64306125	1.8679725	1.748331875	2.2553996875
ARHGEF37	4.24371	4.2715296875	4.64977875	4.741494375	4.52147	5.086673125	4.441194375	4.370436875	4.948039375	4.756618125	4.97559	3.83311	5.009924375	5.22282375	4.5756025	5.36151125
ARHGEF38	1.405555	1.49976375	1.525455625	1.813061875	1.91036125	1.60953265625	2.02349125	1.8627825	1.3383575	1.532231875	1.731178125	1.538875	1.55230125	1.693555	1.619591875	1.62997375
ARHGEF4	5.90047125	5.92258375	6.2041509375	5.979369375	6.282930625	6.34736625	5.665421875	5.907524375	6.2283375	5.9986875	6.364915	5.85012	6.266019375	6.342003125	6.02545625	6.01049625
ARHGEF40	4.4504859375	4.068880625	4.7317084375	4.21692875	4.86130875	4.90168875	4.152216875	4.2285575	4.747769375	4.8304925	4.84841625	4.5241434375	5.4808475	4.7049296875	4.439844375	5.133565625
ARHGEF5	2.56008	3.307421875	3.798473125	3.7595721875	2.640300625	3.5681384375	3.2293125	3.30439875	3.6413465625	3.0108434375	4.137196875	3.1153225	3.427930625	3.7529746875	2.88531875	4.998264375
ARHGEF6	4.68511875	4.612325	4.714659375	4.6865575	4.8166275	4.971550625	4.700635	4.812896875	5.146398125	5.392998125	4.96584875	4.8743196875	5.63042375	5.13334	5.120465625	4.90366125
ARHGEF7	6.831886875	6.73530125	6.904028125	6.87231	6.81826875	6.9066425	6.908734375	6.96173375	6.90773125	6.70917	6.8608575	6.95426375	6.180710625	6.8677490625	6.921280625	6.48909770625
ARID1A	5.43959625	5.38385875	5.822929375	5.7183609375	6.004035625	5.992145	5.38347625	5.6893575	5.86703625	5.981398125	6.023418125	5.717779375	6.082858125	6.024225625	5.60372125	5.80200875
ARID1B	5.13630375	5.2871875	5.43825625	5.5412475	5.872603125	5.761395625	5.228634375	5.2541375	5.3974125	5.580379375	5.577206875	5.357145625	5.923978125	5.610774375	5.43392	5.3554153125
ARID3A	4.036725	4.007013125	4.2146565625	4.3043025	4.5038140625	4.571798125	3.790309375	4.402359375	4.5743659375	4.127060625	4.591535625	4.24053625	4.29617375	4.5826525	4.19815375	5.59722125
ARID3B	2.78635625	2.31524	2.4453625	2.45340625	2.6865225	2.694930625	2.80490375	2.5567165625	2.565504375	3.05002	2.179075	2.62994125	2.44316125	3.098403125	2.511886875	3.100535625
ARID4A	4.411695625	4.2800215625	3.87552875	3.618941875	3.675358125	3.65433	4.55247875	4.01628	3.692426875	4.190600625	3.7516209375	3.874136875	3.66986	4.06731125	3.9783125	3.389941875
ARID4B	4.184089375	4.44808375	4.0215534375	4.165153125	3.83656125	4.007013125	4.401908125	4.225794375	3.95343	4.415	3.622709375	4.008343125	4.150024375	3.9591209375	4.0435171875	4.0611575
ARID5A	3.97323625	4.5345125	4.7819809375	4.6362228125	4.5583553125	5.2233328125	3.9880659375	4.285623125	4.7462075	4.491011875	5.21408125	4.5095334375	4.77763125	4.68824625	4.4319634375	5.570346875
ARIH1	6.562214375	6.550284375	6.304948125	6.2971525	6.243351875	6.474693125	6.63147375	6.544908125	6.235139375	6.477150625	6.093526875	6.451069375	6.210125625	6.08992	6.380350625	6.079880625
ARIH2	6.1723346875	6.046684375	5.823224375	6.126534375	5.619655625	5.93391625	6.014469375	5.993703125	5.80689625	5.974768125	5.600295	5.8459590625	5.64762	5.976895	5.783005	5.5372375
ARL1	6.1162075	6.0946684375	5.283826875	5.5488634375	4.90147375	4.9760325	6.1181975	5.63255625	5.264891875	5.079049375	4.7541775	5.493814375	5.279798125	4.7656503125	5.37699125	4.66484625
ARL10	4.7836159375	4.690341875	4.582881875	4.558985625	5.0172225	4.5604603125	4.646628125	4.651480625	5.037446875	4.82423875	4.755599375	4.99313375	4.4535075	5.180445625	4.680414375	5.947228125
ARL11	1.895456875	1.98138625	2.015051875	2.337648125	2.1828575	2.076005625	1.79953875	2.0433503125	2.11691	1.95194375	1.52316875	2.303063125	1.605746875	2.460681875	1.846703125	2.28281875
ARL13B	4.342326875	4.5328734375	4.222924375	4.497266875	4.196624375	4.456554375	4.567730625	4.3228725	4.274403125	4.3132390625	4.2702784375	4.332014375	4.98790875	4.231515	4.40062125	3.7979703125
ARL14	1.0277713125	1.1660915	1.54886875	1.4377675	1.0322511875	1.2704729375	1.235543	1.0947061875	1.0828428125	1.18894225	1.456623125	1.4003128125	1.419124375	1.519879375	1.51622625	1.322051875
ARL15	4.083846875	4.197301875	3.5819596875	3.629981875	3.282596875	3.031531875	4.425190625	3.908193125	2.861519375	2.954555	2.439804375	4.088819375	2.53173625	3.212780625	3.590288125	3.10509125
ARL17A	3.4951575	2.229794375	4.002960625	2.666928125	3.5156634375	2.233074375	3.72695875	3.052676875	4.886439375	3.186538125	2.29915125	3.3916825	1.5701050625	3.481595625	3.686603125	1.27576484375
ARL2BP	6.4886	6.54568625	6.133746875	6.22967375	6.332236875	5.363061875	6.67765125	6.231223125	5.48147125	6.24067625	5.31691375	6.476261875	5.9739346875	5.4723728125	6.3121509375	5.4567775
ARL3	6.0164875	6.215360625	5.8620546875	5.847763125	5.98472875	5.591903125	6.19754375	5.845484375	5.816598125	6.01891125	5.655303125	5.965443125	6.125588125	5.52026875	5.995510625	5.08782875
ARL4A	4.7795425	4.578993125	4.03472625	4.85893	4.678974375	4.004215	4.3498825	4.6696975	4.436891875	4.2702784375	3.325806875	4.9064221875	3.4344725	4.5320825	4.155941875	3.7528675
ARL4C	5.898335625	6.28159375	6.0461203125	6.18113	5.5501090625	5.715970625	5.972843125	6.184393125	5.999595	5.744931875	5.832999375	5.992513125	5.71020125	5.735161875	5.424760625	6.08337625
ARL4D	3.60622875	4.046140625	4.022711875	3.845508125	3.505674375	3.3347096875	4.1368275	4.088566875	3.33550375	3.519768125	3.27031625	3.3826459375	2.9325425	3.6329584375	3.81941125	3.905331875
ARL5B	4.6742259375	5.1482675	4.7958634375	4.6339465625	4.66456625	4.70794625	5.1888225	4.926334375	4.496221875	4.62160375	4.531291875	4.68511875	4.45947375	4.434351875	4.480058125	3.834006875
ARL6	3.850379375	4.219713125	3.286360625	3.57071375	3.1247328125	2.786669375	4.25826125	3.24716875	2.87659871875	2.80745	1.96352875	3.583571875	2.517995625	2.7610890625	3.343069375	2.1986075
ARL6IP1	10.9135375	10.79603125	10.50145	10.7617125	10.179896875	10.307065	10.9135375	10.724365625	10.50145	10.339228125	10.1320375	10.79603125	10.02578125	10.204395625	10.55818125	9.199375
ARL6IP4	6.950833125	6.536050625	6.89209125	6.883964375	6.83924375	6.8716425	6.701335625	6.95121625	6.903344375	6.894793125	6.91698875	6.659910625	6.51796625	7.00997625	6.904028125	7.51413
ARL6IP5	6.944456875	7.49994125	6.461500625	7.0517253125	6.560070625	6.1539275	7.545801875	6.37226875	6.34164375	6.132915	6.037435625	7.171546875	6.346270625	5.993303125	7.099315625	5.78983375
ARL6IP6	3.7942828125	4.20440625	3.866225625	3.601285	3.992111875	4.09187625	3.837681875	3.272628125	3.725754375	4.368353125	3.766534375	4.169651875	4.223939375	3.4918225	3.562994375	3.303260625
ARL8A	7.359816875	7.291343125	7.3012725	7.264921875	7.43738375	7.134040625	7.364938125	7.32441875	7.277490625	7.177553125	7.058333125	7.26994	7.1513278125	7.313185625	7.44806625	7.794093125
ARL8B	6.473744375	6.9993675	6.211561875	6.569534375	6.143409375	6.143051875	6.967311875	6.4321759375	6.25376125	6.35793125	5.8384	6.6327515625	6.61375625	5.7328875	6.293113125	5.357605625
ARL9	2.59962125	3.284066875	2.259889375	2.4223278125	2.46218875	1.8974775	3.104583125	2.370641875	2.941594375	3.043339375	2.7652575	2.444581875	2.484978125	2.561964375	2.70361875	2.406058125
ARMC1	5.9397225	6.120400625	5.816331875	5.78877375	5.613578125	5.720064375	6.471878125	6.2181803125	5.4498275	5.8729071875	5.321485625	5.8707325	5.496012	5.457761875	6.36137	4.888005
ARMC10	5.0682275	4.96449875	5.483280625	5.534126875	5.178040625	4.921725	5.12135125	5.171010625	5.190468125	4.80896375	4.83234375	5.2683453125	5.7240284375	4.7072025	5.186363125	5.981821875
ARMC2	4.7630075	4.858095625	4.614750625	4.4450675	4.66140875	4.4257325	4.70438	4.5007175	4.6315475	4.520825	4.2675228125	4.6374846875	4.68511875	4.64067375	4.466483125	4.122085
ARMC3	1.757173	1.7531175	1.8683270625	1.664981875	1.8033325	1.767388125	1.6170375	1.653899375	1.55829875	1.775461875	1.58468875	1.699071875	2.1439125	1.70167375	1.669187375	1.8153625
ARMC4	2.41842125	2.243273125	2.277189375	2.1453603125	1.954388125	2.2364071875	2.090668125	2.2767821875	2.249045625	2.14297875	2.364434375	2.255865	2.241563125	2.0869184375	2.013980625	2.304079375
ARMC5	4.485586875	4.2501828125	4.822365625	4.78315875	5.039543125	5.28780375	4.292764375	4.6636778125	5.01804	4.76396625	5.398588125	4.666213125	4.882395625	5.0136465625	4.6818675	5.26598875
ARMC6	5.1287115625	5.0912240625	5.00574734375	4.9394125	5.389624375	4.793788125	5.198088125	5.4469425	5.2206015625	4.7342103125	4.99049625	5.2493796875	4.88087484375	5.357605625	5.1638953125	5.695540625
ARMC7	4.125645625	4.1021446875	4.17704125	3.88123125	4.20818875	4.13323375	3.9408975	3.9353425	4.4069375	4.3011415625	4.066570625	4.240263125	3.53352125	3.9935875	4.28416671875	5.151751875
ARMC8	5.500644375	5.727535	5.218030625	5.382828125	5.097313125	4.882088125	5.644234375	5.19472375	5.171334375	5.15435	4.77105625	5.291083125	4.854109375	4.9276203125	5.112363125	4.6235475
ARMC9	4.878695625	4.9399925	4.8510015625	4.7380646875	4.935125625	4.8007428125	4.9924725	4.8392228125	5.139689375	4.497050625	4.559765625	4.99279875	4.627059375	4.641390625	5.09075	4.58786875
ARMCX1	6.067731875	5.917690625	5.758209375	5.671423125	5.494770625	5.58922625	5.82482	5.5541615625	5.56522	5.617161875	5.467343125	5.87651375	4.7960778125	5.339618125	5.5450775	5.689055
ARMCX2	5.3154675	5.094154375	5.116014375	4.959325	5.357605625	4.54242125	5.24061875	4.957834375	4.7280428125	4.8935125	4.724895625	5.3230275	4.476690625	5.264524375	5.24332625	4.8807384375
ARMCX3	7.02807875	7.097220625	6.94951	7.031841875	6.632155	6.2603175	7.163129375	7.038359375	6.553120625	6.97604625	6.4438175	6.950833125	6.30438625	6.373439375	7.036274375	6.4715078125
ARMCX4	4.434968125	4.319426875	4.557848125	4.231760625	3.858195625	4.10131625	4.559475625	4.7467875	4.514095625	4.20818875	4.026794375	4.029715625	3.397090625	3.955383125	4.56508375	3.8912959375
ARMCX5	4.0737421875	3.84757354375	3.56572625	3.4593875	3.216905625	3.2828971875	4.068334375	3.81655125	3.24189125	3.318219375	3.031408125	3.665645625	3.053726875	3.41163125	3.7476525	3.551409375
ARMCX6	5.062525625	5.015750625	5.30428125	4.8700971875	5.222040625	5.121935625	4.934119375	5.14783125	4.9374734375	5.188448125	5.05379546875	5.22685625	4.8018340625	4.7620403125	5.3276025	5.48687375
ARNT	5.5929275	5.584286875	5.726479375	5.4369809375	5.564870625	5.71408125	5.44153625	5.478535625	5.744133125	5.6260019375	5.534126875	5.5574471875	5.8707325	5.407239375	5.522755625	5.084494375
ARNT2	8.179044375	8.115843125	8.121724375	8.092095625	8.44290625	8.31039875	8.193255625	8.30170125	8.375013125	8.081018125	8.19772375	8.18922375	8.10427375	8.07843875	8.142009375	8.651416875
ARNTL	5.2081975	5.328035	5.24332625	4.9747846875	5.114730625	4.99198375	5.70228625	5.1480715625	4.9685878125	5.62062375	4.643608125	6.076998125	4.856655	5.552261875	5.23298125	3.9987884375
ARNTL2	3.976921875	3.88021875	3.662305	3.675983125	3.617739375	3.4198325	4.17073875	3.923489375	3.702055625	3.79244125	3.648191875	4.06731125	2.884139375	3.5924159375	4.10961	3.12324
ARPC1A	7.36367125	7.268021875	6.899515	6.7601375	6.60094479375	5.394674375	7.5315965625	6.391028125	5.454454375	6.220509375	4.46675	7.074945	5.76639125	5.93826375	6.48063125	4.209524375
ARPC1B	5.4224203125	5.23733875	6.15152375	5.7408575	5.9614696875	5.7189990625	5.1425825	5.1726675	5.0162275	5.35435125	5.853883125	5.550530625	6.03713625	5.4567775	5.896128125	5.647885
ARPC2	7.90410625	7.95307875	7.63100125	7.488708125	7.184736875	6.79429625	7.689040625	7.31921625	7.229608125	7.13157375	6.870948125	7.574365	7.44483125	7.24084625	7.418088125	6.6693025
ARPC5	6.0946684375	5.8321225	6.071890625	6.223696875	5.8096575	6.181539375	5.7011475	5.823811875	6.344350625	6.07139875	6.700140625	5.705916875	6.193529375	6.2795125	6.0033059375	6.8339025
ARPC5L	6.30156625	6.18716875	5.504195	6.227415	5.65364	5.4492303125	6.210585	6.00575375	5.7358946875	5.197048125	5.30628125	5.901119375	5.30312375	5.877586875	5.726964375	5.530154375
ARPM1	2.99695875	4.357300625	3.15784375	3.5719325	3.439985	3.42110875	3.61119375	3.304069375	3.6969945625	3.319433125	4.2524128125	3.7769925	3.813960625	3.275636875	3.2699375	3.9742
ARPP19	8.67786	8.785879375	7.882138125	7.6656325	7.629749375	7.830183125	8.8729725	7.736714375	8.071313125	8.3310540625	8.010601875	8.099836875	7.762891875	7.7902075	8.256984375	6.153361875
ARPP21	5.73425875	6.1224275	5.683855625	5.528645625	5.5681484375	5.096111875	5.887809375	5.688204375	5.58372625	4.9285325	5.12922375	5.748610625	4.71649	5.5020925	5.6738975	4.449854375
ARR3	2.567399375	2.14258375	2.200185	2.321315	2.43123375	2.507855625	2.129331875	2.71831875	2.233416875	1.955306875	2.2948425	2.177021875	2.20225125	2.207840625	2.118366875	2.6119975
ARRB1	7.814326875	7.278614375	7.91749375	7.574365	8.22479875	7.8901084375	7.62230125	7.9822021875	8.012414375	8.2644875	7.911659375	8.051276875	7.963929375	8.0189375	7.85167	8.06169125
ARRB2	6.459734375	6.411604375	6.86701	6.413055625	6.449698125	6.771735	6.377375	6.67302	6.587790625	6.473374375	6.650515	6.231223125	6.082	6.47082125	6.554728125	6.952189375
ARRDC1	4.7491371875	4.67581625	4.85359125	5.05325875	5.13529125	5.05182625	4.359425	4.959325	5.2403175	4.802541875	5.197048125	4.8095546875	5.104483125	5.18947875	4.89556203125	5.30628125
ARRDC2	5.046751875	5.423340625	6.057381875	5.591903125	5.5374425	7.121606875	5.123015	5.97517375	5.932795625	6.760888125	7.20199875	5.464345625	6.656845	7.4557696875	6.217429375	6.40140125
ARRDC3	4.83886	5.62094	4.733723125	4.7238259375	4.22267375	3.5719325	5.042996875	4.722860625	4.351146875	4.8954503125	4.836939375	4.6113796875	6.15799375	3.9100153125	4.86680375	3.868425
ARRDC4	4.951500625	5.02271	5.37391875	5.02105875	5.469283125	6.220096875	4.64067375	5.671561875	6.141799375	5.56051625	6.0133290625	4.918005	5.996621875	5.850379375	5.38250625	6.839750625
ARSA	4.868526875	4.7072025	5.239033125	5.114270625	5.587863125	5.341360625	4.48178125	4.846986875	5.3943925	5.084065625	5.36394625	4.542138125	5.014509375	5.171334375	4.94435375	5.2497575
ARSB	4.1452478125	4.083215	4.01029	4.107771875	4.20129296875	3.83993875	4.1750825	4.058609375	4.2120771875	4.2068496875	3.72929	4.1368275	3.904505625	4.1379853125	3.824969375	4.0066475
ARSD	4.84229375	4.601409375	5.23161875	5.10273875	4.6218875	5.7643265625	4.016846875	4.58557125	5.491030625	4.772414375	5.398275625	3.848876875	5.3320775	4.673419375	4.931654375	5.7376775
ARSE	3.4113815625	3.7786603125	4.050668125	3.66524	3.7125271875	4.071991875	3.730439375	3.5852265625	3.54845	3.878031875	3.457946875	3.781675	4.198718125	4.057335625	4.2731059375	3.54378
ARSF	2.347201875	2.47612375	2.280198125	2.2908340625	2.658909375	2.83153625	2.4906365625	2.528865	2.270796875	2.910506875	2.778405625	2.40124375	2.67993375	2.6999309375	2.70237375	2.846159375
ARSG	4.8721525	4.393541875	4.38883875	4.39927625	4.299478125	4.543325625	4.5501140625	4.7293175	4.6630303125	4.243264375	4.06579625	4.3861025	4.25628375	4.2120771875	4.378923125	4.429506875
ARSJ	3.278145625	3.1095271875	3.16569	3.17849	3.364755	3.43503625	3.190196875	3.37236125	3.23609625	3.5360275	3.69840375	3.2615775	3.671505	3.5864525	3.162925625	2.88880625
ARSK	3.3090525	3.4140846875	3.06189775	3.20768375	3.12324	2.76703	3.59291640625	3.4325525	2.740103125	3.2467775	2.824296875	3.990641875	2.793824375	3.502486875	3.84734	2.715395625
ART1	1.849510625	2.28060125	3.675126875	3.0771975	1.786676875	2.117150625	1.97497375	2.061565	2.526085625	2.449350625	3.32476125	1.82683625	1.6170375	2.190288125	1.8470596875	4.113356875
ART3	3.765203125	4.8415375	4.72331	4.477858125	4.184089375	3.387875625	4.5509340625	5.0355490625	5.50636	5.03330125	4.041113125	5.07591625	3.5419675	4.1315528125	4.8061021875	4.9209075
ART4	2.224555	2.079533125	2.480708125	1.770511875	1.482716875	1.563454375	2.279165625	2.113011875	1.4898046875	1.87832375	2.340516875	1.1574673125	2.393790625	1.7669375	1.647394375	2.127176875
ART5	2.97286125	3.071613125	3.53307	3.419160625	3.08969625	3.568803125	2.913996875	3.46327875	3.70748	3.460015625	3.921493125	3.4071478125	3.93491296875	3.431790625	3.184144375	4.45584
ARTN	3.922528125	3.97495125	3.97971625	4.591934375	4.43797125	4.6967021875	3.94185875	4.5041925	4.31897375	3.924708125	5.1669575	4.212860625	3.8961096875	4.36416625	4.243264375	5.2494825
ARV1	5.53840375	5.7348175	5.080641875	5.306838125	4.6954125	4.580195	5.716311875	5.14697	4.715988125	4.344585625	3.604511875	4.7295259375	4.979101875	4.7895525	5.038128125	3.55482875
ARVCF	4.70438	4.58108375	4.725404375	4.749838125	4.96552	4.94947375	4.4303665625	5.1034221875	5.1652153125	5.0728575	5.1034221875	4.570306875	5.12135125	4.946401875	4.836939375	6.01694625
ARVP6125	1.2854605625	1.8737046875	2.214746875	1.45195	2.038335	1.38752125	1.474133125	1.5462675	1.736124375	1.1129535625	1.00267225	1.3770075	1.424921875	1.54886875	1.395013125	1.1980605
ARX	4.6818675	4.693299375	4.89956125	4.940966875	4.970386875	5.323410625	4.499326875	4.8510015625	5.173438125	4.918675	5.498395	4.764786875	5.125124375	5.2623778125	4.917124375	6.440719375
AS3MT	3.491179375	3.483381875	3.097525	3.660785	3.420765	4.221489375	4.04071546875	4.002960625	3.6110503125	4.163111875	3.922966875	3.579715625	3.73081625	3.093724375	3.499468125	2.88262125
ASAH1	7.10170625	6.8903875	6.9484371875	6.75717875	6.652325	6.92195875	7.027515625	6.763270625	6.791441875	7.073634375	6.93043125	6.510885625	7.002225625	6.465375	6.8608575	6.30946625
ASAH2	1.83304625	1.5801953125	1.55230125	1.56634625	1.8602554375	2.2398596875	1.64578125	2.1469859375	1.477346875	2.01176375	1.774989375	2.26821375	2.396158125	2.04225875	1.2854605625	1.54011625
ASAM	3.0561575	3.125104375	3.18616	3.286573125	2.922086875	3.4988990625	3.39812	3.85236375	3.112265	3.249733125	3.113813125	3.068848125	3.0815303125	3.24822	3.0561575	3.4786925
ASAP1	5.9508975	5.784835	5.964169375	5.683855625	5.88682125	5.7110746875	6.18562375	5.92153375	5.3496275	5.725318125	5.715970625	5.792773125	5.493291875	5.7189990625	5.92492875	5.022950625
ASAP1-IT	2.702779375	2.667273125	2.057928125	2.943125	2.977413125	3.01934875	2.817453125	3.344965	2.90092875	2.55851625	3.34921375	3.00931125	2.838278125	2.7211625	2.38692625	2.15248395625
ASAP2	5.6734896875	5.6544975	5.82570125	5.73353375	5.7353328125	5.684320625	5.87712125	5.745973125	5.451654375	5.943439375	5.65846125	5.575614375	6.032576875	5.84873875	5.776029375	5.1564209375
ASAP3	4.2572259375	3.9968925	4.28222	4.464206875	4.42461	4.7034325	3.988258125	4.2331709375	4.2820109375	4.61908875	4.7312821875	4.238378125	5.3899075	4.3535903125	4.278226875	5.260649375
ASB1	6.55849875	6.42294125	6.768720625	6.63728625	6.578228125	7.096658125	6.31453375	6.4618775	6.886440625	6.85749125	7.112741875	6.458650625	6.712560625	7.006553125	6.63728625	7.025835625
ASB10	2.829226875	2.92375875	3.20768375	3.132489375	3.043725	3.224994375	2.972465625	3.128335625	3.12350125	2.958521875	3.6406915625	3.140325	3.501670625	3.3531803125	3.256631875	3.881845
ASB11	0.852349375	0.8664934375	0.393993125	1.2264449375	1.10391025	0.815696375	1.1097281875	0.8103865625	0.4483123125	1.809233125	0.5830689375	0.8067320625	1.1433906875	0.8273568125	0.5602206875	1.2984225
ASB12	1.935459375	1.956048125	2.013490625	1.474133125	1.605298125	2.18040375	1.843986875	2.214746875	1.680750625	2.053279375	2.2553996875	1.56634625	1.538214375	2.21957	1.80705	2.5779225
ASB13	5.436625625	5.2058475	4.932284375	5.437331875	5.129678125	4.977745	5.407239375	5.441130625	4.9965903125	4.8228721875	4.8481846875	5.140064375	4.41982375	5.21408125	4.660894375	4.831395
ASB14	1.63187375	1.443839375	1.3817040625	1.51622625	2.017266875	1.599463125	1.64213875	1.64421125	1.607430625	0.96308359375	1.3781275	1.63936875	1.54838625	1.62388	1.688679375	2.808861875
ASB15	1.661055625	1.946816875	1.980314375	1.791285	2.093468125	1.904698125	1.8987340625	2.1008803125	2.09651625	1.98654125	2.356126875	1.972470625	1.98600875	2.0071759375	1.819645625	1.948265
ASB16	4.13196	3.9103425	4.0021921875	4.2763615625	3.848345625	4.2255425	3.31500875	4.244813125	3.97323625	4.1741353125	4.129526875	3.930210625	4.06906375	3.77250875	4.155203125	5.4723728125
ASB17	1.2044435	1.399223125	1.45416375	1.2466589375	1.3479175	1.40308625	1.57206	1.2181425625	1.5239275	1.351187875	1.58788	1.0301985	1.575569375	1.312455625	1.62015125	1.8470596875
ASB18	3.579961875	3.7769925	3.8673825	3.89896	3.533995	4.030730625	3.538235	3.4389	3.8405675	3.7700078125	4.37513375	3.268256875	3.848876875	4.357153125	3.6285796875	4.51514625
ASB2	3.656113125	3.60223375	3.1057165625	3.3720784375	3.21417875	2.665030625	3.81727625	3.40902375	3.1165146875	2.84255	3.49304875	3.4341209375	2.8859425	3.133455	2.97040375	3.42235375
ASB3	6.2795125	6.425024375	6.17912791875	6.197055	6.25064625	6.444281875	6.246043125	5.9080425	6.425024375	6.41238375	6.120735	6.419319375	6.83924375	6.115545625	6.033194375	5.853518125
ASB4	2.09651625	2.85918	2.731319375	2.307055625	2.303560625	2.688111875	2.762193125	2.080533125	2.813404375	2.61066125	2.353370625	2.235065	3.2761809375	2.15950875	2.67386625	2.740493125
ASB5	2.36904	2.262340625	1.926713125	2.00928375	2.19909375	2.27139625	2.450369375	1.8701709375	2.020095625	1.927701875	1.972	1.716658125	1.905195	2.057481875	2.40787375	2.076501875
ASB6	5.15435	5.0668075	5.4270846875	5.0830465625	5.630691875	5.264215	5.283826875	5.1744571875	5.44153625	4.936601875	4.8763375	5.47392625	5.172161875	5.398588125	5.131791875	5.08293515625
ASB7	3.237814375	3.3308190625	2.929196875	3.09571125	3.55431	3.1336584375	3.357430625	3.414525	3.377583125	3.238433125	4.20396725	3.102386875	3.31346	3.083099375	3.44422375	3.62381625
ASB8	5.48521625	5.437595625	4.8891075	5.610774375	5.1472875	4.936029375	5.4025075	5.7649146875	4.56905	5.080641875	5.081709375	5.284498125	5.060001875	5.062793125	5.17392	5.53932
ASB9P1	2.1555065625	1.782585	1.926221875	1.5774009375	2.003120625	1.45195	2.266165625	1.8373446875	1.737061875	1.989050625	1.5429495625	1.941841875	2.35521	1.51622625	1.92966875	2.191764375
ASCC1	5.496611875	5.591903125	5.4884625	5.480525625	5.371895	5.46772125	5.608494375	5.33289125	5.57203125	5.829875	5.52221953125	5.522361875	5.80385875	5.6249446875	5.640855	5.1310175
ASCC2	4.68739640625	4.465093125	4.821029375	4.52030875	5.0996225	4.974515625	4.549319375	4.6768609375	4.982135	4.9332959375	5.043335	4.819498125	5.17893875	4.936601875	4.8885525	4.75023
ASCC3	4.46285875	4.5095334375	4.2175365625	4.171575625	4.12369625	3.959745	4.602485	4.219444375	3.957048125	4.28338375	3.796565	4.38634875	4.54374875	3.68417875	4.436069375	3.390706875
ASCL1	4.418125625	4.884373125	4.984304375	5.3933775	5.9406225	5.651371875	5.015500625	3.915015625	5.069984375	6.311016875	6.17166125	4.257035625	6.822300625	5.0119575	5.388351875	4.62448875
ASCL2	3.147578125	3.050361875	3.224148125	3.8275746875	3.123708125	3.398526875	2.822155625	3.31662125	3.05952375	3.63549875	3.83906	2.993306875	3.2887	3.73244	3.13700653125	3.9926825
ASCL3	2.180834375	2.276128125	1.89685875	2.279165625	1.1907035625	2.36670375	1.63778625	1.783755625	1.8475090625	1.55725875	3.18541125	2.030660625	1.89405875	2.35802625	1.41819125	1.670815625
ASCL4	2.756300625	2.385085625	2.71197	2.405005	2.6186425	2.9659134375	2.716550625	2.7084453125	2.653841875	2.478785625	1.62388	2.72836875	2.762541875	2.48904125	2.1832825	3.202726875
ASF1A	4.68399	5.032346875	4.155941875	4.61448625	4.077996875	4.33505375	4.9214625	3.80028625	3.8885396875	4.694505	3.4228109375	4.5004025	4.83113875	3.61583	4.400865	3.127814375
ASF1B	2.90092875	2.77414875	2.37388	2.643925625	2.883813125	2.941975625	2.61493875	3.0084175	3.249733125	2.811114375	3.4119915625	2.57722125	2.7136875	2.916115	2.9486075	2.79702125
ASGR1	5.151751875	4.97559	5.265190625	5.14150125	5.1498784375	5.6393925	4.935429375	5.3056478125	5.021448125	4.739026875	5.726479375	5.169109375	4.724598125	5.34939125	4.7895525	5.929395625
ASGR2	3.18616	3.089210625	3.06730625	3.167693125	3.17097265625	3.206690625	2.948244375	3.165184375	3.1702325	2.722670625	3.0099159375	2.697765	2.9013375	3.18693875	2.7007546875	3.520790625
ASH1L	6.919584375	6.94523	6.938169375	7.0144534375	7.049963125	6.768720625	6.99796875	7.049963125	7.184736875	7.272031875	6.719813125	7.2828625	7.1762503125	7.294303125	7.022950625	6.65341
ASH2L	6.819679375	6.6212660625	6.483204375	6.6650475	6.179964375	5.999245	6.700763125	6.436075625	6.518783125	6.3069725	5.980796875	6.481255625	5.972494375	6.067134375	6.34124625	5.9180175
ASIP	2.6786065625	2.844113125	3.2931578125	3.113813125	3.7671015625	3.18891015625	2.9302659375	3.483694375	3.210805	2.985673125	3.245218125	2.845125	2.9429225	3.09130875	3.13475375	3.1247328125
ASL	4.787145625	4.571571875	4.47050375	4.592408125	4.15555375	4.45888625	4.63000625	4.616504375	4.155203125	4.3221409375	4.488226875	4.122299375	4.658325	4.051938125	4.33467375	4.7625965625
ASNA1	7.051231875	7.1057425	7.077975625	7.062824375	6.676400625	6.6026125	7.20721375	6.985055	6.63429625	6.7921403125	6.43919375	7.058333125	6.671993125	6.39556125	7.051231875	6.72169
ASNS	6.52218625	6.69524625	6.4792075	6.42642375	5.7879575	5.31009	6.73964125	6.2775575	5.9962409375	5.4433184375	5.437331875	6.25231125	5.734	6.02971625	6.364488125	5.1374321875
ASNSD1	4.8093503125	4.9795625	4.520825	4.89512625	4.6422425	4.4959296875	5.279251875	4.811300625	4.4671271875	4.465725	4.4741175	5.04142875	4.820443125	4.477203125	4.7276815625	3.758604375
ASPA	3.984723125	3.743503125	3.77527484375	3.842505625	3.71666375	4.839070625	4.4288109375	3.60856	3.61322	4.816943125	4.5205778125	3.354850625	3.734886875	4.154683125	4.79455375	3.23237375
ASPDH	4.67709625	5.2206015625	5.3943925	5.164788125	5.4593534375	5.5220771875	5.10759	5.3899075	4.885925625	5.01158875	5.7328875	4.483404375	4.99065875	5.41921	5.14697	5.62353875
ASPH	5.71665	5.388351875	5.62062375	5.9690275	5.84362875	6.50870875	5.4590903125	5.38116	5.843015	6.3255675	6.121065625	5.585899375	6.758719375	5.70360875	5.98338125	6.32522
ASPHD1	5.9985065625	6.104871875	6.499476875	6.332549375	6.26691875	6.8940325	6.149093125	6.4925875	6.373439375	6.763270625	7.169915625	5.785733125	6.513559375	7.140829375	6.209646875	6.520691875
ASPHD2	5.265190625	5.5412475	5.096111875	5.11860625	5.914324375	4.9722790625	5.4492303125	5.688754375	5.2469903125	5.01278625	5.340378125	6.100143125	3.9645475	5.6199125	5.19942984375	5.569794375
ASPM	1.695579375	1.692613125	1.823188125	1.98693125	1.612601875	1.7489809375	1.69636875	1.709539375	1.593330625	1.84074	1.7609590625	1.56903	1.706211875	1.8276575	1.6823289375	1.7989325
ASPN	1.73184875	1.876004375	2.089958125	1.574975625	1.796758125	1.54790625	1.706741875	1.7219125	1.483206875	1.89651875	1.495655625	1.592578125	2.012790625	1.8627825	1.53594375	1.6946
ASPRV1	3.41488	3.0309775	3.68234	3.59941	3.7769925	3.875779375	3.335014375	3.296083125	3.666008125	3.668831875	4.13600604375	3.65980125	4.275999375	3.7754125	4.202833125	4.238642290625
ASPSCR1	5.368734375	5.1341625	5.66097	5.69148	5.399664375	5.932795625	5.15409625	5.69362625	5.662325	5.58823125	6.038554375	4.92522375	5.429838125	5.32241625	5.4442	6.02015625
ASRGL1	6.7813425	6.900094375	7.024586875	7.3012725	7.5786975	8.051276875	6.860485	6.319900625	7.290026875	7.73349875	7.222295625	6.960763125	7.629749375	7.272031875	7.3389675	7.19369375
ASTE1	3.400774375	3.522344375	3.092521875	2.998945	2.77735375	2.91015875	3.29520375	2.753991875	2.805524375	2.88615625	2.85465375	3.08447375	2.9142746875	2.775345625	3.026645	2.781388125
ASTL	2.86923875	3.579715625	3.809031875	3.646858125	3.833386875	4.0028028125	3.381883125	3.4970684375	3.566851875	3.4608703125	3.802874375	3.531006875	3.619580625	3.415448125	3.640338125	4.155941875
ASTN1	6.798891875	7.045696875	6.89102625	7.005030625	6.895924375	6.737695	7.070679375	6.94178875	6.824164375	6.67765125	6.582388125	6.97172	6.832606875	6.644898125	6.67236375	6.5928325
ASTN2	5.2107171875	5.034178125	5.5412475	5.312164375	5.15435	5.538098125	5.106549375	5.434380625	5.072386875	5.36085	5.5619625	5.3130409375	5.35605375	5.4103834375	5.3432990625	5.5240959375
ASXL1	5.68113375	5.471953125	5.644234375	5.6722584375	5.87002	6.009665	5.435256875	5.7033075	6.077924375	6.18403875	6.15060375	5.878254375	5.911105625	6.0164875	5.8731921875	5.86574625
ASXL2	5.193005625	5.3278021875	5.38082875	5.32024375	5.59722125	5.062104375	5.088091875	5.09312625	5.301745	5.771255625	5.48935390625	5.3678525	6.03778875	5.7879575	5.2070675	4.753953125
ASZ1	1.6427296875	1.716990625	1.583259375	1.671306875	1.6248925	1.409270625	1.506429375	1.50441875	1.6248925	1.669187375	1.593330625	1.673395625	1.62436	1.598445	1.778401875	1.38823875
ATAD1	6.26152	6.0005425	5.4653875	5.712468125	5.478535625	5.25381875	6.148193125	6.2948425	5.2689328125	5.32024375	5.246350625	5.3655925	5.194399375	5.020144375	5.726700625	5.08128
ATAD2	3.462398125	3.419160625	3.006915625	2.991808125	2.98292	3.161706875	3.63347125	3.5801703125	2.9717896875	3.259798125	2.943954375	3.14906375	2.929935	2.81801375	3.059868125	2.571400625
ATAD2B	2.41000375	1.344214375	1.871676875	1.91695079375	1.839955	1.967068125	2.37891875	1.1856774375	2.2178375	1.2821855	1.424921875	2.113536875	3.1247328125	2.152896875	1.350579375	1.286621875
ATAD3A	5.575614375	5.687221875	5.9083625	5.620176875	5.514918125	6.014094375	5.153215625	5.567765	6.0824425	5.8480075	6.502108125	5.777985	5.694940625	5.8116425	5.48926875	6.889718125
ATAD3C	4.2303375	3.74266125	4.30148	3.4815021875	3.398903125	4.050668125	2.513246875	3.6883825	4.0553471875	4.057335625	3.063431875	3.05108515625	3.513944375	4.55278125	3.88123125	4.4432225
ATAD5	2.227106875	1.9874196875	1.9196925	1.869433125	1.809935	1.8664	2.2313125	2.135693125	2.201404375	2.089958125	1.8621615625	1.921033125	1.897861875	1.968285	2.03516875	1.68303375
ATAT1	4.40446	4.2677375	4.421750625	4.35686	4.3224796875	4.16726875	4.2019	4.435245625	4.371944375	4.4073990625	4.17207625	4.31443125	4.63804666875	4.4373290625	4.45976375	4.223684375
ATCAY	7.5009809375	7.403573125	7.610891875	7.5240125	7.717653125	7.181516875	7.623770625	7.810345625	7.3542596875	7.07714875	7.627721875	7.55879	6.628828125	7.53593375	7.4122878125	7.44483125
ATE1	6.43264125	5.968076875	5.794056875	5.714673125	5.571056875	5.905538125	6.181539375	6.047819375	5.56954125	5.944679375	5.525929375	6.03996125	5.612403125	5.907308125	5.818276875	5.4257309375
ATF1	2.97606625	2.707399375	3.885599375	2.88880625	4.356633125	2.63572	4.034068125	3.069149375	4.14344125	4.46156375	3.2357109375	2.839454375	5.078810625	4.0174675	3.143359375	2.481055625
ATF2	7.370691875	7.37856	6.93187375	7.1807709375	7.03696375	6.5891325	7.44806625	7.155789375	7.281185625	7.051231875	6.570740625	7.483578125	6.8565034375	7.23142125	7.117155	5.81894875
ATF3	2.96028875	4.584099375	4.11945375	2.8801775	3.242205	3.29897375	3.2412621875	3.078425625	2.9472228125	2.6049925	3.639154375	3.13506625	3.4902425	3.383340625	3.1831125	3.69338375
ATF4	3.7516209375	3.741581875	4.51719	4.2120771875	4.1529925	4.2830584375	3.536754375	3.8753	3.887006875	4.040550625	4.796595625	3.89896	4.18554125	4.47441875	3.5859775	5.12757375
ATF5	3.9538371875	4.187765625	3.892115625	3.7486475	3.95449625	4.609430625	3.7686384375	4.1604225	3.486198125	3.735001875	4.53347	3.9116809375	4.24527125	3.9799225	3.866225625	5.125124375
ATF6	5.88104375	6.0498975	5.832578125	5.86574625	5.690609375	5.6855246875	5.818276875	5.73425875	5.6544975	5.807264375	5.956955	5.897279375	6.0598625	5.8721884375	5.88745	5.25524625
ATF7	3.638454375	3.7067690625	3.5922496875	3.6462775	3.392938125	3.906491875	3.452605625	3.2896834375	3.0246453125	3.7157878125	3.60978625	3.7576309375	3.8103421875	3.7942828125	3.501670625	2.7422803125
ATF7IP	5.00131875	4.9922646875	4.94544	4.8385640625	5.16355125	5.4459840625	5.060001875	5.18233	5.1570821875	5.364635	5.1482675	4.9789759375	5.241045625	5.028729375	5.168346875	4.9376975
ATF7IP2	3.91225375	4.198418125	3.29664875	3.518888125	3.9249609375	3.56480875	4.327549375	3.518888125	3.2593878125	3.5166675	3.1831125	3.7582671875	3.7473125	4.11073	3.721405625	2.715789375
ATG10	4.173480625	3.9889346875	3.38004	3.837681875	2.7397525	3.48780125	4.176776875	3.463789375	2.706295625	3.881845	2.666528125	3.49646125	4.0490025	3.576594375	3.7882125	2.136588125
ATG12	4.42371125	4.638370625	4.3908115625	4.649958125	4.246835	3.549884375	4.69974375	4.2357375	4.495295	4.48195375	4.480648125	4.5093115625	4.3199578125	4.48412375	4.257395625	4.50252625
ATG13	7.200675	6.99709765625	6.898115625	6.887175	6.831395	6.67931	7.273626875	6.991358125	6.87368	6.83608125	6.643743125	7.10928625	6.476261875	6.75139125	6.94523	6.355871875
ATG14	4.892255625	4.759503696875	4.767016875	4.241163125	4.21731875	4.322360625	4.9130575	4.885925625	4.603358125	4.4035009375	3.53926125	4.5576184375	4.445243125	4.17533	4.39906125	4.149334375
ATG16L1	5.1818565625	5.484933125	5.164788125	5.31770875	4.67805125	4.4851675	5.4790634375	5.07723125	4.786191875	4.7560935625	4.151403125	5.358405	4.26223875	4.63000625	5.00337	4.5226690625
ATG2B	6.26979625	6.09204375	5.805788125	5.802310625	5.6521725	5.314626875	6.300665625	6.1864075	5.8367753125	5.735161875	5.109274375	6.15187625	5.0576528125	5.139689375	5.8290225	4.2483675
ATG3	5.5357475	5.679776875	5.245495	5.95789	5.377453125	5.2497575	5.660056875	5.30498375	5.18074125	5.6449075	5.204724375	5.40528875	5.87786875	5.57949875	5.675851875	4.83784
ATG4A	3.460015625	3.39486125	3.3012525	3.36104875	3.29947125	3.277155	3.65804375	3.0889328125	2.829926875	3.348011875	3.67981625	3.537040625	3.328356875	3.12936125	3.6573375	2.20436125
ATG4C	3.987430625	4.505048125	4.0453475	4.010903125	3.6565471875	3.84035375	4.47575375	3.4806725	3.9325784375	5.34612875	4.581844375	4.195063125	3.90474875	4.287678125	4.2249165625	2.3542575
ATG4D	5.6111115625	5.50084875	5.63255625	5.397171875	5.815965625	5.9494225	5.702541875	6.163994375	5.593235	5.531876875	5.95789	5.621448125	5.39113875	5.94909625	5.582861875	5.87405125
ATG5	5.535485625	5.849731875	5.22685625	5.34372875	5.021448125	5.282261875	5.60954	5.5681484375	5.15479625	4.9210553125	4.651194375	5.372834375	4.985755625	5.13269375	5.1472875	4.93068875
ATG7	5.9007425	5.7667153125	5.700486875	5.58224125	5.451654375	5.1550025	5.5556025	5.292006875	5.4129203125	5.40433125	4.994735	5.64762	5.707129375	4.822573125	5.37755375	4.903925625
ATG9A	6.82639375	6.850296875	7.02136375	7.1241025	7.143815625	6.903344375	7.049963125	6.879881875	6.98198125	6.7752275	7.1241025	7.21803875	6.7752275	6.84237125	6.85096625	6.5626225
ATG9B	3.60601125	3.687334375	3.895	4.153356875	3.871599375	3.96253125	3.607810625	3.98976625	4.2084559375	3.5293053125	4.18997609375	3.8352025	4.1418225	4.16747875	3.713454375	4.391114375
ATHL1	3.77828625	3.279574375	3.69840375	3.671505	3.9385040625	4.44689625	3.4723625	3.66524	4.230563125	3.8492425	4.063205	3.7973525	3.913841875	3.87708875	3.858443125	4.045783125
ATIC	6.008144375	6.21482270625	5.93767375	6.2181803125	6.237813125	6.014469375	6.184795625	5.749551875	5.9397225	5.87651375	5.614711875	6.27101625	5.799634375	6.203725	6.07139875	5.7333715625
ATL1	7.009170625	6.8940325	6.165565625	6.524224375	5.769985	5.058848125	7.1807709375	6.820843125	5.90425375	5.44795875	4.4225278125	6.52915375	4.551506875	5.228118125	6.56310125	4.761230625
ATL2	5.656036875	6.04895375	5.193005625	5.2842465625	5.28575	4.998264375	5.9083625	5.5935428125	5.002925	5.2200684375	4.45179875	5.603438125	5.3113484375	4.936851875	5.2206015625	4.39725125
ATL3	5.4239225	5.0461571875	5.2833490625	5.150283125	5.3399546875	5.49401375	5.13269375	4.933585625	5.0910259375	5.70796875	5.253566875	5.4251528125	5.915241875	4.970993125	5.4790634375	4.408781875
ATM	4.622169375	4.482545625	4.330013125	4.1246728125	4.27115375	4.4945725	4.667116875	4.452534375	4.324400625	5.048218125	4.486274375	4.411483125	4.287678125	4.421441875	4.651194375	3.8673825
ATMIN	6.52465	6.324620625	5.8686025	6.29034125	6.216291875	6.2364325	6.3573646875	6.387961875	6.119251875	6.1236675	5.954215625	6.175914375	5.924336875	5.917690625	6.25911375	6.124825
ATN1	6.567429375	6.1539275	6.806275625	6.4081125	7.299335625	7.44322375	6.265180625	7.0588825	7.091421875	7.157469375	7.3253375	6.866294375	7.1471675	7.545801875	6.989686875	7.57973875
ATOH1	3.1946475	4.24238625	3.872203125	2.688111875	2.939319375	2.952611875	3.566851875	2.91295625	4.088819375	3.0902071875	2.707399375	3.9060115625	2.796018125	2.6511525	2.806941875	3.5810803125
ATOH7	4.589541875	4.5210421875	3.793926875	4.47553875	4.2565375	4.209743125	4.57003625	4.63204	3.957918125	4.062125	4.073396875	3.876866875	4.026794375	3.670925625	4.2845525	4.608158125
ATOH8	3.5756490625	3.7674071875	4.616194375	4.17106875	4.202833125	4.5124275	3.725519375	3.990108125	4.64685	4.80003625	4.9394125	4.024265	4.8424828125	5.08195	4.004973125	4.990196875
ATOX1	7.2953225	7.224583125	7.368024375	7.194593125	6.736233125	7.268021875	7.1206625	6.886440625	7.084363125	7.167219375	7.371463125	6.886440625	7.817361875	7.252805625	7.296831875	8.107138125
ATP10A	4.108613125	3.7073365625	5.1227653125	4.26688125	4.328338125	4.52147	3.72929	3.7272959375	3.892925	3.876026875	5.164570625	4.08736	4.3655853125	4.389299375	3.9470853125	4.407169375
ATP10B	2.80721875	3.3644525	3.391931875	3.7473125	3.090639375	3.21417875	3.2568875	2.896475	2.7907003125	3.352670625	3.1716778125	3.016654375	3.2494275	2.97642	3.3676675	3.325806875
ATP10D	3.93228	4.099358125	4.085006875	3.835811875	4.050066875	3.753081875	3.9182159375	3.4018	3.86130625	4.13600604375	4.1485575	4.13425875	4.495295	3.9211925	3.95304375	3.4791975
ATP11B	4.129526875	4.312325625	3.77415125	4.02098125	3.70748	4.149334375	4.360496875	3.9518875	3.9870721875	4.1062425	3.174511875	4.371944375	3.76158125	3.746518125	3.9060115625	3.668668125
ATP11C	2.736085	2.427374375	2.35736	2.150225	2.507855625	2.61493875	2.872805625	1.9709825	2.514073875	3.354850625	2.39788125	2.72792875	2.887895625	2.8698375	2.55002	1.855779375
ATP12A	1.965079375	1.908301875	2.0598740625	2.0695075	1.9188675	2.070905625	2.104906875	2.08914875	1.909804375	2.105455	1.9645640625	2.197330625	2.12455125	2.062034375	2.072195625	2.2571425
ATP13A1	5.156795625	4.962195625	5.5751359375	5.38250625	5.491030625	5.48796125	5.09834	5.42634875	5.295949375	5.144624375	5.428340625	5.371895	4.95460375	5.419479375	5.28600625	5.43017875
ATP13A2	6.80081125	6.690740625	6.8274975	6.99399125	6.85194125	6.569534375	6.80081125	6.955055625	6.83608125	6.339604375	6.83065625	6.570740625	6.3946903125	6.77946625	6.891635625	6.959469375
ATP13A3	5.30768	5.962380625	5.1518915625	5.156795625	4.902586875	4.710835	5.5627071875	5.1832484375	4.98278375	5.148511875	4.697274375	5.045111875	5.146398125	4.6713046875	4.981149375	3.8807825
ATP13A4	4.6196584375	4.8236721875	5.02074875	4.802870625	4.6593409375	5.140064375	4.3163528125	3.7861671875	4.6706184375	5.24159875	4.6907834375	4.1934421875	6.0410396875	4.494295625	4.4560653125	4.158720625
ATP13A5	2.22353625	2.22180875	2.250544375	2.24048	2.308345	1.81683625	1.880340625	1.6755225	1.79050875	3.031284375	2.101946875	2.003120625	2.74996625	1.627776875	2.522140625	2.784306875
ATP1A1	9.302359375	9.554500625	9.25702875	9.5774190625	8.64614	8.2461359375	9.765013125	9.512380625	8.7647425	8.31039875	7.894146875	9.406155625	7.41674375	8.606230625	9.09832	8.2461359375
ATP1A2	8.032790625	8.06504125	8.632940625	8.431405625	8.84920875	9.379359375	7.116259375	7.48767375	8.606230625	9.379359375	9.134429375	8.260729375	9.7238175	8.638676875	8.3411009375	9.357886875
ATP1A3	7.759360625	7.673855	8.16442125	7.966713125	7.93826625	7.256989375	8.1916	8.075941875	7.313185625	7.505760625	7.315465625	8.31937	5.800639375	7.845519375	8.08797375	7.647316875
ATP1A4	2.425309375	2.40882875	2.584778125	2.44501125	2.35387125	2.547146875	2.337329375	2.571400625	2.69139125	2.54177875	2.35928875	2.48276375	3.10279	2.666528125	2.47248	2.67823625
ATP1B1	9.32582375	9.698361875	9.28605125	9.528123125	8.7782934375	8.595008125	9.685630625	9.5774190625	9.09832	8.7154475	8.21846875	9.153104375	7.31640125	8.7782934375	9.389414375	7.929089375
ATP1B2	9.528123125	9.104011875	9.7238175	9.805980625	10.013141875	10.339228125	8.41246625	9.291860625	9.9356075	10.204395625	10.2345346875	9.472248125	10.38386875	9.985595	9.91674125	10.426330625
ATP1B3	6.05776921875	6.067134375	5.7499059375	5.34939125	5.836181875	5.1254759375	6.1627525	5.7772525	4.9511909375	5.363061875	4.307518125	6.0292775	5.4188621875	6.027779375	5.196728125	4.1027625
ATP1B4	1.66602375	1.7296775	1.676573125	1.925006875	1.579400625	1.751331875	2.0312275	1.8215778125	2.14655854375	1.8740771875	1.781165	1.98654125	1.958775	1.6512075	1.764550625	2.158074375
ATP2A1	2.844113125	2.640586875	2.850220625	2.722991875	2.97286125	3.06237125	2.5414425	2.912725	2.822155625	2.5567165625	3.141973125	2.817453125	3.0602109375	3.0200553125	2.72728375	3.128025
ATP2A2	8.3809025	8.59079875	8.39679875	8.421980625	8.298035	7.83133	8.9231815625	8.8729725	8.260729375	8.2826075	7.8700875	8.7335246875	7.874051875	8.071313125	8.58585	7.364938125
ATP2A3	3.920665	3.835811875	4.137535625	3.901129375	4.20396725	4.4563921875	3.761914375	4.0314425	4.15929625	3.92553	4.680414375	3.90557	4.159575	4.13196	3.980198125	4.966496875
ATP2B1	8.175901875	8.431405625	7.8399921875	8.121724375	7.7207475	7.259974375	8.602049375	8.467783125	7.98719375	7.352448125	6.8716425	8.049354375	6.0813	7.497736875	8.007199375	6.936275
ATP2B2	7.08629875	7.51783	7.922985625	7.93826625	7.368024375	7.589666875	7.64390875	7.84933625	7.494708125	7.117155	7.3271246875	7.37856	6.806275625	7.281185625	7.54873375	7.591318125
ATP2B3	5.882634375	5.88745	6.130110625	6.098610625	6.241495	5.7972178125	6.136348125	6.593433125	6.1076446875	5.5548896875	5.66204875	6.14568	4.94349	5.83522	6.18750375	6.304008125
ATP2B4	7.960765	8.0189375	7.676590625	7.69869125	7.8275084375	7.20405625	7.776741875	7.529496875	7.922985625	7.488708125	7.33416625	8.4838053125	7.51413	7.75098625	7.7497265625	8.002703125
ATP2C1	6.481673125	6.764085625	6.18037625	6.48282375	6.066770625	5.98472875	6.708624375	6.130110625	5.992145	6.501538125	5.9390496875	6.3808725	6.296510625	6.073586875	6.239196875	5.270381875
ATP2C2	3.35640375	3.312405	3.76014875	3.5284471875	3.358958125	3.531006875	3.43601375	3.5691975	3.471860625	3.45920125	4.029084375	3.555579375	3.15814	4.336344375	3.55536375	3.947754375
ATP4A	3.2975715625	3.427523125	3.39662	3.438738125	3.524915	3.84734	3.386315	3.47757125	3.80593625	3.37520375	4.082926875	3.381883125	3.429368125	3.55482875	3.205269375	3.837239375
ATP4B	2.746009375	2.8004334375	2.959195	2.9171753125	2.9795078125	2.867445625	2.7368175	2.932851875	2.988351875	2.7077271875	2.90899	2.786669375	3.189085	3.078425625	2.7256634375	3.202179375
ATP5A1	9.7238175	9.617460625	9.617460625	9.747679375	9.309355625	9.32582375	9.844053125	9.792969375	9.3986428125	9.23554875	9.182258125	9.554500625	9.182258125	8.976448125	9.512380625	9.6664025
ATP5B	9.1255534375	9.09832	8.9430675	8.936094375	8.582444375	8.760115625	9.3675475	9.01142	8.546179375	8.7745903125	8.546179375	9.1414653125	8.421980625	8.292525625	8.90642625	8.162045
ATP5C1	8.135688125	8.193255625	7.908636875	8.07843875	7.894146875	8.2957725	8.23070078125	8.13274875	7.963929375	8.0452625	7.55879	7.960765	7.505760625	7.655024375	8.175901875	7.347475
ATP5D	7.4345909375	7.5009809375	7.77846	7.5315965625	7.76986625	7.8561125	7.655024375	8.046946875	7.67759875	7.496731875	7.497736875	7.593986875	7.74235625	7.6842315625	7.67088125	8.415493125
ATP5E	4.972795625	4.63596875	3.4765659375	3.200413125	4.5235575	5.909445625	3.728349375	5.000086875	4.913988125	3.59735125	5.33395375	4.862908125	3.89896	3.763235	4.14686375	5.79562
ATP5F1	4.356633125	4.577656875	3.924515	3.371400625	4.1092725	3.470463125	4.4080375	3.286573125	3.956665	3.759836875	3.885599375	3.9867840625	3.76293625	3.293555625	3.793126875	1.79080875
ATP5G1	6.427993125	6.46962875	6.42844625	6.4983534375	5.70360875	6.047819375	6.0853340625	6.66362875	6.597368125	6.057649375	5.67674625	6.220096875	5.506060625	6.147888125	6.367629375	6.606999375
ATP5G2	5.782329375	5.82397	6.023984375	5.9631028125	6.590989375	6.3946903125	5.53932	6.51514625	6.414458125	6.1423	5.993703125	5.96651125	6.276804375	6.124825	6.149518125	6.0881265625
ATP5G3	8.35735625	8.290066875	8.40046625	8.66546	7.93501875	7.871824375	8.425186875	7.647316875	8.139925	7.79659625	7.600974375	8.23483	8.375013125	7.9822021875	7.922985625	7.454805
ATP5H	5.03477125	4.5040525	4.518336875	4.76191625	4.56905	4.21692875	4.942184375	5.482366875	5.236490625	3.524125	5.497693125	4.6887375	5.0662240625	5.123315	3.777963125	3.291233125
ATP5I	9.5650815625	9.589253125	9.653375625	9.418154375	9.379359375	9.334215625	9.25702875	9.22943375	9.302359375	9.418154375	9.539011875	9.302359375	9.5774190625	9.6664025	9.519756875	10.104930625
ATP5J	4.67927375	4.71395625	4.6991175	4.965288125	5.19907	4.860799375	5.0853215625	4.919169375	4.6103653125	4.97239390625	4.6912821875	4.9287475	4.8428225	4.4610196875	4.5546615625	4.68511875
ATP5L	7.911659375	7.842315	7.183305	6.8903875	6.03713625	6.58048625	8.494403125	7.093321875	5.393716875	6.684955	6.365818125	6.655373125	6.646690625	5.368734375	6.668115	3.95057875
ATP5L2	2.470194375	2.405351875	2.312024375	2.257785625	2.0013025	1.700324375	2.37388	2.415284375	1.6487825	2.068689375	2.1877	2.914618125	2.2269328125	2.534974375	1.426665	1.623165625
ATP5O	8.71972125	8.723955	8.7154475	8.7154475	8.64286625	8.328666875	8.886930625	7.5953821875	8.90642625	8.573674375	8.913045625	8.3371975	8.240655625	8.3258325	8.494403125	8.913045625
ATP5S	3.96217875	3.9283	3.2869025	3.52994875	3.3509315625	3.4918225	3.847799375	3.76264875	3.625820625	3.4727278125	3.400774375	3.827856875	3.4927225	3.654653125	3.799225	3.2078621875
ATP5SL	6.322033125	6.34164375	6.36041875	6.428828125	6.722936875	6.2688559375	6.69524625	6.570740625	6.329393125	6.579978125	6.1036825	6.5744771875	6.365818125	6.1552484375	6.646285625	6.3260928125
ATP6AP1	8.389773125	8.162045	8.2957725	8.3211178125	8.193255625	7.717653125	8.559790625	8.507635625	8.152466875	7.87700875	7.6842315625	8.632940625	7.29807625	7.837764375	8.378583125	8.081018125
ATP6AP2	8.059521875	7.9713025	7.7387575	7.9822021875	7.69385125	7.488708125	8.134136875	8.251221875	7.719390625	7.38006125	7.17692125	7.962444375	7.2237975	7.473720625	8.002703125	7.049963125
ATP6V0A1	2.597013125	2.9913775	3.452605625	1.440686875	2.8004334375	2.7529603125	2.191764375	2.56241875	2.426041875	2.11401375	2.653841875	3.729415625	2.36791625	2.299975625	2.382448125	3.37774484375
ATP6V0A2	4.4052265625	4.042386875	4.336815	3.590288125	4.637135	5.244433125	4.344585625	5.04270375	4.4165946875	3.7503075	5.302748125	4.2956525	4.835516875	5.34612875	3.885190625	5.422003125
ATP6V0A4	2.3440175	2.45659125	2.582156875	2.5928725	2.62994125	2.6966875	2.911513125	2.395683125	2.626483125	2.582156875	2.522140625	2.82503125	2.387598125	2.7090978125	2.4192726875	2.86791375
ATP6V0B	7.5755771875	7.886424375	7.43176625	7.58087125	6.899515	6.3974225	7.8598290625	7.44806625	6.664643125	6.7954775	6.10325375	7.8561125	6.744354375	6.686031875	7.413619375	6.866294375
ATP6V0D1	7.7207475	7.5669775	7.290026875	7.4988809375	7.215433125	6.884851875	7.8960734375	7.77184125	7.24084625	6.692450625	6.556130625	7.600974375	6.47082125	7.03696375	7.454805	6.869821875
ATP6V0D2	1.54886875	1.813061875	1.395013125	1.84074	1.58925125	1.58203	1.8501275	1.710838125	1.83899375	1.579905	1.792970625	1.7296775	1.701338125	1.70434375	1.60007446875	1.708354375
ATP6V0E1	6.3562815625	6.61892625	7.17692125	6.822300625	7.24408	6.9803928125	6.05855375	5.730278125	6.861426875	7.104720625	6.4618775	6.762655	7.54419875	6.38114375	6.614744375	5.845745625
ATP6V0E2	6.771735	6.8468975	6.986099375	6.9066425	7.134040625	7.19162125	6.98255875	7.15866125	7.006553125	6.61157125	7.19162125	6.441131875	7.294778125	7.296831875	6.8703225	7.740626875
ATP6V1A	8.359805	8.23483	7.9021315625	8.275729375	7.404640625	6.85589	8.433476875	8.40497625	7.68599875	7.083295625	6.606999375	8.39679875	6.534131875	7.43303875	8.01717	7.099315625
ATP6V1B1	3.735001875	3.56171125	4.015020625	4.24053625	3.7582671875	3.99128375	3.674139375	4.050668125	4.1055375	3.72695875	4.2233840625	3.75592125	4.1248875	4.00364625	3.77624	4.90951625
ATP6V1B2	9.43099125	9.43099125	9.22943375	9.499815	8.675369375	8.170473125	9.48742	9.617460625	8.9231815625	8.14931375	8.00105375	9.25702875	7.602339375	8.578955625	9.064290625	8.58585
ATP6V1C1	7.68099	7.795491875	6.69738625	7.2560784375	6.472351875	5.8030875	7.8655375	7.383545625	6.206810625	6.3974225	5.0716359375	7.1260953125	6.310309375	6.16139	7.085106875	5.387296875
ATP6V1C2	2.7211625	3.03012625	2.784306875	2.78696875	2.711130625	2.87930625	2.684869375	2.742549375	2.97040375	2.6344565625	3.174939375	2.71728875	2.95988125	2.457794375	2.657011875	2.473681875
ATP6V1D	7.12328625	7.1445175	6.223696875	6.56622	5.96473375	6.04821625	7.486493125	6.760888125	6.1224275	6.136348125	5.13269375	6.56793125	5.976895	5.92054125	6.665381875	4.946401875
ATP6V1E1	8.5301959375	8.292525625	7.830183125	7.78000875	7.1513278125	7.269085	8.6151875	8.135688125	7.438710625	7.156808125	6.6988375	7.920448125	6.537473125	6.614744375	7.70563125	6.817645625
ATP6V1E2	3.5569975	3.783141875	2.9402325	3.77679125	3.121418125	3.0995740625	4.153661875	3.604511875	2.959585625	3.902875	2.99485	3.672665625	3.386315	3.15166875	3.8795184375	3.97750875
ATP6V1F	7.9257175	7.78384125	8.179044375	7.9429134375	7.792125	7.264039375	7.49994125	8.0410225	8.051276875	7.5412425	8.170473125	7.936255625	7.77846	8.046946875	7.899859375	7.478069375
ATP6V1G1	7.6561553125	7.615603125	7.3418775	7.64390875	7.538941875	7.78384125	7.795491875	7.703026875	7.403573125	7.21334125	7.253535625	7.342808125	7.537209375	7.37746875	7.5707075	7.3973775
ATP6V1G3	1.851846875	1.938064375	1.58203	2.07135125	1.580485625	1.7899175	1.6590225	1.55725875	1.946314375	1.73756	1.881959375	2.087550625	2.015051875	1.994296875	1.905555	1.572636875
ATP6V1H	7.655024375	7.31427	6.889718125	7.250846875	6.690740625	6.2572525	7.599566875	7.2822225	6.93187375	6.57285	5.76962875	7.42575	5.87651375	6.492890625	7.256989375	6.6250575
ATP7A	2.311174375	2.62697875	2.778405625	1.98171125	2.0212015625	1.824209375	3.006915625	1.76961375	2.09983375	2.537436875	2.04940875	2.37788375	1.4667206875	1.825079375	2.456240625	1.390765
ATP7B	4.274246875	4.344315	4.4690746875	4.336815	4.5463765625	4.27501	4.3003225	4.52239875	4.53688875	4.119791875	4.073968125	4.691935625	4.176184375	4.5066925	4.21731875	4.210098125
ATP8A1	7.41674375	7.383545625	6.935869375	7.112741875	6.76823875	6.65107125	7.32441875	7.036274375	7.08918875	7.142283125	6.504789375	7.333435625	6.0424478125	6.74566375	7.35571875	6.587790625
ATP8A2	6.278795625	6.213131875	6.1889875	6.1065575	5.773663125	5.605045	6.532171875	6.56165125	6.183291875	5.6544975	5.650060625	6.506616875	4.6713046875	5.808993125	6.07919375	5.234501875
ATP8B1	3.09130875	2.912725	3.2615775	3.0200553125	2.69380875	3.15118625	3.258544375	3.405480625	2.792319375	2.9717896875	3.1850225	3.17703125	2.63934625	3.07688234375	3.35057125	2.288260625
ATP8B2	4.985179375	5.0923321875	5.283105625	5.204415625	5.33930375	5.488154375	4.8011125	4.957229375	5.425474375	5.303646875	5.1500821875	5.28869625	5.3496275	5.520840625	5.153914375	4.675435
ATP8B3	3.0995740625	3.0051721875	3.161354375	3.30439875	3.345260625	3.514271875	3.00492125	3.440603125	3.2110571875	3.169565625	3.380513125	3.1465571875	3.2615775	3.3529775	3.068570625	3.719545
ATP8B4	3.294381875	2.760685625	2.574040625	2.591613125	3.097213125	2.94904875	3.13506625	3.027776875	2.666085625	2.70529625	2.3190375	3.103218125	2.939319375	2.8044365625	2.6255965625	2.1302475
ATP9B	5.912283125	5.76855	5.896630625	5.523759375	5.72636375	6.04031	5.7057090625	5.555321875	6.1836175	5.871705625	6.020539375	5.591290625	5.741860625	5.478535625	5.87712125	5.396649375
ATPAF2	4.654504375	4.8007428125	4.97885	4.707445625	5.3130409375	5.448695	4.942618125	4.8713025	4.78892	5.23298125	5.120465625	5.16505875	5.5135503125	5.153215625	5.001768125	5.3831828125
ATPBD4	3.62699	3.1552425	2.99212625	2.972465625	2.6314375	2.48276375	3.666866875	2.7617875	2.335631875	2.6547759375	2.283661875	2.103960625	2.710395625	1.806554375	2.666928125	1.71049375
ATPIF1	6.878826875	7.210051875	6.876483125	7.017773125	6.644545625	6.21382	6.72542	6.812018125	6.6121175	6.504789375	6.2545703125	6.7371025	6.889718125	6.445116875	6.809169375	6.3983275
ATR	4.361696875	4.5583553125	3.9456178125	4.03472625	3.457688125	3.46054125	4.6315475	4.163985	3.4772734375	3.601976875	3.2365025	3.8136409375	3.34222625	3.51877359375	3.79714125	2.757729375
ATRIP	3.9153625	3.9640975	3.8687040625	4.0522353125	3.93887	4.197301875	3.73747125	3.9279471875	4.057025625	3.776574375	4.114581875	3.8753	4.1561746875	3.78546625	3.848085625	4.7330821875
ATRN	6.63728625	6.377870625	6.10632	6.403751875	6.0454375	5.849731875	6.618316875	6.506028125	5.967223125	5.979369375	5.54796875	6.4332240625	5.38873375	5.88745	6.1076446875	5.3154675
ATRNL1	8.092095625	8.3809025	7.963929375	8.125169375	8.260729375	7.91749375	8.392843125	8.4590775	8.125169375	7.887905625	7.51413	8.214695	6.24830875	7.98719375	7.93501875	6.71127875
ATRX	3.8611703125	3.91921125	3.55431	4.0722946875	3.4608703125	3.4739125	3.96077375	4.2061596875	3.8119290625	3.956813125	4.27747125	3.7533375	3.892925	3.10219125	3.7674071875	3.0659525
ATXN1	6.35402	6.405785625	6.511428125	6.5744771875	6.445116875	6.2916925	6.348820625	6.596165	6.152428125	6.358908125	6.390591875	6.134638125	6.141799375	6.323005625	6.313805625	5.799634375
ATXN10	7.646063125	7.577015625	7.3441671875	7.299335625	6.96386	7.142283125	7.77846	7.371463125	7.293828125	7.2615875	6.959469375	7.73349875	6.93043125	6.691785625	7.4069275	6.87713875
ATXN2	6.48909770625	6.35516125	6.523581875	6.339604375	6.45341125	6.726141875	6.35319625	6.4847	6.75186375	6.66362875	6.656845	6.370343125	6.53146875	6.570740625	6.553120625	5.987205
ATXN2L	5.352375625	5.1480715625	5.311144375	5.350439375	5.684320625	6.056546875	5.39175375	5.456063125	5.375203125	5.6569725	5.891254375	5.6638315625	5.56549125	5.77524	5.544206875	5.577206875
ATXN3	5.18608625	5.200275	4.54242125	4.292764375	4.31512875	4.792185625	5.646124375	5.12476125	4.491903125	5.167916875	4.317515625	5.0056346875	4.78396875	5.190468125	5.03208375	3.625448125
ATXN7	5.662325	5.5565925	5.918969375	5.943439375	5.852755	6.033545	5.461344375	5.7809725	6.110735625	5.852755	6.387961875	5.862945625	6.156158125	6.328161875	5.71408125	5.632108125
ATXN7L1	4.0553471875	4.0987990625	3.971343125	3.9528153125	4.1051975	4.2967890625	4.039444375	4.243029375	4.7736178125	4.08414875	4.3116803125	3.9433184375	3.967760625	4.35686	4.225794375	3.954256875
ATXN7L2	4.465093125	4.3215509375	4.59441125	4.62969	4.840414375	4.822365625	4.199013125	4.803590625	4.910073125	4.2763615625	5.11064875	4.4389159375	4.6742259375	4.786191875	4.27747125	5.175834375
ATXN7L3B	7.148906875	7.1364225	7.23574125	7.418694375	7.129938125	6.679978125	7.57237625	7.63616875	7.193229375	7.310485	6.520691875	7.480593125	6.766408125	7.127125625	7.4630675	6.231223125
AUH	5.471953125	5.4025075	5.1299671875	5.7255484375	5.00637875	4.96282125	5.60985875	5.576953125	5.56339125	5.12757375	5.50112	5.097313125	4.8976325	4.84974375	5.222040625	5.013864375
AUP1	5.8565525	6.0563615625	6.293343125	6.11041875	6.31859125	6.203725	5.7073525	5.8013025	5.9464	6.171153125	6.2898825	6.1236675	6.171153125	6.148665	6.065339375	5.726248125
AURKA	2.46747625	2.644480625	2.434133125	2.61493875	2.305924375	2.675186875	2.915448125	2.587831875	2.6314375	2.41429	2.4284403125	2.49449125	1.974283125	2.53629875	2.411729375	2.229794375
AURKB	3.1221709375	3.3596625	3.5101625	3.489955625	3.210535625	3.628188125	2.86567125	3.9468021875	3.735001875	3.370540625	3.483381875	3.56572625	3.84734	3.3759215625	3.412903125	4.52667375
AURKC	3.136578125	3.207359375	3.3484446875	3.171448125	2.94786	3.500455	3.138840625	3.638454375	3.30439875	3.293906875	3.522344375	3.08958625	3.2500075	3.386095625	3.183375	3.4622228125
AUTS2	4.7952815625	4.747495	4.79455375	4.8082921875	4.94904625	5.1014825	4.6806359375	4.8840425	5.00104375	5.07959625	5.025916875	4.8415375	5.219793125	5.13489375	4.66193125	5.244181875
AVEN	3.70640359375	3.562994375	4.025175	3.534875	3.501670625	3.76100125	3.8145103125	3.845508125	3.9880659375	3.84273125	4.19141375	4.176776875	3.6724675	4.05502625	4.115660625	4.185295625
AVIL	3.022981875	3.130641875	3.140065625	3.055911875	3.645380625	3.183719375	3.063009375	2.9721984375	3.398903125	3.43399	3.924265625	3.32724125	4.0033921875	3.83068375	3.345260625	3.691731875
AVL9	4.28487625	4.395893125	4.04176296875	4.156999375	3.923489375	3.57071375	4.3040025	4.16135125	3.6587384375	3.821740625	3.431506875	4.2777025	3.920665	3.802874375	4.128115	3.89896
AVP	3.52437625	3.69540375	3.806933125	3.86418	3.60480125	3.490911875	3.146885	4.112815625	3.75698375	3.94809	3.78999	3.81306375	3.96945125	3.791565	3.5302875	4.5235575
AVPI1	5.5215240625	5.5813984375	5.502909375	5.355601875	5.23696375	5.06760125	5.758610625	5.562276875	5.0461571875	4.749838125	5.05083625	5.75907125	4.750585	5.0092990625	5.259778125	4.8597825
AVPR1A	1.821796875	2.091424375	1.921033125	1.758679375	2.3090925	2.200908125	2.3662534375	2.012055	2.312565625	2.412373125	2.170489375	2.15705625	1.83304625	2.62124125	2.25872125	2.2670196875
AVPR2	2.708708125	2.684525	2.272601875	2.657011875	2.573008125	2.375681875	2.440223125	2.54829125	2.63255	2.47612375	2.9795078125	2.581151875	2.8497525	2.746545	2.677245	3.09571125
AWAT2	2.064063125	2.22884875	1.8643371875	2.210196875	2.37980625	2.781163125	2.01134	2.36294875	2.41106375	2.85631375	2.830218125	1.96036625	2.5478446875	2.703981875	2.370641875	2.913996875
AXIN1	4.575185	4.5091203125	4.856655	4.69105875	5.175575	5.1145	4.260388125	4.725624375	4.955404375	5.01534875	5.27062375	4.77067125	4.896964375	5.5313975	4.813428125	5.1303378125
AXIN2	4.36115125	4.0471053125	4.6806359375	4.4026346875	4.528470625	4.9683303125	4.3791878125	4.72331	4.513810625	4.573214375	4.8807384375	4.606829375	4.7550825	4.7025875	4.506956875	5.3005325
AXL	5.218030625	5.06566	5.57277875	5.5295725	5.89236125	6.34382625	4.750585	5.1584059375	5.5967775	6.028283125	5.9303503125	5.33147	6.425935625	5.582056875	5.51802625	6.082
AZGP1	3.892345	3.591608125	5.522361875	5.461344375	3.436564375	4.67450625	3.704449375	4.221349375	4.99095375	6.104133125	4.2445975	4.313566875	5.3952209375	4.53347	3.95343	4.516639375
AZI2	4.911404375	5.037285	4.40010375	4.43261125	4.103534375	4.17953	5.03768375	4.7878925	3.7987190625	4.194848125	3.7979703125	4.284015625	4.27501	4.297880625	4.66784875	3.588413125
AZIN1	6.73423875	6.824164375	6.4061628125	6.183291875	5.805788125	5.76465625	6.981421875	6.5626225	5.761395625	6.235025625	5.833656875	6.481985625	6.251426875	5.37699125	6.32628796875	5.068570625
AZU1	3.9456178125	3.8164253125	3.884833125	4.4761728125	4.2892084375	4.162188125	3.52612	4.733965	4.926334375	4.109	5.1012096875	4.10330875	4.226200625	4.34906875	4.0185840625	6.04053625
B2M	9.2047528125	8.81733875	9.406155625	9.191240625	9.5066275	9.64334625	8.682983125	8.632940625	9.22943375	9.22943375	10.013141875	8.7566084375	9.698361875	9.602490625	9.291860625	7.87872875
B3GALNT1	5.790791875	5.8632775	5.156225625	5.089671875	5.18947875	4.395893125	5.98681625	5.299425	4.84229375	4.755849375	4.367979375	5.645706875	4.801376875	4.9737	5.30768	4.0217165625
B3GALNT2	4.7238259375	4.970386875	4.942618125	5.2233328125	4.843541875	4.885925625	4.86197	5.00337	5.123015	5.18162	5.23161875	5.042025	5.3399546875	5.290521875	4.90290125	5.69677125
B3GALT1	4.885925625	5.208836875	4.060699375	4.9980825	4.596691875	4.44377625	5.610774375	4.963066875	4.5935575	4.536380625	5.061850625	5.0176340625	4.487634375	4.038844375	4.4055390625	3.1088003125
B3GALT2	5.6801225	5.91099125	5.80037625	5.680384375	4.4450675	5.295949375	6.067731875	6.009665	4.53982375	4.999556875	4.627059375	5.450603125	3.956665	5.2893425	5.7793025	3.465488125
B3GALT4	4.429841875	4.52537	4.57637125	4.90695	5.0641746875	4.75465875	4.496221875	4.932645	5.136618125	3.97162875	4.77419	4.609113125	4.93379625	4.7960778125	4.541235625	5.748883125
B3GALT5	2.53345	2.46805375	2.34848625	2.4337275	2.74724125	2.44337875	2.404579375	2.346325	2.392479375	2.3906353125	2.566736875	2.35521	2.123042375	2.681475	2.17284375	2.70529625
B3GALT6	5.20371875	5.22959375	5.245294375	5.47998	5.319355625	4.994235625	4.987646875	5.58372625	5.38669125	5.165929375	5.3137725	5.1447128125	5.040109375	5.71020125	5.1810209375	5.70965625
B3GALTL	4.75734125	5.442605625	5.434795	3.642126875	6.03427625	6.02545625	4.538969375	5.272543125	6.541861875	4.3090975	6.651394375	5.0311015625	4.522069375	6.334108125	5.542903125	7.433603125
B3GAT1	6.2443925	6.05280875	6.713865625	6.23434125	7.21803875	7.49994125	6.3069725	6.501216875	6.938169375	6.904028125	7.2126821875	6.547689375	6.842724375	7.15866125	6.6356884375	7.413619375
B3GAT2	4.20641125	4.1392878125	4.466483125	4.10241375	4.603358125	4.33998	4.153356875	4.249290625	4.081864375	4.2263821875	4.65507125	4.715129375	4.646628125	4.5124275	4.168411875	5.41724375
B3GAT3	6.028539375	6.0881265625	6.19071125	6.41569375	6.59687375	5.845745625	6.519803125	6.12261875	6.12829625	5.98472875	5.66264375	6.1821465625	6.08992	5.837688125	6.413055625	6.186124375
B3GNT1	7.17692125	6.95713375	6.770405	7.07617875	6.640269375	5.7052725	7.19369375	7.36367125	6.60094479375	6.556130625	5.494770625	7.505760625	5.579775625	6.4388215625	7.364938125	6.975456875
B3GNT2	4.978285	5.1403378125	4.40852375	4.55546	4.217880625	4.112815625	4.843541875	4.517961875	4.0416621875	4.429506875	4.02323	4.7243059375	4.63365625	4.006201875	4.3475225	3.9100153125
B3GNT3	3.249094375	3.326100625	3.56714625	3.25075125	3.412301875	4.402359375	3.315393125	3.6791125	3.5184784375	3.8226275	4.62160375	3.59607375	3.391931875	4.04213	3.491179375	4.381
B3GNT4	4.06695140625	3.993336875	3.95526625	3.799225	3.955714375	3.815890625	3.9870721875	3.7582671875	4.1663140625	3.67665875	4.126319375	3.96217875	3.252075	3.7872925	3.625820625	4.218285625
B3GNT5	2.913996875	5.33462875	3.2009646875	2.2701940625	3.04414375	2.7790875	2.9098465625	2.297419375	2.4976525	2.72836875	2.76818	2.557446875	2.691719375	2.04382875	2.7678334375	2.44566
B3GNT6	4.485894375	4.3247725	4.58238125	4.4165946875	4.5669271875	4.845941875	4.17106875	4.9119475	5.04270375	4.6059328125	5.669896875	4.402128125	4.695101875	5.295659375	4.347281875	6.136348125
B3GNT7	3.762418125	3.94926875	3.6164975	4.20396725	3.96217875	4.8150475	3.82570625	4.00963046875	4.439273125	3.6318365625	3.6128178125	3.9450675	4.18876375	4.440631875	4.3912384375	4.749838125
B3GNT8	2.9966025	3.219095	3.81655125	3.22593375	3.408361875	3.71413359375	2.56241875	3.4608703125	3.4291309375	3.30495875	3.5419675	2.9016828125	3.593463125	3.97620375	2.723310625	4.153356875
B3GNT9	3.37867875	3.171144375	3.0086628125	3.024106875	3.5176565625	4.042675625	3.0511815625	3.3269428125	3.97750875	3.3998021875	4.1208309375	3.7674071875	3.512953125	3.7497940625	3.4500290625	4.0288509375
B3GNTL1	4.8050175	4.606829375	4.647705	4.6038533125	4.57941625	4.5639175	4.685714375	4.6598996875	4.790686875	4.3309146875	4.600643125	4.433156875	4.222924375	4.401743125	4.59441125	5.2528128125
B4GALNT1	5.761663125	6.00833125	5.7812028125	5.749268125	6.3180228125	5.993703125	6.149804375	5.8399875	5.908588125	5.59078875	5.602740625	6.4618775	5.107323125	5.834409375	5.83179375	5.676369375
B4GALNT2	2.9548575	2.98058875	3.1752634375	3.287976875	3.4951575	3.1157021875	2.8224453125	3.374543125	3.6285796875	3.00352875	3.672171875	3.093098125	3.419463125	3.324440625	3.250938125	4.2297971875
B4GALNT3	4.108045625	3.76293625	4.0490025	3.607488125	4.3655853125	4.46285875	3.68772875	4.1409259375	4.727495	3.9292359375	4.696934375	4.1409259375	4.088819375	4.518619375	3.953601875	4.4305875
B4GALNT4	5.929395625	5.700885625	6.3121509375	5.932209375	6.587426875	6.800366875	5.66264375	5.894306875	6.102611875	6.46909625	6.863305	6.105266875	6.54568625	6.523031875	6.199723125	6.92195875
B4GALT1	1.99859625	1.81744125	2.35584375	2.484526875	2.222500625	2.973501875	2.0837028125	2.47521125	3.3821175	2.5100628125	2.6653075	1.90701625	2.182090625	2.30755875	2.965421875	3.14046203125
B4GALT2	6.713248125	6.854214375	7.085560625	6.94906375	7.599566875	7.61280375	6.85895875	7.04349625	7.359816875	7.472080625	7.810345625	7.0517253125	7.57973875	7.9686596875	7.038359375	7.577015625
B4GALT3	5.098933125	5.461344375	5.5215240625	5.424183125	5.86270875	4.98790875	5.392273125	5.194399375	5.4302984375	5.39637375	5.388351875	5.52932125	5.479641875	5.655303125	5.31009	4.871661875
B4GALT4	3.869918125	3.73625875	3.2500075	3.3779065625	3.34417	3.223760625	3.703155	2.87398375	3.222544375	3.781675	3.779501875	3.70748	3.4608703125	3.439985	3.234469375	3.2869025
B4GALT5	6.820843125	6.629404375	6.3255675	6.686721875	6.591375	6.0005425	6.923094375	6.7645240625	6.28643	6.186124375	6.071890625	7.16633375	6.209254375	6.43000375	6.74618125	6.228683125
B4GALT6	5.9614696875	6.2197159375	5.678493125	5.781924375	5.049024375	5.023835625	6.47684	6.149093125	5.219793125	5.072386875	4.37995625	5.7057090625	3.55989125	4.904604375	5.558133125	4.39831203125
B4GALT7	5.24870375	5.116770625	5.239369375	5.258553125	4.90078125	5.16978625	4.957229375	4.7942725	5.24870375	4.70815375	5.121065625	4.958448125	5.3137725	4.654504375	4.6449525	4.941466875
B9D1	5.01158875	4.8813834375	4.57537375	4.351146875	4.50124	4.265276875	5.136095625	4.63135125	4.671995	4.07607375	4.02009375	4.47903875	4.40608125	3.85308875	4.36854125	4.8181775
B9D2	3.7139534375	4.0969340625	4.12937	4.2483675	4.34504625	4.245463125	4.1713646875	4.012379375	4.274246875	4.218110625	4.294193125	4.330013125	4.62836375	4.38436	3.9717365625	5.254683125
BAALC	7.880915	8.010601875	7.9713025	8.128523125	8.322865625	8.900479375	7.7353475	7.966713125	8.214695	8.375013125	8.6621975	7.543070625	9.04172125	8.35735625	8.0410225	8.051276875
BAAT	2.1866265625	2.412778125	1.775461875	2.354635625	2.22884875	2.088740625	2.758654375	2.311174375	2.16885	1.990398125	1.97497375	2.027114375	1.96400125	2.098180625	2.190288125	2.028346875
BACE1	6.284390625	6.1659921875	6.30352	6.339085625	6.308921875	6.141799375	6.4147825	6.368211875	5.97178	6.52465	6.38623625	6.342003125	6.11778875	6.4075875	6.525111875	6.33685125
BACE2	4.07025	3.737978125	4.7238259375	4.5858428125	4.6865575	4.757565625	4.031973125	4.1448475	4.606333125	4.83605125	5.53053125	4.775093125	5.03208375	5.0051375	4.604661875	5.02074875
BACH1	4.6887375	4.62969	4.831568125	4.867591875	4.677389375	5.2812675	5.04571875	5.184889	4.921915625	5.2158775	4.882395625	4.5556878125	5.0159725	5.1271475	4.8335425	3.7233275
BACH2	4.175859375	4.460381875	4.4649	4.26364875	4.22911875	4.144584375	4.4373290625	4.44808375	4.473419375	4.408781875	4.065010625	4.2845525	4.244813125	4.199608125	4.2357375	4.1070540625
BAD	5.41636375	5.5078289375	5.6855246875	5.28960625	5.830205625	5.688434375	5.26642875	5.65846125	5.84209625	4.843541875	5.577629375	5.624270625	5.76855	5.286569375	5.4012421875	6.17277875
BAG1	6.767063125	6.591375	6.728623125	6.6422275	6.67236375	7.44806625	6.659910625	6.793315	6.704216875	6.75717875	7.077975625	6.661217625	7.087200625	7.1241025	6.85589	7.369444375
BAG2	3.6068575	3.844859375	3.5645053125	3.983350625	4.418125625	4.3003225	4.158551875	3.582344375	4.18354625	4.0936684375	4.434351875	4.098058125	4.86171625	4.1430675	4.236146875	3.810724375
BAG3	4.637135	5.429170625	5.024420625	5.178040625	6.10196	5.4177284375	4.37862875	4.66812125	5.350439375	6.216969375	6.25850375	5.2600775	6.482341875	5.84030125	5.3952209375	5.836266875
BAG4	5.656691875	5.67473	5.58024375	6.0410396875	5.43193625	4.302515625	5.7002125	5.641975	5.45838625	5.02105875	4.516903125	5.618443125	4.856005625	5.2058475	5.454454375	5.488154375
BAG5	4.940798125	4.93068875	4.969890625	5.45872765625	5.151751875	5.366936875	5.866780625	5.785064375	5.079049375	4.787365625	4.328013125	5.172516875	3.659303125	4.2715296875	5.38082875	3.07038703125
BAGE2	0.8067320625	1.0097425625	0.960561375	0.8103865625	0.6321695	0.89776775	0.852349375	0.74165125	0.8664934375	0.7199811875	0.7123845625	0.6585719375	0.8850185	0.966233875	0.787230375	1.343510625
BAHCC1	4.82850625	4.834731875	4.2890101875	4.3822825	4.6004653125	4.0934653125	4.798479375	5.060001875	5.056746875	5.591903125	4.128723125	4.55278125	4.769304375	3.44028375	4.520136875	3.42253625
BAHD1	4.519330625	4.4592534375	4.66396125	4.3263321875	5.259778125	5.119845625	4.68310875	4.865343125	4.860799375	4.4823675	4.5933228125	4.658844375	4.935429375	5.093608125	4.61877375	5.175374375
BAI1	6.1675775	6.312678125	6.79429625	6.521434375	6.8940325	7.1396915625	6.112436875	6.45341125	6.74387	6.535473125	7.24615875	6.324915625	6.85749125	6.80513375	6.54338	7.234330625
BAI2	7.084363125	7.418088125	7.6170325	7.384783125	7.960765	7.69217	7.436075	7.649921875	7.57237625	7.252805625	7.74864	7.23574125	7.40607625	7.577015625	7.304291875	7.609625625
BAI3	7.6170325	7.659556875	7.3253375	7.413619375	7.1396915625	7.45362	7.49316375	7.440623125	7.653385	7.379170625	7.11795	7.3542596875	7.17692125	7.352448125	7.3609875	6.9177159375
BAIAP2	5.911778125	5.567765	5.94663375	5.71716625	6.1609665625	5.544206875	5.878501875	5.782329375	5.811933125	5.39145	5.801066875	5.9857196875	5.636819375	5.953505	5.86703625	6.138545
BAIAP2L1	2.587831875	2.9216775	2.875831875	2.703981875	2.86247875	2.72792875	2.54654625	2.47248	2.629191875	2.7342075	2.970938125	2.537436875	3.196628125	2.8004334375	2.6395565625	3.423563125
BAIAP2L2	4.23781875	4.104611875	4.584358125	4.3408575	4.49506625	4.7974925	4.028668125	4.4945725	4.377485	4.06540604375	4.50726375	3.8639940625	4.40010375	4.648724375	4.307914375	4.9370646875
BAIAP3	7.16519625	6.48025875	7.0411325	6.27913625	7.065368125	6.581915	6.70279875	6.665804375	6.83327375	6.3793728125	7.1870875	7.042235625	6.037435625	6.990568125	7.087200625	7.60399875
BAK1	3.904245625	4.30081375	4.2902615625	4.3046353125	4.2845525	3.995538125	4.071793125	4.037	4.366190625	3.78546625	4.30508125	3.93045625	4.4760246875	4.4435925	4.0766125	4.616194375
BAMBI	4.6564725	5.238038125	5.407541875	4.69568	4.985440625	4.578993125	4.88101125	3.8352025	4.1934421875	4.564283125	5.2174878125	5.0671	5.407541875	5.0529959375	5.11209875	4.751615625
BANF1	2.719703875	3.350125625	1.1366725	2.9911275	2.43466375	3.4970684375	3.25075125	3.063431875	3.23875	3.5965815625	4.418470625	3.176040625	2.4337275	2.056915	2.778405625	3.68581375
BANF2	2.1462725	1.526835625	2.076005625	1.894429375	2.17544625	2.389958125	1.5306225	2.336125	2.46747625	1.59723625	2.90254359375	2.0942025	1.877149375	2.108484375	2.6138525	2.695536875
BANK1	2.2359525	2.434133125	2.233074375	2.47687375	2.428065625	1.983853125	2.46834875	2.225623125	2.458176875	2.26943375	2.588841875	2.161509375	2.530380625	2.05242458125	2.154585625	2.522140625
BANP	4.96944375	4.7041578125	5.50149375	5.080641875	5.78264625	5.1792625	4.87814875	5.1599490625	5.579775625	5.683855625	6.3010240625	5.277075625	5.48772375	6.0824425	5.5113784375	5.564870625
BAP1	5.914556875	6.070926875	6.3983275	6.223279375	6.70512875	6.14261375	6.026624375	6.2795125	6.386716875	6.263354375	6.438059375	6.237813125	6.3260928125	6.525111875	6.03778875	6.41973
BARD1	3.383340625	3.7963415625	3.591359375	3.796870625	3.858443125	3.967058125	3.7674071875	3.370221875	3.61728875	4.592715625	4.004973125	3.8968834375	4.316998125	4.1577053125	3.9582453125	3.408361875
BARHL1	3.94152875	3.76349875	4.742159375	3.889804375	4.394299375	4.98278375	3.68192625	4.519089375	4.439844375	4.42907	4.9031559375	3.93205375	4.6171646875	4.679469375	4.09096734375	5.30498375
BARHL2	3.35398625	3.541385	3.821740625	3.882994375	3.8421159375	3.929728125	3.00352875	3.955714375	3.96077375	3.817981875	4.306999375	3.692118125	3.976921875	3.82073125	3.743503125	4.689176875
BARX1	3.9516675	3.815890625	4.030049375	4.365926875	3.822354375	3.862791875	3.811659375	3.8808978125	4.542713125	4.07025	4.68399	4.008041875	4.6507975	4.3303046875	3.935871875	5.35068375
BARX2	3.6538825	3.779501875	3.687051875	3.5351525	3.851523125	4.26443625	3.5396425	4.09995125	3.99772375	3.871865625	4.6374846875	3.774785625	3.863548125	4.187338125	3.7122084375	4.93918625
BASE	1.754795	1.817898125	1.4469753125	1.880988125	2.112234375	2.03351125	1.72678125	1.648434375	1.92906	1.963266875	1.7924925	1.7459175	1.882815625	1.810615625	1.384089375	1.6360175
BASP1	8.06762875	7.985366875	8.53590625	8.365456875	8.60991875	8.275729375	7.9584371875	8.6151875	8.5231140625	7.874051875	8.433476875	8.30170125	7.46182	8.7154475	8.290066875	8.995549375
BAT1	6.923094375	7.177553125	7.099315625	7.05342625	6.573000625	6.81352	6.96386	6.992781875	6.703275625	6.39422875	6.5030325	6.727703125	6.670903125	6.66970125	6.7582	6.689305625
BAT2	6.6988375	6.793315	7.15041125	6.953479375	7.483578125	7.44401625	6.77946625	7.090475	7.279244375	7.169915625	7.34080875	6.93187375	7.621144375	7.398140625	7.157469375	7.164450625
BAT2L1	6.25684	6.293915	6.21482270625	6.180710625	6.8165339375	6.72542	6.17912791875	6.51395604375	6.4337039375	6.20896770625	6.7778410625	6.48909770625	6.2606551875	6.661217625	6.6212660625	6.888905625
BAT2L2	6.52763	6.4545625	6.44173	6.4988771875	6.532171875	6.640269375	6.32079375	6.587790625	6.65902625	6.67831125	6.69738625	6.440098125	6.7979075	6.787700625	6.4937875	6.11890875
BAT3	6.576370625	6.68187375	6.77338	6.849551875	6.7524675	6.542395625	6.515976875	6.67765125	6.682454375	6.767063125	6.8793646875	6.793315	6.835053125	6.929415625	6.769283125	6.810295
BAT4	5.20395125	5.180445625	5.370198125	5.11769875	5.155255	4.689893125	5.00586	4.536380625	4.918005	4.86575375	4.680180625	5.36117625	5.13269375	4.652861875	5.17083875	4.60985828125
BAT5	5.4012421875	5.762054375	5.666073125	5.701424375	5.484216875	5.029515625	5.8674725	5.309576875	4.960284375	5.177426875	5.129425	5.981821875	5.134435	5.24471125	5.585363125	5.0389946875
BATF	3.267893125	3.00128125	3.23980625	3.406230625	3.870239375	3.830455625	3.014455	3.114140625	3.824969375	3.839616875	4.074460625	2.984446875	3.479405625	3.27298875	3.627685	4.745539375
BATF2	3.558055625	3.39770875	3.766534375	4.04867625	4.31443125	4.212860625	3.3656775	4.12253	4.3063025	4.0004575	4.677389375	3.9540875	3.80958375	3.68963125	3.7872925	4.66140875
BATF3	5.58372625	5.6817646875	5.4928775	5.42171375	5.857704375	5.29700375	5.32582375	5.5431478125	5.981821875	5.586713125	5.715034375	5.5568575	5.7593521875	5.8632775	5.26706	6.00504875
BAX	4.8332125	4.423474375	5.294050625	4.88940125	5.13379125	5.08611890625	4.5601409375	5.009924375	5.0996225	5.17059375	5.345723125	4.911191875	5.11890625	4.891575	4.60525625	5.744133125
BAZ1A	2.74287	2.6374203125	2.5484671875	2.566455	2.712308125	3.003879375	2.6971225	2.615568125	2.50873375	3.4622228125	3.23509125	2.519161875	3.083099375	3.161706875	2.89142	2.754834375
BAZ1B	5.764114375	5.944679375	5.836181875	5.976266875	6.00504875	6.057381875	5.71311875	6.04031	6.216291875	6.340074375	6.307984375	5.9556325	6.307984375	6.306159375	6.075753125	6.2493834375
BAZ2A	5.57617375	5.1601921875	5.6779025	5.33930375	5.676155625	5.958671875	5.246350625	5.5973975	5.7226971875	5.8909575	5.78877375	5.65886625	5.76610375	5.9083625	5.5225734375	5.1638953125
BAZ2B	4.825014375	5.0902225	4.55247875	4.7386290625	5.0084875	5.646701875	4.9691675	4.88709625	5.0298878125	5.557893125	5.63875625	4.513255625	5.9951375	5.148838125	5.036703125	4.402986875
BBC3	4.57941625	4.336344375	4.55693625	4.94194375	4.84229375	5.433361875	4.26996375	5.304529375	5.396910625	4.86366375	5.529801875	4.3438425	5.036216875	5.234843125	4.56681375	6.0563615625
BBOX1	4.1092725	4.58765125	3.815890625	4.67805125	4.6374846875	4.416903125	3.907529375	2.7256634375	4.39927625	5.2488884375	3.9783125	4.3995365625	5.2974378125	3.4988990625	4.68399	3.389590625
BBS1	5.960183125	5.627116875	5.85742	5.954215625	5.81244375	6.02971625	5.901119375	6.195731875	6.072913125	5.705509375	6.072913125	5.679776875	6.008708125	5.960183125	5.90202375	5.896630625
BBS10	3.90095875	4.016846875	2.985205625	2.985673125	3.22656375	2.89289875	4.433854375	3.4500290625	2.715395625	3.1157021875	2.117816875	3.9884928125	3.969713125	2.9548575	3.8421159375	2.065195625
BBS12	3.671769375	3.7150009375	3.442745	3.58087125	3.754979375	3.1309446875	4.0871140625	3.25075125	3.0534975	3.3274084375	2.88880625	3.317361875	3.5506328125	3.485898125	3.318733125	3.01222375
BBS2	6.809538125	6.69018	6.6327515625	6.814226875	7.112741875	7.480593125	6.506028125	6.34466875	7.21334125	7.5953821875	6.732435625	6.5928325	7.483578125	6.413055625	6.9770825	6.288648125
BBS4	4.721909375	4.213191875	3.817981875	3.999219375	3.837239375	3.652146875	4.66484625	3.795235	3.6068575	3.83993875	3.17800375	3.89533625	3.9473475	3.8337359375	4.210098125	2.926414375
BBS5	4.611034375	4.4583325	3.885190625	3.779013125	3.462398125	3.21614109375	4.485383125	4.046589375	3.60716875	3.646044375	2.839454375	3.822354375	3.660403125	3.479405625	3.852031875	2.884555625
BBS7	4.79192625	4.915579375	3.912560625	4.375555625	3.7834375	3.160413125	4.822573125	4.482891875	3.5622921875	3.702586875	2.913996875	4.3063025	3.35829375	3.8259375	4.1993809375	2.9885296875
BBS9	4.325359375	4.35512875	3.9508690625	4.3003225	4.19107375	4.1448475	4.44377625	3.83906	4.068658125	4.513255625	4.3870575	4.53688875	4.258031875	4.498393125	4.0408803125	3.42828840625
BBX	5.27277375	5.2194446875	5.1482675	5.2093996875	5.406821875	5.499135625	5.231079375	5.0668075	5.25640625	5.913714375	5.52117625	5.1841590625	5.78619125	5.559029375	5.51522875	5.01278625
BCAM	4.376375625	4.2323715625	4.737676875	4.435245625	5.3014325	5.317980625	4.1892303125	4.561146875	4.8528825	4.985316875	5.2143075	4.4722525	5.2712	4.943121875	4.787535	5.80509125
BCAN	6.809169375	6.77439	7.4630675	6.72026125	7.4898925	7.746163125	6.487599375	6.620576875	7.087200625	7.44483125	7.80069875	6.768720625	7.962444375	7.8637278125	7.127125625	7.553044375
BCAP29	5.467343125	5.597030625	4.32051125	4.7133875	4.48657125	4.3090975	5.35522875	4.9985684375	4.673419375	4.61754625	4.27054375	4.847695	4.328699375	4.250680625	4.936601875	3.9877146875
BCAP31	8.260729375	8.479898125	8.578955625	8.6151875	8.5231140625	8.17342875	8.59079875	8.81733875	8.433476875	8.386878125	8.365456875	8.698139375	8.021578125	8.31039875	8.4590775	8.7335246875
BCAR1	5.64934625	5.570346875	5.716311875	5.51683875	6.28643	6.210585	5.5922875	5.855025	6.05944625	5.81966875	5.80037625	6.015730625	5.83726375	6.108458125	6.05855375	6.210585
BCAR3	4.1732834375	4.362908125	4.6701971875	4.17533	5.13149166875	4.702915625	4.1775996875	4.055614375	4.248618125	4.881219375	4.63265	4.572939375	5.7118071875	4.2731059375	4.356155	5.152966875
BCAS1	5.030780625	4.879705	5.88899625	5.739048125	5.301021875	6.623993125	5.22112125	6.198071875	5.698126875	5.991693125	7.473720625	4.7186675	6.4009775	6.509746875	6.0251328125	5.87690375
BCAS3	5.5058021875	5.4808475	5.7135025	5.619655625	5.5192703125	5.4500925	5.79005625	5.693234375	5.8623721875	5.401588125	5.407541875	5.523490625	4.89921	5.36151125	5.66264375	5.1577475
BCAS4	4.956765625	5.029248125	4.880009375	4.70815375	5.33289125	5.0902225	5.11890625	5.531680625	5.432863125	5.3065040625	5.4025075	5.2747303125	5.028999375	5.27834625	5.063965625	5.945475625
BCAT1	5.0641746875	4.94462	4.530365625	4.87546	4.314691875	4.4482315625	5.355601875	5.403348125	4.432328125	4.0428734375	4.203748125	4.66696	3.360025625	4.118411875	4.655273125	3.735465
BCAT2	4.44541875	4.586165625	5.01744875	4.683544375	5.0054159375	5.2114540625	4.295455625	4.19982	4.67762625	4.9376975	5.54773625	4.5298225	5.9127175	4.426215	5.134435	5.202805625
BCCIP	3.8712640625	3.894770625	3.6381025	3.38758125	3.5953	3.9049646875	4.045783125	3.605471875	3.80227125	4.4995275	3.6091396875	3.951364375	4.4902	3.542990625	3.76264875	3.1670475
BCDIN3D	3.9325784375	4.24633625	3.96945125	4.06540604375	4.044136875	4.005440625	3.981270625	4.2084559375	3.94895625	4.248618125	4.14716625	3.392344375	3.8541625	3.731490625	3.5719325	4.54866
BCHE	2.2398596875	2.915448125	2.01691	2.29032	1.604460625	2.292205625	2.944595	1.88518125	2.14055078125	2.164445	2.2928825	1.627776875	2.7617875	2.01669625	2.4598825	1.52316875
BCKDHB	5.953505	6.214408125	6.144324375	6.44535375	5.870410625	6.296821875	6.11890875	5.366515	6.170828125	6.42938125	6.0223559375	5.605668125	7.143815625	5.657235625	6.212075625	5.5131840625
BCKDK	5.84362875	5.6734896875	5.7915915625	5.74751375	5.982276875	5.8172225	6.0164875	5.84461625	5.575915625	5.48147125	5.74751375	5.544206875	6.10912	5.561420625	5.86026375	6.117190625
BCL10	3.312809375	3.65093625	2.864335625	2.935988125	3.275636875	3.546976875	3.18163125	3.191613125	3.237814375	3.213695	3.283284375	3.29664875	3.4100046875	3.0909575	3.04738375	3.0108434375
BCL11A	5.438466875	5.5948275	5.598985	5.78983375	5.414775	5.06908	5.745225625	5.73648625	5.707669375	5.2009796875	5.718760625	5.4420625	4.61408875	5.7608475	5.460686875	5.308336875
BCL11B	4.3172315625	4.09995125	4.50982625	4.374325625	4.452534375	4.39725125	4.271978125	4.791261875	4.69641125	4.352215625	5.4953321875	4.5571609375	3.93958	4.98790875	4.377914375	5.309576875
BCL2	4.86740375	5.12476125	4.60784	5.144321875	5.464803125	5.35435125	4.8282875	4.81322625	5.671423125	5.78708875	5.35808625	5.236490625	5.6422925	5.409550625	5.339618125	4.553979375
BCL2A1	2.403856875	2.5027165625	2.1715925	1.82815	1.735454375	2.44566	2.3254225	2.02589625	1.821796875	2.7263259375	2.1748878125	2.327565625	2.48693125	2.0022025	3.082485625	1.598445
BCL2L1	6.753715	6.4273809375	6.93353875	6.99873625	7.1799975	6.940935	6.446100625	7.073634375	7.17553375	7.262915625	7.074945	7.149716875	6.5496815625	7.097958125	6.95121625	6.883059375
BCL2L10	2.98058875	2.571400625	3.01874875	2.363489375	2.3642175	3.0602109375	2.910506875	3.238111875	2.9020575	2.657288125	2.621000625	2.998125625	2.41793875	3.17350125	2.915448125	2.48572625
BCL2L11	2.396158125	2.7702375	2.7323784375	2.69139125	2.455954375	2.66062625	2.7610890625	2.3995575	2.382839375	2.807889375	2.258169375	2.59815125	2.36211125	2.557446875	2.436079375	2.6143190625
BCL2L12	3.198650625	3.266221875	3.4569375	3.85743875	3.459744375	3.488656875	3.282391875	3.360025625	3.5481125	3.802874375	4.349371875	3.34194625	3.796565	3.8288134375	3.535755625	4.393821875
BCL2L13	5.6053125	5.338904375	5.2290784375	5.2986578125	5.3501584375	5.0092990625	5.428855	5.432374375	5.161573125	5.119845625	4.78524	5.549436875	5.02636625	5.1221215625	5.010481875	5.038128125
BCL2L14	2.113536875	2.080533125	2.095761875	2.04099375	2.2364071875	2.201735625	2.054824375	2.27977875	2.240886875	2.4462875	2.4337275	2.041714375	2.268591875	2.30787125	2.09651625	2.54620125
BCL2L2	7.2615875	7.064459375	7.331285	7.315465625	6.991358125	7.2050775	7.250091875	7.446461875	7.270878125	7.3941753125	7.84933625	7.097958125	7.344826875	7.728525	7.21199375	7.42141125
BCL3	4.26067	4.341718125	4.603513125	4.58765125	5.0576528125	5.0311015625	3.878031875	4.8707353125	4.70084625	4.533210625	5.38082875	4.28338375	4.8326325	5.198685	4.5556878125	5.80385875
BCL6	5.4510225	5.74643875	5.24857125	5.58823125	6.04850875	5.86574625	5.0548525	4.9276203125	5.5072225	6.421384375	5.64934625	6.342239375	6.711953125	6.310714375	5.598063125	5.49580375
BCL6B	3.0889328125	3.462688125	3.781078125	3.25036875	3.77123875	3.395013125	2.85549625	3.042626875	3.36104875	3.114475625	3.59800375	3.1988409375	3.49367625	3.302920625	3.2391525	4.0064259375
BCL7B	7.823555625	7.882138125	7.719390625	7.886424375	8.39679875	8.049354375	7.8760865625	7.658120625	7.95714125	7.81212625	7.638238125	8.0410225	7.646063125	8.41869875	7.79659625	7.23248875
BCL7C	5.277075625	4.601664375	5.207423125	5.29529875	5.34939125	5.879280625	4.729080625	5.5421325	5.783705	5.492019375	6.153589375	4.85787125	5.684850625	5.54913625	5.237599375	6.52763
BCL9	4.95703375	5.060001875	5.12757375	5.28600625	5.45739375	5.275746875	5.08712875	5.2723315625	5.39113875	5.2842465625	5.184588125	5.393716875	5.41747375	5.48206125	5.1792625	5.02912375
BCL9L	4.608158125	4.47192	4.813428125	4.569550625	5.2174878125	5.134435	4.34821125	4.9963115625	5.10213375	5.085850625	5.423340625	4.67237875	5.17059375	5.367479375	4.691935625	5.389624375
BCLAF1	6.222365	6.33730375	5.650060625	6.19657875	5.509440625	5.76639125	6.4898665625	6.005395	5.6229565625	5.795308125	4.820443125	6.006675	5.896905	5.291485625	5.9390496875	4.4722525
BCMO1	2.239485625	2.37788375	2.177021875	2.0433503125	2.38130375	2.364434375	2.0790225	2.3440175	2.41998625	2.100525	2.8153825	2.61104125	2.4976525	2.594179375	2.441699375	2.256235625
BCO2	3.6406915625	3.70238	3.7827459375	3.6245046875	3.255266875	3.2894584375	3.80104375	3.65358625	3.581664375	3.625163125	3.47988625	3.76014875	2.90328625	3.2859571875	3.80344875	2.642701875
BCOR	4.590815625	4.18834375	4.40446	4.113356875	4.290574375	4.1810753125	4.8018340625	3.95343	4.286308125	4.2355046875	3.9157925	4.3803596875	4.31586375	4.1819053125	4.698739375	4.26792140625
BCORL1	4.2948415625	3.961874375	4.2130215625	4.06168375	4.516903125	4.559289375	4.138486875	4.0809575	4.5324578125	4.480648125	4.308431875	4.35769125	4.1898784375	4.574858125	4.3370509375	4.4093475
BCR	4.5988053125	4.3106325	5.598063125	4.9233709375	5.5001725	5.491483125	5.0706521875	5.1500821875	5.4062265625	4.628685	5.290236875	4.960925	5.60637	5.99139375	5.057320625	6.30016875
BCS1L	4.740136875	4.8066975	4.729851875	4.68142125	4.320046875	4.383105	4.8769278125	4.33333625	4.23494375	4.396220625	3.5838265625	4.775618125	4.63018875	4.21996125	4.697626875	3.8043290625
BDH1	5.14131625	5.28575	5.512165	5.3113484375	5.527039375	4.918933125	5.209710625	5.3230275	5.151511875	5.3251765625	4.8687996875	5.00360375	5.24291125	4.849100625	5.428855	5.905900625
BDH2	2.842309375	2.7211625	2.74384875	2.595056875	3.0025525	2.365885625	2.789085	2.530694375	2.4223278125	2.71831875	2.444581875	2.955569375	3.15968125	2.5801753125	2.3186409375	2.055410625
BDKRB1	2.561964375	2.29967125	2.450998125	2.61897625	2.813675625	2.182090625	2.581151875	3.0546646875	2.520415625	2.85305125	3.217424	2.9812175	2.52503875	3.0235225	3.018333125	2.3482940625
BDKRB2	3.1194425	2.746009375	3.183375	3.125104375	3.538235	2.5958825	2.6486575	3.16391375	3.4998225	2.98383125	3.502486875	2.85358625	2.876184375	3.34222625	3.096440625	3.5360275
BDNF	3.17632	3.5431225	3.2894584375	3.100040625	2.914618125	2.669380625	3.8639940625	3.6406915625	2.557446875	2.604321875	2.53538625	3.121039375	2.411729375	2.89711	2.526085625	2.7652575
BDP1	5.253566875	5.375203125	5.267443125	5.21380875	5.165929375	5.695821875	5.30695	5.643251875	5.6129575	5.4435225	5.44153625	4.86445375	5.435256875	5.438466875	5.3312875	4.798335625
BECN1	5.884510625	5.559945	5.2623778125	5.113496875	5.295659375	5.045111875	5.64934625	5.466680625	5.384610625	5.2854	4.988684375	5.246350625	5.17083875	5.139849375	5.270999375	4.729080625
BEGAIN	5.294050625	4.894766875	4.75465875	4.687093125	5.650060625	5.1626946875	5.331753125	5.43017875	4.9509575	4.8517075	5.274969375	5.335655625	4.837490625	5.25612375	4.958028125	4.653729375
BEND2	1.714488125	1.543655	1.82277	1.579400625	1.663355625	2.0238075	1.743388125	1.791285	1.819645625	1.6487825	2.061201875	1.64378625	1.774989375	1.91091375	1.695579375	1.81216
BEND4	3.884535625	4.0439115625	3.754254375	3.9864153125	4.041380625	4.2152625	3.8221809375	4.10241375	4.0592246875	3.981634375	4.39318625	4.08528875	3.907065	4.0867225	4.023778125	4.5472559375
BEND5	4.7605525	4.85787125	4.86197	5.254683125	4.380771875	4.26971125	4.9650775	4.907365625	4.2054209375	3.951155625	4.410171875	4.57975375	4.157301875	4.3153575	4.70805	4.6038533125
BEND6	4.993979375	5.34794375	4.6859734375	5.14131625	4.718886875	4.58715	5.3071225	4.66784875	4.31804875	4.595950625	3.7067690625	4.8895940625	4.13049125	4.423474375	4.86237125	2.599905625
BEND7	3.16919375	2.929196875	2.555065	2.41362	3.218261875	2.31035625	2.889820625	2.561525625	2.841895	3.106700625	2.537436875	3.2620209375	2.84720875	2.62390375	2.8280775	2.08228625
BEST1	4.0428734375	3.889804375	4.162630625	4.23438875	3.938038125	4.22663625	4.225198125	3.358655625	4.263905625	4.916260625	4.4243425	3.440891875	4.017096875	3.4126325	4.460874375	4.988448125
BEST2	2.392479375	2.598535	2.59897625	2.554728125	2.707099375	3.18725	2.389958125	2.73337625	2.8486015625	2.65334625	2.863905625	2.56241875	2.6374203125	2.498324375	2.3612284375	3.2535075
BEST3	1.89685875	2.102555	2.149004375	2.12682875	1.989330625	2.068689375	2.074715625	2.28238125	2.34002375	2.0433503125	2.235065	2.108484375	2.095404375	2.416768125	2.08942625	1.876659375
BEST4	3.23609625	3.212780625	3.094406875	3.46673625	3.02594375	3.41488	2.85148	2.724069375	3.783141875	3.156963125	3.3699175	2.871084375	3.400145	3.283284375	3.2219675	4.003155
BET1	5.3183203125	5.178411875	5.2386171875	5.1577475	5.110086875	4.4760246875	5.41747375	5.1626946875	4.8976325	5.151511875	4.90827625	4.9922646875	5.49355125	4.171575625	5.31273	3.177323125
BET1L	5.01783125	4.856655	4.617331875	4.491903125	4.779239375	4.52537	5.03208375	4.39475625	4.75960770625	4.997258125	4.782854375	4.851378125	5.121065625	4.165153125	4.871661875	3.830981875
BEX1	10.426330625	9.952114375	9.545873125	9.64334625	9.472248125	9.077488125	10.1505878125	9.985595	9.792969375	9.077488125	9.07067125	10.013141875	8.02423	9.28605125	9.87787125	9.479975
BEX2	7.418088125	7.1513278125	7.0405975	6.99796875	6.318931875	6.476261875	7.379170625	7.1279875	6.447310625	6.3270425	6.247963125	6.79429625	6.11699875	6.963480625	6.576370625	7.45899
BFAR	5.213365625	5.46005	5.0823121875	5.120465625	5.266190625	4.813428125	5.580379375	5.29544	5.019825625	5.173438125	5.411315	5.442605625	5.089671875	4.96944375	5.398588125	4.715129375
BFSP1	3.84317	3.761914375	2.78805625	3.156214375	3.07196375	3.30495875	3.804718125	3.78546625	3.1311425	2.72728375	3.3558390625	3.42693625	2.7481234375	2.864335625	3.23609625	3.41163125
BFSP2	2.431851875	2.34575625	2.7431459375	2.932851875	2.440223125	2.41106375	2.4453625	2.7422803125	2.54098375	2.746545	2.308345	2.58958125	2.2412725	2.8948375	2.35521	2.87084125
BGN	4.9357525	4.791470625	6.25231125	5.726248125	6.175535	6.380350625	4.662831875	5.99013875	5.4451475	6.195283125	6.62806875	5.399664375	6.5186153125	6.1723346875	5.909445625	6.37226875
BHLHA15	2.707099375	2.7911725	3.2805871875	3.871865625	3.94809	2.774855625	3.064414375	3.363145	2.47521125	4.183179375	3.1320925	3.48229625	4.775093125	3.2101409375	3.3699175	5.644234375
BHLHB9	5.4988475	5.0809475	4.676251875	5.1287115625	4.845150625	4.6862384375	5.409550625	5.509571875	4.866488125	4.93798125	4.846733125	5.957605625	4.28338375	5.051059375	5.184588125	4.622169375
BHLHE22	4.8895940625	4.92620625	4.754890625	4.884373125	4.40852375	4.7295259375	4.735913125	5.109459375	4.882088125	4.804246875	5.107899375	4.936283125	4.796595625	4.95593	4.878695625	5.53604375
BHLHE40	6.74801125	7.3301225	6.667601875	7.33416625	6.5093296875	6.3114125	7.005671875	6.63147375	5.990463125	6.38714	6.263354375	6.600425625	7.268021875	6.5118034375	6.712560625	6.131740625
BHLHE41	6.4388215625	6.409660625	6.18789875	5.9951375	6.359804375	6.754105	6.0498975	6.104871875	6.35319625	6.490835625	6.665381875	6.115545625	6.646285625	5.821380625	6.45816	6.224473125
BHMT	3.2328225	2.066263125	2.6790721875	2.644480625	2.519984375	2.38945375	2.844113125	3.0099159375	2.370641875	2.603423125	2.81706625	2.715395625	2.45497625	2.638456875	2.68737875	2.997485
BHMT2	3.15118625	3.425725625	3.328979375	2.9938125	3.9273625	3.5360275	3.42388125	3.3254575	3.993336875	3.634786875	2.84649875	3.844859375	4.1242621875	3.3962475	3.34455875	3.8288134375
BICC1	3.3644525	3.074045625	3.386095625	2.9468753125	3.08362	3.313301875	3.894770625	3.2088575	2.847618125	3.412903125	2.897960625	3.496841875	3.03464	2.871084375	2.780778125	2.487701875
BICD1	4.5501140625	4.6546753125	4.883319375	5.1976171875	4.822365625	3.960023125	4.0490025	4.187081875	2.8581478125	4.042386875	5.023835625	3.88047625	4.220990625	4.37181	4.5086609375	5.012539375
BICD2	4.6458146875	4.40062125	4.606333125	4.4253875	4.698739375	4.6133065625	4.839070625	4.9214625	4.66568375	4.62836375	4.27549	4.94904625	4.51719	4.63906625	4.325586875	4.44808375
BID	5.11064875	5.295949375	5.2986578125	5.15969625	5.302748125	5.595518125	4.94242375	5.15409625	4.850584375	5.087655	5.2274975	5.156225625	4.821029375	5.3071225	5.30334625	5.38082875
BIK	2.72728375	2.78468	2.760685625	2.8129659375	2.864335625	2.950819375	2.780350625	2.925415625	2.6744053125	3.03561	3.3998021875	2.7463275	2.9535805	3.1194425	2.85465375	2.94228375
BIN1	7.494708125	7.07617875	7.659556875	7.407786875	7.574365	8.075941875	7.099818125	7.465775	7.90410625	7.882138125	8.3411009375	7.359816875	7.8700875	7.7207475	7.755264375	8.26886125
BIN2	2.4656646875	2.410689375	2.59318875	2.544251875	2.702779375	2.312024375	2.582156875	3.00587375	2.348101875	2.268591875	2.67993375	2.695536875	2.33479625	2.66092375	2.708708125	2.884754375
BIN3	4.584099375	4.70214625	4.7344675	4.89196125	4.6833421875	4.72404125	4.885925625	4.324559375	4.9031559375	4.553979375	4.6126275	5.024420625	4.854979375	4.689893125	4.748898125	4.7369646875
BIRC2	5.461344375	5.348241875	5.131239375	5.26706	5.26598875	5.08837	5.731585	5.3605075	5.2949525	5.666355	5.215126875	5.3005325	5.422706875	5.173438125	5.678234375	4.163111875
BIRC3	2.3524964375	2.157634375	1.9443875	2.021619375	1.8006925	2.308345	2.37980625	1.899068125	2.084744375	2.18526625	2.274139375	2.467209375	2.23255	2.476483125	2.401431875	1.5497809375
BIRC5	2.9492425	2.918433125	3.200413125	2.8192	3.296083125	3.430174375	3.0161675	3.00427125	3.04584375	2.896040625	3.23237375	3.177323125	3.022571875	3.44662375	3.064414375	3.451114375
BIRC6	5.916870625	6.061943125	5.918340625	5.9891128125	5.625589375	5.90354125	6.04149125	5.9986875	5.882976875	5.959445625	5.6521725	5.827183125	5.94909625	5.934206875	5.7989875	4.978285
BIRC7	3.60362375	3.4119915625	3.7503075	4.151403125	4.0990871875	4.2956525	3.315931875	3.774785625	4.376375625	3.8360909375	4.675435	3.607488125	3.809794375	4.04550125	3.76042	5.095509375
BIRC8	2.50305375	2.49582875	2.022798125	2.7991005625	2.57686875	2.864335625	2.411729375	1.940156875	2.280198125	2.2553996875	2.629729375	2.745273125	2.37891875	2.539713125	2.5174075	2.98058875
BIVM	4.53491625	4.2803325	4.026350625	3.984723125	3.92195875	4.2124825	4.6059328125	4.72836125	4.039444375	4.12104375	3.7107325	4.19141375	3.9914834375	4.16871	3.906491875	2.978809375
BLCAP	7.950889375	7.73209125	7.8760865625	8.004588125	8.071313125	7.647316875	7.7902075	7.93984625	8.075941875	7.80828875	7.9998728125	8.16442125	7.45899	7.55879	7.817361875	7.84933625
BLID	2.94904875	2.727046875	2.590588125	2.74287	3.104583125	3.313776875	2.8581478125	2.232650625	3.32316125	3.032244375	2.860841875	3.2692725	3.169565625	2.751538125	3.09805625	3.41573625
BLK	2.665030625	2.999781875	3.258544375	3.42990625	3.086183125	3.404026875	3.0789825	3.27638125	3.1133221875	3.0873334375	3.527698125	2.925103125	3.35375	3.60480125	2.951229375	4.1356971875
BLM	2.269800625	2.496764375	2.076501875	1.9323475	2.09957	2.118986875	2.76818	2.1844065625	2.0013025	2.09651625	2.00358	2.137843125	2.164155625	2.42112625	2.261125	1.81643
BLMH	4.914383125	4.641390625	4.5583553125	4.516639375	4.246090625	4.20516875	4.907365625	4.827090625	4.38334	4.24785875	4.47313875	4.86197	3.94809	4.1810753125	4.8007428125	4.534254375
BLNK	4.138980625	3.382954375	4.2408228125	3.31115375	3.801435	3.913568125	3.9637	3.31346	3.3558390625	3.65093625	3.942945625	3.312093125	3.711541875	3.1457378125	3.84653	3.442519375
BLOC1S1	4.635780625	4.351989375	4.039444375	4.856005625	4.239454375	3.154255625	4.13425875	3.821740625	4.088566875	3.69338375	4.62478	4.024825625	4.249290625	2.7744396875	3.862050625	4.972078125
BLOC1S2	6.4352475	6.209646875	5.1451221875	6.0881265625	5.627116875	4.9064221875	6.223279375	6.11431625	5.7322225	5.172516875	4.619339375	6.0681275	5.299913125	5.6190503125	5.41747375	4.8292278125
BLOC1S3	5.598985	5.5192703125	6.161779375	6.34306375	6.175094375	6.9125675	4.926581875	6.345984375	6.77946625	6.33296	7.272031875	5.882976875	6.235809375	6.4881221875	6.307355625	7.597909375
BLVRA	6.406539375	6.336363125	6.111908125	6.384370625	5.9772959375	5.53863625	6.504041375	6.46909625	5.714673125	5.8900875	5.396649375	6.276804375	6.184393125	5.546578125	6.113935625	6.39422875
BLVRB	6.0748725	5.611433125	5.83726375	5.697788125	5.700486875	5.66963625	5.941165625	5.801066875	5.717998125	5.45138125	5.664185	5.719595	6.15084125	6.0421334375	5.80200875	6.140929375
BLZF1	4.484310625	4.88277375	4.348426875	4.42907	4.212860625	4.157894375	5.11209875	4.558613125	4.044136875	4.546674375	3.915015625	4.355746875	4.357300625	4.42005625	4.28693	3.990108125
BMF	3.17703125	2.870591875	3.182481875	3.019645625	3.174511875	3.419463125	3.2009646875	3.394463125	3.05002	3.604511875	3.520191875	3.2568875	3.313776875	3.525211875	3.20603975	4.062125
BMI1	5.366936875	5.0860253125	4.708505625	4.686819375	4.731438125	4.83113875	5.432863125	5.009644375	4.93243125	5.79048875	5.286325	5.29835625	4.9064221875	5.304775	5.207423125	3.1457378125
BMP1	3.3269428125	3.59607375	3.44695875	3.617739375	3.901478125	4.14141625	3.481040625	3.690781875	3.7135921875	3.88361875	3.8774175	3.53543875	3.96340125	4.0445128125	3.607488125	4.1062425
BMP10	1.67801	1.30314125	1.8272075	1.3817040625	1.53129	1.565575625	1.4280475	0.8303821875	1.520865625	1.3817040625	1.41472340625	1.640169375	1.394080625	1.2443315	1.3383575	2.551046875
BMP15	2.111548125	1.8264425	2.03516875	2.1651075	2.2066409375	2.7211625	1.876004375	2.109900625	2.258169375	2.08914875	2.979864375	1.660470625	1.857329375	2.3431875	1.927233125	2.295615
BMP2	3.34149625	3.700684375	3.3891525	3.295699375	3.726424375	4.19275875	3.3337375	2.834555	3.764439375	3.796565	3.8687040625	3.850379375	3.32062875	3.57824125	3.62083125	4.908504375
BMP2K	4.736265	4.749838125	4.60525625	4.3655853125	4.63204	4.720171875	4.37241375	4.3194971875	4.407765625	4.8082921875	4.50101125	4.367979375	5.177824375	4.169010625	4.43584	3.830084375
BMP3	2.94627	2.4453625	2.6442234375	2.64306125	2.353370625	2.262860625	3.43601375	2.65927875	3.104265	2.263881875	2.642701875	2.7652575	1.8789625	2.43830875	2.50062875	3.7125271875
BMP4	2.87659871875	3.206690625	2.364000625	3.09775625	2.8522375	2.929935	3.2219675	3.65128	3.429368125	2.843065	3.1165146875	2.97065375	3.0902071875	2.71265125	2.72209375	3.271663125
BMP5	1.638244375	1.45336875	1.527759375	1.70167375	1.456623125	1.74251	1.55494375	1.801815625	1.690530625	1.63675125	1.709539375	1.514110625	1.601710625	1.653899375	1.54838625	1.965079375
BMP6	3.631283125	3.6813428125	4.29306625	3.96436375	3.53776125	4.8392228125	3.793126875	3.9946846875	3.922366875	3.76572125	4.5093115625	4.05502625	4.29140375	4.3586046875	3.55482875	4.21437625
BMP7	4.640193125	4.780906875	4.77660125	4.742338125	5.245495	5.416973125	4.426940625	4.374325625	5.214966875	5.388351875	5.381589375	4.5743659375	5.884859375	5.05423375	5.089671875	4.589311875
BMP8A	4.44288416875	4.7403725	5.095283125	4.631163125	4.472625625	4.77272125	4.4563921875	5.062793125	5.096404375	4.3031628125	5.8731921875	4.7514653125	4.985316875	5.0336446875	4.557848125	5.7868075
BMP8B	5.5973975	5.727226875	6.665381875	6.96173375	6.10912	6.937248125	5.484216875	6.3225603125	6.570740625	6.056850625	7.0517253125	5.9701125	6.58278375	6.62806875	6.42694125	7.8901084375
BMPER	4.6009484375	4.705186875	4.799126875	4.860799375	4.5858428125	4.210410625	5.063125625	5.03330125	4.5028471875	4.3669415625	4.3264875	4.540106875	3.959745	4.641665625	4.69486125	4.118411875
BMPR1A	4.968021875	4.4288109375	4.601094375	4.463135625	4.31768625	5.06430625	4.80270625	4.603358125	4.284015625	5.70296125	4.34785	5.1447128125	5.324345625	5.0736171875	4.66336875	4.5722925
BMPR1B	4.460569375	4.51304375	4.5601409375	4.59573	4.802870625	4.7031590625	4.083846875	3.5284471875	4.7870034375	4.968021875	4.62550375	4.1656625	5.661763125	4.029084375	4.54694125	4.9357525
BMPR2	6.8608575	6.9920475	6.4340176875	6.50705875	6.29265375	5.802310625	7.083295625	6.627269375	6.045129375	6.0060425	6.10912	7.005030625	6.018600625	6.232046875	6.56349375	4.825185625
BMS1	6.4027690625	6.153589375	6.41366125	5.7874971875	5.6650028125	5.4838521875	6.2943553125	5.7801953125	5.7560253125	5.5463703125	5.8903665625	5.682621875	4.4581053125	5.5379615625	5.9296478125	5.010481875
BMS1P1	0.2383278375	0.5602206875	0.29429875	0.5940876875	1.1640265	0.2383278375	0.5679910625	0.5988994375	0.5830689375	1.0516996875	0.74165125	0.53070409375	0.393993125	1.972	1.3348725	0.882453625
BMX	1.632289375	1.70899375	1.674555625	1.693160625	1.687939375	1.788255	1.800249375	1.836861875	1.781165	1.663355625	1.791285	1.813061875	1.74227875	1.82277	1.58925125	1.781943125
BNC1	2.123519375	2.201404375	2.387598125	2.3521325	2.63081625	2.906778125	2.1715925	2.439804375	3.028040625	2.253435625	2.426726875	2.365269375	2.424093125	2.48233125	2.559375625	3.08362
BNC2	2.18401	2.371493125	2.2449	2.30755875	2.17114125	2.269800625	2.216124375	2.7211625	2.167204375	2.405005	2.784306875	2.402996875	2.6092440625	2.185595	2.01778625	2.883480625
BNIP1	4.00574375	4.36495	3.6757096875	4.005440625	3.711541875	3.662480625	4.487338125	3.727635	3.7497940625	3.781078125	3.7150009375	4.24527125	4.1187340625	3.570981875	3.984006875	3.58809375
BNIP2	4.3853340625	4.0990871875	3.954256875	3.976665	4.029084375	4.733723125	4.291673125	3.804718125	4.1158103125	4.753953125	4.191970625	4.2146565625	4.43417375	4.059999375	3.911419375	3.723675
BNIP3	8.2644875	8.107138125	7.16131	7.880915	6.037435625	6.86701	7.837764375	7.35024625	7.20405625	7.312224375	7.005030625	7.1858275	7.9686596875	6.3167928125	7.189630625	2.932851875
BNIP3L	7.5019875	7.3664303125	7.2670625	7.38230625	6.67831125	6.87713875	7.423589375	7.2417459375	7.016705	7.237226875	6.744354375	6.869821875	7.191073125	7.18643	7.19162125	6.586079375
BNIPL	2.5954684375	2.6809675	3.147578125	2.594179375	2.910506875	2.771208125	2.515064375	2.75180625	3.048188125	2.6141675	3.0852775	2.91753625	2.941158125	2.84370625	2.54000875	3.406230625
BOC	3.9518875	3.80958375	4.036068125	4.27549	4.475216875	4.062996875	3.8788853125	3.942945625	4.1584115625	4.623930625	4.440631875	4.51439625	4.95491953125	4.424096875	4.12592375	4.6768609375
BOD1	6.25911375	6.26048634375	5.948103125	5.980796875	6.283384375	6.418284375	6.075080625	6.144324375	6.15848625	6.175535	6.05066125	6.2971525	6.726141875	6.690740625	6.06739	5.7775828125
BOD1L	5.7593521875	5.701974375	5.4588509375	5.5054909375	5.30312375	5.606710625	5.8623721875	5.843291875	5.2332246875	5.7972178125	5.4588509375	5.3447284375	5.6359875	5.5343253125	5.6734896875	4.741131875
BOD1P	1.955306875	2.01176375	1.776155	1.915064375	2.3395834375	2.279601875	1.680750625	1.830978125	1.8006925	1.88518125	1.643179375	1.99349375	2.01041	2.061201875	1.781165	1.509080625
BOK	5.33435875	4.99065875	5.9571309375	5.9161425	5.86914625	6.58833875	5.420880625	5.217058125	5.8903665625	7.19369375	7.024586875	5.92054125	6.47558375	6.383266875	6.476261875	6.51395604375
BOLA1	5.8018503125	5.5423825	5.6893575	6.023984375	6.03638625	5.9524075	5.721589375	5.9565284375	5.8731921875	5.59419125	5.555321875	5.7991965625	5.351403125	5.466680625	5.805474375	5.86703625
BOLL	2.271140625	2.25872125	2.2364071875	2.291488125	2.12455125	2.180036875	2.39689625	2.1555065625	2.46218875	2.13695	2.47521125	2.214389375	1.9947934375	2.177528125	2.271140625	3.13700653125
BPESC1	2.852675	3.00964375	3.00314625	3.12324	3.173819375	3.43622125	3.074845625	3.18824875	3.3826459375	2.829635625	3.320861875	3.19507625	2.792844375	3.150480625	3.1565015625	3.8119290625
BPGM	5.245294375	5.77524	5.3826671875	5.49051	5.176244375	5.196123125	5.46387875	5.785733125	4.8055134375	5.37699125	5.139336875	4.921725	5.817915	4.85213078125	5.3496275	4.7987659375
BPHL	4.4090278125	4.296503125	4.12592375	3.66717444375	3.8049425	3.578463125	4.207829375	3.50687125	3.68165125	3.49339875	3.0046384375	4.026489375	4.1092725	3.14509125	3.9024528125	3.125104375
BPI	2.12682875	2.103960625	2.45753625	2.488094375	2.200185	2.45898125	1.920145625	2.6486575	2.3521325	2.263116875	2.1866265625	2.284364375	2.6186425	2.5021575	2.275419375	3.106211875
BPIL1	2.841378125	2.9103328125	3.000193125	3.063809375	3.25409625	3.42012375	2.7647903125	3.063809375	3.3909875	3.147879375	3.1074225	3.070055625	2.7787775	3.32644375	3.012815625	3.55029
BPIL2	1.671826875	1.5367575	1.6265025	1.638244375	1.846354375	1.8789625	1.658269375	1.969493125	1.87832375	1.54104875	1.9124371875	1.528663125	1.605019375	1.538214375	1.575569375	1.732313125
BPIL3	2.242489375	2.080898125	2.2520125	1.923365	2.089958125	2.35289875	2.08425875	2.37388	2.18360375	2.18599375	2.908593125	2.20436125	2.6141675	2.0695075	2.110948125	2.1193878125
BPNT1	4.8775553125	4.66568375	4.46773125	4.39854125	4.10961	3.9779490625	4.7818315625	4.6437946875	4.344845	4.3870575	3.7449571875	4.635250625	4.196624375	4.044136875	4.4892615625	3.9612525
BPTF	5.5417634375	5.40433125	5.40528875	5.335655625	5.66204875	5.825195	5.641975	5.54773625	5.744680625	6.25064625	6.108804375	5.599965	5.9318125	6.140523125	5.881398125	5.12653
BRAF	7.20721375	7.39491859375	7.216960625	7.294778125	6.97302375	7.1145865625	7.28873125	7.2615875	7.02807875	7.065368125	7.028593125	7.140829375	6.688530625	7.33539125	7.090475	6.364488125
BRAP	5.367479375	5.296600625	5.18608625	5.19566125	5.2974378125	5.2974378125	5.516363125	5.35605375	5.174140625	5.184889	5.074955625	5.348704375	5.0136465625	5.0548525	5.0438825	4.786191875
BRCA1	2.3751825	2.3021834375	2.323924375	2.300571875	2.03742875	2.456240625	2.5051484375	2.270451875	2.275419375	2.794445625	2.436079375	2.18725	2.62474125	2.487701875	2.3542575	2.202584375
BRCA2	1.4808896875	1.482031875	1.430190625	1.2030611875	1.2635321875	1.347324375	1.2172184375	1.43184	1.332651875	1.2635321875	1.399223125	1.315004375	1.38694375	1.2684753125	1.445316875	1.2466589375
BRCC3	4.4974521875	4.888289375	4.2376525	3.82073125	4.447221875	4.278009375	4.85831875	4.80855875	4.4151740625	4.90487	3.83311	4.4035009375	4.04923125	3.701611875	4.68824625	4.61724828125
BRD1	4.46795125	4.327549375	4.70438	4.368353125	4.747495	4.874173125	4.2785065625	4.6907834375	4.76790625	4.5418521875	4.75465875	4.7419421875	4.642456875	4.567040625	4.48478375	5.146398125
BRD2	6.6873321875	7.011475625	6.940935	6.89346125	6.8703225	6.924188125	6.8295496875	6.85749125	6.733131875	6.7382240625	7.083295625	6.8903875	6.888905625	7.064459375	6.73423875	6.465375
BRD3	5.259778125	4.93243125	5.280240625	5.161840625	5.686309375	5.86914625	4.8783190625	5.4022575	5.621126875	5.61416	5.951371875	5.379125625	5.4420625	6.0001525	5.4177284375	5.87439125
BRD4	5.999245	5.4723728125	5.983689375	5.828020625	6.472960625	6.1621525	5.866506875	6.20065375	5.9659075	5.87539125	5.462349375	6.197055	5.5220771875	6.505350625	5.88334875	5.842705
BRD7P3	0.814390875	0.6129265625	0.47510325	1.825079375	1.19564125	0.5830689375	2.22023375	0.490351	2.65557125	0.5988994375	0.88998140625	1.42003234375	1.2343408125	2.234220625	1.2159875	0.92078125
BRD8	4.70135875	4.56605875	4.6713046875	4.70214625	4.444338125	4.3848075	4.519654375	4.528470625	4.563490625	4.39192375	4.108045625	4.6365796875	4.33146875	4.41636	4.5872996875	4.38199375
BRD9	4.55592	4.457664375	4.5698725	4.594621875	4.41576	4.6523390625	4.447341875	4.590590625	4.607180625	4.533690625	4.395893125	4.111225625	4.828396875	4.58765125	4.581844375	4.376375625
BRDT	1.830978125	1.875095	1.973819375	1.960983125	1.8683270625	1.820291875	1.78464375	1.841880625	1.97027375	2.0022025	1.856255625	1.949748125	2.03351125	1.895456875	1.942729375	2.0331875
BRE	6.209646875	6.135521875	5.994414375	6.133746875	5.452366875	5.3312875	6.033545	5.84729625	5.692908125	5.437331875	5.4502965625	5.693234375	5.7775828125	5.631098125	5.78907875	5.359648125
BRF1	5.17893875	5.057028125	5.1225484375	5.10213375	5.30856875	5.27277375	4.9481640625	5.233514375	5.3014325	5.09312625	5.6897125	5.018295	5.202101875	5.269195	5.209710625	5.4988475
BRF2	5.570018125	5.331753125	5.277075625	5.23161875	4.695275625	4.973961875	5.5830525	5.4774946875	5.15435	4.668803125	4.820025	5.379895625	5.163144375	4.640193125	5.186725625	5.64355375
BRI3	5.7961375	5.608494375	5.944679375	6.160476875	6.387659375	6.4009775	5.197048125	6.063693125	6.826920625	6.55234375	7.045696875	5.80509125	6.4273809375	6.275090625	6.076665	7.54873375
BRI3BP	5.5421325	5.5958175	5.6076275	5.853883125	5.961025	5.88682125	5.633321875	6.076665	6.01474125	5.86417125	5.960644375	6.038975	5.7969525	6.0688225	5.651749375	6.1941775
BRIP1	2.063699375	1.845103125	1.941841875	1.850628125	1.914123125	1.925006875	2.1510975	1.88256125	1.829074375	1.70899375	1.92534875	1.653899375	2.19672375	1.88966	1.848415	1.586231875
BRIX1	4.776016875	4.62160375	4.243264375	4.266310625	4.122085	4.195063125	4.76032625	4.16826875	4.123359375	4.4727353125	4.380771875	4.2109234375	4.53011375	4.20818875	4.4303665625	3.792809375
BRMS1	4.819498125	4.2973628125	4.930223125	4.241323125	4.78524	4.43417375	4.47313875	4.3109775	4.0185840625	4.47499875	4.84862625	4.816074375	4.3342375	3.7503075	4.741494375	4.47878375
BRMS1L	4.574858125	3.98219625	3.47988625	3.492176875	3.36621875	2.973876875	4.592965625	3.99936625	2.803950625	3.80028625	2.77953	3.9659375	3.31844	3.225610625	3.65955875	2.8698375
BRP44	7.4155275	7.4493725	6.593433125	6.916479375	6.126534375	5.981821875	7.1279875	6.6201325	6.251925625	6.6212660625	6.018121875	6.72169	6.853379375	6.3386975	6.92682	5.1693209375
BRP44L	7.138145	7.262915625	7.257946875	7.42141125	7.0153875	7.128763125	7.193229375	6.978061875	7.21622625	7.396415	7.228404375	6.78552875	7.4155275	6.981421875	7.0716675	6.604401875
BRPF1	4.415516875	4.354244375	4.187081875	4.42371125	4.46773125	4.468628125	4.41339625	4.2803325	4.4959296875	4.22063	4.3474021875	4.602175625	4.21414625	4.33146875	4.3794278125	4.66513
BRS3	1.5811521875	1.50441875	1.433811875	1.751331875	1.4486409375	1.6205	1.359184375	1.415950625	1.43113375	1.756771875	1.67801	1.56501875	1.410805	1.904698125	1.2000461875	1.638244375
BRSK1	6.95121625	6.812018125	7.3973775	7.047645625	7.265891875	7.67088125	6.914678125	7.4730825	7.3588525	7.119053125	7.562419375	6.883059375	6.7601375	7.7387575	7.12478375	7.610891875
BRSK2	5.995916875	5.93826375	6.346270625	6.09299625	6.345530625	6.4438175	5.850379375	6.603395625	6.266019375	6.13996125	6.814226875	5.9424609375	5.83951375	6.51708375	6.127174375	6.52037875
BRWD1	5.584419375	5.560805625	5.30918703125	5.2403175	5.2935209375	5.310303125	5.90425375	5.7372775	5.516363125	5.9429659375	5.06979125	5.39175375	5.1206925	5.61819125	5.500276875	4.2872125
BRWD3	3.91121875	3.9294571875	3.6810625	3.7272959375	3.94844625	3.984006875	4.227066875	3.90030875	3.94926875	4.21731875	3.669726875	3.96253125	3.7721284375	4.27115375	3.83459	3.668831875
BSCL2	8.19772375	8.243235	7.76420625	7.722678125	7.61422	7.21334125	8.22479875	8.07843875	7.5707075	6.91070875	7.022950625	8.030796875	6.89291625	7.364938125	7.76420625	7.171546875
BSDC1	6.143051875	5.988765625	5.9429659375	6.262435625	6.2948425	6.1471559375	6.02268875	5.911778125	6.155861875	6.1609665625	6.479869375	6.226538125	6.2572525	6.2775575	6.045129375	6.38355875
BSG	7.45726	7.3664303125	8.162045	7.9904525	7.845519375	8.3479375	7.3207578125	7.920448125	7.85167	7.830183125	8.20168375	7.53447	8.479898125	7.606838125	7.621144375	8.0189375
BSN	6.955055625	6.801850625	7.3873175	7.243031875	7.998246875	7.33539125	6.97100625	7.602339375	7.280186875	7.04349625	7.326106875	7.44806625	7.06935125	7.77846	7.1858275	7.57237625
BSND	2.78827375	2.79634375	2.9323975	2.948244375	2.832995	3.037219375	2.803249375	3.283284375	2.984151875	2.748313125	2.37891875	2.732828125	2.91015875	2.88615625	2.8353565625	3.502486875
BSPRY	4.148271875	3.498138125	4.255816875	4.230099375	4.2084559375	4.02711375	3.745655625	3.956665	4.6152775	3.969084375	4.29382	4.265276875	4.115660625	4.1934421875	4.37965875	4.9837103125
BST1	3.1352565625	3.319433125	3.340186875	3.423165625	2.96797625	2.964746875	3.3325475	2.918433125	3.074045625	3.216905625	3.291655625	2.9260809375	3.42388125	3.68772875	3.2628875	3.9264275
BST2	3.766046875	3.518888125	3.8906771875	3.71059221875	3.8763325	3.73081625	3.63155125	3.23477	3.85236375	3.71188875	4.425909375	3.7556375	4.433156875	3.49543375	4.142379375	4.106765625
BTAF1	5.377980625	5.210968125	4.86052125	4.7235475	4.477203125	4.605444375	5.21408125	4.88474125	4.704701875	4.8718234375	4.3221409375	5.0677946875	4.647953125	4.378923125	4.7280428125	3.7840025
BTBD1	6.560688125	6.535473125	6.464371875	6.558046875	6.4081125	6.7752275	6.160476875	6.525111875	6.67831125	6.753715	6.617498125	6.70279875	6.769764375	6.65379375	6.4921821875	6.167254375
BTBD10	6.324915625	6.233843125	5.92492875	5.978569375	5.682621875	5.4322075	6.467818125	6.284965	5.56440375	6.121065625	5.73648625	6.16367	5.2893425	6.061183125	5.892615625	5.4188621875
BTBD11	4.3539	4.640419375	4.162188125	4.1915453125	3.284593125	2.743564375	4.8888025	3.698085625	3.50531	3.18985	2.28281875	4.160151875	2.8566475	3.22884375	3.37236125	2.782143125
BTBD16	2.746835	2.35387125	2.70361875	2.345378125	2.7342075	2.746545	2.6519325	2.59815125	2.6442234375	2.660053125	2.878359375	2.568484375	2.829226875	2.5554415625	2.554728125	2.98672
BTBD2	7.57237625	7.529496875	7.7093571875	7.537209375	8.511593125	8.18922375	7.3253375	7.58632875	7.833885	8.02423	8.3530040625	7.736714375	7.9021315625	8.628435625	7.631925625	6.83065625
BTBD3	6.9125675	7.488708125	6.674610625	6.910368125	6.730443125	6.408590625	7.254770625	7.259974375	6.85589	6.582388125	6.1762475	7.020493125	5.745225625	6.366450625	6.648035625	6.211134375
BTBD6	6.831395	6.860485	6.6713390625	6.388889375	6.5928325	6.076134375	6.590188125	6.5830621875	6.544908125	6.16367	5.401891875	7.0716675	5.807599375	6.754105	6.2642425	5.576765
BTBD7	4.7439778125	4.6334075	4.93918625	4.6365796875	4.8903	5.0763975	4.66140875	4.695101875	5.093365625	5.123595	4.983116875	5.033888125	4.9669296875	5.1847385625	4.887755	3.919883125
BTBD8	3.090639375	3.401291875	2.878359375	3.452605625	3.0755715625	3.272265625	3.584525	2.9659134375	3.183375	3.52612	2.987514375	2.85918	3.431506875	2.824296875	3.615499375	2.0253
BTBD9	6.06472375	6.131740625	5.559945	5.6118878125	6.113935625	5.036216875	5.901470625	5.50393875	5.54034375	5.321485625	5.02105875	6.5363834375	5.0740909375	5.59931625	5.5463703125	5.00768125
BTC	2.372895625	2.382448125	2.43068125	2.04940875	1.962851875	1.748331875	2.619333125	2.054824375	1.9931725	2.278764375	2.244161875	2.297419375	1.8627825	2.111548125	2.265698125	1.544214375
BTD	5.22959375	5.094445	5.05125875	5.2629044375	4.98340625	4.94968625	4.98340625	4.975839375	5.33462875	5.226556875	4.85831875	4.851986875	5.328421875	4.614286875	4.96782625	5.11803421875
BTF3	6.7336025	6.638059375	6.782045	6.405785625	7.0120975	6.713865625	6.32789875	7.007909375	7.4912646875	7.09607125	7.39257	6.757746875	7.044190625	7.01952	6.79953	7.7755253125
BTF3L4	8.152466875	8.40046625	7.707779375	8.06762875	7.061214375	6.59823	8.415493125	7.83133	7.312224375	7.3110725	6.9157696875	7.92786	7.60399875	6.8274975	7.31640125	6.11778875
BTF3P11	1.415950625	2.232650625	2.1348375	2.671415	2.431556875	2.222881875	1.979431875	2.6906775	1.963266875	2.4196175	1.42003234375	2.301001875	1.69826	2.420304375	2.334435	2.3995575
BTF3P9	2.2470225	2.01041	2.6062825	2.5958825	2.282003125	2.13611625	2.2139025	1.96142416875	2.118366875	2.738045	2.098180625	2.649891875	2.398643125	2.8522375	2.348835	2.7084453125
BTG1	6.243351875	6.64569	6.379833125	6.237813125	6.64866	6.627269375	6.064456875	6.386716875	6.7336025	6.785068125	6.35349375	6.82170875	6.804561875	6.74387	6.30438625	6.483204375
BTG2	4.7658528125	6.42467875	5.871705625	4.745756875	5.084494375	5.03983875	4.96066375	4.26718625	4.39906125	5.403103125	5.753256875	4.920200625	6.200275	4.963533125	4.92693625	5.140514375
BTG3	4.7763771875	5.4658925	3.916153125	4.426215	4.45447	3.8043290625	5.2478325	4.715129375	4.028668125	3.9957975	4.7206575	4.780264375	4.634896875	4.235270625	4.66168125	4.01628
BTG4	1.379869375	1.4600575	1.501135	1.380376875	1.330034375	1.4342965625	1.275198625	1.883803125	1.5811521875	1.413553125	1.612601875	1.916519375	1.57291625	1.830538125	1.46756	1.336496875
BTK	2.753991875	2.72620484375	2.5081575	2.37891875	2.385300625	2.21696875	2.385085625	2.306823125	2.25872125	2.385085625	2.506305625	2.324700625	2.609914375	2.356126875	2.59031125	2.410689375
BTLA	1.4808896875	2.1091065625	1.829074375	1.90249625	2.233416875	2.058961875	2.4709890625	2.18040375	1.95272875	1.8373446875	2.076005625	2.738989375	1.52465625	2.26943375	2.1469859375	1.36284875
BTN1A1	2.12094125	2.231069375	2.409211875	2.365885625	2.35145875	2.37891875	1.98600875	2.267361875	2.46868125	2.15950875	2.1420265625	2.05242458125	2.440223125	2.19517625	2.439804375	2.569958125
BTN2A1	4.7598225	5.1271475	4.860289375	5.1427765625	5.19541625	5.15435	5.03330125	4.9685878125	5.03640125	4.858564375	4.82939875	5.201528125	4.823165625	4.888005	4.921203125	4.403788125
BTN2A2	2.988351875	3.29947125	3.47516125	3.191613125	3.12276875	2.732034375	2.922524375	3.00097375	3.3314390625	3.06470875	3.21393375	3.202455625	2.71004384375	3.19240375	2.835075625	3.061540625
BTN2A3	3.371758125	3.220163125	3.27298875	3.2268280625	3.546976875	3.1187975	3.244966875	2.811114375	3.230269375	3.145455	3.424365625	3.369771875	3.3596625	4.053339375	2.964140625	3.942686875
BTN3A1	3.486528125	3.892115625	4.2003303125	3.881845	3.996449375	3.752595	4.09534625	4.0077475	4.482891875	4.2921225	4.63018875	4.125645625	4.518619375	3.832733125	3.49367625	4.90078125
BTN3A2	3.84420625	3.61798875	4.071793125	3.7125271875	3.8025803125	3.821463125	3.5523	3.5389353125	3.821740625	3.436564375	3.3468134375	4.1015871875	4.1923021875	3.842505625	3.5791434375	4.5863478125
BTN3A3	4.638370625	4.82342	4.236945	4.103534375	4.43417375	3.95343	4.6243865625	4.09857375	4.166089375	3.7437834375	4.416050625	4.15248375	4.511553125	4.43261125	4.5376715625	3.209315625
BTNL2	3.220620625	3.312093125	3.85521625	3.4818525	3.6303325	3.202726875	3.27638125	3.2278728125	3.1391759375	3.928571875	2.9731975	3.0534975	2.9322525	3.9133425	2.9628075	4.12009375
BTNL3	2.137843125	2.27977875	2.38471	2.328040625	2.3642175	2.0660825	2.13913875	2.29332875	2.3891175	1.9709825	2.300571875	2.03218375	2.21847875	2.48572625	2.341679375	2.769133
BTNL8	0.89776775	1.506830625	1.044433125	2.487273125	1.42092625	0.9385329375	1.457409375	2.69139125	2.690276875	0.9576730625	0.931374125	1.52273875	1.0801686875	1.1284223125	0.92683375	2.16260125
BTNL9	3.5585028125	3.5101625	3.920134375	3.6428934375	3.521180625	3.81519375	3.2997175	3.3484446875	3.69840375	3.5634896875	4.14344125	3.44966375	3.781078125	4.0004575	3.581414375	4.59573
BTRC	6.8440475	6.790868125	6.67831125	6.6968625	6.5166575	6.2943553125	6.838203125	6.726715	6.77439	6.562214375	6.009316875	7.083295625	6.061535625	6.367205625	6.642693125	5.80689625
BUB1	2.156205625	2.13309875	2.036216875	2.17114125	2.10132	2.19672375	2.19909375	2.0824675	1.989925625	2.1986075	2.177021875	1.8912309375	2.538308125	2.15889125	2.208470625	2.2524334375
BUB1B	1.998091875	2.034091875	2.095404375	1.875095	1.88718875	1.640169375	2.061565	2.064063125	1.72453125	1.8926959375	2.004054375	1.94313125	2.0968875	1.88718875	2.1008803125	1.895976875
BUB3	6.19162625	5.784075625	5.5675615625	5.83589375	5.61569125	5.647885	5.958195	5.937198125	5.38608875	5.670181875	5.5165646875	5.9940925	5.398588125	5.852755	6.08159125	4.341424375
BUD13	4.5935575	4.495295	4.4995275	4.225198125	4.4131465625	4.28693	4.784724375	4.352520625	4.4581053125	4.50179875	4.018925625	4.680414375	4.158551875	4.21731875	4.486875	4.1750825
BUD31	6.210585	6.22878703125	5.858574375	5.8399875	6.11778875	5.683855625	6.140929375	5.60954	5.592809375	5.8096575	5.7596975	6.05066125	6.727236875	5.98338125	6.04718875	6.2331878125
BVES	2.86019125	3.414525	3.0797165625	3.076636875	2.602181875	3.42253625	3.488239375	2.5211696875	2.9013375	3.4389	2.887895625	3.4113815625	2.707399375	3.54771125	3.451386875	3.560634375
BYSL	3.663303125	3.93205375	3.23477	3.8563090625	3.373670625	4.193680625	3.725754375	3.6357225	4.2152625	4.8385640625	4.0509140625	3.662845625	3.394119375	4.4395725	3.813960625	5.292278125
BZRAP1	6.3503275	5.88079875	6.430351875	5.899386875	6.50074375	6.700763125	5.86611	6.288648125	6.20188	5.79843125	6.69343	5.804611875	6.366450625	6.40422875	6.053135	6.875325625
BZW1	5.5732875	5.4670953125	3.9518875	4.412928125	4.9683303125	3.837681875	5.345723125	4.3475225	4.0936684375	3.6466175	2.65043328125	4.93124	4.2851525	3.48229625	4.596419375	2.777993125
BZW2	4.960284375	4.96143875	4.22063	4.454173125	3.995538125	3.762418125	5.04729375	4.2766475	3.93045625	4.3017275	3.256631875	4.53811	3.81941125	4.01265625	4.23874395625	4.02032625
C10orf10	4.4069375	4.189076875	5.078559375	4.24356375	5.137119375	4.7365825	3.829063125	3.862791875	4.5210421875	4.5720165625	5.1370025	4.918198125	5.9254946875	4.7425425	5.38116	5.4631425
C10orf107	3.7709990625	3.21311875	2.12883	2.2767821875	1.90776875	2.455448125	3.121418125	2.274139375	2.554728125	3.08343375	1.763909375	2.177528125	2.4350625	2.148541875	2.1348375	1.93298375
C10orf11	3.585503125	3.385794375	3.4927225	3.47988625	3.57688125	3.924708125	3.332929375	3.528005625	3.355335	3.4050459375	3.5819596875	3.5318209375	4.247598125	3.54083375	3.76896625	4.144584375
C10orf110	3.662305	4.026489375	3.645380625	4.041996875	4.4073990625	4.8687996875	3.916153125	3.46673625	3.874944375	3.859033125	3.158728125	3.809794375	3.8578953125	3.279574375	4.09857375	3.203465625
C10orf111	2.83633375	2.34848625	1.923813125	2.507148125	3.16450125	2.507551875	1.9118628125	2.6092440625	3.07311375	2.6262225	2.327261875	2.712308125	2.1240021875	3.178860625	2.8779825	3.1133221875
C10orf116	5.775515625	4.836939375	5.37490875	4.982135	5.749268125	5.90234375	4.196419375	5.079049375	5.49679875	5.534981875	5.937960625	5.964169375	6.457349375	5.695540625	5.5313975	6.625961875
C10orf118	4.29454125	4.3031628125	3.666866875	3.70875625	3.725754375	3.764151875	4.7605525	4.8428225	3.56171125	4.0403225	3.508810625	3.84683625	3.1552425	3.884535625	4.220990625	2.70964
C10orf119	5.1744571875	5.0136465625	5.094713125	5.23077875	5.02271	5.2274975	5.2842465625	4.77476	5.1550025	5.5176225	4.8150475	5.19472375	5.3869925	4.94880125	5.202358125	4.68739640625
C10orf12	3.1913025	3.629454375	3.26590875	3.055425625	3.585503125	3.007288125	3.785850625	3.18693875	3.16335	4.22472625	2.6582525	3.8259375	3.056459375	3.30589625	3.8991625	2.5081575
C10orf125	4.0914975	3.34088	3.716841875	3.639154375	3.4071478125	4.3048065625	3.589529375	4.1298775	3.46891125	3.9385040625	4.068880625	3.312405	4.070575625	4.019905	3.83068375	4.2892084375
C10orf126	2.13913875	1.7275925	1.3479175	1.699640625	1.79442	1.66602375	1.1397875625	1.80811875	1.61220125	1.6891425	1.321345	1.326921875	2.08615875	2.241926875	1.599463125	2.2853025
C10orf129	2.11996625	1.75418375	2.0212015625	2.2603775	2.26650125	2.12455125	2.062034375	2.251279375	2.460681875	2.38435875	2.1348375	2.02589625	1.969493125	2.713365625	2.0415053125	2.388023125
C10orf137	4.4945725	4.540106875	4.168411875	4.0871140625	3.98489484375	3.8170975	4.5704825	4.64960265625	4.538969375	3.97750875	3.94152875	4.4052265625	3.926136875	4.0288509375	4.282484375	3.7122084375
C10orf140	2.867445625	3.169565625	3.354850625	3.3484446875	3.558055625	3.3865425	3.31151	3.532090625	3.2549959375	2.953238125	3.3090525	3.06730625	3.440603125	3.2559528125	3.07278	3.7500625
C10orf18	4.0185840625	3.95343	3.186538125	3.5456328125	3.70284625	3.7486475	4.581844375	4.452071875	3.47516125	3.95625625	3.1356353125	4.13118375	3.907300625	3.7377278125	3.9036825	2.203430625
C10orf2	3.52685125	3.2198	3.167693125	3.3558390625	3.8122365625	4.021260625	3.4500290625	3.458085	3.513735625	3.5877703125	3.425019375	3.92553	3.560634375	3.666008125	3.645380625	3.68192625
C10orf25	2.7732375	2.472935625	2.611318125	2.49449125	2.91689	2.7702375	2.929539375	2.44316125	3.00314625	2.634873125	2.699721875	2.6332609375	2.433321875	2.86208125	2.6302365625	3.22712875
C10orf26	4.7895525	4.668803125	4.935125625	4.4203825	4.657846875	5.063125625	4.6137578125	4.8150475	4.63135125	4.94544	4.536380625	5.3119525	5.25932	5.1410175	4.463135625	4.91647125
C10orf27	2.339096875	2.46218875	2.464171875	2.4218925	2.5928725	2.51684875	2.425775625	2.7463275	2.756964375	2.643925625	2.87398375	2.661286875	2.511886875	2.66165625	2.611318125	3.1311425
C10orf28	4.414023125	3.984561875	3.8414484375	3.905331875	4.09389	4.1049975	4.5027596875	3.770181875	3.694875	4.44892	3.8405675	3.8654621875	4.050318125	4.1495765625	4.2334825	3.619580625
C10orf32	5.1299671875	5.24332625	4.784266875	4.37241375	4.38634875	4.76841125	5.33673125	5.28177875	4.50179875	4.67709625	4.592138125	5.2935209375	5.38347625	4.259674375	4.606829375	4.2139746875
C10orf35	5.680599375	5.98263125	5.794766875	5.602740625	5.943875625	5.00820625	5.754311875	5.6076275	6.144801875	5.575614375	5.744133125	5.76730375	4.791470625	5.573658125	5.560280625	5.7969525
C10orf46	5.452366875	5.1574375	5.43193625	5.676369375	5.5752575	5.80385875	5.48206125	5.66858375	5.678234375	5.7793025	5.63500625	5.707669375	5.51976125	5.717428125	5.22685625	5.038311875
C10orf47	4.221489375	3.94021875	4.47645625	4.336653125	4.073968125	4.896595	4.1246728125	4.7031590625	4.9370646875	4.477203125	4.9562203125	4.182485	4.31291625	4.7191675	4.28338375	5.6296803125
C10orf53	2.129331875	1.992869375	1.703913125	1.672786875	2.0476775	1.6699790625	1.76865875	2.6076575	2.40003625	2.6479825	2.185595	1.8475090625	2.50958	2.332500625	2.0770725	2.4661375
C10orf54	4.97418625	4.968021875	5.502499375	5.2943971875	5.8686025	5.83556	4.545254375	4.849100625	5.929073125	5.90202375	5.859015625	5.110086875	6.60578125	5.33313125	5.6111115625	6.342239375
C10orf55	1.36756875	1.6630470625	1.33369990625	1.37894875	1.72135090625	1.398175625	1.325753125	1.0048998125	1.26975825	1.55829875	1.4667206875	1.482716875	1.048979	0.8799158125	1.290670125	1.514110625
C10orf57	4.57975375	4.1298775	4.48657125	4.1558571875	4.12592375	4.219713125	4.557848125	4.1702525	4.1049975	4.421441875	4.2608825	4.442505	4.2751859375	4.26703375	4.33146875	3.8753
C10orf58	8.075941875	7.80653875	8.090125625	8.3411009375	8.028414375	8.628435625	7.9904525	8.012414375	8.20168375	8.23483	7.94870625	7.933275625	8.618323125	8.139925	7.9257175	8.811285625
C10orf62	3.033119375	2.9887075	2.7652575	2.645233125	2.99717125	3.47988625	2.4479921875	3.22535125	3.272628125	2.913996875	3.081193125	2.6306265625	2.89289875	3.119714375	2.854	3.328356875
C10orf67	2.537436875	2.317378125	1.82135875	2.402996875	2.263881875	2.2701940625	2.66467375	3.312093125	2.686221875	2.597638125	1.934335625	2.604015	2.6502225	2.28929125	2.12883	2.181543125
C10orf68	3.854894375	3.78077	3.733928125	3.57741875	3.5456328125	4.001411875	4.031680625	3.9528153125	3.8017846875	3.953601875	3.9926825	3.85308875	3.92890375	4.015491875	3.89896	3.32514125
C10orf71	2.54910125	2.3981775	2.715789375	2.746009375	2.93824375	2.735334375	2.408053125	2.732034375	2.623471875	2.7463275	2.85305125	2.59031125	2.67321125	2.77236	2.6122134375	2.879959375
C10orf72	3.92169625	4.074460625	3.965673125	3.7671015625	4.497705	4.1070540625	3.9450675	3.674139375	4.3766885625	4.322360625	4.115233125	4.316998125	3.846009375	3.83875875	3.892345	3.957363125
C10orf76	5.5568575	5.357605625	5.645706875	5.29544	5.514405625	5.836181875	5.567109375	5.7073525	5.82949625	5.7989875	5.3869925	5.826083125	6.224473125	5.83116375	5.66793375	4.689893125
C10orf78	2.19824625	2.233074375	1.6891425	1.61220125	1.935909375	1.722375	2.76678	1.494358125	2.1495575	1.90360625	2.231069375	1.759321875	1.62084875	1.1525570625	2.028346875	1.307135625
C10orf79	2.1877	2.344205625	2.191390625	2.21957	2.452534375	2.349655625	2.5689303125	2.14515125	2.4652940625	2.623016875	2.20436125	2.4705534375	2.497238125	2.319899375	2.63752546875	2.0790225
C10orf81	1.95491875	1.67892625	1.81643	1.757713125	1.8726575	1.845103125	1.89148640625	1.8602554375	1.686453125	1.612991875	2.112234375	1.601188125	1.7635475	1.664981875	1.6724175	2.12682875
C10orf82	3.340186875	2.9020575	2.8996125	3.13506625	3.31314375	3.569490625	3.08761875	3.312809375	3.3870525	3.196989375	3.3826459375	3.018943125	3.46617125	3.7471865625	2.9938125	3.2636496875
C10orf84	5.5565925	5.03768375	4.415	4.7904675	4.70119875	4.372149375	5.347378125	5.3831828125	4.319161875	4.840979375	4.784724375	4.441966875	4.228780625	4.387974375	4.539223125	4.03278375
C10orf88	4.3305625	4.029084375	3.6100675	3.7341425	3.49543375	3.04134	4.5110425	4.031164375	3.161706875	3.34417	3.13700653125	3.957918125	3.10509125	3.319809375	3.426056875	2.87930625
C10orf90	3.5684925	3.4344725	3.420374375	3.918950625	3.36893	3.527698125	3.923489375	2.893163125	3.518888125	4.6808190625	3.895	3.32476125	3.7262315625	4.098058125	4.53811	3.278145625
C10orf91	2.39689625	2.391414375	2.3308775	2.683719375	2.61705125	2.6958325	2.408053125	2.808285625	3.141320625	2.518396875	2.5539125	2.4906365625	3.052676875	3.453250625	2.333531875	3.91921125
C10orf92	3.766798125	3.41163125	3.728744375	3.754254375	3.821463125	3.725228125	3.4344725	3.5805003125	3.915015625	3.5050075	4.202610625	3.4228109375	3.70748	3.662480625	3.518235625	3.9036825
C10orf93	3.4015625	3.13951875	3.207115625	3.202455625	3.38847875	3.249094375	3.101939375	3.042024375	3.17849	3.287976875	2.814930625	2.866088125	2.811975	3.41678875	2.88564	3.223229375
C10orf95	3.25409625	2.77735375	4.03025375	3.6738725	3.678525	3.412903125	3.5585028125	4.38634875	3.9240221875	3.9473475	5.435025625	3.68234	4.1336825	4.083846875	3.357701875	5.198685
C10orf96	1.65178875	1.722850625	1.914630625	1.7623375	1.899835625	1.58925125	1.58925125	1.618599375	1.976105	1.8272075	1.994296875	1.5791	1.851846875	1.703913125	1.76494375	1.74474625
C10orf99	2.985205625	2.6486575	3.280874375	2.95698	2.75309	3.0410975	2.405005	2.48904125	3.160413125	2.27816375	3.014455	2.84102	3.49779625	2.9472228125	2.987514375	3.741581875
C11orf1	4.111225625	4.3749975	3.70549375	3.4228109375	3.477888125	3.141668125	4.292319375	3.314493125	3.44495375	3.3779065625	2.470194375	3.551409375	3.6100675	3.5101625	3.536754375	2.6776275
C11orf10	8.08797375	8.081018125	8.5231140625	8.682983125	7.87872875	8.0977371875	8.04264875	7.623770625	8.170473125	8.08514625	8.421980625	8.251221875	8.35735625	7.85783	8.286199375	7.321808125
C11orf16	2.833973125	2.70937625	2.83633375	2.4411996875	2.334073125	3.027776875	2.263499375	2.611705	2.85358625	2.474783125	3.267893125	2.624264375	2.78953125	2.923008125	2.1495575	3.31151
C11orf17	4.950314375	4.568264375	4.824781875	4.652861875	4.427819375	3.961874375	4.89956125	4.6540834375	4.66193125	4.477548125	4.751763125	4.598566875	4.7853890625	4.9246103125	4.673419375	3.6846125
C11orf2	7.083295625	7.004401875	7.096658125	6.842724375	7.137314375	6.82528	7.23339	7.015915625	6.947039375	6.74801125	6.4925875	7.173365625	6.72542	6.859553125	6.923599375	6.9842375
C11orf21	3.0200553125	2.9475790625	3.17800375	3.006614375	3.629454375	3.0746575	2.590915625	3.1495228125	3.8074475	2.71074625	2.724069375	3.09775625	2.8665975	2.963753125	3.3474090625	4.55216625
C11orf24	5.270999375	5.05182625	5.028321875	4.804246875	4.5163675	4.955634375	5.24843875	5.056588125	4.3676025	4.6685884375	4.2068496875	4.966496875	4.629350625	4.455628125	5.182575	4.32102
C11orf30	5.1498784375	5.1564209375	5.143714375	5.001589375	5.17040375	5.337555	5.2117675	5.2639125	5.1818565625	5.5054909375	5.398900625	5.473049375	5.1626946875	5.392019375	5.23827	4.1755865625
C11orf31	6.3586678125	5.8674725	6.251925625	6.4545625	6.08992	6.26126375	6.070105625	6.496845625	6.528654375	6.1076446875	6.462264375	6.13892875	6.179964375	6.263941875	6.2882528125	6.39792375
C11orf35	4.1158103125	3.923725	4.57003625	4.4189565625	4.5838565625	4.869813125	3.84183125	4.325586875	4.785538125	4.32259875	5.18518625	4.104405625	4.6179396875	4.8264175	4.186245625	5.5357475
C11orf36	1.4582646875	1.6427296875	1.297195625	1.801815625	1.948265	1.84074	1.668364375	1.12087025	1.991478125	1.64491625	2.163631875	1.870413125	1.332651875	1.7526296875	1.305031875	1.81923375
C11orf39	2.092108125	2.211064375	2.073643125	2.46218875	2.406058125	2.4324325	2.02487	2.31399625	2.2953553125	2.842309375	2.731640625	1.97814625	2.960905625	2.481055625	2.061201875	2.0387478125
C11orf40	2.332500625	1.974283125	2.560729375	2.504019375	2.6102075	3.033119375	1.36710484375	2.307055625	2.624264375	2.011040625	2.8280775	2.625360625	2.496180625	2.85549625	2.483996546875	2.7721234375
C11orf41	8.1127225	8.304425	7.623770625	8.183138125	8.66546	7.24615875	8.41869875	8.22479875	7.915393125	7.473720625	7.0940675	8.425186875	6.045129375	8.4369575	7.95307875	6.762655
C11orf42	2.130726875	2.547535625	2.3167425	2.22675875	2.712899375	2.46449875	2.346325	2.746545	2.77371125	2.449023125	2.7484953125	2.22804375	2.3695871875	2.7597634375	2.883480625	3.20497375
C11orf44	2.47715375	2.36791625	2.007545625	2.0476775	2.44566	1.86992875	2.011040625	1.65258125	2.007545625	2.33667875	2.823339375	2.06999	2.7853909375	2.347201875	2.4921346875	2.450998125
C11orf45	2.63200125	2.614470625	2.536715625	2.867264375	2.855861875	2.71074625	2.812616875	2.986453125	2.8881716875	2.573728125	2.814130625	2.665030625	2.52825125	3.1799025	2.829226875	3.2785325
C11orf48	6.472351875	6.15152375	5.592809375	5.200275	5.60517875	5.009094375	6.17670625	5.10633125	5.600655	5.22112125	5.10633125	6.0853340625	6.072913125	4.995640625	5.792773125	5.246350625
C11orf49	5.9180175	6.24391875	6.1305584375	6.174879375	5.936761875	5.800045625	6.144324375	6.098610625	6.0445825	5.86703625	5.7504290625	6.174879375	5.953100625	6.08394	6.024225625	5.894959375
C11orf51	6.70642875	6.348820625	6.342003125	6.43844046875	6.428828125	6.3260928125	6.31499	6.515505625	6.01474125	6.009316875	6.364488125	6.011411875	6.057381875	6.144801875	6.02309125	6.60631625
C11orf52	2.796018125	3.17800375	3.347613125	3.4383	3.742435625	4.213415625	3.5025921875	4.178988125	3.67640625	3.363515	4.575185	3.751353125	2.963753125	4.5757596875	3.525211875	3.874944375
C11orf53	1.935909375	2.13695	2.931590625	2.256235625	2.6582525	2.52503875	2.036680625	2.71197	2.235564375	2.519161875	2.5834340625	2.104906875	2.6776275	2.08425875	2.9278425	2.724505625
C11orf54	5.616445	5.400541875	4.693299375	5.5072225	5.3186875	5.615221875	5.84209625	5.431216875	5.24918390625	5.8761521875	5.0781565625	5.43586	5.5832678125	5.570846875	5.5764903125	4.580195
C11orf57	4.196624375	4.12789625	3.9923809375	3.969084375	4.0471053125	4.1908484375	4.69486125	4.068880625	3.745655625	4.373121875	3.259489375	4.1348753125	3.956813125	4.025175	3.9909328125	3.344385
C11orf58	9.01740375	8.7566084375	8.60991875	8.900479375	8.243235	8.918030625	8.669816875	8.723955	8.8676325	8.859329375	8.52742125	8.19560375	8.682983125	8.4865965625	8.632940625	9.291860625
C11orf59	6.787700625	6.919584375	6.69524625	7.0153875	7.428998125	7.3873175	7.019106875	7.1364225	7.000038125	6.94586	6.6580725	6.713248125	7.3362346875	7.070679375	7.104720625	7.476940625
C11orf61	3.91478125	4.1557725	3.9799225	3.754979375	3.628188125	3.8133978125	4.018925625	3.85773625	3.918581875	3.6883825	3.7693109375	4.083846875	4.03645	3.94055	3.821463125	3.3676675
C11orf63	3.126201875	2.97286125	2.77236	2.797516875	3.360025625	2.9650709375	3.6329584375	2.8107025	2.867264375	3.3066825	2.896040625	3.5481125	2.688411875	3.49920125	2.929196875	2.6971225
C11orf64	1.322051875	1.1721629375	1.2452090625	1.19457075	1.1542979375	1.1048503125	1.2376461875	1.0989133125	1.59723625	1.167600625	0.814390875	1.0893921875	1.044433125	1.2376461875	1.496245	1.3201725
C11orf65	1.4987628125	1.4561375	1.443839375	1.727204375	1.45416375	1.42324625	1.63034125	1.5587521875	1.715969375	1.52316875	1.3714409375	1.661055625	1.5873775	1.308099375	1.408555625	1.905984375
C11orf66	4.46627375	3.9456178125	4.32448	4.16435	4.39906125	4.7994703125	4.12009375	4.038844375	4.4890509375	3.9103425	4.18435666875	4.07862125	4.680414375	4.209153125	4.057335625	4.651744375
C11orf68	5.93391625	6.251925625	6.342239375	6.53099125	6.630963125	6.616185625	6.03778875	6.632155	6.22967375	6.28946625	6.6178575	6.47558375	6.121065625	6.0545425	6.28104375	6.79485
C11orf70	2.09031125	2.038335	1.8789625	1.9886578125	2.023175	1.692613125	2.22501375	2.030225625	1.921033125	2.045081875	2.202584375	2.1558975	2.43020125	2.10814625	1.98600875	1.848415
C11orf71	3.619914375	3.594975	3.0520975	3.1465571875	3.2357109375	3.0116325	3.8861440625	3.202726875	3.000193125	3.5184784375	2.17114125	3.365146875	2.6045875	2.85707875	3.314493125	2.88506625
C11orf72	2.249045625	1.916143125	2.41793875	2.623471875	2.27816375	2.448346875	2.012790625	2.260810625	2.202584375	2.0968875	2.898670625	2.592340625	2.11996625	2.452534375	2.659625	2.159963125
C11orf73	4.8713025	4.49566875	3.944841	4.000139375	4.2068496875	3.474885	4.99698125	3.9779490625	3.5682475	4.1713646875	3.87552875	4.51304375	4.4189565625	3.8434025	4.3822825	3.481040625
C11orf74	4.7049296875	4.104405625	3.318733125	3.68315	3.32724125	2.9938125	4.580195	3.54083375	3.309365625	3.637336875	3.522050625	3.54531875	3.4765659375	3.13779375	3.83993875	3.4765659375
C11orf75	4.083525	4.1004453125	3.907974375	4.150358125	3.9892546875	3.671769375	4.389579375	4.071991875	3.1545509375	3.61348875	3.990284375	4.231515	3.51075375	3.672171875	4.50252625	3.730439375
C11orf76	3.336765	3.18163125	3.222544375	3.154825	3.892345	3.6437525	3.439985	3.53148	4.235270625	3.835811875	4.415516875	3.346158125	3.57688125	3.8753	3.735001875	4.739026875
C11orf80	4.994235625	4.9374734375	5.153215625	4.712119375	4.872763125	4.522069375	4.786404375	5.021781875	5.115785	4.76032625	5.1201128125	4.977526875	4.5512871875	5.056746875	4.978285	4.5619525
C11orf82	1.983853125	1.844533125	1.68017125	1.619591875	1.722850625	1.83615	2.072195625	1.92155875	1.88966	1.744235	1.401660625	1.9531325	1.6360175	1.61166175	1.8740771875	1.781165
C11orf83	4.894391875	5.02074875	5.48926875	5.353968125	4.959731875	5.2058475	4.869228125	5.396910625	4.5226690625	5.34066125	5.51096625	5.2081975	4.7942725	5.694289375	5.2067859375	6.174879375
C11orf84	4.447101875	4.3149103125	4.691935625	4.751615625	5.2386171875	5.012539375	4.2130215625	4.910073125	4.73981375	4.757875	5.494988125	4.6560465625	4.9376975	4.7952815625	4.55878875	5.73079375
C11orf87	7.0153875	7.169175625	6.98316625	7.09607125	7.07617875	6.64569	7.370691875	7.250091875	7.225496875	6.601595	6.839750625	7.125415625	5.761663125	6.842724375	7.062824375	5.769295
C11orf88	1.941841875	2.3186409375	1.8647275	1.899835625	2.2718396875	1.73413	2.11996625	2.409211875	2.0238075	2.572154375	2.34002375	2.200908125	2.065195625	2.100525	1.9310675	2.3493375
C11orf9	5.3296959375	4.83214375	5.47448375	5.5225734375	5.036216875	5.756745	5.469526875	4.922693125	5.400293125	6.53002375	6.206974375	4.802096875	5.2207821875	5.682621875	6.099784375	5.75790625
C11orf92	3.53776125	3.2095275	3.752595	3.082485625	3.25036875	3.430361875	3.23380375	3.512006875	3.5509325	3.307421875	3.2494275	3.215119375	4.01658875	3.2275525	3.74183	3.497638125
C12orf10	6.241845625	6.075753125	6.0796346875	5.998255625	5.55622625	5.798685625	6.014094375	6.28692875	5.9758878125	5.530154375	5.776665625	5.93455875	5.66032125	5.78938875	5.7997975	5.980078125
C12orf11	4.06285875	4.180859375	3.849688125	3.994078125	3.87708875	3.8414484375	4.2629046875	3.7246625	4.018925625	4.4851675	3.8518275	4.1418225	4.127060625	4.305801875	4.374543125	3.0243228125
C12orf12	2.12455125	2.212185	2.234220625	2.2853025	2.11647375	2.50873375	2.028934375	2.1558975	2.38198375	2.35076	2.510895	2.185595	2.837394375	2.62076625	2.13878	2.9492425
C12orf23	4.285428125	3.76964625	3.77327	3.28907	3.9100153125	3.5585028125	4.6152775	3.473693125	3.8597109375	4.4203825	3.252473125	4.344945625	4.01075	3.72904875	3.8360909375	3.99664
C12orf24	5.3071225	5.190468125	4.8825884375	4.869596875	4.647705	4.196419375	5.336068125	5.027545	4.54887	4.418470625	3.600365	4.8102903125	4.0483275	4.4980115625	4.99448625	3.528005625
C12orf26	3.84653	3.79244125	3.86814125	3.4031865625	3.37814875	3.728744375	4.0911840625	3.97323625	3.5080625	4.062585625	3.3305725	3.663303125	3.1472596875	3.9736175	3.6936628125	3.092855
C12orf28	1.71011	1.390171875	1.632289375	1.300635	1.45336875	1.606254375	1.59400375	1.41272125	1.46854875	1.385955	1.720755	2.095761875	1.606918125	1.37090875	1.0121335	1.464225
C12orf29	4.817823125	5.43586	4.725109375	4.64443	4.956765625	4.488226875	5.62094	4.649958125	4.920490625	4.4583325	4.152809375	5.021781875	4.47391625	4.361920625	4.9058990625	4.2439575
C12orf32	4.653729375	4.34572125	4.39192375	4.5483884375	4.966496875	4.357300625	4.50101125	4.938425	4.693118125	4.35316875	4.975113125	4.440900625	4.575185	4.228139375	4.531291875	4.62550375
C12orf33	1.93841875	1.63675125	2.17870125	2.07840125	1.95194375	2.148541875	1.90701625	2.22907625	2.105455	2.279165625	2.249045625	2.096079375	1.788881875	1.942341875	2.15950875	2.41106375
C12orf34	4.4228828125	4.44229	4.926334375	4.903925625	5.222310625	5.782329375	4.6339465625	5.3007575	5.3278021875	5.0860253125	5.576765	4.7142425	4.9061490625	5.66793375	4.7746215625	5.9007425
C12orf35	5.3432990625	5.04089375	4.982135	5.320854375	5.603438125	5.993303125	5.5113784375	5.715970625	6.0164875	6.126289375	5.890746875	5.609205	5.2243928125	6.208365625	5.520840625	4.09311625
C12orf36	1.1097281875	1.409836875	1.59400375	1.628358125	1.358133125	1.472496875	1.0277713125	1.51125375	1.95491875	1.695098125	1.17889025	1.7086740625	1.42748875	1.33369990625	1.222668	1.91091375
C12orf37	1.80811875	1.766041875	1.7184025	1.8912309375	1.56432	1.59400375	1.74474625	1.915681875	1.66602375	2.0682225	2.035764375	1.50776125	1.65178875	1.824525625	1.54236625	1.49927625
C12orf39	2.87930625	3.378383125	3.485358125	3.398903125	2.732034375	3.20985125	3.214665	3.074045625	3.001564375	3.957918125	2.953238125	2.969665	3.984561875	2.692266875	3.42990625	3.021465625
C12orf4	5.07959625	5.00206	4.55067875	4.4899571875	4.485586875	4.3586046875	5.445466875	4.895960625	4.320046875	4.13196	3.45288	4.779239375	3.94055	4.17106875	4.9130575	3.15118625
C12orf40	1.476556875	1.574975625	1.424921875	1.385955	1.664981875	1.69636875	1.520865625	1.686453125	1.525455625	1.505840625	1.44632375	1.56432	1.380981875	1.579400625	1.2763310625	1.445316875
C12orf41	5.22031	5.1191340625	4.8118259375	4.72404125	4.717894375	4.66048	5.15928625	4.743388125	4.735428125	5.182119375	4.5999246875	5.265476875	4.778278125	4.6507975	4.904604375	4.70036875
C12orf42	3.341213125	3.342665625	3.483381875	3.71431375	3.4617859375	3.585503125	3.528005625	3.858443125	3.6464475	3.4295371875	3.853439375	2.992678125	3.70702125	3.605471875	3.2459025	4.010596875
C12orf43	5.7915915625	5.9758878125	5.507651625	5.7372775	5.84643	5.2701084375	5.907524375	6.034623125	5.60207875	5.28960625	5.958195	5.765061875	5.19566125	5.4459840625	5.628766875	6.04850875
C12orf44	5.39113875	5.701424375	5.576765	5.688434375	5.748883125	5.628106875	5.578638125	5.73957125	5.769985	5.73648625	5.41572125	6.138545	5.564119375	5.699384375	5.666564375	6.28159375
C12orf47	4.564716875	4.434351875	4.10841125	3.598729375	4.09995125	3.67817125	4.33781375	3.84394375	3.174939375	4.544085	3.460185625	4.355396875	3.7073365625	4.14686375	4.23781875	3.68335171875
C12orf48	1.579905	1.515473125	1.673395625	1.2892334375	1.312455625	1.1380961875	1.599463125	1.56838	1.0211456875	1.2564188125	1.0547135	1.2590935	1.0350314375	1.254954375	1.328965	1.2366204375
C12orf49	6.452976875	6.49738395625	6.267813125	6.676400625	6.499476875	5.8399875	6.674610625	6.232046875	5.895545	6.51395604375	6.4545625	6.40140125	6.51708375	6.047819375	6.421701875	5.77524
C12orf5	4.30221875	4.310019375	3.815668125	3.7243084375	3.86418	3.5859775	4.45947375	4.58967125	3.4383	3.8842625	2.841895	4.13600604375	2.9911275	3.33229625	4.18332875	2.82294375
C12orf50	1.730090625	1.58468875	1.413553125	1.842988125	1.88966	1.600669375	1.764550625	1.774414375	1.51646	1.657361875	1.841880625	1.811631875	1.590468125	1.960983125	1.503793125	2.0924475
C12orf51	6.156961875	6.075080625	6.210585	6.110735625	6.019203125	6.08832015625	6.262898125	6.304948125	6.036064375	6.0321325	5.60742	6.743276875	5.35257625	6.008518125	6.166465625	5.51579125
C12orf52	5.8381225	5.666853125	5.70296125	5.618443125	6.06062875	5.509571875	5.951371875	5.832578125	5.78983375	5.499135625	5.70678625	5.976895	5.46346	5.866506875	5.75762125	5.29700375
C12orf53	6.96310125	6.740740625	7.167219375	6.658484375	7.615603125	6.887175	6.820843125	7.28452375	7.3301225	6.73423875	7.128763125	7.191073125	5.9710625	7.342808125	7.08020375	6.707244375
C12orf54	2.609914375	2.291803125	2.76703	2.17544625	2.395683125	2.4251478125	2.4979375	2.320566875	2.625360625	2.232449375	2.129331875	2.631215	2.7859225	1.93629625	2.177528125	2.199651875
C12orf57	8.290066875	8.17342875	8.17342875	7.960765	8.214695	8.41869875	8.251221875	8.00105375	8.19560375	8.3530040625	8.21052875	8.421980625	8.369663125	8.167274375	8.280105625	7.8359090625
C12orf59	2.501030625	3.0479025	2.4598825	2.42759375	2.164155625	2.030660625	2.27816375	2.56054875	2.057481875	1.992869375	2.26943375	2.305924375	2.468515	2.437681875	2.3308775	2.53253625
C12orf60	2.163186875	2.2524334375	1.796309375	1.57669375	1.755808125	2.4196175	2.36705125	2.347651875	1.7623375	2.452068125	1.773141875	2.251279375	1.989050625	1.336496875	2.0312275	2.041714375
C12orf61	3.5604025	3.288435625	3.8136409375	3.8740225	3.817981875	4.1806328125	3.424035625	3.642126875	3.9926825	3.784323125	4.43584	3.47832375	4.241545	4.04923125	3.9240221875	5.028729375
C12orf62	8.31039875	8.54315625	8.682983125	8.11915625	8.090125625	7.950889375	8.555471875	7.707779375	7.823555625	8.128523125	7.722678125	8.739514375	7.86740125	7.82086125	8.251221875	7.985366875
C12orf63	2.184809375	2.308804375	1.781165	1.921033125	1.957894375	2.196489375	2.43123375	2.22501375	2.232063125	2.248573125	1.948265	2.312565625	2.3612284375	2.303560625	2.3524964375	2.027114375
C12orf64	2.716550625	3.24449578125	3.5585028125	2.6744053125	2.35102625	2.740103125	3.625820625	2.662795625	2.158074375	1.6667825	3.125104375	1.955306875	1.98138625	2.53345	2.96683625	1.84074
C12orf65	3.155894375	3.240186875	2.768843125	3.0505815625	3.14509125	3.3902159375	3.6288840625	3.35057125	3.059209375	3.18473	3.15377875	3.22346125	3.246411875	3.142365625	3.210805	3.34385375
C12orf66	4.1166740625	3.809031875	3.70284625	3.4927225	3.398526875	3.042626875	4.0240575	3.3680825	3.1600825	3.83707125	3.020680625	3.831575625	3.57801125	3.033119375	3.849978125	3.31043375
C12orf67	2.1348375	2.259889375	1.90743125	2.09983375	2.897460625	2.60867625	2.338129375	2.657011875	2.169303125	2.01778625	2.200185	1.938064375	2.615375625	2.6102075	2.2748775	2.1877
C12orf72	3.35173125	2.79035125	2.444165625	2.642340625	3.069149375	2.859905625	3.3596625	3.178860625	2.97286125	2.970938125	3.2219675	2.9040153125	2.926705	2.80490375	2.982618125	3.15222875
C12orf75	4.5858428125	4.449854375	3.722690625	2.902758125	3.5819596875	3.511216875	4.2139746875	4.13552140625	3.280874375	3.5512515625	3.224994375	3.96340125	3.260763125	4.4346721875	4.154329375	3.12729125
C12orf76	4.09582625	4.1348753125	4.139935	4.622356875	4.350490625	4.58157375	4.3408575	4.43761375	4.239215625	4.599664375	4.46795125	4.518619375	3.690226875	3.895881875	4.47903875	4.03645
C13orf1	6.981421875	6.692450625	6.591671875	6.71127875	6.1723346875	5.687221875	6.909446875	6.671993125	6.401800625	6.094328125	5.681418125	6.212420625	5.593235	5.7593521875	6.4172625	5.182838125
C13orf15	6.760888125	7.154018125	7.009170625	7.1870875	7.7353475	8.811285625	6.947039375	6.373979375	8.059521875	8.682983125	8.260729375	7.145150625	8.8811125	8.362806875	7.8760865625	6.65490375
C13orf16	3.98095	4.580830625	4.59803	4.7811915625	4.06168375	4.44779625	4.414149375	5.0176340625	4.297065	4.526005	4.586900625	4.679469375	3.507496875	4.1604225	4.632226875	4.604661875
C13orf18	3.497328125	3.33436375	3.15968125	2.954555	3.513735625	2.946528125	3.470463125	3.0815303125	3.350125625	3.17761375	2.69203625	3.4664909375	2.79479	2.78501125	3.37116125	2.8493025
C13orf23	4.530365625	4.422239375	3.679564375	3.971343125	4.253816875	4.148809375	4.491011875	3.94152875	4.0030578125	4.161873125	3.55431	4.230099375	3.3392060625	3.636126875	4.137535625	2.714946875
C13orf26	1.4667206875	1.1877225625	1.593330625	1.44475	1.1010735	1.326921875	1.38823875	1.390765	1.44475	1.405555	1.2839560625	1.50025125	1.71524125	1.2704729375	1.55829875	1.26483078125
C13orf27	2.596686875	2.7397525	2.494901875	2.066263125	1.8987340625	2.230175	2.72728375	2.2437225	2.006691875	2.507148125	2.38435875	2.649025	2.169303125	2.095761875	2.476483125	1.873244375
C13orf28	1.72617625	1.605746875	2.152896875	1.81683625	2.09651625	1.966363125	1.56432	1.8737046875	2.172425	1.728796875	1.48455875	1.736696875	1.6179653125	1.5292625	1.775461875	1.6476103125
C13orf29	2.985673125	1.947916875	2.3497590625	2.11996625	1.9333475	2.96313625	2.22859734375	2.3703025	2.37479625	2.1608853125	2.1889875	2.03351125	2.507148125	2.573426875	1.98460625	1.839955
C13orf30	1.8541434375	2.04665375	1.328965	1.829074375	1.5701050625	1.328206875	1.560796625	1.663355625	1.6086359375	1.42248	2.156205625	1.6599425	1.326921875	1.78774625	1.468090625	1.4789525
C13orf31	2.757346875	3.272265625	2.386274375	2.973876875	2.00815625	3.291233125	3.27298875	3.474885	2.7643228125	3.20603975	3.28034375	2.248573125	2.550458125	2.9535805	3.5723859375	2.54000875
C13orf33	2.74891375	2.62183125	3.10219125	2.987955	3.1309446875	3.017015625	2.9388865625	3.082829375	3.02859125	2.90899	3.1057165625	2.638064375	2.698038125	2.698038125	3.038886875	3.14672109375
C13orf34	2.37891875	2.23686375	2.1832825	2.54654625	2.14819125	2.364948125	2.200908125	2.09294875	1.98171125	2.3542575	2.088740625	2.358964375	2.181350625	2.271140625	2.0503715625	2.10640375
C13orf35	1.8531446875	1.973819375	1.72367109375	1.967903125	1.8153625	2.13309875	1.45416375	1.935459375	1.63419125	1.49927625	2.03218375	1.36193375	1.900259375	1.7899175	1.54790625	2.5812665625
C13orf36	5.5846375	5.929395625	5.339618125	5.145673125	5.4723728125	4.2303375	5.641449375	5.492325625	5.353243125	4.77117625	5.14480125	5.564870625	4.142113125	4.997559375	4.89098125	4.6374846875
C13orf38	2.416768125	2.6119975	2.542845	2.4479921875	2.561964375	2.03516875	3.2859571875	2.520830625	2.2383475	1.945813125	2.3906353125	2.52503875	2.54687375	2.688111875	2.2451078125	2.486315625
C14orf1	6.377870625	6.457349375	6.5406175	6.623470625	6.459188125	6.227415	6.63429625	6.563950625	6.357	6.487230625	6.067134375	6.570068125	6.612825	6.25684	6.53002375	5.4433184375
C14orf101	5.5548896875	5.31723125	5.20371875	5.20992375	5.167916875	4.99536125	5.375203125	5.7221784375	5.10273875	5.3725503125	5.088808125	5.593235	4.78577875	5.26193375	5.08349	4.146138125
C14orf102	4.163693125	3.746254375	3.9637	3.750914375	3.943609375	4.2073775	4.152809375	4.079295	3.84317	3.98587125	4.089733125	3.912560625	3.894770625	4.09389	4.122731875	4.191676875
C14orf104	4.06731125	4.14716625	3.838909375	3.750618125	3.777595625	3.014455	4.56508375	3.953255625	3.405918125	3.68772875	2.933549375	4.370068125	3.501980625	3.0746575	4.227066875	2.7627953125
C14orf105	1.384758125	1.374990625	1.505114375	1.553424375	0.9385329375	1.440686875	1.3383575	1.2172184375	1.2343408125	1.614361875	1.46854875	1.63778625	1.44251375	1.477346875	1.51724375	1.359184375
C14orf106	2.39108875	2.36670375	2.148541875	2.050995	1.95491875	2.26821375	3.023231875	2.8948375	2.012790625	2.562775	1.991478125	1.983853125	2.1302475	2.0498975	2.400903125	1.824209375
C14orf118	5.121935625	4.8989515625	4.8743196875	4.6806359375	5.11501125	5.05018725	5.22778625	5.2450325	4.5562390625	5.14697	5.326255	5.2233328125	5.05275625	5.0537034375	5.04446	4.70815375
C14orf126	3.861773125	2.9717896875	3.0235225	2.79634375	2.6494925	2.883480625	4.242685625	3.080474375	2.43020125	2.912366875	2.94513	2.985205625	2.71728875	2.437294375	3.853439375	1.6149425
C14orf128	4.457664375	4.7380646875	4.6768609375	4.66168125	5.371614375	5.058163125	4.696115625	4.015175	4.50252625	5.039241875	4.39475625	4.243029375	5.5141178125	4.18216875	4.6859734375	4.76841125
C14orf129	6.202665625	6.05245875	5.7002125	5.93320375	5.600655	4.7312821875	6.521434375	6.23540875	5.41392375	5.30768	4.511891875	6.140215	5.16248875	5.322758125	5.8620546875	6.2882528125
C14orf132	6.396860625	6.298079375	5.811325	6.11699875	6.47082125	5.94871875	6.18789875	6.159708125	6.383266875	5.882976875	5.932209375	6.5775121875	6.05179125	6.0433059375	6.148665	6.4172625
C14orf135	5.610774375	5.693964375	4.8597825	5.0923321875	4.9194475	4.622965	5.35808625	4.985755625	5.30918703125	5.482366875	5.078559375	5.4322075	4.790228125	5.0698878125	5.085634375	3.3680825
C14orf138	4.490489375	4.516903125	3.964815	3.893439375	4.0821008125	4.0713940625	4.631163125	4.39663625	3.9889346875	4.0408803125	3.809794375	4.786404375	3.5801703125	4.0826840625	4.131783125	4.255568125
C14orf139	2.792844375	2.850220625	3.471061875	3.576233125	3.31115375	3.05952375	3.3625309375	3.146144375	3.95597875	3.876866875	4.09534625	2.837769375	3.402945	3.041665	3.871599375	3.492176875
C14orf142	4.404886875	4.1160971875	2.681775	3.44109375	3.254408125	3.2341784375	5.066330625	3.329185	1.9323475	3.483694375	2.2520125	4.01112125	3.4806725	3.887284375	3.7132925	1.974283125
C14orf143	4.264554375	3.8919265625	3.499468125	3.752595	3.4808825	3.4948175	3.967306875	3.55109375	3.568029375	3.893439375	3.8788853125	3.54642625	3.882994375	3.5604025	3.61625125	3.176739375
C14orf145	3.3925925	3.274225	2.7553596875	2.552554375	2.777993125	3.3558390625	3.5302875	2.77414875	2.99572125	3.3637225	3.0755715625	2.94771953125	3.104265	3.36678125	2.9260809375	2.3395834375
C14orf147	4.6362228125	4.1418225	4.4257325	4.3676025	3.94021875	4.570306875	4.451175	4.604075625	3.6757096875	4.8216975	4.286308125	4.216076875	4.638370625	4.320894375	4.45947375	3.26534
C14orf148	2.324984375	2.232063125	2.483866875	2.38435875	2.09102375	2.621000625	2.303063125	2.0790225	2.66092375	2.45898125	2.50242	2.6442234375	2.53538625	2.61996375	2.14442125	2.4223278125
C14orf149	3.95021875	3.9092925	3.671505	4.012169375	3.944193125	3.5791434375	4.094268125	3.861773125	3.617739375	3.8554578125	3.61322	3.598729375	3.8597109375	3.86586375	3.81886	3.2615775
C14orf153	5.25524625	5.286569375	5.04243125	4.94242375	5.172516875	4.74808125	5.286909375	4.7342103125	5.059681875	4.86396375	5.15479625	5.226321875	5.615964375	4.9893921875	5.06430625	4.6044325
C14orf156	9.153104375	8.67786	8.918030625	8.81733875	8.806510625	8.7438525	9.064290625	9.064290625	9.11139875	8.8332475	8.83781875	8.790766875	8.62413125	8.682983125	9.07067125	9.0537584375
C14orf159	5.7118071875	5.589476875	5.779965	5.592809375	6.1950040625	5.9557515625	5.5497465625	5.653955625	5.98681625	6.098239375	6.28946625	5.724620625	6.411604375	5.51904125	5.92626875	5.813423125
C14orf162	4.76074375	5.42693734375	4.71446125	4.97309	5.309349375	4.530365625	5.60602	5.399195625	5.200483125	5.04270375	3.777595625	5.2555175	4.2488525	4.892255625	5.008860625	3.978653125
C14orf166	6.85194125	6.91698875	5.58224125	5.64863	6.11699875	5.89819875	7.051231875	6.272904375	5.815724375	6.307355625	5.5780159375	6.395073125	7.321808125	5.67272	6.6968625	4.91257625
C14orf166B	2.680500625	2.453014375	2.941594375	2.83153625	2.74287	2.66399625	2.793354375	2.9045790625	2.910506875	2.714946875	3.042024375	2.719071875	2.86687375	2.707249375	2.738045	3.489955625
C14orf169	4.468628125	4.317515625	4.983116875	4.6507975	4.526436875	4.739238125	4.5838565625	4.877099375	4.585191875	4.5562390625	4.752425625	4.894766875	4.6593409375	4.583310625	4.3679078125	4.598090625
C14orf177	3.01327	2.4057075	3.290238125	2.89711	3.101939375	2.87154125	2.85088375	3.3305725	3.501980625	3.14509125	4.199608125	2.623016875	2.957323125	3.0084175	2.93824375	3.6396575
C14orf178	3.523024375	3.2894584375	3.327575625	4.024825625	4.13049125	3.93205375	3.01479375	4.02566765625	3.794965	3.860738125	4.421441875	3.6577446875	3.8025803125	4.2973628125	3.8191059375	4.806374375
C14orf179	4.88101125	4.9817484375	4.626180625	4.537819375	4.820443125	4.473419375	5.051059375	4.6075325	4.3633471875	4.540753125	4.784266875	4.59441125	4.499326875	4.4494859375	4.69604125	4.514619375
C14orf181	3.878031875	3.915015625	4.22118875	3.5396425	4.2902615625	4.5163675	3.25409625	3.79244125	3.736819375	4.004215	5.0825528125	4.121915625	4.461165	4.3221409375	3.84624125	5.0445921875
C14orf2	8.7335246875	8.606230625	8.392843125	7.985366875	7.79659625	7.222295625	8.651416875	8.059521875	7.825155	7.8960734375	7.3418775	8.1916	7.880915	7.726535	8.315780625	7.4793765625
C14orf21	5.08349	4.78315875	5.06441421875	4.89956125	4.84319	4.90487	5.17392	4.9394125	4.62651875	5.008630625	4.496221875	5.11890625	4.64341	4.41269625	4.8707353125	5.084065625
C14orf37	5.245773125	4.89098125	5.10593625	5.3088575	5.213365625	5.148511875	5.19521625	5.0710440625	4.487338125	4.95593	4.480209375	4.856190625	4.9091615625	4.185024375	5.177824375	4.995640625
C14orf39	1.046340625	1.0698633125	1.25179575	1.1192250625	0.8918888125	1.0004436875	1.22925625	1.072007875	1.2181425625	0.8918888125	1.085178625	0.9576730625	1.1074200625	1.0121335	0.9361871875	1.1366725
C14orf4	5.61495125	5.63651875	5.73991625	5.5001725	6.087050625	5.880089375	5.453243125	5.688434375	5.980796875	5.825195	5.9879425	5.7504290625	5.950206875	6.19162625	5.707129375	6.25504625
C14orf43	4.600643125	4.264843125	4.27233	4.417624375	4.843349375	4.643154375	4.3132390625	4.749838125	4.969890625	4.835785	5.37142375	4.485383125	4.92693625	4.541235625	4.766731875	5.2890484375
C14orf45	3.364755	3.7715384375	2.88531875	3.1074225	2.642701875	2.0331875	3.333359375	3.282596875	2.9777878125	2.9340659375	2.4176175	2.35102625	2.603423125	2.31287625	2.864335625	2.56008
C14orf48	2.45753625	2.59196	2.565504375	2.2156075	2.18401	2.688411875	2.46974625	2.462475625	2.036216875	2.22180875	2.662795625	2.53629875	2.457028125	2.71831875	2.472935625	2.435751875
C14orf49	3.792809375	3.581664375	3.878409375	3.9914834375	3.907529375	4.336815	3.69540375	4.32723375	4.114795	4.570306875	4.414023125	3.78798375	4.37965875	4.55878875	4.2795584375	4.80885
C14orf50	2.2595828125	2.295615	2.38130375	2.69448125	2.02487	2.03742875	2.47213875	2.2031253125	2.456240625	2.258169375	1.972928125	2.30755875	2.1866265625	2.199651875	2.36836	2.203886875
C14orf79	3.57229296875	3.89896	3.028040625	3.120051875	3.2894584375	2.64677875	3.8119290625	2.929196875	3.462398125	2.771208125	3.036715625	3.701203125	2.59632	2.89289875	3.38004	2.8522375
C14orf80	5.27062375	4.841745	5.264891875	5.33812375	5.11860625	5.697423125	4.51719	5.286569375	5.17974	4.94462	6.057381875	5.073974375	5.22503	5.679776875	5.11811625	6.26909
C14orf93	2.98672	3.053726875	3.173819375	3.133455	3.384944375	3.221694375	3.217424	2.90022625	3.231473125	3.9452925	3.263270625	2.919875	2.905681875	3.069475	3.0556975	2.7597634375
C15orf17	5.41198	5.143160625	5.042996875	4.9357525	5.270381875	5.13529125	5.286325	5.3119525	5.236225625	5.147544375	4.8849875	5.177321875	5.277955625	5.30334625	5.04571875	5.181279375
C15orf2	3.551645	3.23875	3.7556375	3.341213125	3.942945625	4.321958125	2.968496875	3.975603125	4.4305875	3.4569375	4.7430525	3.101586875	4.697626875	4.161048125	3.7516209375	5.0355490625
C15orf21	1.686453125	1.67948875	2.048151875	2.06302875	1.98693125	1.9508025	2.11401375	1.734971875	2.364948125	2.04225875	2.188538125	2.19620875	1.643179375	1.64213875	1.4553275	2.324700625
C15orf24	7.15490875	7.092465625	6.7524675	6.9817015625	6.752856875	6.556554375	6.9842375	6.5026165625	6.2705525	6.7420528125	6.405785625	6.8339025	6.76823875	6.06618125	6.83065625	6.06926875
C15orf26	2.3724625	2.374488125	2.5037740625	2.490333125	2.679641875	2.1515903125	2.480281875	2.69743875	1.9992771875	2.430941875	2.5408675	2.305101875	2.507855625	2.3716403125	2.122621875	2.71728875
C15orf27	4.259581875	4.227596875	4.02223	3.94234125	4.090750625	4.0091571875	4.185024375	4.20463125	3.432291875	3.417004375	4.218285625	4.049576875	3.210805	4.2285575	4.1315528125	4.355571875
C15orf28	3.00587375	2.91493	2.655791875	3.0375775	2.8804821875	3.200075	2.579414375	2.706560625	3.294834375	3.641113125	3.835811875	2.5936175	3.4179425	2.802509375	3.162386875	3.680703125
C15orf32	1.777715	1.525455625	1.722375	1.83615	1.962335625	1.4060696875	1.23306425	1.621765	2.224555	1.30314125	1.767388125	1.776155	2.03516875	1.62555	1.85245875	1.869433125
C15orf33	2.308345	2.291158125	2.057481875	1.856255625	1.86542	2.09863	2.3063140625	2.0083459375	2.10222625	2.123519375	2.14819125	1.931485	2.2359525	2.09031125	2.21899125	2.08942625
C15orf34	2.429245625	1.383656875	1.63522875	1.78464375	2.348835	1.6149425	1.692613125	2.2953553125	1.42952875	2.924051875	3.13506625	2.64645375	2.89113125	1.67857375	1.486668125	1.2684753125
C15orf37	4.545495	4.7055296875	4.619339375	4.6454546875	4.5664234375	4.2572259375	4.472625625	4.8791490625	5.165929375	4.39318625	4.572939375	4.476690625	4.4225278125	4.47391625	5.030780625	4.6483809375
C15orf38	5.7360325	5.662325	6.263941875	5.981398125	5.88104375	6.53146875	5.71716625	5.909865625	6.26152	6.382190625	6.318931875	5.66097	6.59987	5.98598875	6.132008125	6.970299375
C15orf39	3.698085625	3.80356875	3.961494375	3.957363125	4.037766875	4.53953125	3.670648125	4.202370625	4.085006875	4.0990871875	4.5609925	3.9361925	4.3264875	4.439844375	3.763779375	4.647953125
C15orf40	4.1430675	3.679564375	3.308675	3.4372065625	3.344385	3.645034375	4.11073	3.55536375	3.073751875	3.400145	3.2636496875	3.625448125	3.662480625	3.049640625	3.887594375	3.159046875
C15orf41	3.963139375	3.8108703125	3.406881875	3.594751875	3.67702625	3.401291875	4.382795	4.1007945625	3.637336875	3.824969375	3.398526875	3.7751371875	3.34385375	3.097640625	3.720473125	3.1831125
C15orf42	2.72669125	2.3190375	2.9672575	2.5797634375	2.50242	2.54121875	2.452534375	2.686746875	2.485365625	2.6045875	2.322596875	2.92429875	2.7211625	2.65927875	2.385085625	2.677945
C15orf43	1.513325	1.7219125	1.904698125	1.894863125	1.7989325	1.770511875	1.9778625	1.733533125	1.68017125	1.58203	1.720186875	1.76639625	1.76961375	1.942729375	2.057928125	1.84901375
C15orf44	5.25803125	4.94435375	4.7987659375	4.910999375	4.70151875	4.729851875	5.4988475	4.868526875	4.895960625	4.63135125	4.048194375	4.822365625	4.745239375	3.80958375	4.93918625	4.0934653125
C15orf48	1.9118628125	1.605019375	1.76112	1.81216	1.7739825	1.50181375	1.5497809375	1.91091375	1.4981	1.936783125	1.616298125	1.47146875	1.9665609375	1.7617646875	1.44475	1.92534875
C15orf5	2.41559125	2.6186425	2.004489375	3.101939375	2.1044575	1.83817875	2.684525	2.87511125	2.16639375	3.195691875	3.022571875	2.552554375	1.63419125	2.1044575	1.56432	2.752830625
C15orf50	2.911513125	2.6258325	2.805863125	3.06730625	2.90022625	3.3002459375	2.474783125	2.99572125	2.959195	2.9276065625	3.38847875	2.68554625	2.734593125	3.26590875	2.552554375	3.4046753125
C15orf51	3.231811875	2.66437875	3.202179375	3.2494275	3.414525	3.871599375	3.01327	3.84273125	3.65331375	4.249024375	3.95850375	3.106700625	3.3117975	3.63074125	3.32287375	3.6810625
C15orf52	3.71834	3.542516875	3.930210625	3.56633875	4.068658125	4.183179375	3.512006875	3.947754375	3.94055	3.936355	4.09205875	3.625163125	3.799006875	4.11110515625	3.995538125	3.60433125
C15orf53	3.1457378125	2.3435625	2.719314375	2.327565625	2.40003625	2.338129375	2.7732375	2.45497625	2.7652575	2.609586875	1.7711325	2.41793875	2.54000875	3.070055625	2.039740625	2.740935
C15orf54	1.1980605	1.0277713125	1.69775125	1.44316625	1.583259375	1.1163	1.967555625	1.479531875	1.6546675	1.0801686875	1.61118375	1.62251375	1.58468875	1.532855625	1.64491625	1.1174670625
C15orf55	2.36869375	2.1573775	2.3395834375	2.338621875	2.212185	2.551594375	2.233074375	2.547146875	2.349655625	2.5884040625	2.545808125	2.39715	2.68256125	2.5761328125	2.42260625	2.913286875
C15orf57	4.88277375	4.64977875	4.436891875	4.4206284375	4.257035625	4.438678125	4.886439375	5.080641875	4.5863478125	4.223939375	3.951155625	4.700020625	4.739238125	4.5443875	4.6872721875	4.941826875
C15orf63	3.677864375	3.6966225	3.987430625	3.8795184375	3.9725234375	3.847799375	3.5050075	3.98879375	3.929728125	4.039444375	4.236146875	3.5537015625	3.6803075	3.698085625	3.817761875	4.01443125
C16orf11	4.1792265625	4.29454125	4.687815625	4.9285325	5.028999375	5.455109375	4.17533	4.946401875	4.877421875	4.786191875	5.815965625	4.334466875	5.115785	5.24159875	4.5512871875	6.2250075
C16orf13	5.41017875	5.5268734375	5.894571875	5.877586875	6.051065	6.1468746875	5.411315	6.137730625	6.13134125	5.559409375	5.9802409375	5.55288625	5.9296478125	5.980078125	5.4716275	6.60389125
C16orf3	1.830538125	2.16260125	2.483151875	2.505664375	2.037038125	2.412069375	2.7309975	2.6049925	2.4979375	2.5155046875	2.14118125	2.350341875	2.0447434375	2.027456875	2.327565625	1.62555
C16orf42	5.8989875	5.800639375	6.1036825	6.156481875	6.193529375	6.267251875	5.614711875	6.170248125	6.2288909375	6.25376125	6.514533125	5.7972178125	6.40059375	6.149518125	5.950709375	7.003170625
C16orf45	7.433603125	7.228404375	7.638238125	7.627721875	7.149716875	7.2237975	7.51559875	7.93501875	7.6842315625	7.2417459375	7.173365625	7.4122878125	6.6873321875	7.388401875	7.525829375	7.5755771875
C16orf46	3.78077	3.9049646875	3.88265125	3.812758125	3.90030875	3.8995953125	4.27115375	4.3309146875	3.491179375	3.83187375	3.7812928125	4.26506125	4.3090975	3.9294571875	3.939978125	3.150480625
C16orf47	2.52825125	2.54829125	2.81706625	2.6374203125	2.7639775	2.40047625	2.53253625	2.65262625	2.667529375	2.5539125	2.677945	2.9563025	2.699721875	2.899014375	2.40003625	3.589745625
C16orf48	4.5617021875	4.154683125	4.782854375	4.715666875	4.6458146875	4.70119875	4.2312071875	4.791470625	4.68386671875	4.6305121875	4.813428125	4.66670375	4.55493375	4.97127875	4.66513	5.223996875
C16orf5	5.98598875	5.6199125	6.19028	6.33553125	6.571281875	6.74801125	5.9538303125	6.449698125	6.763270625	6.457349375	6.505350625	6.233843125	7.0324	6.8655075	6.406539375	6.659474375
C16orf52	5.31631875	5.558133125	5.48772375	5.32241625	5.641449375	4.61754625	5.9561775	5.808993125	5.377654375	5.4811921875	5.0056346875	5.72967875	4.976338125	5.354949375	5.33435875	4.066334375
C16orf53	5.810026875	5.291083125	5.871295625	5.739324375	5.561420625	6.037435625	5.275376875	5.3088575	5.80385875	5.82552875	6.181539375	5.777	6.443326875	5.8689275	5.784835	5.701424375
C16orf54	3.4439578125	3.208290625	3.2761809375	2.817453125	3.2774925	4.05502625	1.903999375	4.0004575	3.77828625	3.608918125	3.4935375	3.4948175	3.355335	4.40965375	3.1309446875	3.114475625
C16orf55	3.4550840625	3.554721875	3.5801703125	3.56742625	3.81323078125	3.448655625	3.3865425	3.90164875	3.831575625	3.618941875	4.33505375	3.1914578125	4.02711375	3.6987553125	3.6291496875	3.4100046875
C16orf57	4.497050625	4.2293975	4.52239875	4.79783	4.907365625	4.9374734375	4.66168125	4.647705	4.770854375	4.5205778125	5.05852125	4.4646965625	4.39663625	4.729080625	4.602788125	4.926581875
C16orf58	5.86388875	5.562875625	5.8070803125	5.523490625	5.683855625	5.51262125	5.755690625	5.690269375	5.343055	5.234501875	5.524973125	5.348241875	5.182838125	5.324594375	5.4871978125	6.0545425
C16orf59	4.80329375	4.67105375	5.2107171875	5.158109375	5.22959375	5.504195	4.61448625	5.2152715625	5.34794375	5.139689375	5.70400375	4.68824625	5.30628125	5.509440625	5.080393125	6.0813
C16orf61	7.243031875	7.48767375	6.90732625	6.879881875	6.5947421875	6.9484371875	7.50792625	7.137314375	6.4075875	6.943105625	6.804561875	6.9645228125	6.632155	6.8580859375	7.13248625	5.003805
C16orf62	6.101254375	6.128880625	6.132008125	6.063693125	5.85247375	6.351244375	6.2213975	6.114574375	6.13422	6.49456375	6.42938125	5.991693125	5.94663375	6.1621525	6.175914375	5.849731875
C16orf63	4.041113125	3.97593125	3.100040625	3.358958125	3.02506875	3.2416575	4.190320625	3.302920625	2.97065375	3.625820625	2.656225	3.246050625	3.118458125	3.0243228125	3.70875625	1.72617625
C16orf68	4.103799375	4.1604225	4.084501875	3.541385	4.137535625	4.09507625	4.261863125	3.993336875	3.975603125	3.882994375	3.288238125	4.013611875	3.719545	4.0261053125	4.0558534375	3.66959375
C16orf7	5.40528875	5.1810209375	5.41994	5.267243125	5.66858375	5.89819875	5.0885775	5.4928775	5.5811825	5.464045	5.8008140625	5.2162609375	5.2890484375	5.64355375	5.547091875	6.03778875
C16orf70	5.781594375	5.499135625	5.4062265625	5.43265875	5.058848125	4.650520625	5.920215625	5.5948275	5.2290784375	5.0576528125	4.8216975	5.9254946875	4.47465625	5.24332625	5.717428125	4.36649375
C16orf71	3.092521875	2.893851875	3.410345	3.17800375	3.18216625	3.386095625	2.995255	3.331049375	3.35829375	3.055911875	3.55536375	3.180881875	3.57366875	3.211396875	3.118458125	3.619914375
C16orf72	6.2197159375	6.2701425	6.23434125	6.375450625	6.375831875	6.179964375	6.365818125	6.45495625	6.209646875	6.456099375	6.375831875	6.665804375	6.18750375	6.623470625	6.4109925	6.021518125
C16orf73	1.2730515625	1.2085845	1.1074200625	1.17056775	1.1144511875	1.1456365	1.538875	1.2044435	1.0931425625	1.2141455625	1.46152125	1.084123375	1.23080815625	1.4008775	1.294249375	1.0989133125
C16orf74	4.1858484375	4.050066875	4.477858125	4.23438875	4.493988125	4.652589375	3.7973525	4.382795	4.862908125	4.2681053125	4.8448628125	3.9946846875	4.689893125	4.5155696875	4.508389375	5.4790634375
C16orf75	4.8553896875	4.615695625	5.233514375	5.47783375	4.951500625	5.15895	4.7651478125	4.8446984375	5.295659375	5.26310625	5.887809375	5.0823121875	5.199904375	4.933585625	5.326255	5.57617375
C16orf78	2.2430278125	2.107589375	2.184809375	2.0489675	2.453014375	2.412373125	2.324700625	2.322596875	2.278764375	2.426041875	3.05236625	1.806554375	1.941393125	2.974755	2.457794375	2.66357375
C16orf80	6.853379375	6.66970125	6.3695153125	6.661217625	5.98641125	5.4251528125	6.80254375	6.642693125	5.792773125	5.742656875	5.39403875	6.6693025	5.5220771875	5.3885428125	6.3974225	5.169563125
C16orf81	3.764151875	3.47988625	3.6146878125	4.026489375	4.038844375	3.67665875	3.17632	3.924515	4.39475625	3.71891	4.2334825	3.400533125	3.8554578125	4.200864375	3.4383	4.399850625
C16orf82	3.010176875	2.731319375	3.013938125	2.83339375	3.16367625	3.0656878125	2.803950625	3.3916825	2.841378125	2.969665	3.465488125	2.881608125	2.7642065625	3.574379375	3.069475	3.362790625
C16orf85	3.634600625	2.94627	3.6083475	3.169565625	2.861519375	3.208638125	2.9717896875	3.259020625	2.507148125	3.39925875	2.601240625	3.39662	3.097213125	3.307421875	2.67823625	4.335735
C16orf87	4.47852625	4.5628878125	3.6966225	3.90095875	4.195334375	4.34785	4.785011875	4.735913125	3.662845625	3.248521875	3.65358625	3.8940125	3.66524	3.4100046875	4.0179628125	3.818275625
C16orf89	4.20338125	4.06097125	4.352755625	4.0097721875	4.4281171875	5.094154375	3.625448125	3.99664	4.228780625	4.4069375	4.326766875	4.150358125	5.058848125	4.261575	3.9926825	5.057889375
C17orf101	4.0194078125	3.80777375	4.26364875	4.236945	4.1166740625	4.2608825	3.8421159375	4.138486875	4.053741875	4.09952140625	4.243029375	3.9240221875	4.08528875	4.320801875	3.918950625	4.0695778125
C17orf102	3.521795625	4.037348125	3.660403125	3.49304875	3.655483125	4.0509140625	3.7432825	3.4307771875	4.1070540625	3.6744746875	2.996780625	2.907969375	4.036725	3.688115	3.42012375	4.19107375
C17orf103	4.18807625	4.3680509375	4.5110425	4.7184875	4.67496375	5.578185	4.419264375	4.9248428125	5.79843125	4.744484375	5.479641875	4.219713125	4.70689125	5.73799625	5.0311015625	6.5737278125
C17orf106	5.756745	5.350439375	5.4768840625	5.177321875	5.638220625	5.9879425	5.2949525	5.43193625	5.6521725	5.4408525	5.717779375	5.233514375	5.3119525	5.815724375	5.23077875	5.725318125
C17orf108	6.478306875	5.210364375	4.20338125	4.023778125	3.7893	3.015514375	5.818638125	5.0996225	3.8093459375	3.37814875	3.203968125	4.27115375	4.2334825	3.18473	4.553575625	4.2376525
C17orf28	5.896630625	5.5455525	5.969670625	5.920215625	6.15799375	5.9659075	5.72243625	6.05944625	6.148665	5.84729625	6.17670625	5.818638125	5.5412475	5.857704375	6.08896625	6.186893125
C17orf37	6.8165339375	6.67831125	7.1858275	7.116259375	7.326106875	7.51559875	6.87713875	7.230325625	7.682845625	7.45899	7.746163125	7.103105	7.5041565625	7.478069375	7.24084625	7.65192375
C17orf39	4.62738	4.447101875	4.583565625	4.597820625	4.960284375	5.155889375	4.673419375	4.8811153125	5.17698375	5.2194446875	5.384039375	4.844465	5.156225625	5.090529375	4.804685625	4.871039375
C17orf42	3.80028625	3.57688125	3.150480625	3.164245	3.591608125	3.5805003125	3.8074475	3.38847875	3.4519471875	3.38121875	3.266221875	3.699816875	3.7686384375	3.5953	3.3305725	3.2537746875
C17orf44	2.7761228125	2.824073125	2.762541875	2.3995575	2.583751875	2.545808125	3.063809375	2.520415625	2.567399375	2.42112625	2.466955625	2.323924375	2.177816875	2.652965	2.278764375	2.39108875
C17orf46	1.824209375	1.84901375	2.3883909375	1.674016875	2.194545	2.01691	1.585063125	2.161509375	2.425775625	1.8616675	1.7973559375	2.434133125	2.17968125	2.623471875	2.57034375	1.93841875
C17orf47	1.728796875	1.550325625	1.975425	1.55407125	1.7973559375	1.330034375	1.853586875	1.560796625	1.7933225	1.79442	1.6170375	1.924395	1.544214375	1.51125375	1.854910625	2.3352475
C17orf48	3.0556975	3.410519375	2.73623625	2.750390625	2.959585625	2.2553996875	2.96313625	2.429949375	1.674555625	2.931856875	2.1573775	2.732034375	2.291803125	2.471409375	2.762541875	1.925006875
C17orf49	7.037701875	7.0684921875	7.44806625	7.1119725	6.90119125	7.103105	7.020493125	7.2449	6.88746125	6.71127875	6.673665	6.238925625	6.5369375	6.69133125	7.225496875	6.473744375
C17orf50	3.584183125	3.68315	4.008895	4.1806328125	4.040550625	4.2355046875	3.80028625	4.191970625	4.0028028125	4.02098125	5.1048825	3.91017890625	4.023778125	4.26971125	3.6692621875	4.73981375
C17orf53	2.85049125	2.936561875	3.0283159375	3.431506875	3.08592125	3.1065725	2.719314375	3.0086628125	2.929539375	2.8238625	3.467315	2.957323125	2.431851875	2.5779225	3.00766	2.9159296875
C17orf54	2.26528375	2.020793125	2.365606875	2.008535625	2.03458625	2.282003125	2.61705125	1.807558125	2.096079375	2.18040375	1.788881875	1.819645625	2.0648228125	2.682164375	2.2412725	1.771596875
C17orf55	3.4461678125	3.3676675	3.3674690625	3.47458125	3.52437625	3.816299375	3.326100625	3.72954125	4.037348125	3.23536625	3.91121875	3.6957684375	3.625163125	3.827856875	3.44662375	4.505363125
C17orf56	4.3803596875	4.250680625	4.5720165625	4.52147	4.98141625	5.07458875	3.99853875	4.4823675	4.888289375	4.6137578125	4.9581571875	4.713705625	4.3094840625	4.737676875	4.664258125	5.469526875
C17orf57	1.671306875	1.61220125	1.64066	1.612601875	1.6891425	1.605019375	1.774989375	1.526156875	1.647394375	1.800249375	1.798183125	1.6427296875	1.9323475	1.6841625	1.49364625	1.380981875
C17orf58	4.5110425	3.764151875	4.12648359375	3.70549375	3.331049375	3.86586375	4.281144375	4.241754375	3.398380625	3.54771125	3.68315	3.879883125	3.86037	4.1239959375	3.76100125	4.40965375
C17orf59	4.858564375	4.5066925	4.858095625	4.543643125	4.7437384375	4.91743	4.4395725	4.576078125	4.281409375	4.5933228125	4.4931046875	4.870405	4.9669296875	4.365240625	4.511553125	5.275746875
C17orf61	6.018600625	5.875955	6.298079375	6.451950625	5.5568575	6.45341125	5.698728125	6.254089375	6.5626225	5.71665	6.62278375	5.49077	6.88746125	6.385230625	6.342239375	6.797415
C17orf62	5.244433125	5.1036425	5.21668375	5.47475625	5.69362625	5.76548375	5.166408125	5.4475675	5.77524	5.484933125	5.943875625	5.2271525	5.98641125	5.1323825	5.5417634375	6.5867125
C17orf63	5.748610625	5.794056875	6.411604375	6.14401	6.572240625	6.909446875	6.102611875	6.1437009375	6.181539375	6.665381875	6.352774375	6.113235	6.472351875	5.93487625	6.2898825	6.26691875
C17orf64	2.7652575	2.79479	2.704635	3.1437984375	3.3680825	3.57741875	2.4921346875	3.220620625	3.60622875	2.437681875	3.65331375	2.840074375	2.563645	3.25075125	3.067781875	4.017096875
C17orf65	3.203968125	2.931590625	3.586349375	3.6773078125	3.84420625	3.894770625	3.0662275	3.295699375	3.9516675	3.7595721875	4.015491875	3.307700625	3.73357625	4.080103125	3.649859375	3.25472
C17orf66	2.13527875	2.037038125	2.03742875	2.013490625	2.301375625	2.14819125	2.0476775	2.291158125	2.170489375	1.9975575	2.3063140625	2.0660825	2.1399825	2.424531875	2.060151875	2.332500625
C17orf68	5.541005	5.4380575	5.7320075	5.286325	5.816598125	5.6862028125	5.326255	5.57617375	5.89361875	5.52460375	6.026624375	5.668300625	5.34372875	5.770356875	5.649679375	5.4590903125
C17orf70	4.3082825	3.930924375	4.39034125	4.514923125	4.75960770625	4.740618125	4.221816875	4.490489375	4.751121875	4.3535903125	5.04844125	4.299478125	4.7795425	4.702915625	4.40010375	5.274044375
C17orf71	4.435245625	4.350864375	3.892925	4.057025625	4.1663140625	3.4053515625	4.6038533125	3.779854375	3.961874375	3.319075	3.18693875	4.831568125	3.372836875	3.23875	4.4131465625	3.33229625
C17orf73	2.456240625	2.262860625	2.435751875	2.66782875	2.504511875	2.65434875	2.87930625	2.9812175	2.78635625	2.94904875	3.0662275	2.75309	2.83153625	3.457688125	2.4176175	3.0808046875
C17orf74	2.883480625	2.324700625	2.802934375	2.337329375	2.903009375	3.32287375	2.181543125	2.617741875	2.872805625	2.69898625	3.463596875	2.4667825	2.665030625	2.99301625	2.7263259375	2.827058125
C17orf75	6.276308125	6.2156996875	5.8104065625	5.806648125	5.1983225	4.837490625	6.5369375	6.097305625	5.523490625	5.438466875	4.30601875	5.7518875	4.827895625	5.1818565625	5.672418125	4.3883475
C17orf76	4.41102375	4.603358125	4.439273125	4.410171875	5.015500625	4.8415375	4.549115625	5.102580625	4.5639175	3.81243625	4.916260625	4.244813125	4.018925625	4.2146565625	4.4329521875	5.191146875
C17orf77	1.8111075	2.21899125	1.8621615625	1.58788	1.605746875	1.972	1.895976875	1.88474375	2.04940875	1.688679375	2.2689275	1.807558125	1.383656875	1.857329375	1.72403875	2.446150625
C17orf78	1.46071134375	1.409270625	1.21120075	0.7123845625	1.1163	1.2264449375	1.433811875	1.149313125	1.692613125	1.604460625	1.1097281875	1.3666409375	1.56501875	0.7315804375	1.4257325	0.5757614375
C17orf79	7.05529625	6.63429625	6.57568	6.711953125	6.63728625	6.206646875	6.905100625	5.841766875	5.776029375	6.17197125	5.69677125	6.91070875	6.099784375	6.472351875	6.1350575	5.6999125
C17orf80	4.5088934375	4.252995625	4.090750625	4.211418125	4.413668125	4.67709625	4.57353625	4.86311625	4.435245625	4.3138625	4.153661875	4.350864375	4.66812125	4.43417375	4.38587875	4.237183125
C17orf81	5.7388490625	5.81441125	5.57239125	5.76962875	5.896905	5.9758878125	5.82926	5.76730375	5.920973125	5.980078125	6.278795625	5.866780625	6.0748725	6.05066125	5.572574375	5.4580825
C17orf82	2.8941825	3.395165	3.3998021875	3.118458125	3.49339875	4.22911875	2.842309375	3.717688125	3.9923809375	3.047053125	3.68888453125	2.931856875	3.40434875	3.32151375	3.21152625	3.9151890625
C17orf85	4.332645625	4.21368125	4.33998	4.033101875	4.317515625	4.707445625	4.20758375	4.3883475	4.221349375	4.658844375	4.2124825	4.429841875	4.310019375	4.253816875	4.205949375	4.2323715625
C17orf87	3.405480625	4.383105	3.204605	2.92375875	2.598535	2.814130625	2.87511125	2.7708996875	3.1913025	2.528865	3.057195625	3.15968125	3.33436375	2.758654375	3.89533625	3.309758125
C17orf88	3.972399375	3.40434875	4.18649375	3.6883825	4.38436	4.55323875	3.41573625	4.15641625	5.07723125	4.146138125	4.86237125	3.799225	4.34906875	4.75091	4.48131625	6.123971875
C17orf91	4.891761875	5.089671875	4.3411440625	4.26971125	3.93045625	3.953601875	4.627059375	4.994854375	4.0755715625	3.559105625	3.9742	3.97108	3.71834	4.121915625	4.163693125	4.1741353125
C17orf97	4.951830625	5.199904375	4.52762	4.776016875	5.0809475	4.1561746875	5.151751875	5.25612375	4.2693375	4.83957	4.719451875	4.654504375	4.651043125	4.36982375	4.152809375	4.7238259375
C17orf99	3.876866875	3.647479375	3.562994375	3.417004375	4.02774625	4.330013125	3.457688125	3.9981878125	4.45017875	3.770181875	4.254298125	3.615499375	3.735188125	4.134524375	3.771870625	4.960284375
C18orf1	5.415378125	5.497693125	5.43017875	5.564690625	5.4597875	5.54363	5.707669375	5.747933125	5.529801875	5.4723728125	5.57617375	5.15860125	5.00231	5.1374321875	5.638220625	5.32024375
C18orf10	6.94658625	6.925998125	6.681165625	6.58152875	6.77439	6.28237625	7.0659971875	6.43919375	6.037435625	6.334108125	6.396860625	6.67236375	5.9303503125	6.146074375	6.5891325	5.777
C18orf12	1.8345775	1.49744125	2.14515125	1.92200875	2.370641875	1.991078125	1.728256875	2.11647375	1.7435375	1.83775125	2.225271875	0.647610625	2.83065875	2.269800625	2.893851875	1.671306875
C18orf15	2.389285625	2.38692625	2.41998625	2.476483125	3.1909153125	2.78307375	2.67167875	2.49645	2.39715	2.7323784375	2.13151	3.1704775	2.551594375	2.6582525	2.5478446875	3.405704375
C18orf16	3.21393375	3.250938125	3.1465571875	3.43503625	2.76290109375	3.471860625	3.5722	3.016434375	3.587256875	2.6277725	3.66524	2.5834340625	3.96803875	3.66959375	2.9281309375	3.191613125
C18orf18	4.215531875	3.6322475	3.7882125	3.862050625	3.7503075	4.0408803125	3.9981878125	3.78496875	3.94209625	3.9120146875	3.392938125	3.67981625	3.741581875	3.358655625	3.86418	3.7062434375
C18orf19	4.50437875	4.154908125	3.91225375	3.522809375	4.1810753125	3.289880625	4.535583125	3.984561875	3.56742625	3.742928125	3.60813125	4.1750825	3.2896834375	3.204605	3.892115625	2.9281309375
C18orf2	1.33521875	1.360468125	1.23306425	1.1144511875	1.1298371875	1.22925625	1.3348725	1.330034375	1.149313125	1.312455625	1.21120075	1.26975825	1.36479375	1.149313125	1.413553125	1.2085845
C18orf20	0.6808215625	1.2443315	1.40392375	1.235543	0.954702375	1.30314125	1.42003234375	1.440686875	1.717911875	1.085178625	1.131293625	1.1298371875	1.296448125	1.42748875	1.390171875	0.89776775
C18orf21	3.899706875	4.11707125	2.916115	3.460015625	3.60433125	2.89113125	4.402128125	3.3364625	2.89113125	3.3625309375	2.000816875	3.82088875	2.969665	2.298161875	3.588413125	2.994534375
C18orf25	4.934389375	4.886439375	4.667116875	4.8760078125	4.52667375	4.482891875	5.113731875	5.007355625	4.438395625	4.9254759375	4.019905	5.01158875	4.5556878125	4.202610625	4.905189375	2.47687375
C18orf26	1.880988125	1.3817040625	2.31168	2.122621875	1.791285	1.60365375	1.689655	1.988344375	1.61118375	2.0265678125	2.169599375	1.50441875	1.58788	1.846354375	2.25222296875	1.63419125
C18orf32	7.649921875	7.40900375	6.83327375	7.16131	6.93122125	7.10928625	7.53447	6.89102625	6.979595	7.29246125	7.070679375	6.593433125	7.4122878125	6.822300625	7.21955375	5.745225625
C18orf34	1.668676875	1.7623375	1.777213125	1.64946125	1.664314375	1.6760825	1.939791875	1.850628125	1.683370625	1.640169375	1.941841875	1.85245875	1.51622625	1.5899076875	1.93902375	1.607994375
C18orf45	4.741131875	4.77419	4.912364375	4.553575625	4.243264375	4.26996375	4.96383875	4.87546	4.568026875	4.051473125	4.042386875	4.632226875	3.5730734375	4.5409975	4.7162103125	3.56714625
C18orf55	5.2114540625	5.17456859375	4.955634375	4.76032625	4.94171	4.7541775	5.372079375	4.620995	4.41339625	5.423340625	4.81322625	5.0107325	5.12818	4.581844375	5.036825	3.91478125
C18orf56	4.32259875	3.7243084375	4.52298375	4.802541875	4.3883475	4.795074375	4.288090625	4.38455	4.8461975	4.7553465625	4.955634375	3.796565	4.473621875	4.5571609375	4.26884375	5.08837
C18orf8	5.4588509375	5.47827	5.3869925	5.302748125	5.237835	4.95828625	5.589476875	5.302748125	5.363676875	5.1466425	4.6235475	5.782329375	4.888005	5.2189546875	5.14950125	4.8228721875
C19orf10	6.70917	6.732435625	6.960763125	6.94178875	6.760888125	6.659910625	6.767063125	6.77439	6.722193125	6.791441875	6.943836875	6.8703225	6.852735	6.547689375	6.959469375	7.1396915625
C19orf12	5.257690625	5.24843875	5.601766875	5.22503	5.537698125	5.346770625	4.960015	5.825195	5.3926475	5.525929375	6.09299625	5.6393925	5.0203778125	5.87712125	5.4257309375	5.79048875
C19orf18	1.883803125	1.824209375	1.57206	1.75813	1.716658125	1.771596875	1.80811875	1.490756875	1.833426875	1.58788	1.465309375	1.596215625	1.783755625	1.489190625	1.72617625	1.640169375
C19orf2	6.211134375	6.077503125	5.896905	5.8439634375	6.04031	6.769764375	6.222841875	6.1889875	6.2795125	7.08969125	7.02807875	5.95789	6.650515	6.879881875	6.389726875	5.2663096875
C19orf20	4.5481275	4.4535075	4.59177125	4.594844375	4.64685	4.8181775	4.27747125	5.151279375	4.719451875	4.320046875	4.6742259375	4.037	4.243029375	4.8424828125	4.39318625	5.50112
C19orf21	3.122983125	3.07760875	3.4872890625	3.5682475	3.4291309375	3.901478125	3.0711821875	3.80006625	3.400145	3.5128325	4.166760625	3.338575625	3.751353125	3.8516753125	3.22346125	4.320046875
C19orf22	5.5558796875	5.599744375	5.960644375	5.56313125	6.014094375	5.8959425	5.708943125	6.180710625	5.9426671875	5.961025	5.5752575	5.779598125	5.428855	6.049296875	5.574115625	5.69362625
C19orf23	2.3021834375	2.10720875	1.72135090625	1.98600875	2.902758125	3.0046384375	2.2767821875	2.516215	3.32800625	2.392479375	3.22466875	1.98460625	2.4652940625	2.2520125	2.6141675	2.84649875
C19orf24	5.5534796875	5.47998	5.7518875	5.41264125	6.063693125	6.07330125	5.208836875	5.73991625	5.6750425	5.70228625	6.19657875	5.612403125	5.8096575	6.225970625	5.694289375	6.553120625
C19orf25	5.35522875	5.385636875	5.87405125	5.29385	6.0078325	6.053669375	5.3563925	5.651749375	5.972094375	5.981821875	6.207374375	5.85123125	5.9269528125	5.740179375	5.6428365625	6.76823875
C19orf26	4.918675	5.16405	5.4685583125	5.31446125	5.6525728125	5.96473375	4.854109375	5.684545	5.48206125	5.326498125	6.346270625	5.12846	5.661285	5.85012	5.12757375	6.601595
C19orf28	5.6855246875	5.504495625	5.888495625	5.6154625	5.725029375	5.849496875	5.72063125	5.967223125	5.6569725	5.98263125	5.966900625	5.75258	5.942054375	5.992513125	5.8648240625	6.115078125
C19orf30	4.700635	5.448695	4.946755625	4.698739375	4.73673	4.7235475	4.3264875	4.940798125	3.8795184375	4.122085	4.361920625	4.39751875	3.70504875	4.16536875	4.499326875	3.762194375
C19orf33	4.3309146875	4.253309375	5.230433125	4.6981875	5.181279375	5.246001875	4.07607375	4.921725	5.1599490625	4.914383125	5.960183125	4.82342	5.470574375	5.09669625	4.51423375	6.38276125
C19orf34	3.09775625	3.01934875	3.55482875	3.1088003125	3.6702875	2.969665	2.950819375	3.6960496875	3.49304875	3.5512515625	4.336344375	3.50531	3.03940375	3.5184784375	3.164245	3.73747125
C19orf35	3.65670875	2.9098465625	3.77828625	3.3551071875	3.826993125	4.2559903125	2.98058875	3.4550840625	4.09827625	3.3347096875	4.2303375	3.18725	3.60257375	3.750618125	3.555579375	3.975603125
C19orf39	3.81306375	3.834295	3.98879375	4.137774375	4.050318125	4.64443	3.80555	4.2408228125	4.3529209375	3.9864153125	4.893291875	3.9779490625	4.498393125	4.3749975	3.9850665625	4.513255625
C19orf40	3.420765	2.835921875	3.1437984375	3.113039375	3.30439875	3.329630625	2.556389375	3.270948125	2.92429875	3.0246453125	3.2921296875	2.69380875	3.00352875	3.1665565625	2.840463125	3.5939496875
C19orf42	7.03979625	6.98255875	6.90773125	6.615199375	6.668115	6.649589375	7.044190625	6.60756375	6.7601375	6.756643125	6.80816375	6.6713390625	7.077975625	6.18750375	6.97604625	5.28960625
C19orf43	7.736714375	7.564341875	8.21052875	8.135688125	8.0977371875	8.431405625	7.719390625	8.08514625	8.204165625	8.204165625	8.41246625	8.1019725	7.7497265625	8.476353125	7.963929375	8.4078753125
C19orf44	3.44495375	3.479405625	3.57688125	3.523253125	3.965673125	3.842505625	3.400774375	3.3796425	3.853439375	3.367270625	3.546976875	3.66986	3.45288	3.33810875	3.641661875	3.2475625
C19orf45	3.032755625	3.0161675	3.3529775	3.6065684375	3.383340625	3.796106875	2.94627	3.68315	3.33607625	3.1125215625	3.7432825	3.01259875	3.199736875	3.35075140625	3.114140625	3.54116375
C19orf46	3.0511815625	2.95591125	3.103218125	3.238111875	3.248521875	3.256338125	2.82465375	3.318733125	3.080474375	2.94079375	3.70875625	3.089210625	3.269625	3.255595625	2.94786	3.6406915625
C19orf47	4.5720165625	4.21642	4.62550375	4.66140875	4.920490625	5.1500821875	4.551506875	4.5756025	4.372149375	4.72854125	4.787365625	4.647165625	4.805765625	5.035165	4.526005	4.916260625
C19orf48	3.719798125	3.083099375	3.15222875	3.76158125	3.59941	3.3762075	3.4522415625	3.3509315625	3.128025	2.5928725	3.09873125	3.488049375	3.5380125	3.2785325	3.351204375	3.296083125
C19orf50	6.69295	6.5496815625	6.9920475	6.43264125	6.95121625	6.708624375	6.308921875	6.529701875	6.838203125	6.42383625	6.760888125	6.3121509375	6.661928125	6.659474375	6.665804375	7.2276775
C19orf51	3.777595625	3.8240234375	4.281276875	3.960023125	4.235270625	4.37603375	3.523253125	4.27390375	4.40010375	4.18938375	4.7059	4.0867225	4.2364421875	4.44288416875	4.055614375	5.00586
C19orf52	4.29597125	4.626180625	4.74485125	4.61754625	4.933001875	4.5481275	4.19691875	4.88277375	4.7419421875	4.335464375	4.8428225	4.8412375	4.472625625	4.6410040625	4.3898075	5.602268125
C19orf53	5.591595	5.832578125	5.84362875	6.318931875	5.80200875	5.39551125	5.80871125	6.25376125	5.202805625	5.41392375	5.523759375	5.9429659375	5.88079875	5.127469375	6.152180625	5.8384
C19orf54	3.733026875	3.6248075	3.8563090625	3.823145625	4.03472625	4.498636875	3.5558425	4.0826840625	4.40468875	4.0811875	3.98587125	3.881845	4.3230175	4.038149375	3.5419675	4.416903125
C19orf55	4.307281875	4.2845525	4.37965875	4.115233125	4.6044325	4.7658528125	4.190600625	4.442639375	4.460381875	4.0640478125	4.447341875	4.290015	4.08134125	4.70815375	4.3711165625	4.8303225
C19orf56	7.773308125	7.62006	7.6183375	7.529496875	7.773308125	7.373889375	7.728525	7.062824375	7.726535	7.67954875	7.31756	7.891508125	7.6957471875	7.51559875	7.78384125	6.7752275
C19orf57	3.874136875	3.4228109375	3.968366875	3.9487328125	4.1098946875	3.9968925	3.338575625	4.259489375	3.980198125	3.96253125	3.6725665625	3.967058125	3.467315	4.46393	3.396894375	4.766096875
C19orf59	1.836861875	2.041985625	2.603423125	2.039740625	1.92200875	3.1194425	2.220641875	1.9124371875	2.655120625	2.392974375	2.333531875	1.669187375	2.446891875	2.079533125	2.170489375	2.12455125
C19orf6	6.570068125	6.4112375	6.897468125	6.65439	6.96215578125	7.140829375	6.1527975	6.633975625	6.95780375	6.731429375	7.383545625	6.46962875	6.9020025	7.008366875	6.66970125	7.277490625
C19orf60	6.6693025	6.760888125	7.19162125	7.007909375	6.682454375	7.0153875	6.418638125	6.776900625	7.11022625	6.626574375	7.374938125	6.261391875	6.665804375	6.8165339375	6.748855	7.94497375
C19orf61	5.265719375	4.9747846875	5.3760875	5.18759375	5.45652875	5.43265875	5.104483125	5.22503	5.2639125	5.60742	5.073974375	5.51522875	5.276353125	5.31691375	5.4239225	5.50841875
C19orf62	7.87872875	7.71611	7.550005	7.525829375	7.659556875	7.037701875	7.929089375	7.629749375	7.428998125	7.366916875	7.05236375	7.833885	7.08126125	7.2822225	7.7353475	6.936275
C19orf63	5.73831875	5.38250625	6.070926875	5.66793375	5.697423125	6.19657875	5.222588125	5.818638125	5.836351875	5.911105625	6.440719375	5.55622625	6.132544375	5.798685625	5.708621875	6.582388125
C19orf66	5.65323375	5.5020925	5.815724375	5.734561875	5.8903665625	6.070105625	5.534608125	5.96386	5.784528125	5.695821875	6.1065575	5.577846875	5.600655	5.76465625	5.684545	6.061535625
C19orf68	5.5156128125	5.303646875	6.01232625	5.597623125	6.01694625	6.310060625	5.0820975	5.871295625	5.81244375	6.1659921875	6.370155625	5.73957125	6.028539375	6.4109925	5.896905	6.6650475
C19orf70	6.860485	6.753715	6.8238690625	6.430984375	6.604401875	6.42294125	6.6422275	6.528231875	6.58576125	6.24109875	6.58833875	6.313385	6.5093296875	6.52218625	6.530526875	6.96569625
C19orf73	3.6496978125	3.2478875	3.838909375	2.81827875	3.815890625	4.704701875	3.463789375	3.9751796875	4.021260625	3.505975625	3.097525	3.23380375	4.007013125	3.9671825	4.138235625	4.86706125
C19orf75	2.057481875	2.18040375	1.9734875	2.137843125	1.880340625	1.75418375	2.2524334375	1.7766475	2.5177375	1.69775125	2.893851875	2.05847375	1.7739825	2.67823625	2.13527875	2.638456875
C1GALT1	3.826993125	3.7686384375	3.3909875	3.4246959375	3.452605625	3.70284625	4.006006875	3.6813428125	3.155615	4.0021921875	2.5155046875	3.723999375	3.6164975	3.7101125	3.60601125	2.641014375
C1GALT1C1	3.928571875	3.46401625	3.07278	3.52685125	3.074845625	2.39504125	4.01628	3.172226875	3.2570653125	3.423165625	2.695263125	3.2475625	3.088288125	2.6803625	3.63074125	1.830978125
C1QA	6.033194375	5.731348125	6.25911375	6.875325625	6.067134375	6.184795625	5.266190625	5.04446	5.61127234375	5.9272790625	6.02889125	6.358908125	6.944456875	5.631918125	7.307158125	7.511815
C1QB	5.529151875	5.068570625	5.34372875	6.383266875	5.505166875	5.727226875	4.7553465625	5.032346875	4.92719125	5.4420625	5.528645625	5.56549125	6.223696875	5.06540625	6.524224375	6.283384375
C1QBP	7.848	7.627721875	8.193255625	8.071313125	8.2321446875	8.362806875	7.70563125	8.049354375	8.290066875	7.82086125	8.23483	8.06504125	8.21052875	8.240655625	7.985366875	8.9430675
C1QC	6.661217625	5.699384375	6.8165339375	7.418694375	6.60578125	6.61044125	5.714673125	6.067731875	6.280504375	6.7295475	6.6650475	6.287745625	7.454805	6.0410396875	7.675730625	7.18816375
C1QL1	5.158109375	5.0225225	5.6850515625	5.36117625	5.692908125	6.165565625	4.999303125	5.84209625	6.09630375	5.646124375	6.25376125	5.2741515625	5.68409125	6.0027875	5.15435	6.572699375
C1QL2	5.231869375	5.464803125	5.046751875	5.139336875	5.6999125	5.540116875	5.441130625	4.647953125	5.615221875	5.15928625	5.110086875	5.370933125	5.7504290625	5.529801875	4.84013875	5.7189990625
C1QTNF1	4.0608353125	3.9909328125	4.508389375	4.576891875	4.48195375	4.823165625	3.65980125	4.3031628125	4.468806875	4.387974375	5.22031	4.26718625	5.19207875	4.231760625	4.419264375	5.214806875
C1QTNF2	2.89711	3.0561575	3.0909575	3.218659375	2.57466125	2.724505625	2.838575	2.393790625	2.44566	2.6830421875	2.829635625	2.781163125	2.0837028125	3.32287375	2.857620625	2.6186425
C1QTNF3	3.2063465625	2.94513	2.9468753125	2.94513	2.8665975	2.950480625	3.0746575	2.673464375	3.00097375	3.2120709375	2.753336875	3.1391759375	3.617739375	2.927370625	2.985205625	3.20603975
C1QTNF4	5.65815875	5.9161425	5.83951375	5.74573	5.845745625	5.907308125	5.9303503125	6.0786975	5.286909375	5.43785875	6.148193125	5.83589375	5.49441375	5.6897125	5.7874971875	7.10392625
C1QTNF5	4.174253125	4.065010625	4.0990871875	4.1004453125	4.557848125	4.424961875	3.8578953125	4.1803034375	4.35686	4.45380875	4.6279059375	3.975603125	4.8547196875	4.4131465625	4.3048065625	5.0716359375
C1QTNF6	2.806941875	3.146885	2.995255	3.1799025	3.2896834375	3.2896834375	2.912366875	3.489955625	3.098403125	3.579435	3.54378	3.3762075	3.2162784375	3.342665625	3.4786925	3.371400625
C1QTNF7	1.8621615625	2.2300075	2.21821375	2.54829125	2.3167425	2.1403928125	2.205245625	1.9196925	2.16260125	2.7043	1.965079375	2.63658125	2.47248	2.118986875	2.360376875	3.140065625
C1QTNF8	3.32151375	3.253063125	3.130641875	3.15166875	3.3305725	3.57523125	2.936561875	3.3821175	3.640338125	3.57071375	3.841171875	3.5852265625	3.872668125	3.930924375	3.45478625	4.258895
C1QTNF9	2.9013375	2.008535625	1.68468125	1.6750565625	2.01778625	1.17977125	1.93773375	2.652965	2.19672375	3.31151	2.818819375	1.809233125	2.093468125	0.931374125	1.37090875	1.50776125
C1R	5.258768125	4.284015625	4.785011875	5.276833125	5.27385875	5.05852125	4.411695625	4.842073125	5.0537034375	4.918005	4.896964375	5.45838625	6.05944625	4.793989375	5.405106875	5.697788125
C1RL	3.703155	3.0746575	3.289880625	3.470091875	3.641113125	3.410519375	3.43399	3.60362375	3.417649375	3.223229375	3.029308125	3.40902375	3.3625309375	3.37479125	3.2797721875	3.5109625
C1S	5.0730878125	4.3535903125	4.7892965625	5.1162825	5.0203778125	4.7439778125	4.67277	4.53652125	4.5698725	4.7019375	4.8707353125	5.12653	6.2882528125	4.442639375	4.894766875	5.97178
C1orf101	3.29724375	3.1806075	3.259798125	3.08447375	2.9529025	3.06695125	3.3762075	3.0904275	2.91295625	3.233425625	2.97839625	3.053726875	3.42693625	3.074045625	2.906349375	2.85501625
C1orf103	3.7233275	4.047481875	2.973501875	3.208638125	3.329185	3.00427125	4.076396875	3.3025634375	2.921019375	3.337105625	2.382839375	3.348011875	3.701203125	3.43366625	3.14509125	1.7233034375
C1orf104	2.381650625	3.242205	2.722670625	3.16450125	2.669040625	3.0546646875	2.866088125	2.51962875	2.745555625	2.57585828125	4.142113125	2.242208125	4.5278634375	2.866088125	2.9142746875	2.931856875
C1orf105	1.65600625	1.506429375	1.689655	1.312455625	1.337386875	1.7789303125	1.478256875	1.663786625	1.4987628125	1.509515625	1.78464375	1.757173	1.534976875	1.885645625	1.9514275	1.2833165
C1orf106	3.219484375	3.1831125	3.737978125	3.636386875	3.68963125	3.775858125	3.43503625	3.55717546875	3.9182159375	3.60223375	3.6992571875	3.481040625	3.42253625	3.7523175	3.33229625	4.275335
C1orf107	4.8600275	5.05018725	4.675435	5.01158875	4.5035028125	4.254298125	5.17468	5.0159725	4.7585765625	4.33333625	4.046770625	5.0661175	4.2702784375	4.31804875	4.742338125	4.54242125
C1orf109	3.3637225	3.453250625	3.211655625	3.246050625	2.943709375	3.497328125	3.276811875	3.39007890625	3.219484375	3.189085	3.4765659375	3.303260625	3.1465571875	3.532090625	3.38758125	3.795235
C1orf110	2.170489375	2.7012440625	2.334435	1.931485	2.7463275	1.7420475	2.7323784375	1.85802875	2.29915125	2.884139375	2.08785375	1.82135875	2.9281309375	1.671306875	2.89561125	2.4979375
C1orf111	3.2859571875	3.1752634375	2.53889625	3.00097375	2.898670625	2.74384875	2.67993375	3.47558125	3.633251875	2.854	3.1125215625	2.66092375	3.72904875	3.42235375	3.4634378125	4.73103375
C1orf113	4.782425625	4.6179396875	4.9077715625	5.3056478125	5.0056346875	5.23696375	4.4026346875	4.8093503125	5.48926875	4.9685878125	5.5935428125	4.719451875	5.254683125	5.5516309375	4.776145625	5.7240284375
C1orf114	3.796870625	3.85463375	3.382954375	2.968801875	3.13981125	3.108405	4.09857375	3.268609375	3.266221875	3.07585125	2.574040625	3.5519521875	2.87894	3.69338375	3.4221325	3.063949375
C1orf115	6.878103125	7.142283125	6.40059375	6.606999375	6.6574075	5.606986875	6.895924375	6.695856875	6.32079375	6.5026165625	6.110735625	7.10050125	5.6897125	6.581915	6.334108125	6.8608575
C1orf116	2.7289084375	3.032755625	2.40124375	3.04414375	2.7256634375	2.6412721875	2.672385	2.679641875	3.0472184375	2.63658125	3.069761875	2.988351875	2.6456459375	2.973876875	2.8493025	3.44731625
C1orf118	2.7716125	2.841378125	2.6186425	3.19240375	3.20424625	3.192015625	2.740493125	3.248874375	3.110243125	2.965421875	3.3389809375	2.760269375	3.34293375	3.1336584375	2.769338125	3.548838125
C1orf124	3.5095175	3.879883125	3.400774375	3.201364375	3.39959703125	3.270948125	3.68963125	3.589745625	3.05753875	3.28022609375	2.49407375	3.76349875	3.286360625	3.231473125	3.2009646875	3.21345125
C1orf125	1.6946	1.71138875	1.8033325	1.63149875	1.700814375	1.560135625	1.593330625	1.66602375	1.55230125	1.5873775	1.55829875	1.54104875	1.95491875	1.57206	1.79050875	1.53917625
C1orf126	2.9287396875	2.91753625	2.595056875	3.0158325	2.59267625	2.6344565625	3.09901875	2.579414375	2.70799625	2.787794375	2.976693125	2.736085	3.322105	2.662795625	2.6506440625	3.72076375
C1orf127	2.96354875	2.99424125	3.148339375	3.23380375	3.1688875	3.4119915625	3.136578125	3.622709375	3.155894375	3.048188125	3.0902071875	3.62699	3.25472	2.98292	3.5154575	4.3913625
C1orf128	7.030330625	6.8703225	6.864018125	6.899515	6.331038125	6.113601875	6.886440625	6.791441875	6.4545625	6.265180625	5.692908125	6.95780375	6.025908125	6.67879375	6.421384375	6.16488625
C1orf129	1.409836875	1.90913375	1.086792125	1.323001875	1.360468125	1.938064375	1.45128	1.008432125	1.06771325	1.653899375	1.0409575	1.945366875	1.56713125	1.830978125	1.63419125	1.5944925
C1orf131	2.9535805	3.22346125	2.51962875	2.863231875	2.7758075	2.556389375	3.32514125	2.7853909375	2.662423125	2.835075625	2.5047575	2.9322525	3.1115228125	2.718675625	2.839836875	2.99485
C1orf135	3.636678125	3.405480625	3.18847125	3.424365625	3.205269375	3.41678875	3.45399125	3.508810625	3.249094375	2.8322675	3.15166875	3.47558125	2.807889375	3.293906875	3.415448125	3.391931875
C1orf14	2.277189375	2.1193878125	2.144760625	2.0917315625	2.21291375	2.253435625	2.3493375	2.6494925	2.212565	2.178293125	2.401431875	2.1462725	2.621000625	2.307055625	2.152056875	2.45659125
C1orf144	5.688754375	5.7649146875	5.904930625	5.915536875	6.2759059375	6.42694125	5.571718125	5.439900625	6.3974225	6.47041	6.1236675	6.017913125	6.9424825	5.91304	5.879280625	6.1659921875
C1orf150	1.42952875	1.2821855	1.69826	1.881959375	1.62015125	1.701338125	1.61220125	1.579400625	1.309879375	1.544214375	1.95194375	1.92860375	1.674016875	1.435578375	1.8780425	1.560796625
C1orf151	6.346270625	6.45341125	7.045696875	6.904028125	7.116259375	7.237226875	6.123971875	6.768720625	6.934905625	6.658484375	7.46182	6.6178575	6.986099375	7.016705	6.673665	7.920448125
C1orf156	3.09901875	3.367270625	3.06470875	3.2719275	3.2628875	3.17350125	3.77415125	3.488049375	3.01479375	3.622709375	2.61897625	3.507825	3.7754125	3.354356875	3.208040625	3.267593125
C1orf157	2.46449875	2.666085625	2.91939875	2.85465375	2.530015625	2.46974625	1.980858125	2.3493375	2.3186409375	2.299975625	2.823651875	2.254634375	2.165971875	2.075485625	2.768843125	2.150225
C1orf158	2.2460825	2.433044375	2.346325	2.2670196875	2.3256321875	2.402996875	2.644480625	2.58253	2.529233125	2.40003625	3.342665625	2.400903125	2.549410625	2.662039375	2.56091	2.94079375
C1orf159	3.887006875	3.934506875	4.2785065625	4.32723375	4.326766875	4.35973875	3.85773625	4.44779625	4.5376715625	4.14405	4.717894375	3.95946	4.2690653125	4.331218125	4.204161875	5.0328490625
C1orf161	2.0991090625	2.011040625	2.172080625	2.372895625	2.321909375	2.6582525	2.158074375	2.4976525	2.712308125	2.45497625	2.299975625	2.46449875	2.772775	2.661286875	2.176198125	2.19824625
C1orf162	4.7031590625	5.2085859375	5.22778625	5.694289375	4.8011125	5.575014375	4.5571609375	4.320894375	4.898118125	5.64863	5.390476875	5.568936875	5.7972178125	5.145479375	5.769295	5.53863625
C1orf163	5.224808125	4.798479375	4.447101875	5.269800625	4.5029346875	4.4931046875	5.19541625	5.36988125	4.70913	4.202610625	3.9892546875	4.9163659375	4.751951875	4.486274375	4.9295621875	5.34066125
C1orf168	1.76494375	1.8740771875	1.487246875	1.65537625	1.457409375	1.473505625	1.456623125	1.299575625	1.344214375	1.4633775	1.468090625	1.3714409375	1.42952875	1.501135	1.477346875	1.401660625
C1orf170	3.477888125	3.6853725	4.1098946875	3.95021875	3.548838125	4.33869	3.4046753125	3.525211875	3.871865625	3.937541875	4.18834375	3.25075125	3.78658125	4.1924775	3.680703125	4.357300625
C1orf172	3.2412621875	3.2992240625	3.32151375	3.398526875	3.6318365625	3.32151375	3.02619125	3.339831875	3.365449375	3.492176875	3.4896175	3.4295371875	3.424365625	3.15141875	3.040186875	3.419160625
C1orf173	4.2693375	4.452285	3.80356875	4.047481875	4.036068125	3.8916009375	4.6636778125	4.651744375	4.21642	3.555110625	3.572774375	4.061456875	3.560176875	4.6009484375	4.519089375	4.55067875
C1orf174	5.47574625	5.439900625	5.409298125	5.7969525	5.2623778125	5.4510225	5.353968125	5.697788125	5.5474528125	5.338744375	5.5192703125	5.631098125	5.751314375	5.62241875	5.379125625	6.61073703125
C1orf175	4.066570625	4.019666875	4.80329375	4.424096875	4.275335	4.61823125	3.9300778125	4.126319375	4.4722525	4.30221875	4.178121875	4.31512875	4.9868359375	4.158720625	4.254298125	4.57353625
C1orf177	2.897460625	2.98987875	2.98672	2.88564	2.992678125	3.218659375	2.862694375	2.9281309375	3.22535125	2.6302365625	3.0580659375	2.609586875	2.96754625	3.215399375	2.716894375	3.521180625
C1orf180	2.04382875	1.585063125	1.520865625	1.3770075	1.871676875	1.5429495625	1.1048503125	2.037038125	2.0917315625	1.760798125	2.05959625	1.66174	1.506830625	1.0277713125	1.47146875	2.08785375
C1orf182	1.80705	2.10222625	2.10286875	2.1923775	1.895456875	2.363489375	1.85983875	1.6532925	2.449350625	1.961868125	1.857329375	2.4350625	2.58664125	2.306823125	2.180036875	1.98171125
C1orf183	4.53652125	4.473419375	4.715129375	4.7503475	4.90020875	4.8600275	4.7462075	4.8849875	5.379590625	4.647705	4.3114725	5.063699375	4.295253125	4.9845103125	4.959731875	5.0754878125
C1orf187	3.754254375	4.16536875	3.999626875	4.06285875	4.71446125	4.3140215625	4.0928175	4.4225278125	4.75268125	4.19982	4.6020003125	4.417089375	4.971550625	4.310019375	3.793556875	5.65554625
C1orf190	5.6850515625	5.6249446875	6.378965625	6.085805625	5.792279375	5.228118125	5.665806875	6.02625875	6.2943553125	5.435025625	5.86388875	5.5398375	5.04844125	5.4483934375	5.5675615625	6.820843125
C1orf198	5.821380625	5.84510375	6.0881265625	6.280504375	6.53962375	6.689743125	5.5948275	5.42588828125	6.352774375	6.95426375	6.894793125	5.530154375	7.480593125	6.35793125	6.212821875	6.593433125
C1orf201	4.55067875	4.8292278125	4.216651875	4.2693375	4.135345625	3.6883825	4.914383125	4.63672875	3.70702125	3.7262315625	3.70549375	4.66048	3.639969375	3.976411875	4.493356875	3.39740875
C1orf21	7.278614375	7.192601875	7.2522184375	7.45899	7.1241025	7.46036	7.153270625	7.198781875	7.286154375	7.482536875	7.1762503125	7.2126821875	7.44806625	7.629749375	7.097220625	6.920844375
C1orf210	2.62994125	2.7553596875	2.95591125	3.456636875	2.504019375	3.0771975	2.7617875	3.043725	3.5156634375	2.84102	3.088288125	2.841378125	3.00587375	3.1187975	2.6809675	3.3364625
C1orf211	2.820405625	2.631215	2.637630625	2.483151875	2.690276875	2.5284365625	2.796781875	2.38945375	2.381650625	2.47521125	3.65433	3.12729125	2.909565	2.98220859375	2.603655	2.80621
C1orf212	6.045129375	6.004639375	6.08394	5.7226971875	6.0664828125	5.026635	6.425935625	5.89209625	5.6738975	5.202101875	5.31273	5.99859703125	5.534608125	5.436030625	6.155629375	4.81069625
C1orf213	3.5691975	3.6428934375	3.6987553125	3.7942828125	3.47458125	3.65955875	3.6440475	3.59735125	3.68315	3.67981625	4.18216875	3.405918125	4.0234575	3.70504875	3.918581875	4.74417875
C1orf216	5.43586	5.5556025	5.27062375	5.74341125	5.8034625	4.987646875	5.202358125	5.448695	5.616445	5.389161875	4.7917125	5.51683875	5.0454259375	5.691995	5.4413334375	5.7429825
C1orf220	3.6149721875	3.41077375	4.2152625	4.245463125	3.33810875	3.8795184375	3.809031875	3.8877478125	4.015491875	3.387318125	4.47172875	3.78658125	3.5284471875	3.86499625	3.425725625	3.90557
C1orf222	2.951229375	2.763723125	3.398380625	3.384710625	3.0200553125	3.665645625	2.677945	2.999781875	2.659625	2.877121875	4.479348125	3.022571875	2.681775	3.801435	3.16919375	3.431506875
C1orf228	3.634045625	3.753081875	3.8788853125	3.589924375	3.5677109375	4.138486875	3.2699375	3.453250625	3.7523175	3.6850478125	4.030730625	3.33550375	3.952380625	3.6960496875	3.488049375	4.5782265625
C1orf229	3.507825	4.080103125	4.4823675	3.9659375	4.38587875	4.640193125	4.029084375	3.95850375	4.506956875	4.1379853125	5.29700375	3.6357225	4.61877375	4.497050625	3.785245	4.913886875
C1orf25	4.0215534375	4.2408228125	3.73244	3.758604375	3.72299125	3.399391875	4.47701125	4.028026875	3.2475625	3.862355	3.211655625	3.848085625	3.702055625	3.136578125	4.0445128125	2.78805625
C1orf26	3.3238946875	3.290238125	2.919875	2.8948375	2.82465375	3.08215875	3.37520375	2.882361875	2.84102	3.44028375	2.78348	2.978809375	3.39389625	3.1157021875	3.0235225	2.5017575
C1orf27	4.1577053125	4.0971675	3.874136875	3.82120125	3.88589625	3.86499625	4.375555625	3.61322	3.6217075	4.11073	3.6478375	3.66302375	4.07862125	4.02098125	3.7827459375	2.911919375
C1orf35	5.388351875	5.254965	5.6725690625	6.043785625	5.71665	6.4112375	5.288533125	5.71408125	6.057649375	5.96386	6.442759375	5.4871978125	6.184795625	6.01965375	5.80689625	6.8468975
C1orf38	3.8968834375	4.50552625	3.795703125	4.24405875	3.430174375	3.656385625	3.7893	3.8541625	3.949499375	4.210098125	3.84734	3.9864153125	3.79946375	3.702586875	4.15248375	4.454173125
C1orf43	7.3012725	7.321808125	7.18816375	7.304291875	7.2050775	6.958371875	7.272809375	7.070679375	6.967311875	7.40607625	6.849551875	7.225496875	7.5786975	7.09607125	7.02807875	6.38623625
C1orf49	2.244634375	2.21743625	2.611705	2.552131875	2.178293125	2.22180875	1.786148125	2.358964375	1.86542	2.335631875	2.485365625	2.598535	2.28238125	2.12094125	2.58138125	3.1856715625
C1orf50	4.68295125	4.891575	4.90827625	4.75091	4.8448628125	4.93124	4.933001875	4.816074375	4.67237875	4.89098125	5.201835	4.9845103125	4.986316875	5.2081975	4.8627171875	4.98278375
C1orf51	4.5698725	4.880220625	4.204161875	4.3330553125	4.200143125	4.435245625	4.314691875	4.5418521875	4.340674375	4.0934653125	4.17182375	4.583099375	4.559475625	4.4581053125	4.121399375	4.4165946875
C1orf52	5.03056375	5.040338125	4.717894375	5.19145125	4.493356875	4.83784	4.96782625	4.813903125	4.5093115625	4.517961875	4.424961875	4.772551875	4.4931046875	4.861053125	4.442639375	4.7132978125
C1orf54	4.5704825	4.5007175	4.563780625	4.060344375	4.38491875	4.961640625	3.93887	4.226200625	3.817981875	4.888289375	4.163693125	3.992111875	6.2327775	4.128115	3.967058125	3.38875375
C1orf55	4.961189375	4.79192625	4.931654375	4.525009375	4.7501125	4.293590625	4.896595	4.20641125	4.6362228125	4.92295375	4.05502625	4.42750375	5.00768125	4.8304925	4.77067125	4.2890101875
C1orf56	4.22118875	4.157894375	4.537819375	4.5035028125	4.6199025	4.978285	4.183179375	4.047481875	4.59803	4.853030625	4.70119875	4.2851525	4.90366125	4.721635	4.45447	5.832999375
C1orf57	6.1941775	6.460536875	6.381705	6.4112375	6.015730625	5.843015	6.4490084375	6.29578125	6.198071875	5.859638125	5.47998	6.185211875	6.478306875	6.009316875	6.38714	6.004639375
C1orf59	4.877099375	5.070295625	4.46447625	4.4233225	3.75628375	3.384944375	4.886755625	4.622169375	3.740839375	3.7473125	3.3720784375	4.756979375	3.540583125	4.151403125	4.57652875	3.70238
C1orf61	7.028593125	7.92786	7.606838125	7.23248875	7.736714375	7.8700875	7.300348125	6.382190625	7.64390875	7.5512403125	7.5402446875	6.329393125	8.519106875	7.0684921875	7.646063125	6.38486125
C1orf63	5.975561875	6.224473125	6.178461875	6.034623125	6.1882515625	5.95789	5.967223125	5.564870625	6.226538125	6.34272125	5.841086875	6.25262875	6.49643625	6.192649375	6.399445625	5.920973125
C1orf64	3.660785	3.5318209375	4.609430625	3.849978125	3.791565	3.94234125	3.852785625	3.76766	3.645681875	4.197301875	4.7342103125	4.053496875	4.4395725	4.41129375	3.560634375	3.957048125
C1orf65	3.1095271875	3.042024375	3.18216625	3.39590375	3.45399125	3.4721575	3.096136875	3.1964109375	3.143069375	3.32255875	3.7754125	3.60480125	3.4291309375	3.62295625	3.16569	3.61728875
C1orf66	4.368795	4.4055390625	4.4243425	4.63420375	4.578993125	5.01953	4.475216875	4.3114725	4.615904375	4.5784975	4.8538215625	4.6038533125	4.8738690625	4.571798125	4.34504625	5.1262940625
C1orf74	3.39662	3.583571875	3.5146159375	3.176040625	2.80524	3.00314625	3.692426875	3.53307	2.85747875	3.430361875	3.22346125	3.426666875	3.211655625	2.6330175	3.405704375	3.525211875
C1orf77	6.46993375	6.48282375	6.60389125	6.952555	6.163994375	6.93187375	6.216969375	6.3584275	6.909446875	6.712560625	6.78675625	6.617498125	6.20323	6.58278375	6.5166575	7.1145865625
C1orf83	3.893719375	4.0185840625	3.423563125	3.9292359375	3.834974375	3.703155	4.298461875	3.7674071875	3.746793125	4.079295	4.3529209375	3.5976575	4.055614375	4.045783125	3.90095875	4.103534375
C1orf84	4.74808125	4.9282171875	4.8424828125	5.17083875	5.171176875	5.908588125	4.83084375	4.796595625	5.493291875	5.07591625	4.970993125	5.05242375	4.9295621875	4.952494375	5.020144375	5.819099375
C1orf85	4.756336875	4.65626625	4.5041925	4.86171625	4.576891875	4.16163	4.67805125	4.33998	4.4592534375	4.2390959375	4.1120821875	4.237183125	4.9825459375	4.18332875	4.415516875	4.641665625
C1orf86	3.9699821875	3.9804271875	4.222421875	4.411483125	4.2481878125	4.6654409375	3.930924375	4.316998125	4.302515625	4.218285625	4.9370646875	4.021926875	4.582881875	4.7319828125	4.274720625	5.295659375
C1orf87	2.095761875	2.039740625	2.210196875	2.48693125	2.203886875	2.263690625	2.0433503125	1.743388125	2.359714375	2.40267375	2.33788875	2.30442375	2.758654375	2.2939865625	2.131935	2.936283125
C1orf88	4.180021875	4.46393	3.7535625	3.944193125	3.9518875	3.07337625	4.221349375	3.41327	4.12009375	3.4435625	3.49543375	3.594751875	5.23827	3.200413125	3.95449625	3.9610584375
C1orf89	4.037348125	4.286308125	4.592715625	4.222924375	4.321145625	4.801376875	4.053496875	4.178470625	5.0048196875	4.416903125	5.4928775	4.2577325	5.3325625	4.729851875	4.31865625	5.2962225
C1orf9	3.8062715625	4.0217165625	3.590691875	3.6646296875	3.600065625	3.7449571875	4.108613125	3.82073125	3.570981875	3.944193125	3.452605625	3.68917984375	4.0357025	3.60433125	3.735465	3.400774375
C1orf91	4.257035625	4.203748125	4.250384375	4.0077475	4.104200625	4.18332875	3.954805625	3.63549875	4.387974375	3.8096890625	4.313566875	4.037903125	4.281409375	3.9049646875	4.080103125	4.1336825
C1orf92	3.2368325	3.360316875	3.4351925	3.525535625	3.6440475	3.9880659375	3.201364375	3.420765	3.762194375	3.38004	4.115660625	3.595855	3.618941875	3.737978125	3.321764375	4.5210421875
C1orf93	6.86701	6.676400625	6.790868125	6.923094375	6.84154375	6.61948375	6.6026125	6.8565034375	6.87713875	6.4988771875	6.48416375	6.633975625	6.69524625	6.83065625	6.355871875	7.4155275
C1orf94	2.2959025	2.357184375	2.284875625	2.7758075	2.11283875	2.341021875	2.534974375	2.978809375	2.3493375	2.005830625	2.6332609375	2.4532103125	2.18526625	2.5709534375	2.5433275	3.19836875
C1orf95	6.049296875	5.811325	5.859015625	5.52803625	5.9561775	5.464045	5.52117625	5.580515	5.5752575	5.21668375	6.0813	5.4022575	5.828786875	6.025908125	5.588791875	6.558046875
C1orf96	5.00206	5.113218125	5.264215	5.328035	5.2091071875	5.4631425	5.02326	5.290786875	5.370198125	5.480318125	5.59931625	5.2575328125	5.090123125	5.492019375	5.10045375	5.5374425
C1orf97	2.6102075	2.567783125	2.8616625	3.02176625	2.6045875	2.42112625	2.69448125	3.023231875	3.1688875	2.282003125	3.041665	2.0265678125	2.974755	2.154291875	3.291233125	2.83428
C2	3.394119375	3.058734375	3.01934875	3.0857896875	3.03940375	3.2404475	3.005488125	3.29064125	2.919875	3.1133221875	3.20603975	2.941594375	3.240186875	2.841378125	3.1427765625	3.581414375
C20orf103	7.471336875	7.7353475	6.0748725	6.42540375	7.50707625	5.299425	7.592534375	7.111305625	7.43738375	5.940296875	4.374543125	7.44483125	5.7011475	5.6229565625	6.358908125	7.05568125
C20orf106	2.1240021875	2.5834340625	3.2391525	2.054824375	1.851255	2.089958125	2.91295625	2.6858275	2.961539375	2.565141875	2.715789375	1.668676875	2.337329375	2.8367663125	2.722670625	2.743564375
C20orf108	5.50176375	5.5414425	5.603438125	5.880089375	5.87341125	5.852205	5.366515	6.01533375	5.756745	5.882634375	6.178461875	5.51858	6.033545	5.687221875	5.5374425	5.7471825
C20orf11	6.124333125	5.75360375	5.776029375	5.700486875	6.112436875	5.41017875	6.170248125	6.15764875	5.534126875	5.92602375	5.42111125	6.29578125	6.030496875	6.0172740625	5.841344375	5.68780625
C20orf111	4.7369646875	5.063699375	3.829398125	4.178988125	4.18834375	4.132461875	4.84962234375	4.1485575	3.7246625	4.44689625	3.785245	4.6896125	4.598566875	3.97495125	4.23954625	2.84255
C20orf112	5.3409490625	5.2723315625	5.4188621875	5.1672334375	5.43265875	4.81915	5.497693125	4.696934375	4.575916875	5.4082384375	4.7994703125	5.53863625	4.43356	4.775093125	5.0222990625	3.0902071875
C20orf114	2.58253	2.611318125	2.4231225	2.534013125	2.43020125	2.6273925	2.583751875	2.2670196875	2.59736	2.409211875	2.480708125	2.436079375	2.29332875	2.257785625	2.461808125	2.838575
C20orf117	4.1392878125	3.853439375	4.243029375	4.06097125	4.52932375	4.4581053125	3.9157925	4.166999375	4.46344625	4.4690746875	4.332864375	4.2255425	4.178988125	4.372149375	4.11371375	4.848864375
C20orf12	3.565448125	3.53148	3.44495375	3.37720125	3.53352125	3.3176665625	3.851161875	3.600365	3.337105625	3.2600940625	2.85866	3.7473125	2.9665975	3.130641875	3.4198325	3.069475
[truncated: 15,324 more rows]
