# Supplementary material for: Deciphering Alzheimer’s disease transcriptomics: exploration and validation of core genes in tau and Aβ pathological models toward novel therapeutic targets
Source: Front Aging Neurosci. 2025 Oct 10;17:1621153. doi: 10.3389/fnagi.2025.1621153 (PMC12549628; doi:10.3389/fnagi.2025.1621153)
Supplement: Supplementary file 10 [file Data_Sheet_9.ZIP › GEO analysis 2/GSE5281.normalize.txt]

id	GSM119615_Control	GSM119616_Control	GSM119617_Control	GSM119618_Control	GSM119619_Control	GSM119620_Control	GSM119621_Control	GSM119622_Control	GSM119623_Control	GSM119624_Control	GSM119625_Control	GSM119626_Control	GSM119627_Control	GSM119628_Control	GSM119629_Control	GSM119630_Control	GSM119631_Control	GSM119632_Control	GSM119633_Control	GSM119634_Control	GSM119635_Control	GSM119636_Control	GSM119637_Control	GSM119638_Control	GSM119639_Control	GSM119640_Control	GSM119641_Control	GSM119642_Control	GSM119643_Control	GSM119644_Control	GSM119645_Control	GSM119646_Control	GSM119647_Control	GSM119648_Control	GSM119649_Control	GSM119650_Control	GSM119651_Control	GSM119652_Control	GSM119653_Control	GSM119654_Control	GSM119655_Control	GSM119656_Control	GSM119657_Control	GSM119658_Control	GSM119659_Control	GSM119660_Control	GSM119661_Control	GSM119662_Control	GSM119663_Control
A1BG	4.23286795829461	5.3204412959743	2.6687548635563	5.77867302009596	5.66041026013537	4.86160400407276	5.62667617945331	5.30433727417555	5.68393900847671	6.33139662799446	5.77677934117968	3.64462274903165	4.35191483166856	5.46856962230998	5.65992210880163	6.88742077156708	5.68465195563053	6.24742721159104	5.99999801439595	6.76346747184057	6.27474095586655	6.47937309447243	6.68421818192443	5.86626186478148	6.34969957499113	6.94220506880854	3.91914575259035	3.37271403400717	5.38472726439566	3.47701464638396	6.63648474060231	4.8231033634396	6.18223589995254	6.51363791441539	5.32415035164225	4.12134959354734	6.43143980231411	6.48394040393777	5.59008831601493	5.6796523226745	2.89735010705868	5.20411039320877	4.11946058847258	5.54030320390522	6.04419921853587	5.68559926378002	5.31301612310228	4.83963371763587	4.95654794572584
A1BG-AS1	2.56255652199994	6.1970631077602	3.62798232742517	7.42813479096113	5.29335643578514	7.42636181781205	6.07162283554143	7.86460477666846	6.54722513818146	7.63261816015878	7.27339200870545	7.99283217499294	7.26409077871049	3.91513426570095	4.27132821277565	4.03667128615665	5.84919584115947	3.35618268429676	3.82549542387723	5.83424855213885	4.16424667867729	4.35069372236016	2.74010187699661	6.54691941355525	6.40893176598867	3.72693567835283	6.35504977463958	7.62231520844079	4.96749737692053	5.44820337524663	4.19128356344947	5.3305577262221	5.69859032002331	5.87813546567104	5.90744376808824	7.22050906279435	7.16840528567139	3.89433586312009	4.30640608589438	3.69217372098165	3.16958008869929	3.43343001147935	3.56017163881063	3.22687417984527	5.94452231763119	4.09835486479136	3.21972995037893	3.54533274406695	5.91227577543353
A1CF	3.96182429271192	5.51850546198849	6.76087683586268	5.33417027615435	4.86515686233948	5.90874984908944	6.44857074186642	5.54452296962775	5.17778818424209	5.51451660200027	5.72692806965824	3.15341912068008	6.14256996930708	5.3204412959743	6.82915108372365	6.33285916135176	6.12987569176122	4.03765594947148	5.41689701369377	7.09481275190757	5.30669834732286	4.68977617887658	5.19523796841562	6.24079969562844	5.83740999392206	5.59665527939523	3.39187501907837	6.57462883293643	6.27974422567692	6.1860989452688	5.48300939512234	4.78288801673668	5.32585155721813	4.97254053073794	5.49718833189351	3.02224082312245	4.96240319924139	4.52204214282197	4.04017301471399	5.6915864087636	5.85664399218414	4.93045210415626	4.76718447842608	2.87135267536736	3.91244124002612	3.24955456056453	6.2230377421371	3.76374211776802	4.96505850093714
A2M	8.31519482358342	7.10889355139666	8.34838510995889	8.02370996643304	8.15071843739626	7.75573687483972	6.81306114400229	7.38127938340858	5.918061613907	6.11173028014402	7.97174435682351	6.34499926110817	7.02414853521747	7.65242127731961	7.19336065281212	8.19092915048003	7.94798730822653	8.00415270807477	8.64674348144541	8.31212383632037	8.02104938732388	7.40644002056589	7.96277945012771	8.55960432098758	7.44260933115104	8.30882984384213	7.73422915836837	8.59569995861388	8.61314479904648	7.54758085110447	9.13307552650583	7.72555492310661	7.09531794447925	7.90531441866231	8.668169846813	7.76090492278022	6.74252317262735	7.76808641314755	7.40278280950284	8.08011837821922	7.31813622157095	8.12009592056632	8.93485205428668	8.86878319211403	7.62231520844079	8.00919984945453	8.38802638057978	7.60028972325476	7.37292323428656
A2M-AS1	6.93942511821974	6.42041709285386	6.32220887967399	6.51690380649257	6.20220531425712	6.55950539386158	6.45423169472122	6.2718792992978	6.69945040054804	5.90223653884829	6.35147497781907	7.61262792747106	6.53307209373079	6.18007102179772	6.06601823214212	7.22861124038245	5.2596737134662	6.43789255568914	7.46053227881496	7.10775633846603	6.25738161447639	5.93044047013252	6.41195415565371	5.54523922080502	7.04232492523557	6.93994782617348	6.5975938536516	7.34792050162847	7.14429986939629	3.67483116751062	8.73788596978237	6.22551084134428	4.27845877734965	6.71231220647055	6.84602499027138	7.059904313518	2.78103277541728	6.60603777695231	4.9722482281216	6.14472540263509	6.19731932616711	6.69079086856305	7.42895186515029	6.12203145055549	6.61139400812115	6.6065138563582	6.76270121763323	6.36542869133548	6.19158698402548
A2ML1	5.75769271618911	4.78635995001096	4.70819848758572	5.78967768800187	5.1243276217707	4.95065409148688	6.11365398341819	5.46707491641506	5.61105062454211	2.89880968433671	5.44232737496863	4.24591163385678	5.07132590420586	4.54578484351229	5.29858535439907	6.02095486819927	5.63098074696514	4.63167511443862	5.76256448892882	3.06500304144943	4.64859506645108	4.71599800739873	4.6607618380432	6.05392207574826	3.21716294855689	2.97829572605087	4.11315473605622	5.76826081032132	4.74612259507165	3.63858044890596	5.6327545735262	5.40522380748575	4.84849007833043	5.90656624307913	5.37391605565628	5.36735835823807	3.96468411650235	4.31400379001424	4.6433286944009	4.20158318823585	4.19475377572625	4.64189606345804	4.93014481208733	4.44826957015879	2.84910937658318	4.59033673186532	4.33290932885885	5.05357254053306	4.07633381400585
A2MP1	5.663091003585	5.15545000191268	6.53916523137508	5.37242240313805	4.87610542189221	5.19957730839014	3.11462660942225	1.78350322478212	5.97082339522605	3.50155684601323	2.31721738524213	7.06824225408171	1.89107626679525	6.05750538526258	2.36498397124616	6.29377996929664	4.44508907495223	4.79764303194468	6.44783800912864	2.72226555054654	5.51221822785266	5.88608016155598	5.21299868300021	5.44598797263577	4.69366552338612	4.65466895283053	5.15792658794217	5.56716294134946	1.50441700995403	4.86481370047145	6.57017655212315	6.22255914304675	6.03984909799194	2.50602261968805	6.05111387118365	5.74863648578613	7.06338548304172	5.04936084968296	4.60783377998973	5.44209635735866	4.51529340026934	5.48610735277729	6.07647738592049	5.55538160991073	5.82456956066885	5.84059494198452	4.78432562243332	6.19637891009251	5.81604385729821
A4GALT	4.40847915168127	4.68718201169176	5.74016645702429	4.90812051435287	3.38356439937503	5.16246528365882	4.51877787496333	4.23727669691368	4.45648192882552	4.72524464571386	3.62245155442084	7.52594453983768	4.9370401947577	5.44378985616128	4.15684667310801	4.38495549361136	2.85016339336271	6.14789844754561	3.03929065300418	6.64530748274474	5.25211107873804	3.7135777670938	3.96967561553527	7.04602774718167	4.35933784183515	5.81029592459043	5.22146185863717	6.74020368463489	7.57528681696557	2.79141395786827	5.5588447278136	6.56460793952981	5.78245011922033	3.097114558706	3.21228725105996	4.04017301471399	5.90722191087053	6.64630734811985	6.08469705304119	4.73918478471257	4.92599965248206	4.51841460176648	4.97727276711124	4.78432562243332	5.66868127251576	4.54845821081069	6.22101932669461	4.02788858146879	4.71873600952933
A4GNT	2.61602073248325	5.35187640255605	5.36198181668397	5.98284270795576	4.59973960280528	5.56644590595937	4.6982043545984	5.09049659080007	2.82043819005985	5.78694233336639	4.07532692276872	5.08329389362587	4.3068184949604	5.81647618133024	5.74131821101095	5.25453162780097	5.93740830456223	5.20591960439698	2.16919082004541	5.803221805183	4.64077105952909	1.66241919859837	3.91513426570095	6.40287364595788	4.92774836760759	6.76663335629584	2.366306427826	5.17364581654545	5.34129820481011	6.09255672718065	2.36694756161043	6.3698243293055	6.25935218924818	4.56453427977956	2.59856882546223	5.13158997240772	5.67288023941026	5.1243276217707	5.58764098375977	5.87351569442848	6.18413341110509	5.62406817869016	6.47196169701128	4.76684746451416	5.21751502764004	4.14784112659396	5.22357011474014	4.55335960944052	4.27310881401875
AA06	5.81647618133024	4.23061966323007	8.11569160120742	7.41473613526756	5.317586406179	7.16896611945196	6.49019246650961	5.84378645443089	6.37839934710316	5.82743268408068	4.84156309817806	4.4133559045575	6.29330065415687	5.75579613990397	6.55546130004339	3.21228725105996	5.36661414971599	3.65243883162757	4.75776249400474	2.92978247829384	6.14493771445575	5.67572410647609	5.82456956066885	2.48537965698589	5.50140349650378	2.8496438656896	4.42214709401709	5.59008831601493	2.67437052534397	5.62713907758944	3.12721070930953	6.21940096278702	3.33131464006826	4.04724440974344	5.87858346232335	3.57549692456893	5.84131980584319	6.39407308069524	5.87085446196721	5.97535225725048	4.61566861584618	6.50432601788582	5.96073385943459	6.03889051398057	6.35807154840522	5.99467245442711	6.75181529364749	5.59210496239564	5.96224139265481
AAAS	3.78540971401159	5.83785923445448	3.84007881287299	4.14953867965776	5.78433276906332	6.88924510713866	4.99929391611935	5.7514832510483	4.77392160513172	4.37200867214194	6.19933075322855	3.83634118653402	3.02224082312245	4.85164745776794	6.0087660032529	6.79634037802364	6.02944698799715	3.65807682426435	6.62015110756287	5.34385416675506	6.03674324527447	5.94529261566424	4.51920369445781	6.11683644526879	5.57449327461995	5.84797142844554	7.0889245075762	4.76585467420192	8.17142126237327	6.89372455790717	6.70043140596926	6.75488382454451	7.76535960800959	6.89266846362395	6.56254990652396	7.26327978253731	7.36163853776806	3.9913471666411	6.92501658658629	4.8300598319545	6.13380845817945	5.83959553055134	5.74041906270679	5.42850910563418	4.67944125806134	6.42041709285386	3.88377303928581	6.22907016243959	6.7497322464237
AACS	9.97420844189724	9.25837200627056	8.21048724947376	9.2033789427366	10.1166490808605	9.22555692671878	8.31552454503561	8.93318458917097	8.96088958273639	9.22983781982643	9.66534562690138	9.5931947893988	9.29705296314893	9.95219764849731	10.2150398681005	9.77639336864636	9.87628358558828	9.31567312102552	10.2067395972868	9.72611116602226	9.45614064055871	9.69993567559871	8.6274470929592	9.46590380455728	10.0030872737467	9.21381399277476	9.58683305819503	10.0474396722257	9.69467264048111	9.89491316123058	10.4309766265531	10.3206627428086	9.84606709860785	9.5574400275866	9.75146962520163	9.83106090653441	10.530530048432	9.72433752135975	9.76536159912387	10.0558579085366	9.90105023021098	9.9386745948742	10.2289283616829	9.47173795781165	9.94282034425665	10.151903703062	8.89859000164182	9.92371576016363	10.0343627442501
AACSP1	5.24902400065495	2.45213245839974	2.19711940434622	4.88821349428772	5.17014905311954	4.95400823996565	6.43423804705837	3.18653847786591	4.41460388803468	5.73221628696967	5.25288863633437	5.67673596092739	3.49386086826899	5.6796523226745	5.80246071657392	6.45886980595884	5.6074869755664	3.54313010723086	2.46433845380523	7.76025485070224	5.46210452662704	3.83106109174142	3.00897132889306	5.77792785194053	2.99682060026695	4.19660477854914	3.59058197609269	5.67430714792302	2.48825389261695	6.15183265590827	5.77792785194053	6.73792190745617	3.28772293357704	1.84882930757618	5.29391558894116	5.63022847081862	6.43078685300549	5.1416263045288	5.81925622944685	5.76032347856606	2.77365726020734	5.10763779243403	3.02940774273894	5.99216879897622	4.11849113782537	2.47750322092773	3.49231590477172	2.05440806055191	4.61428860533158
AADAC	3.89919684203056	2.65700338405899	4.36525335008979	3.19018943860728	3.54824836408514	3.01301495337056	2.93334350791315	2.29728679489128	2.78492375497062	3.49534927075515	2.74761399112268	2.6687548635563	2.64805899855711	2.83117376943614	3.3790676645621	5.52858121260924	3.3273902714847	3.81628031695852	2.58159674226106	5.93333742430119	4.73443606510785	5.54215059927166	2.93588419543376	3.50054122391356	6.20657611796555	2.18816562153088	5.9929013870544	5.08442065354451	3.56671622547864	2.7318107197437	2.78103277541728	6.57240641382197	3.82177939275137	7.04731248696322	1.88043770789627	3.20757180923283	2.85281849943611	2.46127512380557	2.8496438656896	3.91667084669921	2.07022441365853	3.85377493149805	6.6402299061674	2.95028957787017	6.16894276681456	3.20407213135358	3.12315455140149	4.72905431260442	3.29863138381355
AADACL2	5.06278607790097	2.03947139098339	4.64112272325325	4.88299951903269	2.11057504082973	3.70246556938044	1.2959941647498	2.10525827831927	5.56370870537685	2.25823776392732	3.67791086716595	1.62814935073899	2.51422304920255	4.9978717960442	3.02724860834423	4.46113734613826	1.69482732954741	3.6828486814282	4.98830169147023	1.23754605643829	4.4991759445593	2.03716413080656	1.49324590380175	4.64927345541448	4.73987341865605	2.56255652199994	6.23545237796449	4.08021539596321	3.92859224014796	2.12094160776234	3.83268362704269	1.4525940441108	5.74233794618269	3.28926304826271	2.80426146242968	4.82368904063697	6.05845656685666	4.85226068837698	3.48815832236791	2.60249010589413	4.46660237809635	5.37671394784702	2.35115095800925	3.60303036557073	4.5641633973083	4.17128490074483	4.22565520312734	2.20127461745201	3.03388363243176
AADACP1	1.1849225282581	2.16919082004541	1.08675815225414	2.32478428661777	2.3947880321306	2.77419080370461	1.86015924063901	2.60981557620466	4.44202995799833	3.24142631743317	1.39084325081697	1.54533607540175	1.56549557931859	2.63971023082561	5.42976292070952	2.77147612487028	3.77960088169375	2.56758485001832	1.41995811208421	6.14886391737444	3.22946308946008	5.80200477194036	5.17504766753568	1.84990833478309	2.73735215563065	1.34330338951162	2.75631294341654	2.68565459257669	1.48611051300242	2.60754282473477	5.26358075866581	5.30136337316088	5.61711306838016	5.96000401882467	1.28698769329321	3.42579241478739	3.53170357286521	1.73692054530857	1.46447658206817	3.01510409944588	3.17977506167629	2.11537290728039	1.13988856321691	4.15963969480393	4.04113705459306	1.59378260657489	5.02031975791732	3.01459993196795	3.27693585314024
AADAT	5.14866962248343	6.48345194359492	6.37348474938238	6.61862512986428	6.29062132447037	5.63904165298351	5.97826489197802	7.54380212043038	6.89942369747138	6.97085778596703	6.75208692709358	6.92960781175695	6.33034000265675	5.71446457836779	4.17495032847543	5.80592542718893	4.89221846944399	5.60277044437056	4.68443077732873	7.03659346141368	5.55815391257539	5.40889896585208	3.93352621169476	6.22031782056661	5.97634421041489	5.98775806792978	7.07798257154913	2.71121614727827	2.50602261968805	6.87530743399132	3.20757180923283	4.9126457020961	4.75848951568041	5.75170908699554	6.47050981112627	6.31958188293753	7.23966293853807	6.0013470424815	6.4811406239329	6.49856847205269	5.24508130599042	6.45518162458605	7.39301962485118	5.66820196662178	5.90493371568101	6.21262649730014	3.28358311881673	6.17474328173971	6.68781171576942
AAED1	3.41102026916064	6.50973126402335	3.53170357286521	5.56716294134946	6.06966414966158	4.08487093328724	5.50523597333427	3.07328363922433	5.73863460688426	3.24236970160533	5.64743781382076	4.3024375283874	2.35239497791365	5.73054183678863	6.08618193997832	6.92423871011827	6.65884987465224	7.15750340901468	5.14866962248343	6.55245152322412	6.37863734870426	3.13180276967679	7.00359942601286	3.93507044343478	6.39075613099476	3.19842237464111	5.10879934686634	2.9528305166254	7.07904625201708	5.59333876156056	5.25478057943541	6.03310024991294	6.68261771839945	6.27548186622614	5.66460452382379	6.78958991756745	7.45292392937583	6.85997738484106	6.4048809041208	6.03701551292662	5.68225989911795	6.45086507410435	6.02457359856557	5.56837634858865	2.50084021268393	6.16380857602909	6.43737613500632	6.01950117663513	5.66358908604939
AAGAB	6.56331351414591	6.81306114400229	5.51926304054261	5.57996991109705	6.681299859293	6.06280328913643	4.51031641980628	5.26893456120264	6.60990175661448	6.26686003072102	6.78405548949978	6.86944787588854	6.59153258984208	7.4159203164373	6.38717657034179	7.46483041155059	7.13372706432424	6.74199048626307	6.4972772425022	6.41353919092221	7.65729743946183	6.99150477540773	7.62471461937265	6.67351273240318	6.40514873690933	7.5478596514469	7.43151532314798	7.43064275689163	7.89917468879862	7.80554725786806	7.88199314272983	7.64622884607198	7.90011326333495	8.25675815626058	6.511398215828	8.03101305266977	5.36761835179097	7.96903115697052	6.60211038904727	5.67045741135294	6.60032324241939	5.87509653697415	6.23717604456768	4.18429187603753	6.46694168896881	5.80861720489939	7.91162443236368	6.2700267605843	7.72619803740608
AAK1	9.38083709889433	10.8964569618868	11.3298892779955	11.2654608849126	9.54018381325019	11.3726544445387	11.6553893828458	10.4343267911759	11.1842858867451	10.418024208678	9.92076903297576	10.3813676302327	10.646088088141	10.2880936277567	10.2925798809104	8.8409830715636	10.1004097665395	8.77092011887838	9.85538436241715	10.3394968806244	9.56592792618151	9.73125212770273	9.64583529915129	10.0707008715682	10.1456010646091	9.74301701281742	9.34129790808122	9.22675945893479	9.19609453857523	9.45830029821431	9.54263584909279	8.98162904434434	9.48877201685455	9.17747048116042	9.3047801441319	8.97299607405189	9.40303340565223	9.34388694955331	9.84292960936097	9.69119577343014	9.71302164896543	9.61238276383023	9.86507521555524	9.62591736106761	9.53625796428488	9.59864363149084	9.82222564165317	9.634799180515	9.77186350637951
AAMDC	5.47736584159751	6.60626907989599	6.15761088126652	6.88612281826601	6.10114461191624	6.48263878450068	7.27526725471029	5.73472760003942	6.55601449656748	6.03534009741998	6.6930581487828	4.85995578452315	5.9612185985615	5.69355017969271	5.75872270626264	5.88463114752925	6.51762469594215	6.49184335602242	7.1516756063922	6.33601580758107	6.53201838933068	6.61454289835135	5.8188273103889	7.03971455620119	5.63047180502948	6.07851720408081	7.05671142748117	7.31524637300215	6.36660185832108	6.50697603667723	6.60757458924779	6.07472682746198	6.81924045163723	6.09403397494011	5.93141524228219	7.105317016658	6.3119817536936	6.60674353325097	6.78528804197563	7.1275163004147	6.61162856992776	5.87035562924577	6.21628930456188	7.43890030740325	6.28200173181146	6.41677780300315	6.91983949880143	6.4386681474155	6.33431337210602
AAMP	6.64834749700103	7.32300068799052	7.3000966956895	6.62045124219591	7.20271425741418	6.71776172301813	3.9791534674068	7.26871728285213	7.55494461422604	7.58527232957615	7.4275354082799	7.62324867909845	6.98056043879312	7.41918260037538	7.2219118991139	7.67226487400302	7.63758274787067	7.78437716731796	7.81728067087932	7.87601141765771	7.61410368691163	7.31114766697991	8.45842318019766	6.63400639712901	7.10802967462226	7.79522835542131	7.77552792451587	6.37910463710119	5.54160381559397	7.89398460296358	5.81151146102531	8.51028792120106	7.85242924411949	7.13127756336438	7.50819992355727	8.67007693067936	7.49851788544681	7.43611648414326	7.66052479343363	7.95719111982274	7.65729743946183	7.20977633278594	7.48737380394808	4.9370401947577	7.5606336246096	7.4159203164373	5.90677360280674	7.30112227336467	7.94835713034243
AANAT	2.83449214642446	2.36878527371142	3.36472318240006	1.74960943781735	2.44972388293476	2.10217463660642	1.73291546424234	3.98842325838661	1.92001976254865	3.85060905035832	2.56196044548896	5.90372653960825	2.33562221487372	1.88043770789627	1.69482732954741	4.36659990298777	4.26125875135234	5.11408190767506	2.40748586411776	3.44861927682197	3.37378704906929	2.47750322092773	2.48593289663298	2.59734562833054	4.29130178592163	2.09856862646168	2.06871637242692	3.46804404045286	5.39038780551878	1.96414213891468	1.83075193601779	3.63142668488943	2.56132884999869	4.5465705585246	2.38277080593645	1.98245709670872	2.30443864239189	2.11398671745803	1.96155190690312	4.95400823996565	3.67114801451261	1.85812736013052	3.13633990191071	2.57805955788129	1.54715263890604	4.03522129368057	2.23999691919004	3.11123310203209	2.10829501328507
AAR2	7.77974378572752	8.08657748802685	8.01599794986153	7.76741519262662	7.71773180761037	7.77020194296603	7.63614956432391	8.05630830176656	7.52203146081191	8.02138785372532	7.66052479343363	7.62204291651864	7.83992180990395	7.07586666900663	7.32853822504685	8.26303342577925	7.36895151744073	7.17196331592393	7.50162635962405	6.49467194720297	7.68442523791693	7.72378620628093	7.4092884807568	6.19810413608618	7.21496901846021	7.5724286329713	7.00493283047222	7.77404502263801	4.52973161028728	7.87695729436845	4.03230410792154	7.18272174923938	7.41836995365546	5.83667302879322	7.86208652659174	6.72860107734114	8.23671392874735	4.94786565419508	6.80291894676835	7.72842248897248	6.4180172367004	7.58616931856909	7.46450769968908	7.93488527631089	7.39301962485118	7.30300712258533	7.30866483520537	7.39084734877903	7.41731775668582
AARS	9.40168709547137	10.0899115776996	9.98645070869433	9.90416059876311	10.042686821597	9.69388293156343	10.17014811741	10.0076648074884	9.61063130058062	9.74765703106953	10.1675612544408	9.46305342857337	9.76536159912387	9.55597707174423	9.24317777241242	9.54981392785617	10.0813412974445	9.61957051352359	9.96321244843035	9.6753792017091	10.0131883281291	10.0558579085366	10.0790371061701	10.0355259321357	9.7577817736567	10.3410360289287	10.0571004915793	10.1585895637064	10.4425081147282	10.4442191343046	10.1481918349663	11.567525528315	10.5784501984445	10.4699191132054	9.75418304961289	11.3686692773021	10.3485807402369	10.1715898393299	9.92480121562781	10.0851211162508	10.2620747804441	10.219528607632	8.97630270202182	9.46166629998157	10.3579528716236	10.1293105218032	7.82534260561733	9.94587283315567	10.8734097829271
AARS2	7.18797161617269	8.00415270807477	7.25416728647111	7.7572684341892	7.02760287894377	8.23567055513999	7.84218407899069	7.55180657514956	7.88747086595464	8.00521211879513	7.85335522825727	7.60469109601987	7.80652337119114	7.30563297416247	7.7496752782902	7.46310947407139	6.91592258761754	7.02341570822579	7.22809724004755	7.58841879492061	6.83451115534475	7.52203146081191	7.07180097873769	5.86602440891202	6.72277245957875	7.02733308588727	7.20025658353382	6.6345038277488	5.53819163721396	7.40278280950284	6.04176349578506	7.49903941820018	7.94835713034243	7.03533872822499	6.74896378194156	7.04154151693487	7.57936884065041	7.51828715815733	7.04809686780461	7.35836338974082	6.70450910969233	7.39974760484604	7.44140738298105	7.98780660271974	6.98929317738797	7.0950512113677	7.37091122422771	6.87959437987454	6.9427220960539
AARSD1	7.27284510644976	7.76564717835628	7.57160190385946	7.84652402282743	8.2058477470354	8.42593036219723	8.11672232375227	7.7078191254784	8.38453019342262	8.82341020955315	8.41799404888622	8.98208990018168	7.70845033432584	7.92360765922434	7.39351855922584	8.05498120015932	8.01941095238966	8.61832248399647	8.46098373441415	7.59418044785973	8.90698847476096	8.18006581234197	8.57063289699988	8.12046579581166	7.91543257698218	8.07716445991334	8.0142865453637	8.75462960293976	8.97467649579908	8.81870274042477	8.60185358000302	9.31503311784524	9.65169556358876	8.56865800717365	7.5210559000578	9.13613990036559	9.50346728356812	8.45167633501967	8.05980827193929	8.06506900034518	8.48558191110575	8.10330423496375	7.0378833069214	8.28271650165201	8.48235036522664	8.35451903550594	7.5721695009875	8.41839613303173	8.27006219364905
AASDH	8.24477292025424	7.98086177978107	7.76535960800959	7.88971277419034	7.9854790494437	7.58258119267514	8.13270135780828	7.72526712361253	7.65620268232375	7.29593145284964	7.97922687852239	7.52411859866894	7.12886686414529	7.64885623261239	7.29319785044333	8.03735038795172	8.08859637904932	7.48599456526791	7.07483003379385	8.17520350037879	7.69084415965117	7.34846469343409	7.54578165727801	7.66295520353786	7.37643769610795	7.14784191210556	7.57441301062717	8.15460271876402	7.84309181114545	7.83131733112936	7.98941234687021	7.70966702794427	7.69084415965117	6.62565485704182	8.34276085564543	6.49632065223255	5.61736576347406	7.91543257698218	8.8758791655966	8.16552081522288	7.91922222352114	8.18147846144246	8.53801318565185	8.92615307537206	8.15765080694323	8.19734196801048	7.85287166471155	8.14520004387544	7.2497056399276
AASDHPPT	10.5286131402363	9.37379226539131	7.50219770325507	7.41618967197056	10.1218351912692	7.80713331179708	7.42444550000654	8.6292449330006	9.22048886241891	8.81725422880486	9.43136563296902	9.18630614616711	9.53305097995654	10.0030872737467	8.81419490325929	8.28672637703416	10.0656692656808	10.0008020177837	9.58602273973232	9.73752485249608	10.1230480770236	10.1845521979254	10.2002958086852	9.73300700697907	9.97754080312794	9.87729486365762	9.18504887796571	9.11660430055878	8.86426447984445	9.01291282916024	8.55437803274142	8.14864129396649	8.79404707689866	9.57811653350788	10.3251917987575	8.14621093480626	8.99584336435376	9.33305712471175	9.65771936341444	10.1531735949651	10.0992471460238	9.85217288324084	9.50584780244194	9.51807446916121	9.62112710491031	9.75418304961289	10.1481918349663	9.98992078207323	9.70419859274697
AASS	5.99553433963161	5.87012599352718	6.9282526852707	6.3385136899898	6.29603685706146	5.64220762973903	4.53430717643068	5.01316351255809	5.57449327461995	5.51801229250239	5.15298321860742	5.82362470161846	4.77052622232011	5.7670519230133	4.88446639745328	4.83678642322705	3.56833970704068	4.52285461237667	5.64074579584415	4.87209902638489	6.0518465656138	5.40522380748575	4.55108124425041	5.48300939512234	4.2589721589542	4.10450864071905	4.89818928098648	5.73615945090653	5.95948296885744	3.09614147117504	6.15183265590827	3.18853458559178	4.6129064552273	6.18680101583365	6.21628930456188	5.83931514729879	5.16900760111825	5.74063357593777	4.76684746451416	5.28926608941559	5.59665527939523	5.58121881575464	5.86488676514302	5.91919892022819	5.78410334520528	5.49389486276195	6.40844661000651	5.31971765098992	5.90493371568101
AATF	6.38922856455746	6.18987833912003	6.31005268761586	6.7830225119562	6.70735029766428	6.78528804197563	6.57544117576115	7.64375948723848	7.1769783909736	7.46421997475307	7.51074858429242	5.27027015754242	7.17823489416011	7.41532562572973	4.73414147667521	8.04002897792094	7.49471400513896	7.49794156648299	7.60889868480824	6.6572690763023	7.33838782211682	7.58379463471515	7.76596390184396	7.33674847400727	7.27916420490841	7.32327595190224	8.14728130064734	7.54234122671899	8.82341020955315	7.59477936870113	7.43643010622619	8.33260372875027	8.61452658655742	8.76344788392218	7.39568387083894	8.38535999847186	7.26926823398066	7.71886511880715	7.3627521186453	7.39023419046488	7.29847925431365	7.12453515429505	7.20977633278594	6.63602097907205	7.10859109666863	7.29823268180845	5.24453940293954	7.52710339813834	7.62385253164984
AATK	8.5293052589042	9.2631455188677	10.9987934966821	10.0631324399594	8.65078451173204	9.65949894342591	10.037916288472	9.62346805650289	9.60114145035233	9.300697668495	9.00745081404271	9.86316239356006	9.50346728356812	8.67555199051931	9.15799238033208	8.09732452971726	8.79133633653106	7.84120257966718	9.72611116602226	8.38535999847186	8.50506305655061	8.66161590453222	8.41369485080262	9.08684282796126	8.72289214211654	8.7898970376182	8.8554889508537	9.30852105392479	8.70716160165617	8.59748109109753	10.2532319678369	9.14855399454702	9.13496828686995	8.92911286783395	8.2521939854314	9.10265519993616	8.87487654587514	7.8374987909735	8.74596196936477	9.20895982025958	8.87378216106628	8.96295351727353	8.87277203826796	9.14733146089252	8.65214605622881	8.61703920433188	7.77143677359148	8.61495724551271	8.79170931512823
AB074162	5.72413766622124	6.72327509877718	6.53123161309397	6.63007328789034	4.54001354417166	5.45939245538972	4.72181414155294	2.53797329949357	6.71460770423597	5.067271099654	5.03712200963734	2.60635726717144	3.06874373782567	1.89870085144741	1.57124599982547	8.26674999200715	2.73457530363968	2.75961632937175	7.10616106548697	6.58397352130811	6.16055932008649	5.77960653710799	3.14315418930749	5.52341182644628	6.77748994808461	3.33616952046207	7.13127756336438	6.65806100861425	5.35879312455817	7.04082997134503	8.18496136591318	5.35574871261755	2.22636667059954	2.79540813109965	6.06866768188539	5.39140654336379	7.38851608811122	6.68731263458919	5.9216150247661	5.3089939453029	2.45882056240535	3.92167131169554	6.19755574077645	5.5194751856593	6.25686254138419	6.25524887532934	3.60049569008349	6.6982260707633	5.77442449016892
AB488780	7.75062676372524	7.88719881987555	8.37017076649928	7.70397215807378	6.98135260181843	7.51315337219287	8.78357592456457	7.56520531552786	7.90308498501424	7.46596449454913	6.94556710416011	7.23154407276154	7.72004637193502	7.20135945215196	7.22593166836573	7.43007604749555	7.71916331050633	6.77877542581576	7.74783688584449	8.4045742659255	7.48797111264669	7.40307664569732	7.63851981748088	7.34739660513107	7.4159203164373	7.61494792884948	7.67074290753783	7.86999803171612	6.35581741824763	7.9581831790902	7.11571270678542	7.36698763446676	7.36618045467285	8.20721896912865	7.22491437893081	6.62664248372812	8.72664931505304	7.04705213553346	7.84871167421154	7.59245350754902	7.87912988498371	7.23334952585842	8.01509684401111	7.74522312032851	7.70426193923965	8.04545659955958	6.74119402072214	7.7880630729499	7.06633642775372
ABAT	12.0633772599034	12.0549022318166	12.3486586635711	12.6596716301176	12.0855915843045	11.9060092097375	12.0407475507998	11.8349854055001	11.9131704988743	11.9829466041042	11.7879727231013	11.5528690755046	12.0633772599034	11.2958228881847	11.0972296563641	12.1991216373714	11.2340387120674	11.3191822644862	11.5244266084631	11.5066611567679	10.9275770520221	11.595969398091	10.7239987156184	10.8030117245949	11.1388855723299	11.1419248575197	11.5772756200955	11.0462288236193	11.4756793493535	11.5818803752494	11.5435152287694	9.78983821380151	10.3237331308228	11.1943700397655	12.0924399844465	9.82808117586274	11.4671857481043	11.7264832824547	12.3381105762691	11.7879727231013	12.0187222685527	11.9957538011929	12.3381105762691	12.0711834427634	11.7371964356202	11.9774068925579	11.6819256904558	12.0924399844465	11.5528690755046
ABCA1	7.3890788203222	6.74277758688436	6.19083102925245	6.90427140080268	6.30193712181643	5.77027921531625	7.61115660261823	6.13713048510776	6.33725420057689	5.32150721053827	6.43895241541194	5.11351917043505	4.9888992817532	5.89452607232048	7.05112771031421	6.98638187810745	6.78982615481145	6.76429071417787	6.42236881104675	6.57517252467741	5.85279888597957	6.96255319533764	6.32801659531515	5.18281961381572	6.26230844872165	6.90298312726665	5.44454516286658	6.49491833791899	6.19569238044413	5.98775806792978	5.40522380748575	4.98471151247763	5.97204166970254	5.95734102545733	6.72654382287493	6.25712039029551	6.32702726445649	6.53630467849746	6.82965145229524	6.37984304391066	6.79560822665625	6.2058662732282	7.6459168682696	7.33753974023089	6.53656302782134	6.85348416689653	6.73369159845594	6.62439693400701	6.07747724129459
ABCA11P	7.06633642775372	6.97384214376682	6.2088654432167	6.57040900651509	6.8084283358277	6.57292414702142	5.90053391337855	7.06123577252515	6.85192716022657	6.33263685439867	6.70402905634181	6.8155844357182	6.53482319529583	6.74409596754316	4.60147439527044	5.53296668872117	7.16711801572911	7.06987229830094	6.32727263057913	7.2463467972972	6.48042126793213	6.8286528934817	6.00999811191445	5.73146223352781	7.19010192594764	6.37655112892579	5.97302218798103	3.46912910251603	3.24597027101326	7.65815638306392	3.25788875816496	2.74062666342541	7.93642646963195	4.45298217237029	6.96651010920819	5.7612938321699	2.98041162799821	6.5307636890918	7.64311012631492	7.62084781566674	6.92452274104835	7.11252840250065	6.70525903072502	6.49559752989437	7.01246106157811	7.47629373368308	7.80240972108028	7.03218979170638	6.50554434053164
ABCA12	4.90011717132696	4.97961319039929	1.97717341341335	4.11991469276073	5.48300939512234	5.64767969066744	5.51537106733801	2.39352245698517	4.20389015975396	5.81391094201287	3.67954284340344	4.14230785018322	1.98154916064894	1.12515312460969	2.88615934890285	4.96566684555182	2.42808561727952	4.14740110411101	5.53933621481311	6.30570462122634	2.23245382824625	5.10879934686634	3.6244159025188	6.44810046153917	2.73895899463183	5.94405149048787	6.01049177119702	6.5215825114766	3.81380469816269	2.00133950564584	2.52201367073654	2.21242083157242	1.67427831874491	6.34598166584147	2.98450299811318	6.29111476067693	6.02013912028392	5.11041284533562	4.831905886822	1.47466091568905	4.75735420649381	4.97934639299125	4.70085587678069	4.40403405345303	5.51557104953507	2.39729068446513	5.53250144406755	3.69937016059778	3.98493480681409
ABCA13	3.69056824447872	3.28099898141704	2.73735215563065	1.91125589378715	2.99517853006311	1.4817776544836	2.93279158875105	4.03330572686922	3.44471205006724	3.83218315504613	2.58512079246321	3.97574485272622	2.08788445815291	4.32162717472931	4.32563594476981	4.35312598275847	3.53111369617901	4.37374090045129	4.23891653103446	4.57599180939537	3.67218897391776	4.29391229360365	4.82651658991547	3.78995489471438	5.22749412952846	3.34538108927178	4.89379215287563	4.49995998419006	4.24546398503445	4.88607260154703	5.72073696016226	5.78030474447397	2.44903515268436	5.69283817277065	2.11225382336615	5.09462386864861	4.3277407787013	2.19354088402814	2.71453535802458	2.65875979395282	1.13988856321691	2.56074109997422	3.90652741936104	3.84269243900523	3.87221882203076	3.61346241529561	4.51920369445781	3.07632436626066	2.53449042574555
ABCA17P	8.16073953740593	8.10330423496375	6.92188257377879	7.37845453722614	7.41701960611609	7.34283386637639	6.26560946190227	7.2856785969624	8.05630830176656	7.42387694201587	7.56931122775919	9.04131423072195	7.37785671702953	7.34536881029818	8.36861775676548	7.65559587358476	7.31467590588878	7.29107781570216	7.52078534451876	7.33431560470336	6.78785642737942	7.56520531552786	7.44030260867623	7.03508331649151	6.71363211700455	6.04321825442444	2.9108637429355	4.18851494002194	7.75188247309478	6.44025986420533	6.38108551844905	6.92423871011827	6.48562374468555	7.26764795286557	7.18104196358623	7.1440230970803	6.91437676266565	7.15110036280546	7.32797892047059	7.89134725458819	6.73007870238495	6.91983949880143	5.05073146845013	7.95394987515867	7.5646221147361	7.16578383716672	8.39482154710856	7.14619402870496	7.31727434819053
ABCA2	6.11034821834738	6.85064535156372	7.81329234696223	6.71389344749041	6.02845587082837	7.48711097590833	8.10197085017162	6.97779441282692	7.13102305499467	6.80996179090104	6.71593439252388	7.44960564955823	6.77699677183257	7.02105912682242	7.53269768059101	6.580981701809	6.46512714895432	6.56837955716918	7.08651637388413	7.45942577668772	6.8239470226164	6.76171483894965	6.41482910936312	7.10294563397785	6.4216145297426	6.70358042109086	7.15370633809436	6.12227711425726	7.09644048120565	6.25306878014204	5.26383948360882	6.77066162274567	4.19218936332879	7.16685394763728	6.74537727044406	6.3955314260117	7.58174553267948	7.17429584651073	6.45108730485355	6.97187737502648	7.26024228686672	6.4811406239329	6.00459578739238	6.85039729363484	6.63775584164046	6.74896378194156	5.39555293238856	6.85817897109519	6.73448166908642
ABCA3	7.76956486958876	9.37791378761285	8.75146991473813	9.3317500136886	9.1148742246379	9.60767839588936	9.28317088715886	9.53625796428488	8.95209650924452	9.87836978701741	9.37588311692869	9.41784499078856	9.2004203109341	9.94789953588889	10.7393828538988	9.7087720157167	10.354718775245	9.21749913851887	9.81345294225508	10.4442191343046	9.76716483400528	9.43928469227558	10.0595846125166	10.1805871606982	9.99439643684049	9.73665135637231	9.46817659724978	9.42354556645228	9.11660430055878	9.42787714091227	9.72530263493118	10.2942160199519	9.70256994959899	9.12242996893329	8.06847856603379	9.85926455373368	9.99547733810265	8.59225954383635	9.40513131101446	9.02605662510552	8.77841125672447	9.40036354360949	9.41513338775299	9.00796945960763	8.86218664804897	8.92289915985642	6.93383024118007	8.72289214211654	9.51582007501904
ABCA4	4.87052534316033	5.31349081778702	3.02665261264362	3.74175288568717	5.10319687273054	3.24905838954037	4.80415990657753	4.84917467351273	3.56223103046962	3.29863138381355	4.87338182941128	4.2463438981802	5.07268310152778	5.006500693648	2.79913154238237	4.3948074189152	4.26252827126906	4.54694820700708	3.59166633090491	4.79105917209776	4.81197333064883	3.38310714180151	3.68171209814187	5.03306350821509	4.12943020131215	3.4733702185737	2.94512569163685	2.10074778881001	5.57519273299442	5.15433736782827	2.28727807102786	6.38744571898122	5.3638931917717	3.30670243708946	5.0322406280596	5.41294270141419	5.34537907924086	5.05506652939557	2.72005469454867	3.65501892935576	4.84094220371357	3.64612337314962	3.83268362704269	1.82968901447483	3.34488549820218	3.76782354999082	5.83497414252656	2.27978469703695	5.32177081772491
ABCA5	8.48674186460458	7.36838512883351	6.49043944713099	6.52209177362737	7.82035860810903	6.81075474199283	7.36106887216278	6.59030688881964	7.6167118013832	6.86574473350119	6.9026700478954	7.70565427763092	7.38278233034291	7.77552792451587	7.53185375961102	8.10035867638988	6.86521645483096	8.12315656112652	8.04448492598945	7.83006217114176	7.37347224549344	7.73213234122449	7.38222118623774	7.34056648592582	7.6390999369059	7.23367797948025	6.99764901529107	7.9144553695287	8.02398953750136	7.59217943648789	8.22781288848476	7.62231520844079	8.00022888131937	6.66610207037043	7.67997364670028	7.77582145679586	7.36920689029368	7.61138896122432	7.43123947801297	7.35359004066786	7.13238957930879	7.6817486611433	8.13937698432669	7.45916345489091	7.09585085219337	7.15802193043024	8.31552454503561	7.74754817128623	7.11949709904045
ABCA6	4.82909461362526	2.88784379303368	2.14001551674534	4.95832672453324	4.72943916272094	1.93667750653519	4.84849007833043	4.95625317756069	4.60638185731882	4.79045659308278	3.334027205077	3.66021844587058	2.01077732346079	3.5595878206218	4.62017562559655	1.95006225508836	2.69291830765018	5.31215886549215	2.60812732365768	2.62605553997602	3.08853874469213	4.75848951568041	2.19354088402814	5.59640217014992	5.98387752694296	5.00817263063697	5.61346676708964	2.4715751325971	6.46331475366979	4.15281747722566	3.00961073437498	4.01380573101931	6.69355144204844	7.32070264577035	4.58691603322066	3.00841778271521	4.80998265147902	2.28936397289579	1.54898578287655	5.28201671135916	5.00040927504148	5.5293383917127	4.35933784183515	4.65079580890584	1.70102587774038	2.9528305166254	5.79201726345589	3.52417952258355	5.45050333801472
ABCA7	6.79715074503542	7.33023267738541	7.1997288329348	8.39524595261869	6.68053800078066	8.37807618337772	8.15351733009811	7.33702458581841	6.92087862727924	7.6689690794684	7.31058061335717	7.655907799164	7.39542314584547	7.1136038518944	8.04787147208926	5.28071620226109	7.21575887535999	5.8320308139923	7.76956486958876	7.76440261570974	6.3656495461793	6.82346972248987	7.08813525647594	7.16766737542408	7.86366670335282	6.94710864378538	7.53716540536687	5.61686833053858	6.01245389267246	4.36747468627651	8.38961031407552	7.36895151744073	7.78191055912136	7.82534260561733	5.76456140333126	7.14101801151797	8.16732033480355	6.8097362773938	6.62316529178614	7.47439166894434	6.82941675127755	6.2142983510113	7.11517669426395	7.46626115599335	6.93279915602977	7.0811122957168	6.58521664262134	6.63775584164046	7.42003958465045
ABCA8	5.3374630698744	7.40164615684398	7.93520597054309	7.85491771874053	6.94477252328773	6.23448448167616	5.3377251386758	6.17766785626736	5.90722191087053	6.51838442053198	5.7715164260983	4.74132666740359	5.35137529070259	5.27859062662086	6.56634119466141	7.52534724686642	5.09103363686772	5.77604038036417	7.95482179578695	5.42358580527103	4.37581271744333	6.58977742337229	5.28735300511066	6.12539472703194	6.68532100183049	5.7481560858181	5.79406490272807	6.32753171200486	7.50307057528687	2.74118488686424	7.66080863899052	5.07592821559322	5.14349430300557	5.19523796841562	6.35433174327351	5.53771519340659	6.9685745110473	6.62386303143561	5.47534175280524	6.72149582655329	7.31927057093225	6.69919204980937	7.53481364451075	5.36100948292209	5.34179738636002	6.34547606482742	7.2219118991139	6.20386748712317	6.84727831721146
ABCA9	5.94101260322679	5.32386772939206	5.25396188400997	6.52873076527621	6.03117074905482	5.84797142844554	6.06254776131387	5.78433276906332	5.68486054399153	6.543186933974	5.87602547942691	5.61175729504508	6.27087366137791	5.40788025738911	5.99974305285931	4.9120113053991	5.35703004353986	5.84350612974937	5.42850910563418	5.78179153667734	5.4705341398559	3.53685861268079	4.91087261067964	5.45149900351388	6.10789137404902	5.37191648423999	5.69207512756036	4.65079580890584	5.2350805596339	5.86890591699737	4.82341560089134	5.51197345956569	5.47482851464129	4.50438015341128	5.86937044444371	6.25476501605439	6.72956655926558	5.4817340485524	6.55369848849402	5.32949248438842	5.56742694439556	6.24104822826566	6.89996274019849	6.62664248372812	5.81671478313068	6.1630683117086	5.79103626274601	6.68340700268388	6.16740725837435
ABCB1	6.33996187950309	6.10667980181573	5.60198071956584	5.78989249579989	6.12250501808644	5.4274131780091	6.5399163058381	5.82217161147349	4.05687079386833	4.38887856133779	5.50577480032578	5.86389147136094	4.65252982338403	6.67119122749915	6.30954489162822	6.24010462500048	7.08329804965957	6.58345604309271	6.2718792992978	5.86694612544147	7.02655566985862	5.54921889634901	6.71723454107934	6.97724586696552	6.04036165935614	7.33348456767071	5.45227734146394	5.06785694775725	4.80965567973939	6.09007807524721	6.59686296700306	6.26610131906777	4.68542293964721	5.37523383017776	6.2288246644557	4.49301161581315	6.16713769353804	5.34106022492901	5.51120094052362	5.8791037792257	5.51801229250239	5.86194644419493	6.17571069960029	6.59905012132506	5.63047180502948	6.20361593786804	6.48318215559719	5.96431798443589	5.78791841456215
ABCB10	7.74754817128623	6.03510489101643	4.77487363349349	4.27043415957917	7.69557542678068	4.92933819516371	5.36814707790015	5.13451918355388	5.73348697816105	5.85905527681715	5.82001134778083	2.91391372651827	5.92727782258204	7.44793423027029	6.77343037176573	8.31410041114524	7.77552792451587	7.68442523791693	7.12589098265156	6.74698405395519	7.30060844258169	7.57496891715716	7.84594855035041	7.58174553267948	7.23367797948025	7.12648116646882	7.66479596349532	1.95714403508125	6.61532331772283	6.64584206077544	5.51348640965711	4.1299439246051	6.87204657918004	6.71776172301813	8.05052123117213	3.45426323209564	3.45115900809631	6.59735756702396	7.18048410088974	7.04839026017212	7.49385956709111	7.26024228686672	7.39655922759259	7.18184676347141	7.15617926691117	7.35334923231626	8.31701730021256	7.50134028034463	7.0054320873991
ABCB11	2.32292429999961	2.42027574614717	3.6737360787045	2.77311425308062	3.45583223639882	3.49902126870563	5.13054501632041	4.92419423096061	2.67887190708399	2.22225478271771	2.75144764469665	3.51292027333648	4.25029029465436	1.83075193601779	4.16322385370862	3.42483042727131	3.0251859632261	3.89970670549408	2.57230397539628	3.97526679587527	4.66111521405949	2.93829947941702	2.01567186962702	3.48456012774851	2.39135437602727	3.62950244939097	5.08301003631456	5.45253434391969	5.34409157762899	2.22078250724977	2.53797329949357	4.69949154963553	4.09030004035616	3.58959907777292	3.5994782256026	4.8857711162802	3.94484715477382	4.0125093706605	2.10665932093588	2.32356491047542	2.45573833568659	4.66186281608875	3.23100344119588	2.01326633830982	2.81682730957163	1.92001976254865	2.53916903082323	4.21017034969217	2.52862823291655
ABCB4	2.13616012440138	1.8131757317623	2.33701580756651	4.71194105143438	4.69503890599082	4.08589639986872	4.94365981073335	2.32685408471968	2.39663161425799	3.392905698426	3.81573175964849	4.42343289523801	5.24821476682809	5.37721186159259	5.09842119085076	5.34234109382769	5.211238433942	4.06928170238272	4.08444621355631	4.79076294784383	1.90262181658447	3.24346996444422	5.02913255065456	2.55672577191234	4.89594109324876	3.83268362704269	4.02128299271647	5.02763057171171	3.60936078801466	2.89933147536201	5.04399446215736	5.12291495636104	5.07447898731339	4.14996933457108	4.93456554740442	3.92309113691751	5.00986714153521	3.9212190017315	3.12515117815769	2.36053551853119	4.34387012530069	2.81833487461192	4.45104202173949	4.22110858425531	1.65941162144062	3.75247958940149	2.35302061699614	1.74583183431946	3.87868954831248
ABCB5	3.20614780942921	2.27032237288507	4.46270391577121	3.53631788873133	2.47514345544325	3.21763064431054	2.31079623935297	2.91877775903343	3.69056824447872	2.3624824785774	3.67641748012973	4.40847915168127	3.15297836003514	3.90511045553676	4.34008039533433	4.90968882914086	4.10075065453214	4.26870167869031	4.12041946269388	4.33407071352648	4.19980446111462	3.41273421925533	3.5097989453321	5.15924666716549	3.45676983228513	4.52166520487262	5.20591960439698	4.1862150664838	2.82043819005985	5.93408939413276	4.89594109324876	4.22394900255934	5.11576723546643	5.48378458982948	2.58456100931566	4.59504142493131	5.82622234691509	4.64404326815062	4.3543892806398	2.41361883415081	4.11625646101488	4.23108499446153	4.08208905451167	3.71150856692957	4.12308717041987	5.07962865237931	3.45217642996912	4.25120160475112	3.63908289755344
ABCB6	6.58903647708648	7.30813368469317	6.0463755412872	6.36039969954609	7.24448266433369	6.08061211568598	7.07769208273888	7.12702071457197	6.74698405395519	7.02285043843815	7.56035800461244	5.89884209892183	6.04036165935614	7.63433840622805	8.1211652384072	8.84005979187798	7.77676749851216	6.40618084988287	8.16588518164755	7.34899391885165	7.57734279976557	7.66109419380299	7.02391220235312	6.56254990652396	8.38802638057978	7.46888791410907	7.37347224549344	6.82578553465759	4.8428284158756	6.81255620371989	7.72281819735674	7.99109235499787	7.13506917686718	3.30818945337811	6.52920976635838	7.12991142070972	7.14129037465087	7.12535099576437	7.09324813477445	7.47003716650002	6.9440225392234	6.94097288099465	7.45046231759405	7.21030698116699	6.89787382021933	7.04314758511268	6.79815753176581	6.80318262552222	7.17456865414651
ABCB7	6.55245152322412	6.79328256913317	4.69116190676065	6.35120310627741	6.18251167036023	7.41060286210108	7.5680702621963	6.71976856742358	6.57087487108121	7.81329234696223	6.62194991294046	5.59236223184786	7.60258915168913	5.85905527681715	5.93118695113019	5.80057998773897	6.5059846615382	6.31396068661454	6.81898307205481	5.66702325344432	6.29708880479655	6.3990764166499	6.32349163904525	5.88731800777504	4.67533012821779	5.00210417257896	7.06228894193288	5.96742559529541	6.56203713540164	6.31051724262966	5.918061613907	7.68695520559571	7.62903687135053	3.57501617919924	6.21337910227887	7.64220914530961	6.32397840706547	6.61783164193238	5.87012599352718	5.89693646561689	6.60329325228516	6.2807713488609	6.62956392123412	6.04663674318262	7.09851406704825	6.18514571699307	7.81182404430036	6.60726272714591	6.68204403342005
ABCB8	6.26307086266017	6.67697345300598	6.18223589995254	5.60502770849416	6.33601580758107	6.68396826657901	6.28324065947502	6.93200461294458	6.79382147308216	6.66476735386257	6.43762638191189	6.18585456657498	6.31273496521951	6.06579213316799	6.61630445141114	6.90847937046793	6.30064391587461	6.15684439628868	6.3611846065977	6.12000787434148	6.12967243638532	6.01693592735619	5.86790003790196	5.83740999392206	6.47806210118551	6.01786593336872	6.51044936273595	7.09555480137854	4.34775879021956	6.36489382120107	6.92162979438134	6.45446959785152	5.24101961051334	6.43737613500632	6.18807400062683	4.49675538753883	6.39456499843703	5.92322961972825	6.16150715386174	6.56992513797466	5.67548340556401	6.25618842481934	5.84919584115947	5.54701190615031	6.14427160935748	5.97106888931157	5.99414267547341	6.0917736898332	5.96602907521664
ABCB9	6.14493771445575	7.00387392877251	7.66199750596129	7.00440035285068	5.7772486788715	7.51678463273694	6.0937999876732	6.03091852749515	5.90677360280674	6.80712014245393	6.91592258761754	5.35992376293461	6.72654382287493	5.80567911954697	6.24964475273328	5.86048167492037	6.75390006237759	5.7040299949903	7.04104990785816	7.27857858011386	6.55546130004339	6.22230521207461	7.19039964277006	5.9899551587873	6.66009396038318	6.29578152728602	6.2807713488609	5.47534175280524	5.73425028051864	5.38992952704331	7.3858617552554	6.18559554237061	7.30950443106179	6.1625650214028	5.94219270818447	5.91850599389108	5.19547271249974	5.94005421949886	5.86267490435621	6.66890604139545	6.37056353131541	6.41727383822576	6.29757562651486	6.50574103506793	6.24364733209253	6.36731343751501	6.33405056708174	5.57132860471513	6.48187724515674
ABCC1	7.44741343193533	7.85968599901563	8.06779107198402	7.69790400369699	7.38851608811122	8.59480631182526	8.20409940728407	8.15037086546658	8.31519482358342	8.58930437538059	7.52266721421769	8.77789512199064	7.93363131759112	8.58891599605463	9.131344985678	7.45322193255135	8.07380901743822	7.60860065697426	8.09498564651265	7.29242118548092	7.84499018071189	7.58785403150738	7.87728850462666	8.06369304063288	8.18274793918273	7.75696628851325	5.98898206354498	7.5721695009875	7.30839312613085	7.41170389451734	8.3653113542641	7.49209812015952	7.29565654349287	5.54082711794328	7.13641830648161	7.08549070116771	8.15621480992192	6.9995448308104	7.48878420954486	7.47915455485953	7.47469103415989	7.22809724004755	7.97275134993541	8.29659179645903	7.42357452445278	7.33888765081506	7.67997364670028	7.21439899747306	7.24829008112445
ABCC10	8.89455390591693	9.2033789427366	10.6075633247318	10.4268214040462	8.31028253680441	10.4772480189403	9.66369828545813	9.3498097339689	9.21252650266359	9.30220461114721	9.08572359104609	8.60443182909108	9.23617024021891	8.01667045145838	9.18746788641149	8.89702832184335	8.32103228850445	7.56231553566944	8.9741061507813	9.38996903302482	7.8266593649336	8.34416413558729	7.05315487470559	7.39301962485118	8.50701370296094	7.90432304079638	8.49664020752582	8.22011549400779	8.38721452042501	8.18242030533403	9.55822615149299	7.77237667638016	8.49910130069801	7.91668022864659	8.12315656112652	7.73607114063581	9.27797014116155	7.6091930050464	9.41308182771528	8.98208990018168	8.66727678480852	8.65906209867605	9.71126175789698	9.3284661036222	8.40961345779475	8.35527838210943	7.87633217409792	8.41047132728391	8.06847856603379
ABCC11	4.67179431634558	5.14027049705457	3.23984984161764	5.65591349783631	3.54878463379576	4.74058970862032	4.38326132288226	4.68265469993329	5.32386772939206	4.34731291263455	3.55409835447622	5.12654243638602	4.31275730880075	5.8107889900408	5.22694896901249	5.35394454097764	4.02597967664483	3.86976163228313	5.05906381287215	3.60626280376214	4.89753211587216	4.18715912459266	6.31248632231292	3.74836331871869	6.09676393649586	4.58405922731661	6.03068430124212	3.91513426570095	5.04399446215736	4.84820383378818	5.73713728961322	4.17223765416295	5.60372604675678	3.39996198235049	4.05874917212104	4.63009504771925	4.99815805061877	5.28926608941559	4.50346368720445	5.55980137143283	4.29089323915353	4.2124377221275	4.05075016518631	5.5864438399062	5.20672819339521	4.98595804140345	4.54218895753529	4.70706345992922	5.16330715095125
ABCC12	3.04907274891015	5.69283817277065	6.193866663703	4.96537415887169	5.67475259712516	5.1378610594493	5.12233574431983	5.04741881921601	2.89626144968674	3.76782354999082	5.27733537019312	6.51813435883593	5.0852871731227	4.65756842477482	4.67041935055707	6.21456660481124	5.84758147942433	4.86959045043189	5.20457551559016	2.64181862459699	5.12152669486004	5.35755739502513	2.43616143959421	4.59504142493131	5.99849896030592	3.48078878372797	2.94035254017299	2.9051279888898	6.54588772691715	3.87122918736957	6.6050296178926	6.27572853538314	5.55815391257539	3.70096817207504	3.03929065300418	5.84825946741698	4.90229082219833	6.24104822826566	5.24980857202204	2.35667816618362	4.41422847818013	5.84797142844554	5.62550199244816	2.14494779122956	5.68082267677954	4.78397651527976	3.18228899290418	5.47433050552653	5.3018956718004
ABCC13	4.58218623923714	4.62976241225945	4.45298217237029	5.02350914615096	4.89316007726506	4.04448050371547	3.81275324313716	4.31893850362942	4.70155075861643	4.22877036179976	5.10485681271401	5.16486240464977	3.73969688565603	5.14027049705457	5.0006656402233	3.73055009492994	5.5947053101254	4.31749201788563	4.53693904537733	5.76875587364474	5.02498137858374	4.48506852771329	4.47521777265263	4.69715195362894	4.92384493622234	3.63953643360343	4.47177071078799	5.4710202129263	5.10572254267113	5.28652426344789	5.99467245442711	5.76032347856606	5.32792470131426	5.31274205846156	4.72702829921672	3.99182120085603	4.33696396191665	4.17823782871395	3.93013703377787	2.92923234983086	5.16959149650052	4.32332377061443	4.60080383190109	4.25456647637155	4.82182578748292	3.35453686908006	3.88780667632307	3.88524558386764	4.71802371949632
ABCC2	2.18032834233754	2.08869623568018	2.02203862353875	4.86641397863973	1.82323912564628	1.78218754144797	1.85304954838575	1.8042865625996	2.03040041149932	2.05440806055191	2.09242463299221	2.97261168303378	2.32544351857101	3.34640227613816	4.907786294987	4.51231701578205	3.12515117815769	2.45573833568659	2.06540273139854	2.05211369579814	3.13869652920605	2.44972388293476	2.73619870159646	1.86719364036534	4.70155075861643	2.06064184073485	1.46998583962708	3.85929387903157	3.03828908909262	1.93579689636405	3.12987490160279	2.87570873933257	2.23785990484532	4.85100870117484	2.09629156974887	2.11303913852232	2.15816917819527	4.38366587094117	3.17108270282496	4.16612588825648	4.06252852071512	3.21320775158831	4.96009963702096	1.74207941885347	2.04485796423311	4.3277407787013	2.09706658909919	4.8344891956966	3.4624089444542
ABCC3	3.06086660943203	3.66697762653559	4.10075065453214	3.63094872687827	3.92080843227251	4.53658290564976	5.08555583453079	4.76318067156022	3.58959907777292	4.64296120577052	4.50919008338554	5.55689283469892	3.37025057269191	4.14048912731789	4.9742499356101	3.57142732071657	3.23525917005788	4.05504004884056	3.03828908909262	4.67706185008782	3.8073866998094	4.58545237435068	4.46940841393234	4.44670520191451	3.18964105401673	4.41215159042562	5.71645523552233	3.22737025397884	5.26767180474835	4.3114290473366	5.06016400301933	5.00094273659113	5.03418056324521	5.82504166221389	4.30854798118148	4.16322385370862	4.44826957015879	5.74953316932845	4.24422876499832	3.87272937180294	4.59721930266453	3.29029260757126	3.93402239732662	4.63537105927391	4.04974608710102	3.58014044574963	3.44358169868527	3.57597652256873	4.56870779871323
ABCC4	5.28950846031115	5.19254678196708	3.4471764435257	4.31400379001424	5.75769271618911	3.57706502136796	5.20829880936913	3.74836331871869	4.85164745776794	4.71365319636784	4.81361157421059	4.8086762104423	4.6984906989395	5.26976116678186	4.41587322272226	4.65115239946348	5.16511297318323	5.57543198940325	4.8857711162802	4.62529120416135	5.08555583453079	5.18800608607684	5.18099195700846	5.32437546907013	4.82341560089134	4.92807345881294	5.35137529070259	4.94886121015412	1.73420799068545	4.92291374410149	4.98201325874875	2.93443416174812	5.58021654248284	3.93352621169476	5.49843886194366	4.24467642817943	4.36448808026826	4.17495032847543	4.26911820222237	3.75338855137515	4.68977617887658	5.37119672058531	4.68542293964721	3.22789169527654	5.25156816622195	4.68021137302461	6.6313075724468	5.80618037805538	4.59905764409187
ABCC5	9.8086452004176	9.72868770966297	9.40656066859456	9.87836978701741	9.09975664875663	9.33041477008091	9.34322098346094	9.29763057846647	9.69193604282727	9.18504887796571	9.00316827685573	9.00023139260862	8.89757871532079	9.77639336864636	10.407957568291	10.6967934443854	10.0595846125166	8.86721109564242	9.97420844189724	10.5658524892116	9.34129790808122	9.806823542514	9.10265519993616	9.54820412217166	10.6336300588622	9.28317088715886	9.87529796303741	9.69993567559871	9.91633163206595	10.0343627442501	10.4999665830988	9.46093935307722	10.1443352678775	9.83893515122664	9.45536802847832	9.37791378761285	10.56181019331	9.55971474768969	9.45171980551748	9.01829346327241	9.41717926124311	9.01401227684333	9.73300700697907	9.41513338775299	8.77938957647626	9.1008916970378	8.41047132728391	9.07047560183086	8.96511585467606
ABCC6	4.54845821081069	4.72113832241433	4.47868558956423	4.61566861584618	5.07357650107999	4.58001316629516	5.08301003631456	5.30035926945614	4.37243993206762	5.74207561595686	4.4603891393865	3.23481122916125	5.02263728928526	5.00154148555967	4.27575262778971	3.94638985612951	5.36864523553435	5.20990193207303	5.23665888406175	3.05522965153784	4.04068207592546	5.17963178109902	4.65722014221454	5.52020713680139	2.21512786252426	5.80646222247321	4.86868664750787	5.82243207417905	5.67723213734715	5.53226128896659	6.18461800897138	3.63908289755344	4.76351176979751	5.5918533042405	5.12070979890386	5.48249509107454	5.06699264868972	4.25029029465436	4.98049202364801	4.52775554739594	4.51375994030981	4.92291374410149	5.57564883694969	5.01104639907727	5.19254678196708	5.51146372558021	6.60006381550537	6.19569238044413	5.18048174898482
ABCC6P1	5.54921889634901	2.81253413630141	3.05522965153784	1.95548890259417	2.32614015670151	2.97261168303378	5.41294270141419	1.92487029723781	5.11850947536242	4.96958083613076	5.04202487247423	3.64558393737523	5.46403990217735	2.7798711506881	2.11692243350903	5.02148487748797	5.12152669486004	3.97669360820753	1.79506136709815	5.62928824566936	3.33563062654807	5.64528513015004	5.60077620631571	3.67641748012973	3.28300902835828	4.76144558481954	1.66078724326926	5.69744625071143	2.67597098460161	3.27025523686439	4.30040120365572	6.84002030000473	5.71133829606657	3.3790676645621	4.97106934096324	2.51200275167513	1.22223529515296	5.07299480092835	4.90199609430439	4.66932356572999	4.96809153335772	6.5307636890918	4.89625367443548	1.72896619401343	4.94753069770975	4.67110995604397	3.43080402360896	4.4056453473776	2.5728959619379
ABCC8	8.55214937866933	8.5376193592789	9.38574271205068	9.3864786624998	7.94051453698619	9.33659563627659	8.37769144829071	9.28803208764657	8.57362512457225	8.81629075647118	8.88427570875313	8.48756986844971	7.84182951347775	8.13446190930913	8.82015156989723	9.15922747197353	8.01079267996803	7.44492271334867	8.39069659115667	8.5293052589042	7.45968133825103	7.96744242574505	7.98811056883855	8.26785488261778	8.31064526504266	7.76777137009233	8.2704688891506	8.26532685866882	8.56289981307127	8.78757336341087	9.39216994601606	8.43715287726342	8.88844633822659	7.71553799567509	8.2615946464968	8.3758061498234	8.90861590090143	8.14318729804544	8.38992559740534	7.99683856862392	8.28376614123643	7.94020854269184	8.61922408427315	7.84218407899069	7.95195932316805	7.82878307640773	7.57011877915039	7.70008326777604	8.21832087338359
ABCC9	5.12945836778646	4.28372143206614	5.38377684100027	4.8354232912752	4.59646000676948	4.12943020131215	3.8470592461515	2.51964834330828	4.58889361249365	4.9978717960442	4.46546812646096	4.63656126087424	4.43815513294483	4.31950812087965	5.092931087872	4.92352650971167	4.53959663108638	4.48702455694659	4.87338182941128	5.11523105272655	5.15407140037573	5.02882524777557	5.39800263201767	5.86745492696626	5.55171637737627	4.52934015579261	5.08134022959498	4.65150710182274	4.80246222579578	3.73502583640535	5.92387897208458	1.95098387336235	4.41970262752276	5.25605124819356	4.90717248459109	5.47981705083465	3.25422961869316	5.16330715095125	5.71371047262867	5.07070583760465	4.40074774080768	5.27027015754242	5.448694658135	5.16459289784451	5.25758731263098	3.59214088786245	5.98410465103042	4.39742798967639	4.84789344609778
ABCD1	3.29654612544362	6.58521664262134	7.26158261644876	6.81382109198255	4.94886121015412	6.34146267397585	8.29296166470453	6.74020368463489	6.19500059885254	6.71312182999757	5.41902618255254	6.54612998869062	6.46056067521552	2.08175169906513	6.4958364398999	7.03163614556096	6.16980825005828	5.54082711794328	5.36509472486555	4.18766190487127	6.4201790640343	5.07621018571848	4.1989609234953	7.46310947407139	5.4494195678488	5.88463114752925	3.5061460222168	4.42087996203037	5.24508130599042	3.00249399059458	6.28296795326289	4.64618660887229	2.83877444945404	5.23972010918784	5.31445561379793	4.19347462499288	6.90767194579403	6.6550813751131	3.14840818100666	6.2807713488609	4.82780900471488	5.9466431492455	5.96051730650606	3.84211870981933	3.72127668514561	5.26843519312269	4.88144958269337	4.08062258856745	5.05387881016886
ABCD1P2	3.64925637354451	3.47067651520086	4.70459257216771	5.73768316540236	3.87973111641678	3.64198041272335	4.16182505712951	4.38190126993173	3.98008057375681	3.99182120085603	3.39724118887024	5.22146185863717	3.43447522623217	2.6218005435652	4.17358020183475	4.86226618954323	5.18363993835881	3.28194081875501	3.55081227813111	3.23481122916125	5.42667718078763	3.37542222959279	2.87717487253369	2.53388892975407	6.03510489101643	3.72227756283458	4.95097703503552	4.02022089951839	5.0926184784438	5.89762697550816	6.38872568061621	6.45518162458605	3.37079745142597	2.57984021067091	3.29957523735798	3.96873384451259	3.78212316871511	5.34004156562893	3.48976944706548	2.68897322246814	4.37581271744333	4.62750270260593	3.83218315504613	2.4715751325971	2.84800696361001	4.8344891956966	6.10254238051761	5.13891009110256	4.87243014433011
ABCD2	2.69011611084545	5.02001285442134	5.34332003687677	4.99957519782771	1.90540590484954	2.37827936412413	3.19788829755256	4.31064603300487	4.96419584562775	5.18800608607684	2.53916903082323	5.50375020544523	4.45879149896705	2.27032237288507	2.38277080593645	1.3570594890116	3.69937016059778	2.32874107244754	2.64134664677172	5.08020148671127	4.89912242457547	3.77001624047729	5.42903261437414	1.60780626185485	1.14754130158075	5.08502813816432	4.062076767482	2.42808561727952	1.62653534862331	4.97640681369576	4.39017285709959	2.98963559369625	6.48688208411869	2.98192889763859	5.23225800045673	2.92509438153231	5.16594480504956	5.62008822475585	3.54984399586578	3.0030130917909	5.05357254053306	4.59211317711621	5.16167236484091	5.03106859906875	4.24816914821478	5.08991934653281	3.78645816039107	3.78951508952643	4.32863779442244
ABCD3	9.72530263493118	8.69141735310751	8.94316922969814	8.60613433447851	9.36838984407482	8.46216387741744	7.68260812555038	8.01307295768888	8.87234431046652	8.42797966295322	8.7276827540388	8.41799404888622	8.75545788115899	9.20279642181704	8.74999670463976	9.41648916320146	8.79635239701751	9.0734063055562	8.89702832184335	9.03299335961495	8.80020159499025	8.986934772094	8.87878036905193	8.38312319413101	8.76483671164434	8.59875132398182	8.06915752807214	8.57362512457225	8.46644981886664	8.1293208228306	8.04787147208926	8.59144555824229	8.0724695685643	7.89917468879862	9.38231218385986	7.73095286742428	8.03969880380294	8.46294277599041	9.20642345147349	9.03237337884117	9.20642345147349	9.29884530787733	9.88670400375979	9.4059090146655	9.1456089479675	9.08739452818416	9.09029952109813	9.31242548771914	9.28317088715886
ABCD4	7.12886686414529	6.75208692709358	6.57695160817293	6.76715127309368	7.21194398813733	6.71976856742358	4.38803472665441	6.38845657124177	6.26588195532864	5.61130680799987	6.28025891298809	5.29623603948005	5.93070039075903	7.49680209782103	7.93240792209048	7.75188247309478	6.90453149164776	6.87453722288502	7.21410865078468	7.69204865845832	7.28539864587889	6.74511509609593	6.53510070807911	6.86120418603631	7.31169953601624	5.94897922761245	6.74669291888331	6.7906300303961	7.09053739682052	6.06509966143376	6.93200461294458	7.0334963010244	5.41142564619422	6.07725248345976	6.90427140080268	7.10992106011924	6.81977076596712	6.96833122393463	6.39357614063659	6.65461859561963	6.68154190084506	6.98446964443181	7.71436769310432	6.41997149543282	6.41997149543282	6.39051026179443	6.58926253579016	6.9995448308104	7.14019682365251
ABCE1	8.4552443695158	8.54749501762062	7.77582145679586	8.17969594541957	8.47475205641659	8.75284659841922	7.36387287264421	7.97239873887651	8.14487940672445	8.79688189157915	8.35416998084822	7.91255419056168	8.44784940805659	8.99366716025515	8.54306792003496	8.45720867231526	8.60406383264266	8.58425721089191	8.06168058430233	8.47440583747166	8.66966633271949	8.46969562846009	8.41600167942322	8.67998082659606	8.74015878724001	8.47511792016749	8.1296479878686	8.01176380951651	8.42020107697075	7.88719881987555	7.9205835218613	6.90133602358993	7.47520437422883	7.20135945215196	8.75966091395606	8.18214440466364	7.25416728647111	7.93901264068199	8.45720867231526	8.29108118554652	8.27556237737994	8.21980219505973	7.77912693544236	8.0768313123848	7.96471281232949	8.05463517297032	8.98807381382206	8.69278964536235	8.02430598208718
ABCF1	7.60799522384952	8.15071843739626	7.55042012883938	6.84496108575039	8.56289981307127	8.02430598208718	7.11486222081756	8.63261804995481	8.33886859814416	8.40961345779475	8.39996811115542	8.18463724020112	8.64717839623806	7.55180657514956	7.8900460497933	6.70124377361335	8.34104213328968	7.90145802421771	8.2500009565512	7.55014256016448	8.2940531981792	8.00352325976353	8.7233720573709	8.55046283577948	8.45967278189129	8.57521017360485	7.8102777152962	7.18332684634052	8.64159869364879	8.72016627414688	7.01560739005493	9.37791378761285	8.96143413349229	8.13692968272798	7.71886511880715	8.93592476145947	4.82401923871288	7.92707253917534	7.57734279976557	8.18353132910788	8.27255247774261	8.36145125920078	7.40954462739341	7.47948479250613	8.83758788715399	7.96471281232949	7.23256043902889	7.80063558449567	8.45643069321313
ABCF2	6.4518351468094	6.69457323243285	6.1635713161956	6.65581707297559	6.7108559550651	7.07561162203519	6.65336466872445	7.63943084455464	6.85629206111196	7.23832149973418	6.9869612992514	7.13212909385575	7.12535099576437	6.9912617375379	6.63033947832571	3.79864802368324	7.03299410113091	6.92345332182869	6.25738161447639	6.86732370770772	6.94070424418227	6.67823204829842	6.85602917410535	7.22785244679418	6.79173610580419	7.15267819978915	6.71161032827541	5.91205779618972	6.09868997878787	7.56836018515346	5.55765700548684	7.42274527054681	6.96833122393463	6.88714928245383	6.56634119466141	7.35667909218359	6.71976856742358	6.79815753176581	6.64318498057199	5.90223653884829	6.79355110496476	7.07959650680466	5.67548340556401	6.38276472132895	6.97458810186414	6.6486154058652	6.558241460304	6.72934305001905	7.07131064379765
ABCF3	5.56618658668155	6.70043140596926	4.63245802201787	3.80693574699036	7.03299410113091	7.84562506222651	6.1661177857775	6.07823508180617	7.3008688796811	7.57100952688056	6.71697149413838	8.33638293507836	7.15452736842835	6.33358143616031	7.62204291651864	6.52702679850615	6.90236147502228	6.50036504226061	7.20925620028996	4.43165740231184	7.08549070116771	6.86192633196578	7.1679240023381	7.14101801151797	6.52331592096657	7.24473469391823	6.61115295317217	4.6391481780672	5.22589346468759	6.9761956716229	6.63318618524126	7.87191157544341	7.71973657117085	7.14429986939629	7.1983421934459	6.36934947572063	7.56200060073464	6.61066519332466	7.20790522360606	3.99182120085603	6.81977076596712	6.83067417819872	3.39379387155901	6.89085723261555	6.69355144204844	6.50110606872301	5.03712200963734	6.77116196940209	6.75181529364749
ABCG1	7.85968599901563	8.3773449822325	8.93690460591026	9.27285640477547	8.04517475300961	8.30991942962549	8.6001186294152	8.31286639670409	8.37546710749607	8.65348324635684	7.98052307193357	8.59443824167091	8.27366238553966	6.77165331976443	7.90011326333495	7.70755538513417	7.30976845600662	8.58555647562436	8.39524595261869	8.27625241300754	7.25416728647111	7.8593861450013	7.06311477827479	6.63698251261475	7.58957062896143	7.09426237445519	8.55259309979404	7.7415948115494	8.31954215662359	7.27063570125775	7.7625043660272	7.6650987157986	7.4000205541916	7.59157440668759	8.17242402610113	7.97275134993541	8.28376614123643	7.85120128118373	7.87819943056862	7.52680432857235	8.24364685194089	7.2973087899503	7.43035875944744	8.50624143789861	7.69441386783239	7.75389818340036	8.00588388051118	8.02676241406125	7.74754817128623
ABCG2	7.46544010354514	7.45177029378637	8.0613700617018	7.47915455485953	7.1184195790844	7.25440999324922	7.9703781338159	7.81182404430036	6.33626731474093	5.67404406498891	6.51863862609459	6.08595871659747	6.67094347983302	7.33241100734771	5.21510242229195	7.92806259053628	6.52135616852061	6.90820720953016	7.91988592599044	5.70765796502977	7.26220155862114	7.28912152170633	6.36039969954609	7.98414030178061	5.42332052618363	7.25631740112271	7.29478129656262	8.1930427257812	6.62744471120829	4.86060326331306	8.15037086546658	8.03198041611152	6.57411981272877	4.40197895455413	7.30563297416247	6.74409596754316	7.49325164267192	6.6313075724468	6.48318215559719	6.75052451885881	6.89656408474436	7.42524355437206	7.93611570614748	7.62685233900356	7.32300068799052	7.43383336208167	7.83665333418578	7.00359942601286	6.69714717858604
ABCG4	7.2856785969624	9.0651384445875	9.61801776203133	9.81246880683038	6.97672709223392	10.202857164378	9.80486848920262	9.06401763071523	9.33991485455643	9.4539232032589	8.02970446236783	10.2302049592883	9.95980042990688	7.34681546287216	6.94167275314932	7.62204291651864	6.97110885196535	6.84860262885494	7.59767499995804	7.84965601925658	7.12352390108895	6.6290248868915	6.84704296642863	8.27841542938503	7.39463224213891	6.18178663689089	6.53201838933068	7.93363131759112	7.34985756180092	7.56144098132465	7.4935371966978	4.49711849848868	8.07147947108799	8.15141718163105	6.99902982693132	7.48599456526791	7.65789765307567	6.52724585107786	7.34846469343409	7.79733281177245	7.00997769450166	7.48027779606243	7.86399545156786	6.86120418603631	7.40563517361387	7.53481364451075	7.56635099162853	7.51454538596926	7.39244128910357
ABCG5	3.60303036557073	3.02175845234478	1.6426516569546	2.4781594034051	2.96255404510134	3.59638813202614	4.41934942608267	3.31661927793876	4.07633381400585	2.35854641016548	1.44986153142905	6.39127110735637	3.09818259365447	5.8554949465215	2.385364823591	2.74224908330712	5.7437766179317	5.49622186599503	6.04972202474143	5.14460789247124	1.71448323954866	5.85110414664306	2.5304446889157	2.50271410522206	1.87628865818366	5.21014992980008	1.68333048688916	1.6095096907159	4.42380186344486	2.04028865135703	4.27845877734965	2.21946507908556	5.8947671662595	5.86144820681425	1.94643744027448	5.79406490272807	4.06158087291984	5.93983955215647	1.82218389041752	4.609971016493	5.04712502092672	5.22694896901249	2.48645442259139	5.55908331100629	4.85481594219226	4.07633381400585	4.6245404977724	3.50304938602799	2.88729308697637
ABCG8	3.51808844389677	3.75809508250541	4.59504142493131	4.30196940443954	1.99960758476824	2.45454827059162	6.65084671654397	3.874642069425	3.4840649014564	3.1177823609763	2.49363352604577	6.96465948803725	3.50813735386832	3.29294610889046	2.97007219145252	5.63881384493345	2.13458098380125	2.54370756645323	3.8847864581687	2.14221538966989	5.68248743736942	2.98450299811318	2.55611689277787	3.08493759458939	2.79311448065916	4.22565520312734	2.69113472381052	4.7594276257074	5.81125016318048	2.62012940520182	3.32690026978044	4.28241302639495	2.63106513497515	5.3777202780319	2.52252436890441	2.56989531253065	4.41807077673305	5.79434588847904	4.85481594219226	5.41486809724462	2.98244527384004	2.8496438656896	5.20852384404116	2.82206620654083	2.60134528855752	3.63858044890596	2.27709971343094	2.39663161425799	2.60412328206374
ABHD1	4.85035090160238	5.7959944909684	7.08218270291971	5.92112344212642	5.49551004346256	5.96958804257339	5.79527406745089	5.49502720830813	6.01717004954384	6.2303022780826	5.339018906221	6.10768098728849	6.08744627200509	5.50947819570561	5.81647618133024	4.80573593129958	5.13645509494343	5.51221822785266	5.45352945858591	5.11160652695468	5.93141524228219	5.58121881575464	5.69813206582319	6.18103490948805	4.9969130607406	4.56836817335452	5.80130939438722	5.50523597333427	5.80080547491514	5.30242387323866	6.48345194359492	5.00845903908986	6.23323990579087	5.91446105075755	5.68486054399153	4.41934942608267	5.54748301762314	5.60774819923191	5.47658940641059	6.01222898736235	5.73838650466831	5.07592821559322	6.06844266132202	3.89384458512967	4.92718109396009	4.88299951903269	5.31110833013915	4.75426747440972	5.30273955676601
ABHD10	8.49498955991149	8.90976963872715	8.89142957631002	9.14504599493493	9.28675410886981	9.30220461114721	9.10548733448023	8.88521135946705	8.97686955193766	9.33041477008091	8.50379193471266	8.92957438927121	8.85852409190352	8.89189121553636	9.14454306976721	9.02053754687732	9.14504599493493	9.14035367563139	9.45752925638605	8.76953802823542	9.23357817505594	8.97804282554721	9.47892211826248	9.5012816797804	8.72158796727485	8.97522050811412	8.82631434472271	9.54018381325019	9.43279474622126	9.54103070481257	8.93119041736123	9.78107040943825	9.43784224124836	9.61647629478588	8.53923662552303	9.72239930885017	9.36189445644265	9.43486985277407	8.47317967452498	9.23413990878874	9.11079109857251	8.94174568088187	8.77697051533246	8.78162969138482	9.11932921516021	8.85212959410069	8.76483671164434	8.63306360303614	9.20516251173822
ABHD11	6.06375772750908	6.48372455586122	7.07261715446279	6.94299384161469	6.15325230978048	7.14673477108047	7.11895266807627	6.74409596754316	6.59280377185112	6.7830225119562	6.11222038828014	7.19500358055873	6.49290853964628	5.66016674323299	5.80467988755477	6.09153224267233	6.67617375874817	6.40642331945745	6.73838514282544	6.9037647712245	6.17496258438912	6.25834625568451	6.28565773432294	5.66235174960474	6.29831917302376	6.42064402029715	6.20912046599654	6.91331648066908	6.48921873959913	4.67322929693699	6.45008757375465	5.34591885515762	6.42932797796086	6.3698243293055	5.9243679229912	5.77960653710799	6.10568061109905	6.91109693581467	6.71256380547639	6.4808938982281	6.9268493696548	6.41195415565371	6.66136339764079	6.47661198710728	6.70870640051623	6.31650046553167	5.24721729583781	6.17448827696025	5.42033066586231
ABHD12	6.94604399444121	7.61494792884948	8.76150903181743	8.63982637865113	7.17483864679936	7.70966702794427	7.77495193353635	8.4648344878311	7.90145802421771	8.47403529936972	7.70755538513417	7.87728850462666	8.32842868471431	8.29812214816567	8.08148343049925	8.0062493720272	8.32473408047733	7.2359688926037	8.07183708323571	8.1930427257812	8.45167633501967	7.96179517933889	8.04757880827691	8.19555696216048	8.10197085017162	8.22743560692004	7.56200060073464	7.19095345631895	7.36725659455201	7.61380060756225	7.63228588137563	7.85087627249015	7.76381785947289	8.29000279082506	7.05160654363137	8.10867019048073	7.05937744461064	7.48737380394808	7.36387287264421	7.44492271334867	7.87601141765771	7.22352837228425	7.2585137595412	6.78601281921292	7.42813479096113	7.29397211245695	7.58379463471515	7.39568387083894	8.03872587601366
ABHD12B	4.67214804143364	5.15114043963651	3.93845476555705	2.73677263816736	4.66002803069043	1.63794757357155	2.4287353112639	5.44327559819829	3.82229844270259	5.76056281668109	5.29522989427718	2.5043713563717	4.84347545349225	4.22565520312734	5.66798178217226	2.39663161425799	2.5178446094987	4.43566074008196	5.74863648578613	3.33718244020982	4.02229025424918	3.83856469181679	4.00178429026361	5.05988710016986	4.76718447842608	5.31397618960505	3.26780142384327	5.35805120466092	4.52513673827701	6.43322361217883	4.72150310459514	4.32380948039247	5.03452186963533	1.74708491658699	4.11268211788741	6.01622905931153	4.75526044365723	5.05819535918921	5.63762407229278	4.77179596197077	4.88024648233576	5.6233096709149	4.05457841559498	2.93537955317592	6.28839226526815	6.193866663703	6.14026956318994	5.87813546567104	5.99138304221553
ABHD13	6.86574473350119	5.6332640841644	4.52319983868912	3.95636997009801	6.6666108775992	4.72044173683269	4.02557845105501	5.67548340556401	6.04369800941109	5.2272268385041	6.24838744513766	4.86676979881419	5.09842119085076	7.13506917686718	6.4201790640343	6.45862384412892	6.37348474938238	6.39075613099476	6.06029401431215	4.72561473847855	6.2653076084019	6.56002745490849	6.05392207574826	5.49187281987739	6.57593386090818	5.56464182127155	4.92718109396009	5.93645607281447	5.52341182644628	5.20275199693992	3.37173945555665	6.06051951716073	5.85664399218414	6.06254776131387	7.30430031993313	6.11222038828014	7.08443178249022	4.6646961626933	6.01291739599776	5.80931055801011	6.09990541668758	6.62714499519191	6.2815107296273	6.73581420548589	6.69919204980937	6.42138064583478	7.77370488646503	6.9314963285241	6.63944785316961
ABHD14A	8.77557781215026	10.0731808681556	10.3410360289287	10.4752256564582	8.97467649579908	10.8006102713705	10.1256030099052	11.4977730338559	10.7618284257148	11.6402651866474	10.407957568291	11.8871218057897	11.0255399386767	8.95991378786096	8.94023982416558	7.99109235499787	9.24442201058938	8.51394602368842	8.21479056843738	7.9707327619112	8.9169744932559	8.90861590090143	9.36903990504792	9.10607787044305	8.87927416477112	8.80020159499025	9.07939090430124	9.05794101984649	8.87378216106628	9.3175110911487	8.60307873864857	10.1650906429336	9.9417146389967	8.5847153019131	8.9123671069058	10.1329845222594	8.59225954383635	8.94951422405439	8.72242440943036	8.46216387741744	9.18385964241422	9.00174865085585	8.34035480399984	8.6366333813289	8.96242361720955	8.68341074176478	6.55472828530603	8.9337582524909	9.3830346748739
ABHD14A-ACY1	5.8554949465215	7.31638515669178	8.15587448930822	8.10766147056683	6.17670266162489	7.8903627342429	8.10867019048073	7.89653384142362	7.58144677210555	7.78159228824905	7.31085853252331	7.97305317320979	7.43383336208167	6.02798963211894	5.86025773520331	4.47639938580188	5.96319418485606	7.08056867820536	6.51090595589557	7.58697982777033	6.4811406239329	5.99414267547341	6.73552489280927	6.39603729452047	5.37417390865657	6.71620269027737	6.23274029819019	6.31678137990922	5.88391857993186	7.44960564955823	7.33702458581841	6.65011944109635	4.93426647202676	5.26537689966965	6.65336466872445	7.25109410255631	6.32676313190814	6.52846107308813	6.98109845537052	7.27857858011386	6.82081949510043	6.73133014667247	5.69668955041522	7.22272918640824	6.68977998421123	6.24200169635041	7.07931284888585	6.78045790789927	7.05288472695232
ABHD14B	2.8289922281351	6.64318498057199	7.14186029680044	7.2560180501885	5.32687202622695	5.41220818696002	7.39301962485118	6.83557003618287	2.92560674108938	6.59153258984208	6.78253034940084	2.66276023410683	3.28000741551597	4.86481370047145	6.28442415034102	2.71679877537674	3.8894294325169	6.2088654432167	6.32446558984891	3.8872753913011	1.95268435885276	4.8838719899032	5.88708981685008	2.56196044548896	7.49824523748023	5.74402559090094	6.44432106951384	4.57781272671139	6.90479017892362	4.84694852057063	7.09555480137854	6.5215825114766	2.81137991722115	2.60472967224619	6.16128802305624	6.09034808799363	5.00210417257896	5.92480583241648	6.3781562144327	5.35703004353986	3.54824836408514	3.96065320749785	6.38557616146733	2.31268260311725	5.93501471803008	6.06229228146596	5.69257658779735	5.30644134109209	4.28328278875925
ABHD15	5.30669834732286	2.09242463299221	4.92567001139977	2.31019241087407	4.2507588774173	3.35618268429676	2.32614015670151	2.60527974970433	4.72561473847855	4.65115239946348	3.20707360913573	1.53350529908598	2.80759397176184	5.17364581654545	2.2291513881991	1.76907959099867	1.74207941885347	2.80593649396749	4.35851554850635	4.6777664760644	2.74761399112268	3.86030222374141	2.78812013799223	2.11225382336615	4.89818928098648	5.07132590420586	6.41430230464023	5.15897968994933	2.96668902939439	3.06032421751776	2.3794977363837	3.93703190624533	3.97019259003204	6.05819004645734	3.26633880693441	3.68058924802376	2.62299531798092	2.88892869646539	4.52853485373668	1.87718098611799	2.59734562833054	3.5994782256026	4.55335960944052	1.60602084343749	5.79622125986749	4.55833330997272	6.93331782344752	5.52908316890344	5.97465588839502
ABHD16A	7.45998028110115	6.94681708945579	6.49184335602242	5.59210496239564	7.61879425840143	6.63552726657271	6.543186933974	7.24288855220192	7.12295790846534	7.17349500732707	7.55466026944211	7.81386360175956	6.73814509811226	7.81878145859438	8.47240843960238	5.14889945994894	7.80465009180661	7.21939163963451	7.7116265381637	6.82603926350517	8.06074058179499	7.65001951081	7.7439973963398	7.68817893695513	7.74218936894674	7.88595569796202	7.788975472469	8.14691050121935	8.20755739805731	8.02942436009578	6.98446964443181	9.24712698073819	7.92771220501711	7.93901264068199	7.49649777685387	8.8371234733599	7.77552792451587	7.61410368691163	6.82839377050092	8.27873825929734	7.83394755767444	7.51650362057801	6.98874306604989	7.16289179996391	7.87663926078401	7.69790400369699	6.98797279668997	7.46653424726521	8.21443844555124
ABHD16B	2.1201577184627	2.1428725060405	1.96414213891468	2.10755589890114	1.8753172962912	2.14494779122956	2.24208196702377	2.16252078981531	1.92664854845438	2.03856805666206	2.24756765203133	2.13616012440138	1.90350015345348	2.4313127245739	2.36178423594375	2.47947267563882	2.90936431182307	2.25077812155767	2.16760503326349	2.7859682754023	1.99960758476824	2.43430773787741	1.91605087606448	2.96556860860737	1.9150365530151	1.85613694284358	2.95586678051472	2.86064537434943	3.21763064431054	2.61208124598582	2.90725321665069	2.55257201294974	2.32170827219471	6.38692465829059	1.77025411071498	2.77210571285418	2.73511359087873	2.49363352604577	2.80219515162318	2.34024780999923	1.99356089097532	2.25007871231899	1.88043770789627	2.09084936413952	2.30309896701779	2.00899063555112	2.4392008610397	2.01643695375381	2.0503346879017
ABHD17A	8.36451668272569	10.0164213727796	11.4297054324701	11.7041470835212	7.64342196261273	11.1591699067738	10.9045330751212	10.5975949071838	10.1623509683969	10.6606187435399	10.0217627633982	11.595969398091	10.2591131730442	8.09166630039235	9.3054019139508	9.91965982001505	9.10834227136918	8.56207065536644	9.49292196267822	9.65949894342591	8.56207065536644	8.27366238553966	8.63220059965018	8.60406383264266	8.8991015499385	8.92405623443979	8.7433052933753	8.57451962797223	7.45714217451839	8.22526566483701	9.74118128824419	9.88148665557348	9.81345294225508	9.44216763621941	8.73967817542652	9.66446228316071	8.78557757486646	9.04852658513311	7.83131733112936	7.418927343495	8.48477011786836	8.53221200636458	8.70353734458597	8.48516346508921	8.23358874013805	8.16732033480355	3.35780969487754	8.41205103442346	8.986934772094
ABHD17B	8.71879796823754	9.3830346748739	9.95117471121444	10.192321496951	9.00267050964252	9.72956865222798	9.74301701281742	8.95935826894188	9.60669161663552	9.63907569530986	9.16979969477637	9.35709112779514	9.56435723643856	8.61966467061351	8.41518640425136	8.7196943233194	8.58425721089191	8.0591632092651	9.19609453857523	8.79775675154102	8.24296017177984	8.68381204025045	8.29073208544992	8.30670860751687	9.19790281835193	8.29972914587611	7.62903687135053	7.39917081642915	7.81850689383675	7.65034885005532	7.64560973010877	7.13345086904304	7.53094523486373	7.11335893067269	8.80548155646356	6.99874352838786	7.95881036531138	8.02074020899232	9.09656921106947	9.21015454500436	9.33041477008091	9.32220415834224	9.45027894750377	9.59170130603005	8.936423412756	8.95935826894188	8.95525939420028	9.29394735348612	8.65759492795477
ABHD17C	7.62623277488993	6.61378634071182	6.40514873690933	6.74331620956612	7.05560886825893	5.67288023941026	7.42524355437206	7.03021445554131	7.38448067841911	4.44029353591568	6.38011832630419	5.48300939512234	5.87304251858701	8.14520004387544	8.17310381199029	8.26785488261778	7.50533264403971	7.96075583054108	7.41117967936328	7.05421245759081	8.05562783008134	7.6253309843098	8.11739956477651	8.33448778917616	8.09900938356731	7.98714403410021	7.8216415275495	7.10140015648519	7.01375408558216	7.18214094897375	6.27235232113634	7.33159938449438	6.94430834572067	5.79527406745089	7.44347704800999	7.26792152784364	5.75605327797479	7.36838512883351	6.07573387208804	6.92373729414909	7.74100514369303	6.97458810186414	7.3792637402138	6.75621364131113	7.29536139580635	7.4882428338119	8.0573559627121	7.60148201418669	7.05937744461064
ABHD2	7.51855603510685	7.83006217114176	7.71674128025991	7.68205508259631	8.16763890692741	7.71314256147803	8.00689302761548	7.59325947246897	7.20059752023935	7.63641410219225	7.5901372702475	7.85271384031047	7.94246267154401	7.77237667638016	7.979856303273	7.86903708695905	7.85148130792769	7.51937827547676	7.73125206728504	8.31663201207472	7.96774571896217	7.6732022254522	7.69852677214824	7.68116142251694	7.82439426187505	7.72999538393961	8.30124145349721	7.53419667605542	7.7247040615126	7.80240972108028	7.65183404650664	8.32025564638273	7.8677831008005	7.92580846143251	7.65842417411707	7.73912670274587	8.0940239064248	7.69948141958952	7.77856605786418	7.77404502263801	7.67562004849584	7.60174196239567	7.99318543666928	8.15422465389882	7.51425285567279	7.80124388276815	6.33239347597073	7.79939431095235	7.96966280272284
ABHD3	7.31580505264239	6.14377393081966	5.82549904967374	6.59905012132506	7.9711126048823	7.3550606330764	5.07793071380794	2.426262294262	6.34523344637832	6.54489916797633	5.94170056432968	7.19473095090556	6.65310666491484	6.95748612889949	4.37455064165994	7.60706573618502	7.10859109666863	6.7342437373252	7.73912670274587	6.93493361455512	6.98000113587345	6.97861174976966	7.17483864679936	7.71255583288148	7.24548670552407	7.09644048120565	7.41170389451734	6.36068553496237	6.33358143616031	6.24964475273328	7.33939792260783	6.9340945680673	7.04809686780461	7.63614956432391	8.36821598425076	7.02260728077192	7.42055736542739	6.92743256529418	7.24915731313984	6.74773397540207	7.99453419251206	7.54119948806318	9.06240101934362	7.28055643456931	6.96359490944074	6.90185188414019	8.04071753564403	7.63971091949276	7.59071913740074
ABHD4	6.85974019094333	7.35561052168806	8.7433052933753	8.54394021178247	6.49313006627103	7.77143677359148	8.75462960293976	7.64498375739342	7.87059236304071	7.93335551091898	7.14532599780228	8.21832087338359	7.87354352887286	7.01752786789854	7.47884471659896	6.94503267263676	6.67351273240318	6.62565485704182	6.33285916135176	7.1448431134703	6.53332301818884	6.16176300046216	7.12648116646882	7.57383980815066	6.91983949880143	6.56732385816304	5.51773368332565	6.24742721159104	4.37865658162967	6.69641132703737	5.3374630698744	5.01634005420501	5.00620851895239	6.51591991810533	7.03533872822499	6.60282324438913	6.39100398534499	6.18007102179772	6.22857941913765	6.87406435875998	6.81023657396478	6.36312833129704	6.49882436637396	6.94477252328773	6.41456412075383	6.09128830732697	5.88100083315256	6.44733920204642	6.57387393940055
ABHD5	6.17745176016394	6.04252772354529	4.82682113809492	5.73569059858136	6.09555056086578	4.69264429798725	5.6731276742827	5.36017072510861	5.62059231148652	6.07043435108268	4.90011717132696	5.619630152242	5.3972575881452	6.11734155516489	5.85279888597957	4.96660300723919	6.0410125279063	6.08328721957102	5.61045958931687	6.49681148733979	6.32397840706547	6.32549591692212	6.23838781176313	5.92777768626013	5.47309401475342	6.31728657229272	6.15373262144794	5.88956890728547	6.20294494886617	5.34256949396568	6.1961391081649	6.21146111922963	5.81414189898474	5.92322961972825	6.22625916027023	4.48775569299944	5.54285045850445	5.96481610369129	5.65476364785618	5.9904186877831	6.50062152201516	5.95066134533243	4.93107866741217	5.51582770846447	6.33358143616031	6.40334287406161	7.13075482685883	5.99733247709086	6.06940401633412
ABHD6	7.31201283070429	8.08148343049925	7.58059238523801	7.79733281177245	8.10330423496375	8.00689302761548	7.23966293853807	7.68318359299255	8.16626600334495	8.49220328527934	7.87445470991227	8.04002897792094	8.63708651106848	8.88019803619132	8.64545105773442	8.26608444897005	9.00968425280566	8.10000512526688	8.54919681109352	8.50701370296094	9.15086007928553	8.78029781097897	9.09140869777195	9.09918655923516	9.07229094354623	9.21986505533167	8.36106920624395	7.60118182488173	8.32952399503754	8.30882984384213	7.90689951430736	8.03872587601366	7.54988748897512	7.80866521487859	7.40027545135711	7.7116265381637	7.66924670159256	8.30882984384213	7.81148304342215	7.9173757504354	8.18006581234197	7.93806244524152	7.93070337443018	7.69324773943597	8.27006219364905	7.53419667605542	7.93927572753227	8.18876059118919	8.50459566325512
ABHD8	5.41070739155744	6.81155133393355	6.84316807048681	7.91028843680037	6.37556141240077	8.16423776884775	8.59266923585343	7.75389818340036	7.25252376196272	7.95851604768538	6.34499926110817	8.34601818839289	7.84397841061703	6.70735029766428	7.29955884062085	3.36008041114437	7.41008229711537	7.06797734605568	6.65461859561963	7.44572088684017	6.59609061293986	6.66865800511076	6.964360958705	3.33182126443283	6.96833122393463	6.46668867654157	5.34129820481011	6.34523344637832	5.38522575835434	6.41276502794235	5.49410660484708	7.06445089187802	7.51650362057801	3.26281274231482	6.9282526852707	7.68260812555038	3.45638612647333	7.05262054892441	4.53504084332434	4.31445245489952	7.63880028324098	7.18360011067438	6.63921918044765	5.71669280066047	6.39202990263081	6.74721965369272	2.83010523206367	6.55623605813354	6.77066162274567
ABI1	9.45536802847832	8.5452295497656	7.5927094184661	7.81546388934684	9.02675470265061	7.80240972108028	7.57936884065041	7.90308498501424	8.24852987598042	8.1114796723365	8.45324740296995	7.91383361890571	8.32992365263323	9.6434098342717	8.69636384130129	8.44621154011515	9.23413990878874	8.75917834483201	7.73851990449781	8.65258149592568	9.48877201685455	9.12409809669016	9.70616544752668	9.43996404665753	9.02441883171078	9.27527941918607	8.15587448930822	8.13727172891444	7.84715791592132	8.10799065095427	7.67970799890771	7.36618045467285	7.69111344055367	7.46220276181796	9.47459980985147	6.45471565489332	7.58496337096241	8.06746621289009	8.53840692373097	8.36335420360211	8.11461606949607	8.29108118554652	7.85335522825727	8.23914098422119	7.98811056883855	8.21619271512148	8.99262161413708	8.73366901747814	8.34104213328968
ABI2	10.2289283616829	10.757479292171	10.3638837513256	10.2180083859963	10.0366731280444	10.130546461642	10.2400105220451	10.2791719629379	10.7199191878172	10.1834024800701	10.276432840089	9.83316958656107	10.2247658178148	9.4406446276087	9.61238276383023	10.1623509683969	9.33375354392434	9.64665953687002	9.49687128197804	9.61155317786587	9.40950278079804	9.65092751990488	9.18272471448706	9.34251439508167	9.47528949366191	9.33103435807323	9.88043995325054	9.87529796303741	9.622659319241	9.7577817736567	9.99439643684049	9.32284987036821	9.8471831029071	10.0862678225261	9.91021166471004	9.38724773902805	9.92371576016363	9.93534175382116	10.0185118267124	10.3394968806244	9.93008808028275	9.72956865222798	10.2705383642975	10.5504829853398	9.90009365912942	10.1266647410143	9.42064866771316	9.83316958656107	9.40372816241673
ABI3	6.5020451246311	7.15958014901332	9.17747048116042	8.48073724747191	6.52675158347617	7.56144098132465	8.7129230970207	7.70278363753373	7.16231260271748	6.8097362773938	6.98135260181843	7.47742943775253	7.60562847616921	5.53412508506703	6.83480353125044	6.51690380649257	4.09504263861621	6.15347538264951	5.99706445976075	6.71484410613013	6.00754704990762	5.79484737831024	7.13127756336438	7.15217418514006	5.28505096883446	6.25283504619262	4.39159228954974	5.8119797617073	4.81260525824403	6.42832091568244	4.69157359716018	3.4243217340212	3.76216903210044	4.03809298985806	6.54466078663878	5.48354218466826	6.57214899936644	4.46739005936534	5.55664501904312	6.61783164193238	7.3078460405453	4.1666029917979	5.14272832846913	5.52610762900683	4.96300272726195	5.82217161147349	6.57723254552121	6.06180136175729	6.18103490948805
ABI3BP	5.24127070951643	5.60322956541665	4.27442523439506	4.33924252627627	6.18831213758993	5.02148487748797	4.28649172578107	5.10736193189979	3.67427138741522	5.01607479459318	5.18017206636674	6.02634057902043	5.09212656769821	5.82793584504575	6.55623605813354	6.61378634071182	6.74144569753231	6.39304275209066	4.08401119724264	5.00560594315382	5.96366939692838	4.71020887149321	6.81306114400229	6.42907612370123	5.08329389362587	6.07043435108268	4.53010737271501	3.766799453929	2.98450299811318	5.95307444858854	3.77103373856265	5.30242387323866	4.7311603700626	4.5880890935933	5.67165583264013	5.29722802487616	6.24153030665107	4.56836817335452	4.97311254970427	3.36419219485846	5.42457376244282	4.96749737692053	4.38233816697848	4.73880797854858	4.70053646946515	4.4706264278384	4.32420523448848	5.58886005925727	3.40139653742155
ABL1	8.5939997042911	7.9251461108179	7.98019772323131	7.66080863899052	8.29000279082506	7.76313927920299	8.06578063723161	7.86935546725123	7.48198663374613	6.61269887758218	7.47603119180249	6.99257888918352	7.10115408215416	7.95881036531138	8.30705923210541	9.2406865290188	7.95546468080534	7.78069751007806	9.02550196192864	8.64760626786384	7.16121172929147	7.9248080023755	7.62783119619221	6.93434659958164	7.22861124038245	8.15969286849324	5.62928824566936	7.27714029721612	8.54258858380146	8.35684164349824	9.04627486751818	7.84682269158721	8.12551026214544	6.61913738615766	8.35843007230595	8.33412383115961	6.69406711266839	7.6958506102452	8.08148343049925	8.28451620228025	8.3773449822325	7.88077099828344	8.43006515620548	8.0573559627121	7.77079228367838	7.92580846143251	5.92251223308624	8.03665745782868	8.41408593681654
ABL2	7.41810021669639	7.46827659002343	6.92990141536471	7.14186029680044	7.41758436611137	7.02784665155829	6.4958364398999	6.82239427284523	7.11067933996411	6.77952545535671	7.06549734877175	5.92777768626013	7.39488588505461	8.29555953618912	8.09166630039235	7.21575887535999	8.41906429356383	7.54962000527736	7.67347089188431	7.78220868146469	8.34104213328968	7.88782092805733	8.32692243936616	8.57742091043269	7.85726537855745	8.29812214816567	7.85786215684512	8.13838793995414	7.6152260625933	7.43493608445201	7.83902060007281	8.05763706900658	7.5409003103144	8.03302157799226	7.34536881029818	8.20934698446142	7.22023689329748	8.17038578641843	7.23911741825856	7.67347089188431	7.4278123291816	7.36221236289908	7.15086815933391	7.60383533370306	7.2219118991139	7.77582145679586	8.2536212546304	7.4070297052772	7.52327175744972
ABLIM1	9.98536169592674	9.09198583554106	8.64237424329512	9.02383244493793	9.42064866771316	7.17938183459575	9.7577817736567	8.6728053570971	8.524245515908	7.49680209782103	9.25012652741796	8.3747015149472	8.76630016370586	8.93423789951246	9.96533169262928	9.93974714246192	9.14268701872522	10.1180708565094	9.90105023021098	8.86823011252748	9.09140869777195	9.20394489432079	9.33919690492648	8.87927416477112	9.04567870849911	9.34192052599459	9.0959553898384	10.0217627633982	9.28803208764657	9.11027992145069	10.1243232503831	9.45241746639837	9.03347493765887	9.34388694955331	10.2559076392468	9.71812217532704	9.05905566606795	9.49981317498399	9.31434707354068	9.4406446276087	9.33659563627659	8.82389533817583	9.96433535857259	9.65515968976005	9.05133001962027	9.05794101984649	8.86931404950538	9.20516251173822	9.42927083434979
ABLIM2	7.1184195790844	6.92290013146284	7.34792050162847	7.36783472683837	6.95373395202717	7.12508695374123	7.50190618944502	7.29133709098029	6.67067513444978	6.5597690529263	7.43865493665559	7.75247342696934	7.03971455620119	6.67923962727021	6.57134528928999	6.51737549192111	6.79407524607147	7.35561052168806	7.23701603045257	7.22272918640824	6.565115599695	6.42731630485218	6.40514873690933	6.80788581987476	6.34070255251051	6.74669291888331	6.97136549386579	7.69762246371815	7.48170742862859	7.76313927920299	6.78840253284726	8.09265960591394	7.18332684634052	6.88346730446121	7.08033887666784	7.4842860677964	7.48567913763146	7.55068207878322	7.18930547613263	7.29680533591972	7.93070337443018	7.26735378202989	6.95178131097299	6.82787925860001	7.4278123291816	7.70481218469232	6.02586429868577	6.91515251419333	7.56605146262856
ABLIM3	6.76688543107199	5.58813479293332	7.08680891800816	6.86418020676033	6.40464008343101	2.9488447744886	2.10141413615965	6.77824420160306	5.98387752694296	3.96065320749785	5.75379063908625	6.76584756021426	5.2907737334204	6.95001780892945	7.38364639550019	7.58697982777033	6.17426197544496	6.80818203851938	7.04499301576624	4.30640608589438	7.1066905453038	7.05112771031421	6.47317757013544	3.31352878006392	6.9440225392234	6.76373494424923	5.0675855206561	7.56931122775919	3.50104781916108	5.27517233650761	6.46512714895432	7.26409077871049	7.30511345534566	7.31697630224346	6.88714928245383	8.14586606024744	6.04470604365287	7.43785037078558	6.30593996881694	6.24575520173519	6.90107235558678	6.93778192785075	5.45430217017356	6.75024654038441	7.11923830180311	6.24130354412295	5.34719958451968	7.07639267178783	6.75309842140359
ABO	5.38246997917293	5.43559020213365	5.6297248058619	5.65819431824196	3.37025057269191	4.65930479618215	7.17852526695709	5.74911043276347	5.13760484842065	3.50564906242077	4.82682113809492	2.49966596159334	4.68508903496236	4.83898195866231	3.65452260764078	4.14405901988269	4.22110858425531	2.79540813109965	2.93638519240563	5.71065950832326	3.06086660943203	4.75660044163012	2.39934191613092	5.22854985255135	4.2621227857063	3.70047865001889	3.13826043635161	5.2277301334931	5.23691438050496	4.44320470704359	5.28977569845717	4.13865155658487	2.36437153468184	3.13633990191071	5.11679865006466	4.03563999809256	5.20411039320877	4.90562584437067	3.03979472278743	5.75920234243419	4.95460056726454	4.26252827126906	6.17229018646954	4.9722482281216	3.63652623387406	3.66649937595827	4.4603891393865	4.14692888735615	4.54079340744652
ABR	9.57472766547367	9.78107040943825	9.56354851551297	9.5106140079055	9.61558773351119	9.62922346928186	9.01077677550035	9.83703191006606	9.46166629998157	9.5931947893988	9.95771989252463	10.0030872737467	9.82518372512535	9.86129247633875	10.4963219945308	10.5339758360626	10.1882747712842	10.3047435951069	9.6753792017091	9.71212136205856	9.86507521555524	10.0287463497049	9.70083969831756	10.1468980178507	10.1729195628766	9.86805606425542	10.0076648074884	10.1778218232887	10.0571004915793	10.1778218232887	9.91021166471004	10.6055475125438	10.2956625395992	9.94903354562051	9.52043862867506	10.6230723370352	10.2233845529105	9.87529796303741	9.75146962520163	10.0087938677251	9.60988735229336	9.66446228316071	9.41849038928007	9.40036354360949	9.60598986819895	9.61727983664731	7.20736510939857	9.43558529660788	9.40513131101446
ABRA	3.31263366272593	3.59112337765859	1.97627502061265	2.49424130304936	3.88180950696979	2.92084667693778	5.34719958451968	3.73859121743125	3.51503317558473	4.16891301871465	2.54917560895032	5.66089478272382	4.20884634955834	4.58074796199722	4.4650953257455	2.70184888852901	2.32936281036743	3.50471615858458	3.71413289004826	1.95884256748827	4.31191878175637	1.86113363712066	3.60303036557073	5.32687202622695	4.50522790752752	4.89442733073192	4.46623553588922	2.08175169906513	3.25831461289927	5.10065994744836	3.31959584475263	5.1310700563844	5.66946002252054	5.65591349783631	4.01297782913088	4.34050295984056	1.61432303972818	4.48024677364591	4.46113734613826	2.57170351906858	5.20852384404116	4.39159228954974	4.01486489296611	3.90222442751827	3.97072196466591	4.37155595993772	4.62897575189737	4.70855983365255	2.67226181377208
ABRACL	7.92260608762946	6.67119122749915	1.2959941647498	6.31571392752687	8.67820565126522	6.87152226312512	4.70388618299766	6.2184267264981	6.66034366956629	6.76968175255882	6.92030668776673	7.01641966542466	7.15855472846613	8.8345886105277	7.21856455876923	3.21716294855689	8.29220910740814	8.97352477683874	7.1055565102302	7.06228894193288	8.45050683527402	8.62516203060953	8.33139798585285	8.29000279082506	8.42479225006896	8.21760961454203	6.48841639630901	7.58616931856909	1.90066949127101	7.82099426983813	8.20968246096932	5.77983816934246	6.55672087242122	6.81716953585819	8.17687192963703	6.64346599937614	7.79079603745661	8.30419080984185	8.53966366871211	8.07716445991334	7.8266593649336	8.88682917470814	7.61057987183263	7.33622478868174	8.77607179724055	8.38686635624726	9.21814110024868	8.8409830715636	8.518846886048
ABT1	4.49454751655969	3.07019660355809	3.65501892935576	2.79422876850182	5.7013180289358	2.83877444945404	5.96147029749366	5.2641062781254	6.26432471690003	2.8453284570549	6.3698243293055	4.47911558706795	4.51031641980628	7.2114079924539	6.47937309447243	6.93493361455512	6.70332011755011	6.9675349878722	7.1181553445018	3.62702344031683	7.24577176473139	7.00712147572133	7.23994771078783	6.53707486060358	5.85396266222604	5.64650628427909	4.11991469276073	3.9623438945863	5.65225208639401	7.24888213846995	5.1584421256938	7.0378833069214	5.74888159647895	6.0212063746576	6.14812560190446	7.11705750721933	2.90782525662346	5.56858925716766	5.49576127668851	7.2657117054505	7.16711801572911	6.78253034940084	6.80764655000223	5.6074869755664	7.31495871765678	6.94299384161469	5.32923800105284	6.9531567833765	7.18018136416204
ABTB1	5.18281961381572	6.13785908572075	6.56229528426509	6.66113487644619	5.35523465912965	6.67697345300598	5.10459824651763	5.64220762973903	6.38872568061621	6.49805645338977	5.82140422956712	6.4876439430817	6.2506233431037	6.46792998402482	5.60921898010467	5.97179720048836	5.85595933350785	5.22357011474014	6.06081479737814	5.84059494198452	5.85595933350785	5.8380930254353	4.65287963260013	5.47211096263009	5.03452186963533	5.62082882710052	5.39217193147108	5.25453162780097	5.67596642707813	5.37798108012818	6.06158009646059	6.68291008720657	5.90677360280674	5.91227577543353	5.84254115780489	6.2403258001374	5.15739330821961	5.8284129752073	5.70869582279594	5.29129274870377	6.17128790783897	5.81414189898474	5.12152669486004	5.22800737124841	5.26154881246796	5.00389119842187	4.5706605824487	5.65300677055449	5.8079242313918
ABTB2	4.24685077843791	5.50969469968553	5.3660907426084	5.53148725363279	4.98920783032163	5.16959149650052	4.37414862903949	6.15567507466994	5.16567047417355	5.04824030964697	5.51973326386471	3.97330738320576	5.38398276167608	5.81101381679311	6.23397849254193	3.26030492168131	4.32689264857908	5.79226510813158	7.42636181781205	4.73813736660455	5.82716777168776	5.1584421256938	4.69013648745286	3.90928584444312	5.4842766512745	4.5641633973083	4.02022089951839	3.01616682320653	6.0362751201044	3.19842237464111	7.0889245075762	5.933602355507	5.47309401475342	4.12943020131215	5.27991645138308	6.41508856671258	4.57630210948084	4.41142677816272	5.24075422622968	6.32495874252143	6.37454934941924	5.70943631293717	6.18781632862669	3.96280220619522	5.73297870422371	5.61175729504508	6.01360693573185	5.30300947305185	6.06003101896125
AC000111.3	4.67110995604397	1.43345769784544	4.07828023563388	1.95714403508125	1.30475872319219	2.75789978863081	3.66754775952012	1.09752960859099	0.637633445741612	4.53882983640672	3.97125681794969	3.29187016810987	1.43611112026758	3.57597652256873	3.00841778271521	2.20824913327811	3.75500091824969	1.22223529515296	1.72237011988786	2.1263988591897	2.07572004741067	2.28936397289579	1.98887503100487	1.34330338951162	3.06602351238712	3.09195908328344	3.52066766860674	1.3966324033148	3.60835452777907	3.65501892935576	2.92341829482845	3.46596379190063	2.06540273139854	4.99538776414488	2.11537290728039	3.08899044656207	1.17798155725141	1.60602084343749	1.26327605993466	1.67719729697619	2.18877999795958	4.1637765661704	3.14582254331465	1.07751318480148	1.69320705907384	3.23731779629874	2.70402578343693	2.22842409756612	3.03139501512923
AC002059.10	6.1693541520681	6.35319643729927	8.5201007503187	6.93071793958463	5.70060464385017	6.81329061907576	7.2657117054505	6.36883078051352	7.06470573531709	6.42858388273559	6.38617300649716	7.17400898588561	6.97496749199383	6.20198086457149	3.61852634517587	5.78386967782563	3.72280289518004	5.26257691063896	5.94709217816791	7.56200060073464	5.45253434391969	5.71161696956769	5.46683843035844	5.83596234755503	6.28324065947502	5.61659544240813	5.2993273877928	5.61494610694129	7.653568604557	3.9212190017315	7.47576074003513	4.93733635637671	5.78718402598894	7.3530841096233	6.35412087741244	5.01046518950873	4.56984881551557	4.81099447102048	5.66283968705196	7.19421286706383	6.17545648721689	6.37243096952179	6.4357188563456	5.77125146815493	6.02821527237678	6.06465124508567	6.45208223793788	5.93118695113019	5.63972126615843
AC002064.5	2.08555345949257	4.19262885840421	6.30193712181643	2.39867145345128	1.51693484393767	5.54946859148484	1.50624042179814	2.09016715994653	3.16111999647905	2.58958637389966	2.32110154310476	3.85517680195047	6.41170198221256	5.96886812061187	3.96027568660244	4.3260048193684	2.10596080081474	4.28285265765735	5.00789401895455	5.28558354204422	4.14871646158865	3.26531268267009	4.02324770329991	2.69805747571281	6.03607005196361	5.11964236047556	4.77517564148563	6.3027275244429	1.38086431248842	6.6930581487828	1.23754605643829	4.7423186975347	1.97283353799969	6.53942146761295	3.93013703377787	6.0777298065789	6.45158741031968	1.01438029247013	1.57700599401501	4.14909781034431	2.00730358804784	4.18385541390959	3.53476928534573	1.92375185233513	4.52853485373668	4.43606083551754	4.95718011258091	4.94753069770975	4.02739416781393
AC002310.12	5.2356268837232	4.97879172001182	2.96503172719078	5.87111056389843	5.61711306838016	5.317586406179	4.44279126037751	5.16142092147976	3.0486141965118	5.49041027943223	4.45956279207474	1.90262181658447	4.89221846944399	4.50228325462898	5.88832603405715	6.32905627955459	5.12095568858957	5.58984818637419	5.78597396426147	5.54160381559397	3.61087853746266	5.17665549017391	5.92672448552519	2.60635726717144	6.4876439430817	5.7154329769165	4.96477536494898	5.34591885515762	5.27124999773536	6.96932951857707	6.05466182901467	3.69886417980608	5.52639731072896	3.17977506167629	5.15679267268579	2.17659435931919	5.46255897378941	3.25532133971403	4.683356899935	5.42358580527103	5.834457159862	5.86720154160386	4.72246014075389	5.62550199244816	4.32563594476981	5.37015282309105	5.62618117834908	5.6269085249028	5.9640947339397
AC002310.7	5.42060176262532	4.40482825634212	5.15486316740613	6.43031178022472	5.7015663858406	6.58421881768641	6.87934499140589	6.57994563443443	5.48565458562967	7.03482363372108	5.89452607232048	8.23071606816897	6.81023657396478	5.27413788513865	3.39938728343941	2.94772860433725	5.3282088848676	5.67355044263929	6.01152492977724	5.14997106260725	6.31126046269404	4.93519590222161	5.20457551559016	5.81318594647711	5.29623603948005	3.55138679773383	5.49894221595994	7.35997610373526	3.38001679176477	6.81382109198255	5.22907071842424	7.12702071457197	4.26781676770657	4.98170915161789	4.06496063923603	5.91421914467799	6.21558134595536	3.85211040732406	1.9456002215148	6.33896838559055	5.75699060413144	5.30591144203752	3.62748803854672	6.57569005104942	5.94689410598052	5.1275385789436	3.46088266535011	4.92164126285585	3.13083452267476
AC003973.4	3.50304938602799	1.51044237608574	4.84029838809147	5.46856962230998	5.37166967436298	5.07099586857997	2.06460504181291	2.25007871231899	4.03029741914232	2.44972388293476	5.89905773211312	1.40276201371339	1.6520365964862	3.48566539310984	5.35211168807519	1.27743663774423	2.72226555054654	4.58966770509046	5.57206434119164	3.00441975422762	3.00392464860857	4.00277174856621	4.68051615379655	5.01607479459318	4.72630047216116	1.63972927552617	3.743869717371	4.45648192882552	6.00069996140564	1.1849225282581	5.59765342015705	4.87584442253861	2.45882056240535	1.33555280673934	4.11716399564386	3.04907274891015	6.69865467429495	4.7416496976756	2.58790741835056	4.25029029465436	2.4030010408035	5.48201519219102	3.10236156336435	2.32049921427216	4.43440721169931	4.20295507912126	5.39529496860578	5.02234646554866	4.9888992817532
AC003986.5	4.85420884147728	5.35240864131241	5.43956613034853	5.73713728961322	5.13645509494343	6.66788798599814	6.01693592735619	6.39785443310597	5.97535225725048	4.73475538681659	4.81135259576381	6.28890019999298	5.7707726034359	2.44657337878693	3.52796741902423	7.04205644531806	4.54774101877366	4.86575654945879	3.62142902542171	4.5756062693755	3.91137136268283	6.09228083604258	6.70843637668926	3.63652623387406	4.55335960944052	5.68009877067519	4.38628493727611	5.02670662037053	7.43434742712542	3.84464150248335	2.418372758732	3.80587381600088	5.68248743736942	1.96915130466398	3.84156756324433	4.00814433345079	2.67489050219845	1.98510290138113	3.57756477127583	3.02018708257792	4.70192962957175	5.37721186159259	5.21323842617117	2.19495852282734	3.73263682221185	3.02827151558223	4.4736431049615	5.46856962230998	5.08555583453079
AC003989.4	2.63810361577281	3.14157714937157	2.67544482253035	2.54560405739961	5.1254498215789	2.23999691919004	3.80636689923486	3.13475239246517	2.47451057736715	5.20249948243951	3.82331870125614	3.85877614116405	2.96055059919288	2.75144764469665	3.40950828505255	5.6235445312446	5.21700407134357	3.22286766126988	5.59909161000325	6.46192476851707	3.42980936684764	5.13265208979574	2.74866422471255	2.69573103852772	3.85322715382329	4.51608215710104	2.71950783561949	1.89680192983309	2.7045836691494	3.53739495339219	3.56419000053541	3.16111999647905	3.85826942130788	6.9026700478954	4.66329020472173	4.19802636181701	2.82546076431351	3.23525917005788	3.08446172403138	5.33716733093694	2.4667532985325	4.85259102421449	3.23481122916125	3.3712348569827	3.04186492304759	2.8033084474056	3.51759608639002	4.4308238196571	3.16909092832653
AC004158.3	6.57017655212315	6.44931643184234	6.95401602351111	6.06509966143376	6.46540128040891	6.87606918759113	6.51961095499626	5.02234646554866	6.67923962727021	6.4076599178995	6.70895300838033	3.38255369827973	5.83959553055134	6.15420422046871	7.14701037883808	4.44202995799833	6.68081022841405	6.67594638505908	7.03299410113091	5.98185148460498	6.39304275209066	6.68532100183049	6.35319643729927	7.15986187133373	7.11681437114586	7.08995096547126	1.58634440943129	4.59683597000164	8.19699455592878	6.47733013090463	2.35854641016548	6.57994563443443	6.62985133346039	7.60230441206534	6.91850771425172	6.44956556198881	2.1977864143951	6.89917450606794	5.67497379100115	6.19859701295347	7.59649274030999	6.23838781176313	7.21991281361954	7.87258000285333	6.63825185886013	6.93356889319554	5.99849896030592	7.13157196024915	5.98210916957952
AC004490.1	2.79857059740255	2.34743122470739	1.82218389041752	2.16616597623766	3.41102026916064	1.77388908172762	1.8823206216278	2.08869623568018	2.39601139273623	2.39415468997287	2.58393591520297	2.89002640385767	1.8368968391757	1.78585752384417	4.65568675418069	6.35783535029934	3.17199485207876	1.69320705907384	1.93945688636357	2.256233611653	2.70078715997748	4.47177071078799	3.2723107732175	3.09614147117504	2.38707650992601	5.12375190025123	4.21017034969217	2.70679147131677	3.86588044288827	2.19211535517482	4.72216738132045	2.83338320458909	4.23286795829461	2.87462288903694	1.84882930757618	2.53449042574555	2.92341829482845	2.89153598489383	3.38922085009871	2.57751307505645	1.86015924063901	2.366306427826	2.12402837787983	2.19282988795974	2.63223339209165	2.83449214642446	3.81776851104233	2.426262294262	4.46196503072355
AC004538.3	5.48660879693118	4.04881562685234	5.64602214053235	4.19660477854914	3.33077569461044	5.99899861770596	4.3749536617925	4.66903833627363	3.22582412194399	3.24293597839368	2.57579406098058	2.47691886858834	3.47067651520086	6.99819532278087	5.58047665319767	5.67521701210921	7.05366814075106	5.95550268543619	4.50601398596602	5.33028556702834	6.52606248035875	7.30589082632075	5.53366108507099	2.41778076699784	7.60799522384952	6.52552117476624	3.88834890137521	6.10370359047579	6.97212350137249	5.90585735300479	5.00767178068089	3.03139501512923	3.58649934298125	3.08542513992625	5.16486240464977	3.4019255935768	5.23945962835817	2.04028865135703	3.85322715382329	5.61885956255011	3.59796102772529	2.28321248039766	4.57174814547569	3.13378096621247	5.03564007258676	3.26179262250979	3.66557316416085	5.61988569966302	4.13336141165985
AC004692.5	6.3525033800282	5.91609585737778	5.47185758125886	4.94571496316381	6.62565485704182	5.59236223184786	5.93764988400286	6.99984187414754	6.18081220757359	5.07299480092835	6.38845657124177	5.74131821101095	3.51292027333648	6.48467018600188	6.28839226526815	7.08549070116771	6.2769513088558	6.32932029163431	5.94825608343346	6.97482034003847	6.40564596139469	6.52702679850615	6.89266846362395	5.58547426560928	5.72173409389966	6.82889889415182	3.35151469092782	5.0923627965944	7.61911151618945	6.97944585140763	3.18853458559178	7.18415157111756	6.99414588195099	6.8845471022806	6.50873772138319	2.30575376652971	6.14637275354858	7.06071590249756	7.27972127194359	6.08352237094671	6.1966304612978	7.06284427975365	6.61217544287049	6.57040900651509	6.88588111093653	6.53409083941696	3.07525486940129	6.63007328789034	6.21722349701096
AC004941.5	4.12041946269388	3.85472642125269	2.39729068446513	2.37449897455479	7.52140360523734	2.04815270893361	5.02965932650497	4.71701653535853	4.15043135214176	5.98828088701918	6.20465598717616	4.68751675628668	4.66038172720139	7.30675732637711	6.18297507715666	6.38845657124177	4.43440721169931	6.37790091778745	5.94219270818447	3.91861818718501	6.77037604359463	6.58470758259016	6.98929317738797	4.73084442979314	6.25014965429961	7.09025376555861	7.34223671216769	7.38991910522395	6.8913648662514	5.38246997917293	4.4736431049615	6.15638480555746	6.00335061918386	7.12268056255615	6.74797245079919	6.37556141240077	6.77927860095566	6.02335083852829	7.23701603045257	6.54955384500683	7.61290296845931	7.53572472132884	7.05160654363137	7.59622714386688	6.86574473350119	7.12589098265156	6.28865051642596	7.14815912341731	7.6530376626674
AC004951.6	7.80621003679099	6.87204657918004	9.31102985109013	9.17874968144438	6.59153258984208	7.33966191769376	7.1838533193071	7.2585137595412	5.94644664171351	6.69181221960248	7.73213234122449	7.87191157544341	7.45551460686368	6.55576611488648	7.27576424834255	8.93010216654381	6.52771911608534	6.10840261606293	7.37292323428656	8.91850789797501	5.90848374026008	6.41353919092221	5.29391558894116	5.04712502092672	7.35781718073491	6.37295218825576	6.21481276135366	8.05424101238252	7.24202139360159	5.26076176612496	8.49985272665387	6.46995328682979	5.35492402124138	4.35312598275847	6.29088395891691	4.1464885076609	8.17794485992867	5.66187576247151	7.27742563521818	5.63047180502948	6.45541984586415	6.27596931013115	7.20242107846001	7.64560973010877	6.54612998869062	6.31174914983069	5.60028965836256	6.20339303372205	4.81260525824403
AC005162.4	4.68443077732873	2.79311448065916	4.15963969480393	5.08472193072292	4.17446928717068	1.78478162020482	4.34387012530069	3.17522235403306	3.95534591546625	5.30801298855855	3.50926291474646	5.28680813591943	3.03443178937821	3.64249898300948	2.70957167654291	2.64304511114457	2.74708601864771	3.57399959791049	3.95878114562835	2.71066980517376	3.3712348569827	2.55257201294974	3.08392943568001	3.05771064359603	3.78951508952643	4.38932986923934	4.63245802201787	2.35609843069917	3.74437125243081	2.55611689277787	3.67320657982779	3.03884598537065	4.09787551171321	1.73165869454997	2.84031752424367	2.93537955317592	6.29330065415687	3.45164824257194	3.2137328574171	5.39953862621812	2.4355326441081	3.44516906588498	3.10388159376229	2.78040402588175	5.88055904855217	2.17076205595997	3.71150856692957	3.2747328950829	3.50007564272834
AC005224.2	6.21146111922963	6.34370159834941	5.97754277029582	6.33949177224122	5.62430222410029	6.99040607195001	7.06392795823268	6.48816611851358	6.42932797796086	6.16765284095257	6.02240445077785	3.98795553677319	6.85844432845377	6.87858165944742	6.88847850215735	5.52759368406819	6.77672255683309	5.83035583614038	6.3933082175526	7.42577320736386	5.6250105595807	5.29699329106236	2.27307976728681	6.14427160935748	7.14561117799315	6.51539859912879	6.35936989687681	4.98140888973737	5.00845903908986	3.59007119336983	7.27423392283438	3.17464972715263	6.7830225119562	6.10395145799288	5.95597017994501	5.63904165298351	8.2058477470354	4.3382681606815	6.50110606872301	6.39755213000179	5.19334015147012	6.18704950938651	5.7794070597545	5.58350567817074	5.16486240464977	4.82341560089134	6.65011944109635	6.52798011469037	6.37790091778745
AC005256.1	4.25720215285149	2.97787162785003	3.23936645164846	3.43697184001388	4.28150412129331	3.15147180295798	4.64585217064547	3.47809513514382	3.91861818718501	2.75144764469665	2.8952330767077	3.57350370643325	4.44790778971106	2.97878528796541	3.55409835447622	3.10752064415064	2.78914645228079	4.96987332723116	3.2723107732175	4.59942543636543	2.89678846804498	4.10695911940309	4.1226114326748	3.17771108363737	2.58512079246321	3.82901740012226	3.17464972715263	3.34170711571997	5.25501658818046	3.63094872687827	5.29234201225749	3.73911932831191	4.71259243474097	3.07072654775434	2.93032198251428	2.89360908108947	3.73502583640535	3.94185045863847	3.51759608639002	5.04457061359517	4.69645750787823	5.68559926378002	4.30508391112298	3.3428407041019	3.21763064431054	5.67143687569852	4.61603709760483	4.5694884213658	4.12531285912716
AC005306.3	4.17686324193718	6.60353353937219	5.69457469619638	8.10436498973606	3.35728336455252	7.18495213568699	4.63502613728198	5.48683351858865	6.00674807226963	4.50228325462898	6.05233894626493	4.99360647237865	3.86588044288827	6.55472828530603	5.83468365007429	7.61765098831847	5.88832603405715	3.27693585314024	5.98674234981676	5.40003230242156	2.94512569163685	6.37269445823117	5.58715084914227	5.91022589696101	6.30824975391586	4.56724027506676	4.65568675418069	3.95878114562835	6.89085723261555	4.49954878492843	7.9076428106759	5.10234140098825	4.74918705673831	5.96552799721668	2.61319308427332	4.78819941439634	8.05188983233399	6.06200985806199	6.21986077912905	4.91880117364529	3.05309515989686	6.37321914755905	5.50601270722218	6.48413692353111	3.47176478065336	5.81346088224171	4.41098282380556	5.55192654922166	5.01947045122896
AC005498.3	5.08415376766975	5.08472193072292	3.76894912228847	6.41430230464023	2.3023807688487	2.66699328006215	2.92397570480289	5.23285751715524	5.44918860506805	3.22997584294521	5.21672078729477	6.29039550570049	4.38760764442413	5.40657885123959	2.34374453962161	2.93491298508785	3.02078017103377	3.96775076161293	4.40327384677533	7.13428358211678	5.21618153677375	5.01889871409697	2.9051279888898	6.40564596139469	2.90936431182307	3.45115900809631	2.37118612233517	4.01775014674888	7.17196331592393	1.43611112026758	5.91681828261506	3.43447522623217	3.91711251954493	6.02845587082837	3.71261983685849	5.30691459247891	2.30575376652971	5.36661414971599	2.67597098460161	2.49488553353776	2.64748925982035	4.53390929873872	2.76988621902022	3.20563097440522	2.94304755884912	3.90764606016274	6.17645976736176	4.8956540438117	5.95617698162062
AC005523.2	7.08496884251827	5.80342711290321	7.56575286116018	7.38392868037874	6.99013253162871	7.3000966956895	7.20271425741418	7.36587248421754	6.98874306604989	7.89229286143378	6.98580676901945	7.48337626318429	7.25222726422184	6.92549759227839	6.50484470989178	7.60118182488173	7.87728850462666	7.33431560470336	7.02341570822579	6.56914290413056	7.3564369698902	7.42274527054681	7.6958506102452	8.2481413760726	7.30813368469317	7.64498375739342	8.09804311207052	7.89854697206337	6.91002547106757	7.98086177978107	8.1934227594261	8.23496211192365	8.57652407232582	7.89074646240462	6.80581605914429	8.85355120392731	7.15750340901468	7.70071171506415	6.91823492479526	7.43064275689163	7.16501254470887	6.42832091568244	6.2792396913405	7.48337626318429	7.66864198989537	7.26764795286557	5.71345241072917	7.23807623354618	7.48483371889465
AC005523.3	3.21972995037893	3.79606431579283	4.06309085730196	4.67356826958748	2.37638123018688	3.44668745662534	3.61134001632583	3.3171340794396	4.6179783052958	2.69400782852379	5.03480677985221	3.9815073246497	3.32348941750812	3.60984431831533	3.31075327401062	2.47629818525356	3.77560974085527	5.27655456447273	6.16128802305624	6.18413341110509	3.8888895006049	4.51920369445781	5.09519974225785	4.15876901258305	3.69266210718946	4.02512445129805	6.29377996929664	6.92632040115362	6.37628748681072	5.94942312384307	4.66186281608875	4.69785280513374	2.70570965198037	5.87435384459167	3.02366530646454	3.30418179290185	4.60009383186452	4.60747991559922	5.54552014814464	5.42332052618363	4.50438015341128	3.17725436466274	2.4196440530773	3.73055009492994	6.08570261379165	3.59796102772529	3.90652741936104	2.60527974970433	5.77700483925794
AC005537.2	2.83286098293118	2.51422304920255	2.23245382824625	2.00991722333416	2.38012994138667	1.60419064723409	1.95802051125677	1.56348305668721	2.03374239543464	2.08555345949257	4.98860771058364	2.22078250724977	5.7055329517855	4.06309085730196	5.81834951081258	4.62824112422066	4.11625646101488	2.56374231095647	5.14053684478954	2.58393591520297	2.12558607669255	4.6415129436951	3.80024740742056	3.25108395635766	4.40608804945829	3.45217642996912	2.35733079951835	4.8857711162802	2.05440806055191	5.55389995875263	3.19886692720718	4.56906277440402	5.89452607232048	5.99580097925576	4.38977496431552	4.39868395667623	3.32937600803807	3.60000038335933	3.34640227613816	2.70184888852901	1.88128559576147	2.717370256987	3.10136606868018	1.63972927552617	2.66547689168742	2.1816995749978	5.35805120466092	1.6426516569546	2.26687160064712
AC005592.3	5.02350914615096	5.20935263621919	5.47260543870866	2.31327608221547	5.36788090651325	4.53430717643068	3.75287549981434	5.05620035089718	4.87338182941128	4.54377150596855	5.23864533532677	5.27835455239828	3.84324369443919	5.17860331784232	5.68441970862327	6.22577513942462	4.70782499203729	2.39797954901257	5.57326252927367	4.32420523448848	5.33367612703392	5.75431416214292	4.8535788648062	6.2506233431037	5.47709037973293	3.20358274627688	4.60892287279859	2.07960621304558	2.33127906250824	4.14275266325879	8.00521211879513	4.64189606345804	5.2219943676242	6.49336243772455	5.07389188770494	6.17596690996814	6.38773120200843	2.47691886858834	6.15496805930613	5.37166967436298	4.53504084332434	5.26668003240301	5.28150565799106	5.61758615676167	5.90608429890456	5.74306495714856	6.68928500777904	4.6051388437161	5.33980399484047
AC005606.14	5.53819163721396	2.91554352154928	4.70743082807822	5.99192255956425	5.74280500928716	5.49525866415314	2.91296621246662	5.9378811023795	4.01725030380549	3.9212190017315	2.93334350791315	3.2500361745583	4.81840303305575	3.25372704661047	4.70155075861643	3.93997634597897	3.90171897472675	2.7683022441669	4.39062771998558	5.75987403406593	4.15456253361407	4.94238399375333	3.38922085009871	3.15341912068008	2.7859682754023	2.92509438153231	3.87416984283125	4.28955948489627	5.55740694295054	2.07960621304558	1.96751520027936	2.94982900035622	2.23394027563324	5.79551797092363	2.87773623404332	3.7730393238189	3.68646084373839	5.57850605454053	4.88607260154703	6.03584164847404	3.22335805450245	2.2332013096956	1.79976555505727	5.8634142520743	2.48762806574718	2.08324822355143	7.01833947661239	5.19547271249974	3.06086660943203
AC005754.7	1.85089222722698	2.13924612963566	2.41421571134855	2.23725964008834	2.0622046714339	2.36753652166349	2.18816562153088	3.81325473165094	2.27768655039193	2.21113459911269	2.77510970119155	5.09548549650372	2.0671659469381	3.51133742296968	2.50325954090488	2.17239945751042	2.10141413615965	1.84773405289414	2.11398671745803	3.62898806182533	2.9260710138851	4.75017289753105	3.0976245936394	1.84773405289414	3.4603823003184	3.44255744806441	3.81930817320172	2.39729068446513	5.16354647140727	2.40490130775203	1.33555280673934	4.53309389100597	1.94467452641976	3.23196535755651	1.81215776767165	1.73420799068545	4.99538776414488	5.834457159862	4.04304242407588	1.79872720368651	2.19282988795974	1.88618161020211	5.30460898137511	5.50305837126791	3.81573175964849	2.01889568094513	2.86121438332304	1.71982363816024	4.80415990657753
AC005785.2	5.83178801495818	5.97872187873533	7.52439691387889	6.93704463344817	5.67452767458159	6.43840156593245	7.32713797489435	5.30110645914177	5.54672778460383	5.91113934075657	5.6909063781159	4.21333080191263	6.57387393940055	6.50819847927155	6.255457183807	3.73656785734308	4.89594109324876	4.20430482682002	5.81902999583282	6.6414293604455	5.92599310735957	1.96063847108036	5.87035562924577	5.97279304023185	5.94005421949886	2.50144329848763	4.0540831454148	6.95583933988386	2.15954930442679	5.66064914095383	4.54418128978027	5.34719958451968	4.79045659308278	3.64710827728738	5.83130938676156	2.41908658649854	2.69234071055718	3.34170711571997	5.35003252639355	4.4603891393865	5.47762749682388	4.1801364653365	5.6532429394932	5.11071955787661	5.80646222247321	5.69500318106404	6.0822961714218	3.27693585314024	3.92859224014796
AC005838.2	4.0830906472207	2.10008518246345	3.54200664629744	5.71495443041486	2.59734562833054	2.06377691961792	2.63223339209165	1.47718699875585	3.03139501512923	1.7063254692492	4.86257161803259	2.27768655039193	4.87584442253861	4.55714588309623	1.62653534862331	2.0503346879017	3.44255744806441	5.00125264178513	2.77365726020734	2.10829501328507	3.00591225297439	4.90319899940851	3.19937061849275	3.02940774273894	1.40276201371339	2.56882508070124	5.75195239834134	2.82308660953187	1.95637316582927	6.51887244406245	5.02031975791732	6.45471565489332	2.73232687913176	1.56003360223997	3.13180276967679	2.29065935066067	1.71591083665477	2.92560674108938	1.50441700995403	2.74325374967856	1.92109443487817	1.91605087606448	2.17823787189081	5.95209380660494	2.46183487006182	2.23050558441055	2.86539780668312	5.05768039814819	3.16277233392104
AC006026.13	6.02751590249307	7.06311477827479	3.96065320749785	5.95283954586468	5.93167009317774	5.10908592486266	2.72005469454867	4.59322541964666	6.79934702014256	7.1703421607665	4.5814276074227	5.79795038472441	5.30035926945614	3.63546411149215	5.10850994223586	5.54133835768813	6.57338172913666	5.9657843275985	4.48024677364591	3.41473317115477	5.48857781808538	5.56464182127155	6.55220011201742	4.17083926952435	5.68082267677954	5.6307288032501	6.23425945090897	6.71312182999757	4.72246014075389	5.92229115741651	6.53813345926995	2.81998440805462	4.97757000677494	4.63396473494496	5.77050699553962	5.65199925085827	7.04755163197767	4.07828023563388	6.07725248345976	7.17537203161384	6.28816415890259	6.13305146488398	3.35507073684625	5.92923311568185	6.79889711232223	6.55113217386075	6.52820131511721	5.91046235700784	5.68659124484791
AC006129.2	2.03040041149932	2.02454790667185	1.75296357927733	1.05655983228149	2.43616143959421	1.85502370811208	3.81048059649722	2.43980323748874	2.09555792451467	2.0671659469381	4.21066020250808	5.01889871409697	1.21062974438517	2.15007241094698	1.97627502061265	4.57821841458651	3.13732879982266	1.9150365530151	1.61117151699462	3.85472642125269	2.68283913700185	1.92001976254865	1.42278932209639	3.07895295460354	1.56746465934879	1.50624042179814	4.10214714974816	2.85745118454477	6.68879299084686	6.33896838559055	2.27446868786831	5.56880430447689	4.03426534479627	1.54328755779243	3.86185154850385	4.16226792788458	5.82504166221389	2.04403474216079	1.51693484393767	4.82341560089134	2.05749148018634	1.33176040040187	2.33701580756651	3.63751840669353	2.32544351857101	1.24226400104427	3.4974194501954	1.86719364036534	1.09752960859099
AC006538.1	5.53983482548911	5.3077078982215	6.33920383199352	5.19931596167877	4.94571496316381	3.91563232745339	6.55422895519746	4.54578484351229	5.30460898137511	5.83880902831387	5.20852384404116	5.90053391337855	5.3894053910118	5.76402982939638	6.03381702264433	6.89787382021933	5.43763369053581	4.53847436820665	5.77653036457184	6.63944785316961	5.97582024984474	5.339018906221	4.87734518958398	3.41641596408204	6.27572853538314	5.7000817103182	5.47380931299515	4.95595294508332	6.2815107296273	6.53683544634364	7.59191249012303	6.69432037321357	5.54133835768813	3.82229844270259	5.39477159312188	6.01198280483377	6.09913602170339	6.63999032773392	5.14677411197499	5.00210417257896	2.20339716063595	5.54701190615031	5.64387242953197	5.02498137858374	5.63398532908027	2.32356491047542	5.41764293386097	4.60009383186452	5.42409053010574
AC007228.11	6.83630491573025	6.24532028557186	8.43841781699695	7.56347010917647	6.60404763889063	7.13157196024915	8.50943672294042	7.38336521900571	6.54955384500683	6.85526317721142	6.57616190321529	6.48440705236923	7.23966293853807	6.04566282260705	6.81255620371989	6.75438229019607	6.64045651391811	6.33626731474093	5.95066134533243	4.58966770509046	5.10908592486266	5.84131980584319	6.09202623343914	6.85192716022657	5.53507457093186	5.88076612463622	7.49903941820018	6.03584164847404	5.15816555663997	5.78055366810221	6.06465124508567	2.07734617332838	2.51843951726903	5.25528178145242	7.03272045261455	7.25548006330065	4.04926615589025	3.80177548423062	5.08188337224493	6.63921918044765	7.14212511320672	7.04179233953954	6.54746670578142	6.17448827696025	6.19685257236059	6.59508424443686	5.26102629317983	6.29991193031539	6.43008000366237
AC007255.8	4.21793866417081	5.36312412035141	5.16005773256088	6.0480720390002	5.79527406745089	5.10377510261581	3.50361503128234	3.76216903210044	4.53010737271501	6.04741086493975	4.38190126993173	6.44931643184234	6.06106846172914	4.52775554739594	4.39354326136451	5.92207022774754	5.85519329451663	4.95400823996565	5.89033580477841	3.92813869335578	5.49187281987739	5.14515214733125	3.46964618237298	3.48566539310984	4.76318067156022	5.81629779643185	3.80232374992024	7.26461355757667	2.30641271277322	4.53156496141878	4.08589639986872	5.09696157199045	2.52803682409293	3.26633880693441	5.51197345956569	5.11351917043505	7.92420523049899	6.76147818224338	5.34901461222181	6.35120310627741	5.995112945749	4.5880890935933	5.94754361896132	4.24900263376021	5.70428011590954	5.5187707652618	6.17152573748017	5.22854985255135	5.30617183054133
AC007292.3	5.19120036568157	6.37295218825576	6.6246593414311	5.83178801495818	3.65913343058987	5.31215886549215	7.48027779606243	6.06651179847717	5.18363993835881	7.24497691567098	5.88487159231904	6.94244327386342	5.92066945635242	4.40521244760819	4.89442733073192	5.95041936151963	3.42830796897917	5.63711517565989	5.8100594299238	2.02692874350441	5.56268722636391	5.78128801490473	6.05960445040046	6.0362751201044	4.82651658991547	6.1522893830189	4.49602999612341	6.67923962727021	7.37265666509944	5.31731688128927	4.3939897267876	5.83572805294244	4.89379215287563	6.10015197270633	1.99785500037684	4.22837521882242	3.63751840669353	6.23960433965362	5.48456813785266	6.14231596223933	6.20057377780877	5.54133835768813	5.38631718655719	5.834457159862	4.53309389100597	5.20566619881874	6.27849139924342	3.82229844270259	5.22383497661049
AC007349.5	4.43815513294483	3.60675951586473	5.79306184928894	5.05046459783108	2.18743244505953	4.79632615418429	1.90350015345348	2.09786696606945	5.2563203160292	1.27743663774423	2.38707650992601	5.26257691063896	2.7557988424235	2.14494779122956	5.41791120457204	2.08099981164269	3.59112337765859	2.44488026407634	3.21572859422541	2.48487052663593	3.96921161556384	1.58989317389385	2.38948525445585	1.88812779474584	1.89582797984923	3.53986404219339	2.84204004164276	5.96981972193289	2.4594667713753	1.44166542893719	2.8306629360662	3.01010234219655	2.32292429999961	6.17982779765967	4.4975486672551	1.80645458401566	3.49287513274164	1.88043770789627	2.78441642834324	1.65793318783829	1.90158480167839	3.29957523735798	2.86384523279941	1.64699090303288	2.56426071723196	1.88531547438562	2.10290731260395	4.67706185008782	4.7311603700626
AC007362.3	4.63089341704024	4.26999718303152	4.91143324618912	4.69679915161504	3.99588058442836	3.66557316416085	3.94638985612951	4.48935158479723	4.16468855703001	2.35239497791365	3.72073941499192	5.03306350821509	4.12041946269388	4.20389015975396	4.59033673186532	4.69915584989645	4.22606879483439	5.10515304660972	5.43329255951311	5.1176479720353	4.56492656148903	3.87681385106251	5.24027166685785	3.03724050709899	4.5976305195566	5.23091496926008	4.98436769908206	4.04113705459306	5.55342464641553	5.17387042999975	5.63047180502948	4.71532713825116	3.20812278223739	5.79622125986749	4.16138995217442	6.57669767530291	3.57597652256873	3.01857962494404	4.87584442253861	3.83694078605207	5.17176246188388	4.86128364093729	4.65321492485574	3.93257547887443	4.09030004035616	4.10939393876118	4.52204214282197	4.10167480060324	2.9471978341072
AC007364.1	6.13759914522926	4.68125020630357	6.42210456977068	5.74863648578613	4.49143862579106	6.32373562309584	6.68657560828066	5.47234106966014	4.87960384316194	6.17128790783897	5.08707024604039	8.08325918935513	5.89382040179733	6.4972772425022	5.07418807034787	6.75825413515535	5.97302218798103	3.41533736478905	4.78397651527976	6.33431337210602	5.77050699553962	3.55862276985928	5.64673418051857	5.85664399218414	5.50993208360794	5.9285346396621	6.29784719787286	5.73274982429572	2.15144668365678	5.58813479293332	6.37163057472633	5.77442449016892	5.40496626889771	2.60194243699368	5.75454817675532	5.38992952704331	3.62848656616537	3.49697819158706	5.91046235700784	3.18653847786591	2.63810361577281	4.02788858146879	5.60349690689371	4.89348614612551	5.43908980947895	5.7772486788715	1.73420799068545	5.09212656769821	4.83220194111182
AC007365.3	6.09774930208235	6.31422820397285	4.31873796828234	7.63818696248313	5.10933690947183	6.74465739276637	7.27366385783312	6.46204183759369	6.45008757375465	5.46162227213649	6.0157939125432	7.35722588404033	6.44147738550533	6.24666595039225	5.26282210216054	7.09902330858205	5.94219270818447	5.14594418635574	5.18587576150953	7.19692030738313	5.80080547491514	3.92467401050611	5.93935446331718	2.83449214642446	5.64387242953197	5.3223223699401	5.54623446912686	6.81977076596712	3.02881026327977	3.38356439937503	5.82768127743987	5.96886812061187	6.0009147560974	3.38001679176477	5.97656338820951	1.56943839592363	2.2291513881991	5.48683351858865	5.81951195095503	6.23495637543839	4.50919008338554	5.63808017538086	5.64696317464047	6.65336466872445	5.54523922080502	5.28278477967912	5.84229728526604	5.45203267255022	6.0451880389444
AC007389.3	4.78432562243332	3.99383564050587	8.13338940542091	5.69881954564222	3.35835448162992	4.13527810781061	7.39626676727296	6.0644162739016	4.89471183430633	4.71566160116449	3.76320282953343	7.65789765307567	5.006500693648	6.27023249471487	3.05309515989686	2.52143403666633	4.0125093706605	5.82337264950687	3.29135210080539	3.52066766860674	3.90222442751827	2.73392000987595	6.44224473073113	6.61324312817605	3.95438313428367	4.24591163385678	2.4287353112639	6.06556538876882	6.71334173948639	6.2612997458162	5.17095819872256	3.46342222466533	4.12763332691398	5.244292180199	5.37698286568619	6.2792396913405	5.73054183678863	5.46707491641506	6.0869411760801	4.92536782229452	5.45789846487897	3.22080807400046	5.27124999773536	5.30215430921773	3.88621129444405	3.41641596408204	6.41456412075383	3.74784388102202	5.36584014729549
AC007401.2	5.0220573405096	5.29522989427718	5.72692806965824	6.73581420548589	5.62132540180557	4.71873600952933	4.01873352648644	6.21534262799693	5.17665549017391	3.733571968247	6.14812560190446	6.27670379865352	5.23586716089431	5.45667770177246	6.33309782177548	2.12163615951494	4.00228599941693	3.32252068868989	4.89097514043211	4.00512815613774	6.03460080081465	4.59392519881844	3.40139653742155	3.55909725793167	2.65029646714958	2.52385247657363	7.11758982145026	4.82816730732577	4.3068184949604	6.91307222344891	2.31079623935297	6.93889069172772	2.81080606280877	1.78101852510923	6.50819847927155	6.54345009269565	4.54302681313906	5.63425043828702	5.95307444858854	5.81271741792201	6.01360693573185	4.7808498525003	4.52775554739594	6.26307086266017	2.88024400236179	5.61105062454211	3.55359657910376	5.84691388492389	5.14920487097108
AC007557.2	5.62667617945331	2.11537290728039	5.2356268837232	5.32687202622695	4.61145260220943	4.99090831145204	6.0463755412872	2.62888989308858	5.63688979379964	5.85136884998171	4.14953867965776	2.29790710982733	4.89379215287563	4.62309182237759	3.5322265220375	3.48078878372797	5.83833179726058	5.08272258863399	2.26629248838588	5.62181755440801	2.58393591520297	2.79422876850182	6.00481861207668	4.14953867965776	3.41934972552729	3.11730024914962	2.98510292495923	1.85715916741641	6.40918614315738	2.91043193424407	4.65829119670231	5.67673596092739	3.25372704661047	1.54715263890604	4.84575360626474	1.98887503100487	6.33431337210602	1.71033509332446	2.92084667693778	5.12777630993933	3.06602351238712	3.60516264313246	5.04430559525465	4.75084881136236	4.81428193917778	4.02986160390802	6.3333433271303	1.50839048134621	4.5756062693755
AC007680.2	3.23151461576957	1.42545840512965	2.69974783796669	3.24545527163871	3.97623218748839	1.90834673355368	5.30978746427027	2.95391704668422	4.86450633040181	4.81135259576381	4.68977617887658	2.39011817979083	3.66021844587058	1.98333019293232	1.84349760094093	6.11132846171273	5.65500100131139	3.51292027333648	1.77388908172762	3.04459894487577	5.9816166439514	2.40991809129848	3.19118542969212	3.30418179290185	5.21751502764004	3.34740580123213	2.54791098973578	4.35609399862905	6.34643932945159	6.71620269027737	3.79147274260463	2.06377691961792	2.28513057802693	6.74870699546134	1.79620824062087	6.39785443310597	3.36517316583961	1.86202080670477	1.95714403508125	5.19496315750551	5.70790714837741	2.49424130304936	1.64857525018327	2.85639464587824	2.16409472329534	3.77460811959112	5.84131980584319	2.88077293063848	5.31445561379793
AC007787.2	3.88982180706263	2.76073874302177	4.33617726477805	6.43923199021612	3.42164131340045	2.57411022266371	3.02470538005879	2.97479694189689	4.48469096237742	4.15378784762615	4.07140102970678	5.57326252927367	2.69745175983481	3.15905502676008	6.04176349578506	4.44904563903101	3.03884598537065	3.15044388706887	3.9988837893674	4.42421076075839	2.58215793516785	1.91805610156519	2.84800696361001	4.56646351956446	4.22437858298598	3.12824111237908	4.38803472665441	2.62409510035114	2.38213283674598	2.90618764237586	3.16632804261405	1.86306822230152	2.03040041149932	4.34223423672989	3.12515117815769	3.2747328950829	3.9791534674068	2.27307976728681	3.36365827664103	3.52376218045067	3.02881026327977	3.33286232286645	2.89880968433671	2.63913804315979	3.05927611105629	4.55300475717462	2.63485601475325	3.07174809835369	2.90987164868437
AC007967.3	4.84380229955066	4.04113705459306	7.70966702794427	4.17537561880727	5.68202452359138	4.63733420518265	7.33838782211682	5.62667617945331	5.22825423915896	6.27827826760928	4.42747124502542	4.20114451937527	3.24346996444422	6.30521907014087	4.54617819605698	5.91251047107384	3.56065664943245	5.88809368106822	4.82429681940111	5.4440456870653	6.60430716344319	4.55335960944052	4.24467642817943	5.39773855465626	4.0143763759704	3.94484715477382	4.41142677816272	4.05687079386833	4.03077555602066	4.39517507127337	5.26257691063896	4.22480316289781	5.64916032435762	7.09585085219337	4.5735983341566	5.07561357648243	2.59793264956172	5.08767673998401	5.66114954267407	4.280177774651	6.23861173758526	5.19151160937838	4.46113734613826	4.44362275193101	6.18704950938651	3.13732879982266	3.83911088880595	5.87673087764605	5.01165755382446
AC008088.4	5.75628933627543	6.39228642144308	4.07289017541995	6.05321727474731	5.32768358551625	5.12204745996519	4.81904178740665	6.43665676705973	5.85734839533649	5.1938648771979	6.30090720246916	7.40307664569732	6.05370760035667	5.61736576347406	5.68997496043992	2.48487052663593	5.74426559666304	5.59789381465271	5.26154881246796	4.13134029839422	3.63398127013001	6.01717004954384	5.90104753775845	5.78457271243272	6.17278650790519	4.91938478347407	5.61105062454211	6.32349163904525	4.50265403933694	6.39681038114145	4.81995996664724	2.91499261511321	5.006500693648	7.61609153617745	5.34078357688089	4.02557845105501	4.72416842308823	3.78540971401159	6.10616936369871	5.9187497342697	4.57174814547569	2.69400782852379	5.41689701369377	5.85183695814489	4.55108124425041	5.43273277981509	4.88114337066772	4.58259704916756	5.68855678893771
AC008746.12	4.61566861584618	6.41430230464023	6.96385776314765	6.27620859117093	4.9385451137557	5.47932003185303	5.74723675438058	2.45882056240535	3.92520956321439	2.97529748140158	3.91298158596991	7.88568737589423	3.59007119336983	4.05780524339702	5.98239247516646	5.3777202780319	4.20430482682002	5.96073385943459	6.56757551599994	6.88950889069329	3.38103654389417	5.65225208639401	4.04779395833	4.12943020131215	3.8202326761747	2.30694725396008	2.87773623404332	2.33188337410548	2.9814258658601	4.19380906239376	7.28799864827926	6.30398054673289	3.41273421925533	4.05308956425852	3.32839318448374	4.0864021600177	4.62679050083305	3.28245745152551	3.85517680195047	4.48385275745487	2.28660025898588	4.5107334456821	4.96505850093714	2.95897987074522	2.52983934554796	3.48663879559305	2.1263988591897	2.36311095614776	5.11351917043505
AC008753.4	4.16566056281136	4.93329353212165	5.90722191087053	6.80431170125046	5.99166120784908	5.28150565799106	2.93739374383816	5.74063357593777	4.91512888728213	5.15924666716549	5.24329241188005	3.84562255161682	5.94359054603347	3.96182429271192	6.38376544390049	4.14692888735615	6.25140119249893	6.3471394980244	5.02445167706449	5.9118015849759	6.08447354102488	5.17941553212468	3.20975689188517	5.87457479850469	5.88884517909089	6.73341362263378	6.36514935069036	6.25984138741795	3.46492007940939	4.39868395667623	4.30897506867173	6.68731263458919	6.44810046153917	6.8780627760606	5.51048332193116	3.54677302574215	6.62513753815267	5.47812510963	4.68125020630357	5.04144609596503	6.63851208974416	5.7450437496003	5.91609585737778	6.12919966987621	6.16662467399621	6.7417504427977	5.94195330299434	6.27302614663094	5.89082925585682
AC009120.6	6.92188257377879	7.22785244679418	6.92960781175695	7.51286720826422	7.2856785969624	7.50819992355727	6.20147646605365	8.03598683118024	7.05032772429108	7.46512064905987	7.11626104153915	6.62316529178614	6.46258615897076	8.2634576950596	6.96492329302251	8.68743501076506	7.61168484410192	7.59827093642158	7.76987487125719	9.43486985277407	7.57555814986727	7.76349126264052	7.82634852468847	8.49385437643338	8.33448778917616	7.7647506432035	8.00555479120996	8.34276085564543	7.75450810683359	8.23914098422119	8.66918008121226	8.21869511138131	7.87728850462666	7.83782780276556	6.63180827362031	7.5446118473257	8.57451962797223	7.31414829225045	7.32428965358043	6.96833122393463	7.13616270284694	7.12886686414529	7.56035800461244	7.04263717122772	6.61480936793025	7.18129686913181	7.45046231759405	7.07904625201708	7.32130030398625
AC009133.15	6.0461278972399	5.79507780188382	4.03477947536025	6.30425588332024	3.47701464638396	5.50425394160994	4.00659094432338	6.52606248035875	3.86976163228313	6.66009396038318	6.04011149831297	2.45401673552017	6.61604624420052	3.39577767291612	5.67620660727426	5.96673199701079	5.62550199244816	2.9661120004115	3.91763035049547	4.85164745776794	2.64533621848135	2.93388708764045	4.61874542409346	3.21972995037893	2.30641271277322	6.43373447157064	6.8913648662514	3.98390085279327	4.34050295984056	3.70604059295717	3.01669526484045	2.89626144968674	4.10348515990122	3.46648039967037	5.30060670668175	4.15920494253072	5.64021104406925	6.25884938917751	5.8144012642065	5.9816166439514	5.79038271263631	5.15767712370456	3.62848656616537	5.88832603405715	5.84280308534993	5.76826081032132	2.97479694189689	5.80200477194036	5.69668955041522
AC009237.8	5.91159493943242	6.67519372963282	5.09635886075235	7.48142149867354	6.54117963237403	6.68854806351533	6.88899656720163	6.63529049246636	5.99756786647183	6.3471394980244	5.84691388492389	7.88782092805733	6.77365547707712	6.99040607195001	7.29371177930956	5.9243679229912	6.72099225380919	6.59407630403805	5.87509653697415	7.50651095250456	6.91360817843239	6.09329930089686	6.44331519529298	6.93994782617348	7.02440117592377	6.86470772042693	5.0327938445905	5.63762407229278	7.05698922220376	7.49471400513896	3.15341912068008	3.91349878937589	7.0054320873991	3.84813724608007	6.77722928556832	5.90201189266359	2.66157906806671	4.13909407213335	6.0541543060034	5.79326427385927	6.98580676901945	6.79201697267346	6.20125725435357	6.15933491907216	6.41195415565371	6.52724585107786	2.59910877146047	6.33263685439867	6.29630248785719
AC009502.4	5.21014992980008	5.50401344089739	7.79554033439532	6.50530366288788	5.82410005111758	2.12402837787983	6.58977742337229	2.97364070101187	4.6415129436951	3.31814840810985	5.63300043172635	2.5020559404997	5.41045596987069	5.21914284936608	4.5552670228611	4.95832672453324	5.96248440106739	4.4133559045575	3.27330604099206	5.92801583446202	4.44241304894511	4.35891653049763	2.04642851486865	5.18099195700846	6.33580173936778	4.99602845200931	4.21108800149637	3.0251859632261	2.31925302094494	5.40315742742454	5.13995942757412	6.03330496705083	4.00765304084653	5.37902279345136	5.50351921196042	2.04485796423311	6.55576611488648	3.36103426433398	4.84249234916544	3.52019638359332	2.76502333794873	2.85173539614085	4.82941498634277	5.34746058126882	5.28020768187878	5.56029634432573	5.83572805294244	5.19707696657585	3.28830052633858
AC009947.3	4.7012112654664	3.45269809721563	3.47119576573475	6.74922968533246	5.34591885515762	4.13234083630602	5.77442449016892	5.30952263164998	5.18668363013965	2.57411022266371	3.82122687447552	7.15958014901332	5.32019372029742	5.11738398657441	6.86865460187311	5.48101978033049	4.40117561653925	4.4117679947109	5.59825097303859	4.76914623790342	3.3520327353934	2.68008141887145	1.86202080670477	5.16486240464977	6.03140699212798	2.93076474224706	4.02597967664483	5.95597017994501	7.34028525131806	2.78759447596921	2.82752103477929	6.95228899775196	5.8380930254353	5.60173212718472	4.26956548027496	5.15816555663997	3.874642069425	2.31590872513003	4.92657660465583	4.59905764409187	5.46499636603021	3.23343238024359	3.8894294325169	5.5507466699539	5.27309365730419	2.65937784481983	4.04017301471399	1.33939683089536	5.37417390865657
AC010095.5	3.06291897345884	4.33486812758495	2.74224908330712	3.0030130917909	1.26327605993466	4.67110995604397	2.90887854212957	5.09076728795657	1.73026600818109	2.39011817979083	2.71907725188293	2.21445570661936	2.90559631416062	3.16691526358246	2.58512079246321	2.85070671674293	2.35917951103441	2.96102094237157	2.67055653029198	3.06973747487544	3.3947088800083	2.0496309985204	3.0895387836403	5.55616998067674	5.59260758360195	2.32685408471968	4.22394900255934	2.28862280546101	4.01062711433018	2.31206756486652	6.55950539386158	1.95980058552704	5.78765682873856	3.49846685134464	3.43697184001388	2.5873571146804	2.56374231095647	2.95789642698414	3.46912910251603	3.07992586874853	1.73561749574133	3.12872534500328	4.81840303305575	2.96055059919288	3.34893649512027	2.38144608718392	2.87189135362316	2.53388892975407	4.6032626638729
AC010145.3	5.31215886549215	2.42156816228258	6.0501728047128	6.26332197524607	5.33083395749817	6.98823379880811	6.59030688881964	5.39701914746488	5.90585735300479	5.6269085249028	3.11974722290882	3.43343001147935	5.46707491641506	6.37480841176323	4.04304242407588	6.00359986189296	5.53771519340659	3.51808844389677	3.77151103602643	2.93739374383816	5.85496074934577	4.68051615379655	2.44903515268436	6.14587842993647	3.30418179290185	2.65700338405899	1.89770946110259	4.94540802064292	4.00419789788821	4.01062711433018	2.97529748140158	2.72852420822206	6.29088395891691	6.49755612148651	5.36634582607693	3.6828486814282	2.17239945751042	3.52588423681663	5.3693789085113	4.79829745065585	3.62950244939097	3.14110456406362	2.30375539056801	5.83130938676156	5.48510839999075	5.40443105457381	2.04732913914203	3.19118542969212	4.38587524782356
AC010145.4	3.1767529958525	3.86688742081389	3.80636689923486	2.39601139273623	2.92666431872947	3.37954322361112	3.40139653742155	2.96556860860737	3.30619296527883	2.34801731671495	3.16574613083941	3.35255181165903	3.04186492304759	2.64971361676659	2.47032847292687	5.55715778214569	2.21445570661936	3.26633880693441	2.52862823291655	3.93352621169476	3.2723107732175	4.26956548027496	3.17522235403306	2.79141395786827	1.71982363816024	4.85481594219226	4.87272509809035	4.6984906989395	2.13851023013307	6.31980387207258	1.77629224902902	1.67427831874491	3.29238318068982	1.88707190661525	4.91234886219343	3.24905838954037	4.25255404756278	3.24803858051251	3.08297917697165	2.59144166124106	3.76949709635309	2.64587792124959	2.4667532985325	2.22427490901002	5.17201074242979	2.11925155052032	3.53111369617901	1.83175656009527	1.75175535394754
AC010524.4	5.64292395111229	4.94602813180951	8.46216387741744	7.41918260037538	5.59210496239564	6.99714345356257	8.04757880827691	5.22331704917358	6.41195415565371	5.42279206842869	6.19185405708976	3.44471205006724	6.77595744191298	5.70967279229281	5.01522435868119	4.85388391080361	4.96566684555182	2.99933518015945	4.93611657445636	5.34154624051113	4.89625367443548	4.07633381400585	4.93107866741217	5.90078721038851	6.17545648721689	4.02788858146879	2.69066288323486	2.86600822046394	3.11825582977259	6.34319337183729	6.40869098380055	3.30204299998537	4.60638185731882	5.09548549650372	6.54094438872074	5.22304063970197	4.86545821767863	4.72010790889591	5.2188511322767	4.95429148559094	6.77365547707712	6.04741086493975	5.45714791951195	5.62476774499043	6.38477803026183	6.19810413608618	5.06420896661936	6.0153359105693	5.89055949514499
AC010980.2	6.05584088564741	5.17476226729493	6.80551560970266	6.82730801256453	5.97228088983092	5.7188300783049	6.78329936921007	3.8683814266908	6.88091593456215	5.10572254267113	5.90656624307913	3.04459894487577	5.29471833163687	5.95113041801381	6.28641044006259	6.18884101945492	5.25501658818046	5.81811994063332	5.95520746902732	6.92087862727924	6.9531567833765	6.44760458175066	5.87673087764605	4.32075684771846	7.14101801151797	5.62008822475585	4.44202995799833	6.73056299796513	5.42358580527103	6.74592081828165	7.54174765124667	4.21656284240233	7.21245515412285	6.76688543107199	5.39038780551878	7.04473066031334	5.85183695814489	7.3329447604593	6.07596134171521	7.00144852058336	5.49622186599503	5.11679865006466	6.2293387808048	6.16637000826795	6.69293868720778	6.67697345300598	6.65237496732212	6.61042115017451	6.87352509629032
AC011997.1	4.88916445667621	5.00709159259165	2.48303957823244	1.4600372805076	2.34244439945969	2.04732913914203	4.91606235385353	3.57295551605077	3.83808035047473	4.14095583835326	1.41376049607594	2.64304511114457	3.77904476706013	5.39300925766758	4.86545821767863	2.43980323748874	1.39366784993678	5.35574871261755	3.89970670549408	1.43874779083384	2.87406429037486	4.26781676770657	4.8354232912752	4.22924163072379	2.36753652166349	1.88812779474584	1.64857525018327	1.82968901447483	5.36814707790015	6.19105537331207	6.04741086493975	1.48405796250105	4.67638595946377	2.23928387641115	2.25294667278446	2.36053551853119	3.99588058442836	2.18877999795958	1.64409140688644	1.52140892821437	2.59262299184381	4.70497889741792	5.30801298855855	3.35355396575668	1.90729902254688	2.13851023013307	2.88951679171661	2.61722189605095	1.92664854845438
AC012065.7	6.56966007681216	7.70722120097639	6.34396772889524	7.17724544022436	7.49824523748023	8.22152677346471	7.08468412412147	6.83679234587812	8.38992559740534	8.41758462852813	7.33782790355386	6.4640800961809	7.74637091990057	7.19867888338103	6.7701663741763	7.13046257477938	6.68030600347828	6.00069996140564	8.06983301612549	9.30007168913688	6.88508586920703	7.12856508480195	6.0644162739016	6.19781326354157	7.28963403497743	4.30196940443954	5.17860331784232	7.13127756336438	6.59204675070304	7.5210559000578	8.39794790482469	6.39755213000179	5.86536697896321	7.91255419056168	6.67170211246429	6.21262649730014	5.93093535661222	7.79648448100466	6.87988749556932	7.74907533162759	7.90995152479516	6.40844661000651	7.78532672251966	7.80180346363648	7.31228794220866	6.75851108649037	6.87327663404639	6.32397840706547	7.52297284302463
AC012360.6	2.8627380636608	3.7165827813231	4.86094343505788	2.54145033955565	5.48249509107454	3.4830076314522	4.52126368554607	3.72949446741252	5.63120238517462	2.56882508070124	3.743869717371	4.65568675418069	2.94084306689385	6.14860913925976	5.05248410211445	3.26872742754522	6.08258594790835	3.36570500807875	2.13771342121353	6.68854806351533	2.17958318880184	5.08020148671127	5.51902710131078	5.24508130599042	1.78806446225767	2.22572486777006	2.92666431872947	3.7519470382586	2.85281849943611	4.92685516210489	6.25640234889032	2.60075931602806	5.34284216691217	6.56862328982255	5.52119946206157	2.08175169906513	5.64554645782449	2.87773623404332	5.74479535929784	4.21840572364655	2.47629818525356	2.18531738447783	5.58912510889369	3.82797895968818	4.11946058847258	4.63361164889431	5.52785207571072	5.2363938009952	4.55676030446338
AC012499.1	5.34154624051113	4.52513673827701	6.16380857602909	6.09128830732697	4.78464195730628	3.55862276985928	6.02310345540537	4.24591163385678	4.6777664760644	5.69620664344364	3.09008919749255	1.86202080670477	5.29052129958641	2.9035034868874	3.42579241478739	1.96580969563186	4.89097514043211	5.25336418585091	4.21333080191263	3.13180276967679	3.41004131848983	4.54694820700708	2.88408228119569	4.58580031465459	3.41583656815027	3.39335069827864	6.59581551729369	3.20407213135358	4.09600197963962	2.54087218689806	3.24041269259258	6.09034808799363	4.79665283026193	6.80186395522123	3.75758195900126	1.07751318480148	2.55900074387896	5.51801229250239	4.93078566928949	4.21153456239013	1.71860168649633	1.65040234481212	5.51902710131078	1.40836590558103	4.25029029465436	4.00084160173587	4.27845877734965	2.34613710436261	4.23591702077529
AC012531.25	6.15159087080901	3.27178958753024	4.23504959387479	4.91234886219343	4.32332377061443	4.76684746451416	3.27529236414638	3.53064324401587	4.10450864071905	2.93127587358024	3.1700851958524	7.05262054892441	4.01725030380549	5.04057705990664	3.0486141965118	4.86770371228883	3.79147274260463	2.23111208072254	4.13336141165985	6.67775604773184	3.13378096621247	6.0777298065789	3.766799453929	3.76102433353859	3.66859554815288	5.21432125152254	3.64767114293861	4.61533379104653	3.82747793815744	5.63471534480869	4.43440721169931	2.80871394559184	3.72012466994794	1.889047973329	3.13280330889627	5.81151146102531	5.17310395003832	5.33693500104166	4.40690462539703	5.36814707790015	4.47948270552026	3.74484241197336	3.44668745662534	3.5322265220375	3.44668745662534	3.43952705069952	5.21991916477712	3.24394437569049	2.98675329014829
AC013463.2	4.59504142493131	4.80901843685906	1.81532508956116	5.59520255723522	5.95683781280295	3.7519470382586	5.24638846365561	6.0869411760801	5.51374401652096	6.12274544167699	5.75027078779947	2.05605292287281	3.16745410260376	5.50993208360794	3.57905773505687	3.41004131848983	5.14515214733125	5.55216715985912	5.72978933008581	6.36829114396383	5.18533664332132	5.40340036271242	3.85472642125269	6.84575803218643	5.34929400889749	3.68592896131102	5.41070739155744	5.66774869161212	6.29947060600449	5.44918860506805	6.15659975519788	5.90973115435293	6.59030688881964	2.5728959619379	5.27681718979161	4.83034507066934	7.82132764228669	2.83721472084389	6.4357188563456	6.08641322014646	2.75254912642894	6.19286039572933	5.49791138546974	3.18803074831311	5.61564368427292	5.75242650930617	2.51422304920255	5.7854676258282	6.57017655212315
AC013733.4	1.97460416551027	2.34489773233062	3.28721131827118	3.48078878372797	1.87824933991683	4.39062771998558	2.41300043535884	2.81532260347229	2.5043713563717	2.8289922281351	3.90359353745092	4.79632615418429	2.23465744223948	2.52080488836018	4.05457841559498	4.17686324193718	4.64258358782918	3.78307002161224	3.58229858484763	2.77669027027912	2.06871637242692	2.54254134743836	4.36525335008979	4.10750188299911	1.99528143789001	2.53213333458321	5.78741862145765	3.15598862723606	6.08084177284947	4.87338182941128	2.256233611653	5.08555583453079	3.03884598537065	5.73569059858136	2.59910877146047	5.32923800105284	3.487173810809	2.7936868008626	3.23247261963618	2.54973910404711	1.98333019293232	3.87973111641678	2.43791763991671	3.42321893080088	2.06871637242692	2.03374239543464	3.50304938602799	1.21062974438517	3.91763035049547
AC016831.7	4.99090831145204	5.1559376499002	6.54369602957486	5.42598170187204	3.67271833197582	3.27178958753024	6.21337910227887	4.11716399564386	5.26697449252158	4.42863341184247	5.5857063407417	6.82965145229524	5.50234014953652	3.0976245936394	2.74491885596501	4.01968539605673	4.90259333230765	4.97579387633455	4.37414862903949	2.39663161425799	5.45815813728846	6.14909473717438	5.32415035164225	5.81604385729821	6.50647484453949	3.9623438945863	3.57243658520648	5.87255410826549	5.80005374406166	5.2048393404276	5.70251469935379	2.01643695375381	4.45523625169999	2.70295812899976	4.87116028950278	4.5724902665202	2.15585160874473	3.13083452267476	4.609971016493	5.83424855213885	6.81402751129794	5.31731688128927	4.83678642322705	4.15091852609985	5.00845903908986	2.00991722333416	5.32204680090462	3.52275197993999	4.75376335936075
AC016999.2	3.46912910251603	4.48222131127503	3.93556292296541	5.44532784801503	4.57928221315544	5.59543644319216	3.88576979144578	5.68586499765516	4.8683929403078	3.83365039979968	5.245882063819	2.48130551450235	6.130881181831	3.05874705846698	3.90511045553676	4.52892926077075	5.6233096709149	5.66843665293207	4.04592414760796	4.1226114326748	3.9315400834313	3.68485797502549	3.34437144549421	5.39747750788273	4.05643024623514	6.0153359105693	3.70663775914513	4.61841045329302	3.84464150248335	4.22480316289781	3.18496752090382	4.73276278120747	3.27076749989632	2.6407693438694	4.98650359785463	5.93141524228219	5.41461663097144	5.79280101251928	4.98708269079803	4.22157960946827	3.74886848437863	4.83840821686299	2.54370756645323	2.790290528489	5.68559926378002	4.00814433345079	6.07523083941662	5.43073633789995	5.54429140577048
AC017002.2	6.31273496521951	6.08570261379165	4.43520949834136	5.17778818424209	6.51933568098839	5.38093210382884	3.41214106176239	4.99538776414488	6.68781171576942	3.72280289518004	6.62142443292363	3.64249898300948	6.02586429868577	6.73501206350745	4.0208176322479	5.97558812334917	4.35977485598964	6.19905730363614	5.74207561595686	2.41178953766957	4.21289209196904	4.60783377998973	3.67063479799429	3.16277233392104	4.8231033634396	3.58649934298125	7.34739660513107	6.67451100934523	2.00481731655846	3.65970198950749	7.6650987157986	6.98527515835482	2.19012229265304	5.50652713412449	6.16430762951628	5.19120036568157	2.02609401114481	2.13304621649717	4.99419321082696	4.96447720472245	4.61257258826738	5.93575956827751	4.5735983341566	6.2252472838722	3.84512570164415	5.19014468888239	3.36768382097742	6.18178663689089	5.48811587643511
AC017104.6	5.49435698998617	5.04057705990664	7.48198663374613	4.57526091186601	4.43440721169931	7.00891343252395	5.39650033343105	4.70359183171298	4.62824112422066	4.89042275483468	6.04419921853587	7.90308498501424	4.98081115866412	4.55186780518664	5.26076176612496	7.26327978253731	5.39627762578473	5.02445167706449	3.30865185274232	4.48583381709193	3.77460811959112	3.18704853801041	5.44060562956682	5.40180913120243	4.18766190487127	3.8847864581687	4.08021539596321	3.34842880373641	7.26024228686672	3.79554044361463	3.11366307472922	3.00741823927056	3.13912517845725	3.04323544964228	6.01198280483377	4.16270614453749	4.7694718527727	3.99588058442836	6.14762143563686	5.84618671828044	3.77103373856265	4.5556198910383	6.15808840357859	4.21749733889999	4.53235187686834	6.11928267187089	4.01111685575249	3.90511045553676	2.87922649546773
AC018462.2	5.90223653884829	6.36660185832108	7.74849247460074	6.68731263458919	6.59305745015876	6.14306099751541	7.62815100940131	5.36042731047489	6.08794049670744	6.43762638191189	6.35095116933656	3.83470067433229	6.71751234083743	6.49491833791899	7.16956086161751	7.43840506005648	6.86806645851049	5.98751877891435	6.5597690529263	7.8266593649336	5.93387054170072	6.50508487197362	6.39629708866589	7.24695192307957	7.46220276181796	6.68588015116692	7.2508202621997	7.44991791891609	6.9174593414809	6.53510070807911	7.44659560341934	6.97944585140763	7.9189039030307	7.24603076251437	6.04011149831297	7.44821743794635	7.34028525131806	5.3305577262221	7.18690645005077	5.9570724371757	6.26106870379243	6.62217921018049	7.15506613910149	6.21146111922963	6.57462883293643	5.66724076252385	3.83317918845814	5.87745413622226	5.93093535661222
AC018755.16	5.92112344212642	7.00144852058336	8.26380241265535	6.7629941348447	6.20992064406082	7.58440240899478	8.50337106802107	6.90107235558678	7.32825204403206	7.75481373086486	7.03426464182909	5.41270410301331	7.22352837228425	6.04689533606619	6.71951871545321	4.94886121015412	5.15114043963651	4.45214701324911	6.65310666491484	5.34851347426965	6.89891406897784	6.2952914478628	5.81742821740744	2.56758485001832	7.18572280757636	4.83125688918464	6.94556710416011	5.9640947339397	6.91957093899176	4.47138270120115	3.75093214227079	6.54117963237403	6.39253611145429	5.50164127688362	5.72786608729017	6.13837235027621	5.91541108409187	5.91093794307764	4.92100983890561	7.21991281361954	7.20428766669352	6.87428818465116	5.76605395501682	2.48245848578687	6.29784719787286	6.22807038862185	6.48490139851226	5.53029266717699	6.2566376828462
AC018755.17	1.59528397837087	2.05668710223999	4.50346368720445	2.05605292287281	3.7019472622097	2.10525827831927	2.17376400056729	1.889047973329	1.78478162020482	2.64485200688194	4.58691603322066	1.78101852510923	4.49265342179022	2.14432988192274	3.1468484897536	1.62814935073899	1.35047260610265	3.2638388676429	4.39949308372187	6.07924376240237	1.10684382815919	4.81170336165474	2.82043819005985	4.8354232912752	2.78103277541728	2.543098081616	2.16839921946841	3.93703190624533	1.89008761285829	5.16300798779801	2.2522113809608	2.18323428272287	5.12095568858957	6.18907132236756	2.55730915919218	5.48537494787028	3.2950335400278	2.25349269228837	2.44840170079573	2.51907999930636	1.74456961128911	5.84499720767244	5.65718430791939	2.77035789208338	4.03426534479627	1.60780626185485	1.39972425662501	1.25338276262982	1.99785500037684
AC018766.6	4.19433631862191	4.05024869907363	2.33063647635864	3.05628829863042	5.83519719710961	4.12215529582052	4.4975486672551	2.18457989821304	3.53271329403755	2.57104276688165	2.26285591620898	3.15491272741126	2.426262294262	5.18478534683919	2.78171353311718	2.21319587367804	2.5102990593734	2.35733079951835	2.78171353311718	3.79047848208211	1.93945688636357	3.8832304182867	6.34450349695773	4.27845877734965	2.53916903082323	3.13328139934476	3.45533297776415	2.64748925982035	2.75903078697196	7.0768822845935	5.41930198886124	6.01857104707493	3.1342754314812	4.92352650971167	2.29470298681225	3.76837178100201	4.42785739364385	5.20752671196413	4.97905209690251	2.88784379303368	2.6604553871781	3.76894912228847	4.00084160173587	1.91408430132613	3.05980044100386	5.29880158606636	3.38001679176477	3.44358169868527	5.55192654922166
AC018816.3	5.08188337224493	2.51720454470419	4.87704262638331	3.52853533513525	5.35187640255605	6.09329930089686	3.90818407524708	2.84853809312111	3.66342724001967	4.1801364653365	3.33916457146495	6.0410125279063	4.32998303407333	2.4105726766489	3.01010234219655	4.57745477153117	3.2597928660931	3.06453314886174	2.57047835230214	2.10008518246345	3.23685084365844	5.17070922583231	3.44304306490068	4.36615487432602	4.06115478690014	3.47019386892567	5.63569166482746	5.68009877067519	6.61937684896213	5.32333514889449	4.29861739015804	5.24929427065253	5.66258449909483	3.047085876138	4.98567771681746	4.65970737377113	2.75735518566103	1.81532508956116	5.25156816622195	3.20911823847778	4.54536009450539	3.14736155435632	1.96580969563186	4.01674771860868	2.93739374383816	4.41934942608267	2.74118488686424	2.78346821344284	4.96749737692053
AC024560.2	6.30740657528414	6.12751245456552	6.85447715173443	6.93622352812148	6.61217544287049	5.96886812061187	7.30511345534566	5.73297870422371	6.47733013090463	6.61014515995977	6.30348009499974	3.49030578708632	6.0777298065789	6.04493075995232	5.70530376532479	3.10388159376229	2.91554352154928	6.30473091262322	6.11804217326132	7.32480162639547	5.46683843035844	3.15147180295798	5.49647565654855	6.77975790543874	2.88841395077987	5.40605217848828	4.67905835445275	2.13924612963566	6.39456499843703	6.29708880479655	2.69573103852772	5.56593884284633	3.12668854805402	3.98695746235025	6.55672087242122	4.37374090045129	4.06539036887244	6.40918614315738	6.04785334572788	5.83178801495818	6.64294752512514	6.86120418603631	3.98795553677319	5.98947969051935	6.11683644526879	5.78364259052636	6.53532562142644	6.41327245156127	5.8588342808828
AC025442.3	6.2800115727739	5.11188189713579	6.63552726657271	4.52814474066332	5.22383497661049	5.73796725792939	7.19446831379599	6.09502962612953	4.70819848758572	4.9065510479499	4.73577138887912	5.10038500146824	5.73817232896581	4.23020269907361	5.07533579522166	3.57295551605077	5.18229221034506	4.95894703988473	3.54929384115816	5.93044047013252	3.6244159025188	4.85164745776794	5.17387042999975	6.15736156279633	3.85157115389132	3.84761552020671	5.84662182448548	6.28641044006259	7.23367797948025	4.93883207621398	5.50679975560122	5.50472259706768	6.00211757269426	6.07282881744608	4.8129284268555	5.78201735636759	4.57135591455687	6.4559101186411	4.50265403933694	5.60998240572416	5.86144820681425	4.81685626768066	4.57288439270721	5.22146185863717	6.1860989452688	4.58259704916756	5.94553783281452	5.74628056209898	5.30510844664574
AC064852.4	3.88674603535896	3.05771064359603	2.40618933319406	2.44169911668278	2.01734527903861	4.93171332890449	5.51751665085365	5.15114043963651	4.58001316629516	4.87641970753875	5.46477612573464	3.02224082312245	5.3529392008706	3.72338076075956	6.01925197922707	3.3790676645621	2.35479569530577	3.48566539310984	5.26331851417736	4.77808298299597	4.69536312755753	3.36768382097742	5.28877234648281	4.74466321854717	6.95662457548387	2.4105726766489	2.70242546869194	3.78307002161224	1.46998583962708	4.9126457020961	6.44733920204642	3.33763510760934	2.28582858635166	1.60780626185485	2.19138793257767	5.38322924113307	7.12195913808699	2.48487052663593	2.09084936413952	2.13232988822502	5.64433307086116	2.4392008610397	3.84867700456344	5.26767180474835	2.6643900528644	5.19897930804383	1.54533607540175	1.99528143789001	2.84646331271902
AC067956.1	2.61496334206662	1.53939928390507	1.92109443487817	1.81879846083055	1.73165869454997	4.87903296407443	1.88341023358582	2.8366651223493	1.86015924063901	5.36988519487924	1.49092362435285	2.284488424065	4.9379390621529	1.71591083665477	1.65495085660783	4.91637340295318	3.54200664629744	2.63754053594862	3.08493759458939	3.20358274627688	2.10458369431282	3.40492236965964	1.63794757357155	2.9051279888898	4.53430717643068	2.16839921946841	5.97029610272096	1.8019646871359	2.12809449296773	6.29159703408312	1.70102587774038	2.68170973711106	3.66859554815288	6.00047295671258	1.42278932209639	4.86575654945879	6.24764207482341	4.03477947536025	5.64990087984491	3.93750805457387	2.43003564852309	2.31327608221547	4.98140888973737	2.63106513497515	5.13645509494343	2.84910937658318	5.16059942816546	2.07734617332838	3.95878114562835
AC068039.4	3.75809508250541	6.11683644526879	5.56764246989361	6.21534262799693	4.38587524782356	3.97072196466591	4.79465769640824	6.31126046269404	5.25833854883254	1.93579689636405	5.06390687396877	3.65807682426435	4.75978780397004	3.13633990191071	4.8014420349696	6.28865051642596	5.49458787666021	5.16839470087223	6.09303190308266	2.62725504012449	4.92567001139977	4.29818158573663	4.04353395153594	6.56356763410412	4.77456525117296	2.77780657412707	2.60017266342649	6.56356763410412	5.31890215482619	3.45781079165063	1.65941162144062	6.0241274911626	7.75062676372524	6.97724586696552	5.24453940293954	5.25187007649441	7.0078892759885	6.72024013964382	5.14620993338564	3.91349878937589	5.14649161670614	5.38992952704331	5.56692121110326	4.86160400407276	5.43982059422665	5.17561986248793	2.21383368083324	5.48736586376906	4.78793788717064
AC068138.1	5.53412508506703	3.23343238024359	5.84450744587068	4.62897575189737	5.53794680764352	5.56858925716766	2.15670231539361	4.95006070737669	4.96328287803189	5.25528178145242	4.54774101877366	2.62476412493225	4.56684047094685	5.28425744382767	3.97230934363016	4.10450864071905	4.49184117805595	4.66111521405949	2.21666090862628	6.88924510713866	3.6503266756059	4.51760916643415	5.57590565578336	6.74095518452211	5.97732322788837	5.99490635095629	4.6521874271836	4.98800669857312	4.53504084332434	5.96958804257339	2.31019241087407	5.73006694535369	7.59191249012303	4.53693904537733	5.51248250813514	2.27171210515387	4.27214538859776	3.69266210718946	3.21176908188555	5.29309574513535	5.54722684087034	5.50947819570561	5.94170056432968	6.32801659531515	5.88463114752925	6.09747196572471	6.05512192072711	4.62604772036523	5.448694658135
AC068831.3	4.69084751466035	3.50759390829733	4.54039275659757	4.43440721169931	5.15273089600457	5.1437534637377	4.37534958180418	3.29350706305009	5.73965804571907	6.22653461151021	4.73443606510785	4.38409751897278	6.08374825274586	5.27359468884218	4.9196738721409	3.6175389327829	5.29774394456297	3.0009047724128	5.13426627853942	2.30166461588649	2.87872358648266	2.81193924024153	5.63448852342332	3.81729062240086	4.16612588825648	4.81755128714015	4.42946887035194	6.90354612234446	3.87272937180294	4.49102644823533	3.22737025397884	6.11588225447289	4.19128356344947	1.65495085660783	2.96397667618255	4.31582701985566	5.95827569789634	4.66186281608875	4.03611215588025	5.45840594279301	5.31006269582021	2.23725964008834	5.4778794438066	2.80593649396749	2.74118488686424	5.47633776573421	4.52045555179775	3.17464972715263	2.16113555360536
AC069277.2	2.64691630623904	1.57321774548324	3.51864971879605	2.46741969840998	2.60698897766144	2.12238991818752	3.1080530395501	2.93230005570283	2.34374453962161	2.76126017216004	1.99078221106214	5.71041406910889	1.71033509332446	3.24236970160533	4.64404326815062	5.15195494350793	5.43559020213365	1.85197019869566	4.29304108202	6.96677987573368	3.40492236965964	4.01014912916447	1.82521413943465	1.63292095871438	5.21299868300021	4.33617726477805	4.14784112659396	2.77091413335736	6.47244039822339	2.10141413615965	3.10909909917159	3.743869717371	6.9314963285241	2.23999691919004	1.86113363712066	4.28462834394564	2.92666431872947	1.93667750653519	4.49954878492843	3.93257547887443	3.35671020286963	2.04732913914203	3.07632436626066	6.14637275354858	5.47633776573421	4.71397932509175	2.28582858635166	4.75558110084386	4.55833330997272
AC073283.7	5.72462924204974	3.34940472102403	4.42508955876775	5.72173409389966	3.81828620717498	3.81628031695852	2.99269266643491	6.54563372700937	3.22127237765492	4.09553840643375	5.9149521458039	2.85639464587824	3.84761552020671	5.5916235071277	2.89252663199235	3.14631870935856	4.70226418764462	3.07733206187043	3.64416544281809	2.68681279457065	3.62702344031683	4.96596577270124	3.3036313814668	5.21224229408345	4.01341133336161	3.90764606016274	5.30060670668175	3.97956763037367	6.96359490944074	5.21323842617117	7.63344989834228	3.30771167686023	4.55638265006139	4.15141274336028	5.06187758837539	6.34742054589833	3.7165827813231	3.29654612544362	3.02175845234478	4.83712753180763	2.67109111514652	2.77933473289202	4.03477947536025	5.37344701169664	3.34692326971811	4.63205292415496	3.65752562326006	5.64220762973903	4.62861144479588
AC073321.4	5.25156816622195	5.50577480032578	6.38585478521113	3.87122918736957	5.40208455615503	6.42261174444529	5.95232554012736	6.81977076596712	5.80392473905676	5.66041026013537	5.6692316189117	7.57160190385946	4.60363483459756	5.3018956718004	2.65875979395282	6.58421881768641	6.39357614063659	4.52667800969386	6.23448448167616	7.80063558449567	6.47937309447243	5.99532522270726	6.8286528934817	6.01925197922707	6.41727383822576	5.94264450208669	2.86009122414426	6.6308319085346	5.22018387847508	6.50036504226061	6.69202935819224	4.83963371763587	6.58676049239758	6.25640234889032	4.41098282380556	5.89623829884446	5.22071079807159	6.37269445823117	6.2312165135692	6.0002067061884	4.73014868657294	5.60424009490993	2.59958520461628	5.52442775718971	3.96182429271192	4.75183533958138	5.54798339314188	5.56370870537685	4.3199584455508
AC074212.6	5.01810105359582	5.30010842871303	6.18536369582093	5.05327032487862	2.56823217199207	3.81573175964849	3.77407992434147	3.85157115389132	4.54578484351229	4.52934015579261	5.0521879105145	3.23731779629874	6.12707149139922	3.23196535755651	4.88980877559763	4.08208905451167	3.68908018086138	2.97738270759751	5.00709159259165	5.60877761977811	5.14649161670614	3.35453686908006	5.26788190189503	4.20256124367991	3.08801601202713	4.52471635131477	6.05535110995788	4.41854484857056	6.21018566910523	5.01104639907727	4.82909461362526	3.66447094828135	5.88487159231904	3.47759184793702	4.36615487432602	4.33966894878766	4.38587524782356	4.3535691549907	4.53959663108638	5.51322796699677	3.29863138381355	3.61087853746266	4.27132821277565	4.8545283615216	4.58259704916756	4.28372143206614	5.41819542405746	4.73213280478278	5.01436281818841
AC078842.4	3.49179810923987	2.45284471349534	3.39018598215298	5.96343847029585	4.74785954448978	3.70604059295717	4.9733592125412	5.91471582379692	4.9677850713237	4.17128490074483	4.89012756164198	7.26901985136379	4.01775014674888	1.47244862502263	5.72484911518738	5.55149094580662	5.59450475355805	4.36364122572202	1.73165869454997	5.80592542718893	6.10641576330536	4.32075684771846	3.01250126281478	5.87602547942691	3.23481122916125	5.25211107873804	3.15648352231596	5.54874235361855	1.73026600818109	1.80759447722144	6.73263399701785	6.13912746495953	2.70242546869194	3.17577640202451	4.98471151247763	3.83524638586842	5.37902279345136	6.06866768188539	4.96566684555182	2.49114925193824	1.73822180570752	5.61541188249963	4.39868395667623	3.96468411650235	2.94463844298797	5.23168504328182	5.53203733043535	5.75357531234941	4.5638039451751
AC078883.3	3.35560625823421	6.09228083604258	5.57004855236377	2.62945417199289	3.38767669686721	2.55440152623312	6.03701551292662	3.21922804107036	5.42159103908975	3.70717357712106	4.19980446111462	4.17870295100191	2.10008518246345	5.63448852342332	6.05560262044861	4.15547843694462	2.56653781191813	3.67114801451261	5.09076728795657	3.23392443275552	4.83253046405841	1.87421154814346	3.74338548293697	5.34666752276612	5.60277044437056	3.78108173516816	5.65695586294979	2.45401673552017	5.38398276167608	3.0486141965118	3.59531466168285	4.17035769245074	5.57499543269538	4.98830169147023	5.4822624278393	2.34024780999923	5.87351569442848	4.44983558943349	4.56684047094685	2.1588306891142	5.12488489178421	3.8772742614333	3.4862211470356	2.30641271277322	2.717370256987	3.54410079084361	2.42686091253365	5.05876634319255	3.11730024914962
AC079305.10	4.71770064956477	5.7069978952082	3.38621655152717	5.57326252927367	2.38707650992601	5.88756224884352	2.97261168303378	6.02481663540899	6.66559286919382	6.27572853538314	5.16751528119883	6.25906804648672	6.25114855217193	5.1584421256938	2.92666431872947	3.78451351675065	4.99757813722701	2.45821457945358	5.02670662037053	6.58521664262134	3.66342724001967	3.42532282456239	4.85071390127789	3.12721070930953	2.86064537434943	3.33077569461044	7.02182864369443	4.42343289523801	6.88635613914668	2.73791895977494	3.18754861351649	6.9226550114671	2.8496438656896	1.89680192983309	5.68925640725848	2.7859682754023	5.80153584886226	3.10435975017284	5.46605793896946	4.68651958616949	3.38717584127576	5.27077056985548	5.91113934075657	4.9379390621529	5.28399556841554	3.61238764533368	5.17201074242979	3.8908260361738	5.08852726394498
AC079741.2	5.37417390865657	4.08021539596321	5.79527406745089	3.78013233807136	5.43051307444948	5.08676448607868	4.95346391226171	4.26302869662688	2.34675129946588	5.05569533496855	3.85157115389132	2.6386360450582	5.15710563963085	1.86202080670477	4.75848951568041	5.62157539987766	3.59266479469563	2.97579027829018	4.25762553006662	1.54139778893373	2.36498397124616	4.30552819783168	5.58688827202896	5.23396385578791	2.34303465024683	2.03622609000584	5.94219270818447	3.23783542950884	1.5276511630734	7.4320830932433	5.85595933350785	5.37498772090632	5.09382066088999	4.25163831451123	5.10377510261581	5.97155494860621	5.62406817869016	1.57898653063386	5.19309153895601	5.13158997240772	4.75591242684524	3.3520327353934	1.72764787158332	6.57669767530291	5.18503394977107	1.90441624533254	6.36660185832108	5.20249948243951	5.15459260723951
AC079767.4	5.51926304054261	5.57638424684152	6.43665676705973	5.76303248407745	4.18290539996677	5.88463114752925	5.5774677217596	3.93897173967031	3.01616682320653	3.19067419073425	3.66396440809862	3.86976163228313	5.31943688051284	3.88982180706263	4.83125688918464	6.33799321618768	1.73291546424234	1.62814935073899	1.8019646871359	6.62537468646051	5.18449951661478	2.59262299184381	2.88784379303368	2.26499305883672	4.53045086321121	5.25758731263098	3.06657566166625	1.8200473709649	7.1769783909736	5.50748701606046	4.14190945214234	2.99058188937106	3.50361503128234	5.82716777168776	5.35805120466092	6.09676393649586	4.95065409148688	2.66809283892714	3.31909583136749	4.83316449643052	5.81367244749956	4.12134959354734	5.84178683178439	4.7298006379606	1.82641788449893	4.27575262778971	5.55689283469892	4.66757184671901	3.95686610965043
AC079807.4	3.93997634597897	4.20158318823585	2.47215698123923	2.4436239308028	4.16942997834519	4.83648854953946	2.86166680814053	4.08982747722476	5.57426290163	5.12602879802915	2.80219515162318	2.88299078633484	3.41533736478905	5.34234109382769	5.07299480092835	5.64580174533471	6.00288165420889	3.08493759458939	4.01380573101931	5.65476364785618	5.0485223885592	2.84800696361001	5.23717450433976	1.68470666278522	1.38754413248306	4.98920783032163	5.98802841022327	5.41440113943738	6.90107235558678	3.76216903210044	2.22572486777006	5.21461532100221	5.14997106260725	4.17083926952435	4.81813150590419	5.12680146061045	1.60780626185485	5.85734839533649	5.16986643011111	5.0282109094035	4.3068184949604	1.67427831874491	4.76486078836916	3.63398127013001	2.06377691961792	1.60419064723409	5.15653856860748	2.66334770041065	5.53148725363279
AC083843.1	4.60554358995648	6.1661177857775	6.35688252075182	6.58521664262134	5.10515304660972	6.61014515995977	6.12152303544959	4.77583149645323	4.45298217237029	5.60173212718472	5.42231403739859	4.15281747722566	6.49780721572869	5.30010842871303	3.16277233392104	5.27783224275767	5.59765342015705	5.25453162780097	5.14077742792943	3.76320282953343	5.35828125820787	4.53693904537733	5.20829880936913	4.90319899940851	6.07449456333408	3.16009829279465	5.43534120349775	6.33239347597073	4.87734518958398	4.74330303911013	4.68942726448713	6.24130354412295	4.10450864071905	5.37242240313805	5.82337264950687	4.91852501023986	3.64514203648757	4.84726054104655	3.27377260386375	5.01077149146643	4.8344891956966	5.80518800971275	6.3952881329541	3.28194081875501	4.8780886455227	3.36622495395694	6.28943001010612	6.03117074905482	5.75170908699554
AC083949.1	4.79366518107817	3.18441175205601	6.10276709609383	3.34170711571997	2.77620230086303	3.84562255161682	4.31833395514535	5.97656338820951	4.30940889520554	4.50389890932756	5.15871191080775	5.92753042265987	3.26126618912396	4.1666029917979	4.27845877734965	3.35835448162992	1.48405796250105	5.81978731508669	3.70096817207504	5.1584421256938	3.60572269871107	1.91019533386686	5.45595919314464	2.48593289663298	2.68283913700185	3.57650659384946	3.21922804107036	6.46768483482026	5.04202487247423	6.34070255251051	3.54366739822352	3.95438313428367	5.84280308534993	6.39253611145429	3.10961695176403	2.19078775135373	4.61359167453885	3.36674085256512	4.27397386208802	5.56764246989361	2.74924282620117	4.63836638877685	5.12402942423626	5.79644824734882	5.65251017932115	4.48101368598733	4.9969130607406	2.05749148018634	5.39677444244574
AC084219.3	2.74866422471255	3.04611308512237	3.39427521319934	2.72480086400707	4.48222131127503	2.23603001008267	3.1700851958524	2.11138129664101	2.28727807102786	2.02778261298959	4.23891653103446	5.9612185985615	5.08824011413535	5.48249509107454	3.46392672887051	1.89680192983309	5.08767673998401	4.21840572364655	1.95363089649037	2.61383054033357	3.69463352703512	2.22572486777006	5.7154329769165	2.60925548291473	2.13458098380125	2.77091413335736	2.38884343524083	2.59325432218961	2.68565459257669	3.5994782256026	2.06064184073485	3.19788829755256	5.16459289784451	2.83721472084389	4.35111127846974	2.21512786252426	2.10008518246345	3.06874373782567	2.89783431899361	5.13079281408825	3.12024330939864	2.54732684112439	4.70255875058913	2.88024400236179	2.86009122414426	2.88672728285884	6.13620448192016	2.64421638040532	2.94982900035622
AC087501.1	5.52314757025275	5.37850034669851	4.27755404861759	3.4243217340212	1.23754605643829	5.63300043172635	2.33188337410548	2.54791098973578	3.06453314886174	5.14783966637641	5.17694120788967	7.20025658353382	5.61810952080952	1.89404989030188	5.33877187899062	1.85403619396542	4.85164745776794	1.56746465934879	4.93329353212165	5.91022589696101	5.49314998868999	3.6737360787045	4.27214538859776	2.85907767853142	4.65321492485574	2.98394570723399	4.68786795128118	2.14077568580937	4.6504216075972	1.76142132904465	3.69317900473985	4.14275266325879	2.4869971734265	3.08899044656207	3.58749366811166	2.93680397148822	3.41324767131909	4.88947324613175	4.41970262752276	5.57772449596545	4.54732752338014	5.19014468888239	5.05768039814819	5.11792594809194	3.28406129782562	3.17247188076361	2.58901660549838	1.78478162020482	3.39776008670422
AC090627.1	3.38103654389417	3.047085876138	3.97669360820753	2.17239945751042	2.41660016599971	3.00441975422762	2.24351591183576	2.27834113721471	0.983435112489272	5.91135280364785	3.45732084908631	2.45821457945358	3.20911823847778	2.37315369806945	3.90314664035152	3.60196358441262	3.38103654389417	5.03974011207524	1.30475872319219	2.62888989308858	2.74976765386797	4.27484026714149	1.48611051300242	1.32413808513574	5.53670709263549	2.23182276422036	3.51182154666399	3.5806154409708	2.31986672367427	2.68116437615452	3.31763394785129	3.20812278223739	5.97005257261769	4.68751675628668	3.54929384115816	3.6503266756059	6.94022047476802	1.71448323954866	4.3038781194561	2.15079377394716	2.54856002531311	4.32951391006446	4.82212905038319	4.26999718303152	5.09432733669894	3.78898356852362	1.94918366845203	2.38655519988156	4.06830756147378
AC091133.1	7.79048759742318	8.13446190930913	8.50262800109662	8.80301712861847	8.26458146192452	9.00368396592754	8.0708116898196	8.18594907127431	7.84366110914933	8.7276827540388	8.69408997976976	9.15264094228868	7.90080660927863	7.24100130875218	8.29972914587611	9.63079077585499	8.22958485618687	7.9251461108179	8.62836841541913	8.36634759473305	8.10263810581324	7.69883778835072	7.49824523748023	8.10502564250486	8.0229953954038	7.06392795823268	7.82503448523879	8.17969594541957	8.77740818193313	8.3572429212529	8.2342802550772	7.96835171317153	8.19590745799223	7.60289013562342	8.24477292025424	6.73526842447787	9.09251202681943	8.27803384055048	9.50740395182823	7.43643010622619	7.87224445875356	8.27366238553966	9.21749913851887	9.40168709547137	7.17883891076772	7.77676749851216	7.72653174888991	8.11640168093492	7.7800725667835
AC091633.3	4.17495032847543	2.31721738524213	2.81137991722115	1.96668076188531	4.8857711162802	4.04017301471399	1.57700599401501	3.93750805457387	2.37118612233517	1.71727083541695	2.50543472534897	6.17254756334701	2.57347130122969	2.60194243699368	5.41270410301331	1.7063254692492	3.95730005129916	5.1243276217707	2.26285591620898	2.78655856796027	2.09484560703506	1.77866219648575	5.8829353711059	5.5588447278136	4.89156468096731	5.51676164483894	3.23525917005788	6.19755574077645	2.34374453962161	5.53203733043535	2.50602261968805	2.26089441949031	4.05124011600447	4.84380229955066	3.6774109310381	5.60799733427119	1.32805333937538	5.93016391920758	2.66276023410683	5.51850546198849	2.6643900528644	6.04199149449402	4.66434554317892	3.27330604099206	2.12723033282627	2.87189135362316	3.59531466168285	5.05248410211445	4.71365319636784
AC092155.4	1.58286054631882	1.82422262819759	2.4313127245739	3.8094178004098	4.3357710448926	3.42632582363718	4.83220194111182	5.50993208360794	2.14494779122956	1.85715916741641	1.57506060436635	2.19078775135373	1.52140892821437	4.25299339424024	4.59286617675489	2.86384523279941	5.41440113943738	2.29065935066067	4.6640210008596	3.37591163772362	2.26887628891196	2.2291513881991	2.06941424941424	5.66187576247151	3.19067419073425	3.83365039979968	5.05046459783108	2.42401696459088	3.1927270238773	6.21214223762797	1.79272443692197	3.35889299196944	4.74097914892861	0.892551095178977	3.25479730580454	2.57411022266371	5.16354647140727	1.99888468468273	2.99992243982475	1.84241086775708	3.33286232286645	3.39236645266316	4.59973960280528	1.197310568905	2.69291830765018	2.31206756486652	1.84882930757618	3.39187501907837	3.45217642996912
AC092192.1	5.51537106733801	5.28505096883446	5.48456813785266	2.64304511114457	4.51375994030981	4.40970651391732	5.35828125820787	3.30670243708946	2.68448389530785	5.76528959745153	5.23741534695165	3.63094872687827	4.53390929873872	6.56658672841246	7.21908434760354	4.98650359785463	6.10137165341755	5.28425744382767	5.04797082479553	6.47050981112627	5.89405573179145	6.02993549735147	4.51568114724813	6.19105537331207	5.51605065118731	5.74063357593777	4.88328428744837	4.49376026768068	6.27374144267716	5.06070896514015	3.83694078605207	1.55810328968308	7.35148664891643	6.42707259725192	5.40657885123959	3.05309515989686	6.87652104687508	6.4031277525597	3.05363605007659	3.05363605007659	5.83667302879322	5.86536697896321	5.7710031337731	4.8563990002965	2.64485200688194	3.45638612647333	2.06797308874514	4.75813459807276	2.61946899918386
AC092620.2	7.5199425930935	8.37362622589314	10.4425081147282	9.8291363561692	6.9585236489944	8.91399749098819	9.26189193963321	8.41445292435439	8.41408593681654	7.89588097735692	8.05498120015932	8.98419489863571	8.16174577305917	6.56356763410412	8.76433358069771	7.83161324074954	7.43785037078558	7.53389312917014	7.65242127731961	7.22050906279435	6.59905012132506	6.3177648877451	5.65500100131139	6.36731343751501	7.43434742712542	5.83785923445448	7.0334963010244	7.68233176273982	6.10789137404902	7.83992180990395	7.95785274580236	7.11408533077394	7.51286720826422	7.57409108070084	7.74819918854072	7.29162066874502	8.47786736044324	7.38507214743217	8.50063828682798	7.82534260561733	7.75302663302923	7.12195913808699	8.79734304594007	8.25933628607633	6.96312510478394	7.45437839576141	6.73608878223149	7.47657711655516	7.13616270284694
AC092660.1	5.99362513321887	4.62567052857583	6.03745937804622	6.10015197270633	5.7303392920646	3.14110456406362	7.18074663499039	5.37367564859107	5.25605124819356	5.55051134918431	5.30326904671572	6.80162210626592	5.65300677055449	5.57798435966942	6.10040144549971	6.15883883852774	5.20225723276923	3.43747343050766	5.9501436920873	5.49016021633236	5.3282088848676	6.07811853458751	6.38011832630419	4.65184396678938	6.2617778406085	5.56593884284633	3.68171209814187	7.01615335781209	3.64874232647382	5.92251223308624	6.15984633053869	4.54184600505658	5.60774819923191	4.98258398793095	5.51676164483894	6.42408801206479	2.74600559556448	5.80646222247321	5.31785368983252	6.16868145845893	5.78295440919821	4.59286617675489	4.27260830558027	5.91896336154758	5.00677766223381	2.54370756645323	4.99213589728023	5.14077742792943	5.54623446912686
AC092667.2	2.46798501228705	5.20542307388645	3.10186624979402	2.11138129664101	6.490923846651	3.18074428423121	3.49179810923987	4.42710010312091	6.3187008495533	2.76664349409266	4.54260164650391	3.64361938458476	2.79540813109965	5.43708162569048	4.52628117960486	5.31596476540807	3.01564118618203	5.39627762578473	5.1584421256938	3.50104781916108	4.23238101564472	5.663091003585	4.25456647637155	3.23196535755651	5.88731800777504	5.57823795434421	4.88479297624895	3.82797895968818	4.7808498525003	6.53253468835455	3.91186537694862	6.29733443914462	2.66276023410683	6.29578152728602	5.11408190767506	6.53683544634364	7.1569850009428	5.43708162569048	5.46041604522862	4.72080686326813	6.26432471690003	2.98347377039853	4.00814433345079	2.9829271932063	3.7931075299774	4.99510895768164	6.33823456987785	5.70302553306549	4.4176132736498
AC099684.1	2.97529748140158	5.17665549017391	5.4124544562747	5.14971342741544	5.75334806609131	4.70954868446242	5.17150036439368	6.2506233431037	6.06915634545221	6.05111387118365	6.42408801206479	5.7906130901469	4.4056453473776	6.07988793980227	5.34796957758773	6.20294494886617	4.2336614026617	3.9597312234382	6.14694519640594	2.82546076431351	5.66258449909483	4.92256092860844	3.63234034728425	3.64309961895575	5.49016021633236	5.71065950832326	2.02369939316785	6.10913964036918	7.3372745929458	4.02937915301694	6.82212949853925	5.95923685915458	3.57399959791049	5.91733312657156	4.90443452386687	3.03661946915966	6.50819847927155	6.79560822665625	4.29907638953429	5.52736696979815	5.22800737124841	5.44303651175075	5.80392473905676	4.32563594476981	6.20813406621894	5.68153438481307	5.2196792266563	5.27940399145049	4.4706264278384
AC099850.1	5.21405043088186	5.97995901419292	5.8748339954797	5.5641550874808	6.41997149543282	2.95443778536664	4.43326021463037	5.10377510261581	5.42358580527103	5.02031975791732	5.98284270795576	6.56582955305337	2.92560674108938	5.59543644319216	2.17076205595997	4.08254085374854	5.48759323539243	4.48506852771329	4.9065510479499	2.35479569530577	5.40809139586414	5.44007193966957	5.41270410301331	5.39849860370746	6.50432601788582	6.00459578739238	2.46183487006182	5.57850605454053	6.28272672307295	6.28991035502422	6.06081479737814	5.81671478313068	3.23836503737065	3.75860689815097	5.36151101872383	2.08637615941521	4.82152762018482	5.80416814564976	6.2242247871827	4.88328428744837	3.2253209879076	6.37960935139467	5.3266273555372	5.81858471265832	4.4991759445593	5.09635886075235	5.22170088409678	5.1026512524404	4.96009963702096
AC100830.4	3.79972216104382	5.45714791951195	7.0950512113677	7.23859575823918	5.72413766622124	5.74479535929784	4.57781272671139	6.48688208411869	5.71669280066047	6.0062802777095	3.28245745152551	7.87445470991227	5.87533417699986	6.32801659531515	5.29129274870377	4.95257309819559	5.4693303950867	5.56148576714596	5.63223739883278	2.73232687913176	4.57443877430791	5.52785207571072	5.52610762900683	1.98985304867699	6.12177893232652	2.9108637429355	5.45595919314464	2.01491879833657	2.12876149454872	2.46741969840998	5.78386967782563	3.18281623068246	3.80993040387181	2.91822253102623	5.16929634724792	6.04061637302938	6.51614758082069	2.78492375497062	3.36260406216274	3.11366307472922	3.9577378090415	4.49877179555816	4.61944546786582	5.5938202055007	2.45638534552361	5.67165583264013	3.22484527512419	2.7936868008626	4.50228325462898
AC104537.2	2.40685911838935	1.86202080670477	1.85304954838575	2.68231252566025	2.79701310434392	2.48593289663298	2.76230654003022	2.04559935850394	2.51485903260171	2.60075931602806	1.77746720002863	2.25349269228837	1.76020848136879	2.79482613446007	2.54026533103344	1.62143935906267	2.0378423865935	1.97283353799969	2.67597098460161	3.75657138895452	2.34801731671495	3.30462007809728	2.76776918833729	2.18098057748259	3.23984984161764	2.43733975567865	2.01077732346079	1.87323866600564	7.30274322100441	2.40809037480511	5.93620101669933	5.50601270722218	2.81582826621473	1.79872720368651	3.37271403400717	5.50140349650378	3.38564732465251	2.61892758470828	2.53685393918079	2.22078250724977	2.49236727524407	2.72063144355708	2.92341829482845	2.58040530387427	2.93680397148822	2.7045836691494	1.84673092994344	2.84691394960408	3.17464972715263
AC104667.3	4.30979595026981	3.71756966302689	3.17725436466274	2.97479694189689	3.91186537694862	4.72905431260442	6.54722513818146	2.94826211515702	5.33616503743903	3.40340771563018	2.87717487253369	3.95636997009801	3.70390455072989	4.85769031635298	3.5191704371135	1.98610123001446	3.77407992434147	2.49731097593304	2.9051279888898	6.13688193700192	5.95734102545733	3.45269809721563	3.37025057269191	3.32055849856839	3.54628976227524	5.82388767151753	2.3023807688487	4.53390929873872	4.86128364093729	5.2733358314841	3.45676983228513	7.02311333979236	4.83285633653799	6.43497040580021	5.31864211855553	5.28950846031115	3.3171340794396	3.74784388102202	5.83424855213885	3.82441086859458	3.68592896131102	2.76776918833729	6.44381246855568	5.84378645443089	4.58928039629103	6.23861173758526	6.28794186729054	2.27101363019459	3.39882308640608
AC106801.1	5.65940572455279	6.41628625523486	7.97207697664007	6.91204866115995	4.22523809120236	6.7800118446468	5.76456140333126	6.03164625273072	6.71827259685576	6.57544117576115	6.19685257236059	5.90656624307913	5.14272832846913	5.50851968196231	6.35095116933656	4.16008523376787	5.91519108171873	5.37391605565628	2.37381956957973	6.2184267264981	5.91397666596038	6.08771547013014	4.63537105927391	4.94270932612501	5.53344534576183	5.46981583671351	4.17731754322101	6.45518162458605	4.67356826958748	5.74953316932845	5.40889896585208	1.17798155725141	5.03250398970267	2.00650379622046	4.41934942608267	4.80045249932417	2.5902255471742	5.27991645138308	5.87132291356951	6.30219538920173	3.55812279552278	4.99572713811695	4.03230410792154	5.87012599352718	6.16229738633085	5.211238433942	4.45412898549188	5.33442450970082	5.11380522009933
AC108056.1	1.95714403508125	2.84743556028509	5.36559196759189	2.34433344290171	2.71907725188293	2.98347377039853	5.9904186877831	3.95240602872424	3.24490774976191	5.7032767650067	4.49638126098086	3.17159793154474	5.54599067805345	1.86826216785834	2.60249010589413	3.31763394785129	4.91234886219343	3.71413289004826	4.88299951903269	1.92845145388495	1.76774814006944	2.89002640385767	3.33763510760934	1.43048227020283	2.9528305166254	2.35361815047121	1.47718699875585	3.48517812991362	3.11411592623845	4.39280434086791	4.24070287912637	3.28194081875501	1.87938665238549	1.69320705907384	2.86711118333058	1.43874779083384	4.72453217631655	1.82218389041752	2.46004197920167	2.69625751337736	1.8446020067928	2.46741969840998	2.98347377039853	1.3966324033148	2.90782525662346	1.71860168649633	5.77508812933443	2.58336486325817	2.00564202145853
AC112198.1	4.40197895455413	2.61258626101032	4.4902452433596	4.6173775694697	5.55513206888839	5.47456170579615	4.83482730174781	5.63948297366119	5.1559376499002	5.55290410435071	2.78655856796027	6.47572710334767	4.43031133303596	5.40496626889771	6.41972854469032	3.46756115844361	5.09432733669894	2.62067797670626	3.24545527163871	4.89947469243115	2.95735836951271	3.31605000008806	5.30110645914177	6.42435859726253	5.40657885123959	5.15871191080775	5.01165755382446	5.94620566053581	7.79451854012184	5.56593884284633	2.19012229265304	3.53378906633715	4.8857711162802	4.35649328991083	4.79172886076746	6.30740657528414	6.29947060600449	5.32464445119802	2.04178924369319	4.94978781876032	5.04687111596558	3.79254283227465	2.96668902939439	3.61346241529561	4.62384177997358	2.22078250724977	1.81879846083055	3.2147144345142	5.21323842617117
AC114730.11	3.19886692720718	4.42041715422902	2.49731097593304	2.64533621848135	2.34303465024683	5.61444237472543	3.59266479469563	5.43737802710524	5.35492402124138	2.20900454338853	2.77063601272037	2.11925155052032	3.01010234219655	4.70819848758572	2.28047243812346	3.79147274260463	4.77777623140984	3.25685009974961	3.50926291474646	2.63052990376927	3.29907726081028	3.82441086859458	2.67597098460161	3.22484527512419	4.6714303640019	2.42466235188105	4.63205292415496	2.14355517320142	2.70844806986044	0.762779013385404	4.14548715008034	5.29646543053381	2.80918089813813	1.50839048134621	2.57632035497718	1.81641748793949	6.32495874252143	4.6553882385805	3.09103492142923	2.32685408471968	3.16111999647905	3.93454418438791	2.00232644415731	2.25955605098523	4.17083926952435	2.74167910218057	3.06920561899888	2.09328973304924	5.08824011413535
AC114752.3	2.97683692351363	2.48187951308968	6.15736156279633	3.38519269839825	3.73603687235073	2.09555792451467	4.8857711162802	2.34024780999923	4.48142048526033	4.10858461351112	2.44903515268436	2.01973166243708	2.8692589600066	1.87421154814346	2.62945417199289	2.04815270893361	5.51973326386471	4.21515126981525	5.93575956827751	5.64364370206753	2.81998440805462	1.74207941885347	3.40690109313523	4.99900015360164	4.14996933457108	1.95268435885276	2.07808230501327	2.07486006903234	5.06532838281909	1.30079429129015	6.44331519529298	1.87628865818366	4.89097514043211	2.83396271492224	4.97757000677494	3.9815073246497	6.65653967373137	4.45019270815685	2.21738833394752	2.1428725060405	4.9370401947577	3.05309515989686	5.16986643011111	2.5397455368586	3.67845957656044	3.15241830077845	4.02177368105158	4.4685883890952	2.72063144355708
AC124997.1	2.91767425948849	2.52862823291655	1.82860117097506	3.99742609125941	4.7590624290995	4.15043135214176	5.7142133812021	3.53835091077291	1.2959941647498	5.46210452662704	1.77981744561727	2.13458098380125	1.48611051300242	5.80618037805538	4.73783525977283	2.23050558441055	4.52080140090239	4.34814704648884	2.70349480584328	5.19866415910032	4.85798736377808	5.0322406280596	4.46113734613826	5.06187758837539	4.4975486672551	4.4834604697752	2.08788445815291	2.10008518246345	2.07734617332838	6.2088654432167	5.84303103328799	1.68470666278522	4.99090831145204	4.97961319039929	1.60071622904515	3.69619730976585	2.40685911838935	2.23050558441055	2.39011817979083	1.32805333937538	5.34746058126882	4.70421302258422	2.49791083952581	3.46139030459789	1.2959941647498	4.27971016589709	2.84910937658318	4.08353060516294	4.53847436820665
AC128677.4	5.13564075736262	6.46305991345013	3.84611379830213	6.96089426678833	6.44984047669798	7.40874542282878	7.45410983872002	4.54116490289844	6.15420422046871	6.87152226312512	6.35120310627741	8.40112908300733	6.7632271571225	5.62304117736192	6.73914358605403	5.17150036439368	6.34791847601852	6.109909005339	5.15979899158826	6.59830276681499	6.55926978736544	5.03564007258676	6.29111476067693	6.89971670998713	5.72028278537424	6.1144490973784	3.7931075299774	4.91143324618912	5.04962596408681	5.35439282032903	7.70453458386494	3.047085876138	4.71397932509175	4.19615726542378	6.32127578496239	3.66649937595827	7.00493283047222	6.61269887758218	5.12233574431983	4.71701653535853	2.70028873751492	6.32127578496239	6.63999032773392	5.6354314243539	5.21323842617117	6.03310024991294	6.41195415565371	5.90493371568101	6.18389705363601
AC136289.1	4.16270614453749	3.07733206187043	4.79172886076746	4.09553840643375	4.10075065453214	5.14594418635574	5.01135202499393	4.23851625095904	4.3382681606815	4.94149267439522	4.90626311816876	6.7830225119562	4.74647040565343	5.33134028763655	2.27978469703695	1.51693484393767	5.16751528119883	1.13325806823091	4.18988935005006	3.10651905472416	4.92774836760759	5.01947045122896	4.8344891956966	4.61768575756027	5.34208962707297	2.03856805666206	4.1167451626459	3.80122957872819	4.93826308857164	2.69974783796669	6.72327509877718	4.04545375831746	6.0087660032529	6.08352237094671	3.50926291474646	1.99699247390167	2.46618586774571	6.18585456657498	4.04827640822226	4.9463605247881	4.84631439799711	3.61449772298867	4.97164251194943	3.54628976227524	4.59470859625747	4.17446928717068	5.99313538824664	5.20510613564598	3.86635467916657
AC139100.2	3.08446172403138	6.20147646605365	6.23838781176313	2.16839921946841	6.10693733220119	6.19083102925245	3.2263838196154	5.07504748798471	5.31596476540807	6.73106610430366	3.73656785734308	4.20658983947093	5.36365281079713	4.90596519282466	5.5774677217596	3.78951508952643	2.83010523206367	6.03068430124212	4.09030004035616	5.77891803870354	6.22079276764486	6.33996187950309	6.29014760823313	5.62904304052958	5.27440607006384	4.14001606894629	2.86322343592889	2.83877444945404	3.68853458490514	2.26756879061663	3.19170524804987	2.55492075336057	3.00145671167759	5.88681882885083	2.77466003512948	2.00564202145853	3.16372738223783	4.56346530402502	4.02512445129805	5.58374629934385	3.63858044890596	3.51392987747633	2.99313742701822	3.13328139934476	5.08301003631456	3.03724050709899	2.31452907730702	2.73340023327463	5.99362513321887
AC139100.3	3.99588058442836	3.69463352703512	5.58886005925727	2.15439854162371	3.48354473489117	1.87824933991683	4.09504263861621	4.47794611481322	4.51112054769496	2.90987164868437	2.54087218689806	4.26431661044666	3.10435975017284	3.8491009840502	3.94284843106779	2.38948525445585	2.73619870159646	3.64977194104838	5.21014992980008	2.71907725188293	3.09661291955174	5.90372653960825	3.72127668514561	3.7019472622097	6.56634119466141	6.34424280477338	7.09348707283808	2.6687548635563	6.3187008495533	4.45412898549188	6.95560216732172	4.11500166711872	4.01575482891829	2.9040899288384	3.01857962494404	2.76718331403782	5.49480430876416	2.29399235010659	3.30619296527883	1.69320705907384	6.08817520090494	3.79447633015769	5.65769346727743	4.09458259903732	3.70335757357162	5.85445293564248	6.36489382120107	2.61146913377314	1.56348305668721
AC141928.1	5.25239006577547	5.22668689457922	5.93527334843759	5.63022847081862	5.2641062781254	5.91896336154758	5.61045958931687	5.15545000191268	5.41070739155744	5.48378458982948	5.15086422480693	6.66113487644619	5.65275375940567	2.96255404510134	3.89632412499874	3.93556292296541	3.71756966302689	5.3183725047125	6.07472682746198	6.02507537270543	5.49116603962398	3.21972995037893	5.44352684605254	3.1426782485111	6.18032254242113	4.8231033634396	4.13527810781061	5.12460680916231	3.68646084373839	2.90936431182307	4.10450864071905	5.09983166397415	4.86770371228883	3.84007881287299	4.67533012821779	5.30242387323866	3.01057194438509	3.51240954167247	4.74716352376923	6.04176349578506	5.73817232896581	5.18281961381572	4.99632072131912	5.02913255065456	5.2048393404276	5.66483531270881	6.04493075995232	4.80998265147902	5.36072725550005
AC144652.1	6.52970915804551	7.84594855035041	6.76429071417787	4.97132881330205	7.0649518141209	7.79020107309132	7.8661724437088	6.94769881651031	8.38040920793736	7.99821037559147	7.52297284302463	7.58116744070236	7.40418174629338	7.71708682718428	7.27119458676299	4.5976305195566	7.01375408558216	7.16401594950592	6.18907132236756	6.39253611145429	7.45018104911364	7.1769783909736	7.51161109943424	7.15883841324186	7.03840257443261	7.28717934891717	7.12856508480195	7.16685394763728	6.05300499484167	5.50041340958299	6.27258984969961	6.88013696280496	4.37289783516539	7.27685475253865	6.38717657034179	7.08056867820536	2.42573399291973	5.90608429890456	6.84626116553065	4.79730469471157	6.68233003127689	7.55888918164156	5.22279207022577	5.84131980584319	6.34993749250669	6.19835038866712	7.0019877932679	4.58730183050762	7.0019877932679
AC145343.2	4.89409227125953	5.96981972193289	7.49794156648299	6.511398215828	3.01913673069136	5.85712937092642	6.38325679029314	3.51864971879605	6.35989136392207	4.1952694641143	5.50550665283913	6.24742721159104	3.07379059681146	5.91609585737778	3.4974194501954	2.284488424065	4.52628117960486	5.14942295565271	5.53203733043535	3.54041075381246	5.211238433942	5.36710021188901	5.84849933737823	2.59383695118727	2.99313742701822	5.78524934428992	5.18395338249479	2.76613850305106	7.81182404430036	4.24336420705758	4.18766190487127	6.69079086856305	5.67866555870158	5.71371047262867	5.16300798779801	4.46660237809635	3.38922085009871	2.71289159924841	2.6407693438694	5.96198256813594	6.49184335602242	5.57184263087769	5.66114954267407	2.32110154310476	4.00710572435752	5.9118015849759	5.22960703004567	4.93826308857164	6.06328946651122
ACAA1	8.89246044032525	8.99640762104426	9.10265519993616	8.96567432792184	9.00642757954079	8.81966842121092	8.94846459449961	9.24837590727693	8.51596979901848	8.65995319187467	8.95369946920813	8.72817886384719	8.66727678480852	9.18504887796571	9.44959703241371	9.84292960936097	9.3317500136886	8.7568994731755	9.64252931565818	9.29526128915818	8.88377247884683	8.87277203826796	9.05629201067785	9.24837590727693	9.26885943384028	9.0574744159667	8.9724983728966	9.13679148901093	9.54186782166408	9.35852387956503	9.64927097580441	9.22351747731465	8.72242440943036	8.7003305563648	8.68165018460747	9.29763057846647	9.89689820303967	8.96407732173273	8.87234431046652	8.82341020955315	8.65710070992879	9.26373425282908	9.01021299261096	8.98162904434434	8.78939976168207	8.88729310412717	7.69173386815495	8.7323630666926	9.14268701872522
ACAA2	5.28680813591943	5.93287380808162	6.70203031437767	6.10276709609383	6.07043435108268	4.55108124425041	6.127304022058	5.29828604689375	5.09132001427381	6.0009147560974	6.44174063793329	4.64859506645108	5.45380505819951	6.36489382120107	6.77877542581576	7.65960286371454	6.45833718038534	6.93622352812148	6.64121260871724	7.84250246332641	6.58876987559483	6.37505868943657	6.96227144825701	5.5702869948563	5.71905854908854	7.24288855220192	6.73160249120605	6.39127110735637	4.92774836760759	5.7510035620849	6.7030762030356	5.48610735277729	6.15278730995563	6.6490829980149	6.43451583059341	5.94802085307026	5.77419646087207	7.08813525647594	6.2506233431037	6.39984389135263	6.42982486950194	6.54979926379021	7.40387881676652	7.26275693106455	3.87973111641678	6.73448166908642	7.62842763670075	6.41677780300315	6.4573214451951
ACACA	7.77495193353635	8.62603487004335	7.93136381976073	9.52185298462727	7.83932267491162	8.72070737921372	8.74154594240359	8.4770303495312	8.64200357873026	9.15146809726968	8.43290434245154	8.77557781215026	8.8718485756077	8.41282589116735	8.8210917373787	8.24477292025424	8.74692329625373	8.09304197837004	8.84866754196897	7.81878145859438	8.68209613311485	8.42020107697075	8.36335420360211	8.5155817906898	8.59660975422985	8.7027032740951	7.7247040615126	7.79554033439532	7.67473312448594	8.48558191110575	8.42593036219723	8.69500238170091	8.57782272357582	8.42253640558075	8.34995941814825	8.3747015149472	7.56374270743772	8.35146946821141	7.45832262333793	8.15037086546658	8.05289521044762	8.24513996292543	8.34104213328968	7.32741039785293	8.40773783669693	8.04168946005507	8.01704399801997	8.0936476418244	8.59660975422985
ACACB	7.838127474178	7.10830725044096	8.69408997976976	8.14418903618647	6.68757092824472	7.418927343495	8.07644076290113	6.88742077156708	7.01297568560953	6.75309842140359	7.05829511555175	6.48946467971703	7.24393899254325	6.43396351224984	7.16501254470887	8.77007281225364	7.61262792747106	7.00036964661595	7.39488588505461	8.41243881428289	6.94604399444121	7.15670672937002	7.02547148028005	7.01246106157811	7.39393274548127	7.79972283303611	6.52331592096657	7.09700208843371	7.83722705817743	5.98066437465168	8.24296017177984	6.32006258234172	7.43098159402349	4.33252915926904	7.29451013847999	6.99363895254858	8.31919157030516	7.23994771078783	6.94503267263676	7.74546861345998	8.16212107184978	6.52771911608534	7.53572472132884	9.30666990498164	7.12453515429505	7.2722942977598	6.98391015746602	6.95800475351409	7.08651637388413
ACAD10	4.89723061129139	5.48660879693118	5.24692455783396	5.57056364998893	5.50679975560122	6.42582806359621	5.73274982429572	5.53080930237235	5.90399689158266	5.62713907758944	5.99654389399543	6.23520994295197	4.99090831145204	6.15347538264951	5.58021654248284	5.5641550874808	5.619630152242	5.71371047262867	5.50164127688362	5.98210916957952	5.56593884284633	5.42108849630423	5.34901461222181	5.46210452662704	6.05890831402724	3.98390085279327	5.67697808685383	6.24153030665107	4.98201325874875	5.49041027943223	6.29503553850502	4.89316007726506	5.15223882099463	4.1994080574963	5.24404661794702	4.54494677349199	5.91022589696101	4.62491864729162	5.46162227213649	5.1254498215789	3.50361503128234	5.64342152898322	5.41322356965702	5.80274508254189	5.42821072666297	4.48061295564958	5.68441970862327	5.38048403401185	5.62618117834908
ACAD11	9.11660430055878	8.05823195661664	7.80240972108028	7.64770427500832	8.25182511380639	7.50396461798616	8.65037761441145	7.13265080450518	7.22833148877608	7.25497956812645	7.5210559000578	7.07396485239879	7.12295790846534	8.13763474946241	8.02138785372532	9.36407864850005	7.86935546725123	7.37004647057083	8.78029781097897	8.73698350768159	7.6123292495613	7.81274142902289	7.29162066874502	7.97695563772848	7.77912693544236	7.85242924411949	8.89757871532079	8.75093836431313	8.9473279442652	8.23707804005216	10.0251815551661	8.17866303996832	7.69700483711958	8.3525951667355	7.793334955691	7.65242127731961	9.50740395182823	8.71158763586245	8.93269519732329	8.19268819852747	8.58215549795728	7.70039397899154	9.10265519993616	8.82058086336753	7.88747086595464	7.80930986549794	7.58556670925785	7.83902060007281	8.07948430599636
ACAD8	7.00762419212787	6.62241742170304	4.90409406267766	5.89835574308461	6.63318618524126	5.53908766266254	2.88024400236179	5.82958346949583	6.24599650786749	5.70577714661887	6.30298292650382	6.0639753604147	6.67252083572861	7.80713331179708	7.75272562172274	7.57965342760765	7.53067249230202	6.94220506880854	6.70654204576842	6.23545237796449	8.06779107198402	7.31441687818048	7.66778357411852	7.61468086637278	8.44784940805659	7.27502183054441	6.89425495039944	7.52473127541389	7.36618045467285	7.39684258497952	7.03659346141368	7.43671729389458	7.12856508480195	6.65310666491484	7.29707873003803	6.80818203851938	7.48198663374613	6.88971998818214	7.22384398860287	7.21439899747306	6.59356463829363	6.92576945256361	6.76739418304114	6.29991193031539	6.93778192785075	6.99464569318708	5.44086093864201	6.38996152365192	7.43699678194958
ACAD9	8.1107824878397	8.79133633653106	8.3572429212529	8.56612597134991	8.18113257402105	8.96242361720955	8.86426447984445	9.22489687234564	9.13434688314134	8.61664844788612	8.53303836508926	8.90296630596648	8.54394021178247	7.97792047493584	8.35451903550594	8.49824597296347	8.4605548785354	8.03266180604925	8.45887969596452	8.95733636265496	7.93872264373723	7.82035860810903	7.93070337443018	8.54749501762062	7.79238203951444	7.9248080023755	8.51345070040725	9.04185648425082	8.57407841102388	8.10263810581324	6.91180378368845	8.59569995861388	8.75917834483201	8.5409189363338	8.11184466413699	7.9189039030307	9.43862297203879	8.23707804005216	6.92005597642158	8.3815776118938	8.74999670463976	8.39524595261869	8.40035932238544	8.50742058794843	8.22743560692004	8.06168058430233	7.75696628851325	7.81850689383675	7.66955632438629
ACADL	5.24638846365561	5.36269912928739	2.50144329848763	4.61498338887349	5.5774677217596	4.63167511443862	5.40575825298633	4.76718447842608	6.03381702264433	5.23920227614427	5.00736869993062	2.33063647635864	5.22615979233362	5.3777202780319	5.28150565799106	4.49301161581315	4.19660477854914	5.37119672058531	5.28047128530791	6.03534009741998	4.49301161581315	4.31788527521577	5.16059942816546	4.9420739402228	5.42644567414209	4.47911558706795	4.81230139896787	5.87457479850469	6.40185902275151	5.3170401880875	1.65648533893209	5.07389188770494	4.86450633040181	5.01046518950873	5.47582195197099	6.34396772889524	5.65643036724867	5.74479535929784	5.14460789247124	4.53120031890048	4.17777611934635	3.91610230932319	6.04947731877423	5.17721915285622	4.810647299861	4.80315874622369	5.31731688128927	5.13134158526879	3.98244893710725
ACADM	10.137849775511	8.26973234630237	8.77740818193313	8.9473279442652	9.47173795781165	8.78455339981994	8.07380901743822	8.56865800717365	8.17721441955493	8.55353153437484	8.50904952314126	9.04737322927115	8.78256009345671	9.00745081404271	8.25326784793419	10.0801935035242	8.83207435246563	9.05072689334304	8.72864690692663	8.71473322483748	8.93800608218756	9.06811763523774	9.14504599493493	8.70755368438232	9.14677087757875	8.78029781097897	8.71334566779027	8.18076814569876	8.10900657694434	7.71615659903396	7.90960743743757	6.99414588195099	8.0721632270036	8.20202215894176	10.4130717130955	5.6119708793981	7.99751792479604	8.4430195010926	9.83316958656107	9.39556301744808	9.26107498781626	9.78790142165944	9.88043995325054	9.45536802847832	9.25444580722052	9.38574271205068	10.0120249910403	9.97754080312794	9.65864138396036
ACADS	6.32006258234172	5.78524934428992	7.60351114991574	7.10992106011924	6.09823157348655	6.81178645895157	8.68656356353554	6.13620448192016	4.54218895753529	6.91465210995974	6.43522479378064	2.84422431077843	6.71877016737757	6.4201790640343	5.87132291356951	6.56685290145208	6.12203145055549	5.73615945090653	6.42755949985734	7.78683230547749	6.53510070807911	5.83880902831387	6.18489065667069	6.02821527237678	6.3990764166499	6.40410426234744	6.2718792992978	5.90998356864816	3.3171340794396	3.680101714416	4.93611657445636	6.96089426678833	5.15739330821961	8.1937755863901	6.29233794418515	6.03407267608727	6.28296795326289	5.55316254663378	6.58876987559483	6.39202990263081	5.54798339314188	6.13713048510776	5.79201726345589	6.47393986977699	5.77771981037454	6.10090443809829	7.01560739005493	6.34643932945159	6.16279329894639
ACADSB	8.19840057407085	7.2121928016054	4.44983558943349	5.94897922761245	8.25397309378319	5.7154329769165	5.52069814789375	5.55837249600043	6.16279329894639	6.29183598222161	6.90078570508972	4.54880910658358	6.38087658338323	8.0260433677544	8.1296479878686	8.35222678669392	7.97174435682351	8.5235493466159	7.11095178476927	8.02398953750136	8.33638293507836	8.00889587302882	8.36747804312397	7.88165778724928	7.74609060896405	8.03402371546234	8.05948638988827	8.16661480798386	7.88135884519202	8.7424312933383	7.29397211245695	7.6123292495613	7.89854697206337	7.65988922307928	7.9355022062698	7.7281368491324	8.48361228335587	7.98581319425674	8.09732452971726	8.10599138186527	7.82379415990371	8.32207929857779	7.51539170985307	7.32327595190224	8.10502564250486	8.0306771891811	8.63220059965018	8.23982272435346	7.85726537855745
ACADVL	9.72433752135975	10.2474245446245	11.6978100029567	11.7205928972489	9.07834800581713	11.4340730734793	10.8992574392464	10.9165217415788	10.1404722118858	10.8585372926916	10.4945799855273	10.8465057066295	10.3163412581577	9.56752610108098	10.5467915322081	10.946161780627	9.48558385059582	8.9102835539814	9.42420663205728	11.1222434317902	8.97352477683874	8.84396320714643	8.78656959203213	8.55618815729482	9.91633163206595	8.92615307537206	9.16979969477637	9.85641485396394	9.46664411346971	9.50811604208295	9.75954861751419	9.72611116602226	9.69193604282727	8.31919157030516	8.74596196936477	9.65169556358876	10.276432840089	9.19115267623996	9.37723403045094	9.1072028416432	9.06811763523774	8.84583527907048	9.84089018548143	9.37943994288833	8.85852409190352	8.77988294798608	6.37032906987198	7.98941234687021	9.33796022596979
ACAN	5.86862266974083	5.13240750224077	6.50530366288788	6.18153897135932	5.76953037402076	5.32464445119802	6.50530366288788	5.90372653960825	5.7715164260983	5.79178389049869	5.6151653547946	7.74579532830134	6.45329964332203	5.65695586294979	5.91896336154758	6.29353244031881	5.68902277830717	5.38143623544153	6.50899682014026	5.43858575216609	5.97179720048836	5.44577712519728	5.24562109459836	5.46759932318387	5.28449774352123	6.09128830732697	5.25131320132952	5.80005374406166	6.06254776131387	4.43815513294483	4.62491864729162	7.0078892759885	5.05015850862283	6.13257144076763	5.53748865274844	6.06158009646059	5.00269402549391	5.22880821740327	4.84347545349225	6.28666471939794	6.08496402380415	5.79644824734882	5.79668400723244	5.63998320293758	5.6897426219965	5.71790795889974	5.99532522270726	5.84919584115947	6.40715554787782
ACAP1	3.41745951955745	4.16322385370862	5.14889945994894	5.04712502092672	5.04988765827109	5.64148789602864	6.17327373024763	5.71278061100348	5.94359054603347	4.78183314694673	5.00389119842187	3.92309113691751	5.41510070990263	4.82941498634277	4.82941498634277	4.54218895753529	5.44187524324846	3.82901740012226	5.31522690917518	5.26486959580255	4.77487363349349	5.13811555711747	4.50758047593058	4.83775335389519	5.78433276906332	3.73700809263002	5.20037134012558	5.72223378367829	6.41508856671258	5.47736584159751	6.38477803026183	5.17753035954078	6.37032906987198	6.30546468701998	3.7730393238189	5.37596320608461	4.86770371228883	5.07099586857997	4.62715184139139	5.60349690689371	5.04202487247423	4.64965159378729	3.74069813768909	4.44029353591568	4.1002260957703	4.38104312302054	5.8452396529985	4.4200907492456	4.04676896617631
ACAP2	8.34838510995889	6.81793691886142	5.09667605783833	6.17815833812712	7.53629793896989	5.74207561595686	6.48042126793213	6.73263399701785	6.53226858644213	6.43172080168388	7.19039964277006	5.6494153644416	6.51363791441539	7.70755538513417	7.9897381193424	7.84397841061703	7.07851773043312	7.64436634214547	7.07851773043312	6.90640052033868	7.60531582747217	7.5999904436881	7.41060286210108	6.92030668776673	7.67855976021221	7.20925620028996	6.17719726219994	6.83708077146887	7.27685475253865	6.84910947007998	5.79460627441364	5.87457479850469	6.15061323396381	5.59591891274664	8.46805893167323	5.19177400257859	6.86296633054872	6.73133014667247	7.67192923625996	6.84470659732862	7.13641830648161	7.81056249044848	7.9671147942221	7.11486222081756	7.1871969825153	7.2992948064919	8.11502538573811	7.649730380467	7.35722588404033
ACAP3	8.03402371546234	8.44035547248475	8.92461567971791	8.99201986690282	7.1769783909736	9.04460009235562	9.21814110024868	8.80301712861847	8.41482181758336	8.45967278189129	8.22564868734875	8.77740818193313	7.82942251655375	7.47520437422883	8.56450189983146	8.02970446236783	7.01641966542466	6.77191638598499	7.07535701313032	8.44459203110688	6.75462751320075	6.51985339080216	6.49139447168666	7.09481275190757	7.25252376196272	6.80506235169072	7.88041601839452	7.45235961899976	7.36504027278764	7.70397215807378	7.92904480007223	8.99147688320426	8.44459203110688	6.72073497270586	7.09162161976144	8.01907820518763	7.27551360332354	6.71182440577172	6.79790962200705	6.4598478836452	6.46204183759369	6.90743582751791	7.42577320736386	6.98366014519217	6.426623056256	6.13033909308297	3.09103492142923	6.27023249471487	7.2219118991139
ACAT1	7.68087434331938	6.6424807335847	6.51690380649257	5.97802923180393	7.69529677382003	6.07472682746198	4.93171332890449	6.50062152201516	6.46694168896881	6.15373262144794	7.54758085110447	5.2272268385041	6.74095518452211	8.04721815764629	6.32150383834611	6.84343123854901	7.44056533663057	7.84153650427597	7.54635883080459	6.79328256913317	8.13590110329639	7.70992114237319	8.00555479120996	7.90046483194853	7.4067292401806	8.17310381199029	8.22085625325943	8.10701042364248	7.92324357159805	8.23212202764593	7.37292323428656	8.42212511329596	8.16488366825196	8.20124714713839	7.81084516754126	8.34562744375576	7.49044989325955	8.65533811938731	7.42247463884816	8.0983746911582	7.95616559722023	7.90995152479516	7.30896603898285	8.85649457572271	8.5501071861549	8.24477292025424	9.05566303651482	8.07576174223045	8.17341060836226
ACAT2	7.90011326333495	7.44879378578355	6.29947060600449	7.16766737542408	8.32207929857779	7.16607866107901	7.24941760248359	7.6258964728808	6.77975790543874	7.16816275230337	7.62748169166518	4.2507588774173	7.4320830932433	8.41641619898919	7.66989851207818	2.93279158875105	7.77404502263801	8.07915787436502	7.30300712258533	8.10067587658032	8.42134194116388	7.80995864927832	8.81679470653035	8.68124687490874	7.80587707292666	8.07883858379506	6.90078570508972	8.35684164349824	7.84934357221515	7.63143550201498	6.37081656917528	8.0903198094724	7.30274322100441	8.33922516626834	7.878497911491	7.81452108809437	6.84002030000473	7.51735949963739	7.07318096779833	8.02774777866179	7.31032346553101	7.79366481950989	7.22731506792949	6.86806645851049	8.36675643146769	8.07350164871619	9.25837200627056	8.19481791329983	8.18463724020112
ACBD3	9.10607787044305	8.90698847476096	7.86235716137289	8.02006828033793	8.84142220089804	8.22743560692004	8.45050683527402	7.88361765514363	8.9473279442652	7.94903571490139	8.51028792120106	6.63240119619808	8.37288389722416	8.76903766199025	7.57042259941936	9.19790281835193	8.96613960201335	8.7106678641881	9.04131423072195	8.60697930709307	8.97748874369212	9.01291282916024	9.13367630215877	9.0651384445875	8.67189506331155	9.10320848144954	9.27658781693884	8.85805136514192	8.82437297200156	8.87378216106628	7.89492933598713	8.88271856169975	9.12909920018604	9.31885286325938	8.97959218223458	8.83507257539421	9.00745081404271	9.08230469733319	8.50823011711656	8.95000406751759	9.01935567591721	8.72476139874093	9.10607787044305	9.35978572916942	9.18984534294577	9.01233224107078	9.40235342026491	8.83758788715399	9.60503301343724
ACBD4	6.53226858644213	7.24146828582612	9.197318179082	9.22048886241891	6.16055932008649	8.76854761899283	8.88729310412717	8.27700220834256	8.38005470324402	7.81274142902289	7.33674847400727	5.07160497618766	8.00384359152895	7.11599846068487	7.57555814986727	7.2407334293162	6.18153897135932	6.89372455790717	6.16713769353804	5.10291466305365	5.77842574683055	6.66061811085932	6.26407229104919	6.257583821286	4.34649006753125	6.85090474549459	4.57599180939537	5.5187707652618	7.33459943650472	6.72423190580793	6.45757877570702	7.09800783442607	6.66260492810094	6.26610131906777	6.21119446645002	6.54294611141975	7.58085823623041	7.11949709904045	7.25416728647111	6.16980825005828	7.12886686414529	6.92087862727924	7.06664678720446	7.39740211138631	6.42682729622751	6.43665676705973	4.90843193106477	6.6666108775992	6.7376591609315
ACBD5	9.24317777241242	8.94072104834748	8.95369946920813	9.27090900485808	8.98975410748063	9.28461598056478	9.16410419332401	7.88265929894211	8.61267427117898	8.64237424329512	8.47786736044324	7.9062201382819	8.9724983728966	8.49538078144842	8.20016760932335	8.07380901743822	8.19199355649789	8.81321438392858	9.53551722860767	8.98419489863571	8.43047866767872	8.5334373146097	8.1966246335196	8.03969880380294	8.05391334513586	8.20794088466067	8.63529772863888	8.26642330227188	8.85355120392731	8.39033622035399	8.50459566325512	6.24742721159104	7.80807825622126	8.46927672032139	9.18630614616711	7.3092353853461	8.54919681109352	8.85877475725852	9.44881641382914	8.97143667363142	9.15146809726968	9.03694150448519	9.59403315377351	9.197318179082	9.17932027933317	9.18165508055081	9.80022205987537	9.62832676990598	9.0574744159667
ACBD6	7.42957575326901	8.21944418942782	6.19060562040587	7.57271422664945	7.51105083746712	6.50530366288788	7.97430474030534	8.20620992581872	8.38686635624726	8.46370976550835	8.23143205253022	5.51605065118731	8.17619728655426	8.54217066737324	7.98052307193357	3.89970670549408	7.91383361890571	8.5435125786881	6.42360304622881	6.12323247428474	8.2154715277879	8.19978285598182	8.43715287726342	7.85968599901563	7.43699678194958	8.20755739805731	8.71423453164295	8.49051798094987	7.37725758403856	8.9209846033634	5.71255325925832	9.27152265196836	8.54394021178247	8.43480112067047	7.67226487400302	9.05296209878746	8.31990575083212	8.13937698432669	7.68116142251694	7.64825995359159	7.37292323428656	8.00555479120996	6.86630574082256	7.5354501427105	7.96903115697052	7.75843836228361	8.83303097896763	7.79585635440052	8.11325477205781
ACCS	7.52140360523734	7.53010091600569	7.43007604749555	7.96143614175591	6.35886535854217	6.03356239196655	8.96823258904692	7.11517669426395	7.30644572158118	6.50819847927155	6.59785166907482	4.21749733889999	6.23145681660897	6.55141536072691	7.82409968358486	6.94604399444121	7.40765591360431	6.7037983534627	6.0157939125432	5.69207512756036	5.88317933268515	7.23673911481557	4.16753838638116	6.2792396913405	6.83343965203661	6.23336766702616	7.33650040086162	5.97609931086172	7.37175047439789	6.43298161137562	5.63569166482746	7.09079407262897	3.13129526035222	3.57706502136796	5.79178389049869	6.73940684819541	6.05772418675503	6.94567467832063	6.9094938961918	4.27310881401875	6.25524887532934	6.63295548491956	7.30300712258533	7.88941924916692	6.05160786295382	6.88373522474064	4.00512815613774	5.96698850738631	3.51558953561823
ACD	7.62783119619221	8.47240843960238	10.1042284434601	9.49375627066133	7.71314256147803	9.77734955820539	9.60420629559763	9.53788900394616	8.65710070992879	9.68822413998666	8.75284659841922	9.75514236583234	9.20095558311813	7.59296368519406	7.65183404650664	7.00738712898592	7.52954380451856	7.08193981099746	7.44879378578355	7.59735379256498	7.07639267178783	7.41646362205111	7.10271129713701	7.39023419046488	7.30866483520537	6.98721182094471	7.7216402303773	8.45247335913144	8.7681272511702	7.44908152845215	8.31212383632037	8.40340407895613	8.45605272195045	7.42839190841934	7.36387287264421	7.85877776203374	8.10472097419315	6.93229951925762	7.65789765307567	7.19995761975064	7.83291383796969	7.93872264373723	7.39406613602113	7.10477192432295	7.38932500081574	7.52832438471052	5.70504034345259	7.4703144370243	8.24888693730182
ACE	4.88786635833753	5.15653856860748	5.04228206131757	5.25453162780097	4.31704267408467	5.50703881469933	3.29350706305009	5.25808920392876	3.41745951955745	3.76479932839285	4.15684667310801	4.61359167453885	3.94044392648882	5.8634142520743	5.02994089244859	4.80542293512332	3.13328139934476	4.73084442979314	5.45595919314464	2.84089852467404	4.97727276711124	4.23851625095904	5.63904165298351	6.2094082613462	5.11523105272655	4.64927345541448	4.91392038348768	5.66283968705196	5.44577712519728	3.91969808609478	3.84867700456344	4.34050295984056	5.22357011474014	5.19569943033694	3.34640227613816	6.40111194782822	5.21044737401825	3.37693252208852	4.35891653049763	2.88135945632294	2.95236134767534	4.93486175308341	4.3332492291989	3.49078584939761	2.90559631416062	2.45149292512293	2.34801731671495	4.34605207940983	5.27629495618156
ACE2	3.86926340141855	2.35733079951835	2.91144358535339	2.33063647635864	3.5994782256026	2.23111208072254	1.60780626185485	3.92413354299889	4.42669368278539	2.34923572211176	3.65351920816952	4.80315874622369	4.85132217585072	2.81630652157415	4.7423186975347	6.17206112450692	5.17310395003832	3.23100344119588	4.32646281871195	5.6337590131002	3.05927611105629	4.54116490289844	4.82029005750105	4.64112272325325	2.70900551009712	3.72543403312268	4.69679915161504	6.0362751201044	5.04741881921601	4.26826850332223	3.66805425761578	3.62648509588214	5.3377251386758	6.80376621747104	4.04400935976168	3.64361938458476	5.25556776579918	3.81048059649722	4.57105731712692	3.12824111237908	5.04482491764415	3.72073941499192	3.72176141442186	5.1733642390577	3.50361503128234	2.78171353311718	2.23465744223948	4.31105680044751	2.54620123127322
ACER1	2.41596715990462	3.55359657910376	2.02536449409301	2.56426071723196	2.53503340713462	2.23785990484532	2.72381464664227	2.24561552745857	2.86166680814053	2.05824691114874	4.54218895753529	2.89783431899361	2.06064184073485	5.41168531898359	3.48870546038805	5.65225208639401	2.51422304920255	2.15585160874473	2.74649150561566	1.81215776767165	2.77091413335736	2.28862280546101	2.94564298473421	2.94826211515702	4.00040762428761	2.10525827831927	2.46321137304574	3.66292987663273	5.08355559036804	5.44137565892665	3.2137328574171	2.82043819005985	2.4696721575013	3.57852605798874	1.90350015345348	4.81935071975573	3.21228725105996	2.2919826369697	5.72003506822451	2.21666090862628	4.87181942039812	3.01669526484045	2.49547864890633	5.50627521132909	3.34069656224086	3.14373553280295	2.55900074387896	4.99186376493456	3.61704875170128
ACER3	8.07147947108799	8.47996550480202	7.7247040615126	7.70308655793702	8.18353132910788	7.70722120097639	7.22464661929594	7.15060840080789	7.8779022027009	7.84397841061703	7.90080660927863	6.33007514839812	7.36106887216278	8.25895511976492	7.57617449336673	7.16204322576557	8.17006174954304	7.66540057352955	8.43091835680829	7.21004423918569	8.04891356581957	8.23780461365496	8.23358874013805	8.19199355649789	8.18767321846989	8.19590745799223	7.81216472358753	7.49128687603645	7.30950443106179	7.29451013847999	7.41445464910582	7.26275693106455	7.50847303611758	7.93457234105738	7.67710237768659	7.22515448086936	7.66479596349532	7.62873849860322	7.64885623261239	8.38762462243946	8.04651144805831	8.12216630008286	8.32103228850445	8.46927672032139	8.10534475601471	8.15216269714435	8.41983425739302	8.22638661663354	8.05884078082479
ACHE	3.33763510760934	5.47836810737654	5.2219943676242	4.82780900471488	4.56194604877958	6.21481276135366	4.50228325462898	6.50484470989178	6.18413341110509	6.51661596389416	5.48053206004467	6.23717604456768	6.20860296274238	4.47252797415145	3.59007119336983	5.25858556316842	5.61659544240813	5.05649897892571	4.78254558282571	3.76102433353859	5.71183447125631	3.15297836003514	5.47433050552653	3.77609432292655	2.98675329014829	4.09504263861621	6.48865246475904	6.09846490070448	3.39624438211923	5.52491188870112	5.73196449139281	6.40464008343101	5.73054183678863	6.01267435204501	5.04202487247423	5.64148789602864	4.65466895283053	5.58618231662582	5.50577480032578	5.32150721053827	4.62017562559655	4.97254053073794	4.58259704916756	4.40029045806555	5.22170088409678	4.76617301911089	4.5590220469217	5.2788176365183	3.9623438945863
ACIN1	7.19580616897889	5.74650559164171	6.93331782344752	7.12827617891926	6.79934702014256	7.17852526695709	5.51676164483894	7.45573392278448	6.76868882936373	7.39463224213891	6.63400639712901	7.20870074367538	7.02519810897914	6.75309842140359	4.78183314694673	6.53967041994498	7.50711355229448	6.86732370770772	7.45492693652871	7.5646221147361	6.81255620371989	6.99441699474436	6.961424615432	6.10693733220119	7.0257121942318	7.08626591298379	5.84088244316447	5.31943688051284	8.16626600334495	7.5440598062289	6.48993451060499	6.61576886889618	7.33459943650472	7.59477936870113	7.03192794869101	6.97435999116653	3.77407992434147	7.37378865580008	6.82419636279816	7.28619917855584	6.53279088371768	6.75515324426704	6.82678915931143	5.93141524228219	6.81382109198255	6.82889889415182	6.06229228146596	6.37375896210524	6.99714345356257
ACKR1	6.07924376240237	6.07259583071749	5.53126070477688	5.38549012371945	5.62645332972151	6.32495874252143	6.37628748681072	6.38153989888844	5.52218710585438	6.38717657034179	6.36706428525371	6.20294494886617	5.83857136841991	6.41380816655602	6.50747497767595	6.80551560970266	6.64371254607525	6.11013326438416	5.95232554012736	6.55113217386075	6.46056067521552	5.57590565578336	6.47170203121534	6.73448166908642	6.58977742337229	6.50554434053164	6.7998341304018	7.22760385939607	6.54044385055526	5.65571670502574	6.50062152201516	7.24859145393534	6.80454928642769	6.41655064637413	5.7854676258282	7.08967928487398	6.96385776314765	7.01349369922649	5.67943529575812	5.43197949820532	6.43143980231411	5.59640217014992	6.63648474060231	6.06601823214212	6.20438515802571	5.2993273877928	5.74839886197046	5.67798504211752	6.98209019711799
ACKR2	4.72416842308823	4.59942543636543	5.33546338666195	5.41872804668666	4.92599965248206	4.91169737393919	5.53250144406755	5.39016079504563	5.94962719915846	4.56530667570158	5.59450475355805	6.07596134171521	5.18017206636674	4.83063436334673	6.274241208044	5.05988710016986	5.15679267268579	4.64296120577052	4.09644748196641	4.43520949834136	4.59141569382424	4.69084751466035	4.83352764560569	6.30621956929137	4.60783377998973	4.48935158479723	5.40263605586084	4.54845821081069	5.99629301002344	4.94511588949018	5.40971507030398	4.5611594398419	5.25605124819356	5.44433352991473	4.677461080465	4.57894102297732	3.34640227613816	5.63249999663356	4.75216288865763	4.72702829921672	5.64317123783609	3.54581248059169	4.07732666136166	4.70954868446242	6.01152492977724	4.66292065834613	5.38298639546039	4.64258358782918	4.89594109324876
ACKR3	7.47603119180249	5.55437158513131	6.05466182901467	5.69955893221956	6.10817027184839	5.9378811023795	5.16432554896242	5.56370870537685	5.11934748554794	4.01674771860868	6.01105596536053	5.24929427065253	5.64047087098131	4.89691109301118	6.69992804612844	7.54435474131568	6.37295218825576	7.10403267924936	6.11904691544221	6.62094810528974	6.08618193997832	5.82549904967374	5.64195774373307	5.26076176612496	5.86316420129095	6.29353244031881	6.59102833406299	6.88175599347788	7.00089360280415	6.18884101945492	4.53235187686834	4.1226114326748	4.60046205822754	3.32882961289686	7.26380750268668	5.59739072207135	7.09373355165052	6.04470604365287	6.346913958478	6.15710643185603	6.55901856702215	6.10276709609383	6.71389344749041	6.97861174976966	6.24964475273328	6.56133778428737	6.88950889069329	6.12101307746836	6.19637891009251
ACKR4	4.61768575756027	4.68265469993329	4.64296120577052	5.53573579982794	5.01889871409697	4.3619314123373	1.56348305668721	4.93296599320917	2.01734527903861	4.28649172578107	3.24236970160533	7.00062855693923	3.10854381389355	4.27087479594969	5.55616998067674	4.09600197963962	4.609971016493	5.13995942757412	3.67641748012973	2.62945417199289	5.32714856870831	3.06187650359946	5.38631718655719	2.77311425308062	4.51375994030981	5.18742763338451	2.73017710275302	3.34740580123213	4.2955743099129	5.83763723766857	3.73502583640535	2.81193924024153	2.74325374967856	3.36062415826295	4.49489824359382	4.76389921126012	3.13083452267476	1.63146802170163	2.58562906180493	5.8718140792044	4.5756062693755	4.8956540438117	5.93912095373685	4.39705919272362	4.74021484305769	3.23525917005788	4.4975486672551	4.9969130607406	4.01111685575249
ACLY	8.9337582524909	8.10263810581324	7.33838782211682	6.66428688894567	8.97804282554721	6.81227381546763	8.1293208228306	8.01141230107609	8.18388459573678	8.21193664824722	8.16488366825196	7.44629485124564	8.1524592966501	9.19115267623996	8.65214605622881	8.12641477062961	9.04794174479468	8.78357592456457	9.3284661036222	8.24126196595031	9.21509564582504	9.08230469733319	9.26752788293535	8.7261750601653	8.74737998015485	8.99850892254581	8.590138606052	8.60094786076735	8.18312425936569	8.51394602368842	8.10732519294957	7.98384414584537	8.17866303996832	8.43798400397133	8.33486658420738	8.00919984945453	8.35803745945882	8.24330779618646	8.16106350414192	8.43480112067047	8.25973056977894	8.4267524646538	8.29256402696435	8.50262800109662	8.47317967452498	8.57826981974038	9.29884530787733	8.46522815909251	8.82341020955315
ACMSD	2.17958318880184	1.51693484393767	6.13305146488398	4.85607841027921	3.41372689760428	4.63614035928881	3.93609240066631	2.71679877537674	4.69193799196512	5.24771441960335	4.47021268465503	2.29002003690991	2.63223339209165	4.67497659851842	3.33718244020982	2.92824162865605	4.07334431550727	4.84156309817806	3.21320775158831	5.31890215482619	4.24816914821478	5.92531434144698	2.72005469454867	1.99356089097532	5.53485305890276	5.74888159647895	2.8033084474056	6.99549854255704	1.63794757357155	2.81630652157415	2.85494954043237	1.53742160074257	4.35725068332419	3.24751587975448	2.88188249472774	5.21150573891019	7.44289159420473	4.75117568441996	5.6789345378394	3.874642069425	5.89359174112499	4.2977748457351	4.08112846057282	4.65864171940801	1.57898653063386	1.1849225282581	1.23245613519027	6.02993549735147	2.14631962375014
ACN9	6.23172522958328	5.65155540634563	1.84349760094093	4.45451633595201	6.56914290413056	5.62550199244816	2.69865869729225	6.18317413864686	6.33115001559542	6.70124377361335	5.58526181613245	5.18861878978483	6.44760458175066	6.70601022900908	4.22066869735185	6.89732424839257	6.4808938982281	6.65363937501113	5.98310036007407	2.51665139343523	6.99310484187957	6.78653873282245	6.4101670641575	6.47050981112627	4.40847915168127	7.03533872822499	6.06651179847717	5.21070389755209	5.27605225778998	5.22562800948793	6.58225366931318	6.322974540023	5.30300947305185	5.73817232896581	6.01971438322373	4.75322710575758	5.61021109718346	6.35020914982216	5.27180976149553	6.3067111190979	6.6206845742552	6.696642424143	2.4093551478991	5.31996275916526	6.13453483808261	6.43813523707896	7.68352625439703	7.07985948435481	6.91002547106757
ACO1	7.37845453722614	7.9151191313494	7.94696462056916	7.5721695009875	7.57555814986727	8.05289521044762	7.77370488646503	7.02627940860211	7.25109410255631	7.36447339888252	8.06711097562245	5.57081699215491	7.2695116373087	7.82199507287216	7.8194032484541	9.00267050964252	7.83487667195547	8.64940777897451	7.93927572753227	9.41996204983572	7.71463784285028	7.74461466081151	7.57071589341862	7.96313084226051	8.0585623319112	8.06779107198402	6.80506235169072	6.4778047584313	7.28455357853192	7.11486222081756	8.58425721089191	7.20842609551785	6.93383024118007	6.54440638059786	7.72555492310661	7.16527168991283	5.73006694535369	7.31667339710912	7.05560886825893	7.09930249081854	7.35914086471265	6.92241086163756	8.17070167443383	7.86333589846274	7.53326523728476	7.70692595430958	8.29896232027697	7.45378525411125	7.97954323753018
ACO2	7.76680639158755	8.11461606949607	8.20479166241353	8.58513168011365	8.02398953750136	7.81908340801357	8.37926158010594	9.50971096140687	9.51735931466873	8.90245632489495	9.13613990036559	6.50819847927155	8.57826981974038	8.87974236208959	7.43811717487691	8.78848174282177	9.16108834324607	8.75788793893798	8.10502564250486	8.83207435246563	9.09816993654858	8.65617791295831	9.20095558311813	9.35042290875278	7.979856303273	9.30598627244709	8.70755368438232	8.5690418969059	8.44195614581557	8.70229644729851	8.76630016370586	9.57562181153991	8.75788793893798	8.81217168920481	8.51760433591551	9.28675410886981	6.07573387208804	8.77886449686881	7.86999803171612	8.2388288972172	9.05185267091018	8.56948368597834	8.13870608311879	7.79790839588893	8.5574985686691	8.78305184423418	5.86745492696626	8.41445292435439	9.26819857726849
ACOT1	7.50819992355727	6.40287364595788	5.26893456120264	5.39165924461025	7.43551175288273	5.75532007781904	6.30796971485167	5.9498936244316	6.77244516132195	5.79886306369753	7.09053739682052	7.08789969115466	7.03633890679534	7.51226222083054	8.61786724740129	7.42606254562934	7.58059238523801	7.649730380467	7.03192794869101	3.13777761967394	8.38346907537156	7.73032215344242	8.10867019048073	7.79299655198184	7.5999904436881	7.40027545135711	8.30282730193414	7.30274322100441	7.73184552291994	8.1400291813253	7.17776011270046	8.1107824878397	7.95093558682269	6.88847850215735	7.05087161506973	8.4918236800442	6.90666204550338	7.76987487125719	8.08460550241128	7.28455357853192	6.96905505624729	7.59325947246897	7.56667613619807	5.58098050155173	7.99283217499294	8.05052123117213	7.02858742378091	7.32741039785293	7.90277462359756
ACOT11	4.85707358039255	4.57105731712692	5.54623446912686	4.65756842477482	4.38276097079748	4.64367040999032	4.49143862579106	5.04602046642536	4.12134959354734	4.93107866741217	5.4969586603397	4.64112272325325	4.12134959354734	3.05471639108157	5.69859032002331	4.75660044163012	4.60437565977399	4.26633305917839	5.32150721053827	3.40091171846578	5.11792594809194	4.93640960485929	4.79730469471157	4.5638039451751	4.87368173732213	5.44352684605254	4.64651625815096	4.83932685212786	6.19410464344133	5.16725033337034	3.84961516832105	4.39664470569303	5.63972126615843	5.85712937092642	4.34223423672989	3.83317918845814	5.77816950658463	5.04541382183872	2.65199712269829	4.90199609430439	5.53507457093186	3.32252068868989	4.15920494253072	4.29516570073133	3.25108395635766	3.92915406263274	4.59539488210299	4.72010790889591	4.99510895768164
ACOT12	2.36053551853119	6.13404516823761	4.52742372914903	4.72346821142706	4.08589639986872	5.75479112108239	4.8014420349696	2.95080841765037	1.36400022333827	3.28459406951014	3.08853874469213	5.16839470087223	4.47252797415145	5.46707491641506	6.38132156378036	6.445061337348	4.35564028053791	2.87462288903694	4.88357706074917	5.42060176262532	2.51720454470419	5.5384362121625	5.45789846487897	4.91169737393919	5.51146372558021	5.88343899121026	4.07732666136166	3.38767669686721	5.09871935735591	4.70706345992922	1.68191219598698	6.13212425523654	2.51313692212958	6.04689533606619	2.72427471846132	5.65695586294979	5.58098050155173	3.89284967614071	2.76346341899235	4.16322385370862	2.39797954901257	5.02001285442134	2.57470902924482	3.52685495854288	4.69715195362894	5.25884100419034	4.83482730174781	4.68683710511709	4.83482730174781
ACOT13	7.59390007958683	7.27605294355792	6.5399163058381	6.11173028014402	7.52381984177473	4.89785224678437	6.82812746507954	6.99847195807883	6.8407748304077	7.87414291414543	7.58841879492061	2.12238991818752	7.4882428338119	8.29479710629233	7.39886490963161	7.36643886070476	8.26865693319928	8.66511960166209	7.26249640795744	7.43353579070339	8.26973234630237	8.04071753564403	8.85852409190352	9.13679148901093	7.0158621615747	8.61922408427315	8.7018268161831	8.39603618340575	8.92561054587757	8.58637704529337	6.48515836708856	8.71023391666975	8.08657748802685	8.89299159953335	7.32687157157857	8.86671094529032	7.54551106262007	8.22264519749698	7.58841879492061	6.83914270490125	6.43373447157064	8.1114796723365	7.35722588404033	7.12375528450531	8.32398290588439	8.13904988767686	9.35576223034679	7.59245350754902	8.21007606401849
ACOT4	5.71495443041486	5.7707726034359	5.18048174898482	2.00318123210642	6.30398054673289	5.13158997240772	5.8634142520743	6.43078685300549	5.4981710393968	6.25257465815736	6.20535274101085	6.76064926744046	6.01599329729366	1.97369998835728	2.30762142448888	1.7250930627827	4.85420884147728	6.594586969203	5.36837833214077	7.1703421607665	6.63875944729592	6.55601449656748	6.43451583059341	5.45914124890103	4.63466820554438	5.76402982939638	7.32188128896646	7.0257121942318	3.53111369617901	5.41819542405746	2.08788445815291	6.24620649426204	7.87085991579541	6.42807112098609	6.08641322014646	5.41562447659637	7.70426193923965	3.10854381389355	5.93692817459825	4.55941880271863	6.71976856742358	6.34969957499113	3.46804404045286	5.60948148661647	6.23671287352781	6.54369602957486	7.37555063510108	5.97680200509432	6.6490829980149
ACOT6	3.28879025401484	1.8019646871359	2.38213283674598	2.30575376652971	2.39993428443949	2.88299078633484	2.21877445959968	2.60017266342649	1.4169114186363	2.91877775903343	2.65541315658404	7.16633384829521	1.70223259689374	1.95714403508125	2.59910877146047	1.8131757317623	4.53919808637135	2.06941424941424	3.08639595749078	2.64421638040532	2.63052990376927	3.13083452267476	2.93927103673334	2.19425195442293	2.56426071723196	2.96055059919288	3.55359657910376	4.94458420682144	6.14306099751541	3.05471639108157	5.23314808085446	5.67165583264013	4.66903833627363	3.45426323209564	5.09158273607641	5.10542940960203	5.28600184916293	6.58698064952522	3.39379387155901	2.30309896701779	3.2950335400278	1.77261277611036	1.7063254692492	4.92131338435818	3.54255986201395	3.80534710742964	2.76718331403782	1.77629224902902	2.38144608718392
ACOT7	8.36978140375406	9.4737916169258	7.80554725786806	8.80831697119528	9.51289526853488	9.38367977730325	8.49824597296347	10.4910816552783	9.80377733652403	10.2016353824024	10.0534507289087	10.564038625907	9.93098139841363	9.32284987036821	8.98366219130919	7.73696103423929	9.95868180113769	9.5012816797804	9.01635538589258	8.8889524302558	10.0164213727796	9.39419257621011	9.96533169262928	9.97167016358737	9.58212514117166	9.87229899518308	9.58765933422132	10.151903703062	9.56674948215221	10.2040435901302	8.86218664804897	11.1653998722888	9.8291363561692	9.70169670502841	8.5363449483788	10.7618284257148	9.38930817203602	9.30290523657421	8.918988830697	9.68148098148379	9.83106090653441	10.0944669584928	8.52313354215231	8.81037416573137	9.93758765646771	9.43996404665753	7.99240807461742	9.29326296087882	10.1650906429336
ACOT8	6.97482034003847	7.71075483184717	7.47352799552892	7.95650915242618	7.84120257966718	7.79487582136648	7.14375787729114	8.46098373441415	7.84025177159655	8.72111426743287	8.16732033480355	6.81769245274316	8.30163864663738	7.93240792209048	7.17429584651073	7.9897381193424	8.10972006093807	7.62440108177206	7.59735379256498	7.1983421934459	7.99139143509238	7.42665064477537	7.9832267495182	7.64650592012091	7.54325832807074	8.24551742745867	7.59477936870113	7.76025485070224	7.17883891076772	7.25763414199414	5.52267652397477	8.63013131024149	7.76713723009813	7.08813525647594	6.89425495039944	7.98611272791467	7.2466622020489	7.34739660513107	7.5235646873891	7.68564645763521	7.59043935368516	7.94835713034243	6.70068682433528	6.37295218825576	7.76025485070224	7.43999654337218	5.61154729339294	7.60590725235586	7.92260608762946
ACOT9	7.51454538596926	6.49681148733979	5.9034688909991	4.75848951568041	7.31927057093225	5.67497379100115	6.98823379880811	6.64371254607525	6.68154190084506	6.17496258438912	6.74437229126284	4.83416610265827	5.52267652397477	7.25655907119794	6.47499239744229	3.32983803243229	6.98287768029518	6.96727298739304	7.32327595190224	4.04827640822226	6.96677987573368	7.86872882868088	7.13265080450518	7.01669190215982	7.20925620028996	7.02365642249818	7.46544010354514	6.51661596389416	7.16501254470887	6.67722069536004	4.2507588774173	8.01176380951651	7.90531441866231	7.0889245075762	7.10586593105145	7.20537168279834	7.63671244721745	7.54841905874843	7.00036964661595	6.90532385258924	7.31955351525205	7.06691797675718	6.64045651391811	6.92599954208836	7.14922329143974	6.8822548041997	6.97724586696552	7.11120918021642	7.196100104387
ACOX1	6.70501454616451	6.03212940594023	5.32310149560613	5.63495012856063	6.73263399701785	5.20225723276923	5.31573265856055	5.54623446912686	5.66993841197664	5.62572183573023	6.32960109606977	5.43680966847882	5.70251469935379	7.08391992270836	7.30274322100441	7.80363242655258	7.4440527946035	7.19366345647183	6.68902698601539	6.6663398252568	6.89291684916878	6.8913648662514	7.05060142237309	6.92960781175695	6.7318683696724	7.270893539212	6.70895300838033	7.19896143509573	6.72047004384005	6.56002745490849	6.32650413760468	7.32565118972118	6.75415513786946	6.65461859561963	6.96359490944074	7.49411370593853	5.93387054170072	7.12404054640645	6.32127578496239	6.72073497270586	6.51961095499626	7.0685229699859	6.90479017892362	6.87453722288502	6.74465739276637	6.95560216732172	7.49264739327756	6.82839377050092	7.26543076602744
ACOX2	6.03937580271471	5.94452231763119	5.6930811869066	5.81695568807028	6.16078640644418	4.93135902591084	6.08201676927077	3.23576894825472	3.12117246834824	5.27965822483656	5.51173829542152	4.31445245489952	5.41294270141419	3.24857307470209	6.32127578496239	2.58456100931566	2.66334770041065	3.39236645266316	5.45177413189552	3.54366739822352	5.62304117736192	4.51493463668004	5.52858121260924	6.04689533606619	3.22848713252136	6.07162283554143	4.3114290473366	4.831905886822	5.73123001992836	2.37449897455479	2.20609919047974	5.86433795232542	2.23182276422036	6.44357087848697	5.47482851464129	5.89668842612871	2.55554246509077	1.61432303972818	5.92185037008051	5.31243231612258	3.67897865505208	3.2147144345142	3.57142732071657	6.47317757013544	6.03510489101643	5.4274131780091	6.11782960982161	5.73425028051864	4.96566684555182
ACOX3	7.08167075328199	7.69412126915237	6.49139447168666	6.87352509629032	7.37292323428656	8.08489818908111	7.48682756476898	7.29536139580635	7.75668348235994	7.48655519508737	7.43320617407465	6.54930605082051	6.80318262552222	7.06311477827479	7.28272038647711	7.12142169457542	6.45637268304179	6.3781562144327	6.93569817547673	6.9675349878722	6.2700267605843	6.24414781410389	5.31243231612258	6.1903668330755	6.82521842282477	5.81788165416377	7.1275163004147	6.06229228146596	4.1801364653365	6.41948553028308	7.98414030178061	4.35771215619081	6.48841639630901	6.95401602351111	7.5354501427105	7.27179348950956	6.70426118623974	6.32083425402187	6.77851908062465	6.9489709476573	6.70706426699462	6.7998341304018	7.6732022254522	6.85298670563046	6.58545121814465	6.91515251419333	7.36447339888252	6.79912698194885	6.91719756142857
ACOXL	4.7876013315313	4.33449698980651	3.44814815780876	4.6391481780672	2.62535993671787	3.12315455140149	5.28578356331181	3.25634007044936	5.42033066586231	5.29282801030393	4.88821349428772	7.42444550000654	5.10459824651763	3.04137488340296	2.99682060026695	3.85322715382329	5.18641669555775	5.62254633518512	2.66938843604461	5.41640744154499	3.32442463882944	5.28376985801733	4.45254014565929	3.4243217340212	3.54677302574215	5.28326230126794	5.04962596408681	5.53647162267831	6.12101307746836	6.06134957554961	4.00419789788821	6.79487270392964	4.66147233846266	5.60529851519616	3.40536403224689	4.6742462208355	6.36241428768134	3.58908674865304	4.58889361249365	4.77984024082187	5.39978101868034	4.50113604706879	3.34940472102403	5.24050692966484	2.27640428991662	3.52962524732268	5.38348233553946	4.96870532081805	4.63432599294986
ACP1	7.92835878740465	7.31868872689591	5.78055366810221	6.05466182901467	8.75741036035729	6.45060327313611	6.60131756337785	7.26327978253731	6.92797586899277	7.19692030738313	7.8194032484541	6.60157008516621	7.59735379256498	8.62647912960589	6.99013253162871	6.7339401196005	7.99175553502999	8.68469459376355	7.53452439014457	7.71916331050633	8.7433052933753	8.31919157030516	8.73002542653442	8.18039289636094	7.4717581968261	8.49136215974246	8.59443824167091	8.19734196801048	8.26941710593449	8.48516346508921	7.77974378572752	8.50063828682798	8.74154594240359	8.84487622548913	7.96179517933889	8.98528691312923	7.87085991579541	8.85017248923461	7.88541579132889	8.0724695685643	7.96313084226051	7.98910049508798	6.81948913901195	7.66080863899052	8.43441091992708	8.1962712349015	8.30419080984185	7.88624141205272	8.06746621289009
ACP2	7.74370054019773	8.35490653045429	7.18184676347141	6.59785166907482	7.58144677210555	7.82132764228669	7.2466622020489	7.93208358133797	7.93208358133797	8.0775114695128	7.92025261578886	7.45093454735003	8.08519769447771	7.5735616949696	7.38278233034291	7.23939043742984	7.98780660271974	7.29593145284964	7.67824461005378	7.87883590771161	7.94212795299823	7.74694984642829	8.16004811312248	8.34838510995889	8.39880926606418	7.68442523791693	7.8194032484541	7.44572088684017	7.60289013562342	7.21966549660704	8.03004253342863	8.36106920624395	6.31076079583973	7.88541579132889	7.95362375395678	8.21479056843738	7.03582115478329	7.27972127194359	7.85120128118373	7.89653384142362	7.69111344055367	7.33650040086162	7.27742563521818	6.33698610418894	7.05802825315833	6.2739885060501	6.34969957499113	6.89971670998713	7.57383980815066
ACP5	4.59539488210299	3.46492007940939	5.18099195700846	5.32949248438842	4.76981138980946	5.22668689457922	4.55376298511504	2.90841109813398	5.20168160222708	5.84569757117409	3.26126618912396	5.48660879693118	5.08646376791696	3.1177823609763	5.29907383156669	5.32127026674415	5.32537315446174	5.77397108585902	5.28175808393005	2.95236134767534	2.23999691919004	3.64874232647382	2.66938843604461	3.88780667632307	6.39381196222086	2.22636667059954	6.64447384445962	5.5864438399062	5.33850952254182	3.95730005129916	4.48702455694659	4.02229025424918	6.3067111190979	3.14373553280295	4.40648461128657	6.39984389135263	4.78221208501381	5.68611007907191	5.02853128831868	4.89287068331316	3.3712348569827	5.94335386154233	4.98315973882787	3.63652623387406	5.65451259026919	3.33563062654807	5.62950809906662	5.12204745996519	2.74600559556448
ACP6	7.26683398276428	7.04917836131992	7.89617716316051	7.43756069894934	7.16501254470887	7.77079228367838	7.14508132322564	7.57409108070084	7.5210559000578	6.42907612370123	6.41926521518582	7.04628135954227	6.58852467809877	6.72779037605335	6.91285596818127	7.54988748897512	7.77175826087623	7.61350989085677	7.2882814561511	7.41701960611609	7.15883841324186	7.49155559196926	6.87279442929434	6.82106414762879	7.58556670925785	7.21575887535999	6.90617027214765	7.10064294416047	6.03961671047071	7.31868872689591	7.80748090615347	6.51090595589557	7.53954410504215	5.52442775718971	6.71593439252388	4.09787551171321	6.53630467849746	6.02013912028392	5.99414267547341	6.24175949619388	7.03762749930437	6.70954500377006	7.60973888732475	6.57411981272877	7.3858617552554	6.90158487020125	7.21606133797155	6.31345000956313	7.20350515893154
ACPP	4.34050295984056	3.78995489471438	3.88180950696979	2.38655519988156	3.94988870569603	2.39275401305016	5.21860437080269	2.32936281036743	2.95080841765037	3.47809513514382	3.6503266756059	4.62640884561899	4.22837521882242	3.86282727001869	4.5924676343972	3.39830122941674	5.07504748798471	5.09462386864861	3.3214881822425	4.52080140090239	3.44201512680188	3.56168183679221	4.29431389008632	4.93329353212165	3.08392943568001	2.05668710223999	5.8420507749928	4.77357906586337	6.41067822609393	5.40367519470277	2.35541914215615	4.94458420682144	4.71802371949632	5.9450180612073	3.81380469816269	4.683356899935	5.34284216691217	4.91512888728213	4.13764862308507	3.77960088169375	2.83559445559938	2.75200721707749	3.43646017079388	4.31788527521577	4.6391481780672	4.46814960408334	4.31873796828234	4.35977485598964	4.1666029917979
ACPT	6.89708234376938	6.80764655000223	7.94116100016566	8.00689302761548	6.80083340739302	7.94662559841325	6.79382147308216	7.03075164669732	7.12938642941914	7.06633642775372	6.46617112779167	6.28296795326289	7.3372745929458	6.74046374476332	6.24010462500048	4.20840401464624	5.20249948243951	5.94942312384307	5.65794927452812	3.86377482502358	5.33877187899062	5.01607479459318	6.00555111996285	5.7055329517855	5.65130646988404	4.76486078836916	3.63493308217032	6.20966577565669	5.93454113167548	6.68588015116692	5.00677766223381	5.9466431492455	4.23461688906833	7.23100939726028	6.43949700325167	2.66334770041065	2.87189135362316	5.70654413888859	6.27448621271128	7.58697982777033	6.14080038694697	5.87649398646612	6.42582806359621	6.31319490052656	5.63569166482746	5.16900760111825	5.96319418485606	5.94452231763119	6.27045812512293
ACR	2.28180826217322	3.11922779318066	6.10324410140885	3.93507044343478	3.4974194501954	3.87122918736957	5.11103994901414	4.61257258826738	4.50131889885762	6.1970631077602	5.53148725363279	4.6607618380432	5.33442450970082	1.94202721150238	5.34179738636002	1.58092518032958	5.74839886197046	4.50113604706879	5.76851372579789	3.91610230932319	4.42380186344486	3.67641748012973	2.88951679171661	2.19211535517482	4.82182578748292	6.04394702917584	5.55461362370874	6.38424393078688	3.44909475696475	2.56702447866485	4.11073407747081	4.22837521882242	7.06721036063604	4.6504216075972	2.1730534385074	5.7732188399771	3.267327624969	5.10850994223586	3.34740580123213	4.1637765661704	3.49951230768739	2.5944716560628	5.35240864131241	5.98137239987399	4.27484026714149	1.4817776544836	5.81391094201287	4.80212144840733	4.53390929873872
ACRBP	3.44255744806441	3.59738815860431	3.68111294845122	2.86975852376916	4.26038276953275	2.6766109406383	4.77919175187601	4.54845821081069	3.8894294325169	2.88562207254153	4.95224104623694	2.90618764237586	4.26694813168264	3.81880356250072	4.89071263658255	3.61502428382186	4.36863290017405	4.7624424478157	5.48887194830098	4.98830169147023	5.12916711699775	4.11625646101488	4.82182578748292	5.16330715095125	4.83806016164709	4.63614035928881	5.5507466699539	4.92067287762257	5.20114280612919	3.44103024779177	3.19487811377009	4.97194422138889	3.8073866998094	4.41422847818013	5.06785694775725	5.34537907924086	6.82839377050092	2.76230654003022	4.5611594398419	4.4015488385722	2.93388708764045	2.92666431872947	4.28106061270175	5.15250518610882	4.15829998534141	3.81380469816269	5.05276684488573	4.27527712209199	3.91711251954493
ACRC	8.18661909503145	6.20657611796555	4.77251181667431	5.55097177657189	7.6788628983083	6.86806645851049	1.77746720002863	4.96870532081805	4.55410761296642	6.24340597325886	6.57517252467741	1.6520365964862	5.03915462667914	6.94477252328773	6.84727831721146	6.5401589057202	7.86550969175548	6.89814108114209	8.32025564638273	6.65310666491484	5.89382040179733	7.41445464910582	5.86221544837742	7.70453458386494	7.51315337219287	6.23570781888401	7.89787029450346	7.73637245761966	7.04652847579345	8.07716445991334	9.13251523632299	6.3016815550502	8.05463517297032	6.15183265590827	7.7327033721377	7.81303614711917	9.16297005904829	7.96639364347004	7.16956086161751	7.1871969825153	7.9832267495182	7.28428184018809	8.76098741568703	6.75309842140359	6.78601281921292	7.16146823904776	7.6271803097768	7.61851022666379	6.93596150556059
ACRV1	5.87509653697415	6.2252472838722	6.9226550114671	6.35392351930013	5.7668328003716	6.63973506202206	7.21966549660704	5.80931055801011	6.6402299061674	7.03815240602465	6.11976774134534	6.80238936912479	6.52135616852061	6.2041282046129	5.90608429890456	5.97057668759886	5.9285346396621	5.57873302807654	5.40028714878583	5.8843685840032	6.19859701295347	6.2252472838722	6.83859894970595	5.76953037402076	6.09007807524721	6.32905627955459	6.14812560190446	4.99360647237865	6.54193309386281	5.47380931299515	6.32753171200486	6.14449725080638	6.13305146488398	5.64195774373307	6.1812649045773	6.14449725080638	4.60475001074826	5.21809275624827	5.47260543870866	6.15496805930613	6.27670379865352	5.72366784152392	6.77343037176573	6.68448115697955	6.07016269911341	5.84776940310003	6.90427140080268	6.33215755865503	5.68153438481307
ACSBG1	8.07716445991334	8.42134194116388	10.4374430720473	10.1989808816676	7.0158621615747	8.43556986932724	9.56047304210185	9.11765875947158	8.658633311864	8.13904988767686	9.18630614616711	7.3550606330764	8.16552081522288	7.45292392937583	8.23849360397205	10.2400105220451	8.14349535115812	8.1937755863901	8.38721452042501	8.51028792120106	7.71828629504185	7.99891499409016	8.32326811500783	8.37433218929881	7.20271425741418	8.47048718897276	8.70140777157001	8.87234431046652	7.90145802421771	7.75516742373703	9.39898040272721	8.38610245140565	7.88449200133177	8.08080090019565	9.01886499501361	7.74187663836091	7.27605294355792	8.44228210993779	7.04055055468823	7.97004229833351	7.39301962485118	8.3173536818683	9.26885943384028	9.21694682870418	8.12009592056632	8.28161729378969	9.02383244493793	8.44343892403184	8.3525951667355
ACSBG2	5.93333742430119	5.29549679549561	5.89623829884446	5.97656338820951	5.0270002042199	4.60363483459756	3.44004876879242	6.36241428768134	4.80246222579578	5.41270410301331	2.98041162799821	3.03828908909262	3.46492007940939	5.00986714153521	5.44506607922923	3.80636689923486	5.60698019331527	4.09688216516534	3.52476469440765	4.27971016589709	3.42937363776896	4.23286795829461	3.8260660019278	3.92309113691751	6.41508856671258	2.37827936412413	4.41460388803468	3.58111996157014	2.63754053594862	6.29902079909758	3.42104867366398	2.4477760080808	1.5276511630734	6.22178130088355	3.60984431831533	3.80383566307786	1.97627502061265	3.65092341895596	5.93236059449521	6.03510489101643	5.13917858527757	3.30818945337811	3.65658549137168	4.47443031364233	3.53887031824618	3.47176478065336	4.23324883496283	2.99627999215099	5.35187640255605
ACSF2	6.40589833389317	4.10502339323738	6.21940096278702	5.52218710585438	5.71790795889974	5.24870125675271	3.64198041272335	4.82280060389947	3.58229858484763	3.62702344031683	5.21299868300021	3.6586042985414	3.61704875170128	5.30952263164998	3.44766704993677	4.25420402881645	7.02464118853751	6.70501454616451	6.10065962764974	5.17070922583231	4.53768436564051	4.61841045329302	4.71701653535853	4.43776514200966	4.19847986338184	4.32815160970335	3.29907726081028	7.31984353061109	3.70444427611226	7.37122798082773	4.82280060389947	6.09279009054226	4.30640608589438	4.16322385370862	6.22352963155059	4.0540831454148	5.25706648043363	3.65452260764078	6.1903668330755	3.06500304144943	4.42946887035194	5.05357254053306	6.96806812066881	7.63261816015878	3.36008041114437	3.72227756283458	3.69937016059778	5.84662182448548	6.08469705304119
ACSF3	4.72739316037003	5.67497379100115	6.01832261812914	6.41727383822576	4.85259102421449	6.0013470424815	6.04199149449402	6.46644359200022	5.58295095839175	6.25686254138419	5.7572111800302	6.01198280483377	5.80983722643331	5.90301281182094	4.59797124644936	2.9493111580143	4.30810097064039	5.1416263045288	5.64292395111229	5.50825576953102	5.87858346232335	5.10736193189979	5.14104726717511	3.79092896660974	6.13188782148124	5.30273955676601	4.66186281608875	3.07476893016235	4.32951391006446	5.0485223885592	5.70577714661887	5.67985938318315	4.19433631862191	5.82115510259823	5.66702325344432	3.31814840810985	4.64585217064547	5.92777768626013	4.57965047845025	4.42508955876775	5.88933893354347	5.17282030617014	5.66433722422199	3.01101074526351	4.7298006379606	3.63997721091998	5.35161697215622	5.37119672058531	5.81671478313068
ACSL1	7.96143614175591	7.45942577668772	5.99192255956425	5.90027600007677	8.6013943052733	7.80272710641115	5.91919892022819	6.58225366931318	7.11386460629491	6.73940684819541	7.02080378948969	5.83400337534335	7.38158693931415	9.19239931313713	7.85335522825727	7.83456075090521	9.02728652812659	8.05222768050096	8.46257596173574	9.07609932488098	8.96923200736371	8.81172885532045	8.70451808604097	8.9159226731728	9.22922555978617	8.77283151763646	7.41532562572973	7.33568619515881	8.06746621289009	7.21303488716251	6.17956054544374	7.03686080752832	7.62471461937265	7.91988592599044	7.8443067840525	7.11486222081756	7.86299799687507	7.58059238523801	8.41084242165975	8.1299535069382	8.20202215894176	7.85213584076509	8.20867005144491	7.64342196261273	7.99519827767686	7.96379836413907	8.23914098422119	8.35451903550594	7.63228588137563
ACSL3	10.9094566474793	10.1870132281205	9.31309538199912	9.75321535091223	10.5902686628983	9.83409134258071	9.80118611978962	10.326863595657	10.2518408865044	10.1004097665395	10.3485807402369	10.3766585913876	10.219528607632	10.2414243543024	9.58850594001059	10.054582064219	10.1132500913956	10.2261264367571	10.2691116046314	9.89601315582558	10.5248925236529	10.2165656995243	10.2791719629379	10.1729195628766	10.1805871606982	10.1858289303006	10.4999665830988	10.6111909050001	10.6439160750782	10.8297518291954	10.6543270223268	9.71212136205856	10.275029222109	10.5695918151612	11.2136437962469	9.76248561421727	10.3962959342523	10.6250227763438	10.8100581139438	10.7300892398938	10.5339758360626	10.5467915322081	10.5863295998514	10.6210349358827	10.8465057066295	11.0462288236193	10.8912894870418	11.1457437563676	10.5714885806071
ACSL4	6.58926253579016	5.7727701395187	3.00441975422762	4.81552383209843	6.740680057067	5.13399239372545	5.90273239437353	5.65794927452812	6.03796033284898	5.54133835768813	6.37056353131541	4.84443549956237	6.48066166960237	6.88427260167866	6.7593248447687	6.25501539530032	6.56229528426509	6.55007421839063	5.43932703079783	5.68536229970415	7.22164615158093	6.57087487108121	7.06258666460506	7.04866623009446	6.72448119685824	6.7701663741763	5.62181755440801	3.6139651928339	5.44483489660664	5.85183695814489	7.28219544909423	6.2184267264981	5.34746058126882	6.7386402218974	6.58345604309271	3.99941608452151	4.73715810759366	5.84776940310003	6.08496402380415	6.38557616146733	5.57873302807654	6.48993451060499	5.61939143004837	5.28505096883446	6.21170177955729	6.02993549735147	7.20790522360606	6.35342410998896	5.5619733385021
ACSL5	6.51985339080216	5.83035583614038	6.74277758688436	6.54542728350178	5.28794932645538	5.96274360143504	6.08104491558936	6.06306608456571	4.7694718527727	5.4981710393968	6.38872568061621	6.99178043797331	5.69955893221956	5.92531434144698	5.03974011207524	6.49780721572869	5.57426290163	5.72316887690636	5.91988249172432	7.418927343495	5.50257401289487	4.46058744200832	6.39022259655369	6.97563633989168	6.14762143563686	6.63574493419673	4.99726058798682	6.22151981420993	5.35417833016613	5.5850243305721	6.15015883500825	5.06556544202633	4.44826957015879	6.23323990579087	6.12681681161365	5.82622234691509	4.67905835445275	5.67943529575812	5.17014905311954	5.70869582279594	6.31571392752687	5.85595933350785	6.4130026884118	7.06093783397003	5.91850599389108	6.04470604365287	6.66337120912839	5.42279206842869	6.15659975519788
ACSL6	7.58174553267948	7.4779807396985	6.63529049246636	6.89525525863174	7.68931740522908	6.80818203851938	6.12323247428474	7.22023689329748	7.56402188159606	7.2463467972972	7.6399942638774	6.61532331772283	7.65876867607484	8.50989116711108	7.89398460296358	8.03198041611152	8.08047341221803	7.91162443236368	8.64283549815137	7.86460477666846	8.44117246708242	8.51103997740661	8.33711045675842	7.97759118829977	8.08293378017155	8.32138959093723	7.53299300068214	7.24174754783939	6.47886094029171	7.57762915717351	5.5564086888737	6.50998038432776	6.29924610342185	7.1716939890878	7.87980638264044	6.53226858644213	6.61186614622335	7.65988922307928	8.39794790482469	7.7967564476781	8.33745627129706	8.35416998084822	8.37926158010594	7.98910049508798	8.30956817904011	8.39140659915576	9.11765875947158	8.48558191110575	8.43879809443448
ACSM1	4.82212905038319	1.87323866600564	2.75414509305481	3.60094808023719	2.61892758470828	3.37025057269191	5.23091496926008	2.8447605310103	4.30768759482793	2.90243237095514	4.00419789788821	3.96822117498127	3.59477604861506	1.87628865818366	4.31662935548718	4.87368173732213	3.2167090287166	1.92109443487817	4.70324087692766	2.88024400236179	5.26947859677343	3.83268362704269	2.77562172491182	6.39051026179443	4.08778920005865	3.70496127670976	3.10084334055035	5.66627389048354	5.82889054226809	4.11121218628281	5.79527406745089	5.16839470087223	5.62645332972151	4.22837521882242	2.22636667059954	5.93236059449521	2.66493481007552	5.70599380523486	5.22252135283756	4.45334001849536	5.45021268420309	3.10854381389355	2.67382659918283	3.21023404190941	2.7798711506881	1.99434976493441	5.10152244750852	2.87773623404332	4.45799740512526
ACSM2A	3.54313010723086	4.17358020183475	4.31704267408467	2.85173539614085	4.20114451937527	2.97579027829018	4.49340144739773	4.00277174856621	4.32420523448848	4.68786795128118	2.81532260347229	5.49502720830813	3.84420558849715	3.66963018542331	3.84375267364566	3.82701530383318	4.05457841559498	2.55554246509077	4.63245802201787	3.90818407524708	3.90314664035152	4.16942997834519	5.26920913277473	2.99154500850083	2.47629818525356	2.92140080764064	4.88357706074917	5.83250666594155	4.1290054850187	4.313184015783	3.29135210080539	4.07732666136166	5.42976292070952	5.96981972193289	2.59958520461628	5.20249948243951	4.8086762104423	4.21153456239013	4.34605207940983	4.12350450185798	3.20614780942921	3.49846685134464	4.01674771860868	3.44358169868527	3.80232374992024	3.57852605798874	5.10178250726314	2.20609919047974	3.86926340141855
ACSM2B	4.4736431049615	1.78218754144797	4.09600197963962	1.93945688636357	3.20812278223739	4.93552586924885	6.25187033263246	5.3282088848676	3.45583223639882	5.2356268837232	2.76938075475473	4.13527810781061	3.79147274260463	2.0825847851611	5.29052129958641	4.4308238196571	1.78806446225767	5.87932639722721	3.02078017103377	2.43190996011534	3.40690109313523	3.09614147117504	5.06556544202633	6.0822961714218	6.06353109799846	5.08707024604039	3.55661861215386	7.44960564955823	3.72798136709466	3.1767529958525	3.29350706305009	3.20860105372453	4.04068207592546	3.35955884743493	2.15816917819527	5.7040299949903	1.8131757317623	1.51269255357774	4.10695911940309	2.29967966276304	3.680101714416	2.32478428661777	4.18715912459266	5.88909039062344	1.27197492488147	5.32464445119802	5.71838793870315	2.30375539056801	2.34923572211176
ACSM3	3.53378906633715	2.91296621246662	2.89981152112147	3.92564283687245	3.68957337313347	2.23394027563324	3.6380277012279	3.58600229756941	2.63754053594862	3.87516967968831	3.18601270106114	5.27309365730419	2.01245549290825	4.96809153335772	4.24026394079059	3.89919684203056	3.25730606278231	2.60527974970433	2.37000868335639	5.73796725792939	3.87681385106251	2.00318123210642	3.70986640587279	3.52962524732268	3.56522799406881	3.73656785734308	4.74857005688341	3.19067419073425	5.91227577543353	3.03884598537065	5.67475259712516	3.99430213097027	5.15141891223546	5.88655429587843	4.42826352334749	4.52892926077075	4.75251209267676	5.95066134533243	3.8888895006049	1.95268435885276	3.85730506446048	4.34472075772467	5.17609578688796	3.98493480681409	4.30079803311385	4.3038781194561	1.6520365964862	2.54145033955565	3.47701464638396
ACSM5	5.5605295469939	6.17719726219994	8.04651144805831	7.52297284302463	6.27302614663094	5.98137239987399	8.4232737900105	6.81402751129794	6.47886094029171	5.70626136921567	6.19781326354157	5.11850947536242	6.7323778937232	5.41510070990263	6.15761088126652	5.63022847081862	5.81029592459043	5.83130938676156	5.53250144406755	6.08013168995121	5.67985938318315	5.99974305285931	6.07091456782841	5.69182600258885	4.85388391080361	5.09432733669894	6.06579213316799	5.1733642390577	4.34301519463619	6.14402195061155	6.61604624420052	5.83763723766857	6.73838514282544	5.5109496757633	5.81125016318048	5.70034506565213	5.76402982939638	5.36685828440756	4.70155075861643	4.60254205088588	5.6837141034801	5.89263056739238	6.05344734477771	5.99066225918726	5.25478057943541	5.91093794307764	3.99480122092859	5.80416814564976	5.28096125196039
ACSS1	6.14128900529579	5.89576431979799	6.82632080860646	6.46970777836921	5.52218710585438	5.89623829884446	6.34199048281125	5.37144068254313	6.10347267319749	5.86316420129095	5.64220762973903	5.14515214733125	5.51221822785266	6.05890831402724	6.31396068661454	7.42696269111135	6.56685290145208	5.82001134778083	6.45566928973283	5.85375001050702	6.14987660687305	5.81175767684653	5.88884517909089	5.38660090995758	4.96386582799606	6.46484839134102	6.21262649730014	5.38093210382884	4.96566684555182	5.90399689158266	6.16102427707315	6.54369602957486	5.90608429890456	5.9457597866702	5.75744565348742	6.34472333476004	6.6925771036604	6.44078213808496	5.35030116176486	5.9640947339397	5.73248283220044	5.79460627441364	5.73546142532271	5.5995716890748	5.86243964269235	5.41412788651722	5.78524934428992	5.95066134533243	5.94054201682184
ACSS2	7.63851981748088	8.53430587213555	9.66446228316071	8.72817886384719	7.17091223926112	8.96042523876938	9.11359172407582	8.39996811115542	8.35490653045429	8.32992365263323	7.61028465038456	8.5126198534989	8.3008464847942	8.0573559627121	8.5847153019131	8.16423776884775	7.93901264068199	7.13454091969353	8.18988893179865	7.91771637034873	7.39220498752415	7.70071171506415	7.54605880413248	8.29555953618912	8.0495422185685	7.93901264068199	7.91801573956119	8.36145125920078	7.64799600709246	8.01141230107609	8.84915652643226	8.33922516626834	8.22601549138004	7.92639114479488	7.77828091936794	8.17776645777951	8.97959218223458	7.62409851145781	7.76158013353078	8.32326811500783	8.5952398309504	7.58899307721745	7.64498375739342	8.12046579581166	8.10766147056683	7.51678463273694	6.69617547973409	7.653568604557	7.84499018071189
ACSS3	6.8182252546065	5.90447757146953	7.46220276181796	6.84180710893145	6.19185405708976	5.49919242773247	6.52745752797927	5.90945523660366	6.28716812508106	5.39477159312188	5.65846689652695	5.88317933268515	6.13281419304814	6.0451880389444	6.47244039822339	6.79355110496476	6.41067822609393	6.20220531425712	5.99899861770596	6.57240641382197	6.41701558955602	6.16333740493442	6.98366014519217	5.89977079371348	5.46552983504389	7.03920922931126	6.39603729452047	5.80105635487573	5.82527619558434	5.55564540334302	6.82941675127755	6.52234776259849	4.31064603300487	4.77517564148563	7.2657117054505	6.33007514839812	4.12176527635724	6.62316529178614	6.42113317209777	6.23934249518485	6.83630491573025	6.03381702264433	6.45446959785152	7.76535960800959	6.2303022780826	6.66234116503966	7.2560180501885	7.18825493645992	6.5749094207715
ACTA1	2.9051279888898	5.69906249438557	5.65060034628413	4.09600197963962	5.19415788416295	3.32786964162273	2.8130929225552	5.75310100780596	3.52066766860674	6.45008757375465	4.22480316289781	5.31326261173005	3.97330738320576	4.76914623790342	2.88841395077987	3.743869717371	2.84800696361001	6.12077164985361	5.03079204093426	4.25337301000451	5.95184111306767	6.05492548574963	5.75579613990397	2.96916794675204	3.74437125243081	4.25853338823004	4.14095583835326	4.66253982489222	3.46392672887051	5.00588238926531	3.33232512396236	4.69536312755753	5.9424325746419	6.39075613099476	2.88077293063848	3.2444012451757	3.44861927682197	5.00872789389332	2.97007219145252	5.22880821740327	4.70889908558287	5.61221231621966	3.91349878937589	6.164049705857	5.04257059470394	5.81510761883354	5.87435384459167	5.12515547497123	6.32349163904525
ACTA2	5.43073633789995	5.90399689158266	5.803221805183	5.65225208639401	5.25106341656371	8.56289981307127	5.98066437465168	5.28902954057521	4.87396871973684	5.65571670502574	5.5359708334378	4.53192008703808	7.01696091574703	4.20791567434002	5.15792658794217	5.36634582607693	5.23314808085446	5.39477159312188	4.91392038348768	5.74109284494066	5.23339182878351	4.92874953557322	5.9904186877831	5.448694658135	5.04430559525465	4.91665049070559	5.34385416675506	3.15103614233804	7.8975219091042	4.32380948039247	5.7040299949903	6.55749135769428	5.79719447520838	3.6759006993986	5.10960841984746	6.7974251751407	5.6151653547946	4.62269587156674	6.94299384161469	5.88731800777504	5.41588580808298	5.20752671196413	6.39956331068863	8.61536143716294	5.34615827858645	5.41956725532022	5.80567911954697	4.94057610033958	5.75872270626264
ACTA2-AS1	4.35851554850635	5.57184263087769	6.90721259877112	7.16816275230337	5.76256448892882	5.40028714878583	7.49185185928674	5.53274092436272	6.13212425523654	5.24744525990764	5.87435384459167	4.44362275193101	5.74577361233792	5.86048167492037	5.66483531270881	5.19120036568157	4.83932685212786	3.67483116751062	4.62309182237759	5.41368256624033	4.90530328216178	5.46210452662704	5.73663573075181	5.45203267255022	5.40735357952723	5.30353923745327	3.20975689188517	4.90443452386687	2.04028865135703	2.63330100324014	6.15784956088312	5.80495433428051	3.0784515409992	7.11095178476927	4.01775014674888	6.53409083941696	2.58456100931566	5.10908592486266	5.20616359040727	4.6129064552273	4.15186338700069	4.82492960645813	5.8829353711059	2.55960111855825	5.80518800971275	1.8131757317623	3.63953643360343	5.12729618530402	5.19254678196708
ACTB	12.9939392536093	13.0625131730103	11.6767835393018	11.6402651866474	12.9103398817313	12.5871842096589	12.1742056368269	12.391514117782	12.6596716301176	11.9774068925579	12.547540669455	12.6942348877579	12.6017279340411	13.2568916916862	13.7706681014368	12.9503144813924	13.4516845610147	12.9503144813924	13.5432723579146	13.6473333069399	13.1663948118796	13.1946586830096	13.224299381277	13.2904747368084	13.5908744061308	13.3699708927592	12.9731918009693	13.6473333069399	13.224299381277	13.0625131730103	13.8416679382819	13.2904747368084	13.0885736069575	13.2568916916862	12.7241384728575	13.0885736069575	13.2904747368084	13.224299381277	12.4444702344253	13.0150606204667	12.6168454638153	12.6596716301176	12.9306095339796	12.8893588620733	12.5741409408548	12.6304715532567	11.0581092387144	12.4231053749765	12.6304715532567
ACTBP9	3.57193558236181	2.21383368083324	3.40745810983523	2.63971023082561	3.99079729114512	3.61502428382186	3.90874401856747	2.1977864143951	2.32292429999961	3.40690109313523	3.04611308512237	2.68008141887145	3.80587381600088	4.34649006753125	3.75860689815097	2.37827936412413	4.36448808026826	3.91914575259035	3.99430213097027	3.56718438850959	4.01014912916447	3.62748803854672	5.85204123729664	3.94236543676016	5.06187758837539	2.74118488686424	2.78858689539568	4.57288439270721	5.02994089244859	4.70085587678069	4.40246043465783	4.70255875058913	3.8202326761747	4.79829745065585	4.55335960944052	4.09083108649884	4.63009504771925	3.91969808609478	3.43080402360896	2.79540813109965	3.27377260386375	3.99284117011914	5.31785368983252	3.4948450708349	3.25157619258403	3.92167131169554	2.56196044548896	5.19120036568157	4.64825643957416
ACTC1	6.12559443911174	7.06987229830094	7.18955797466752	7.38770734849848	6.83580110766122	7.10719970053443	4.59875649384947	7.16449707908152	7.46916693237674	6.96089426678833	7.07074728768105	8.0203948925409	7.51828715815733	5.96224139265481	7.196100104387	5.82910839555589	6.64557496468813	6.36635028152856	7.00946620422566	7.53185375961102	6.23763208863681	4.34262689185703	7.37555063510108	7.87414291414543	5.98581340443306	6.43594419290177	6.93200461294458	6.26407229104919	6.38351193108131	5.51018557298946	4.97727276711124	5.50679975560122	4.61841045329302	8.37399669960624	6.61652455224932	7.52504251929457	3.41273421925533	7.06420186150191	7.33888765081506	7.89787029450346	7.42982449743176	7.02940161108153	7.15319811837384	7.6884710807557	6.65533422478929	6.93251752531348	7.51482382324181	6.71256380547639	6.90692606971633
ACTG1P4	10.3440182804938	8.73611952002221	7.78468463737175	7.70278363753373	9.07673501898589	8.37052475550662	7.81698391844144	7.79585635440052	8.02006828033793	7.63288978022115	8.4974569864517	8.35109000373781	7.36811740216574	9.30416808743119	9.81145074045287	9.84819539629579	9.3885807135504	9.22048886241891	9.38930817203602	9.49687128197804	8.66327244316556	9.15436028940582	8.2136966697556	8.66638597413239	10.0174627508187	8.67598873952067	8.82210865989063	8.6732751379871	8.87084222012735	8.7433052933753	9.24317777241242	7.63560377131943	8.18628793746093	8.69233403133909	9.70083969831756	7.28485220093143	9.35042290875278	8.58300381952043	9.43209424653296	9.09251202681943	9.29705296314893	9.02053754687732	10.4541111717091	8.918988830697	8.59660975422985	8.7018268161831	9.42572934458794	9.11027992145069	8.64368784470199
ACTG2	5.37093399475371	4.52814474066332	5.75170908699554	2.80646609560733	3.31075327401062	5.07763872926047	3.42532282456239	2.85688651959957	4.15684667310801	3.67063479799429	4.20256124367991	2.72329209029843	4.65430685627004	4.98800669857312	5.35805120466092	5.31971765098992	5.24793929291308	3.4624089444542	4.41587322272226	5.67572410647609	3.05212676187855	4.89097514043211	2.82798730535586	5.24453940293954	2.39532397164354	4.54260164650391	4.68611878278218	3.93945882941483	5.3546216941274	2.87922649546773	6.38300948016533	5.70765796502977	4.01725030380549	5.29258846949021	2.75254912642894	2.66809283892714	2.27709971343094	5.09351722521386	4.85132217585072	5.26154881246796	4.47252797415145	5.18988093669128	3.1519587093912	5.59285512362008	4.66292065834613	4.6700237162392	4.36747468627651	4.06496063923603	2.89678846804498
ACTL10	5.79911646490136	4.9065510479499	6.41677780300315	5.24692455783396	4.96660300723919	4.80476564453832	5.61075306986259	5.8284129752073	3.86535325978309	4.0208176322479	5.85519329451663	8.50148249612551	6.33626731474093	5.45642781977939	3.51711098085657	3.08446172403138	6.41043218525732	6.14330093396093	5.68324752380684	4.78600182456142	5.19151160937838	4.81653997320489	4.10075065453214	4.78254558282571	5.42850910563418	5.36244968597572	3.85060905035832	6.41313756998654	6.80291894676835	2.66157906806671	5.55930969024869	3.12721070930953	2.93279158875105	7.29107781570216	5.3183725047125	5.87392057738496	7.26543076602744	4.22877036179976	3.58229858484763	6.43840156593245	5.02121803302199	6.7254978447374	4.29907638953429	5.7715164260983	5.55564540334302	4.14503929609552	6.38872568061621	5.91827411827264	3.97870033339429
ACTL6A	6.11013326438416	6.2094082613462	5.78989249579989	7.08709031184807	6.28617240699795	5.81811994063332	5.30691459247891	4.97934639299125	5.88629960190283	5.97029610272096	5.5916235071277	5.90585735300479	5.80745009155896	6.68928500777904	1.44408783024976	5.93387054170072	5.58764098375977	5.95852504357185	6.71032510358654	1.89770946110259	6.49440631522047	5.87788900976836	5.10038500146824	2.77882246085113	6.9600650122165	6.01971438322373	4.61874542409346	3.27076749989632	1.99888468468273	1.71448323954866	5.14104726717511	5.60301048338043	5.97802923180393	3.85877614116405	6.52945988371824	6.20966577565669	6.34396772889524	2.15739824368852	2.51665139343523	6.14543682005048	6.30425588332024	6.58903647708648	5.53886904761971	6.53176777910679	5.82527619558434	6.25283504619262	6.54440638059786	6.255457183807	5.66724076252385
ACTL6B	7.65620268232375	9.20703474703037	6.19158698402548	8.46407645233415	7.9157089097747	9.78007420107304	6.14789844754561	10.1819596100853	9.54419495655189	10.0969815341539	9.09251202681943	9.81439022641733	9.08852858413539	7.99175553502999	7.58616931856909	7.34711729889344	8.1238700317232	8.04787147208926	8.01878259969966	6.82188116286644	7.87324596110025	7.81452108809437	8.10732519294957	6.22757558688817	7.5901372702475	7.6884710807557	8.41942159028897	8.17591542670357	7.05138918412757	8.52473140000806	7.59507804385525	8.66772023464062	9.12299026553029	8.18807678919254	8.00121875490827	8.22049272002282	8.27406316461971	8.35918201660493	7.92025261578886	7.26220155862114	7.8124468540611	8.18628793746093	6.05960445040046	7.03971455620119	7.7572684341892	7.4058596065317	6.54588772691715	7.31390651148122	7.71373327733476
ACTL7A	4.68159725558921	2.13232988822502	3.88780667632307	3.71413289004826	2.75903078697196	2.50726948747488	4.48506852771329	3.12872534500328	2.67718652619252	3.53525714954849	2.82648294910078	2.81737004907903	3.85377493149805	3.59058197609269	5.27077056985548	5.19334015147012	2.88135945632294	5.48249509107454	4.6391481780672	2.66276023410683	2.30375539056801	3.29079833713999	2.78970869947584	3.86486624451774	1.86015924063901	3.5656863528062	2.90146827982214	2.49791083952581	4.32911960532856	2.27516233563411	3.41214106176239	5.03166052684866	4.45019270815685	6.78227222550054	2.4313127245739	5.85062345490354	2.61602073248325	2.35302061699614	3.31352878006392	3.01151179169889	5.42575409489853	3.30053104835021	3.33616952046207	2.366306427826	3.08087932258387	2.55672577191234	2.31079623935297	5.18800608607684	2.86384523279941
ACTL7B	3.31557575154516	3.21972995037893	3.40043646880114	4.14871646158865	4.88268667753763	2.43068365799437	2.73392000987595	2.14494779122956	3.65194115587931	3.39938728343941	2.87024317318813	6.42982486950194	3.60626280376214	5.74932305686645	2.29728679489128	3.26485791247127	2.05668710223999	3.6244159025188	4.66678354600203	4.00710572435752	3.95037807575467	3.51864971879605	2.87672917716977	2.29327195590691	5.21700407134357	2.49236727524407	3.81275324313716	6.45374932002043	5.16667167890183	3.52275197993999	2.30443864239189	6.48515836708856	5.56953203805585	5.22933846320925	2.72534418180383	3.46596379190063	4.20476365617711	3.35151469092782	5.65916610825342	3.99636701819071	2.57170351906858	3.74686954555546	5.57184263087769	4.80998265147902	2.55847317885597	3.66071891174811	2.91043193424407	3.39526417140322	2.40055025811119
ACTL8	2.71851139804767	2.66593625415514	3.08639595749078	3.81828620717498	2.59077951993084	3.68704986816912	5.11408190767506	2.8033084474056	3.75338855137515	4.3990978750433	3.33131464006826	3.63493308217032	4.05168578791134	6.52970915804551	4.44754190291842	2.96556860860737	4.34350819584055	5.67497379100115	4.55035825964975	3.59166633090491	3.87516967968831	3.84761552020671	2.94621424731778	5.96389612362581	3.72693567835283	3.9539234056703	4.10120117918244	3.20094260594457	3.06291897345884	2.78858689539568	3.58396614864402	4.205699140279	2.61892758470828	4.85607841027921	2.80813608873272	4.78568765753262	3.51133742296968	4.65722014221454	4.10120117918244	5.7727701395187	2.89201104750054	4.1796839159664	2.68623272192632	5.04144609596503	5.87414515424219	2.73791895977494	5.02383173198782	2.82206620654083	5.67521701210921
ACTL9	2.54496702331051	2.57104276688165	3.82493720751295	2.67887190708399	4.58998870600432	5.20727241955219	2.62409510035114	1.7626735919963	3.89238528703271	1.90834673355368	2.29860264901346	4.39159228954974	2.4287353112639	4.6700237162392	4.28197571334926	1.88707190661525	5.43298534171865	2.83170785813328	3.51182154666399	5.98339367763666	2.54199857483766	3.53271329403755	4.34862759577387	5.63784947042461	5.10515304660972	1.82323912564628	1.72896619401343	2.20127461745201	6.47830706952501	5.69645684450021	2.5304446889157	5.95683781280295	6.37682680968393	5.09049659080007	2.52743391091931	4.87304497872816	3.86635467916657	5.41562447659637	1.84882930757618	1.49092362435285	3.12315455140149	4.23324883496283	4.6521874271836	5.7959944909684	2.74379822369714	4.71667217121554	2.10217463660642	4.6391481780672	4.8563990002965
ACTN1	9.86129247633875	9.38930817203602	9.1934694086378	9.41161968660563	9.06291804664083	9.72689343700825	9.65339339361058	10.0921357227801	9.51807446916121	9.21448390464127	9.48413601615644	9.31688718034608	9.08739452818416	8.84005979187798	9.51662640012067	9.52493029388977	8.43363163663455	9.50740395182823	9.22555692671878	9.01522160598809	8.45447083171839	8.27006219364905	8.20307174564271	8.40887352232797	9.08105794229438	8.22601549138004	8.86579087599706	8.87692903595659	8.92045696258918	8.78706745011554	8.86477210321589	8.39678864714099	8.6628316243852	7.89787029450346	9.2643722244627	8.1937755863901	8.37052475550662	8.67420839026838	9.25444580722052	8.34104213328968	8.7233720573709	8.80602477305812	9.72530263493118	9.13733969818087	8.72864690692663	8.78455339981994	8.28602127055039	8.76150903181743	8.29000279082506
ACTN2	7.12938642941914	6.58495604241318	5.93959885254355	5.77700483925794	7.57129297821584	6.11782960982161	6.49856847205269	7.50681376183584	6.52675158347617	6.47912637831738	7.95719111982274	5.70895836746826	6.11782960982161	7.4278123291816	7.28219544909423	8.24888693730182	7.26461355757667	7.82035860810903	7.94764716706491	7.02365642249818	7.76381785947289	7.59445247621411	8.03765652817635	7.39084734877903	6.8707571485829	7.86153679957506	8.58594305345833	7.88077099828344	8.32473408047733	8.3653113542641	8.08489818908111	8.26303342577925	8.91399749098819	8.2563640705587	7.8677831008005	8.33448778917616	8.17341060836226	8.35451903550594	8.36335420360211	8.20902740695615	7.42247463884816	8.41983425739302	7.89229286143378	7.71075483184717	8.31663201207472	8.1624704648157	7.8443067840525	8.50787464120613	7.76440261570974
ACTN3	4.82280060389947	5.31373458454076	3.13732879982266	5.6151653547946	2.49363352604577	5.8188273103889	7.32769283573411	5.49363553881621	5.96248440106739	4.95006070737669	3.64816444169059	5.62254633518512	5.75005235170792	2.00481731655846	3.63908289755344	2.40357430954872	2.47399803165572	2.61383054033357	3.31452145473693	4.61257258826738	3.25879800525778	4.34050295984056	3.47531765853961	3.68111294845122	3.36419219485846	6.41997149543282	5.96886812061187	6.66113487644619	6.33725420057689	5.58957810745859	4.5732017258407	3.62596726085921	5.77700483925794	3.83106109174142	4.77419527094937	5.42008890834114	3.84007881287299	4.43856202703901	6.23671287352781	4.63245802201787	5.47456170579615	2.20206248125457	5.05791665661886	5.54820711801789	3.05363605007659	4.95097703503552	5.68225989911795	4.43031133303596	3.02078017103377
ACTN4	6.70450910969233	7.83068705990324	9.30355268183563	8.95686685950221	6.9094938961918	8.11184466413699	8.249263700713	8.76344788392218	7.84594855035041	8.06915752807214	7.99352703191621	9.023290656633	7.87059236304071	6.78891632680605	6.56992513797466	3.32690026978044	5.70577714661887	7.08084502630882	7.8661724437088	5.95113041801381	5.71927877408536	6.72860107734114	6.23520994295197	7.0720661631964	7.28219544909423	6.86684297488991	5.70085281898168	8.03665745782868	8.14210354719979	7.87633217409792	9.06291804664083	7.746636816375	8.524245515908	8.39794790482469	7.26489009091886	7.77828091936794	8.54879150644631	7.87224445875356	7.48737380394808	7.45146502949801	6.83885257319914	7.81788556424021	7.99453419251206	7.09217935100263	7.23367797948025	7.33517523395216	6.48969871143518	7.62113993447647	7.69467939887945
ACTR10	10.7800680141886	9.43558529660788	8.90149140627445	8.16833930906033	10.6543270223268	8.59612295548412	8.47012093667785	10.1193083816355	9.87628358558828	9.47459980985147	10.1468980178507	9.55524688431383	10.2343303494104	10.6193189120293	8.63982637865113	9.20279642181704	10.0076648074884	10.7089403785887	9.16046509526032	9.0574744159667	10.7664479170053	10.3220791770632	10.7348443122956	10.4625724457118	10.2180083859963	10.5734987963609	10.9219317144642	10.3996407267751	10.8992574392464	10.6075633247318	10.3163412581577	10.4309766265531	10.7133364076035	11.1559820252699	10.6230723370352	10.5823151193614	9.77550179069939	11.1877755032997	10.2414243543024	10.1715898393299	9.95330295593573	10.4625724457118	9.03577071710386	9.58602273973232	10.7983137740352	10.3220791770632	11.1812368407875	10.4752256564582	10.7618284257148
ACTR1A	7.86090267912584	9.91965982001505	9.13978355722848	8.89952398108861	8.57652407232582	9.93008808028275	9.00910806531404	9.85428758919453	9.79574828319093	10.3830766378689	9.58287246688155	10.4717068653981	10.137849775511	8.54919681109352	9.18504887796571	8.10436498973606	9.31626290672762	8.80020159499025	9.14211424490412	9.20953611499075	8.9741061507813	8.81321438392858	9.21633601454998	9.10032812934536	8.89647449940031	9.09918655923516	8.54834359116549	9.45536802847832	8.81470060795151	9.16474044945509	9.05794101984649	9.66369828545813	9.01401227684333	8.9102835539814	8.10867019048073	9.4921794227547	8.40076000320127	8.47440583747166	8.15388627124429	8.95209650924452	8.89455390591693	9.10320848144954	7.95650915242618	8.10000512526688	8.9757483751731	8.66511960166209	6.96197158577487	8.53181280672591	9.25837200627056
ACTR1B	7.81698391844144	8.524245515908	8.77886449686881	8.90245632489495	8.63392332338739	8.30491404478477	8.66638597413239	9.72239930885017	8.64068904224963	9.41308182771528	9.20394489432079	9.79286719386634	8.69278964536235	8.61314479904648	8.84439247232017	8.4900953459767	9.40513131101446	8.8554889508537	9.01021299261096	8.63622117687737	9.02053754687732	8.39333679427511	8.93800608218756	8.6343888464475	8.71784725903432	8.71697918790489	8.62093199460051	8.48756986844971	9.08449531491995	8.79688189157915	9.2406865290188	9.69119577343014	8.95935826894188	8.47866995765774	8.91798998014163	9.45171980551748	8.79547069056154	8.3758061498234	8.53674563475706	8.28892917708168	8.29520568392666	8.5376193592789	8.46603213627296	7.56575286116018	8.70799142715414	8.40887352232797	6.02798963211894	8.27521695263272	9.59170130603005
ACTR2	8.29146145973251	8.19875238832469	6.4518351468094	7.29565654349287	8.42289105512866	7.40108527005704	7.94903571490139	8.0306771891811	8.17038578641843	7.76987487125719	7.70219591954875	7.42957575326901	8.25143039528458	8.3572429212529	7.23205116718639	7.18495213568699	7.9610730484099	7.90722406702566	8.13692968272798	7.2010956870488	8.51717240037893	8.4770303495312	8.38535999847186	7.95979044698111	7.80839026690037	8.1624704648157	8.37963865804932	8.65576013669804	8.27625241300754	8.44416951903923	8.35379178490745	8.52552290796435	9.0959553898384	8.85499804074353	8.06746621289009	8.60269238577551	8.05155847237125	8.95209650924452	8.21193664824722	8.68926850483397	8.58385156483615	8.35109000373781	8.12817864796485	8.09498564651265	8.5513305416889	8.73929049050469	7.94696462056916	8.75284659841922	8.03598683118024
ACTR3	9.86316239356006	10.3686937683897	9.66190664801822	9.69821776276664	10.5231602048347	10.3894773867261	9.95448754092509	9.851091480126	10.3766585913876	10.1095211786242	10.1266647410143	9.44735086897878	10.1989808816676	10.7664479170053	10.6482313728129	10.263613112681	10.9045330751212	10.6878835139249	10.1688734136256	10.8394944768517	11.0549843027167	10.7690348196483	10.8205900675691	10.6270046706802	10.9671209062194	10.6543270223268	9.57892383965426	9.84397588262245	9.63641909419573	9.72611116602226	9.21448390464127	9.39419257621011	9.539369613101	9.66942833262206	9.71904647312315	9.79574828319093	9.56354851551297	10.0584023343692	10.0969815341539	10.4327499620806	10.2925798809104	10.4246352992198	10.2620747804441	10.2474245446245	10.5658524892116	10.3075769796726	9.95771989252463	10.2370968423036	10.0207070268008
ACTR3B	8.95047766470412	8.06012855762074	5.81858471265832	5.9424325746419	8.8991015499385	7.42957575326901	6.50256133296478	7.53185375961102	7.93806244524152	7.22301379866584	8.14586606024744	7.47915455485953	8.11429778284182	9.2874094262343	8.87927416477112	8.02469068380501	8.73967817542652	8.87084222012735	7.98288508755863	7.78437716731796	9.10207781964236	8.80877580059445	8.79547069056154	8.76854761899283	9.02777103508166	8.78706745011554	7.60973888732475	8.73559742705186	7.99856292596396	8.10570216080613	8.37362622589314	7.75481373086486	7.90402328658802	8.30815589593705	8.93859505500944	8.00152584315178	8.35416998084822	8.49985272665387	7.85968599901563	8.62387044593605	8.55214937866933	8.60697930709307	7.50104751131083	8.00448354598808	8.62093199460051	8.48516346508921	8.78455339981994	8.87737085804114	8.59356205519879
ACTR3BP2	4.73511487266107	4.6714303640019	5.69597006937595	5.31301612310228	5.11738398657441	4.23851625095904	5.17310395003832	4.77213984854503	5.18017206636674	4.79207386301673	5.28020768187878	3.42830796897917	5.24329241188005	5.12654243638602	4.45723843338434	6.22653461151021	5.18017206636674	4.47292266232807	4.17178447962477	5.01778407687334	4.02835404729838	5.49480430876416	5.19470817140722	4.55598704688111	5.61541188249963	4.85132217585072	4.4397853476695	5.98532748969576	6.18389705363601	4.10602816677112	5.69881954564222	5.04257059470394	3.81048059649722	6.02726417154856	4.83963371763587	4.81874632650361	6.8182252546065	4.90472898073268	4.96596577270124	5.09983166397415	5.42925819235522	5.35417833016613	4.66833104391533	3.61449772298867	4.04448050371547	5.28505096883446	5.19547271249974	4.43815513294483	4.92067287762257
ACTR3C	5.80814560380655	6.99414588195099	6.95609097426741	6.49985914648587	6.02507537270543	6.25884938917751	6.99764901529107	6.96727298739304	7.02760287894377	7.31868872689591	6.08544970530134	2.61892758470828	6.66503426693297	6.1635713161956	5.32019372029742	6.34940572002703	6.39381196222086	6.03212940594023	6.06328946651122	2.54791098973578	6.26686003072102	5.86170295249456	5.89429139253451	5.75964843259721	6.25164168862583	5.28877234648281	7.89819080467001	6.21628930456188	3.57295551605077	5.5629222899076	1.98985304867699	6.11661333904001	3.41214106176239	2.63425614909607	5.85785291490918	5.41019287841193	5.16511297318323	6.44627649458866	5.37242240313805	5.52685776417738	2.58847417377208	6.07259583071749	5.75195239834134	6.16894276681456	6.56381893233993	6.32150383834611	6.86296633054872	6.11290323463828	6.20735574559316
ACTR3P2	3.05579487257136	2.97878528796541	1.89680192983309	1.23245613519027	3.23836503737065	3.93703190624533	1.60234364883667	5.78718402598894	1.75549493791061	1.51921606004894	1.87421154814346	5.56978557346902	3.07789700669309	5.82670291281044	4.45523625169999	6.43172080168388	4.76113650735702	4.53504084332434	4.24591163385678	6.27898982464535	5.20935263621919	3.34069656224086	4.55833330997272	4.15186338700069	3.38564732465251	4.59683597000164	2.27768655039193	6.2506233431037	2.74010187699661	5.60007257666061	4.25808280980385	2.70737025974176	3.81776851104233	5.20963198509397	4.96128892622239	5.5639286998647	2.76399167636811	5.28278477967912	2.2758317556289	4.68786795128118	2.09856862646168	3.69166462233144	4.70988041615663	5.39502661727277	1.51269255357774	4.14740110411101	6.03510489101643	3.6244159025188	4.27845877734965
ACTR5	6.88320379377802	7.28382094468693	7.36357547691584	7.35470532275769	6.71827259685576	7.56434999540135	7.9897381193424	8.16174577305917	6.95401602351111	7.57936884065041	7.73095286742428	7.94696462056916	6.3374716687033	6.11613439984599	5.08767673998401	5.50041340958299	6.45374932002043	7.21966549660704	7.54727043861579	6.46792998402482	6.4640800961809	6.70124377361335	6.9688084648225	7.12195913808699	6.3338142839369	7.03075164669732	7.12375528450531	7.75062676372524	7.12034492820788	6.8158392967603	6.42360304622881	7.46512064905987	7.57011877915039	7.03686080752832	7.15554432711836	6.90107235558678	5.87858346232335	6.82678915931143	6.33358143616031	6.710044599383	7.45069019483994	7.26871728285213	7.22247113289716	6.81203911911156	6.92214524126969	7.25389310590925	7.03398321216952	6.67923962727021	6.79605711441774
ACTR6	8.29659179645903	8.14691050121935	6.35095116933656	6.60757458924779	9.2033789427366	8.15311271802552	6.05890831402724	7.50367501056811	7.98449138957399	9.13679148901093	8.05085984244264	7.83097310343063	7.83964043741029	9.10032812934536	8.34525250238313	7.2463467972972	9.00267050964252	8.33058761147622	8.26232535413549	7.57734279976557	9.17044520297481	8.72864690692663	9.33443787608371	8.97032490474153	8.53840692373097	9.08684282796126	7.86153679957506	7.28644979400133	7.24497691567098	8.46407645233415	6.14837948151107	7.25711312271883	7.99486074779526	7.66693440658488	8.65995319187467	7.34819436024243	7.77676749851216	8.31552454503561	8.61361883206919	8.70451808604097	8.46764754756797	9.22861500776255	8.04340529289431	8.86008747272737	9.04904044519354	8.62966945080647	9.30981932033001	9.15436028940582	8.53430587213555
ACTR8	7.10693004965914	6.87406435875998	7.71344062196257	7.32963643101927	7.09902330858205	7.63758274787067	5.56837634858865	7.02492471290385	7.34283386637639	7.48308471906766	6.52357853345252	7.8677831008005	7.36025809014053	7.32565118972118	6.59382333674346	8.2563640705587	7.25305198459735	7.27916420490841	7.58085823623041	7.64885623261239	7.50593704001884	7.51937827547676	7.53481364451075	7.93959623577819	7.2824376845763	7.29371177930956	7.29623419570648	7.81850689383675	7.00516939153416	6.9685745110473	7.26249640795744	7.24123318690745	7.23645541893522	7.22515448086936	6.86369779596295	7.35561052168806	4.74260417674752	7.41979080681655	6.59128357507761	7.446018052866	7.12375528450531	7.31058061335717	6.95635623840967	7.21549433450124	7.33782790355386	7.20650795503694	7.60289013562342	7.49824523748023	7.3564369698902
ACTRT2	5.39529496860578	2.30762142448888	3.24092987684679	2.3023807688487	3.3866542916736	2.84587708625702	5.73146223352781	2.57230397539628	2.19078775135373	4.2900025929917	3.88674603535896	2.75631294341654	2.58456100931566	2.1730534385074	5.68636023381675	4.56082558575724	4.3990978750433	4.28462834394564	2.0227897451753	3.95534591546625	3.19627937111917	2.49901479243718	6.27750782846213	2.81582826621473	2.42338845551678	2.93334350791315	6.17815833812712	5.70943631293717	4.84124793035041	2.74276310561338	3.60572269871107	3.21228725105996	6.84987916621186	3.63493308217032	1.96241199576789	2.28047243812346	4.10899071328522	1.85403619396542	4.25456647637155	2.26756879061663	3.47019386892567	2.42092495219167	2.94512569163685	2.49547864890633	3.3171340794396	2.24423493690494	2.24423493690494	2.69170754505952	3.48194987181855
ACTRT3	5.76402982939638	5.6909063781159	2.88615934890285	3.02366530646454	4.63009504771925	5.8499193027767	7.2348565929321	5.6235445312446	5.91471582379692	5.21299868300021	4.8857711162802	5.80695986064766	6.83367706422692	3.81776851104233	5.00094273659113	4.73612109152531	5.89598453739961	6.09255672718065	3.90117536583097	6.71389344749041	6.59979768502354	5.06586006183957	6.20735574559316	5.27388797754176	5.29052129958641	5.6868610607405	6.72174437433825	7.33753974023089	7.15585250192052	7.1722294406515	4.49954878492843	6.76483329907675	5.57873302807654	6.92743256529418	5.00125264178513	6.80685818259924	5.27757747097343	6.13355685668455	5.75195239834134	4.67179431634558	6.19238059194455	5.90744376808824	6.41997149543282	2.25294667278446	5.74109284494066	5.54820711801789	6.02481663540899	5.36128231967443	5.76505407458546
ACVR1	8.65810394399744	7.08600300139738	7.15217418514006	6.76270121763323	8.05424101238252	6.49882436637396	7.8757087301588	6.491626206592	7.09348707283808	5.95804266728733	7.04731248696322	1.92281222941326	7.36053365016284	9.44594013453128	7.89787029450346	9.44666914229509	9.27407063398521	8.64283549815137	7.06284427975365	6.39603729452047	9.78607628751378	9.01180861894869	9.48558385059582	9.58287246688155	8.87234431046652	9.59718096264003	6.51591991810533	7.75843836228361	6.40514873690933	5.72573786908597	6.79634037802364	6.53482319529583	5.47558986281502	7.36838512883351	8.0579405680849	7.79366481950989	7.6689690794684	7.39488588505461	6.85374874977728	7.64093018187628	7.49128687603645	7.46110075461545	7.86366670335282	5.47130380354466	7.80180346363648	7.52863100141922	8.35527838210943	7.69822692519759	7.71522890349685
ACVR1B	8.37362622589314	8.56691983427071	8.03665745782868	8.36335420360211	8.39750095638822	7.93737026624073	7.76025485070224	7.95482179578695	8.24156101964034	8.4962019141296	8.14034611095832	8.06882385627672	8.40421080496032	8.51185536077636	8.22341916693041	7.81631597613423	8.74154594240359	7.70397215807378	8.21443844555124	8.47588566255375	8.08824835144929	8.40810877686393	8.21760961454203	8.98162904434434	8.74955538975427	8.56328092417199	8.78757336341087	8.84683271080924	9.11872417854036	9.04794174479468	9.52638086397342	9.08739452818416	9.38574271205068	9.16168488847857	8.4232737900105	9.0959553898384	9.42064866771316	9.42720490738967	8.53430587213555	8.63577463950231	8.62009100846231	8.32064801881133	8.80831697119528	8.23391814025545	8.61626772441016	8.45565017381495	8.41282589116735	8.74692329625373	7.90689951430736
ACVR1C	8.77789512199064	7.17009401239364	5.49791138546974	5.91733312657156	7.51622373851368	5.96861841135868	4.45062726795971	7.72935227488064	6.40538902846027	5.98925027906211	7.54234122671899	7.45968133825103	6.86658142393279	9.41928018224496	8.75545788115899	8.0495422185685	9.14035367563139	9.44806854332725	7.31580505264239	7.9854790494437	10.0142554991817	9.02675470265061	10.0743118620986	9.90809930706573	8.51760433591551	9.68148098148379	6.7474829293588	7.72782030501705	7.24146828582612	7.20650795503694	7.30839312613085	7.03868072528958	7.09644048120565	7.979856303273	9.16753195915564	6.50998038432776	4.95488950210768	7.99821037559147	7.8266593649336	7.23725722101164	7.64436634214547	7.81970244143186	6.72099225380919	7.20326324064224	7.02733308588727	7.79648448100466	6.53307209373079	7.7834067854045	7.98516771232011
ACVR2A	8.06944164518269	9.27926538071102	8.23105523056434	8.51638273878621	8.40732604817146	9.50584780244194	8.86618364949659	8.60229918892416	8.77789512199064	8.94846459449961	8.40494823843722	8.89142957631002	8.95686685950221	8.52050275823659	8.84583527907048	8.84295801018781	8.03533212978468	8.98975410748063	7.6226358199234	8.11842098393854	8.28195065250423	8.35451903550594	8.02172003374445	8.31552454503561	8.47475205641659	8.26380241265535	7.86550969175548	8.21295133132419	7.91543257698218	7.92607856329836	8.37926158010594	7.55921876208966	8.10832606142612	7.91093620893587	7.85302948911264	7.56144098132465	8.5649346633036	7.77495193353635	8.1400291813253	8.16973160556866	7.15060840080789	7.84182951347775	7.83068705990324	7.67074290753783	8.07538915611078	7.78654969545917	8.93221332441515	7.92093189848876	7.61320821990405
ACVR2B	7.33076496592246	7.25631740112271	5.78741862145765	6.27548186622614	7.37815599011481	6.40011414740061	5.51902710131078	6.4702514708317	7.07017243341993	6.38585478521113	7.34164953240218	6.66766504378892	6.42779075124314	6.58277553576674	6.57723254552121	7.32825204403206	6.43451583059341	6.83395261101261	7.08304245885093	5.57206434119164	6.65310666491484	6.53357018202347	6.45886980595884	5.29129274870377	6.87279442929434	6.48440705236923	7.21167548048466	6.28541949695855	7.35231306063644	6.89208531067612	6.17670266162489	6.68683382652369	5.12704579746952	5.81951195095503	7.41731775668582	6.89891406897784	5.25910518994083	7.07396485239879	7.12352390108895	7.32713797489435	7.16578383716672	7.11199737521867	7.17141104086087	6.93569817547673	7.18272174923938	7.27063570125775	7.0373652918537	7.1016840934755	6.89577964274549
ACVR2B-AS1	4.32200095477944	4.7885105324597	6.58299304107177	5.64125039147743	5.04655600598373	6.74797245079919	2.60472967224619	5.84691388492389	4.63167511443862	3.9898066639958	5.58740180257209	3.78844745331626	2.717370256987	4.16942997834519	6.24910911436579	4.22523809120236	5.88189659177784	6.24964475273328	5.88629960190283	6.91592258761754	5.31243231612258	5.17753035954078	6.05750538526258	6.00505040823947	5.46379624645679	6.37607468075517	3.93609240066631	4.26391403470163	2.39797954901257	5.44623381654514	2.55672577191234	2.99992243982475	1.75426586447644	2.27978469703695	5.37318186529523	2.78391967175328	2.70957167654291	3.74639665888658	2.66547689168742	2.85745118454477	6.36635028152856	5.45993779221255	5.85905527681715	5.25528178145242	3.06453314886174	5.95328712199686	3.047085876138	5.97005257261769	5.64868245640379
ACVRL1	4.63804959813083	3.08801601202713	5.60825068974335	5.2350805596339	3.13328139934476	4.13420104645304	5.21014992980008	5.76978511836081	4.82816730732577	4.86868664750787	4.72870837275193	6.35272659641788	4.89097514043211	4.08881911877914	4.86801279884654	5.13346962355604	2.1816995749978	5.22432492052288	5.48300939512234	4.03426534479627	3.86745286555297	5.01750199554398	4.34350819584055	5.24404661794702	2.9493111580143	5.33822372411097	4.66002803069043	3.75910429696343	4.89658173508542	3.31661927793876	6.71697149413838	5.30411550560109	2.86166680814053	3.1519587093912	4.79569682162928	5.32310149560613	5.07357650107999	5.09577915783301	2.10217463660642	2.6514975511789	5.96274360143504	4.64585217064547	5.67189560112773	6.08937609116119	5.19309153895601	4.31704267408467	4.4826810846624	3.98888206450207	5.25656640759354
ACY1	5.96343847029585	3.57295551605077	3.08588066623495	3.35955884743493	3.16111999647905	3.06602351238712	3.9898066639958	4.10899071328522	3.51182154666399	2.75032952824992	3.16691526358246	5.4695892518976	6.17670266162489	2.9124756642046	3.58170824702456	2.33127906250824	3.08041985215947	5.29258846949021	5.04482491764415	2.2758317556289	2.5397455368586	5.66331634999938	4.98140888973737	4.58106210716584	4.21749733889999	5.67843611605228	5.81414189898474	4.87209902638489	5.30669834732286	3.7730393238189	4.16522706708816	6.33601580758107	4.48624295829352	3.71568038776485	3.74836331871869	4.22157960946827	3.51969822938469	3.77050117654603	4.59973960280528	3.12515117815769	3.59477604861506	2.89105985736719	4.53235187686834	2.80219515162318	3.62950244939097	2.95688506241087	4.66640678500821	3.07072654775434	3.17977506167629
ACY3	4.38803472665441	5.51146372558021	4.99538776414488	4.05457841559498	4.83091832108982	5.08047341367343	4.62897575189737	5.4557370066194	4.34775879021956	5.35137529070259	3.83634118653402	5.90470651937965	4.68125020630357	6.45086507410435	3.46701960422334	6.34523344637832	4.4138025006721	2.64421638040532	4.52814474066332	6.54193309386281	4.64651625815096	3.11169375169704	4.74260417674752	5.97872187873533	4.00084160173587	3.49794804032812	3.01459993196795	4.02835404729838	2.9921442575845	6.07875977473197	5.43708162569048	4.4200907492456	2.27516233563411	5.69065404148274	4.14001606894629	3.8847864581687	6.558241460304	2.61093002911966	3.76102433353859	4.7429546627367	6.07899294428813	4.35191483166856	1.96325301675578	4.80415990657753	4.21066020250808	3.02621045074206	5.64990087984491	4.68977617887658	3.78498977937895
ACYP1	8.90749921745922	7.55979476576379	5.35161697215622	4.00913163900431	10.2559076392468	5.01345966915792	4.49524805099371	7.03710128187656	7.67533987418905	7.44172116562282	7.91635870045542	7.99821037559147	6.90975141649472	9.36048508411115	8.9724983728966	9.17214478847336	8.71747973217828	9.21074185103369	8.76344788392218	7.13316019553774	9.29394735348612	9.40098303982124	8.68607183378434	8.94268234500099	8.54394021178247	8.84054306799418	9.29326296087882	9.14733146089252	8.57154250084388	8.94951422405439	8.23358874013805	8.13372465974268	8.43006515620548	9.15625073966268	9.46166629998157	7.97695563772848	8.86172653908578	9.31040241767072	9.74118128824419	9.27988943263652	8.80301712861847	9.10032812934536	8.11042069212204	9.0943213183686	9.73833012727835	9.25314328346508	9.76248561421727	9.66369828545813	9.53392120677139
ACYP2	8.52225396537632	7.82070112553517	7.7116265381637	7.57762915717351	8.65759492795477	6.28491708398662	8.05222768050096	8.30457383105429	8.4962019141296	8.21479056843738	8.33886859814416	8.12519876293064	7.68788953520614	9.01401227684333	7.80465009180661	8.35146946821141	8.22488536461734	8.7455128955966	8.35379178490745	7.16501254470887	9.35323316799179	8.97630270202182	9.08514665988574	8.80602477305812	7.73512720349868	8.85852409190352	8.80204692441747	8.50624143789861	9.22861500776255	8.81130493901878	8.48718277804738	9.38574271205068	8.84054306799418	8.6732751379871	8.94897659109054	9.18106807990623	8.62305616422798	9.12112778426484	8.52720621858354	8.69367996760954	8.30991942962549	8.87692903595659	7.67473312448594	7.96211132062504	9.24000964012201	8.93010216654381	9.74209621540314	9.00642757954079	9.09545950356111
ADA	4.97395163856344	5.55051134918431	7.09242108261367	5.71976834325692	5.08852726394498	6.02892693530042	3.00897132889306	6.3955314260117	5.09049659080007	6.01410964199041	6.17719726219994	6.92373729414909	5.52366440632253	4.32563594476981	5.46882143849512	4.99295990518266	5.21275925472289	3.13959275939574	6.64045651391811	6.69281922563275	5.68441970862327	5.46300954862966	5.68811550950795	2.42279536105886	7.39023419046488	5.48537494787028	5.04372288864327	6.09823157348655	2.52803682409293	4.3770050173381	6.30766795894086	5.30433727417555	3.42980936684764	5.65347525843292	5.6269085249028	4.10075065453214	5.9092010565071	4.35771215619081	5.60577508447365	4.26525949792849	3.05113636405039	5.63425043828702	6.27523558181868	4.8875821301904	4.93552586924885	5.91227577543353	5.95779910314432	5.25884100419034	5.71322785103568
ADAD1	5.1559376499002	5.52096424963921	6.09153224267233	6.45833718038534	4.78014165641252	5.6933139253261	7.45551460686368	4.53349530958091	5.57184263087769	5.6930811869066	4.71465917803162	6.4458408515815	5.31499329233458	4.89658173508542	5.39217193147108	6.19685257236059	4.27397386208802	4.92988418617183	4.56011503231364	5.89668842612871	5.96861841135868	5.55740694295054	5.43635644598212	5.55241913797705	5.3183725047125	4.69715195362894	5.6462520734155	3.45323261811989	4.75526044365723	3.9266393266285	3.03607410728776	5.46707491641506	4.32244525043152	4.95375459257278	4.68194930067334	2.99058188937106	3.26923914305892	4.84220741296584	3.99998065776871	6.01925197922707	5.6062749627544	3.93109018032458	5.53007890289834	4.54184600505658	4.27397386208802	5.22044751944164	5.52442775718971	5.18561400251078	5.36559196759189
ADAD2	5.27027015754242	6.2295974980447	3.5595878206218	4.84789344609778	3.93303981573094	6.63799684365024	8.14586606024744	4.48742233130684	4.35312598275847	4.69915584989645	3.37749057322548	3.05263373616277	4.36994837254065	3.08087932258387	3.19735530272149	4.86060326331306	2.5944716560628	5.65014637089988	3.65658549137168	4.27709939896437	3.93750805457387	4.16988299168273	4.32515145190751	4.37783544417536	5.7142133812021	4.28564819108298	2.82308660953187	2.94463844298797	8.25787017665903	2.84422431077843	2.9260710138851	4.12041946269388	5.49947395729767	4.95224104623694	5.27413788513865	3.93945882941483	4.58366373719925	2.84646331271902	4.02462576970107	6.57643359242008	5.56953203805585	5.22331704917358	3.22127237765492	6.42334716250928	3.27792883866553	3.91969808609478	4.77777623140984	6.15015883500825	5.05276684488573
ADAL	6.96833122393463	6.50795375857167	7.05160654363137	6.52702679850615	6.52724585107786	6.6900547709805	7.11120918021642	6.72681422077352	6.57823651010677	7.15830932828647	6.62015110756287	7.29107781570216	6.28739923897834	7.07985948435481	7.47629373368308	5.7715164260983	6.64584206077544	6.6900547709805	7.06470573531709	5.87745413622226	7.00812654368597	6.96651010920819	6.71976856742358	6.85447715173443	7.6226358199234	5.88143653018441	6.5534284754665	5.00040927504148	7.41618967197056	7.07904625201708	6.04785334572788	6.06509966143376	4.90259333230765	6.81282285748291	6.41579475844867	6.09699083805711	6.67300739549404	6.8092353980258	6.99464569318708	7.03894222013796	6.86192633196578	7.42055736542739	7.82942251655375	6.5289711512726	7.0324471284557	7.11949709904045	7.48001522930313	6.68532100183049	6.88536676833665
ADAM10	8.95834623471863	7.47117519631642	6.31544373163131	5.66820196662178	9.21875961757713	6.65806100861425	6.50922345659081	6.53458117159196	7.06042540586578	6.4386681474155	7.43263640285119	7.10889355139666	7.37175047439789	8.83353912087205	9.15322590651722	9.38367977730325	8.83254984159717	9.3278342753057	9.70511595229059	9.2874094262343	9.13434688314134	9.30355268183563	8.72242440943036	8.7124551483676	9.1738333994853	8.94072104834748	8.94624033196005	8.95263088472476	9.22048886241891	8.74280644321144	8.96877151481479	7.45069019483994	8.228866151903	8.72714975011298	9.14971641874758	8.25594135586016	9.41577666191612	8.8554889508537	8.98869296579289	8.94174568088187	8.66966633271949	8.73611952002221	9.15625073966268	9.17990662867848	8.73655649192535	8.73875056983582	8.85355120392731	8.9635262774076	8.56289981307127
ADAM11	6.89814108114209	8.19909331581741	8.38453019342262	7.99387396035271	7.4717581968261	9.10144791167252	7.42577320736386	8.65710070992879	8.82158338633472	8.71334566779027	7.92771220501711	8.41165125218654	8.18147846144246	8.52096576120667	9.02675470265061	7.67562004849584	8.59100559373245	6.67823204829842	7.75062676372524	7.73184552291994	8.21583386979587	7.86903708695905	8.00090363492337	8.12608346375409	8.21619271512148	7.83363273113858	7.38964908848267	6.87606918759113	3.11169375169704	7.09778353653005	7.55092004119298	7.84061161093885	7.59445247621411	6.66559286919382	6.60107023616151	7.09453461898918	7.87059236304071	7.27255788312183	7.00249301143803	7.25165551363022	7.3541537888933	7.77047651407631	7.59534330778672	6.34598166584147	7.20537168279834	6.27327663901091	5.45149900351388	7.69557542678068	7.36246411840572
ADAM12	5.39400044540787	5.85204123729664	7.05060142237309	6.08084177284947	6.05466182901467	6.55749135769428	4.98769404869122	5.46113073243675	6.57338172913666	6.85138910958937	4.74500636216322	6.47707842113235	6.19637891009251	5.57081699215491	4.76082284336416	6.35433174327351	4.84412218533433	4.65004858304859	4.7594276257074	5.43223161464236	5.20990193207303	5.59450475355805	5.55316254663378	5.72484911518738	5.70743506065516	5.01016592610431	5.58740180257209	4.02229025424918	4.41294808210572	4.89379215287563	4.18476416850677	5.00986714153521	4.56836817335452	4.95097703503552	4.36902039614175	5.95041936151963	5.17753035954078	4.39784156235191	3.63858044890596	4.82523184452608	4.75216288865763	5.26282210216054	5.09635886075235	4.26525949792849	5.21485343583886	4.31662935548718	6.06915634545221	3.8491009840502	4.81962435124718
ADAM15	6.42530415913396	6.55798706784284	5.70277724431581	5.2048393404276	5.13917858527757	6.69432037321357	5.41142564619422	5.88055904855217	5.12680146061045	7.07663828288985	6.46056067521552	5.46582219925571	6.30141844087641	6.11267324707326	6.50459692741621	5.03166052684866	6.2792396913405	4.18522690695059	4.9733592125412	5.17257132978817	5.25656640759354	4.98769404869122	6.31005268761586	6.01245389267246	5.95804266728733	4.8857711162802	4.9978717960442	2.97579027829018	4.59470859625747	4.49711849848868	4.80965567973939	2.90725321665069	5.92229115741651	3.38201616153581	5.02121803302199	3.83057511796925	4.04881562685234	3.90171897472675	5.72507297747253	6.08104491558936	6.33215755865503	4.96128892622239	5.73169291284563	4.99929391611935	5.91988249172432	4.92933819516371	5.18395338249479	5.48053206004467	5.31996275916526
ADAM17	8.32433876782048	7.23455574914943	6.79201697267346	7.50681376183584	7.39886490963161	6.7376591609315	6.79228641131415	7.16527168991283	7.11280943430074	6.79382147308216	7.29292214937402	7.07904625201708	6.50672158937721	8.09129221125527	7.91415136971186	8.54394021178247	7.55979476576379	7.79299655198184	7.60499533363768	8.04407860022531	7.34763808763162	7.24888213846995	7.27999171826063	7.25997197127015	7.72254924465076	6.88924510713866	8.14621093480626	7.96179517933889	7.80091274129317	8.41758462852813	7.3705921068772	7.49824523748023	7.37238476662478	7.38796642452619	7.39114951576762	7.97207697664007	8.51436946558081	7.6998041022561	7.8887898995608	7.51259517420048	7.28717934891717	7.22384398860287	7.95063596772965	7.47203713040716	7.22464661929594	7.46421997475307	8.26642330227188	7.21379487605754	7.50247867613186
ADAM18	4.45019270815685	5.25910518994083	5.72341300597332	5.65130646988404	4.6179783052958	4.74535741601259	4.51193581841279	3.39882308640608	2.96958451383049	5.48990048652438	3.96967561553527	4.35683336683507	4.74436354947814	5.04687111596558	4.92481930181473	5.28531921004669	5.23741534695165	5.62059231148652	4.54732752338014	6.50770717728005	4.79861578652049	4.14953867965776	2.67950168946111	4.6521874271836	5.09725516521259	4.75813459807276	3.3947088800083	5.7514832510483	3.91186537694862	4.69297524583339	3.30865185274232	5.76328107962464	4.58295172111763	5.63398532908027	3.56017163881063	5.85976637218321	2.54254134743836	4.56234185620077	4.20430482682002	5.2196792266563	3.64462274903165	4.33211022360801	3.5191704371135	4.63502613728198	4.40690462539703	3.4933401775682	5.64868245640379	4.17537561880727	4.53504084332434
ADAM19	6.83395261101261	6.11314889222885	5.29106765863705	5.10404309294129	6.18103490948805	6.71389344749041	7.95157554420676	5.74156016346763	5.66600176585611	6.01762865192278	5.68997496043992	6.79089991146526	6.27548186622614	5.87061561343482	6.13234530464481	5.55664501904312	5.62476774499043	6.20735574559316	6.2952914478628	5.89452607232048	5.33315480002906	5.09809279420083	5.33134028763655	5.73373301297655	5.833757737164	5.44965917690281	6.42310881582676	6.17152573748017	6.24575520173519	4.89753211587216	5.02670662037053	6.58952238327819	5.68153438481307	5.71278061100348	6.41778880251646	5.61863390151239	4.70459257216771	5.30801298855855	6.21095770499449	6.60107023616151	5.5497347691361	6.07186758562657	6.594586969203	5.57564883694969	6.37375896210524	6.0822961714218	5.82243207417905	6.20488050842892	5.93883806943049
ADAM1A	8.5268186513749	8.77938957647626	7.9854790494437	8.41243881428289	8.27326428912287	7.98611272791467	6.7222391399988	8.11875375135154	8.25143039528458	7.16607866107901	7.86366670335282	7.87354352887286	7.7967564476781	8.15488681453855	8.63755383652116	8.61703920433188	8.04687553139934	7.3290867244483	7.99109235499787	7.64342196261273	7.27179348950956	8.10634021119178	6.89656408474436	5.80367240827866	8.62647912960589	6.86242688175629	7.66807645606709	6.67847302048988	5.72881773296327	7.29292214937402	4.61944546786582	3.52376218045067	3.90818407524708	5.36988519487924	8.58425721089191	6.58470758259016	7.77207308762155	7.34681546287216	8.53383506487415	7.42416546287617	7.56231553566944	7.82942251655375	7.35969080440452	7.75364551875507	7.61438463015696	7.43671729389458	7.84624596016662	7.7018890337237	6.99441699474436
ADAM2	2.16995933296943	3.52588423681663	4.59683597000164	5.04741881921601	2.15367112670778	1.99078221106214	2.91659351550644	5.02525313071984	1.27197492488147	3.21320775158831	2.71792864892355	7.09481275190757	1.84882930757618	5.39270851234336	3.93997634597897	4.70743082807822	2.28582858635166	5.63808017538086	2.05749148018634	1.87824933991683	1.20399259484719	5.67985938318315	2.62888989308858	1.46744681479407	3.73407835523443	2.67544482253035	1.49785574447135	2.41361883415081	5.61541188249963	6.02533935167773	3.52962524732268	2.03622609000584	5.25478057943541	6.33007514839812	2.01567186962702	2.31786102860201	2.10290731260395	4.02692277012215	1.40276201371339	1.08675815225414	5.61130680799987	1.96835285083041	2.00650379622046	1.64857525018327	1.67893376026336	3.80846863325994	2.36437153468184	4.99482101943976	3.50663364925931
ADAM20	4.9196738721409	4.4015488385722	5.2188511322767	5.06449587349766	2.97007219145252	5.94170056432968	5.72296141513082	4.44944777975619	3.94136739697333	4.88177567098691	5.504486032764	5.91070973437294	4.55489009133487	4.29516570073133	4.75776249400474	5.54798339314188	2.22572486777006	3.38922085009871	4.71938579831479	5.16032558625432	4.56453427977956	5.01135202499393	3.14736155435632	5.67430714792302	5.50067611978272	5.245882063819	5.12972395589426	5.84758147942433	6.84521701627149	3.88834890137521	5.16167236484091	5.41045596987069	3.62748803854672	5.29157777026095	4.72561473847855	3.65807682426435	2.25077812155767	6.1041946838636	4.95158667320831	5.37214087674245	3.87373115263072	4.27709939896437	3.90928584444312	4.82492960645813	4.75117568441996	5.86122456007724	4.57599180939537	4.02229025424918	2.83559445559938
ADAM21	5.13054501632041	3.89585337649681	3.33029335275971	4.62750270260593	5.5619733385021	5.58069116633637	5.48785825293668	5.79770745100459	6.60032324241939	5.19759585089352	5.27492384627336	2.79540813109965	5.84229728526604	2.28180826217322	5.21044737401825	5.517025926364	5.04257059470394	3.29654612544362	2.74062666342541	4.96749737692053	5.30010842871303	4.6433286944009	5.34954454310703	5.49894221595994	4.99847657213701	4.32075684771846	6.49019246650961	5.42332052618363	5.99362513321887	5.40420564410727	4.8354232912752	4.89818928098648	5.39090952775031	4.10399652690261	5.41737199046598	6.04127486821097	4.98920783032163	4.88542211418224	4.47217300150698	4.20791567434002	3.4506173294524	4.56836817335452	4.30040120365572	5.32489090435375	5.16617264292671	5.61686833053858	6.468930530489	5.54748301762314	5.56926785393191
ADAM22	8.0724695685643	6.84834299841213	5.65893902651863	6.39731073648569	7.80465009180661	6.6882741581688	5.96651497164387	6.93860084098342	7.17674221429574	6.89291684916878	6.98985768944562	6.04252772354529	6.74870699546134	7.79112533282013	8.51103997740661	8.72520325639067	8.03335557054205	7.88265929894211	8.41983425739302	7.45378525411125	8.53716530364327	8.5235493466159	7.99519827767686	7.99556001202517	8.16588518164755	8.2054974058749	8.27366238553966	8.48273104478697	8.02676241406125	8.68165018460747	7.49680209782103	7.84934357221515	8.43210766572485	8.52764714714557	8.18463724020112	8.06044426818664	7.74251243234137	8.481150778067	7.97659557667112	7.685007113161	8.08519769447771	7.8216415275495	7.82260002844386	7.62502788797965	7.98288508755863	8.13797985376319	8.59922481042591	8.17371630840696	8.35803745945882
ADAM23	8.44578972427864	8.24963217187185	6.83043860203816	6.91465210995974	8.09498564651265	7.97305317320979	7.31414829225045	7.92260608762946	8.35527838210943	8.03367306165881	8.46257596173574	7.96869797538659	8.25895511976492	8.30956817904011	8.61178894678018	7.80587707292666	8.4552443695158	8.35416998084822	9.74947961983852	7.66329168197434	8.4859217400418	8.34680151565958	8.62966945080647	8.34601818839289	8.40152318048974	8.34207177705645	8.67469315297101	8.8434587282864	8.64327117462146	9.07609932488098	8.56577136163712	8.74919772847371	8.92289915985642	9.02728652812659	8.47124617910409	8.481150778067	8.19268819852747	8.87335151894599	8.40035932238544	8.23251836428827	8.08657748802685	8.47511792016749	8.29296166470453	8.17310381199029	8.70841268343063	8.45720867231526	9.61323956477239	8.73967817542652	9.03856293228945
ADAM28	5.27077056985548	5.05191100703913	4.90259333230765	4.06252852071512	5.94478088223644	3.68111294845122	5.08796154388118	4.35111127846974	4.51529340026934	2.9644769532989	4.29431389008632	4.3535691549907	4.71802371949632	5.2264423124804	4.62050631075545	4.78600182456142	5.70452978691434	5.90078721038851	4.65829119670231	5.30978746427027	4.86801279884654	4.88607260154703	5.27226644521056	3.06341744966026	4.95865133788343	5.40469993137363	2.57751307505645	5.39064732529416	5.50164127688362	4.39949308372187	5.9808778585187	4.95654794572584	4.83932685212786	4.76144558481954	4.27350830100888	4.46113734613826	6.31913620330205	4.39017285709959	3.3947088800083	3.80892519327204	4.35483744843975	5.8029900394388	2.89933147536201	3.44103024779177	3.27638810023485	4.53156496141878	5.68586499765516	2.5509440395545	4.03477947536025
ADAM29	3.63398127013001	5.22146185863717	6.90326087246853	4.65466895283053	3.90117536583097	5.26920913277473	2.54496702331051	5.00900246020241	4.50483076456012	5.31547066632793	4.97666989911989	4.3015718184793	5.56074664360037	4.76276651567682	2.20544999934979	2.3274961823769	3.5958172660095	3.63287699232168	3.60462669904738	3.55138679773383	5.06126930488879	5.61346676708964	4.30196940443954	2.98244527384004	3.13230596759913	4.03284077475445	7.36221236289908	3.68536939469362	3.80587381600088	4.2717298279805	2.49547864890633	5.7015663858406	5.34771653060539	5.22800737124841	3.70047865001889	1.47244862502263	4.98170915161789	3.49794804032812	6.01649251237854	4.54810899675156	4.63614035928881	3.06602351238712	4.43247449187825	3.16958008869929	4.67497659851842	5.30215430921773	3.04229066247856	4.30640608589438	4.33617726477805
ADAM30	3.96662415767056	4.65004858304859	2.28321248039766	6.24340597325886	4.1117001626904	3.15805423833129	3.73656785734308	4.7429546627367	4.4015488385722	4.70706345992922	4.46348184304359	3.01408017716082	4.77954088576266	3.89830250720682	3.81628031695852	5.68902277830717	4.88114337066772	3.67169555256143	4.83678642322705	5.00356656470695	2.19574642445584	4.71259243474097	3.11366307472922	4.54880910658358	4.30640608589438	4.59797124644936	3.96873384451259	2.92767292132634	2.04642851486865	4.95526646880927	4.76082284336416	4.02128299271647	5.95597017994501	5.48079548510517	3.74784388102202	2.29608165016147	5.2303839344565	2.7926004982611	4.64684385195612	3.46756115844361	4.01205393353727	2.04028865135703	2.95586678051472	5.17694120788967	3.70246556938044	3.60572269871107	2.22293372197277	5.69788830649134	5.30411550560109
ADAM32	6.06081479737814	5.38377684100027	4.36747468627651	6.32349163904525	4.93826308857164	6.72834385292958	5.48937125716918	6.75983409030446	3.51392987747633	6.08130769272269	5.16246528365882	6.29479730639677	6.83043860203816	6.73838514282544	6.09105808927407	5.4817340485524	5.02670662037053	6.02634057902043	5.83519719710961	3.02414154162244	3.87973111641678	4.38233816697848	2.9721303446272	3.0895387836403	6.23694418678799	2.46798501228705	6.06940401633412	7.17247153221496	7.55014256016448	4.5224315379096	7.2076406317113	7.45714217451839	5.29774394456297	6.54641198435977	6.40162150333504	6.15015883500825	5.04311323933691	6.39228642144308	6.24864477248582	6.52675158347617	5.1938648771979	6.59659751279436	5.5995716890748	6.49237054057697	5.26947859677343	5.46981583671351	6.15521051128786	6.53098433294194	5.77465265216246
ADAM33	7.83037754765656	7.59445247621411	9.75698326829304	9.38930817203602	7.21775304787674	8.08997508965256	8.75194562526672	8.10832606142612	7.61609153617745	7.04104990785816	7.55549604912329	7.40223506578557	7.49044989325955	6.97779441282692	7.28992320488714	8.39922246803011	6.39304275209066	6.67351273240318	7.24202139360159	7.04263717122772	5.44007193966957	6.47661198710728	4.23727669691368	6.32220887967399	7.08218270291971	5.788945375132	6.93229951925762	7.13506917686718	7.1799358408944	6.01555618683266	8.25747215168503	3.62848656616537	5.24155647249573	6.69457323243285	7.63699372147834	5.61634585651367	5.82046429223665	4.95488950210768	7.35969080440452	6.11565377790905	7.32161534654065	5.77442449016892	7.53692166237912	7.54033673614894	5.93983955215647	6.08915156537876	5.59403973755003	5.97029610272096	6.15784956088312
ADAM3A	4.45799740512526	2.20900454338853	2.0825847851611	2.89105985736719	3.46701960422334	2.66334770041065	3.15297836003514	3.7300570073236	4.98650359785463	2.50084021268393	5.67943529575812	5.31086567867833	5.53080930237235	1.46744681479407	3.74734942418105	6.29708880479655	5.30952263164998	3.49231590477172	1.44408783024976	3.34992889817947	2.02536449409301	4.0143763759704	2.38827461549909	2.46127512380557	1.50441700995403	3.02224082312245	2.60134528855752	2.7617493724727	7.26871728285213	5.35109109900451	4.25376862036285	3.52417952258355	5.28476209019709	4.9111631506668	2.11138129664101	2.70957167654291	2.72005469454867	2.38340396423012	3.12073697234741	2.88615934890285	3.09103492142923	5.03196114185358	5.61371157729784	1.44986153142905	4.9420739402228	3.43029004534513	5.28425744382767	4.52892926077075	3.27330604099206
ADAM3B	5.16839470087223	4.68542293964721	3.07789700669309	3.31865854256212	3.67320657982779	2.46248154945676	3.69832767210087	5.44577712519728	3.24142631743317	3.47067651520086	3.85472642125269	3.10236156336435	2.89252663199235	3.53739495339219	4.96899078640738	4.38326132288226	4.78183314694673	2.13616012440138	3.1080530395501	4.28564819108298	3.84156756324433	2.84031752424367	5.49314998868999	3.15805423833129	6.35226099733213	1.63292095871438	5.27052817484006	2.76230654003022	3.66500131425264	2.25294667278446	6.27327663901091	6.1311429481099	2.29537861995464	2.13851023013307	3.83856469181679	4.99726058798682	5.20646281220999	4.79793537844302	6.28816415890259	4.53693904537733	3.60835452777907	2.25147972093368	3.49697819158706	3.75860689815097	4.47177071078799	2.71066980517376	5.82504166221389	3.41986110260642	3.23247261963618
ADAM5	5.51018557298946	4.61672773974659	7.15060840080789	5.53771519340659	4.41680594911438	5.22694896901249	4.188992172322	5.28351828798562	5.48759323539243	5.05539878448956	5.49161682145828	4.23891653103446	5.82140422956712	4.96300272726195	3.49902126870563	5.28449774352123	3.99588058442836	2.51149763177741	4.77517564148563	5.29180070338408	2.23854103571689	4.65930479618215	5.08555583453079	5.23064953519852	5.20197862808516	5.71495443041486	2.69625751337736	5.90899625995209	5.31624738921257	4.42863341184247	3.40641175433562	5.5956749176391	2.02692874350441	4.96184029659235	5.57900474541578	4.4991759445593	5.1225902792738	4.22565520312734	3.45217642996912	5.8107889900408	5.71232622452917	4.54260164650391	3.78013233807136	5.73006694535369	5.15407140037573	4.59646000676948	5.34537907924086	4.6146583311124	4.14322079278356
ADAM6	5.0485223885592	4.78568765753262	6.61042115017451	5.07015646772723	5.4691045045801	4.83573997014347	6.69406711266839	4.3382681606815	5.13027181813043	2.17887918001914	4.41053419894088	1.48405796250105	4.01155649448615	6.5401589057202	6.33085570711169	6.56658672841246	4.07633381400585	5.35161697215622	4.34814704648884	4.74400003080272	5.4271635999868	6.22206039302	5.38915946256684	6.96517399656786	3.2981626079383	4.89753211587216	3.84375267364566	3.8894294325169	5.16872462697605	4.56724027506676	4.87149426217315	4.08444621355631	7.43464350033976	6.77269079806033	3.80846863325994	7.19580616897889	7.38991910522395	6.76941283037031	5.4472392783399	4.05360666968731	4.6129064552273	5.55538160991073	5.74532606917417	5.6233096709149	4.01968539605673	5.88933893354347	2.92341829482845	5.76851372579789	5.00928995255754
ADAM7	2.18670749462401	3.02621045074206	3.85157115389132	2.75474679702895	3.56316562621059	3.91711251954493	4.29516570073133	3.7165827813231	2.68231252566025	4.41680594911438	2.34176084142237	3.69115873154107	3.99941608452151	4.04974608710102	4.98708269079803	5.06309457692511	2.53388892975407	4.27484026714149	4.46429043463517	5.51628175649729	3.97019259003204	2.38277080593645	4.81995996664724	5.05649897892571	2.81253413630141	3.42728837934527	5.88004952485739	3.92759079002087	4.24209094524159	4.85864296198378	3.95636997009801	5.4969586603397	5.62762166173772	5.09809279420083	2.40423693626523	5.08879816213864	2.11537290728039	5.03050939260137	4.67671080644192	4.27617729760942	2.71792864892355	3.19220625845836	4.02324770329991	2.98724973936707	3.8470592461515	4.37289783516539	4.83932685212786	3.1217165620529	3.30002924001933
ADAM8	3.53170357286521	4.30597773318678	4.52204214282197	6.62094810528974	4.4458846349582	4.2589721589542	5.75286441575901	5.21728141163313	4.98170915161789	6.01832261812914	4.36615487432602	3.71709828009881	4.82816730732577	4.89071263658255	5.22562800948793	6.33239347597073	5.21070389755209	4.47021268465503	5.76231949190335	7.20025658353382	5.18419873942404	4.66218569261036	5.52366440632253	6.1547265008399	6.45306771765977	4.63205292415496	6.63529049246636	5.87602547942691	4.67252693500613	4.70155075861643	6.45306771765977	3.87122918736957	4.00966797139447	5.9995084566918	4.19433631862191	4.63697294776646	5.48150701624232	5.51651926177153	5.97374348932324	4.62715184139139	4.01725030380549	5.45075569330132	5.79326427385927	6.37243096952179	5.73615945090653	5.60028965836256	6.1931174654701	5.98363412172863	5.44890582661069
ADAM9	8.18594907127431	6.57569005104942	6.04689533606619	5.05679730540515	7.78034528242547	5.74109284494066	5.49647565654855	6.56992513797466	6.46768483482026	6.64095913334247	7.71284271322025	2.6894995396395	6.89656408474436	7.92025261578886	6.80685818259924	7.86399545156786	7.68695520559571	8.06266415995274	7.21167548048466	7.32595228870675	8.18594907127431	8.36184281988358	8.04579026918844	7.82634852468847	7.1679240023381	7.64122949848275	7.95914593356593	6.92599954208836	7.58204373839771	7.33996880427636	6.26106870379243	6.71284427624017	7.08276618481319	7.59296368519406	8.31591091806075	6.11244561639136	4.61640123198056	7.51133757716106	7.83635948884906	7.42839190841934	7.7572684341892	7.81878145859438	7.35066404984411	7.70127365762369	7.87601141765771	7.87476026103118	8.60993659274974	8.05391334513586	7.86266950774748
ADAMDEC1	3.98795553677319	4.44713165889479	3.05157387395841	4.65793024768907	4.56154832437972	2.4727909962517	5.73221628696967	5.4552433969078	4.65684437789112	5.52639731072896	4.89501906602026	2.97479694189689	4.61566861584618	5.59333876156056	5.63926547082127	5.99441094959857	5.13186350773697	5.43708162569048	5.52759368406819	4.22565520312734	5.15086422480693	4.24467642817943	4.67602363392198	3.95825663500105	6.19286039572933	4.53277146912434	4.12624336481283	4.79730469471157	2.85124381013018	4.72416842308823	4.51299100911934	2.09242463299221	5.74766440943504	4.52204214282197	3.93750805457387	6.03310024991294	7.25711312271883	5.35240864131241	1.98510290138113	4.19034044187307	3.39187501907837	4.46429043463517	4.16270614453749	3.26872742754522	4.14953867965776	3.62036995792909	4.63576495848683	5.33367612703392	5.27783224275767
ADAMTS1	5.64268075712371	5.50425394160994	2.7101415700123	4.9742499356101	6.17080658032347	6.97163066668344	3.3010660102878	4.80901843685906	3.87573360677736	4.01155649448615	5.25156816622195	4.96987332723116	4.73577138887912	7.72555492310661	6.3345503492317	6.31174914983069	7.17823489416011	5.68925640725848	6.94022047476802	6.92743256529418	7.12508695374123	6.54774720404295	7.31524637300215	7.93395262068547	6.43615297861726	6.92526940174928	5.9995084566918	6.75260709269515	6.64447384445962	6.65779287259921	7.76407230845686	6.40358498031901	4.85035090160238	7.84965601925658	6.11496306541156	7.30376803190309	4.82212905038319	5.81719351786819	7.24724651569609	6.44907087514702	6.10040144549971	5.47508853957826	6.69563701307547	6.34819237673433	5.39300925766758	5.41168531898359	7.12991142070972	5.34385416675506	6.24690714415077
ADAMTS10	6.02871415653997	8.00352325976353	8.98208990018168	9.18272471448706	5.60103622839804	8.61536143716294	10.0251815551661	7.31841058975996	7.92294362858596	8.04721815764629	6.90532385258924	8.05256488898241	8.56247562513749	6.67351273240318	7.02858742378091	6.45208223793788	7.00566863186908	5.91471582379692	7.02858742378091	7.23334952585842	6.25524887532934	6.7342437373252	6.59785166907482	7.18302388723477	7.01447506871179	6.86045823780851	7.26106451319196	7.13372706432424	4.41719383587066	6.96623695568073	7.7415948115494	6.20786223057092	4.46468646007683	5.14838104537023	5.66946002252054	6.62439693400701	5.52661849376127	7.07851773043312	7.15319811837384	7.00116633788534	7.14129037465087	6.54691941355525	7.72686909524891	7.49325164267192	6.82578553465759	6.75235729877004	6.37628748681072	6.50036504226061	6.08398800496059
ADAMTS12	2.91144358535339	5.55908331100629	5.4250612643159	5.65251017932115	4.50717878065516	4.91698255267608	6.47474741697742	4.77709560783325	3.97870033339429	6.31890814354359	4.19660477854914	5.28278477967912	5.87509653697415	5.32489090435375	6.08496402380415	5.4969586603397	5.0394761205772	5.38246997917293	5.01725036337369	5.27226644521056	5.7450437496003	6.21262649730014	3.82229844270259	3.62898806182533	5.31996275916526	6.34572350359292	3.52376218045067	4.5694884213658	4.89287068331316	5.05276684488573	5.00986714153521	4.14141315100419	6.27258984969961	3.5472749420944	4.14141315100419	4.70954868446242	5.83572805294244	3.97526679587527	5.10736193189979	5.2376425747629	6.45833718038534	5.33567724663749	4.48895271681941	5.13891009110256	3.88020793601209	3.57905773505687	4.78730907405199	5.03334683261763	3.50926291474646
ADAMTS13	6.056277504248	6.66967817262506	6.71697149413838	7.49295054653021	5.97706352638576	6.61066519332466	5.71714868082011	6.97646595772834	7.22648501995869	6.53840874261044	6.14543682005048	3.21572859422541	6.70784834848509	6.96623695568073	7.25000656976496	5.44433352991473	5.72786608729017	5.11464573230456	6.67495912160511	7.07985948435481	6.13497619694418	5.24613442000977	6.28591732287659	4.87338182941128	6.00779626412204	5.26358075866581	6.54345009269565	6.83557003618287	4.3199584455508	5.82865937483058	6.03164625273072	5.19496315750551	5.9285346396621	6.62265607026603	5.78741862145765	6.32171979749702	5.80695986064766	5.43811603293476	6.1513170174394	6.76792009609047	4.62567052857583	6.32196143729653	6.31370761790522	6.55776052790133	6.44050720030538	5.18913186170323	6.01385757396473	5.95378320537539	6.15933491907216
ADAMTS14	6.04061637302938	6.16688690460917	7.40765591360431	6.72704108698025	4.68611878278218	5.6554927201369	6.85220200743153	6.20100673132883	6.33034000265675	6.2506233431037	6.11132846171273	7.27179348950956	6.77269079806033	3.78645816039107	3.19537675989914	3.91025655941477	5.78597396426147	3.33232512396236	5.39555293238856	4.05643024623514	6.33949177224122	5.20355992163738	2.31268260311725	5.77627563091333	6.1547265008399	5.40837444967703	3.58859174860729	2.47514345544325	4.03959742586957	5.90514570179303	6.31076079583973	5.41393585759716	6.4811406239329	4.07921549126567	4.04208833416446	3.02776716588331	3.02881026327977	6.40238582329113	3.22028576630856	6.43923199021612	5.99066225918726	5.5605295469939	5.20457551559016	6.25380930201887	5.81125016318048	5.49213085435581	2.6805868964847	5.52958858361595	5.39701914746488
ADAMTS15	3.56929813241512	5.03334683261763	3.30312770946325	4.52552329605584	4.93672027188001	5.0485223885592	5.25239006577547	4.54810899675156	4.4133559045575	3.4058658765375	3.27747800204186	4.52471635131477	5.30738610933125	3.32398153053073	6.14356759572085	4.64296120577052	3.29957523735798	5.18048174898482	4.24816914821478	2.40087377717279	3.08297917697165	2.01973166243708	3.36622495395694	2.8033084474056	4.62567052857583	3.71857774231529	3.98101515331414	3.24293597839368	3.29957523735798	5.01016592610431	4.24685077843791	3.92564283687245	5.98137239987399	3.73111164289372	3.84007881287299	5.75769271618911	4.7304698298973	5.12729618530402	3.81275324313716	3.09868561851175	5.2264423124804	5.29880158606636	2.62725504012449	4.76351176979751	4.92774836760759	4.66568630756807	3.36872837534878	2.20751481496178	5.19334015147012
ADAMTS16	3.41641596408204	5.08879816213864	3.82122687447552	2.25007871231899	4.60363483459756	2.57751307505645	3.65452260764078	4.41142677816272	2.23928387641115	3.80076890300289	2.29967966276304	2.57104276688165	2.91877775903343	5.76656426668088	6.75515324426704	5.88608016155598	6.20761247651766	5.14541400404858	3.01057194438509	5.29676084069885	6.71951871545321	5.30326904671572	3.9791534674068	4.88916445667621	6.66865800511076	4.82401923871288	5.16379799356896	4.06587091168411	2.56255652199994	5.29391558894116	3.38864329340901	4.61566861584618	3.77151103602643	2.90559631416062	2.86600822046394	3.33182126443283	3.16277233392104	2.41300043535884	4.91421235612376	3.32642552629161	5.04257059470394	3.02128741726675	5.35057094306274	3.14893167453935	4.87840465741395	2.76126017216004	4.23939799250557	2.23394027563324	2.70570965198037
ADAMTS17	6.58345604309271	5.07621018571848	5.23064953519852	4.66640678500821	5.57351897514029	5.32437546907013	5.25263782572096	2.30694725396008	3.37798148290418	5.46041604522862	5.45101567526336	4.74679678204395	5.04541382183872	4.94458420682144	4.21199797922253	5.07533579522166	4.99726058798682	5.45914124890103	5.89082925585682	5.12488489178421	5.68009877067519	4.94400296813981	5.36661414971599	4.39784156235191	4.50033268409669	5.98751877891435	4.99874267259962	4.71873600952933	6.49019246650961	5.55025236126617	6.02610698942641	6.13281419304814	4.96809153335772	2.8952330767077	5.85110414664306	3.23343238024359	4.58437800887583	5.07044664967531	5.75920234243419	5.18017206636674	5.59765342015705	6.50770717728005	5.37344701169664	5.10933690947183	5.8029900394388	5.48079548510517	6.48042126793213	5.2902937565746	5.53102452788611
ADAMTS18	5.97253746243367	5.86814576523749	5.88981608895587	6.64682741947326	5.6424465270865	6.30570462122634	4.97786397796065	4.13527810781061	5.0282109094035	6.41222046744065	4.52892926077075	3.34380839527859	5.07962865237931	5.60552863802107	5.14053684478954	5.64602214053235	4.42993687167333	5.93553377815744	5.78647743785202	5.59591891274664	5.07592821559322	6.36416586798053	4.81625625391488	5.5384362121625	5.31573265856055	5.64074579584415	4.76549763256674	6.81075474199283	3.06602351238712	4.59721930266453	4.95065409148688	4.8001155843195	3.46804404045286	3.64816444169059	5.21941445199924	5.52560661233498	7.04893002979932	5.42231403739859	4.19262885840421	5.21835722220354	6.09007807524721	5.79668400723244	4.52628117960486	5.44279552706162	5.81788165416377	5.25187007649441	5.21352060176917	5.37015282309105	5.26920913277473
ADAMTS19	4.35933784183515	6.51390513201759	4.4044037857941	5.13292952668397	4.77213984854503	5.82337264950687	5.44532784801503	5.86025773520331	5.68177693626019	6.08618193997832	4.64404326815062	3.94335080669686	4.86898592470666	3.70444427611226	5.75051998326587	4.29733730990063	3.59896172957816	5.41510070990263	5.00475043098832	1.60419064723409	5.16300798779801	3.99784888001592	3.56774462276951	3.68229712124747	3.95299147131996	2.91499261511321	4.31105680044751	5.33339897408387	2.16339802808269	5.00299098662481	5.74723675438058	3.70767296953193	5.40052820713061	3.72592593974154	3.16801512270081	5.02610106531442	2.33764492926411	4.88299951903269	4.33966894878766	6.34319337183729	4.35977485598964	5.8855409658979	6.1903668330755	5.20411039320877	4.280177774651	5.18693791376149	5.77346303162016	5.59640217014992	4.70388618299766
ADAMTS2	6.11472059856751	4.70706345992922	6.68472997567424	5.4691045045801	4.36863290017405	5.08386848400999	5.33877187899062	4.54694820700708	3.73859121743125	5.57873302807654	4.93456554740442	4.99632072131912	4.99874267259962	4.89979904137405	5.29984161451777	4.20972209163365	4.15043135214176	4.2977748457351	4.81170336165474	6.5059846615382	5.43708162569048	4.13420104645304	4.59575023300784	3.5530758813138	4.01775014674888	3.52417952258355	4.13177146081004	3.41641596408204	5.84450744587068	3.59112337765859	4.09030004035616	4.97366304089446	5.20852384404116	4.44362275193101	4.36017551992536	4.93640960485929	6.19479146501025	5.14460789247124	3.3479149097921	3.48354473489117	6.27113599349687	3.59324766465304	4.36948122489268	2.77882246085113	3.83911088880595	4.01674771860868	5.15058916777464	3.41583656815027	4.20114451937527
ADAMTS20	3.61040690846497	3.0009047724128	3.64925637354451	3.00041227471073	3.88020793601209	2.27171210515387	4.28697183468976	4.92657660465583	3.95188821288066	4.52045555179775	3.62848656616537	5.00154148555967	3.65807682426435	3.77352504989807	4.14503929609552	4.55598704688111	5.19707696657585	4.41952602680272	5.3374630698744	5.21860437080269	3.67427138741522	5.07592821559322	5.21275925472289	5.59309492159152	4.73475538681659	5.21672078729477	4.33040756566557	5.55538160991073	2.45087033005919	2.17524678908481	5.44623381654514	3.7766074575484	5.14190065583536	5.40605217848828	3.23576894825472	5.85183695814489	3.78307002161224	4.41807077673305	5.02792432749309	2.73955146059353	4.04724440974344	3.57549692456893	3.33453515535744	3.95085266391046	2.43859838668831	3.1700851958524	4.99847657213701	4.40648461128657	4.23146196290061
ADAMTS3	8.77239665369243	5.96172343927205	6.01971438322373	7.4703144370243	6.91493091968102	4.5976305195566	6.31294680667465	8.82341020955315	5.49480430876416	5.2788176365183	8.45447083171839	6.65653967373137	5.18151729760872	7.47884471659896	7.42813479096113	6.25140119249893	7.2859402228765	7.62502788797965	6.79715074503542	6.30448849103614	7.19446831379599	7.26764795286557	7.39084734877903	5.57949275280193	8.27772801916544	6.61576886889618	8.10296119108646	6.96312510478394	5.4691045045801	8.04651144805831	5.529828988164	6.79036078572619	7.5199425930935	7.9248080023755	8.52473140000806	6.97779441282692	6.18704950938651	7.31390651148122	6.74999787116166	7.14893548705185	8.37321911592727	7.13127756336438	6.2041282046129	6.55672087242122	7.50273477374507	6.54641198435977	6.64812102249735	7.72441385370409	6.75905427170322
ADAMTS4	6.54722513818146	5.58935264513876	4.70085587678069	3.4830076314522	5.19547271249974	6.40358498031901	5.76008722476612	4.59646000676948	5.97179720048836	5.40942785256069	6.01832261812914	7.46190930184174	5.26486959580255	5.3223223699401	4.64222726371791	3.51292027333648	4.78916512093793	5.18255213905541	6.02798963211894	4.71701653535853	5.65177384356663	5.28326230126794	3.49386086826899	4.69612467904634	3.49287513274164	5.8188273103889	5.87533417699986	6.20657611796555	3.80024740742056	4.69407409922727	5.08646376791696	5.40079563604647	3.4948450708349	6.90901494973046	5.81766607990929	2.39934191613092	3.1080530395501	6.06601823214212	2.76613850305106	5.84280308534993	4.22480316289781	5.54748301762314	6.01459149001977	6.0062802777095	5.79507780188382	4.84575360626474	6.56658672841246	5.46655686111539	5.92207022774754
ADAMTS5	5.78672008903493	5.64528513015004	4.93486175308341	5.81318594647711	5.96837376445185	4.92352650971167	4.72382669414519	5.53007890289834	4.96809153335772	4.02128299271647	5.38789771362698	3.00741823927056	5.16986643011111	4.92100983890561	6.0713837849613	6.91360817843239	5.38447388920527	4.23192988933098	4.37534958180418	5.37471444112677	6.51438749998488	5.918061613907	5.34692163485188	4.585078147463	6.07823508180617	5.31326261173005	5.82504166221389	6.09913602170339	5.52685776417738	5.93236059449521	4.1395400809928	6.00335061918386	5.02642023189676	6.03356239196655	6.25884938917751	5.41440113943738	5.35755739502513	5.71322785103568	5.99823539709174	4.65321492485574	5.38273373661597	5.59403973755003	6.16740725837435	5.31110833013915	5.59210496239564	5.663091003585	6.16894276681456	4.77646304065253	6.01222898736235
ADAMTS6	5.538648817472	5.73146223352781	5.65225208639401	3.85211040732406	5.6074869755664	5.88366137698182	4.81361157421059	4.87931291082789	5.67497379100115	5.35550491862706	4.7711206733645	5.53485305890276	5.3113766406464	5.30486339436386	6.08915156537876	5.77442449016892	5.05933681876806	4.97297908461614	4.052158246511	6.40358498031901	4.59875649384947	5.58886005925727	5.2219943676242	3.35671020286963	5.49968138891491	5.65794927452812	5.10065994744836	4.48702455694659	4.87903296407443	5.66972467583466	4.44159530225396	2.80759397176184	5.5769312542412	4.4706264278384	5.309264262287	4.67671080644192	5.91397666596038	5.31971765098992	5.2727966365505	4.86545821767863	3.00344505249466	4.80415990657753	4.16845806727638	5.21592138507562	5.76429681011975	5.41461663097144	4.94571496316381	4.4329052761003	3.58696423789864
ADAMTS7	4.99124498532489	3.41887562847929	5.69668955041522	4.85259102421449	4.73213280478278	4.38145427860089	4.34690376705964	3.99284117011914	4.22349245226665	4.70636167986277	4.17083926952435	4.59470859625747	5.22825423915896	4.38409751897278	5.68762899560648	2.83338320458909	5.30087966869393	3.78451351675065	3.14055074409716	5.18310593869891	2.91822253102623	4.52471635131477	5.08852726394498	6.55062350454989	3.79998478423219	4.61566861584618	6.13785908572075	5.46856962230998	3.96921161556384	3.42532282456239	7.26024228686672	5.36661414971599	4.71631504724503	6.01693592735619	4.29130178592163	4.85545323112515	5.50498425210674	5.62950809906662	4.87427280076973	4.52934015579261	4.9120113053991	4.91169737393919	5.22170088409678	4.32380948039247	3.89534421662713	4.831905886822	5.50016987045592	2.76718331403782	3.83911088880595
ADAMTS8	8.15000296813099	8.37017076649928	8.41482181758336	8.08926835991101	7.6660154353883	8.43172898404952	8.36747804312397	9.25069917117216	8.36896948078244	7.64709618475943	8.42444791128523	8.30244065471481	8.84240376678133	4.97194422138889	6.96545928427165	7.61879425840143	5.71495443041486	7.63498423042112	6.60526070101613	4.36486768028045	7.75389818340036	7.46076864639632	5.54452296962775	3.33077569461044	6.65190021580147	5.9498936244316	7.44714289659065	8.1414029160024	8.37807618337772	8.5587426299359	8.16073953740593	9.18221491853455	9.12052840807149	7.94764716706491	8.40810877686393	8.68836518984468	6.67199519861204	8.09964008058909	6.92162979438134	7.50506053446306	7.75420265724727	7.54935676550506	7.57793309364087	7.55231801022496	7.78772487482763	8.015258791828	7.11652740585361	6.99603194312526	6.91413960051446
ADAMTS9	5.23586716089431	3.51662545140484	4.41970262752276	4.55335960944052	4.92419423096061	4.89471183430633	5.90514570179303	5.006500693648	4.10214714974816	5.58198815207381	5.52096424963921	5.28449774352123	4.61603709760483	5.2641062781254	5.03250398970267	5.1378610594493	5.79103626274601	3.76583721206442	5.77960653710799	5.07239827756092	5.0149346506903	4.83963371763587	5.87085446196721	5.14942295565271	5.27810677199236	5.43051307444948	5.76978511836081	4.90229082219833	5.52293702433907	6.09890201504639	5.22227501988621	4.57288439270721	5.53203733043535	6.68002132524106	5.68513451874795	7.02968417195076	5.74839886197046	5.92458351649304	5.34332003687677	5.06250243028587	5.75920234243419	5.23142618531078	6.10717586341909	5.61245031510366	5.11549502442358	5.02994089244859	6.57669767530291	5.39953862621812	6.07237035763997
ADAMTS9-AS2	5.14567450084359	3.67427138741522	4.94786565419508	4.25546264474008	5.16511297318323	5.0322406280596	5.49016021633236	3.64767114293861	4.86257161803259	4.96035287245868	5.25396188400997	5.55000597715399	4.82558693796983	4.39236791171472	3.18178581144385	4.53309389100597	4.96477536494898	3.59007119336983	5.29309574513535	4.53959663108638	4.52396964446498	5.15518066059642	4.61036890267581	4.13374876508595	4.27397386208802	3.92356190466116	5.77627563091333	6.33529046999109	3.33131464006826	2.91877775903343	5.24027166685785	5.6508360183599	5.34929400889749	4.5732017258407	6.0541543060034	4.51797404350711	4.51760916643415	4.57745477153117	5.92342686103857	5.40549635665964	4.83573997014347	5.29676084069885	5.67843611605228	4.932317224602	4.21888705220967	5.72003506822451	4.69084751466035	5.18503394977107	5.57256824960908
ADAMTSL1	3.90710001025885	4.13043067115014	4.89535284619608	4.71465917803162	4.54097915517248	3.86797947040943	2.83286098293118	4.04208833416446	4.51760916643415	2.69011611084545	3.16111999647905	5.10736193189979	2.88841395077987	4.62604772036523	3.82953443497563	4.64651625815096	4.60254205088588	3.82747793815744	3.06032421751776	5.04482491764415	4.56346530402502	4.97311254970427	4.25942335611004	4.50522790752752	4.62679050083305	4.09741205538526	5.08936247173833	4.29947505758234	3.98101515331414	5.25833854883254	4.89947469243115	4.96749737692053	3.05927611105629	5.06699264868972	3.57650659384946	5.04002456450768	5.12319099774907	4.90379782714845	4.35033296445976	4.5099304794075	3.12223266910683	3.62798232742517	4.06066565860652	3.33077569461044	4.75558110084386	5.47211096263009	5.50041340958299	4.86738108964435	4.5814276074227
ADAMTSL2	2.60075931602806	2.93491298508785	2.87189135362316	5.09185616383739	2.48941854157504	3.07733206187043	3.69463352703512	6.08915156537876	3.02366530646454	6.07282881744608	5.51374401652096	6.6246593414311	2.90936431182307	2.89410288480901	4.75117568441996	3.26923914305892	2.38707650992601	2.72005469454867	3.33453515535744	5.73006694535369	2.37706406002642	3.20661831094052	2.66699328006215	2.63646032203888	3.34538108927178	3.0976245936394	5.40630619267503	4.21465065341075	4.59609658737477	6.4327195281525	4.48815750237988	6.40538902846027	4.20021472928007	2.59262299184381	4.15502587538955	6.41854385691075	3.46701960422334	5.43352393461746	5.13292952668397	2.77311425308062	4.90562584437067	3.08446172403138	3.85377493149805	2.65815347944672	2.89153598489383	2.74010187699661	3.50104781916108	2.5049569823016	5.19707696657585
ADAMTSL3	4.32036162683087	4.88211815844173	5.16246528365882	5.3660907426084	5.70380366705093	4.8535788648062	5.45767127382163	5.39901190829499	3.57706502136796	5.41220818696002	4.55410761296642	6.02013912028392	4.58768141823498	5.05073146845013	6.79912698194885	5.04936084968296	5.74402559090094	3.43697184001388	6.06629936421809	4.6521874271836	5.59616468163325	4.62604772036523	5.43197949820532	4.94851975183302	5.75675899232454	4.76515399592638	4.44670520191451	4.78819941439634	5.25734316860439	4.1970106217026	4.96537415887169	2.99517853006311	5.08188337224493	3.64462274903165	5.03564007258676	5.95804266728733	4.90472898073268	3.99839124964354	5.44433352991473	5.42108849630423	5.41270410301331	4.33127335915374	5.42575409489853	5.47410326693199	4.90746678087213	4.90443452386687	5.31890215482619	4.34350819584055	5.31006269582021
ADAMTSL4	5.94529261566424	4.22837521882242	5.43273277981509	5.49338102232197	4.1970106217026	5.83226850355775	3.8491009840502	6.03433903429999	5.29522989427718	4.70255875058913	4.5756062693755	5.15250518610882	4.54617819605698	5.96861841135868	2.88729308697637	6.60782910695027	4.68977617887658	4.36062499677987	4.34387012530069	6.81427464293543	6.34346375687882	5.5619733385021	3.75809508250541	6.53892265059635	6.3049564762058	6.32753171200486	5.04002456450768	6.72834385292958	5.39602939067988	5.40079563604647	4.32380948039247	5.72197590246391	3.94541122039105	2.95841822758235	4.805102028493	3.59214088786245	6.69030795159384	5.80567911954697	5.87555890125496	5.76799806821552	3.402950334487	3.69728161204017	5.26588264296088	5.73123001992836	4.99241807977422	5.50092085925082	6.3032162680836	4.8866749427673	5.30691459247891
ADAMTSL5	3.57905773505687	3.14210592271491	5.85279888597957	2.89880968433671	3.13777761967394	5.85183695814489	5.44303651175075	2.4030010408035	5.46066292668791	6.14402195061155	2.91767425948849	4.20295507912126	3.12765298225138	5.21941445199924	2.6894995396395	4.82029005750105	4.99929391611935	3.40950828505255	4.17035769245074	4.55941880271863	2.76399167636811	3.29711251506555	4.00133145270836	3.86377482502358	4.44508907495223	4.11456127445154	4.22646446254436	4.57670326742027	6.71951871545321	2.36118099974571	6.78915726039104	3.23481122916125	4.44202995799833	5.05387881016886	1.99960758476824	5.11934748554794	3.38519269839825	6.12126714687668	2.96303726046377	3.55030080924733	3.08493759458939	2.82098207214739	2.96958451383049	3.59266479469563	2.46741969840998	3.57650659384946	3.97623218748839	4.2507588774173	3.63546411149215
ADAP1	8.53054950613571	10.0719413541498	10.970352912324	10.9763623196252	8.34070213993971	11.280515384563	10.8006102713705	10.5356998261883	10.0826333128695	10.4608225342835	10.1293105218032	10.8077918513309	10.1293105218032	8.78408243482556	9.99547733810265	9.94386428032132	9.23682083225566	8.58851016100603	10.219528607632	10.5714885806071	8.80446266035306	8.77190797093041	9.21128550692604	9.34322098346094	9.66685540241934	8.97959218223458	9.25900733511442	9.36048508411115	8.63306360303614	8.61314479904648	10.0801935035242	9.38502514199507	9.12469397599131	9.02889314417145	8.30204199081593	9.21252650266359	9.78983821380151	8.61178894678018	8.7124551483676	8.53098280809055	8.79547069056154	8.59832325200249	9.05905566606795	8.65395706034305	8.29692432709277	8.61409357777151	6.86270770955521	8.4045742659255	8.97143667363142
ADAP2	6.41353919092221	5.94310833362978	7.62654952778796	6.6930581487828	6.73940684819541	5.80057998773897	7.62294110523004	5.88756224884352	5.99066225918726	5.68202452359138	6.12203145055549	5.84592651468348	6.15521051128786	4.92599965248206	6.71436828136461	6.04443374886658	5.19547271249974	6.28101718765122	6.51413462040636	6.08984385826527	5.9804100001406	6.35478409556697	5.83959553055134	5.7067549784128	6.05466182901467	5.99781077804077	5.29646543053381	6.94477252328773	4.9420739402228	5.18151729760872	7.07370635826795	6.62265607026603	5.96098266008549	5.21405043088186	5.45101567526336	6.72497103171584	4.96128892622239	6.3586166360649	5.62950809906662	5.56978557346902	6.01311671967422	6.27258984969961	6.61324312817605	6.85220200743153	5.09809279420083	6.37134778822686	6.22857941913765	5.35601936904893	5.91349216628979
ADAR	10.5975949071838	11.7996192810296	10.6986133672049	10.8886793433652	11.1036356951943	11.2544232095754	10.9382840859044	11.21995263913	11.6402651866474	11.4383566627506	11.5295197167157	11.5110868453211	11.2839881070493	11.1778254831938	11.5155755749017	11.1525582703002	11.4297054324701	11.0524017160467	11.2618479713235	11.2071095177042	10.9353914659326	11.1036356951943	10.8030117245949	10.7935450751034	11.1653998722888	10.8322503832012	11.6006919378531	11.3113868380361	11.3726544445387	11.2103311363198	11.8349854055001	11.6869455299226	11.7315904155929	11.4889318636374	10.646088088141	11.6006919378531	11.7822717953878	11.4258282416977	11.0670121397243	11.1912207075466	11.1064799047063	10.8153387155173	10.9790954315138	10.56181019331	10.970352912324	10.9017535898679	11.3376920662405	10.959366448094	11.1685819124094
ADARB1	7.56089235908929	7.28299785584416	5.97465588839502	5.96224139265481	7.45772843296486	6.85717150466195	5.72951749069052	7.21379487605754	7.64650592012091	7.24366837867957	7.2560180501885	6.77877542581576	7.01476105945302	8.40534682454152	8.40849919327977	7.79366481950989	8.29692432709277	7.2588080385543	7.48083646777518	7.85818369444286	8.40616743936936	8.16973160556866	8.59312534410138	8.33521235170915	7.98019772323131	8.43290434245154	7.80091274129317	8.0420678401022	8.06400161963925	7.89229286143378	7.14212511320672	8.23143205253022	8.3173536818683	7.78159228824905	7.28963403497743	7.7078191254784	7.62685233900356	7.62562719936518	7.25332230447822	7.31697630224346	7.48990964870266	7.04392033891739	6.86045823780851	6.84910947007998	7.34164953240218	7.32457738658001	7.67347089188431	7.55860128719985	7.80495621834894
ADARB2	6.03284484856557	6.21191445342518	5.47762749682388	7.26275693106455	6.16380857602909	6.20838414694016	6.71900880942095	5.63593951236675	5.55664501904312	6.49705862569557	5.72598718768321	4.39194482714905	5.94287799849596	4.45648192882552	5.56490809562487	6.44331519529298	5.41665046400829	4.22606879483439	6.44833314482992	6.60055751857179	2.44048807589613	4.85132217585072	5.63120238517462	3.90607107780668	5.31624738921257	5.06390687396877	5.08736283035331	6.39655662216282	6.7830225119562	5.53080930237235	5.37043309174129	5.40496626889771	4.96566684555182	5.54475029614926	6.18251167036023	5.98947969051935	2.88024400236179	5.48835024348331	4.53085268122183	6.05915467293747	5.67263548259941	5.75005235170792	5.75769271618911	6.41222046744065	6.17719726219994	5.27810677199236	4.77954088576266	6.04419921853587	5.82022726330399
ADARB2-AS1	6.77851908062465	6.212372073646	7.90463325041405	6.90453149164776	4.9463605247881	6.54774720404295	7.86935546725123	5.9118015849759	6.13162843856664	6.07376587825186	6.60913635140955	4.02788858146879	7.08967928487398	3.26825926940245	5.44352684605254	6.92850480844782	6.01693592735619	4.59646000676948	5.78102808734531	7.8216415275495	5.33666558436293	6.16662467399621	6.50948958988705	7.41305483973971	3.74990941271766	6.32779774806666	4.18667526718187	4.46307945214525	2.96255404510134	5.37166967436298	5.33693500104166	2.81630652157415	3.75707966320062	6.44381246855568	6.45060327313611	2.56482740267107	3.27377260386375	4.35564028053791	6.45637268304179	6.55245152322412	6.3024760654323	5.66331634999938	6.82632080860646	5.71345241072917	6.31933706560284	5.72260610204221	6.77650116009173	6.58495604241318	5.44378985616128
ADAT1	6.3698243293055	5.52585905331317	6.46008514949473	5.38298639546039	7.04104990785816	4.95125126815352	5.97327535483912	5.2196792266563	5.69788830649134	6.94244327386342	5.47582195197099	2.95586678051472	6.17621891534271	6.74381294404308	4.71599800739873	7.57383980815066	6.4130026884118	6.66286981377228	5.5283358468667	6.58277553576674	6.54930605082051	6.49985914648587	6.43615297861726	4.31749201788563	4.86705404909743	5.56953203805585	5.08555583453079	6.17956054544374	7.41950659558198	7.2856785969624	6.60032324241939	6.29683767817809	7.70157664780119	5.03974011207524	6.15638480555746	4.90937152264549	6.05960445040046	6.91465210995974	6.86470772042693	6.13330046346908	5.75075493263711	6.90692606971633	6.38300948016533	5.9326107531806	7.1045461286436	6.36241428768134	2.54432963549897	6.77800349228542	6.85717150466195
ADAT2	6.57214899936644	6.20244085904044	5.10542940960203	3.08744840650204	6.88397484010301	6.04275944674239	5.48273819456834	5.09956548259313	5.38992952704331	5.14320372780902	5.94962719915846	5.9424325746419	4.33924252627627	7.0886729187522	7.27742563521818	7.64885623261239	6.70068682433528	6.65011944109635	5.96981972193289	7.14458040885795	7.07423874292542	6.86601152717263	6.60157008516621	6.64095913334247	7.10294563397785	5.94553783281452	5.09323405250886	5.93935446331718	6.24270154936395	6.82706359402632	7.10859109666863	5.35317037878274	6.69382012000365	6.87327663404639	5.97374348932324	6.4048809041208	5.93764988400286	5.9735171362975	5.22170088409678	5.96909305334943	6.05466182901467	7.11148561357197	6.78379299808007	6.49906132838814	6.54930605082051	5.59789381465271	7.01135171608373	6.71109974155738	6.43245687525424
ADAT3	5.62453320861519	5.67189560112773	7.54904400901501	6.9677876024776	5.51902710131078	7.03508331649151	7.26024228686672	6.69509489479665	6.97944585140763	6.72400990109664	6.19455683731866	5.48736586376906	6.3032162680836	5.55216715985912	4.15597270311733	4.53390929873872	5.62082882710052	4.26343252958017	5.70720738038996	5.37293676598678	6.1630683117086	5.2902937565746	5.89859397369041	5.09635886075235	5.76656426668088	5.72197590246391	5.83226850355775	5.70843712853002	6.83017450225116	6.67016541713867	5.73546142532271	6.56306439151752	4.91821647633975	5.53485305890276	5.10349726551133	4.3114290473366	5.38868040747821	6.13983092334325	4.73213280478278	5.25734316860439	5.89133400310812	5.34106022492901	5.14077742792943	5.9187497342697	4.91698255267608	5.80495433428051	5.32741578809663	5.64292395111229	4.0317735229297
ADCK1	8.00415270807477	8.49538078144842	9.47241418261676	8.67057450785331	7.83037754765656	8.61267427117898	8.19699455592878	8.35184269355335	8.69905979534026	8.09528293804728	7.54605880413248	8.83803941786344	8.51345070040725	7.03192794869101	7.29506568294859	7.56374270743772	7.88135884519202	7.48990964870266	8.17175440082334	8.30705923210541	7.18302388723477	7.32769283573411	7.82132764228669	7.9189039030307	7.99785329095562	7.81084516754126	7.77582145679586	8.61314479904648	6.86022394268257	7.73546108715786	8.68607183378434	8.40961345779475	8.14383668339336	5.62618117834908	6.26381497223274	7.69235353807781	9.04904044519354	6.50177927148143	7.26628072520572	7.78505573013334	7.08523627912987	7.23049664469954	8.13483325165007	7.71344062196257	7.23673911481557	7.79299655198184	7.37815599011481	6.93729487327344	7.54605880413248
ADCK2	6.59853811479985	7.52018039340128	7.1154617349205	7.13289484044821	7.34711729889344	7.82910460262129	7.27916420490841	7.80272710641115	7.72782030501705	8.07147947108799	7.65729743946183	5.53080930237235	7.50338187375421	7.20350515893154	6.59905012132506	7.13478752064285	6.95373395202717	7.57793309364087	7.04128122687188	6.42236881104675	7.29823268180845	7.17852526695709	7.46569288126195	7.17196331592393	6.78574940569189	7.25332230447822	7.09800783442607	7.28080935550971	6.69617547973409	6.43497040580021	6.20361593786804	8.05948638988827	7.02311333979236	7.0355769934827	6.97806454689068	7.36416480710795	6.47639322945782	6.8158392967603	7.43551175288273	7.47088179267182	6.43101168715277	7.37555063510108	6.46566897165837	6.7974251751407	7.51482382324181	7.38448067841911	6.65113710245277	7.08329804965957	7.26818604358725
ADCK3	8.08293378017155	7.77079228367838	7.64560973010877	7.24603076251437	8.21690018022163	7.685007113161	8.0721632270036	7.33130571092318	7.60441587411717	7.7442714531297	7.96211132062504	6.77218321096914	7.56836018515346	7.93004705623689	8.60355901702638	7.49903941820018	8.56612597134991	8.18463724020112	8.13199675181191	8.20163101534241	8.10972006093807	7.71945327016951	8.14210354719979	7.74819918854072	7.99856292596396	8.0936476418244	7.48628214786494	6.03164625273072	7.54380212043038	8.17310381199029	7.91129247482546	8.35109000373781	6.98609952632552	7.71494843269544	8.38802638057978	8.32364795875703	8.16212107184978	7.98747252377749	7.78159228824905	8.32767142836577	8.35527838210943	7.71916331050633	7.685007113161	8.08859637904932	8.1727537880595	7.80776907412093	6.54930605082051	7.92324357159805	8.22668234648216
ADCK4	5.5395935735374	6.44357087848697	5.80745009155896	7.33595298029773	6.09605907112351	6.61480936793025	7.10477192432295	7.08967928487398	7.26818604358725	7.40533699213581	6.24437013385427	7.62783119619221	7.34195530843969	6.212372073646	4.6245404977724	5.85619195050963	5.28823681644127	4.67565901288079	4.41142677816272	5.76429681011975	5.81892865311086	6.23201952131018	5.2641062781254	4.2792433365676	5.96147029749366	4.09030004035616	5.26203487245646	6.77365547707712	5.40052820713061	5.86745492696626	5.69668955041522	4.96300272726195	4.35312598275847	7.20925620028996	5.80745009155896	6.09631815443051	4.21515126981525	5.49290653704595	4.41142677816272	5.50212108015404	5.33232553443097	4.67322929693699	4.64792684449563	6.46819298970388	5.97005257261769	6.05772418675503	4.71120636758561	5.59934385672804	3.68853458490514
ADCK5	6.39984389135263	7.25711312271883	7.4275354082799	7.78741942260596	6.08130769272269	8.03367306165881	4.68683710511709	7.48628214786494	7.38418090997255	6.60329325228516	6.37790091778745	7.50190618944502	6.92659672064186	5.62572183573023	4.35152192741055	6.91592258761754	4.61672773974659	5.92112344212642	7.23939043742984	2.63544690698445	5.82068000141521	6.30309959729371	4.85388391080361	3.97526679587527	4.89012756164198	6.73967732238502	6.00481861207668	5.82670291281044	5.75769271618911	6.21070575562209	7.68260812555038	6.93806030280867	7.43521411047099	4.72561473847855	5.84378645443089	4.20701209484107	4.9969130607406	6.97779441282692	6.31100050954409	5.40995904834602	2.63106513497515	6.09652476923048	5.87628214878945	6.19731932616711	5.97204166970254	5.52514473046288	2.77510970119155	4.72561473847855	6.2088654432167
ADCY1	9.31818232780501	9.26189193963321	8.23391814025545	8.04857176590683	9.36903990504792	8.90805435688148	7.77020194296603	8.6732751379871	9.65515968976005	9.06291804664083	8.87335151894599	9.15681845231721	9.47241418261676	7.86967804593036	8.36369721584556	9.36971458099476	7.72526712361253	8.83353912087205	9.13613990036559	8.69367996760954	8.33745627129706	9.09975664875663	7.67074290753783	7.75420265724727	8.02810559915529	7.58616931856909	9.27215529356415	9.13918066560341	8.87927416477112	9.65339339361058	9.1669931584742	9.45752925638605	9.08739452818416	9.37588311692869	9.39964233798848	9.19549188022064	8.65078451173204	9.5504509819465	9.60917507837349	9.13434688314134	9.29884530787733	9.06636890752791	9.2033789427366	9.01886499501361	9.22861500776255	9.5144437075482	9.83409134258071	9.2406865290188	9.65169556358876
ADCY10	2.55316633728305	4.50346368720445	3.8872753913011	5.62378341212279	2.36941766488456	4.2498720270351	4.44397896202303	3.33029335275971	1.72632643640692	4.30940889520554	2.73457530363968	5.16567047417355	4.85195639342528	2.64587792124959	5.25336418585091	2.37000868335639	2.09328973304924	3.69886417980608	4.770170650097	1.61978492206759	3.97428289440071	3.91405116471423	4.02986160390802	5.22933846320925	5.6074869755664	4.92988418617183	3.3259127233141	4.6376877774048	6.21382013279507	4.77213984854503	4.03765594947148	5.73863460688426	5.34901461222181	5.107095048008	4.66218569261036	5.58526181613245	5.3282088848676	5.46210452662704	5.10572254267113	5.67165583264013	5.65108391984926	4.36948122489268	2.54560405739961	4.46429043463517	4.25502258365751	4.13865155658487	4.50113604706879	5.26720324361979	4.49831204988885
ADCY10P1	6.49780721572869	5.97442540863181	5.36437176388974	5.72248885794166	6.23009615488523	6.56582955305337	5.14620993338564	6.40642331945745	6.31422820397285	5.90157395860932	5.62525270228363	5.18281961381572	5.63784947042461	5.57281192472032	6.11851970518744	7.24262329644731	5.84662182448548	6.26230844872165	6.41854385691075	5.44086093864201	5.62181755440801	6.3525033800282	6.35909680065291	6.49882436637396	5.68831811054007	6.20786223057092	5.46300954862966	4.43481723331546	5.22537258776897	5.61885956255011	3.61087853746266	4.73475538681659	6.52606248035875	5.90677360280674	6.32801659531515	6.16055932008649	5.7067549784128	6.63746658007926	4.72453217631655	6.4031277525597	6.15593261298189	6.42185946942408	6.65363937501113	5.6462520734155	5.72223378367829	5.30486339436386	6.75309842140359	5.95573429365719	6.31702614499272
ADCY2	10.3177202927484	10.0813412974445	9.95980042990688	9.90507873382835	9.83316958656107	9.63817577168667	10.0274496689853	9.63249119952448	9.73125212770273	10.0274496689853	10.3749861999413	9.34652487703941	9.71464678117496	9.0574744159667	8.62305616422798	9.67021896663814	9.41784499078856	9.18329073380323	10.9958873352287	8.89859000164182	8.85902542261352	10.0403746343615	9.31885286325938	9.27469450365536	9.0943213183686	9.50502478013104	9.34514893529554	9.24712698073819	8.96669203226444	9.08230469733319	9.50883162263332	9.39830310355551	9.2643722244627	9.19049801063058	10.3830766378689	9.10320848144954	9.03748928712962	9.18106807990623	9.3498097339689	10.1585895637064	10.114326486521	9.49981317498399	9.63408666443906	10.8205900675691	9.97056837509892	10.2458592401925	9.65169556358876	9.6744158566185	10.39447150337
ADCY3	7.00226474639619	6.7661216574336	7.91700908155288	7.6998041022561	7.61350989085677	7.35862392021208	7.90338882246378	7.25222726422184	6.64707177487925	7.3013964754434	7.29847925431365	8.66246591065349	6.94220506880854	7.70453458386494	7.6732022254522	7.21908434760354	7.86153679957506	7.43064275689163	7.6253309843098	7.87292860453866	7.80030816558505	7.52171599409112	7.62027409931444	8.11842098393854	7.84996637510099	7.98019772323131	7.65098903457936	8.36295723355421	8.26642330227188	7.7018890337237	8.26303342577925	8.60784934248201	7.50910999401205	7.97629091543857	6.95456008390914	8.6292449330006	8.39140659915576	7.66152691422799	7.1272758315414	7.63466282430297	7.14019682365251	6.67798867666139	7.63971091949276	7.33540948106314	7.6399942638774	7.37378865580008	7.02365642249818	7.38743470863483	7.9581831790902
ADCY4	6.20198086457149	5.07015646772723	5.83497414252656	7.61410368691163	6.27210488753372	6.64682741947326	5.51478288375861	4.82909461362526	5.17753035954078	6.50432601788582	6.84807152606963	4.55941880271863	5.09351722521386	3.39624438211923	6.25380930201887	4.10214714974816	4.36824226011711	6.21892328091392	4.00611868709779	7.53010091600569	3.78645816039107	4.14322079278356	5.96319418485606	7.01476105945302	5.47658940641059	5.31445561379793	4.55792103282623	2.66493481007552	4.68086421931342	4.39555392988667	7.00868032334905	3.97282766845742	4.89442733073192	4.85895146005481	6.95690909004795	6.7699266309284	4.4568148949945	3.18704853801041	3.76479932839285	5.43298534171865	5.45149900351388	7.06042540586578	6.97458810186414	5.39602939067988	4.37414862903949	4.16054970452165	4.07140102970678	6.48016468048229	5.78295440919821
ADCY5	6.16765284095257	7.20925620028996	6.08177285485342	6.60404763889063	6.38300948016533	6.93493361455512	7.04945275873922	6.85526317721142	6.89113294775036	7.60383533370306	6.85447715173443	3.69677293990416	7.25575055324428	6.13599320932502	5.07357650107999	6.03560352821624	5.55149094580662	6.49934316836554	6.60552499106174	6.18007102179772	6.33698610418894	5.98239247516646	6.06745800636398	5.01862965116316	4.61109747199997	5.95550268543619	4.00611868709779	5.18668363013965	6.21408487583746	5.08020148671127	4.4706264278384	6.58201731384071	5.04144609596503	5.18614122601702	6.53584334344758	5.29106765863705	5.79795038472441	6.46156752323266	6.24222244833177	6.5597690529263	6.32270823765678	6.14694519640594	5.61269141794374	6.0362751201044	6.46717588432898	5.64868245640379	5.59450475355805	5.66972467583466	6.00335061918386
ADCY6	7.04055055468823	6.91592258761754	4.52002387649623	5.42821072666297	7.65501962064844	7.35940904713971	6.10179434622139	7.51370243588173	7.45772843296486	6.30877740558369	6.67144145021593	8.44706569181908	6.70450910969233	6.66260492810094	8.08258436193034	6.4573214451951	7.57011877915039	6.84704296642863	7.66329168197434	7.95362375395678	6.9600650122165	7.13938301365202	7.03606139622329	7.32379207703133	7.04577026670906	6.78653873282245	7.4703144370243	7.23023855373869	5.80416814564976	7.06633642775372	6.59204675070304	7.25821992029162	6.74999787116166	5.22357011474014	7.36246411840572	7.30866483520537	4.59070435632537	5.53102452788611	6.32801659531515	5.3261134794227	6.91928614282797	6.6414293604455	7.3705921068772	6.72885515004163	6.52873076527621	6.97563633989168	3.09259195227809	7.13670213973809	6.88687281213744
ADCY7	5.95378320537539	5.66138980126032	4.09787551171321	4.3260048193684	5.86267490435621	5.86579619640401	6.38276472132895	5.23920227614427	5.82692250486789	5.49947395729767	5.73399201492365	5.35187640255605	5.45689427690764	6.42530415913396	6.52606248035875	3.097114558706	6.31174914983069	6.47196169701128	6.0212063746576	5.74628056209898	6.44627649458866	6.53942146761295	6.55369848849402	5.89133400310812	6.07067759665545	6.29854018168537	4.71837981792051	5.34284216691217	5.64821254750819	5.55000597715399	4.75660044163012	3.7300570073236	4.79632615418429	4.37243993206762	5.96742559529541	5.39773855465626	4.41891308024473	5.4691045045801	6.5399163058381	6.29578152728602	5.98339367763666	6.70332011755011	5.95066134533243	5.29471833163687	6.48789619550247	5.9662531320882	6.61913738615766	6.49336243772455	6.02533935167773
ADCY8	6.81402751129794	7.71107130618457	8.38275636235616	8.34680151565958	7.41392963792179	8.19590745799223	4.58846875978445	7.25939070622947	7.81084516754126	8.73698350768159	6.53683544634364	8.68607183378434	8.10162326287132	7.37148639935383	6.83813020338109	6.56460793952981	7.82971238569575	7.41196267789102	6.4031277525597	6.51216797792249	7.39827739136462	7.36643886070476	7.40387881676652	7.89465582050338	7.58496337096241	7.47469103415989	4.63361164889431	4.31788527521577	8.11706156344925	6.75905427170322	4.94057610033958	7.9182953449918	7.1569850009428	4.28739811424632	5.33287687785407	4.81962435124718	5.37445430577819	5.43172881728682	6.48993451060499	5.9063412628353	6.11951159844675	5.67723213734715	6.73341362263378	3.76479932839285	6.2952914478628	6.1263279653604	4.50601398596602	4.8872842538439	6.10040144549971
ADCY9	7.93457234105738	8.63708651106848	8.59968084675432	8.67189506331155	7.55494461422604	9.0828825955986	8.82486898157784	8.58968967679725	9.32155408020056	8.99963999830015	8.3464214832419	8.32433876782048	8.78610818901663	8.96195015695048	8.79404707689866	8.16212107184978	8.69636384130129	7.56984675204368	8.30491404478477	8.40421080496032	8.34995941814825	8.14173536025656	8.42212511329596	8.67555199051931	8.99686888652438	8.48756986844971	7.73449017365813	7.83665333418578	7.78505573013334	7.89134725458819	7.79020107309132	7.99923901641883	8.46370976550835	8.08519769447771	7.83782780276556	7.99352703191621	8.41282589116735	8.5201007503187	8.0253800201898	7.92157197855408	7.78505573013334	7.27660640683252	7.83006217114176	7.50711355229448	7.57129297821584	7.57793309364087	7.70127365762369	7.78837333292815	7.79299655198184
ADCYAP1	7.52171599409112	7.13398198516828	5.03915462667914	5.77747884875571	7.77111694987181	5.07473650187895	4.26431661044666	7.21966549660704	6.62338950711592	6.07186758562657	6.65653967373137	4.81904178740665	6.6313075724468	7.01918583220737	7.25966862053289	4.09458259903732	5.80080547491514	3.48517812991362	6.3576165215896	3.33763510760934	5.89859397369041	5.73817232896581	6.55623605813354	4.07633381400585	6.51909569539965	6.48292858664044	7.35092314808112	6.74355907957325	6.53482319529583	7.82847219604523	6.63875944729592	7.74005882963173	6.08719613505818	7.28455357853192	6.28641044006259	7.19039964277006	5.47884616824217	7.08709031184807	7.65904580811677	8.01369626174571	7.52954380451856	7.12244918382868	7.61468086637278	5.15653856860748	7.16927749390016	7.31467590588878	8.30956817904011	7.12375528450531	7.58899307721745
ADCYAP1R1	8.67868188478461	8.7120513078251	8.48438826416346	8.38453019342262	8.93690460591026	7.99419466838961	8.7233720573709	8.05823195661664	8.53098280809055	8.32025564638273	8.34838510995889	8.26085427492947	8.45403180852902	8.54632805482931	9.57239880896649	9.90009365912942	9.01886499501361	9.04027171449336	8.62387044593605	9.13613990036559	8.84191631438603	8.77471101286216	8.75830977730128	8.94624033196005	8.64068904224963	9.15625073966268	8.29769973872556	8.21980219505973	7.31927057093225	8.41558243643523	8.54709141182178	8.89553475650306	7.85148130792769	8.4449922610642	8.14210354719979	8.60094786076735	8.47742160316826	8.18463724020112	8.28818656973745	8.69766474338443	8.60821927316608	8.22920852191474	9.29526128915818	8.69408997976976	8.16212107184978	8.28818656973745	7.37148639935383	7.92806259053628	8.47547447285645
ADD1	9.33659563627659	9.95219764849731	10.0355259321357	10.2067395972868	9.85428758919453	10.0262548456121	10.3609119609851	9.60196889162278	10.004272442505	9.89900690497033	9.78514895198536	10.0098816752506	9.91443871915501	9.62112710491031	10.151903703062	10.3654708267793	9.73911770703764	9.76911968769329	10.4294245608938	9.77369641895316	9.51582007501904	9.73041437369895	9.62112710491031	9.83009329487154	9.81640550347773	9.63817577168667	9.87628358558828	9.90604694874776	9.83009329487154	9.78514895198536	10.342696658594	10.0343627442501	9.95330295593573	9.89794232296199	9.65949894342591	10.1610052556136	10.3119869640772	9.56435723643856	10.0801935035242	9.60767839588936	9.42996364057747	9.39764785113322	9.72689343700825	9.96533169262928	9.67266352029053	9.81849006069554	8.31286639670409	9.47241418261676	9.29705296314893
ADD2	9.05356904970571	8.97299607405189	8.32842868471431	8.39603618340575	9.03237337884117	9.30416808743119	8.39750095638822	8.51394602368842	9.04242761906649	8.76581057434027	9.08852858413539	8.5574985686691	9.10834227136918	9.37588311692869	9.53305097995654	8.67735901117468	9.32024990809116	9.26107498781626	9.08572359104609	9.70419859274697	9.15858930932102	9.27658781693884	9.40036354360949	9.18329073380323	9.40799078325865	9.18984534294577	9.20516251173822	9.29004403921779	9.2643722244627	9.20586879860873	9.36189445644265	9.10265519993616	9.06186944559255	9.3284661036222	8.50742058794843	9.08449531491995	9.29394735348612	9.24640127536077	8.96823258904692	9.3054019139508	9.32284987036821	8.80831697119528	9.09198583554106	9.09545950356111	9.09198583554106	9.15561172800425	8.67233339482959	8.88377247884683	8.79498030086672
ADD3	11.1812368407875	10.2079685899137	10.9644176871295	11.0700316288503	10.0981024667189	9.61155317786587	10.9328426055653	9.88350912234028	10.0813412974445	9.05905566606795	10.2040435901302	9.40872435665202	9.50502478013104	10.2705383642975	10.5286131402363	12.1087373623751	10.5065558525335	10.4392802025636	10.5556466275289	11.0941492501686	10.3579528716236	10.7277664210158	10.1623509683969	10.4505758029588	10.5286131402363	10.7618284257148	10.5784501984445	10.0331454262872	10.4374430720473	9.58850594001059	10.82752964444	9.56354851551297	10.2002958086852	9.88350912234028	11.1912207075466	9.98645070869433	10.4699191132054	10.1964830909656	10.3251917987575	9.95771989252463	10.7277664210158	9.98992078207323	11.595969398091	10.8861764764767	9.99315821412072	10.5658524892116	9.37867267335112	10.7324574822614	10.4930344526523
ADD3-AS1	4.25853338823004	5.83349491039549	5.36888743651048	5.58715084914227	5.25336418585091	5.71742245000705	6.17152573748017	5.72531027693031	2.9488447744886	4.4176132736498	5.88343899121026	3.26485791247127	4.78980944221041	5.99873817239044	4.682303926592	6.19884104623207	5.82692250486789	5.69691956125382	6.16102427707315	4.94948495105695	5.84662182448548	5.08991934653281	5.08936247173833	5.88143653018441	6.10743885289423	4.65321492485574	6.41655064637413	5.14838104537023	4.45412898549188	5.70577714661887	6.61090525691347	4.45451633595201	5.17913826141138	4.29992401615569	4.41634421384981	5.86411711629492	4.22203839394801	5.76231949190335	4.96386582799606	4.50113604706879	3.96775076161293	5.65060034628413	6.29902079909758	6.3016815550502	5.65199925085827	5.23424539653506	6.4386681474155	5.79460627441364	5.85254808940182
ADGB	3.8847864581687	2.20609919047974	5.20225723276923	4.76914623790342	4.57443877430791	2.45638534552361	5.66868127251576	5.35550491862706	4.57599180939537	3.21274370090757	1.40537099120559	5.17387042999975	1.93405090841769	4.02229025424918	1.23754605643829	4.15735933034159	4.6777664760644	3.6380277012279	3.19886692720718	4.62824112422066	4.72280859744518	4.45609121486683	2.02692874350441	2.99735321972074	4.78819941439634	5.26435313592621	5.26230078576391	3.52121823646189	6.10913964036918	4.92198962284271	4.44826957015879	4.97607837354687	7.35231306063644	4.51529340026934	2.88672728285884	3.30771167686023	1.84673092994344	3.44201512680188	4.79236328212412	4.67671080644192	5.38071457088075	5.91757121351928	1.94297330817713	2.38707650992601	4.51375994030981	4.80448903295755	4.39062771998558	4.66868030022335	3.09818259365447
ADH1A	4.3357710448926	6.11951159844675	5.61422812498439	5.97970076795652	5.61422812498439	5.17830368597352	2.71289159924841	5.6789345378394	4.88024648233576	4.25588925454226	4.33167713862766	2.39073301255329	3.73453837325483	5.15195494350793	2.21383368083324	4.97485697773483	4.45412898549188	3.89919684203056	2.68231252566025	2.76286775096958	5.16643310112391	3.82656073689316	4.54694820700708	3.58959907777292	5.17228778835674	5.81647618133024	2.44169911668278	2.74276310561338	2.96719255451887	1.92924871176677	5.53459775082626	6.22279999287163	5.72903991650924	4.75591242684524	4.21374765234276	2.39135437602727	3.59166633090491	5.97005257261769	1.55810328968308	4.8786858691357	4.94486560650304	4.93014481208733	2.98192889763859	5.31243231612258	2.86224943025861	5.5507466699539	4.76914623790342	4.96328287803189	1.55810328968308
ADH1B	4.67671080644192	2.33127906250824	2.64134664677172	4.00710572435752	3.5595878206218	4.47021268465503	4.4685883890952	4.73380077823887	3.97722300454588	2.57632035497718	3.4603823003184	5.42850910563418	2.54620123127322	4.10258404383135	4.6553882385805	5.41322356965702	4.21840572364655	4.55792103282623	4.54151805188536	4.71259243474097	4.65466895283053	2.74167910218057	3.59266479469563	4.41587322272226	2.72852420822206	3.76949709635309	4.80212144840733	4.55489009133487	3.13529073943636	2.35985770295523	4.95158667320831	4.25720215285149	4.2900025929917	5.13346962355604	3.32937600803807	5.52314757025275	4.67110995604397	5.6424465270865	4.29643368543285	4.04448050371547	4.76318067156022	4.76718447842608	4.71938579831479	2.75688711401124	3.29907726081028	3.70550105504186	3.54677302574215	3.2723107732175	4.55448900661465
ADH1C	3.02665261264362	3.03929065300418	3.01669526484045	2.01643695375381	2.64805899855711	2.21946507908556	5.20225723276923	3.41473317115477	3.19686611173863	3.14210592271491	1.54328755779243	4.4329052761003	3.16227435162032	4.7429546627367	2.5728959619379	5.99264371736082	2.76230654003022	2.52143403666633	4.90142484415647	1.75775790165311	2.35361815047121	6.28890019999298	3.97230934363016	6.83395261101261	2.71950783561949	2.97738270759751	2.20676242190681	5.29258846949021	2.81253413630141	3.66125359622042	6.21700479966156	4.37455064165994	2.89201104750054	4.37534958180418	1.49785574447135	3.48767849527504	4.1167451626459	5.30460898137511	1.52140892821437	3.3479149097921	2.93491298508785	3.65552993159438	3.50054122391356	5.3183725047125	2.87872358648266	2.45821457945358	3.33866834067353	4.87553209598874	3.33665666761008
ADH4	6.11829045603103	6.14281375639088	7.70426193923965	6.6583273667061	5.90027600007677	6.31319490052656	6.64760124399204	6.19431990039972	5.80225279348487	5.35317037878274	6.70525903072502	6.70068682433528	5.55513206888839	6.14762143563686	6.65983955887363	7.08573209025704	5.93858490244332	5.7022538311616	6.04947731877423	7.2856785969624	5.54160381559397	6.32825329926397	5.26358075866581	4.90379782714845	6.09967432167416	4.43692979888589	6.34346375687882	5.87767323336728	5.93668753851007	5.86814576523749	7.0334963010244	4.81428193917778	4.29947505758234	5.42484268072826	5.78841434111212	5.48330088041289	5.73076810627042	6.61732555951342	6.35555622888502	7.62903687135053	5.005319005099	4.78495876376854	6.26230844872165	7.5991520598109	6.21408487583746	6.58574500256769	4.66038172720139	6.59556778660671	6.49139447168666
ADH5	9.04403248127721	8.48361228335587	8.67007693067936	8.70799142715414	8.84439247232017	8.45682320570386	8.72111426743287	8.80877580059445	9.05356904970571	9.24502390540969	8.66118837302395	8.04275442445902	8.72910757627495	8.81577129365779	7.45916345489091	7.77643531637597	8.45764660575668	8.73043764529829	8.30917328897978	7.41170389451734	8.90340345539182	8.35527838210943	9.27152265196836	8.56207065536644	8.02236486506953	8.86579087599706	8.87878036905193	7.94696462056916	8.3173536818683	8.56865800717365	8.14864129396649	8.31990575083212	8.26608444897005	8.63178380202379	8.77142952057941	8.88582776669064	8.24513996292543	8.9234879111203	8.89246044032525	8.47951582352946	8.47124617910409	8.80496565041506	9.131344985678	8.7027032740951	8.95000406751759	8.81419490325929	9.29198867954576	8.81870274042477	8.79591856649769
ADH6	5.85470185915527	5.14515214733125	5.09462386864861	2.95236134767534	4.13764862308507	4.04208833416446	4.81755128714015	5.02670662037053	4.94149267439522	5.53054979442172	5.16781639884132	3.65606422716509	3.1177823609763	4.50438015341128	4.99295990518266	5.71087519088435	4.49061990174315	5.2993273877928	4.70226418764462	5.54523922080502	4.40482825634212	5.6837141034801	2.80813608873272	5.67122019150905	6.09128830732697	2.80017351853463	4.75624891531432	4.59175804273064	5.47812510963	5.34154624051113	4.16138995217442	4.2792433365676	5.760790172854	2.91602559635411	4.8808534999625	4.54617819605698	3.59112337765859	5.27251304998152	4.15281747722566	4.03719544008527	3.57399959791049	5.14220193689807	5.3261134794227	3.96330051611201	4.19847986338184	4.49524805099371	5.2500392469985	5.08472193072292	3.4318269372865
ADH7	5.53322640280096	5.07132590420586	2.92767292132634	6.32107272906932	4.89691109301118	5.43982059422665	7.65386195180524	6.66712153145788	4.3332492291989	6.22255914304675	3.94885251995526	3.67271833197582	5.56926785393191	4.95746868223643	5.54030320390522	5.51322796699677	4.59175804273064	3.35889299196944	4.17584386608311	5.19282514490308	5.362215176214	5.58021654248284	2.35733079951835	6.62194991294046	5.04082673831779	2.67055653029198	4.28241302639495	6.64045651391811	3.62496148065157	3.76428707402257	3.94594198643883	5.17721915285622	6.05060503297196	5.12629489264872	5.23665888406175	5.54475029614926	4.14784112659396	1.99179833212296	4.96268520785311	2.61383054033357	6.34547606482742	5.74932305686645	5.52467087961429	5.26203487245646	5.04687111596558	3.79915935083292	4.82060988026513	5.43787933087357	4.47328891223253
ADHFE1	8.03872587601366	8.34995941814825	8.92712441957837	8.60652394350972	7.53716540536687	6.86865460187311	7.94246267154401	8.18388459573678	7.73607114063581	8.64674348144541	8.07506031814033	8.26266866138881	7.31612082647802	7.90463325041405	7.75785976416738	7.07769208273888	7.03327340284352	7.63851981748088	6.7222391399988	7.63528415226136	7.48198663374613	7.12886686414529	7.38448067841911	8.14586606024744	6.94578225248115	6.91690004701884	8.09234570482178	7.38041688831217	6.76064926744046	7.27685475253865	5.72858100050156	7.43699678194958	8.80301712861847	5.723906730464	8.0220578371363	8.23744515614165	7.56347010917647	7.56035800461244	3.92356190466116	7.61736815183866	6.8331904771467	7.60202031178643	7.13265080450518	7.68986247065228	7.4779807396985	7.6459168682696	8.3333813086088	7.53185375961102	7.42055736542739
ADI1	8.07538915611078	8.22638661663354	8.71605868387095	8.90976963872715	8.30738382134095	8.17794485992867	8.936423412756	7.85786215684512	8.48438826416346	7.79144380618798	8.20829846125784	8.06915752807214	8.39104570549935	8.69870052341712	7.8545980157983	7.98516771232011	8.5952398309504	8.16004811312248	8.0721632270036	8.85212959410069	8.5288540001897	8.18988893179865	8.25032928989089	8.92859311040702	8.63178380202379	8.79133633653106	7.94764716706491	7.96744242574505	7.88512728563994	7.80964135210929	8.13236416915034	7.66419645053797	8.01493489619422	8.31591091806075	8.0936476418244	8.2563640705587	8.07948430599636	8.20238111809268	7.67997364670028	8.49303862497817	8.41600167942322	8.11220225870621	8.64804884499501	8.84683271080924	8.13102142833568	8.18463724020112	8.43441091992708	8.34070213993971	8.56369067352531
ADIG	5.03196114185358	3.95825663500105	4.0143763759704	5.44483489660664	4.99726058798682	5.28851415792326	5.41588580808298	5.9216150247661	6.85974019094333	5.45618093196731	5.81766607990929	5.77508812933443	6.0031028779298	5.41872804668666	6.61324312817605	5.4693303950867	6.78478747654516	5.38575594278451	5.28301374893524	5.70380366705093	3.31352878006392	6.40514873690933	6.70097027592206	6.95930234109749	4.94238399375333	7.22023689329748	5.2630692497116	7.06664678720446	7.15060840080789	4.49225965264089	5.95283954586468	5.36042731047489	5.52267652397477	4.68942726448713	6.03310024991294	5.75334806609131	6.02634057902043	5.39217193147108	5.57426290163	5.86389147136094	6.69457323243285	4.97164251194943	5.18800608607684	4.04113705459306	4.87181942039812	6.00047295671258	6.93097729954173	6.20813406621894	5.55815391257539
ADIPOQ	5.8188273103889	4.94667439618891	4.04676896617631	5.10628007994396	4.89379215287563	3.92612802369284	5.88189659177784	5.41070739155744	4.86738108964435	5.45352945858591	4.6982043545984	7.2208184690579	4.40197895455413	5.42332052618363	1.54139778893373	5.05791665661886	5.30617183054133	4.95313937107203	4.19660477854914	5.04057705990664	4.69949154963553	5.47534175280524	5.53412508506703	5.87229882135781	6.53683544634364	5.36761835179097	4.81260525824403	2.80871394559184	3.22387504983244	5.85279888597957	2.40555983590071	3.47648561546115	4.11716399564386	4.45609121486683	5.04602046642536	3.74836331871869	5.38915946256684	5.59884483339041	5.11576723546643	5.08020148671127	4.99602845200931	4.73475538681659	4.77680883160525	3.35780969487754	5.71976834325692	5.59765342015705	5.15459260723951	4.42785739364385	5.14460789247124
ADIPOR1	8.12249384514877	7.95580439413906	7.77271190112813	7.29874955633397	7.08193981099746	7.03894222013796	4.11946058847258	7.06152677392172	7.62562719936518	7.28670768311593	7.81513242657991	5.95184111306767	7.79733281177245	8.06578063723161	7.6167118013832	7.32457738658001	8.46644981886664	8.53221200636458	7.4320830932433	8.20902740695615	7.9182953449918	7.8903627342429	8.27941143957349	8.49777748287725	8.13446190930913	8.55786186770325	8.11777016530468	7.14619402870496	8.0943237009171	8.16073953740593	8.29332580990052	7.62471461937265	8.04407860022531	6.09329930089686	7.85087627249015	7.76872216032121	7.06957896040926	7.73851990449781	7.51622373851368	7.57409108070084	7.55979476576379	7.05560886825893	6.63268433679183	6.53307209373079	7.21718575173603	7.28937757464089	7.04577026670906	7.14047446242645	7.24523269869546
ADIPOR2	8.78893902612322	8.68252855534585	7.22515448086936	8.235303739458	8.52313354215231	7.52954380451856	8.31064526504266	7.19896143509573	8.33058761147622	7.7216402303773	7.89166541476126	3.40440261751933	8.13937698432669	8.59832325200249	9.24898084747277	9.8231380820203	9.17629294202403	8.74999670463976	10.3220791770632	10.1430126384039	8.67868188478461	8.87927416477112	8.92461567971791	9.313734339936	9.43412675728954	9.04852658513311	9.60420629559763	9.0651384445875	9.92588769107184	7.77370488646503	10.5248925236529	8.89806583294371	9.44216763621941	9.64164045768136	8.70497351191302	9.67266352029053	8.86426447984445	9.63732889115816	8.23600163373867	9.42499936570588	9.34719008775831	8.15278407735339	9.13190286830494	9.34785399838327	8.39333679427511	8.63755383652116	8.33780842832547	7.96244435228019	8.64851468898921
ADIRF	3.56774462276951	6.62985133346039	9.42288986361486	8.17341060836226	6.75720221648545	8.67820565126522	9.97643035935335	7.7024943860063	6.75747854295984	7.87663926078401	7.55123843827449	8.82058086336753	8.6086839465105	3.00249399059458	7.00249301143803	6.9995448308104	6.86835042355081	7.52234617568007	6.64500851704718	5.99066225918726	5.83959553055134	5.723906730464	7.00762419212787	7.32507575837223	4.06633259706296	6.71436828136461	6.49313006627103	7.86839990153479	5.34824633059899	4.76879940632985	7.77740690906325	6.45566928973283	6.22327847269904	4.74097914892861	5.66089478272382	7.43974359612002	7.44821743794635	7.04473066031334	4.83125688918464	6.46282985308397	5.89835574308461	7.31612082647802	7.05032772429108	8.36184281988358	6.53840874261044	6.67016541713867	6.45446959785152	5.98947969051935	5.87649398646612
ADIRF-AS1	6.25233151051473	6.05983679085011	6.95058859294725	6.91799360675075	5.95184111306767	3.29456960574439	6.49605676131504	6.51690380649257	6.35147497781907	6.57873019555875	5.63998320293758	6.47886094029171	5.96366939692838	6.19637891009251	3.31557575154516	3.27843627723417	6.4623075065897	5.57157788910297	4.59836366117414	5.83108041308568	6.13355685668455	5.9657843275985	6.78405548949978	6.77165331976443	5.74063357593777	6.63825185886013	5.22907071842424	3.51240954167247	1.8753172962912	2.30955071663476	5.21510242229195	3.17577640202451	5.31943688051284	3.71089862851987	5.72808741953216	5.21198802655878	6.44050720030538	4.79172886076746	5.97582024984474	6.42982486950194	3.39830122941674	5.81951195095503	6.5774853615647	5.47658940641059	5.35523465912965	6.19956026789405	4.15281747722566	5.94287799849596	5.73796725792939
ADK	6.66454824846925	6.54193309386281	6.4876439430817	6.61139400812115	7.23645541893522	6.59079451424414	5.70060464385017	7.41275401492859	7.00738712898592	7.82099426983813	7.06824225408171	6.02726417154856	6.8097362773938	7.04205644531806	5.87555890125496	5.31215886549215	6.37505868943657	7.49680209782103	6.47548325884002	5.52417696428861	7.4070297052772	7.07851773043312	7.45573392278448	7.28670768311593	5.93093535661222	7.17642608515065	7.6639061899264	6.47661198710728	5.08852726394498	7.15138254366254	5.38522575835434	6.99040607195001	7.04392033891739	7.76649698169044	7.08193981099746	7.05138918412757	6.16199402829155	7.54061491115257	6.74537727044406	6.2041282046129	7.06987229830094	7.16041910728788	6.88373522474064	7.34084075694744	7.40387881676652	7.4230155075145	7.97597746815114	7.25796305754943	7.2859402228765
ADM	7.90114702815897	6.66009396038318	8.39560108193128	6.41754543148965	6.18987833912003	7.66109419380299	6.52702679850615	4.32710751407463	8.19059143081013	7.55979476576379	7.70692595430958	8.07015933052666	6.31958188293753	7.2010956870488	6.52745752797927	10.7277664210158	7.66479596349532	6.79605711441774	8.39404678723614	2.6805868964847	6.77343037176573	7.16633384829521	8.30775918607889	8.03566181480005	5.30215430921773	6.83813020338109	7.99040653457135	7.16041910728788	8.18531964947509	7.27551360332354	8.87430686921079	8.34995941814825	6.36781030544567	6.38300948016533	7.97695563772848	9.45317808938862	6.75462751320075	6.62956392123412	6.9677876024776	7.02080378948969	8.0062493720272	6.10324410140885	7.5380728613542	8.58215549795728	7.60531582747217	7.44140738298105	8.19411864310747	7.72748907215433	8.77471101286216
ADM2	4.67905835445275	5.20249948243951	6.18807400062683	7.0355769934827	4.51877787496333	5.29106765863705	8.22226575498579	4.1226114326748	4.69047404680194	4.34223423672989	6.19731932616711	4.38190126993173	6.34093007538929	6.4458408515815	6.05321727474731	6.13380845817945	6.87988749556932	5.3402847893711	5.27002474539399	4.79793537844302	6.38617300649716	6.02751590249307	6.21095770499449	5.33850952254182	6.7456614210494	5.69881954564222	4.15735933034159	4.89658173508542	3.90652741936104	7.07826986308273	4.49711849848868	4.29992401615569	6.86143793268377	7.69948141958952	3.7920073731071	3.95350037996277	4.6051388437161	4.13085663065358	4.63656126087424	3.66963018542331	4.36994837254065	3.47385898573208	5.18201483498186	3.92759079002087	4.52513673827701	4.94057610033958	4.25808280980385	3.59896172957816	4.32332377061443
ADM5	5.96098266008549	7.16449707908152	7.58697982777033	6.03889051398057	3.85565505097434	7.4771553089198	6.74409596754316	7.44659560341934	7.21274280701342	7.40057109693881	6.17929866597423	6.86806645851049	6.45034001903142	5.18693791376149	4.05687079386833	4.28916182926369	2.52316350001331	6.29428146438144	3.88180950696979	6.28541949695855	3.01964320308796	2.67950168946111	3.51338418941	6.07988793980227	2.64023244897104	4.38673071916993	6.69945040054804	6.84316807048681	3.76006394080769	6.44432106951384	5.07962865237931	5.18770917917043	6.35296212539957	6.05679418004086	2.65199712269829	5.22749412952846	6.4180172367004	5.9612185985615	4.71088594974199	4.22394900255934	5.19120036568157	3.66557316416085	6.03237557447611	6.56992513797466	5.59616468163325	3.49902126870563	3.55862276985928	5.34591885515762	3.85730506446048
ADNP	9.25137294128322	8.37133400650093	7.68956545553069	7.43671729389458	9.24568742824731	8.05630830176656	8.15765080694323	8.23105523056434	8.28818656973745	8.11875375135154	8.45167633501967	8.62136479049186	8.15866110083664	9.58212514117166	8.74737998015485	9.65427795181269	9.40448566382124	9.58059517227787	9.1308053660997	9.16646274822818	9.45905899479325	9.70419859274697	9.44735086897878	9.07171659394809	9.313734339936	9.47241418261676	9.1669931584742	9.17214478847336	9.11988580443682	9.64665953687002	8.29108118554652	8.61579176669103	9.1148742246379	9.0210911177604	9.26688715836022	8.96923200736371	8.75593491425769	9.13556415476214	9.50060928586906	8.87234431046652	8.97032490474153	8.93119041736123	9.24898084747277	8.85066275338234	9.00219336256625	9.1669931584742	8.83410071266106	9.20157873118227	8.75284659841922
ADNP2	8.13372465974268	7.97792047493584	7.1679240023381	6.87959437987454	8.20829846125784	7.30060844258169	7.42725235051646	7.37238476662478	7.87883590771161	7.53242936990257	7.70722120097639	7.24829008112445	7.76440261570974	7.26275693106455	7.55830200095529	8.24126196595031	7.73330840809014	7.93990481725519	8.20373686658651	7.74754817128623	7.52140360523734	7.68087434331938	7.74694984642829	8.03838406371166	7.89529187522978	7.58785403150738	8.20409940728407	8.30670860751687	8.54558772596242	7.80363242655258	7.74100514369303	8.64851468898921	7.90338882246378	7.96903115697052	7.75030645072047	8.70885663751573	7.51510849960405	8.42212511329596	7.81818474664062	8.60307873864857	8.2634576950596	8.01667045145838	8.22226575498579	8.15932030675054	8.21760961454203	8.10263810581324	8.0048433475372	7.91289635563573	7.91478302147514
[truncated: 22,404 more rows]
[truncated: 112 more columns]
