# Supplementary material for: Deciphering Alzheimer’s disease transcriptomics: exploration and validation of core genes in tau and Aβ pathological models toward novel therapeutic targets
Source: Front Aging Neurosci. 2025 Oct 10;17:1621153. doi: 10.3389/fnagi.2025.1621153 (PMC12549628; doi:10.3389/fnagi.2025.1621153)
Supplement: Supplementary file 11 [file Data_Sheet_10.ZIP]

Archive with 5 entries (4 files):
- GSEA enrichment analysis/
- GSEA enrichment analysis/c2.cp.kegg.Hs.symbols.gmt
- GSEA enrichment analysis/code.txt
- GSEA enrichment analysis/interGenes.List.txt
- GSEA enrichment analysis/merge.normalize.txt
