# Supplementary material for: Deciphering Alzheimer’s disease transcriptomics: exploration and validation of core genes in tau and Aβ pathological models toward novel therapeutic targets
Source: Front Aging Neurosci. 2025 Oct 10;17:1621153. doi: 10.3389/fnagi.2025.1621153 (PMC12549628; doi:10.3389/fnagi.2025.1621153)
Supplement: Supplementary file 11 [file Data_Sheet_10.ZIP › GSEA enrichment analysis/code.txt]

library(limma)
library(org.Hs.eg.db)
library(clusterProfiler)
library(enrichplot)

gene="Genes"      
expFile="merge.normalize.txt"          
gmtFile="c2.cp.kegg.Hs.symbols.gmt"   

rt=read.table(expFile, header=T, sep="\t", check.names=F)
rt=as.matrix(rt)
rownames(rt)=rt[,1]
exp=rt[,2:ncol(rt)]
dimnames=list(rownames(exp),colnames(exp))
data=matrix(as.numeric(as.matrix(exp)),nrow=nrow(exp),dimnames=dimnames)
data=avereps(data)
data=data[rowMeans(data)>0,]

Type=gsub("(.*)\\_(.*)\\_(.*)", "\\3", colnames(data))
data=data[,Type=="Treat",drop=F]
dataH=data[,data[gene,]>=median(data[gene,]),drop=F]    #高表达组的数据
meanH=rowMeans(dataH)
meanH[meanH<0.00001]=0.00001
logFC=meanH-meanL
logFC=sort(logFC, decreasing=T)
genes=names(logFC)
gmt=read.gmt(gmtFile)

kk=GSEA(logFC, TERM2GENE=gmt, pvalueCutoff = 1)
kkTab=as.data.frame(kk)
kkTab=kkTab[kkTab$pvalue<0.05,]
write.table(kkTab,file="GSEA.result.txt",sep="\t",quote=F,row.names = F)

termNum=5     
kkUp=kkTab[kkTab$NES>0,]
if(nrow(kkUp)>=termNum){
	showTerm=row.names(kkUp)[1:termNum]
	gseaplot=gseaplot2(kk, showTerm, base_size=8, title=paste0("Enriched in high ", gene, " group"))
	pdf(file="GSEA.highExp.pdf", width=6.5, height=5.5)
	print(gseaplot)
	dev.off()
}
