# Supplementary material for: Deciphering Alzheimer’s disease transcriptomics: exploration and validation of core genes in tau and Aβ pathological models toward novel therapeutic targets
Source: Front Aging Neurosci. 2025 Oct 10;17:1621153. doi: 10.3389/fnagi.2025.1621153 (PMC12549628; doi:10.3389/fnagi.2025.1621153)
Supplement: Supplementary file 12 [file Data_Sheet_11.ZIP]

Archive with 5 entries (4 files):
- Immune cell infiltration analysis/
- Immune cell infiltration analysis/CIBERSORT-Results.txt
- Immune cell infiltration analysis/code.txt
- Immune cell infiltration analysis/interGenes.List.txt
- Immune cell infiltration analysis/merge.normalize.txt
