# Supplementary material for: Deciphering Alzheimer’s disease transcriptomics: exploration and validation of core genes in tau and Aβ pathological models toward novel therapeutic targets
Source: Front Aging Neurosci. 2025 Oct 10;17:1621153. doi: 10.3389/fnagi.2025.1621153 (PMC12549628; doi:10.3389/fnagi.2025.1621153)
Supplement: Supplementary file 12 [file Data_Sheet_11.ZIP › Immune cell infiltration analysis/CIBERSORT-Results.txt]

id	B cells naive	B cells memory	Plasma cells	T cells CD8	T cells CD4 naive	T cells CD4 memory resting	T cells CD4 memory activated	T cells follicular helper	T cells regulatory (Tregs)	T cells gamma delta	NK cells resting	NK cells activated	Monocytes	Macrophages M0	Macrophages M1	Macrophages M2	Dendritic cells resting	Dendritic cells activated	Mast cells resting	Mast cells activated	Eosinophils	Neutrophils
GSE138260_GSM4103866_Control	0.0860046277866819	0	0.455589282548065	0.114680299629387	0.020419676281557	0	0	0.155137222530191	0.000478275814838427	0	0	0.0388109690892689	0.0314342063467454	0.0833041916623614	0.0141412483109037	0	0	0	0	0	0	0
GSE138260_GSM4103867_Control	0.125054455315645	0	0.376655994061744	0	0.067681724432041	0.233107098611999	0	0	0	0.0258194560009115	0	0.0722248307451433	0	0.0785579048928767	0	0.0208985359396392	0	0	0	0	0	0
GSE138260_GSM4103868_Control	0.161364621392508	0	0.34099292451333	0	0.140920791257796	0	0	0.102464310557604	0.0376518176639408	0.00690579808734171	0	0.0353066725520698	0.0547517497298479	0.104008051904876	0	0	0	0.015633262340686	0	0	0	0
GSE138260_GSM4103869_Control	0.391768181730131	0	0.278193117506445	0.00337557256112919	0.0633886170548845	0	0	0.0315082394401751	0	0	0	0.0522812661955739	0.00135500547059728	0	0.00308452866296911	0.159131677996679	0	0	0.0159137933814157	0	0	0
GSE138260_GSM4103870_Control	0.20072087236231	0	0.110438461386933	0	0.0949806423284113	0.0977292519674131	0	0.0199534854914971	0.0928950842207519	0	0.114049007656018	0	0.057026259653281	0.0224519014883375	0.0191716660463128	0.085800803610868	0.0187073989228214	0	0.0660751648650443	0	0	0
GSE138260_GSM4103871_Control	0.0248058372803334	0	0.0124191675200078	0.0124102753314785	0	0	0	0.0789533110639009	0	0	0	0.0158751462067622	0.0494152582342943	0	0.329152219610781	0.010362090316058	0	0	0	0.460883093818021	0	0.00572360061836323
GSE138260_GSM4103872_Control	0.187681952716396	0	0.244915598206577	0	0.0725816449798571	0.13408831645292	0	0.00508957053808626	0	0	0.0611601854243214	0.0176334173596244	0	0.154444416901678	0	0.0715665216314309	0	0.0146976324074785	0.0361407433816303	0	0	0
GSE138260_GSM4103873_Control	0.165620613931471	0	0.187876598215582	0.266389552970894	0.0509342932369502	0	0	0.0311511862668236	0.0395236967808422	0	0	0.0534794763624651	0	0.161743819232148	0	0	0	0	0.0432807630028239	0	0	0
GSE138260_GSM4103874_Control	0.0674354542043207	0	0.344700268525144	0.017652051245637	0.101433665005644	0	0.0608138126222409	0.0846588447174174	0	0	0	0.026398576502101	0.00409942822949985	0.108440168753684	0.039841796848482	0.0504940697824506	0	0	0.0940318635633784	0	0	0
GSE138260_GSM4103875_Control	0.210029279982299	0	0	0	0	0.17953710136742	0.0199096025043793	0.0820607509158988	0	0	0	0.0591748724712486	0.0390742436649866	0.0141675914806513	0.0138532028422484	0.266937494009887	0	0	0.115255860760981	0	0	0
GSE138260_GSM4103876_Control	0.165568744045732	0	0.158690356400791	0	0	0.285134222442516	0	0.100456828933876	0	0	0	0.0628960919582029	0.0608782203081655	0.0674092147932712	0	0.0114482716822869	0.0360142044553041	0	0.0490139255224994	0	0	0.00248991945735486
GSE138260_GSM4103877_Control	0.13041811851401	0	0.399003667311771	0	0	0.269167040480795	0	0	0	0	0	0.0211630290154061	0.0592496116089815	0.0806578013573819	0	0.0403407317116544	0	0	0	0	0	0
GSE138260_GSM4103878_Control	0.116033047497479	0	0.330055283206068	0	0	0.31781765316152	0	0	0	0	0	0.0432510380209924	0.0789707888400256	0.0573106156636239	0.0451673574145842	0	0	0	0	0	0	0.0113942161957067
GSE138260_GSM4103879_Control	0	0.03235819466155	0.0665305760084761	0.306785790068269	0.0027046640253547	0	0.0832429608607873	0.0152494583963959	0.0719888546514726	0.0261152547913104	0	0	0.0448123127340351	0.105117611480512	0.0784405432376868	0.0305541931176457	0	0	0.1204997326647	0.0155998533018036	0	0
GSE138260_GSM4103880_Control	0.276879211173849	0	0.0268697391819018	0	0.10236945526847	0.12638456035464	0	0.0447260400086093	0	0	0	0.0718094641139986	0.00676751193811227	0	0	0.169116142511272	0	0.0192448559744633	0.0966193383875017	0	0	0.0592136810871807
GSE138260_GSM4103881_Control	0.171109965044044	0	0.28621671125911	0	0.028301700332418	0.16264771607826	0	0.0641538736717995	0	0	0	0.0788816912494394	0.0571846522967626	0.10442298276574	0	0.0462855927387525	0	0	0.000795114563674231	0	0	0
GSE138260_GSM4103882_Control	0.0757402358644816	0	0.107944295183395	0	0	0.2453314569359	0	0.124770884355645	0	0.0727294645719401	0	0.198468544183533	0	0.0547823106178462	0	0.0188657290088973	0	0.0102456292214606	0	0	0.091121450056901	0
GSE138260_GSM4103883_Control	0	0.0281554904782797	0.176962519886113	0.088470583103003	0	0.130087709866603	0	0.00826328344300607	0.134097242366729	0	0.0933813148233332	0.0341059751669764	0.0069062085906901	0.102067275706745	0.00180764309870821	0.0417948430476767	0	0	0.127717359937015	0	0.0261825504851224	0
GSE138260_GSM4103884_Control	0.110916060108683	0	0.242339280555039	0	0	0.284708872368047	0	0.0226025460431653	0	0	0.0554834106987187	0.0319727491538301	0.0209354563043284	0.0449129372727437	0	0.0575314253492599	0	0.00854223252942531	0.117383453940869	0	0.00267157567589167	0
GSE138260_GSM4103849_Treat	0.11056321772968	0	0.188788006353439	0.125476371062346	0	0	0	0.213963822491623	0	0	0	0.0939149632427622	0.0907907085597615	0.120434781103569	0	0	0	0	0.0200392747959979	0	0.0360288546608212	0
GSE138260_GSM4103850_Treat	0.263075507935987	0	0.240735226883834	0.0345848319986745	0	0.0644171762081203	0	0.00638005347029609	0.0484278524905329	0	0	0.112599672669068	0	0.0769334243613268	0	0.0429280913284119	0	0	0.0988327742110629	0	0.00392878912420738	0.00715659931847826
GSE138260_GSM4103851_Treat	0.127214557152762	0	0.157965192715629	0.180437116183033	0	0.189951312680716	0	0	0.0712009033815338	0	0	0.010883970489578	0	0.0151881758953731	0.0286984583210615	0.0850647525943511	0	0	0.0995357604204756	0	0.0338598001654861	0
GSE138260_GSM4103852_Treat	0.192699012646668	0	0.114254591172313	0.182410910705447	0	0.0328276053616307	0	0.26783950041178	0	0	0	0.0562628790657609	0.0146885694544918	0.0800145093599121	0	0.0121999668739376	0	0	0.04680245494806	0	0	0
GSE138260_GSM4103853_Treat	0.147663616660206	0	0.110424205848277	0.0976465971729416	0	0	0.0449984205132868	0.0225855374834112	0	0	0.00743893222677007	0.0280200916646457	0.12537342851076	0	0.0516944988654595	0.217255594014558	0	0	0.0659731380181461	0	0.0497232458214662	0.0312026932000731
GSE138260_GSM4103854_Treat	0	0.127771474260683	0.00371513207548393	0.189617360730355	0	0.0435563618954502	0.00123862942567198	0.0919885460727836	0.0314476974724853	0	0	0	0	0.115848178840657	0.0168693966740772	0.058457213569938	0	0	0.255296162770701	0	0.064193846211713	0
GSE138260_GSM4103855_Treat	0.200627487702945	0	0.0536849438541687	0.135294556512488	0	0.061890333221264	0.0436116876263056	0.207033039686469	0	0	0.00781779197707334	0	0	0.112535510821382	0.0346901404011625	0.0754285885759029	0	0	0.0673859196208387	0	0	0
GSE138260_GSM4103856_Treat	0.172962250943117	0	0.316221680494047	0.0952889841766952	0	0.0435197266242242	0	0.00596084774649227	0.0353312106907801	0	0	0.0958373798419993	0.0313020272273455	0.0492035403446397	0	0.0758972168168018	0	0	0.0636365768842142	0	0.0114624179623575	0.00337614024728579
GSE138260_GSM4103857_Treat	0.140682634298506	0	0.024697346349296	0.164594584874458	0	0	0	0.0842324698783609	0.0353363903956602	0	0	0.099584796086052	0.0169204889841604	0.0206698698303181	0	0.271785562197625	0	0	0.0544482190379224	0	0.0644116802193365	0.0226359578483042
GSE138260_GSM4103858_Treat	0.0855036515856391	0	0.0781726348322157	0.0884825839023838	0	0	0	0.069323189332701	0.0174854649345869	0	0	0.0394195412668194	0.392358324446698	0.0866295315337885	0	0	0	0	0.142625078165168	0	0	0
GSE138260_GSM4103859_Treat	0.117599561301613	0	0.264205364541778	0.1048207823169	0.0563430713581877	0	0.0362621663693488	0.121415529913092	0	0	0	0	0.00703827634247977	0	0	0.125905797489231	0	0	0.16640945036737	0	0	0
GSE138260_GSM4103860_Treat	0.239688115318622	0	0	0.234986665900631	0	0	0.0182814827563795	0.122120966122126	0	0	0	0.0195941625893862	0.130751651696086	0.0553064298058041	0	0.088458055844972	0	0	0.0908124699659932	0	0	0
GSE138260_GSM4103861_Treat	0.0352289519790995	9.17401852138906e-05	0.109263460555873	0.15129766579819	0	0	0	0.056409324296597	0	0	0	0.0968142137843719	0.0442526852048155	0.0667988759622223	0.0231551350452274	0.199078858320534	0	0.0201912796547167	0.0817668117405326	0	0	0.115650997472606
GSE138260_GSM4103862_Treat	0.121820881743562	0	0.296250967098425	0	0	0.254770327288176	0	0	0	0.0160640668284338	0	0.0482679574259184	0.0172221322661669	0.0580854208297765	0.0331138661889274	0.0555155089584236	0	0	0.09888887137219	0	0	0
GSE138260_GSM4103863_Treat	0.188108082622762	0	0.234565404535297	0.0335276569256693	0	0.0646154255451819	0	0.0802415907374605	0	0.00529414039650538	0	0.0266613769440544	0.0377234113379293	0.0186596036979844	0	0.181283302973735	0	0.0314320350336458	0.0911120425545412	0	0.00677592669523332	0
GSE138260_GSM4103864_Treat	0.152179695343679	0	0.193898110503265	0.074910192548229	0.0480635068388374	0	0.0034575172341082	0.0787945599601277	0	0	0	0.0557413308956886	0.0984448797422566	0.0278883116123963	0	0.231490386234603	0	0	0	0	0	0.0351315090868092
GSE138260_GSM4103865_Treat	0.0702377284782331	0.0790254937592566	0.488795409245713	0.0877321265445233	0.0841714927443905	0	0	0	0	0	0	0.0434453674069177	0	0.120556162257799	0	0.00775086959001584	0	0	0.0182853499731512	0	0	0
GSE29378_GSM726117_Control	0.213734516318803	0	0.306792818531745	0.100078273785488	0	0	0	0.178560258168792	0	0	0	0.0414553049084337	0.00442386983388237	0.0826717005126233	0	0	0	0	0.0437298225158697	0	0.0285534354243629	0
GSE29378_GSM726088_Control	0.0833074084035437	0	0.43399510524912	0	0	0.359009601273196	0	0	0	0	0	0.0482133106238145	0	0.0101085368624541	0	0.00428575284117315	0.0359003327727619	0	0.0249412534537489	0	0.000238698520187547	0
GSE29378_GSM726100_Control	0.264785676520948	0	0.0119655167047154	0.092963638672856	0	0.0916550208901865	0	0	0.0129642600990364	0	0	0.105633475374217	0.0593995123777038	0.0915285386921488	0.0186980149293823	0.0935711171855999	0	0	0.142291201976415	0	0.0145440265767907	0
GSE29378_GSM726140_Control	0.113861692506092	0	0	0.215348609384019	0	0	0	0.0508357674305126	0.138708768685749	0	0	0.0306148573636444	0	0	0.115561168098795	0.202254590984682	0	0	0.106501410544809	0	0.0263131350016978	0
GSE29378_GSM726109_Control	0.138764110228242	0	0.016574011049561	0	0	0.0635858185310748	0	0	0.101766001899759	0	0	0.0153289544668715	0.0843960201029879	0.165101401153891	0.075682544825126	0.0921882945550029	0	0	0.246612843187484	0	0	0
GSE29378_GSM726125_Control	0.310525022150326	0	0.0149194946135302	0	0.0834331149453039	0	0.0548851278487268	0	0.00634668894413414	0	0.0620183113495352	0.0448705160792508	0.0364921766084087	0.161625463910646	9.30217440123299e-05	0.0354612421176572	0	0	0.189329819688468	0	0	0
GSE29378_GSM726134_Control	0.0968151733676513	0	0.205063690169297	0	0	0.187097940421697	0	0.111102753984495	0	0	0.00344503119496239	0.0773852048054911	0.0853436876587412	0	0.0061783352404254	0.181906183060684	0	0.0020463064338398	0.0436156936627172	0	0	0
GSE29378_GSM726084_Control	0.144622206210685	0	0.374627034457551	0.136572682055901	0	0	0	0.0934088873263726	0.03395903407386	0	0	0.0744649238395043	0.0230821208510362	0.0176306198733977	0	0.0773915504801473	0	0	0.0242409408315456	0	0	0
GSE29378_GSM726139_Control	0.103419519890385	0	0.241400102247014	0	0.0780401806769169	0.133137613504598	0	0.0825615113133518	0	0.00662395652516207	0	0.0532211788038918	0.0219454458787579	0.0379753030286053	0	0.17754969178357	0	0.0211103135878678	0.0289882447914349	0	0.0140269379684438	0
GSE29378_GSM726090_Control	0.171678457137775	0	0.229992496140543	0	0.0390361903928453	0.106507585171906	0	0	0.0377719115897365	0	0.0559669113537052	0	0	0	0.0357991026599807	0.0922626952633169	0	0.000530448653615812	0.151086390458787	0	0	0.0793678111777893
GSE29378_GSM726102_Control	0.113659246853648	0	0.098130512502885	0.0721262986197958	0.0893464117254891	0	0	0.00589964966280473	0.0698298086122936	0	0	0.0671149228728519	0.254095559846147	0.188565251188045	0	0	0	0	0.0412323381160399	0	0	0
GSE29378_GSM726103_Control	0.0643482827026265	0	0.183121859879328	0.105615314332177	0	0.106774897652259	0	0.0600445142339325	0	0	0	0.0763620246901367	0.0937516728151002	0.0860423662151529	0	0.0818802505822113	0	0	0.142058816897075	0	0	0
GSE29378_GSM726099_Control	0.253148312962847	0	0.0493218465074664	0.102541128415229	0	0	0.0225944258811115	0.0122961811675097	0.0394608006496355	0	0	0.155758541849529	0.100108173873455	0.0777816401153569	0	0.069511068340202	0	0	0.117477880237658	0	0	0
GSE29378_GSM726144_Control	0	0.176086945601041	0.0631077473856257	0.0549632864876301	0	0.0568725085660872	0	0.0820163713816961	0.0638796570099683	0	0	0.0390470253562683	0.106266392848925	0.192551438222875	0.0484878331803535	0.0114323210944876	0	0	0.105288472865043	0	0	0
GSE29378_GSM726086_Control	0	0.0815774318672788	0.429023965855312	0.176399947199129	0	0	0	0.129205298846944	0.00325751268088175	0	0	0.0352191894609041	0.00457461588453941	0	0	0.126889836152829	0	0	0.00213523850063881	0.0117169635515422	0	0
GSE29378_GSM726131_Control	0.13874419156319	0	0.228774877253462	0.0812699010491833	0	0	0	0.122505859132819	0	0	0	0.083316930220173	0.00704809256982419	0.0293653079337304	0	0.167173279171388	0	0	0.123092534435157	0	0.0187090266710723	0
GSE29378_GSM726089_Control	0.263133989225058	0	0.297495861611428	0	0.0578766024018339	0	0	0.0980338890399711	0	0	0.0536543086174078	0	0.0161627083365101	0.0598644321538363	0.00337263830586428	0.110060085672878	0	0	0.0279835737886506	0	0	0.0123619108465625
GSE29378_GSM726136_Control	0.0126565002556978	0.052687065746317	0.206973651506116	0.202189745567713	0	0	0	0.0432420616970134	0.074949550046549	0	0	0.0652557790403897	0.0966900181546344	0	0	0.0777013929693268	0	0	0.147090178852163	0	0.0205640561640807	0
GSE29378_GSM726121_Control	0.236023557092603	0	0.270301316530738	0	0	0.21118679675159	0	0	0.0397576852784398	0	0	0.0378627633651634	0	0.109220577285847	0.0082502846841525	0	0	0.0101780290853197	0.0517519283259706	0	0	0.0254670616001751
GSE29378_GSM726133_Control	0.0882073421060462	0	0	0.0284733653823237	0	0.188777094830052	0	0	0.0355250781757977	0	0	0.07922113378689	0	0.124532192343742	0.182897976631342	0.0427588226732334	0	0	0.229606994070573	0	0	0
GSE29378_GSM726085_Control	0.188936075409993	0	0.00955325620781296	0.0274086295250929	0	0.233084391501543	0	0	0.0681692276209147	0	0	0	0.0771647264928338	0.0460034348118318	0.0264298284342041	0.247924076599626	0	0	0.0753263533961484	0	0	0
GSE29378_GSM726113_Control	0.160133403786567	0.0118001074654083	0.00867412208111098	0.0953771631105932	0	0	0	0	0.116548437995946	0	0	0.00403043758731263	0	0.139175325855867	0	0.0354636575387274	0	0	0.298109471771411	0	0	0.130687872807057
GSE29378_GSM726130_Control	0.110350327037984	0	0.139925631371668	0	0.0564228464264499	0.0229084924828139	0	0.165135580619125	0	0	0.0396546310068382	0.0129544054882079	0.0677442920850118	0.0303408665725372	0	0.21419677808815	0	0.000801883572096906	0.139564265249117	0	0	0
GSE29378_GSM726137_Control	0.159234457120719	0	0.314819268260532	0	0.0583960970979331	0	0	0.126760614335542	0.0143146485648092	0	0.0310925895192643	0.00446414614906989	0.055696646516621	0.0991521867750818	0	0.113649391655268	0	0	0.0224199540051589	0	0	0
GSE29378_GSM726105_Control	0.0669196422535065	0	0.33431560000395	0	0	0.0620815676864929	0	0.0981154907971987	0	0	0	0.0467063243535626	0	0	0.0109589879913705	0.257954873130221	0	0	0.122947513783698	0	0	0
GSE29378_GSM726132_Control	0.166065298654931	0	0.472357943813301	0	0.105323374800762	0	0	0.152867525927221	0	0	0.00280046154893021	0.0605075718378527	0.00237708293191114	0	0	0.0279209806420755	0.00587240241882059	0	0	0	0.00390735742419489	0
GSE29378_GSM726124_Control	0.0856076421126296	0	0.279417917912087	0.101255149537954	0.0443456218977903	0	0	0.141295057222541	0	0	0	0.0820499135215972	0.0252779564868567	0	0	0.176750671808987	0	0	0.0640000694995563	0	0	0
GSE29378_GSM726110_Control	0	0.150328881811533	0.142750682107668	0	0	0.0185563655136259	0	0.162354808855871	0.101143378101513	0	0	0.0973955758450143	0	0.107395985703082	0	0.0285311550626679	0	0.00422159117274968	0.187321575826275	0	0	0
GSE29378_GSM726097_Control	0.0164317988087851	0.070520315465938	0.0451829547632878	0	0.168700017332336	0.0567493661723273	0.0209629431840722	0	0.0158821228878541	0	0.0175608202477151	0.195484211263888	0.194240877172848	0	0.0142464524116883	0.082152078332549	0	0	0.10188604195671	0	0	0
GSE29378_GSM726112_Control	0.119643228389797	0	0.0366741851801692	0.244944394699001	0	0	0	0.0191112982885629	0.0203426994760189	0	0.0348490859481839	0.0561243617717446	0.0871691592816747	0	0	0.300309851697275	0	0.0299355379270681	0	0	0.0508961973405049	0
GSE29378_GSM726116_Control	0.371735473143129	0	0.227414100514846	0.0366350563123267	0	0.103747681314782	0	0.0651895283634257	0.0809945703927321	0	0	0.0343704806912037	0	0.052780406580495	0	0	0	0	0	0.0271327026870607	0	0
GSE29378_GSM726104_Control	0.278035782920372	0	0.318206473390522	0	0	0.137980305834621	0	0.111096285128012	0	0	0.0015393220868249	0.0394220197403944	0	0.0575182653224304	0	0	0	0	0.0463980674755575	0	0.00980347810126498	0
GSE29378_GSM726118_Treat	0.125259102850723	0	0.138590764786794	0.180803622403611	0	0	0	0.158928258621061	0	0	0	0	0.0823739512129955	0.0643524571872001	0	0.121899427431452	0	0	0	0.0721998570943332	0.0555925584118291	0
GSE29378_GSM726096_Treat	0	0.0721833901724243	0.165550640283901	0.108939898478862	0	0.159334207417247	0.0516435310360741	0.0924347580378139	0	0.0101160857010663	0	0.020313464583539	0.0705254463949447	0.206033777758055	0	0	0	0	0.0105397973590932	0.0101364256180098	0.0222485771589684	0
GSE29378_GSM726107_Treat	0.1912924043124	0	0.0945645504216485	0.0287322690921975	0	0.215034795937576	0	0.035802425093475	0.0646167968139737	0	0	0.052806853421934	0.071632439457602	0.126182176634169	0	0.00012194087120587	0	0	0.119213347943818	0	0	0
GSE29378_GSM726098_Treat	0.102244111082626	0	0.158813367799747	0.148512787716356	0	0.207784387125357	0.036172252372507	0	0	0	0	0.00214526719193262	0.0322480822300058	0.117951990613832	0.0137803219263489	0.0282143016066086	0	0	0.152133130334679	0	0	0
GSE29378_GSM726111_Treat	0.135580554484231	0	0.393827356366901	0.0133471557304044	0.0113413293860511	0	0	0.114015241265946	0	0.0260463357772738	0	0.0991257821795671	0	0	0	0.206716244809626	0	0	0	0	0	0
GSE29378_GSM726135_Treat	0.102547108119494	0	0.43785974252037	0.0215148532980315	0	0	0	0.125965927888275	0	0.0921990753761206	0	0.0705371722596307	0.0347307764218979	0.0186926662842373	0	0.0727473331678379	0	0	0.0232053446641058	0	0	0
GSE29378_GSM726094_Treat	0.135817947467515	0	0.255917166175336	0.093721734763145	0.0126017639794484	0	0	0.158314053248439	0	0	0	0.0581086029149774	0.0403645668034996	0.0688731503241296	0	0.0753623699054939	0	0	0.0907157829558439	0	0.0102028614621726	0
GSE29378_GSM726123_Treat	0.112511153885778	0.0035140202609064	0	0	0.0362912817810759	0.183404263388171	0	0.159836102656466	0.00653505054429632	0	0	0.0716529723009918	0.0448238032874255	0.168535335544155	0.00667824158605909	0.00785576497828325	0	0.0318361476009892	0.134514995720096	0	0.0320108664653057	0
GSE29378_GSM726138_Treat	0.229492896736888	0	0.0644478633095624	0.225072030567627	0.00837086234549905	0.205666560358967	0	0	0.065010290135339	0	0.0878463960132778	0	0	0.0431297199898577	0.00203163821943936	0	0	0	0	0.0468338960612443	0.0220978462622989	0
GSE29378_GSM726092_Treat	0.179241825502339	0	0.135163202873647	0.0775452986871067	0	0.0518763522888474	0	0.0365210346243557	0.182763327172656	0	0.0638485315644803	0.000296892713248991	0	0.101077258480369	0	0	0	0	0	0.0773612042796202	0.0247003738261688	0.0696046979871614
GSE29378_GSM726095_Treat	0.0773676595993976	0	0.631231363021591	0.0885366104306386	0.0304409694024293	0	0.0134767694862087	0.085118093768777	0	0	0.0132414984940335	0	0	0	0	0.0605870357969238	0	0	0	0	0	0
GSE29378_GSM726115_Treat	0.214266272587866	0	0.00214469713698957	0.0276343299633388	0	0.0946300009002224	0	0.109654441682216	0	0	0	0.127744818407958	0.0182974334425894	0.0958100336566872	0.0193906190531522	0.130687702072919	0.00907178245093082	0	0.150667868645132	0	0	0
GSE29378_GSM726114_Treat	0.201885448411373	0	0.479071227133433	0	0.110972222126208	0	0	0.0809938143617869	0	0	0	0	0	0.0776764186023624	0.0299843814262638	0.0147021761668696	0	0.00471431177170314	0	0	0	0
GSE29378_GSM726145_Treat	0.189730715103542	0	0.063789112295971	0	0	0.0288551877248183	0	0.166544796420176	0	0	0	0.0823524423978063	0.119834241876461	0	0	0.254683963664816	0	0	0	0.0583523461094844	0	0.0358571944069248
GSE29378_GSM726142_Treat	0.238221119141221	0	0.0308713056126004	0.189028086858494	0	0	0	0.163926176917343	0	0	0	0.0477319584525646	0.0353743414970797	0.0233716638339651	0	0.211887306347476	0	0	0	0	0	0.0595880413392563
GSE29378_GSM726091_Treat	0.0491712674575668	0	0.346932481163843	0	0.176903757428983	0	0	0.0969027085783377	0	0	0	0.0660017894265171	0.0351742202817722	0.220299345380141	0	0	0	0	0	0.00861443028283848	0	0
GSE29378_GSM726143_Treat	0.23096052555939	0	0.121566097563925	0.00758345754418963	0.0815565434248103	0	0	0.132233015044225	0.0210825988637322	0	0.0201707560913506	0.0822874667065623	0.102376248708373	0.081578263331051	0.0302482858788153	0	0.00633873844558586	0	0.0820180028379904	0	0	0
GSE29378_GSM726093_Treat	0.0696253906430465	0	0.458089880459931	0.00675032543397876	0	0.0807684547266065	0	0.0881742117853353	0	0	0	0.0497116120162971	0.0692505445216166	0.0195752901369883	0.0177110305880656	0.0909825773127749	0	0.00306923980174448	0.0462914425736152	0	0	0
GSE29378_GSM726083_Treat	0	0.0781066520788428	0.36672528518947	0	0	0.0640518119559087	0	0.149174106629224	0	0.0182886445284096	0	0.0892742657174496	0	0	0.00679759107701154	0.145434865842818	0	0	0.0248182655935471	0	0.0573285113873186	0
GSE29378_GSM726129_Treat	0.105881998127592	0	0.212365285530508	0.179196571526377	0	0.0426816440870729	0	0.0965086423337292	0.125299017521822	0	0	0	0	0.161268071819387	0	0	0	0.0151677636402046	0.0482103248345616	0	0.0134206805787464	0
GSE29378_GSM726141_Treat	0.221624009474127	0	0.0600560544113077	0	0	0.335382717468095	0	0	0	0	0	0.0873280242094964	0.0665862199010391	0.100704712507702	0.0142715945236475	0.0191513783154728	0	0	0.0948952891891127	0	0	0
GSE29378_GSM726120_Treat	0.17308564266762	0	0.1765268930287	0.14740944094066	0	0.0458977759738107	0	0.0713813283799418	0	0	0	0.0989231162816783	0.0171613000875712	0.0296930057122716	0	0.152236141023786	0	0	0.0876853559039616	0	0	0
GSE29378_GSM726106_Treat	0.255322030880763	0	0.244172082402201	0.25795126035526	0	0	0	0.0121312338200245	0.0513654918375135	0	0	0.0389492094306487	0	0.0831529163784225	0	0	0	0.00366187400479247	0.0532939008903742	0	0	0
GSE29378_GSM726108_Treat	0.275310405785659	0	0.13230607446616	0.0689445802419712	0	0.0606845130120244	0	0.00383334593342086	0.0604497344181578	0	0.0303421545679199	0	0	0.314335075286624	0	0.00314762965358772	0	0	0.050646486634476	0	0	0
GSE29378_GSM726087_Treat	0.0743701988668817	0	0.046971495408998	0	0.047802374749085	0.105613189104548	0.123902624146021	0	0	0	0.0944979251288619	0.0740486151790972	0.0679135040201563	0.0755622861537526	0.00965242101599808	0.0696933459857939	0.0180229377992092	0	0.191949082441598	0	0	0
GSE29378_GSM726119_Treat	0.147901450823118	0	0.181631339186551	0.108459981573216	0	0.0163305100058202	0.0297129702709236	0.0845337592320381	0	0	0.0495130050578748	0.0474572917934424	0.0677615273351661	0	0	0.188245697079652	0	0	0.0687845006182354	0	0.00966796702396277	0
GSE29378_GSM726128_Treat	0.1449578666476	0	0.0733637726322947	0.106057052276052	0	0.263867424601393	0.0900772328479207	0	0	0	0.0116828869726624	0	0.112890347594217	0.00885657541914867	0	0.177681616492845	0	0.0105150501794297	5.01743364363652e-05	0	0	0
GSE29378_GSM726122_Treat	0.103519697832193	0.107845434505493	0.148399222232602	0.0652998059883498	0.0148518493835625	0	0.00819131853686432	0.0632227398701171	0	0	0.0144264627934827	0.0178981704083215	0.149613897317854	0.005770556131268	0	0.235063223565689	0	0.0427182867896624	0.0231793346445399	0	0	0
GSE29378_GSM726127_Treat	0.349024490825553	0	0.0884548716715635	0	0	0.114646145463771	0	0.106296432437655	0	0	0.00510077550522012	0.0650114759990332	0	0.172719498543054	0	0.0535578574461938	0	0	0.045188452107957	0	0	0
GSE29378_GSM726126_Treat	0.0873090264744068	0	0.179418509549765	0	0	0.19375570104899	0	0.177408905492657	0	0	0	0.132524150096244	0	0.141727758529944	0.0172542583804417	0.013778482910226	0	0	0.0568232075173263	0	0	0
GSE29378_GSM726101_Treat	0.17317414974497	0	0.102942281110839	0	0.0657170850526223	0.0698027853345233	0	0	0	0.138842827783974	0	0.0365001890001631	0	0	0.0209741313543869	0.333899158564892	0.00126122418573499	0	0.0325641713207406	0	0	0.0243219965471537
GSE37263_GSM915094_Control	0.0409538727880904	0.0620199087471168	0.196452607920737	0	0.0522064817487928	0.0699095632177957	0	0.0335659504768833	0	0.0242152731700921	0	0.0255655556467388	0.0999602504978286	0	0	0.284286541688194	0	0.00302600705320206	0.067071682624124	0	0.0407663044204039	0
GSE37263_GSM915095_Control	0.0524545559411173	0	0.17360550767455	0	0	0.0771195117668794	0	0.0634097107295495	0	0.0685192042041236	0	0.0882387813591345	0	0	0.00311975815113243	0.0483019414946754	0	0.00900521983203391	0	0.391989205768552	0.0146814877845822	0.00955511529366976
GSE37263_GSM915100_Control	0.0972799270503064	0	0.174040155311455	0.0899480560066641	0	0.0840417926993074	0	0.156162749966589	0	0	0	0.0863277708515717	0.0756742816401206	0.0162359870644949	0.0153421821548388	0.174585096176016	0	0	0.0303620010786362	0	0	0
GSE37263_GSM915101_Control	0.130064632194494	0	0.18455935918898	0	0.0561430378270666	0.197609636172298	0.0187943803936074	0.0378566966323918	0	0.0203799880216262	0	0	0.0215777945524643	0.0797571473022249	0.0425983259681881	0.0825033076532462	0	0	0.112242206380365	0	0.0159134877130482	0
GSE37263_GSM915102_Control	0.222529006495302	0	0.0626047978635653	0.205280191105916	0	0.123563518600693	0	0.00700125072384178	0.0661036674249019	0	0	0.041361581416567	0.00719618245213088	0.070836958011664	0	0.0775084011477611	0	0	0.116014444757657	0	0	0
GSE37263_GSM915104_Control	0.285115952077356	0	0.150741261945014	0.10503626549321	0	0	0	0.00725423763462051	0.129021948704062	0	0	0.031528779605796	0.0286469817071347	0.119027907889156	0	0.143626664943652	0	0	0	0	0	0
GSE37263_GSM915107_Control	0.0114329635365816	0.014478451193868	0.34725024951503	0	0	0.161744940276186	0	0.186294900893801	0	0	0	0.0729803998241037	0.0481967699112165	0	0	0.112380495851607	0.0276492268067711	0	0	0	0.0175916021908348	0
GSE37263_GSM915109_Control	0	0.143307373577837	0.0553441565169401	0	0	0.311867739014087	0	0.0445932716151926	0	0	0	0.13958993391705	0	0.112124259441473	0	0.0582876160404377	0	0.0241535918379676	0.110732058039015	0	0	0
GSE37263_GSM915096_Treat	0	0.19402575221504	0.270150669909358	0.186761550223058	0	0	0	0.0932110358815653	0	0	0	0.0106168828710426	0	0.0560631945095669	0	0.103885496782811	0	0	0.0697250502498533	0	0.015560367357706	0
GSE37263_GSM915097_Treat	0.263504705729279	0	0.162967484454725	0.0373348707885143	0.0916399918665573	0	0.0675325442222908	0.013095464356483	0	0	0	0	0.0667831760082947	0.0562620072770954	0	0.126328760924384	0	0	0.0989252686934575	0	0.0156257256789193	0
GSE37263_GSM915098_Treat	0.234927916738923	0	0.091577838191252	0.157886439912077	0	0.113899662752809	0	0	0.12960079541718	0	0.00111911915351169	0.0527845328133586	0.104244767270821	0.095435864729555	0	0.00623465722418909	0	0	0.0113601304361177	0.000928275360206113	0	0
GSE37263_GSM915099_Treat	0	0.151204968914116	0.143854308899922	0.167666384421484	0	0.0978924952836769	0	0	0	0.0949868089984251	0	0.0270519868158908	0	0.111092783212752	0	0.0879892307708388	0	0.0122875715179826	0.105973461164911	0	0	0
GSE37263_GSM915103_Treat	0.260049033614376	0	0.188398454815507	0	0.127796418800266	0	0.0307563650918694	0.0828339215632419	0	0.0283786471345659	0	0.0579065013117866	0.0406206947633972	0.0309033002382356	0.0518910915432186	0.0492752119998759	0	0	0.0511903591236594	0	0	0
GSE37263_GSM915105_Treat	0.278823873626302	0	0.14013299128512	0.217497545151497	0.0189752987482072	0	0.00234841538501799	0.0703252422340739	0	0	0.0582865869682483	0.0299137538004507	0.0491980897712738	0.102894250644402	0	0	0	0	0.0316039523854074	0	0	0
GSE37263_GSM915106_Treat	0.148019802173048	0	0.0823266840390611	0	0	0.272135811297722	0	0	0.0296120254227754	0	0	0.0124992859121509	0.0361772887386611	0.0240442197811041	0.00893547353978336	0.17842268982872	0	0	0.156114766699302	0	0	0.0517119525676721
GSE37263_GSM915108_Treat	0.0737800614015254	0.000134348178382881	0.11359246530259	0.193005294841544	0.0247417933844236	0	0	0.254508846088224	0.0273588929967972	0	0.0426194886409851	0.0179554124329303	0	0.165643010549982	0.00807007133972954	0.0360874519099288	0	0	0.0196364327946208	0	0	0.0228664301383362
GSE5281_GSM119615_Control	0	0.284830343810259	0.255604335975676	0.029517883305689	0.0610739059511914	0.0531000318793064	0	0	0.105245547297622	0	0	0.0239359485252304	0.0158446168778154	0.0418764801085621	0	0.0920432811594754	0	0	0.0369276251091729	0	0	0
GSE5281_GSM119616_Control	0.0768940192784281	0.0216670323146773	0.42875834538113	0.0448084200528427	0.0841758549953047	0	0	0.11705589684536	0.0538652641878975	0	0	0.0376004344123154	0.00313062754022698	0.0689841098781383	0	0.0189312357199206	0	0.0441287593937588	0	0	0	0
GSE5281_GSM119617_Control	0.20912056914387	0	0.224256522997162	0.0754298619939237	0	0.0483903684834675	0.05210067790575	0	0.144861065079755	0	0	0.0988784282793412	0	0.0223121831789155	0	0.124650322937815	0	0	0	0	0	0
GSE5281_GSM119618_Control	0.0455393030303257	0	0.443830803287507	0.262889837908268	0	0.0290999540615798	0	0.0267037754298201	0.0473465778449503	0	0.0021243287677549	0.0167508626279833	0.00904581188834648	0	0	0.0855109971713778	0	0	0	0.00736554839684956	0	0.0237921995852368
GSE5281_GSM119619_Control	0.114517516030919	0	0.165153766064105	0	0	0.191885793651428	0	0.0246111931203851	0.017791993829295	0	0.00339653741684013	0.00364413413820924	0.0226056721250571	0	0	0.301522095775789	0	0	0.0719229410200875	0	0.0121047948648453	0.0708435619630386
GSE5281_GSM119620_Control	0.0398589708703097	0.10791147571236	0.243142441474901	0	0.200723844472111	0	0	0	0.0268495104046095	0.10004728927577	0.0560950807353639	0	0	0.00839660604833809	0	0.0802315227576571	0	0.0369265577600557	0	0.0998167004885243	0	0
GSE5281_GSM119621_Control	0.311862949389659	0	0.0398252033078306	0.149283798904269	0.0257038820105592	0	0	0.0318020840625695	0.0257433084677708	0	0	0.0650338212950307	0.0636470121390948	0.0570038954912685	0	0.124359715872382	0	0	0.0724205573190702	0	0	0.0333137717404949
GSE5281_GSM119622_Control	0	0.0148921457908258	0.328714055314549	0.049346150771806	0.150003768105345	0	0.151652450056928	0.080726396691204	0	0	0	0.0485871264107339	0.0692526521113693	0	0	0.0423396512918141	0	0	0.0128245675664268	0	0.0516610358889981	0
GSE5281_GSM119623_Control	0.172755969863234	0	0.292518376612725	0.0918241818460832	0	0	0	0.149904618378418	0.100681995100846	0	0.0453303009523892	0	0.0153685039265657	0.0309997066961332	0	0.0532539612222021	0.00907572993068105	0	0.0360387288381282	0	0.00224792663259373	0
GSE5281_GSM119624_Control	0.213393930450986	0	0.0206280565477516	0.231041870475785	0	0	0	0.0704459131168673	0.0438703806422394	0	0	0.11714281663282	0.0434346781815785	0.0486367230798932	0	0.122984875975886	0	0	0.0671819675994098	0	0.021238787296783	0
GSE5281_GSM119625_Control	0.189112027771001	0	0.0419762841627305	0.0844556437064704	0	0.0599711167237824	0	0.163146293475446	0	0	0	0.0638717184245359	0.055017819606729	0	0	0.313538585905033	0	0	0.0289105102242718	0	0	0
GSE5281_GSM119626_Control	0	0.0608835599033447	0.0302816039819661	0	0.179067535254767	0	0	0	0.0664195741782707	0.054844771261142	0	0.010885743991737	0	0.127755223785573	0.0606523230605414	0.00863585324982697	0.00337262456544034	0	0.397201186767391	0	0	0
GSE5281_GSM119627_Control	0.0816398217969552	0.00628245641356499	0.164722781504475	0.256816717866006	0	0	0	0.0692819733559037	0.0530819475961097	0	0	0.0496770020544188	0.0976223412938282	0.111481397209	0.0226567918324981	0	0.0125058251447936	0	0.018079846341914	0	0.0561510975905322	0
GSE5281_GSM119628_Control	0.0389655669390125	0	0.262939222401093	0.190216856522653	0	0.0551669598471823	0	0.0282378373353768	0	0	0	0.092003070207842	0.090368313785772	0.0934938349656493	0.0189953795898592	0.0655404301871596	0	0	0.0640725282184004	0	0	0
GSE5281_GSM119629_Control	0.120524605179245	0	0.233102129128306	0.185493306123358	0.0638292773252997	0	0	0.117491386243562	0	0	0	0.0662398068772811	0.066902828015726	0.0338075593731371	0.0419707117326966	0.0413842055081984	0	0	0.0292541844931901	0	0	0
GSE5281_GSM119630_Control	0.225499998410303	0	0.103744317204851	0	0	0.105299857414642	0	0.153279995592364	0	0	0.0543416693349683	0	0.119237046838312	0.134947920084194	0.00416739832960468	0.0825894630253421	0	0	0	0	0.0168923337654191	0
GSE5281_GSM119631_Control	0.248212591643369	0	0	0.0310419673018055	0.0207753676812146	0	0	0.214779569754068	0	0	0	0.189119911572652	0.081861887135141	0.0593631905338568	0.020761393641546	0.0855220821442656	0	0	0.043472034580151	0	0.00509000401193007	0
GSE5281_GSM119632_Control	0.16971059124958	0	0.316458738754791	0.00400415953317952	0.0645804036717532	0	0	0.0927662631908857	0	0	0.0771836063269062	0.0053695330572047	0	0	0	0.141924110451397	0	0	0	0	0.0742395775640514	0.0537630162002513
GSE5281_GSM119633_Control	0.187418793122174	0	0.226590145694119	0	0	0	0.128308035231611	0.131665649752451	0	0	0.0185566239638616	0.0286407005189396	0.0617605043658501	0.111611810182137	0	0.0540726715302425	0	0	0.0513750656386145	0	0	0
GSE5281_GSM119634_Control	0.220490286025477	0	0	0.267259810492171	0.0704934213921565	0	0	0.0805025087564851	0	0	0	0.10653946833158	0	0.0189804646915079	0	0	0	0.0937533712595131	0.0646403795479488	0	0.0773402895031614	0
GSE5281_GSM119635_Control	0	0.0978135634145275	0.24593268809651	0.129019503759258	0.104580753084712	0	0	0.193756876702221	0	0	0	0.0472271432148692	0.00999660643764664	0	0	0.160303080814735	0	0	0	0	0.0113697844755213	0
GSE5281_GSM119636_Control	0.165981276041382	0	0.223509532956381	0.0742204353546469	0	0.140241168862484	0	0	0	0	0	0.0608535052668742	0.159876646925245	0	0	0.127375140947731	0	0.00546202694742481	0.0424802666978306	0	0	0
GSE5281_GSM119637_Control	0.132857312334084	0	0.30742845979055	0	0.0672209639856204	0.0495647766946867	0.00158295176153084	0	0	0	0	0.0729900197588089	0.0824559427311494	0.0291731272687801	0	0.157511357190526	0	0	0.0465754164395839	0	0.0526396720446795	0
GSE5281_GSM119638_Control	0	0	0.19561551097052	0	0	0.132569127470549	0.120251687935897	0.177798745928619	0	0	0	0.109831512632166	0	0.0927356657218373	0.000872746017102821	0.0642853171444242	0	0.0708084541964058	0	0	0.0352312319824779	0
GSE5281_GSM119639_Control	0.116577973968312	0	0	0	0.00458643188755884	0.483851487444424	0	0.0215663120807441	0	0	0	0.102926026705678	0	0.00585929251512611	0	0.126827955951659	0	0	0.137804519446497	0	0	0
GSE5281_GSM119640_Control	0.201062831250036	0	0	0	0.0361363919794631	0	0	0.132436263783299	0	0.0450678820715011	0	0.116547425055962	0	0	0	0.200151229664073	0	0.0697460096893071	0.198851966506358	0	0	0
GSE5281_GSM119641_Control	0.0148840504535508	0.0384320359573168	0.313820631541322	0.000665043999317242	0	0	0	0.242399315998062	0	0	0	0.0448968285604443	0	0.168385604228723	0	0.077017147105158	0	0	0.0692500599258065	0	0	0.0302492822302989
GSE5281_GSM119642_Control	0.126720102763517	0	0.00449387205073867	0	0.0773864698703326	0	0.0258979209549067	0.197377304855243	0.0154837526316354	0.0818393149718261	0	0.117625039063504	0.11678873402117	0.20606940849451	0	0	0	0	0.0303180803226167	0	0	0
GSE5281_GSM119643_Control	0.00837054645483276	0.044893535959826	0.449064750558333	0.100992909148778	0	0.0609715793851208	0.0275100955726677	0.0828224778184447	0	0	0	0.025675372389334	0.0242012683384688	0	0	0.0450437062271392	0	0	0.086095956069064	0.0109141725201225	0	0.0334436295578684
GSE5281_GSM119644_Control	0.125903975967818	0	0.38107027310914	0.258651753647315	0	0	0	0.118326095711644	0	0	0	0.0396293903383806	0	0	0	0.0539186375999989	0	0	0.0116071068794432	0	0	0.010892766746261
GSE5281_GSM119645_Control	0.0701447530316642	0	0.262470473184002	0	0	0.313227506179884	0	0.0195599746944109	0.0914997416000197	0	0.0585732079281488	0	0	0.163542910763847	0	0	0	0	0	0	0	0.0209814326180237
GSE5281_GSM119646_Control	0.0542521308097153	0.0529642125476316	0.0466802873458268	0.210306457446846	0.0144724015360975	0	0	0.147536718049368	0	0	0.231481732988175	0	0.0344970555316796	0	0	0.156830571116156	0	0	0	0	0	0.0509784326285042
GSE5281_GSM119647_Control	0.0563000655210697	0	0.277516345088389	0	0.0400475472808439	0	0.134776617470899	0.171086221810776	0	0.0208139764026394	0	0.0978786788771344	0.0255368651687514	0.04689360226855	0	0	0	0	0.0471960996117322	0	0.0819539804992147	0
GSE5281_GSM119648_Control	0.32828116283105	0	0	0.0448777758307883	0	0.128290837395336	0.0039802888628658	0	0.031130929917212	0	0	0.103891169905941	0	0	0	0.276806954101969	0	0	0.0827408811548374	0	0	0
GSE5281_GSM119649_Control	0.202767133144411	0	0.371308574745359	0	0	0.13778987592787	0.0418530935136942	0.0676556617062643	0	0	0.000163828752398108	0	0	0.00370258147916769	0.0355241909851802	0.0890667463848553	0	0	0.0149768665770154	0	0	0.0351914467837843
GSE5281_GSM119650_Control	0.208616412504802	0	0.00543669662108518	0.0362469796632153	0.0319559840316538	0.112294481562681	0.17023455119283	0	0	0	0.0379043536043534	0	0	0.044437438896962	0	0.27461096582534	0	0	0.0598830032906974	0	0	0.0183791328063795
GSE5281_GSM119651_Control	0	0.0594512756654166	0.0833011169937704	0.125365093859571	0.195091285661545	0	0	0.242573156923019	0	0	0	0.0554904476751159	0.00266634119010332	0	0.00428978110820894	0.103391762676794	0	0	0.0836725496504123	0.0447071885960449	0	0
GSE5281_GSM119652_Control	0.0615699826594855	0	0.218581972231651	0.147497312988165	0	0	0.0372884457704891	0.124462603876682	0	0	0	0.0766550570036651	0.0631274342914421	0.0711710217641814	0	0.0537848788332083	0	0.0730048045004996	0.0728564860805302	0	0	0
GSE5281_GSM119653_Control	0	0.197399675905331	0.324852959619946	0	0	0.25305644595531	0	0	0	0	0	0.0156697305792425	0.00743222533582261	0.1389466744414	0	0.0191489084316474	0	0.0167386355557548	0.0267547441755471	0	0	0
GSE5281_GSM119654_Control	0.121994488824468	0	0.30980001061767	0.115467085223573	0	0	0	0	0.200631100349302	0	0	0.0584984596539442	0.0449269572571405	0.102752095412185	0	0	0	0	0.00244214285555176	0.0434876598061653	0	0
GSE5281_GSM119655_Control	0.181084765228078	0	0.283743664241508	0.0489205420998722	0.0687689677617594	0	0	0	0.0614972260719797	0.107181033323558	0	0.0603777781951454	0.0777977606819798	0.0748836268859403	0.0142359782202638	0.0215086572899147	0	0	0	0	0	0
GSE5281_GSM119656_Control	0.176486113731301	0	0.0871969171603356	0	0	0.212797763243019	0	0.0441761339722258	0.0479252136670859	0	0	0.02749481111571	0	0.0733337447002926	0.00110097439963128	0.156968316192512	0	0.00859863238635741	0.103307360410627	0	0.0508444591914804	0.00976955982942303
GSE5281_GSM119657_Control	0	0	0.233764384274408	0	0.0285958479884429	0.134598893139732	0	0.286295775339935	0	0	0	0.0165911607779963	0.131455067014278	0.0998697245535073	0	0.0399804893992159	0	0	0.0288486575124849	0	0	0
GSE5281_GSM119658_Control	0.207643382481989	0	0.24767110425476	0	0.0522218554441505	0	0.0407031257868336	0.170346839420012	0	0.00416071490517747	0	0.0284322706049603	0.0379598950942032	0.108690463055512	0.0445346787355513	0	0	0	0.0329061788670681	0	0.0247294913497827	0
GSE5281_GSM119659_Control	0.197132369701408	0	0.337011787872047	0.0891416151254389	0.0129668002561196	0	0	0.0950740364411801	0	0.039415486659364	0	0.0812398143321673	0.0178606070946962	0.0960571320287978	0	0.00587237506984667	0	0	0	0.0282279754189342	0	0
GSE5281_GSM119660_Control	0.122633821830191	0	0	0.0464487098489731	0	0.216946296085282	0	0.0738503631447941	0	0.020358775611703	0	0.19545154499573	0.10305493242982	0.0635954448149089	0	0.0323238575805269	0	0.00659013025043499	0.115306615285226	0	0.00343950812240932	0
GSE5281_GSM119661_Control	0.102512720762562	0	0.248030509340856	0.121968619528144	0	0.184913790276982	0	0	0	0	0.00505450608416858	0.03580382242548	0.117281777547188	0.0987394268883639	0	0.0340265706017795	0.0176703988868744	0	0.0259543451345357	0	0	0.00804351252306465
GSE5281_GSM119662_Control	0.12474120252346	0	0.285187312557483	0.0115782105824654	0	0.275358758052616	0	0	0	0	0	0	0.106886256221537	0.107899258072108	0	0.0552031574228591	0	0	0.0331458445674721	0	0	0
GSE5281_GSM119663_Control	0.212260854094501	0	0.239776833916899	0.166856753212007	0	0	0.0136585216424935	0.0130522327461171	0	0	0	0.0836331135720664	0.0714682936244894	0.0964340646607363	0	0	0	0	0.0900233763965544	0	0	0.0128359561341346
GSE5281_GSM119664_Control	0.304504081940822	0	0.0393363438701635	0.087148608117378	0.0273699556750059	0	0	0.155027271839166	0	0	0	0.0730361709436058	0.111746666650985	0.168633053117163	0	0	0	0	0.0331978478457105	0	0	0
GSE5281_GSM119665_Control	0.154566654763733	0	0.253115990198526	0.178171080077114	0	0	0	0.129066353971843	0	0	0	0.0816938570984164	0.094967060310947	0.0562765819536653	0	0	0	0.0110469022498015	0.0410955193759544	0	0	0
GSE5281_GSM119666_Control	0.120236333670413	0	0.261560359248473	0	0	0.0606850053790671	0	0.108578203693227	0	0.0178442232751064	0	0.091492383033663	0	0	0	0.194956848214741	0	0.00146900233694452	0.143177641148365	0	0	0
GSE5281_GSM119667_Control	0.157250814448263	0	0.369404269843453	0	0.0167987159983369	0	0.0253223046203378	0.117054044357809	0	0	0	0.0731142729107046	0.0776760469457114	0.0138702360086095	0	0.123604668949903	0	0	0	0	0.0259046259168728	0
GSE5281_GSM119668_Control	0.112819770437785	0	0.209219025992999	0	0	0.176073804240924	0	0.151677756203801	0.0725155737937394	0	0.057212322758457	0	0	0.0541575611793979	0.021601728069882	0	0	0	0	0.11195554429995	0.0327669130230652	0
GSE5281_GSM119669_Control	0.181848969964764	0	0.0753817117033514	0.00825064749826233	0	0.291947687636053	0	0.0807250576421361	0.0305935614394384	0	0	0.138298422169571	0.0211674288088778	0.0639391554965989	0	0	0	0.053649165944182	0	0.0418183648924422	0.0123798268043232	0
GSE5281_GSM119670_Control	0.06262818773069	0.0118373660035491	0.299187667309685	0	0.200024852897249	0	0.0190786679552253	0.0978284657745744	0	0.0111677973338691	0	0.0470032827386875	0	0.0552419188464791	0	0.0548345206883216	0	0	0	0.140615327029064	0	0.000551945692605732
GSE5281_GSM119671_Control	0.0767496859806284	0	0.309086706436535	0.154862512810022	0	0.0171178607663315	0.0343797454041084	0.0802756441533371	0.0061912160490476	0	0	0.0334836771335571	0.126951704067352	0.0987916471120195	0	0.062109600087061	0	0	0	0	0	0
GSE5281_GSM119672_Control	0.380422728159207	0	0.10704744166075	0	0.0340964369860608	0	0.00806406296563576	0.0527392381157618	0.0386469293463705	0	0	0.00129967277639234	0	0.00677702714280656	0	0.102051241682917	0	0	0	0.065653821099793	0.157523289295079	0.0456781107692264
GSE5281_GSM119673_Control	0	0.118018877540497	0.417623532156833	0	0.072418001905021	0	0	0.115111822048351	0.0262731395035432	0.119805872947724	0.00665977619728673	0	0	0.109821588994214	0.0142673887065305	0	0	0	0	0	0	0
GSE5281_GSM119674_Control	0.212349440428602	0	0.114974081460983	0.211942800398523	0	0.0796425859082122	0	0	0.03114362068483	0	0	0.05626388568852	0.0240386568628463	0.117816791238489	0.0264607480540503	0	0	0	0.125367389274943	0	0	0
GSE5281_GSM119675_Control	0.106522750840939	0	0.307672884996599	0.063046312321517	0.0947878094191451	0	0	0.0916954285640129	0	0	0.0219368880473397	0.0602211443809719	0.109466857473125	0.042116261860542	0	0.0582123511516792	0	0	0.0443213109441295	0	0	0
GSE5281_GSM119676_Control	0.140977008942018	0	0.272993816183142	0	0.0702360044453023	0.157005033223662	0	0	0	0.0153077065221305	0	0.0353553788111601	0.105833851622445	0	0	0	0.0328311605181232	0	0	0.168099211420726	0	0.00136082831129103
GSE5281_GSM119677_Control	0.210428506657911	0	0.228091404001011	0.0774830821743857	0	0	0	0.141863162133044	0	0	0	0.0914757943126982	0.0359098278255887	0.0705862301432236	0	0	0	0	0.068482620882168	0	0.0756793718699696	0
GSE5281_GSM119678_Control	0.0860909496418291	0	0.230158876531141	0.0441756399654452	0.0464837882394611	0	0	0.140983025408479	0	0	0	0.146804504173392	0	0.113909437678715	0.00388522026643858	0.0322520397797143	0	0.000441771348709973	0.134545562548593	0	0.0202691844180816	0
GSE5281_GSM119679_Control	0.154716885428826	0	0.28618733578387	0.0619809708861506	0	0	0	0.137437086234371	0	0	0	0.125128687132493	0.0880195849860602	0.0225895833048981	0	0.100802961880864	0	0	0.0231369043624675	0	0	0
GSE5281_GSM119680_Control	0.26256227111238	0	0.101468600506377	0	0	0.166883589598702	0	0.0829017006478728	0	0.0433150525879867	0	0.0418034857842918	0.0872608753109629	0.138301760597577	0.0111652928634472	0.0218315354644113	0	0	0.0425058355259904	0	0	0
GSE5281_GSM119681_Control	0.0661954853726579	0	0.363170144299369	0	0.214179238222915	0	0	0.0852704876979873	0	0	0.0204999774595415	0.0393414705908953	0	0	0	0.139660328782987	0	0	0	0.071682867573648	0	0
GSE5281_GSM119682_Control	0.0108645631850799	0.069177319962607	0.284986827082216	0.11717561466946	0	0	0	0.19741181874593	0	0	0	0.0926845119866258	0	0.136308091494521	0	0.0588304970901558	0	0	0.0325607557834048	0	0	0
GSE5281_GSM119683_Control	0.137964859415736	0	0.463849425482112	0	0	0.038028320021662	0	0.0500601938912006	0	0	0	0.0367155929801273	0.0863074446853806	0.0482581407001939	0.0209079009773485	0.0917418201522965	0	0	0	0.026166301693943	0	0
GSE5281_GSM119684_Control	0.128202186647419	0	0.412359866103159	0	0	0.0650926464135428	0	0.0881703383492995	0	0	0.0733280716977017	0.00980791341601515	0	0.057827850797411	0	0.0618482166100274	0	0	0	0	0.0809910664746953	0.0223718434907288
GSE5281_GSM119685_Control	0.214874462970818	0	0.211916116615921	0	0	0.118460068059686	0	0.0542518989350985	0.0253197575133513	0	0	0.127027840742327	0	0	0	0.212153567863592	0	0	0	0.0270033681204836	0.00899291917872385	0
GSE5281_GSM119686_Control	0.219878030848348	0	0.126775598403346	0.0975905811088888	0	0.182739981875032	0.0394852674777966	0.00661365447143062	0	0	0.000514742363728924	0	0.0224762258297375	0.117685507876696	0	0.0232286148102254	0	0.0012471479526826	0.113355482843627	0	0.0484091641384599	0
GSE5281_GSM119687_Control	0.131562434007464	0	0	0.0712082068263215	0	0.144972350226319	0	0.14749089226466	0.0966808938388174	0	0.142541872490061	0.0165828889303404	0.0683331888007187	0.0889887057536629	0	0	0	0.0017707322784466	0.0797690481845343	0	0.0100987863986543	0
GSE5281_GSM119688_Control	0.064211873303796	0	0.106134343375164	0.0379990375552547	0	0.149974405754393	0	0.126025709607462	0	0	0	0.118406202342681	0.122305485750847	0.163712062633803	0	0	0	0.0072580015263032	0.0768494265599334	0	0.0271234515903623	0
GSE5281_GSM238763_Treat	0.24694657917563	0	0.194393559917994	0.148668673236123	0	0	0.0363407833083476	0.0116878791450351	0.0277335235568302	0	0	0.0761614403015137	0.0209395463593467	0.0620203854585958	0.0112151028995554	0.0593343090993471	0	0	0	0	0.104558217541682	0
GSE5281_GSM238790_Treat	0.106258555141791	0	0.249136605522835	0.136546153972154	0	0	0	0.175215538596575	0	0	0	0	0	0	0	0.209558237204661	0.0199146639529719	0.0557419613786315	0.02391940191294	0	0.0237088823174405	0
GSE5281_GSM238791_Treat	0.263325831131423	0	0.156357477342457	0	0.133966641763807	0	0.012308135018148	0	0.00377055086803801	0.0427806565882428	0	0.0190591056301196	0	0	0.0389706760622288	0.177271605106974	0	0	0.152189320488561	0	0	0
GSE5281_GSM238792_Treat	0.297690001023656	0	0.221356470548895	0.0970245723543688	0	0.0408403188298631	0.0655028409091335	0	0	0	0.00300534514658207	0.0177187068341294	0.0514752358385073	0.0352128968000389	0.0112750470432884	0.0986310413166527	0	0	0.0602675233548845	0	0	0
GSE5281_GSM238793_Treat	0.299571073642134	0	0.115317239268106	0.115051180972893	0	0.0920133903907701	0	0.0845958392549678	0.0081232753371291	0	0	0	0.0855781671988322	0.0636415851242337	0.0399732366755407	0	0	0	0.0516618680542744	0.0444731440811201	0	0
GSE5281_GSM238794_Treat	0.138595602995869	0	0.225791428177176	0.0580205906920131	0	0.0178767673838586	0.0378965382901411	0.0661249420422852	0.0188828302881762	0.0329793786015656	0	0.0351873544280716	0.0645268571842532	0.0667645137343604	0.0398755685669163	0.107485414530663	0	0	0.0899922130846512	0	0	0
GSE5281_GSM238795_Treat	0.214297154673531	0	0.106579146689197	0.203978713066318	0	0	0	0.0821976559987977	0	0	0	0.0260388810318308	0.00719924302845328	0	0.0345732155563978	0.15262790853253	0.00663115335019537	0	0.106545212069013	0	0.0210622511519742	0.0382694648517614
GSE5281_GSM238796_Treat	0.174230265605148	0	0.105855824608804	0.23086298307805	0	0.0589129214567204	0	0	0.158911703473842	0	0.00412899369464707	0.019867830587871	0.0989446759421203	0.00569759748040981	0.0710560410706727	0.0431071889383314	0	0	0	0.0284239740633828	0	0
GSE5281_GSM238797_Treat	0.0914635931797415	0	0.173491308852117	0.192374022278978	0.0386543277454817	0	0	0	0.0695005843718684	0	0	0.0182989356031128	0.0377731844494541	0	0.0281753151673958	0.119933140351897	0	0	0.20753865269855	0	0	0.0227969353014037
GSE5281_GSM238798_Treat	0.15340619921389	0	0.263045175315947	0.133166588012205	0	0	0	0.0453733153281908	0	0	0	0.00327609289031996	0.0743306110137301	0	0.0314834087831179	0.218439805308702	0	0	0.0744690463137	0	0.000687435397104006	0.00232232242309357
GSE5281_GSM238799_Treat	0.188726245397598	0	0.326234184684282	0.0504146903677122	0	0	0	0.100762351315855	0.0294914391914879	0	0	0.103794499902134	0.0032478518102738	0.0248458001437808	0	0.0879654180242755	0	0	0.0354999214548357	0	0.0490175977077658	0
GSE5281_GSM238800_Treat	0.207305675121954	0	0.128676801269372	0	0.132393011099814	0	0	0.0550849011651239	0.036551861230595	0.114516681941931	0	0.0240969270911843	0	0.097586242253256	0	0.0656759782503566	0	0	0.124872473011939	0	0.0132394475644746	0
GSE5281_GSM238801_Treat	0.198189642576595	0	0.171822739233161	0.027027184004257	0	0.0819671249272475	0.0137507662328485	0	0.00499890022233078	0	0	0.0110365019159922	0.0993947632131536	0	0	0.265479919942372	0	0.0255697192709422	0.03369672615337	0	0.0670660123077306	0
GSE5281_GSM238802_Treat	0.156858596167358	0	0.240005035189356	0	0	0.070614460541926	0	0.256874064958598	0	0	0	0.0515677715021564	0.0862633068080385	0.049735737308897	0	0	0	0.0164785275440898	0.071602499979581	0	0	0
GSE5281_GSM238803_Treat	0.117160636178503	0	0.336502216706755	0.0394735606475728	0	0	0.0157075991725014	0.166542265951793	0.0372748374373247	0	0	0.0368703515235065	0.00911890622088472	0.0906708740166381	0.013105226315076	0.0750555470194597	0	0	0	0	0	0.0625179788099861
GSE5281_GSM238804_Treat	0.356194783430822	0	0.165045383226191	0	0	0	0	0.0628721738796731	0	0	0.028410313620899	0.0290313710847188	0	0	0	0.11816667500816	0	0.146935390993608	0.00571636699925867	0	0.0364288450128785	0.0511986967437917
GSE5281_GSM238805_Treat	0.119320719052332	0	0.333549049975928	0.033426686914889	0	0	0	0.267323006132765	0.0612399343944301	0.0146530031970083	0	0	0.0695710383700931	0	0	0.0111208716254829	0	0	0.0867458258912141	0.00304986444585746	0	0
GSE5281_GSM238806_Treat	0	0.191040297779164	0.209385232368486	0	0.185068676504113	0.0623993319904439	0.0992096905851739	0	0	0	0.0723709035575259	0.0191139579720851	0.0316424584847171	0.0753748380068304	0	0.0341182681280351	0	0	0.0202763446234257	0	0	0
GSE5281_GSM238807_Treat	0.0360220041413288	0.0147820353861854	0.270486260342107	0.0399350116873042	0.102438167530484	0	0.0956909025014336	0.0587124667849325	0	0	0	0.0895059572382292	0.0993149366477958	0.0388256839907618	0.0332423315848611	0.0202391761190659	0	0	0.0844246801451001	0	0.016380385900411	0
GSE5281_GSM238808_Treat	0.257035265940078	0	0.153862393178773	0	0	0.153712887212674	0	0.110316067720177	0	0	0	0.0991647061826524	0.0159738322147079	0	0	0.146055138600382	0	0	0.063251561284038	0	0.00062814766651757	0
GSE5281_GSM238809_Treat	0.0700840591853101	0.00936717967174963	0.322424773720194	0.252537136265078	0	0	0	0.0772633648746874	0.0412403140286673	0	0	0.0302140755687935	0.0502972427037119	0	0	0.096274723492948	0	0	0.00796228240987616	0.00673415251075256	0	0.0356006955682324
GSE5281_GSM238810_Treat	0.28847268788442	0	0	0.0314696581070706	0	0.161885412580271	0	0.0983788167853819	0.0192851967463065	0	0	0.0422457365487827	0.137508855197359	0	0.0042445393278562	0.12411992659704	0	0	0.0809609842530331	0	0.0114281859724797	0
GSE5281_GSM238811_Treat	0.319113457306793	0	0.205869218707049	0	0	0.189699540370307	0	0.00291393523456026	0	0.066282549384789	0	0	0.0694184448875585	0	0.038129894034268	0.101031397454741	0	0	0	0	0.00754156261993456	0
GSE5281_GSM238812_Treat	0.25970273581232	0	0.323573093092036	0	0	0.14306467380957	0	0	0.0411637886300017	0.024496942719434	0	0	0.0366669817492385	0	0.00404854016957865	0.123283835504288	0.00386205969505332	0.00616015499125502	0.0339771938272241	0	0	0
GSE5281_GSM238813_Treat	0	0.0929476755780818	0.234018929944928	0.0119616902030673	0	0.229455544340726	0.132754963661264	0	0	0	0.0171793393107085	0.0440636063579062	0.040369339084148	0.032756385619043	0.0188178373918692	0.0683684159846311	0.00849096902856845	0	0.068815303495059	0	0	0
GSE5281_GSM238815_Treat	0.202863257737072	0	0.0205268166253011	0.115310890478087	0	0.246315543688223	0	0	0.119668542472335	0	0	0.0442038583068105	0.0872328219874853	0.0362912504211648	0.00660591751384447	0.0538497867146348	0.00159317189177383	0	0.0655381421632681	0	0	0
GSE5281_GSM238816_Treat	0.0778078094353592	0	0.25081637001352	0.253147461126811	0	0	0	0.169383349341721	0.0658322484090643	0	0	0	0	0.103320238786817	0.0070372192894258	0.0531466390696825	0	0	0.0195086645275989	0	0	0
GSE5281_GSM238817_Treat	0.131770178900735	0	0.174796434747996	0.0875706086696336	0.191164567693634	0	0.0263020753767524	0	0.0713541724002997	0	0.0381772381097164	0	0.094813975965373	0.0778971394444817	0.0152502495275117	0.0723633714995929	0	0	0.0185399876642737	0	0	0
GSE5281_GSM238818_Treat	0.235109728658471	0	0.147413029054834	0.107575390712316	0	0.0354078968857196	0	0.112306324449677	0.0024819128079149	0	0	0.0907678156679027	0.00965201949502789	0.0994957815795621	0.0221404222183149	0	0.00426388526903168	0	0.114796606546465	0	0.0185891866547645	0
GSE5281_GSM238819_Treat	0.299629884993625	0	0.0855754627152894	0.00749845225689351	0	0.143777012881299	0	0.0947676710361036	0	0	0.00274357754348372	0.0385415452719707	0	0.0943194205657384	0.0251821328850669	0.0940858888651392	0	0	0.11387895098539	0	0	0
GSE5281_GSM238820_Treat	0.070068256113389	0	0.428980753821104	0	0.0762241222525523	0.0798925863357471	0	0.0699125842836741	0.0122622087451234	0.00147568051481592	0	0.00240553104107842	0	0	0.0318003324198911	0.13659410204701	0	0	0	0	0.0903838424256144	0
GSE5281_GSM238821_Treat	0.202964306942085	0	0.28368426490222	0	0	0.223225301571625	0	0.0355336258768651	0	0	0	0.0371990160444381	0	0.0999731378265311	0	0.0299149888867264	0	0.00341791356590006	0.0735092542547438	0	0	0.010578190128865
GSE5281_GSM238822_Treat	0.103052888077881	0	0.104325448183311	0.00429237157294112	0.130119537532755	0	0	0.172900874269353	0	0	0	0.0499044309825833	0.117007840386504	0	0.0872157888198455	0.157493908529962	0	0	0.0736869116448635	0	0	0
GSE5281_GSM238823_Treat	0.304881451435604	0	0.0181267305258367	0	0.0790662510869514	0	0	0.0795784166559309	0.00717419638904275	0	0	0.0706191756720008	0.0631318436441325	0	0	0.251830164315442	0	0.044949596510285	0.080642173764774	0	0	0
GSE5281_GSM238824_Treat	0.0158628123605931	0.14253648075274	0	0.205400876977447	0	0	0	0.199669485534211	0	0	0	0.0890484976098875	0	0.0479863683741668	0.0132614538438791	0.0958507733722363	0	0.152112327714267	0.0201650632836504	0	0	0.0181058601769218
GSE5281_GSM238825_Treat	0.198642397415247	0	0.0538612041030171	0.170433401305013	0	0	0	0.0811071057329532	0.0127246318441918	0	0	0.100001999476179	0.138506098819467	0.00601259662004635	0.0127166360375536	0.103680392073245	0.0662780057692014	0	0.0554072392071657	0	0.000628291596719557	0
GSE5281_GSM238826_Treat	0.273632766151172	0	0.151452596126044	0	0.087630788073619	0	0.0624135986084638	0.102410395148714	0	0	0.00386381497932267	0.0288143269943325	0.1010781206786	0.00512633612336132	0	0.173551847417861	0	0	0	0	0.0100254096985096	0
GSE5281_GSM238827_Treat	0.276482322328316	0	0.282420979128321	0	0.0271562790751433	0	0.123781952325789	0.0828530405091385	0	0	0.00888336239303211	0	0.0491670760819569	0.108111871827681	0.0139223788639527	0	0	0	0.0272207374666692	0	0	0
GSE5281_GSM238834_Treat	0.228706573539065	0	0.241180978733044	0	0.115408143288268	0	0	0.0144550371756014	0	0	0.00540243269457256	0.074746364529343	0.0300206637336405	0.0406624813496276	0.0474073221146938	0.134872917029192	0	0	0.0671370858129524	0	0	0
GSE5281_GSM238835_Treat	0	0.0237667332530653	0.460473674266193	0	0.207453620688178	0	0	0.00720693255028533	0	0.0159381221189971	0	0.14903784527259	0	0	0	0.0729057736336264	0	0	0.0324182476244831	0	0	0.0307990505925818
GSE5281_GSM238837_Treat	0.122180515415454	0	0.24952054818633	0.0991460564297008	0	0.158472972519654	0	0	0.0787533527327665	0	0.00355642012547048	0.0277126685384044	0	0.10248707977641	0.0589129287504708	0.0416466147629409	0.0356302101577949	0	0.0186981231914386	0	0.00328250941316474	0
GSE5281_GSM238838_Treat	0.158423334397644	0	0	0	0	0.0556684283913891	0	0.303411677108087	0.0173159598494252	0.150646201852382	0	0	0	0.0479108810377613	0	0.00570229525515353	0	0.140421810748743	0	0.0730201769209235	0	0.0474792344384918
GSE5281_GSM238839_Treat	0	0.0675344018037988	0.192782976631681	0	0.160322509959174	0	0.108090817144868	0.15079160947311	0	0	0.167728617317322	0	0	0	0	0.132284790956051	0	0	0.00737365213045829	0	0	0.0130906245835373
GSE5281_GSM238840_Treat	0.100729336831928	0.0115084174548665	0.286567293470339	0	0.0709294674432751	0.0142310807218681	0	0.161404946970823	0	0.0045560237939294	0	0.0681434227023028	0.0380544319070912	0	0	0.127347440130079	0	0.106849826655912	0.00166783665651152	0	0.00801047526107486	0
GSE5281_GSM238841_Treat	0.162380493435616	0	0.218137093742181	0.0640682289216824	0	0	0	0.147706179790478	0.0124386088210955	0	0	0.0566274999569361	0	0.107009154790244	0.00431891553281822	0.0733968846047835	0	0	0.153916940404164	0	0	0
GSE5281_GSM238842_Treat	0	0.0282152036286847	0.192351963957564	0.251899917014394	0.0853164516164627	0	0	0.190480199065741	0	0	0	0.0876538375659864	0.0959788563494198	0.0333085668800447	0.0132660854299975	0	0	0	0.0215289184917055	0	0	0
GSE5281_GSM238843_Treat	0	0.148874553945023	0.279327945200128	0	0.0230892301434245	0	0	0.251773423035681	0	0	0	0.0837507589527274	0.0632317328812128	0	0.0256108244118266	0.0276788649571141	0.0126513473783492	0	0.062826879225954	0	0.0211844398685597	0
GSE5281_GSM238844_Treat	0.208507949075643	0	0.00842629870522795	0	0	0.238432584745069	0	0	0.073005898862335	0	0	0.0905581422626359	0	0.139750557405218	0	0.0656309343605833	0	0	0.175687634583288	0	0	0
GSE5281_GSM238845_Treat	0.0707998957672503	0.0138902577441582	0.305702190194066	0	0	0.328756526891881	0	0	0.040212470272069	0	0	0.0247858604769212	0.0207141315564915	0.0940832381159501	0	0.039762737486752	0	0	0	0	0.0612926914944609	0
GSE5281_GSM238846_Treat	0.129599626249851	0	0.309845086394672	0	0.145022989141273	0.0282756896374182	0	0.0788136642780325	0	0.0530879283223734	0	0.0504455351419376	0.0172751034395337	0.0269400061539816	0	0.160694371240927	0	0	0	0	0	0
GSE5281_GSM238847_Treat	0.156060889115673	0	0.301735657997111	0	0.121410671787629	0.0340936056941713	0	0.0409916555692947	0	0	0.00141772806220003	0.0707520058516094	0.142400525209175	0.0244358963081636	0	0.060635367110325	0	0	0.00596030962101242	0	0.040105687673635	0
GSE5281_GSM238848_Treat	0.241267131162384	0	0.0646957255282535	0	0	0.148638517557281	0	0.00389771552440914	0.0458530647326618	0	0	0.111837372792154	0.080431651329867	0.0771703062432771	0	0.0700539562888725	0.0156149654884833	0	0.140539593352358	0	0	0
GSE5281_GSM238851_Treat	0.0754101643887954	0	0	0	0.052787213644487	0.201194869707493	0	0	0.158451760668065	0	0.081435707506029	0.033394684122441	0.174081590026948	0.116168469832334	0	0.0318119161043385	0	0	0.0597354507896369	0	0.0155281732094322	0
GSE5281_GSM238854_Treat	0.144480553337574	0	0.215382061537016	0.0178987915404253	0.0340837447049866	0	0	0.206120330657292	0	0	0	0.0864248462098499	0.0446919204733058	0.0536550326124721	0.0392700389687641	0.0685324315202051	0	0	0.0777351178924186	0	0.0117251305456904	0
GSE5281_GSM238855_Treat	0.138843107126673	0	0.24016631185832	0	0.029086783257538	0.0623092293302399	0	0	0.068705026061287	0.0578017140027534	0	0.0433611101986642	0	0.0757674004354091	0.0212506505207925	0.244072487249823	0	0	0.00993267999070578	0.00870349996779415	0	0
GSE5281_GSM238856_Treat	0.149442270205692	0	0.229616532892113	0	0.0961622482046676	0.117825825462827	0	0.0823177232406306	0	0.00535946766301991	0	0.0572840173061216	0.00917306333768746	0.0514690032108095	0	0.104150539952816	0	0	0.0904712159851986	0	0	0.0067280925384159
GSE5281_GSM238857_Treat	0.182824498475073	0	0.225868991606528	0.0333380221398469	0.0806844738488568	0	0	0.202750094786592	0	0	0	0.0315316886535418	0	0	0.0166187900214622	0.126572315346331	0	0	0.0282439447448422	0	0.0281755299649848	0.0433916504119405
GSE5281_GSM238858_Treat	0.197726183374868	0	0.16415141333955	0.0248479246276253	0	0.298182941507985	0.0618810437341179	0.030981516561893	0	0	0	0.0482560584165088	0.0202159911543948	0.0501417714708333	0	0.0661711055523282	0	0	0.0073790277387528	0	0	0.030065022521142
GSE5281_GSM238860_Treat	0.0329166087502842	0.0943211776353417	0.206435864001834	0	0	0.0918120618277678	0.0877852864022597	0.0906687940980773	0	0	0.000265343413240213	0.0109926344600456	0.0962484132277144	0.149675605215689	0.0455718893631412	0	0	0	0.0933063216046046	0	0	0
GSE5281_GSM238861_Treat	0.160874306255159	0	0.35829484761324	0	0	0.113016525243495	0	0	0	0	0	0.0565856169250772	0.105295082312763	0	0	0.130133859886089	0	0.0051866450846547	0.0706131166795225	0	0	0
GSE5281_GSM238862_Treat	0.21816782353523	0	0	0	0.105149195755911	0.179224862366255	0	0.0590989706275358	0.0518573369157052	0	0	0.102036910446713	0	0.119619422566638	0	0.0365622610088665	0	0	0.128283216777146	0	0	0
GSE5281_GSM238863_Treat	0.232374524704395	0	0.156329992510867	0.0187978330672548	0.0074660923456269	0	0.0240232682979376	0.205849017752483	0.00760614111999979	0	0	0.0254761470943298	0.13009994679776	0	0	0.122296244468121	0	0	0.0245480347710729	0	0	0.045132757070152
GSE5281_GSM238864_Treat	0.148789950806819	0	0.233768420128381	0.0617192525387996	0	0.226248952175143	0	0.102412314010316	0.0226703667828701	0	0	0	0	0.0675482654487169	0	0.026354527238668	0	0.00522718389616392	0.0793412730498162	0	0	0.0259194939243067
GSE5281_GSM238865_Treat	0.069398732569691	0	0.128098326227523	0.0596185443956184	0	0.178952858585478	0	0.0179988622616552	0	0	0.00457031077458961	0.101930189075599	0	0.231282670914658	0	0	0	0.0296711027111717	0.143503581597712	0	0	0.0349748208863036
GSE5281_GSM238867_Treat	0.341976074695679	0	0.043300665888452	0	0	0.0435521655148599	0	0.0758349546425897	0.0671805244930188	0	0.0639369625406435	0.0412882039979465	0.0531994850422689	0.123465341031396	0	0.0890382422693391	0	0	0.0572273798838057	0	0	0
GSE5281_GSM238868_Treat	0.191969164490803	0	0.19992652081583	0	0.184400457596778	0	0	0.0934049228703389	0	0.0335128539723884	0.00260392913423891	0.0479196490504328	0	0.0656123209739312	0.00426896702805473	0.143729965140113	0	0	0.032651248927091	0	0	0
GSE5281_GSM238870_Treat	0.258404539695754	0	0.169914112695921	0.0297196175188322	0	0	0.0858701293239996	0.118100852595023	0	0	0	0.0785075903838269	0.0323581932743078	0.045035743397436	0.0291986949129643	0.0876910425497909	0	0	0.0622043783814795	0	0	0.00299510527066462
GSE5281_GSM238871_Treat	0.305097160859957	0	0.354380541261999	0.0107349478102782	0	0.0416286072494924	0	0.0770367825605914	0	0	0	0.0504580362295354	0.0697086478667461	0.0417071860029611	0.0492480901584387	0	0	0	0	0	0	0
GSE5281_GSM238872_Treat	0.135311989807142	0	0.352660368691108	0	0.0161115307687796	0.0436315183912356	0	0.0706396755655186	0	0.0516784715125109	0	0.109911512132515	7.88436626448066e-06	0.0702247850855757	0	0.149822263679351	0	0	0	0	0	0
GSE5281_GSM238873_Treat	0.0418263937129276	0	0.415150079712289	0	0.0684110731346996	0.00610576993721999	0.00170418976426262	0.103059456048477	0	0.0182488560958001	0	0.0242028899314649	0.0410300153711806	0	0.0286681729722049	0.224098686720551	0	0	0.00850856203420515	0	0	0.0189858545647179
GSE5281_GSM238874_Treat	0.234503536593673	0	0.116405745354613	0.158670197329691	0	0.148260413848357	0	0.0998248290146414	0.0259655334114322	0	0	0.0163654124835063	0.00843100552958039	0.0676167249818979	0	0	0	0	0	0.0481440294348987	0.0758125720177096	0
GSE5281_GSM238875_Treat	0	0.04349131982883	0.147993494151472	0	0.080705301076557	0	0.0695679246061423	0.18288686059058	0	0	0	0.0240832781891216	0.220194843855393	0.089159084620103	0	0.105314425995729	0	0	0.0222438414260683	0	0.0143596256600039	0
GSE5281_GSM238877_Treat	0	0.0219282261575641	0.108118143462955	0	0	0.0603264376998219	0	0.181241814139503	0.152285563999959	0	0	0.107735636387859	0.12320275359002	0.0587382098727359	0	0.0193718549577273	0	0.00092137670264357	0.0975318056510417	0	0.0685981773781694	0
GSE5281_GSM238941_Treat	0.295894510944774	0	0	0	0.0733800014336891	0.0310448556333024	0	0	0.0753511227065877	0	0	0.0344909463657995	0.0908338968760577	0.0282582306263847	0.0459340991646442	0.244436579276079	0.045073663976705	0	0.0353020929959763	0	0	0
GSE5281_GSM238942_Treat	0.163016298789671	0	0.340515485626638	0.0435387458590932	0.10147606464164	0	0	0.0926973059732577	0.00102266808210854	0	0	0.0356616371501478	0.0570221503873804	0.100596434654241	0.00260850584512059	0	0	0	0.0618447029907027	0	0	0
GSE5281_GSM238943_Treat	0.147581177118468	0	0.201075270357504	0	0.118402490753012	0.129801688472719	0	0.0499313934198659	0	0.0915767357786054	0	0.0618255381429743	0.000925782837248227	0.120392585598902	0.0331553164533275	0	0	0	0.0453320210673721	0	0	0
GSE5281_GSM238944_Treat	0.138261631272265	0	0.196945463809339	0.210981024242538	0	0	0.0767118519472731	0	0.0608147932038941	0	0	0.0394875946649397	0.0615340460377261	0.0657087792840352	0.0352915394710459	0	0.0475651974522333	0	0.0574071837187693	0	0.00929089489594163	0
GSE5281_GSM238945_Treat	0.157477255924949	0	0.118268176357291	0.0767658089114678	0.0988558214011205	0	0.0369518120814549	0.194301470012187	0	0	0	0.0762710324664899	0	0.0520156800954248	0	0.0307927362270481	0	0	0.158300206522567	0	0	0
GSE5281_GSM238946_Treat	0	0.0566474248204514	0.258959036520353	0	0	0.137577404248817	0	0.0783700803323913	0.0680784549868491	0	0.206777119176856	0	0	0.120340642039051	0.000101739801535328	0.00513928715456216	0	0	0.0680088109191332	0	0	0
GSE5281_GSM238947_Treat	0.259875845312678	0	0.170824646871713	0	0	0.108727822317198	0	0.0462616680531421	0	0.0567357836484921	0	0.0548645104263079	0	0.116168653542573	0.0489130346192058	0.0803152852363955	0	0	0.0573127499722944	0	0	0
GSE5281_GSM238948_Treat	0.0605566020211408	0.0108122312533225	0.309061572071833	0	0	0	0	0.303677872907053	0	0	0	0.0878059059832409	0.102318325068717	0.0783194962352784	0	0.0331114675591161	0	0.0143365269002988	0	0	0	0
GSE5281_GSM238949_Treat	0.0889820879229843	0	0.275487775212119	0	0.11442302505196	0.0469319510259704	0.119943017693535	0.0357224866084429	0	0	0	0.0451448090435408	0.0128817889115729	0.0271717069983368	0.00429359759581071	0.100954362633749	0	0	0.125201123968598	0	0.00286226733338092	0
GSE5281_GSM238951_Treat	0.252251619650479	0	0.184756957870365	0.0195426067849493	0.0225002525200721	0	0	0.152624559009871	0	0	0.0099904332721503	0.0793000883419665	0.105851500199934	0.0979135430701727	0	0.0187536044163256	0	0	0.0565148348637136	0	0	0
GSE5281_GSM238952_Treat	0.152152324966809	0	0.182016874221953	0.0343393765259772	0	0.216115950702122	0	0.112746132172579	0	0	0	0.0216374965138017	0.141027144508622	0.0789562493010611	0.00528177330226467	0	0	0	0	0.0259850900978213	0.0297415876869879	0
GSE5281_GSM238953_Treat	0.206465466974945	0	0.120202771513691	0	0.158498748030687	0	0	0.116515148948238	0.00439887963536927	0	0	0.118106426808581	0.0635538613638651	0.11437232410283	0.00913181606596335	0.0496468069038628	0	0	0.0391077496519655	0	0	0
GSE5281_GSM238955_Treat	0.0856978642697213	0	0.148667397644179	0.221311070838336	0	0	0.0804286796013929	0.0246944415965465	0.135628940943483	0	0	0.0248973259812155	0	0.0564839773726836	0.0350460135767672	0.0367759535825959	0	0	0.0961779864647534	0	0.0356862645555443	0.0185040835727824
GSE5281_GSM238963_Treat	0.218971348911095	0	0.276843300956894	0	0.0507314657516407	0	0	0.0206855013969665	0.0876199335203462	0.0736065066698262	0	0.0866077895286941	0.0576523920528936	0.0544899917608104	0.0287902598003675	0.0274689264089447	0	0	0.0165325832415218	0	0	0
